# Supplementary material for: Non-Catalyzed Cascade Double Imination Reaction of 2‑Fluoro-alk-3-yn-1-ones: Sustainable Synthesis of 3‑Fluoro-1,5-benzodiazepines
Source: ACS Org Inorg Au. 2026 Jan 30;6(2):237–47. doi: 10.1021/acsorginorgau.5c00116 (PMC13047452; doi:10.1021/acsorginorgau.5c00116)
Supplement: Supplementary file 2 [file gg5c00116_si_002.zip]

Archive with 44 entries (43 files):
- Figure_6/
- Figure_6/A-TS2.out
- __MACOSX/Figure_6/._A-TS2.out
- Figure_6/A-TS3.out
- __MACOSX/Figure_6/._A-TS3.out
- Figure_6/A-TS1.out
- __MACOSX/Figure_6/._A-TS1.out
- Figure_6/A-TS4.out
- __MACOSX/Figure_6/._A-TS4.out
- Figure_6/h2o.out
- Figure_6/.DS_Store
- __MACOSX/Figure_6/._.DS_Store
- Figure_6/11.out
- __MACOSX/Figure_6/._11.out
- Figure_6/10.out
- __MACOSX/Figure_6/._10.out
- Figure_6/B-TS1.out
- __MACOSX/Figure_6/._B-TS1.out
- Figure_6/B-TS2.out
- __MACOSX/Figure_6/._B-TS2.out
- Figure_6/B-TS3.out
- __MACOSX/Figure_6/._B-TS3.out
- Figure_6/C-TS2.out
- __MACOSX/Figure_6/._C-TS2.out
- Figure_6/C-TS3.out
- __MACOSX/Figure_6/._C-TS3.out
- Figure_6/8.out
- __MACOSX/Figure_6/._8.out
- Figure_6/C-TS1.out
- __MACOSX/Figure_6/._C-TS1.out
- Figure_6/9.out
- __MACOSX/Figure_6/._9.out
- Figure_6/5.out
- __MACOSX/Figure_6/._5.out
- Figure_6/A-INT.out
- __MACOSX/Figure_6/._A-INT.out
- Figure_6/7.out
- __MACOSX/Figure_6/._7.out
- Figure_6/B-INT.out
- __MACOSX/Figure_6/._B-INT.out
- Figure_6/C-INT.out
- __MACOSX/Figure_6/._C-INT.out
- Figure_6/Final_data.pdf
- __MACOSX/Figure_6/._Final_data.pdf
