# Supplementary material for: Non-Catalyzed Cascade Double Imination Reaction of 2‑Fluoro-alk-3-yn-1-ones: Sustainable Synthesis of 3‑Fluoro-1,5-benzodiazepines
Source: ACS Org Inorg Au. 2026 Jan 30;6(2):237–47. doi: 10.1021/acsorginorgau.5c00116 (PMC13047452; doi:10.1021/acsorginorgau.5c00116)
Supplement: Supplementary file 2 [file gg5c00116_si_002.zip › Figure_6/A-TS2.out]

 Entering Gaussian System, Link 0=g16
 Initial command:
 /cm/shared/apps/Gaussian/g16-C01/g16/l1.exe "/scratch/projects/rusakov-research-group/rusakov/159887/Gau-1239513.inp" -scrdir="/scratch/projects/rusakov-research-group/rusakov/159887/"
 Entering Link 1 = /cm/shared/apps/Gaussian/g16-C01/g16/l1.exe PID=   1239514.
  
 Copyright (c) 1988-2019, Gaussian, Inc.  All Rights Reserved.
  
 This is part of the Gaussian(R) 16 program.  It is based on
 the Gaussian(R) 09 system (copyright 2009, Gaussian, Inc.),
 the Gaussian(R) 03 system (copyright 2003, Gaussian, Inc.),
 the Gaussian(R) 98 system (copyright 1998, Gaussian, Inc.),
 the Gaussian(R) 94 system (copyright 1995, Gaussian, Inc.),
 the Gaussian 92(TM) system (copyright 1992, Gaussian, Inc.),
 the Gaussian 90(TM) system (copyright 1990, Gaussian, Inc.),
 the Gaussian 88(TM) system (copyright 1988, Gaussian, Inc.),
 the Gaussian 86(TM) system (copyright 1986, Carnegie Mellon
 University), and the Gaussian 82(TM) system (copyright 1983,
 Carnegie Mellon University). Gaussian is a federally registered
 trademark of Gaussian, Inc.
  
 This software contains proprietary and confidential information,
 including trade secrets, belonging to Gaussian, Inc.
  
 This software is provided under written license and may be
 used, copied, transmitted, or stored only in accord with that
 written license.
  
 The following legend is applicable only to US Government
 contracts under FAR:
  
                    RESTRICTED RIGHTS LEGEND
  
 Use, reproduction and disclosure by the US Government is
 subject to restrictions as set forth in subparagraphs (a)
 and (c) of the Commercial Computer Software - Restricted
 Rights clause in FAR 52.227-19.
  
 Gaussian, Inc.
 340 Quinnipiac St., Bldg. 40, Wallingford CT 06492
  
  
 ---------------------------------------------------------------
 Warning -- This program may not be used in any manner that
 competes with the business of Gaussian, Inc. or will provide
 assistance to any competitor of Gaussian, Inc.  The licensee
 of this program is prohibited from giving any competitor of
 Gaussian, Inc. access to this program.  By using this program,
 the user acknowledges that Gaussian, Inc. is engaged in the
 business of creating and licensing software in the field of
 computational chemistry and represents and warrants to the
 licensee that it is not a competitor of Gaussian, Inc. and that
 it will not use this program in any manner prohibited above.
 ---------------------------------------------------------------
  

 Cite this work as:
 Gaussian 16, Revision C.01,
 M. J. Frisch, G. W. Trucks, H. B. Schlegel, G. E. Scuseria, 
 M. A. Robb, J. R. Cheeseman, G. Scalmani, V. Barone, 
 G. A. Petersson, H. Nakatsuji, X. Li, M. Caricato, A. V. Marenich, 
 J. Bloino, B. G. Janesko, R. Gomperts, B. Mennucci, H. P. Hratchian, 
 J. V. Ortiz, A. F. Izmaylov, J. L. Sonnenberg, D. Williams-Young, 
 F. Ding, F. Lipparini, F. Egidi, J. Goings, B. Peng, A. Petrone, 
 T. Henderson, D. Ranasinghe, V. G. Zakrzewski, J. Gao, N. Rega, 
 G. Zheng, W. Liang, M. Hada, M. Ehara, K. Toyota, R. Fukuda, 
 J. Hasegawa, M. Ishida, T. Nakajima, Y. Honda, O. Kitao, H. Nakai, 
 T. Vreven, K. Throssell, J. A. Montgomery, Jr., J. E. Peralta, 
 F. Ogliaro, M. J. Bearpark, J. J. Heyd, E. N. Brothers, K. N. Kudin, 
 V. N. Staroverov, T. A. Keith, R. Kobayashi, J. Normand, 
 K. Raghavachari, A. P. Rendell, J. C. Burant, S. S. Iyengar, 
 J. Tomasi, M. Cossi, J. M. Millam, M. Klene, C. Adamo, R. Cammi, 
 J. W. Ochterski, R. L. Martin, K. Morokuma, O. Farkas, 
 J. B. Foresman, and D. J. Fox, Gaussian, Inc., Wallingford CT, 2019.
 
 ******************************************
 Gaussian 16:  ES64L-G16RevC.01  3-Jul-2019
                 6-May-2025 
 ******************************************
 %chk=7_to_8_TS1
 %mem=120GB
 %CPU=0-39
 SetSPE:  set environment variable "MP_BIND" = "yes"
 SetSPE:  set environment variable "MP_BLIST" = "0,1,2,3,4,5,6,7,8,9,10,11,12,13,14,15,16,17,18,19,20,21,22,23,24,25,26,27,28,29,30,31,32,33,34,35,36,37,38,39"
 Will use up to   40 processors via shared memory.
 --------------------------------------------------------------------
 #p wB97XD/Gen SCRF(SMD,Solvent=Ethanol) opt=(ts,noeigen,calcfc) freq
 --------------------------------------------------------------------
 1/5=1,10=4,11=1,18=20,26=3,38=1/1,3;
 2/9=110,12=2,17=6,18=5,40=1/2;
 3/5=7,11=2,25=1,30=1,70=32201,71=2,72=4,74=-58,140=1/1,2,3;
 4//1;
 5/5=2,38=5,53=4/2;
 8/6=4,10=90,11=11/1;
 11/6=1,8=1,9=11,15=111,16=1/1,2,10;
 10/6=1,13=1/2;
 6/7=2,8=2,9=2,10=2,28=1/1;
 7/10=1,25=1/1,2,3,16;
 1/5=1,10=4,11=1,18=20,26=3/3(2);
 2/9=110/2;
 99//99;
 2/9=110/2;
 3/5=7,6=1,11=2,25=1,30=1,70=32205,71=1,72=4,74=-58,82=7/1,2,3;
 4/5=5,16=3,69=1/1;
 5/5=2,38=5,53=4/2;
 7//1,2,3,16;
 1/5=1,11=1,18=20,26=3/3(-5);
 2/9=110/2;
 6/7=2,8=2,9=2,10=2,19=2,28=1/1;
 99/9=1/99;
 Leave Link    1 at Tue May  6 18:39:31 2025, MaxMem= 16106127360 cpu:               0.4 elap:               0.1
 (Enter /cm/shared/apps/Gaussian/g16-C01/g16/l101.exe)
 ---------
 5 to 9 TS
 ---------
 Symbolic Z-matrix:
 Charge =  0 Multiplicity = 1
 C                    -1.33597  -1.49507   1.54535 
 O                    -0.38885  -0.7038    2.16378 
 C                    -1.34826  -1.40409   0.05933 
 F                    -2.4925   -2.01761  -0.43863 
 C                    -1.05414  -0.19322  -0.50634 
 C                     0.29988   0.43917  -0.42503 
 N                    -2.10471   0.47057  -1.08146 
 H                    -1.97878   1.10354  -1.85875 
 C                    -3.31654   0.50746  -0.41254 
 C                    -5.88697   0.6471    0.70379 
 C                    -3.53187   0.04981   0.91267 
 C                    -4.39908   1.05274  -1.11307 
 C                    -5.66003   1.13835  -0.57285 
 C                    -4.83501   0.11137   1.41369 
 H                    -4.21782   1.41195  -2.11593 
 H                    -6.46589   1.57078  -1.14514 
 H                    -5.01999  -0.26409   2.41241 
 H                    -6.87221   0.68241   1.14117 
 N                    -2.54369  -0.44139   1.83505 
 H                    -1.55298   0.04616   2.2665 
 H                    -3.05586  -0.76893   2.6593 
 H                     0.76651   0.04331   0.48175 
 C                     0.17976   1.93519  -0.35928 
 C                    -0.17919   4.71038  -0.21363 
 C                    -0.09062   2.55151   0.85641 
 C                     0.26827   2.72138  -1.49919 
 C                     0.0942    4.0928   -1.42576 
 C                    -0.2668    3.91933   0.9271 
 H                    -0.14755   1.94343   1.74729 
 H                     0.48456   2.26124  -2.45451 
 H                     0.17212   4.68973  -2.32384 
 H                    -0.47334   4.38574   1.88007 
 C                    -0.35384   6.19607  -0.12243 
 C                    -1.59503  -2.84009   2.14469 
 C                    -1.97035  -5.34631   3.2665 
 C                    -0.54569  -3.47802   2.79271 
 C                    -2.83693  -3.45756   2.06427 
 C                    -3.01897  -4.7093    2.62475 
 C                    -0.73345  -4.72885   3.35004 
 H                     0.40291  -2.96775   2.85414 
 H                    -3.65845  -2.97333   1.55609 
 H                    -3.98504  -5.18848   2.55936 
 H                     0.0857   -5.22195   3.85234 
 H                    -2.11856  -6.32366   3.70229 
 H                    -1.20063   6.44597   0.51419 
 H                     0.53615   6.65059   0.31361 
 H                    -0.51165   6.63215  -1.10591 
 H                     0.90076   0.13669  -1.28741 
 
 ITRead=  0  0  0  0  0  0  0  0  0  0  0  0  0  0  0  0  0  0  0  0
 ITRead=  0  0  0  0  0  0  0  0  0  0  0  0  0  0  0  0  0  0  0  0
 ITRead=  0  0  0  0  0  0  0  0
 MicOpt= -1 -1 -1 -1 -1 -1 -1 -1 -1 -1 -1 -1 -1 -1 -1 -1 -1 -1 -1 -1
 MicOpt= -1 -1 -1 -1 -1 -1 -1 -1 -1 -1 -1 -1 -1 -1 -1 -1 -1 -1 -1 -1
 MicOpt= -1 -1 -1 -1 -1 -1 -1 -1
 NAtoms=     48 NQM=       48 NQMF=       0 NMMI=      0 NMMIF=      0
                NMic=       0 NMicF=      0.
                    Isotopes and Nuclear Properties:
 (Nuclear quadrupole moments (NQMom) in fm**2, nuclear magnetic moments (NMagM)
  in nuclear magnetons)

  Atom         1           2           3           4           5           6           7           8           9          10
 IAtWgt=          12          16          12          19          12          12          14           1          12          12
 AtmWgt=  12.0000000  15.9949146  12.0000000  18.9984032  12.0000000  12.0000000  14.0030740   1.0078250  12.0000000  12.0000000
 NucSpn=           0           0           0           1           0           0           2           1           0           0
 AtZEff=  -0.0000000  -0.0000000  -0.0000000  -0.0000000  -0.0000000  -0.0000000  -0.0000000  -0.0000000  -0.0000000  -0.0000000
 NQMom=    0.0000000   0.0000000   0.0000000   0.0000000   0.0000000   0.0000000   2.0440000   0.0000000   0.0000000   0.0000000
 NMagM=    0.0000000   0.0000000   0.0000000   2.6288670   0.0000000   0.0000000   0.4037610   2.7928460   0.0000000   0.0000000
 AtZNuc=   6.0000000   8.0000000   6.0000000   9.0000000   6.0000000   6.0000000   7.0000000   1.0000000   6.0000000   6.0000000

  Atom        11          12          13          14          15          16          17          18          19          20
 IAtWgt=          12          12          12          12           1           1           1           1          14           1
 AtmWgt=  12.0000000  12.0000000  12.0000000  12.0000000   1.0078250   1.0078250   1.0078250   1.0078250  14.0030740   1.0078250
 NucSpn=           0           0           0           0           1           1           1           1           2           1
 AtZEff=  -0.0000000  -0.0000000  -0.0000000  -0.0000000  -0.0000000  -0.0000000  -0.0000000  -0.0000000  -0.0000000  -0.0000000
 NQMom=    0.0000000   0.0000000   0.0000000   0.0000000   0.0000000   0.0000000   0.0000000   0.0000000   2.0440000   0.0000000
 NMagM=    0.0000000   0.0000000   0.0000000   0.0000000   2.7928460   2.7928460   2.7928460   2.7928460   0.4037610   2.7928460
 AtZNuc=   6.0000000   6.0000000   6.0000000   6.0000000   1.0000000   1.0000000   1.0000000   1.0000000   7.0000000   1.0000000

  Atom        21          22          23          24          25          26          27          28          29          30
 IAtWgt=           1           1          12          12          12          12          12          12           1           1
 AtmWgt=   1.0078250   1.0078250  12.0000000  12.0000000  12.0000000  12.0000000  12.0000000  12.0000000   1.0078250   1.0078250
 NucSpn=           1           1           0           0           0           0           0           0           1           1
 AtZEff=  -0.0000000  -0.0000000  -0.0000000  -0.0000000  -0.0000000  -0.0000000  -0.0000000  -0.0000000  -0.0000000  -0.0000000
 NQMom=    0.0000000   0.0000000   0.0000000   0.0000000   0.0000000   0.0000000   0.0000000   0.0000000   0.0000000   0.0000000
 NMagM=    2.7928460   2.7928460   0.0000000   0.0000000   0.0000000   0.0000000   0.0000000   0.0000000   2.7928460   2.7928460
 AtZNuc=   1.0000000   1.0000000   6.0000000   6.0000000   6.0000000   6.0000000   6.0000000   6.0000000   1.0000000   1.0000000

  Atom        31          32          33          34          35          36          37          38          39          40
 IAtWgt=           1           1          12          12          12          12          12          12          12           1
 AtmWgt=   1.0078250   1.0078250  12.0000000  12.0000000  12.0000000  12.0000000  12.0000000  12.0000000  12.0000000   1.0078250
 NucSpn=           1           1           0           0           0           0           0           0           0           1
 AtZEff=  -0.0000000  -0.0000000  -0.0000000  -0.0000000  -0.0000000  -0.0000000  -0.0000000  -0.0000000  -0.0000000  -0.0000000
 NQMom=    0.0000000   0.0000000   0.0000000   0.0000000   0.0000000   0.0000000   0.0000000   0.0000000   0.0000000   0.0000000
 NMagM=    2.7928460   2.7928460   0.0000000   0.0000000   0.0000000   0.0000000   0.0000000   0.0000000   0.0000000   2.7928460
 AtZNuc=   1.0000000   1.0000000   6.0000000   6.0000000   6.0000000   6.0000000   6.0000000   6.0000000   6.0000000   1.0000000

  Atom        41          42          43          44          45          46          47          48
 IAtWgt=           1           1           1           1           1           1           1           1
 AtmWgt=   1.0078250   1.0078250   1.0078250   1.0078250   1.0078250   1.0078250   1.0078250   1.0078250
 NucSpn=           1           1           1           1           1           1           1           1
 AtZEff=  -0.0000000  -0.0000000  -0.0000000  -0.0000000  -0.0000000  -0.0000000  -0.0000000  -0.0000000
 NQMom=    0.0000000   0.0000000   0.0000000   0.0000000   0.0000000   0.0000000   0.0000000   0.0000000
 NMagM=    2.7928460   2.7928460   2.7928460   2.7928460   2.7928460   2.7928460   2.7928460   2.7928460
 AtZNuc=   1.0000000   1.0000000   1.0000000   1.0000000   1.0000000   1.0000000   1.0000000   1.0000000
 Leave Link  101 at Tue May  6 18:39:31 2025, MaxMem= 16106127360 cpu:               0.6 elap:               0.3
 (Enter /cm/shared/apps/Gaussian/g16-C01/g16/l103.exe)

 GradGradGradGradGradGradGradGradGradGradGradGradGradGradGradGradGradGrad
 Berny optimization.
 Initialization pass.
                           ----------------------------
                           !    Initial Parameters    !
                           ! (Angstroms and Degrees)  !
 --------------------------                            --------------------------
 ! Name  Definition              Value          Derivative Info.                !
 --------------------------------------------------------------------------------
 ! R1    R(1,2)                  1.3804         calculate D2E/DX2 analytically  !
 ! R2    R(1,3)                  1.4889         calculate D2E/DX2 analytically  !
 ! R3    R(1,19)                 1.6287         calculate D2E/DX2 analytically  !
 ! R4    R(1,34)                 1.4951         calculate D2E/DX2 analytically  !
 ! R5    R(3,4)                  1.3906         calculate D2E/DX2 analytically  !
 ! R6    R(3,5)                  1.3685         calculate D2E/DX2 analytically  !
 ! R7    R(5,6)                  1.4966         calculate D2E/DX2 analytically  !
 ! R8    R(5,7)                  1.3693         calculate D2E/DX2 analytically  !
 ! R9    R(6,22)                 1.0939         calculate D2E/DX2 analytically  !
 ! R10   R(6,23)                 1.5023         calculate D2E/DX2 analytically  !
 ! R11   R(6,48)                 1.0937         calculate D2E/DX2 analytically  !
 ! R12   R(7,8)                  1.0103         calculate D2E/DX2 analytically  !
 ! R13   R(7,9)                  1.3847         calculate D2E/DX2 analytically  !
 ! R14   R(9,11)                 1.4184         calculate D2E/DX2 analytically  !
 ! R15   R(9,12)                 1.4            calculate D2E/DX2 analytically  !
 ! R16   R(10,13)                1.3866         calculate D2E/DX2 analytically  !
 ! R17   R(10,14)                1.3775         calculate D2E/DX2 analytically  !
 ! R18   R(10,18)                1.0785         calculate D2E/DX2 analytically  !
 ! R19   R(11,14)                1.3975         calculate D2E/DX2 analytically  !
 ! R20   R(11,19)                1.4383         calculate D2E/DX2 analytically  !
 ! R21   R(12,13)                1.3745         calculate D2E/DX2 analytically  !
 ! R22   R(12,15)                1.0806         calculate D2E/DX2 analytically  !
 ! R23   R(13,16)                1.0789         calculate D2E/DX2 analytically  !
 ! R24   R(14,17)                1.0829         calculate D2E/DX2 analytically  !
 ! R25   R(19,20)                1.1855         calculate D2E/DX2 analytically  !
 ! R26   R(19,21)                1.0242         calculate D2E/DX2 analytically  !
 ! R27   R(23,25)                1.3896         calculate D2E/DX2 analytically  !
 ! R28   R(23,26)                1.3876         calculate D2E/DX2 analytically  !
 ! R29   R(24,27)                1.3876         calculate D2E/DX2 analytically  !
 ! R30   R(24,28)                1.3909         calculate D2E/DX2 analytically  !
 ! R31   R(24,33)                1.4987         calculate D2E/DX2 analytically  !
 ! R32   R(25,28)                1.3809         calculate D2E/DX2 analytically  !
 ! R33   R(25,29)                1.0801         calculate D2E/DX2 analytically  !
 ! R34   R(26,27)                1.3844         calculate D2E/DX2 analytically  !
 ! R35   R(26,30)                1.0822         calculate D2E/DX2 analytically  !
 ! R36   R(27,31)                1.0812         calculate D2E/DX2 analytically  !
 ! R37   R(28,32)                1.0809         calculate D2E/DX2 analytically  !
 ! R38   R(33,45)                1.0885         calculate D2E/DX2 analytically  !
 ! R39   R(33,46)                1.0903         calculate D2E/DX2 analytically  !
 ! R40   R(33,47)                1.0873         calculate D2E/DX2 analytically  !
 ! R41   R(34,36)                1.3885         calculate D2E/DX2 analytically  !
 ! R42   R(34,37)                1.3893         calculate D2E/DX2 analytically  !
 ! R43   R(35,38)                1.3846         calculate D2E/DX2 analytically  !
 ! R44   R(35,39)                1.385          calculate D2E/DX2 analytically  !
 ! R45   R(35,44)                1.0803         calculate D2E/DX2 analytically  !
 ! R46   R(36,39)                1.3822         calculate D2E/DX2 analytically  !
 ! R47   R(36,40)                1.0789         calculate D2E/DX2 analytically  !
 ! R48   R(37,38)                1.3835         calculate D2E/DX2 analytically  !
 ! R49   R(37,41)                1.0806         calculate D2E/DX2 analytically  !
 ! R50   R(38,42)                1.0804         calculate D2E/DX2 analytically  !
 ! R51   R(39,43)                1.08           calculate D2E/DX2 analytically  !
 ! A1    A(2,1,3)              114.6946         calculate D2E/DX2 analytically  !
 ! A2    A(2,1,19)              93.3389         calculate D2E/DX2 analytically  !
 ! A3    A(2,1,34)             117.0621         calculate D2E/DX2 analytically  !
 ! A4    A(3,1,19)              97.5778         calculate D2E/DX2 analytically  !
 ! A5    A(3,1,34)             116.9775         calculate D2E/DX2 analytically  !
 ! A6    A(19,1,34)            112.4702         calculate D2E/DX2 analytically  !
 ! A7    A(1,3,4)              109.7094         calculate D2E/DX2 analytically  !
 ! A8    A(1,3,5)              117.7018         calculate D2E/DX2 analytically  !
 ! A9    A(4,3,5)              114.7855         calculate D2E/DX2 analytically  !
 ! A10   A(3,5,6)              123.0839         calculate D2E/DX2 analytically  !
 ! A11   A(3,5,7)              115.9542         calculate D2E/DX2 analytically  !
 ! A12   A(6,5,7)              120.8035         calculate D2E/DX2 analytically  !
 ! A13   A(5,6,22)             106.1438         calculate D2E/DX2 analytically  !
 ! A14   A(5,6,23)             110.5375         calculate D2E/DX2 analytically  !
 ! A15   A(5,6,48)             109.7152         calculate D2E/DX2 analytically  !
 ! A16   A(22,6,23)            110.9892         calculate D2E/DX2 analytically  !
 ! A17   A(22,6,48)            108.611          calculate D2E/DX2 analytically  !
 ! A18   A(23,6,48)            110.7228         calculate D2E/DX2 analytically  !
 ! A19   A(5,7,8)              122.088          calculate D2E/DX2 analytically  !
 ! A20   A(5,7,9)              118.7806         calculate D2E/DX2 analytically  !
 ! A21   A(8,7,9)              117.6496         calculate D2E/DX2 analytically  !
 ! A22   A(7,9,11)             125.1408         calculate D2E/DX2 analytically  !
 ! A23   A(7,9,12)             116.4468         calculate D2E/DX2 analytically  !
 ! A24   A(11,9,12)            118.4103         calculate D2E/DX2 analytically  !
 ! A25   A(13,10,14)           119.1615         calculate D2E/DX2 analytically  !
 ! A26   A(13,10,18)           120.7492         calculate D2E/DX2 analytically  !
 ! A27   A(14,10,18)           120.0893         calculate D2E/DX2 analytically  !
 ! A28   A(9,11,14)            117.5352         calculate D2E/DX2 analytically  !
 ! A29   A(9,11,19)            127.233          calculate D2E/DX2 analytically  !
 ! A30   A(14,11,19)           115.2014         calculate D2E/DX2 analytically  !
 ! A31   A(9,12,13)            122.4775         calculate D2E/DX2 analytically  !
 ! A32   A(9,12,15)            117.6572         calculate D2E/DX2 analytically  !
 ! A33   A(13,12,15)           119.8651         calculate D2E/DX2 analytically  !
 ! A34   A(10,13,12)           119.3379         calculate D2E/DX2 analytically  !
 ! A35   A(10,13,16)           120.541          calculate D2E/DX2 analytically  !
 ! A36   A(12,13,16)           120.1149         calculate D2E/DX2 analytically  !
 ! A37   A(10,14,11)           122.9886         calculate D2E/DX2 analytically  !
 ! A38   A(10,14,17)           118.6642         calculate D2E/DX2 analytically  !
 ! A39   A(11,14,17)           118.3382         calculate D2E/DX2 analytically  !
 ! A40   A(1,19,11)            128.0499         calculate D2E/DX2 analytically  !
 ! A41   A(1,19,20)             73.2088         calculate D2E/DX2 analytically  !
 ! A42   A(1,19,21)            107.8819         calculate D2E/DX2 analytically  !
 ! A43   A(11,19,20)           131.8465         calculate D2E/DX2 analytically  !
 ! A44   A(11,19,21)           106.3652         calculate D2E/DX2 analytically  !
 ! A45   A(20,19,21)           104.8644         calculate D2E/DX2 analytically  !
 ! A46   A(6,23,25)            119.7055         calculate D2E/DX2 analytically  !
 ! A47   A(6,23,26)            121.5459         calculate D2E/DX2 analytically  !
 ! A48   A(25,23,26)           118.6747         calculate D2E/DX2 analytically  !
 ! A49   A(27,24,28)           118.4051         calculate D2E/DX2 analytically  !
 ! A50   A(27,24,33)           121.1531         calculate D2E/DX2 analytically  !
 ! A51   A(28,24,33)           120.4334         calculate D2E/DX2 analytically  !
 ! A52   A(23,25,28)           120.5931         calculate D2E/DX2 analytically  !
 ! A53   A(23,25,29)           118.8259         calculate D2E/DX2 analytically  !
 ! A54   A(28,25,29)           120.576          calculate D2E/DX2 analytically  !
 ! A55   A(23,26,27)           120.6435         calculate D2E/DX2 analytically  !
 ! A56   A(23,26,30)           119.8051         calculate D2E/DX2 analytically  !
 ! A57   A(27,26,30)           119.5489         calculate D2E/DX2 analytically  !
 ! A58   A(24,27,26)           120.7986         calculate D2E/DX2 analytically  !
 ! A59   A(24,27,31)           119.6099         calculate D2E/DX2 analytically  !
 ! A60   A(26,27,31)           119.5915         calculate D2E/DX2 analytically  !
 ! A61   A(24,28,25)           120.8841         calculate D2E/DX2 analytically  !
 ! A62   A(24,28,32)           119.3201         calculate D2E/DX2 analytically  !
 ! A63   A(25,28,32)           119.7956         calculate D2E/DX2 analytically  !
 ! A64   A(24,33,45)           110.7225         calculate D2E/DX2 analytically  !
 ! A65   A(24,33,46)           110.0268         calculate D2E/DX2 analytically  !
 ! A66   A(24,33,47)           111.066          calculate D2E/DX2 analytically  !
 ! A67   A(45,33,46)           107.7826         calculate D2E/DX2 analytically  !
 ! A68   A(45,33,47)           108.906          calculate D2E/DX2 analytically  !
 ! A69   A(46,33,47)           108.2412         calculate D2E/DX2 analytically  !
 ! A70   A(1,34,36)            117.998          calculate D2E/DX2 analytically  !
 ! A71   A(1,34,37)            122.1085         calculate D2E/DX2 analytically  !
 ! A72   A(36,34,37)           119.8929         calculate D2E/DX2 analytically  !
 ! A73   A(38,35,39)           119.9474         calculate D2E/DX2 analytically  !
 ! A74   A(38,35,44)           119.9516         calculate D2E/DX2 analytically  !
 ! A75   A(39,35,44)           120.101          calculate D2E/DX2 analytically  !
 ! A76   A(34,36,39)           120.0855         calculate D2E/DX2 analytically  !
 ! A77   A(34,36,40)           118.278          calculate D2E/DX2 analytically  !
 ! A78   A(39,36,40)           121.6336         calculate D2E/DX2 analytically  !
 ! A79   A(34,37,38)           119.7547         calculate D2E/DX2 analytically  !
 ! A80   A(34,37,41)           120.509          calculate D2E/DX2 analytically  !
 ! A81   A(38,37,41)           119.7314         calculate D2E/DX2 analytically  !
 ! A82   A(35,38,37)           120.2885         calculate D2E/DX2 analytically  !
 ! A83   A(35,38,42)           120.0795         calculate D2E/DX2 analytically  !
 ! A84   A(37,38,42)           119.632          calculate D2E/DX2 analytically  !
 ! A85   A(35,39,36)           120.03           calculate D2E/DX2 analytically  !
 ! A86   A(35,39,43)           120.1239         calculate D2E/DX2 analytically  !
 ! A87   A(36,39,43)           119.846          calculate D2E/DX2 analytically  !
 ! D1    D(2,1,3,4)           -168.1194         calculate D2E/DX2 analytically  !
 ! D2    D(2,1,3,5)            -34.4058         calculate D2E/DX2 analytically  !
 ! D3    D(19,1,3,4)           -70.8899         calculate D2E/DX2 analytically  !
 ! D4    D(19,1,3,5)            62.8237         calculate D2E/DX2 analytically  !
 ! D5    D(34,1,3,4)            49.1344         calculate D2E/DX2 analytically  !
 ! D6    D(34,1,3,5)          -177.152          calculate D2E/DX2 analytically  !
 ! D7    D(2,1,19,11)          132.1            calculate D2E/DX2 analytically  !
 ! D8    D(2,1,19,20)            1.6534         calculate D2E/DX2 analytically  !
 ! D9    D(2,1,19,21)          -98.9612         calculate D2E/DX2 analytically  !
 ! D10   D(3,1,19,11)           16.6362         calculate D2E/DX2 analytically  !
 ! D11   D(3,1,19,20)         -113.8104         calculate D2E/DX2 analytically  !
 ! D12   D(3,1,19,21)          145.5751         calculate D2E/DX2 analytically  !
 ! D13   D(34,1,19,11)        -106.7486         calculate D2E/DX2 analytically  !
 ! D14   D(34,1,19,20)         122.8048         calculate D2E/DX2 analytically  !
 ! D15   D(34,1,19,21)          22.1903         calculate D2E/DX2 analytically  !
 ! D16   D(2,1,34,36)          -30.4544         calculate D2E/DX2 analytically  !
 ! D17   D(2,1,34,37)          149.8417         calculate D2E/DX2 analytically  !
 ! D18   D(3,1,34,36)          111.4041         calculate D2E/DX2 analytically  !
 ! D19   D(3,1,34,37)          -68.2998         calculate D2E/DX2 analytically  !
 ! D20   D(19,1,34,36)        -136.839          calculate D2E/DX2 analytically  !
 ! D21   D(19,1,34,37)          43.4571         calculate D2E/DX2 analytically  !
 ! D22   D(1,3,5,6)             67.019          calculate D2E/DX2 analytically  !
 ! D23   D(1,3,5,7)           -108.4321         calculate D2E/DX2 analytically  !
 ! D24   D(4,3,5,6)           -161.528          calculate D2E/DX2 analytically  !
 ! D25   D(4,3,5,7)             23.0209         calculate D2E/DX2 analytically  !
 ! D26   D(3,5,6,22)           -26.072          calculate D2E/DX2 analytically  !
 ! D27   D(3,5,6,23)          -146.5128         calculate D2E/DX2 analytically  !
 ! D28   D(3,5,6,48)            91.0999         calculate D2E/DX2 analytically  !
 ! D29   D(7,5,6,22)           149.1657         calculate D2E/DX2 analytically  !
 ! D30   D(7,5,6,23)            28.7249         calculate D2E/DX2 analytically  !
 ! D31   D(7,5,6,48)           -93.6625         calculate D2E/DX2 analytically  !
 ! D32   D(3,5,7,8)           -151.066          calculate D2E/DX2 analytically  !
 ! D33   D(3,5,7,9)             43.1536         calculate D2E/DX2 analytically  !
 ! D34   D(6,5,7,8)             33.3711         calculate D2E/DX2 analytically  !
 ! D35   D(6,5,7,9)           -132.4093         calculate D2E/DX2 analytically  !
 ! D36   D(5,6,23,25)           81.8762         calculate D2E/DX2 analytically  !
 ! D37   D(5,6,23,26)          -94.9563         calculate D2E/DX2 analytically  !
 ! D38   D(22,6,23,25)         -35.6238         calculate D2E/DX2 analytically  !
 ! D39   D(22,6,23,26)         147.5437         calculate D2E/DX2 analytically  !
 ! D40   D(48,6,23,25)        -156.3282         calculate D2E/DX2 analytically  !
 ! D41   D(48,6,23,26)          26.8393         calculate D2E/DX2 analytically  !
 ! D42   D(5,7,9,11)             8.1687         calculate D2E/DX2 analytically  !
 ! D43   D(5,7,9,12)          -172.3645         calculate D2E/DX2 analytically  !
 ! D44   D(8,7,9,11)          -158.2431         calculate D2E/DX2 analytically  !
 ! D45   D(8,7,9,12)            21.2238         calculate D2E/DX2 analytically  !
 ! D46   D(7,9,11,14)         -177.3849         calculate D2E/DX2 analytically  !
 ! D47   D(7,9,11,19)            4.7286         calculate D2E/DX2 analytically  !
 ! D48   D(12,9,11,14)           3.1578         calculate D2E/DX2 analytically  !
 ! D49   D(12,9,11,19)        -174.7288         calculate D2E/DX2 analytically  !
 ! D50   D(7,9,12,13)          179.3608         calculate D2E/DX2 analytically  !
 ! D51   D(7,9,12,15)           -0.4565         calculate D2E/DX2 analytically  !
 ! D52   D(11,9,12,13)          -1.1348         calculate D2E/DX2 analytically  !
 ! D53   D(11,9,12,15)         179.0478         calculate D2E/DX2 analytically  !
 ! D54   D(14,10,13,12)          1.4608         calculate D2E/DX2 analytically  !
 ! D55   D(14,10,13,16)       -179.4469         calculate D2E/DX2 analytically  !
 ! D56   D(18,10,13,12)       -178.6159         calculate D2E/DX2 analytically  !
 ! D57   D(18,10,13,16)          0.4764         calculate D2E/DX2 analytically  !
 ! D58   D(13,10,14,11)          0.7149         calculate D2E/DX2 analytically  !
 ! D59   D(13,10,14,17)        179.6092         calculate D2E/DX2 analytically  !
 ! D60   D(18,10,14,11)       -179.2089         calculate D2E/DX2 analytically  !
 ! D61   D(18,10,14,17)         -0.3146         calculate D2E/DX2 analytically  !
 ! D62   D(9,11,14,10)          -3.0361         calculate D2E/DX2 analytically  !
 ! D63   D(9,11,14,17)         178.0662         calculate D2E/DX2 analytically  !
 ! D64   D(19,11,14,10)        175.1042         calculate D2E/DX2 analytically  !
 ! D65   D(19,11,14,17)         -3.7935         calculate D2E/DX2 analytically  !
 ! D66   D(9,11,19,1)          -45.0518         calculate D2E/DX2 analytically  !
 ! D67   D(9,11,19,20)          56.9822         calculate D2E/DX2 analytically  !
 ! D68   D(9,11,19,21)        -174.5631         calculate D2E/DX2 analytically  !
 ! D69   D(14,11,19,1)         137.0194         calculate D2E/DX2 analytically  !
 ! D70   D(14,11,19,20)       -120.9466         calculate D2E/DX2 analytically  !
 ! D71   D(14,11,19,21)          7.5081         calculate D2E/DX2 analytically  !
 ! D72   D(9,12,13,10)          -1.2331         calculate D2E/DX2 analytically  !
 ! D73   D(9,12,13,16)         179.6706         calculate D2E/DX2 analytically  !
 ! D74   D(15,12,13,10)        178.5803         calculate D2E/DX2 analytically  !
 ! D75   D(15,12,13,16)         -0.5159         calculate D2E/DX2 analytically  !
 ! D76   D(6,23,25,28)        -176.955          calculate D2E/DX2 analytically  !
 ! D77   D(6,23,25,29)           3.8498         calculate D2E/DX2 analytically  !
 ! D78   D(26,23,25,28)         -0.0316         calculate D2E/DX2 analytically  !
 ! D79   D(26,23,25,29)       -179.2269         calculate D2E/DX2 analytically  !
 ! D80   D(6,23,26,27)         177.0364         calculate D2E/DX2 analytically  !
 ! D81   D(6,23,26,30)          -3.5391         calculate D2E/DX2 analytically  !
 ! D82   D(25,23,26,27)          0.1722         calculate D2E/DX2 analytically  !
 ! D83   D(25,23,26,30)        179.5967         calculate D2E/DX2 analytically  !
 ! D84   D(28,24,27,26)          0.3505         calculate D2E/DX2 analytically  !
 ! D85   D(28,24,27,31)       -179.6569         calculate D2E/DX2 analytically  !
 ! D86   D(33,24,27,26)        179.306          calculate D2E/DX2 analytically  !
 ! D87   D(33,24,27,31)         -0.7014         calculate D2E/DX2 analytically  !
 ! D88   D(27,24,28,25)         -0.2098         calculate D2E/DX2 analytically  !
 ! D89   D(27,24,28,32)        179.6405         calculate D2E/DX2 analytically  !
 ! D90   D(33,24,28,25)       -179.173          calculate D2E/DX2 analytically  !
 ! D91   D(33,24,28,32)          0.6773         calculate D2E/DX2 analytically  !
 ! D92   D(27,24,33,45)        136.7829         calculate D2E/DX2 analytically  !
 ! D93   D(27,24,33,46)       -104.1756         calculate D2E/DX2 analytically  !
 ! D94   D(27,24,33,47)         15.6541         calculate D2E/DX2 analytically  !
 ! D95   D(28,24,33,45)        -44.2827         calculate D2E/DX2 analytically  !
 ! D96   D(28,24,33,46)         74.7588         calculate D2E/DX2 analytically  !
 ! D97   D(28,24,33,47)       -165.4115         calculate D2E/DX2 analytically  !
 ! D98   D(23,25,28,24)          0.0532         calculate D2E/DX2 analytically  !
 ! D99   D(23,25,28,32)       -179.7963         calculate D2E/DX2 analytically  !
 ! D100  D(29,25,28,24)        179.2343         calculate D2E/DX2 analytically  !
 ! D101  D(29,25,28,32)         -0.6152         calculate D2E/DX2 analytically  !
 ! D102  D(23,26,27,24)         -0.3376         calculate D2E/DX2 analytically  !
 ! D103  D(23,26,27,31)        179.6698         calculate D2E/DX2 analytically  !
 ! D104  D(30,26,27,24)       -179.7635         calculate D2E/DX2 analytically  !
 ! D105  D(30,26,27,31)          0.2439         calculate D2E/DX2 analytically  !
 ! D106  D(1,34,36,39)        -179.3188         calculate D2E/DX2 analytically  !
 ! D107  D(1,34,36,40)           1.2933         calculate D2E/DX2 analytically  !
 ! D108  D(37,34,36,39)          0.3919         calculate D2E/DX2 analytically  !
 ! D109  D(37,34,36,40)       -178.996          calculate D2E/DX2 analytically  !
 ! D110  D(1,34,37,38)         179.3452         calculate D2E/DX2 analytically  !
 ! D111  D(1,34,37,41)           0.1466         calculate D2E/DX2 analytically  !
 ! D112  D(36,34,37,38)         -0.3533         calculate D2E/DX2 analytically  !
 ! D113  D(36,34,37,41)       -179.5519         calculate D2E/DX2 analytically  !
 ! D114  D(39,35,38,37)          0.0683         calculate D2E/DX2 analytically  !
 ! D115  D(39,35,38,42)       -179.9273         calculate D2E/DX2 analytically  !
 ! D116  D(44,35,38,37)        179.9961         calculate D2E/DX2 analytically  !
 ! D117  D(44,35,38,42)          0.0006         calculate D2E/DX2 analytically  !
 ! D118  D(38,35,39,36)         -0.0306         calculate D2E/DX2 analytically  !
 ! D119  D(38,35,39,43)        179.8302         calculate D2E/DX2 analytically  !
 ! D120  D(44,35,39,36)       -179.9583         calculate D2E/DX2 analytically  !
 ! D121  D(44,35,39,43)         -0.0976         calculate D2E/DX2 analytically  !
 ! D122  D(34,36,39,35)         -0.1997         calculate D2E/DX2 analytically  !
 ! D123  D(34,36,39,43)        179.9391         calculate D2E/DX2 analytically  !
 ! D124  D(40,36,39,35)        179.1671         calculate D2E/DX2 analytically  !
 ! D125  D(40,36,39,43)         -0.694          calculate D2E/DX2 analytically  !
 ! D126  D(34,37,38,35)          0.124          calculate D2E/DX2 analytically  !
 ! D127  D(34,37,38,42)       -179.8804         calculate D2E/DX2 analytically  !
 ! D128  D(41,37,38,35)        179.3289         calculate D2E/DX2 analytically  !
 ! D129  D(41,37,38,42)         -0.6755         calculate D2E/DX2 analytically  !
 --------------------------------------------------------------------------------
 Trust Radius=3.00D-01 FncErr=1.00D-07 GrdErr=1.00D-06 EigMax=2.50D+02 EigMin=1.00D-04
 Number of steps in this run=    277 maximum allowed number of steps=    288.
 Search for a saddle point of order  1.
 GradGradGradGradGradGradGradGradGradGradGradGradGradGradGradGradGradGrad

 Leave Link  103 at Tue May  6 18:39:31 2025, MaxMem= 16106127360 cpu:               0.4 elap:               0.0
 (Enter /cm/shared/apps/Gaussian/g16-C01/g16/l202.exe)
                          Input orientation:                          
 ---------------------------------------------------------------------
 Center     Atomic      Atomic             Coordinates (Angstroms)
 Number     Number       Type             X           Y           Z
 ---------------------------------------------------------------------
      1          6           0       -1.335966   -1.495069    1.545352
      2          8           0       -0.388847   -0.703796    2.163784
      3          6           0       -1.348257   -1.404087    0.059328
      4          9           0       -2.492502   -2.017609   -0.438634
      5          6           0       -1.054145   -0.193217   -0.506340
      6          6           0        0.299877    0.439171   -0.425029
      7          7           0       -2.104705    0.470571   -1.081458
      8          1           0       -1.978781    1.103542   -1.858752
      9          6           0       -3.316542    0.507463   -0.412535
     10          6           0       -5.886974    0.647098    0.703794
     11          6           0       -3.531866    0.049814    0.912668
     12          6           0       -4.399076    1.052738   -1.113074
     13          6           0       -5.660034    1.138347   -0.572846
     14          6           0       -4.835007    0.111368    1.413693
     15          1           0       -4.217824    1.411949   -2.115931
     16          1           0       -6.465893    1.570776   -1.145142
     17          1           0       -5.019993   -0.264090    2.412412
     18          1           0       -6.872207    0.682414    1.141169
     19          7           0       -2.543686   -0.441389    1.835047
     20          1           0       -1.552983    0.046159    2.266504
     21          1           0       -3.055858   -0.768933    2.659302
     22          1           0        0.766512    0.043308    0.481746
     23          6           0        0.179757    1.935188   -0.359280
     24          6           0       -0.179186    4.710381   -0.213630
     25          6           0       -0.090623    2.551510    0.856407
     26          6           0        0.268274    2.721375   -1.499194
     27          6           0        0.094198    4.092803   -1.425757
     28          6           0       -0.266802    3.919334    0.927095
     29          1           0       -0.147546    1.943431    1.747293
     30          1           0        0.484561    2.261242   -2.454513
     31          1           0        0.172121    4.689726   -2.323841
     32          1           0       -0.473336    4.385741    1.880071
     33          6           0       -0.353836    6.196075   -0.122433
     34          6           0       -1.595029   -2.840089    2.144686
     35          6           0       -1.970350   -5.346306    3.266503
     36          6           0       -0.545693   -3.478016    2.792708
     37          6           0       -2.836934   -3.457557    2.064269
     38          6           0       -3.018967   -4.709296    2.624749
     39          6           0       -0.733453   -4.728851    3.350040
     40          1           0        0.402908   -2.967752    2.854145
     41          1           0       -3.658451   -2.973327    1.556085
     42          1           0       -3.985038   -5.188480    2.559363
     43          1           0        0.085700   -5.221947    3.852344
     44          1           0       -2.118563   -6.323657    3.702295
     45          1           0       -1.200626    6.445975    0.514187
     46          1           0        0.536147    6.650590    0.313611
     47          1           0       -0.511654    6.632145   -1.105905
     48          1           0        0.900764    0.136686   -1.287408
 ---------------------------------------------------------------------
                    Distance matrix (angstroms):
                    1          2          3          4          5
     1  C    0.000000
     2  O    1.380437   0.000000
     3  C    1.488857   2.416529   0.000000
     4  F    2.355168   3.595003   1.390565   0.000000
     5  C    2.446156   2.798727   1.368462   2.324190   0.000000
     6  C    3.209309   2.912501   2.519632   3.719318   1.496630
     7  N    3.369693   3.854206   2.321196   2.598971   1.369326
     8  H    4.330578   4.687766   3.219440   3.467308   2.089391
     9  C    3.430180   4.083622   2.784030   2.656259   2.370273
    10  C    5.099880   5.846870   5.022216   4.464107   5.052405
    11  C    2.758428   3.465803   2.758652   2.679651   2.865615
    12  C    4.789696   5.468560   4.088766   3.676537   3.620649
    13  C    5.488096   6.218363   5.045298   4.473402   4.794966
    14  C    3.852436   4.582082   4.035881   3.667559   4.251378
    15  H    5.491889   6.119918   4.571238   4.189502   3.895665
    16  H    6.553953   7.283759   6.040757   5.400324   5.727718
    17  H    3.979844   4.658613   4.507576   4.194222   4.924641
    18  H    5.962781   6.708299   6.003156   5.382166   6.109899
    19  N    1.628727   2.195509   2.347130   2.767077   2.786111
    20  H    1.715383   1.388595   2.648915   3.529816   2.827508
    21  H    2.173979   2.713435   3.174774   3.387295   3.789405
    22  H    2.813943   2.173078   2.597237   3.964296   2.084957
    23  C    4.206150   3.695050   3.696054   4.771987   2.464599
    24  C    6.552844   5.916871   6.231208   7.118139   4.989640
    25  C    4.289560   3.520680   4.226550   5.321936   3.212317
    26  C    5.442540   5.057767   4.696977   5.586111   3.351029
    27  C    6.488234   6.010449   5.873837   6.708395   4.531445
    28  C    5.553478   4.787235   5.501034   6.485850   4.425802
    29  H    3.643680   2.690632   3.936599   5.095776   3.235127
    30  H    5.781272   5.557244   4.807625   5.588849   3.491041
    31  H    7.449608   7.038717   6.717558   7.459394   5.352585
    32  H    5.953158   5.098138   6.132104   7.103260   5.196071
    33  C    7.930938   7.268853   7.667096   8.493437   6.439011
    34  C    1.495123   2.453363   2.543957   2.855778   3.785026
    35  C    4.265774   5.026931   5.119967   5.008084   6.451984
    36  C    2.472349   2.848938   3.523729   4.045297   4.683177
    37  C    2.524587   3.685951   3.233062   2.908025   4.521314
    38  C    3.785346   4.813943   4.505226   4.111770   5.836026
    39  C    3.751969   4.210348   4.718138   4.979873   5.962087
    40  H    2.627816   2.495791   3.650018   4.486486   4.594987
    41  H    2.753053   4.026212   3.168564   2.500348   4.331861
    42  H    4.656939   5.762072   5.246372   4.611949   6.552963
    43  H    4.607925   4.846661   5.569494   5.943685   6.751703
    44  H    5.346038   6.077975   6.169826   5.985747   7.511849
    45  H    8.008857   7.382369   7.864614   8.614467   6.718765
    46  H    8.448299   7.639747   8.276077   9.212831   7.073828
    47  H    8.588380   8.032557   8.163253   8.898722   6.873089
    48  H    3.961075   3.778919   3.040687   4.107999   2.130862
                    6          7          8          9         10
     6  C    0.000000
     7  N    2.492770   0.000000
     8  H    2.772947   1.010294   0.000000
     9  C    3.617085   1.384690   2.058265   0.000000
    10  C    6.292424   4.186149   4.695632   2.805853   0.000000
    11  C    4.077166   2.488043   3.347115   1.418439   2.438629
    12  C    4.788531   2.367288   2.533070   1.399985   2.383148
    13  C    6.002602   3.653076   3.899536   2.432214   1.386593
    14  C    5.464009   3.716094   4.455483   2.407849   1.377533
    15  H    4.920881   2.534087   2.274768   2.128840   3.364805
    16  H    6.897444   4.498273   4.567463   3.403786   2.146367
    17  H    6.070146   4.609312   5.418692   3.387826   2.121625
    18  H    7.345130   5.264411   5.755214   3.884245   1.078530
    19  N    3.737537   3.087131   4.043523   2.559151   3.693523
    20  H    3.291185   3.419557   4.279848   3.240400   4.646146
    21  H    4.715248   4.053930   5.007900   3.336664   3.720803
    22  H    1.093936   3.296976   3.760141   4.205533   6.684515
    23  C    1.502271   2.808097   2.756690   3.776949   6.292419
    24  C    4.303188   4.736743   4.353649   5.248532   7.066172
    25  C    2.501309   3.484560   3.610242   4.024289   6.103095
    26  C    2.522555   3.297218   2.792118   4.351222   6.858779
    27  C    3.793783   4.251386   3.663388   5.051181   7.223732
    28  C    3.776361   4.393875   4.315148   4.768269   6.507206
    29  H    2.679920   3.741874   4.130666   4.095046   5.975819
    30  H    2.733653   3.434543   2.786262   4.657660   7.292245
    31  H    4.657148   4.952647   4.207541   5.771930   7.888095
    32  H    4.635381   5.173062   5.197883   5.327373   6.683454
    33  C    5.801797   6.063552   5.620422   6.420443   7.879683
    34  C    4.576860   4.650617   5.632673   4.550724   5.714668
    35  C    7.228629   7.263530   8.238255   7.043732   7.604493
    36  C    5.139375   5.747263   6.684347   5.816807   7.064660
    37  C    5.587547   5.085465   6.077018   4.699571   5.291675
    38  C    6.842702   6.434506   7.414367   6.043858   6.372322
    39  C    6.482852   6.967962   7.918280   6.946100   7.903305
    40  H    4.729769   5.796478   6.667779   6.048358   7.566622
    41  H    5.589125   4.607732   5.577030   4.013511   4.335919
    42  H    7.677079   6.986851   7.945712   6.459322   6.412057
    43  H    7.098595   7.845065   8.768723   7.911421   8.946055
    44  H    8.283688   8.309393   9.279443   8.064191   8.472505
    45  H    6.262215   6.250511   5.897283   6.371957   7.458202
    46  H    6.259644   6.863887   6.466356   7.287558   8.800605
    47  H    6.282922   6.364228   5.769289   6.771993   8.245597
    48  H    1.093737   3.030964   3.090797   4.323026   7.092165
                   11         12         13         14         15
    11  C    0.000000
    12  C    2.421062   0.000000
    13  C    2.814383   1.374478   0.000000
    14  C    1.397495   2.731440   2.383630   0.000000
    15  H    3.390923   1.080559   2.129774   3.811911   0.000000
    16  H    3.893125   2.130991   1.078854   3.367089   2.453869
    17  H    2.135952   3.814266   3.359798   1.082880   4.894739
    18  H    3.407385   3.366768   2.148276   2.133200   4.264584
    19  N    1.438250   3.790291   4.243246   2.394417   4.674166
    20  H    2.397679   4.531555   5.111032   3.391640   5.307777
    21  H    1.986872   4.399266   4.567957   2.343469   5.376733
    22  H    4.319929   5.499609   6.603920   5.678924   5.784869
    23  C    4.353003   4.723625   5.897773   5.622954   4.764276
    24  C    5.850632   5.656397   6.551958   6.743573   5.550586
    25  C    4.254857   4.968696   5.920991   5.364145   5.212215
    26  C    5.234059   4.971679   6.205556   6.429659   4.713813
    27  C    5.912896   5.434085   6.524374   6.943441   5.124145
    28  C    5.063007   5.427279   6.250653   5.967067   5.581896
    29  H    3.966864   5.201014   6.034794   5.043812   5.636856
    30  H    5.688586   5.206712   6.523619   6.919739   4.790445
    31  H    6.761900   5.965691   7.049276   7.746086   5.482578
    32  H    5.393583   5.956447   6.592739   6.124700   6.231586
    33  C    6.996272   6.618100   7.344332   7.711305   6.464696
    34  C    3.690629   5.799119   6.303744   4.443299   6.565952
    35  C    6.090729   8.125710   8.390774   6.436254   8.927247
    36  C    4.989726   7.115577   7.667741   5.760519   7.841623
    37  C    3.756430   5.733983   6.003882   4.141590   6.564527
    38  C    5.083641   7.005502   7.169015   5.291830   7.834599
    39  C    6.050416   8.172084   8.607220   6.633243   8.929003
    40  H    5.325174   7.413651   8.084774   6.244329   8.076794
    41  H    3.093443   4.886935   5.044259   3.304528   5.746934
    42  H    5.509691   7.253346   7.255694   5.488479   8.091862
    43  H    7.037041   9.172800   9.646196   7.655366   9.907028
    44  H    7.099336   9.099435   9.300556   7.350259   9.904456
    45  H    6.819409   6.478044   7.017041   7.358334   6.431362
    46  H    7.776750   7.597881   8.340461   8.533516   7.479724
    47  H    7.518205   6.800138   7.547965   8.219507   6.481227
    48  H    4.949353   5.381250   6.675177   6.340005   5.339728
                   16         17         18         19         20
    16  H    0.000000
    17  H    4.256001   0.000000
    18  H    2.486262   2.437749   0.000000
    19  N    5.321094   2.548898   4.525538   0.000000
    20  H    6.172557   3.483921   5.474061   1.185475   0.000000
    21  H    5.619285   2.042951   4.356105   1.024207   1.754223
    22  H    7.568857   6.107832   7.693720   3.608846   2.926675
    23  C    6.701868   6.289396   7.317854   4.228514   3.669545
    24  C    7.088548   7.421245   7.928211   6.027327   5.458329
    25  C    6.753674   5.886208   7.040206   3.991579   3.225470
    26  C    6.840923   7.223533   7.881329   5.387704   4.965303
    27  C    7.033787   7.737507   8.170108   6.176583   5.720256
    28  C    6.945403   6.503848   7.358999   5.002448   4.295319
    29  H    6.958920   5.390388   6.868670   3.381798   2.417535
    30  H    7.106336   7.769452   8.339285   5.905491   5.598766
    31  H    7.428351   8.598280   8.814046   7.141449   6.753515
    32  H    7.279195   6.525060   7.430085   5.252576   4.488534
    33  C    7.732823   8.362547   8.630545   7.258312   6.705702
    34  C    7.348742   4.293929   6.423681   2.597997   2.889123
    35  C    9.355134   5.988215   8.055476   5.141594   5.500261
    36  C    8.720421   5.522075   7.749938   3.759016   3.702882
    37  C    6.982391   3.883965   5.854476   3.039047   3.737038
    38  C    8.095225   4.879452   6.791097   4.366297   4.989168
    39  C    9.630827   6.260005   8.476154   4.894331   4.964514
    40  H    9.152757   6.075589   8.317770   4.012915   3.640672
    41  H    5.985585   3.150724   4.885163   2.780510   3.748998
    42  H    8.097255   5.034119   6.694357   5.013682   5.779455
    43  H   10.678919   7.260982   9.519685   5.816949   5.740480
    44  H   10.233229   6.841085   8.845423   6.186147   6.554077
    45  H    7.365050   7.950836   8.110399   7.140326   6.644728
    46  H    8.772743   9.115287   9.549225   7.880121   7.196997
    47  H    7.814855   8.958891   8.994736   7.925480   7.472130
    48  H    7.506297   6.993187   8.161795   4.684884   4.319648
                   21         22         23         24         25
    21  H    0.000000
    22  H    4.473477   0.000000
    23  C    5.185876   2.151932   0.000000
    24  C    6.822892   4.812428   2.802098   0.000000
    25  C    4.802956   2.676963   1.389552   2.411130   0.000000
    26  C    6.365939   3.368146   1.387562   2.410195   2.388832
    27  C    7.088515   4.526476   2.408319   1.387586   2.760076
    28  C    5.723567   4.036044   2.406453   1.390930   1.380934
    29  H    4.080068   2.459183   2.131865   3.391494   1.080129
    30  H    6.918644   3.690575   2.142246   3.385321   3.373023
    31  H    8.065266   5.460203   3.383347   2.139354   3.841221
    32  H    5.817842   4.727500   3.383258   2.139041   2.135125
    33  C    7.971844   6.283053   4.300695   1.498701   3.782891
    34  C    2.586221   4.081204   5.676529   8.035911   5.743887
    35  C    4.743349   6.655315   8.413644  10.791503   8.468614
    36  C    3.695654   4.411593   6.305877   8.730536   6.349137
    37  C    2.762371   5.267377   6.637448   8.886375   6.716401
    38  C    3.940687   6.442791   7.955213  10.239681   8.026302
    39  C    4.642374   5.766326   7.681303  10.104754   7.722376
    40  H    4.103149   3.850580   5.866405   8.288776   5.890397
    41  H    2.537629   5.462105   6.518741   8.618385   6.613832
    42  H    4.517274   7.366500   8.752750  10.961818   8.830288
    43  H    5.578716   6.288669   8.304890  10.735616   8.332669
    44  H    5.728989   7.696352   9.486157  11.867841   9.538355
    45  H    7.752309   6.698121   4.797458   2.141341   4.063998
    46  H    8.570536   6.613434   4.776486   2.134032   4.182095
    47  H    8.684798   6.896892   4.805925   2.144730   4.547474
    48  H    5.661407   1.776696   2.148460   4.820579   3.377894
                   26         27         28         29         30
    26  C    0.000000
    27  C    1.384381   0.000000
    28  C    2.758313   2.386698   0.000000
    29  H    3.364191   3.840116   2.142695   0.000000
    30  H    1.082191   2.136665   3.840454   4.260955   0.000000
    31  H    2.136280   1.081176   3.369680   4.921225   2.451984
    32  H    3.839209   3.366958   1.080904   2.467518   4.921349
    33  C    3.788935   2.514585   2.508512   4.650098   4.650206
    34  C    6.905044   7.979132   6.995464   5.013501   7.176413
    35  C    9.633835  10.741343   9.707058   7.666216   9.830127
    36  C    7.583892   8.690352   7.634074   5.535658   7.844351
    37  C    7.779446   8.819284   7.894129   6.041851   8.009768
    38  C    9.111955  10.177197   9.214645   7.298888   9.309243
    39  C    8.945636  10.065527   8.993305   6.887048   9.167213
    40  H    7.164904   8.262221   7.182895   5.064370   7.451905
    41  H    7.561979   8.538382   7.707639   6.044629   7.787822
    42  H    9.855372  10.893281   9.972054   8.139408  10.030684
    43  H    9.579596  10.706213   9.604393   7.471833   9.794573
    44  H   10.703508  11.819301  10.772633   8.720762  10.880397
    45  H    4.481519   3.313212   2.725149   4.785648   5.400465
    46  H    4.335521   3.124579   2.912189   4.967919   5.189561
    47  H    4.007130   2.630137   3.398881   5.500669   4.681451
    48  H    2.669366   4.039870   4.536040   3.684114   2.459491
                   31         32         33         34         35
    31  H    0.000000
    32  H    4.264023   0.000000
    33  C    2.718808   2.702149   0.000000
    34  C    8.932449   7.317160   9.398544   0.000000
    35  C   11.686062   9.943640  12.137732   2.771365   0.000000
    36  C    9.664696   7.916870  10.105587   1.388521   2.396796
    37  C    9.730783   8.193769  10.204903   1.389267   2.400772
    38  C   11.091131   9.473884  11.557553   2.398331   1.384640
    39  C   11.032796   9.236031  11.469794   2.400545   1.384970
    40  H    9.246716   7.469303   9.664802   2.124002   3.385249
    41  H    9.404759   8.025323   9.890189   2.149864   3.377313
    42  H   11.777377  10.220529  12.246867   3.376247   2.141010
    43  H   11.678784   9.823953  12.098069   3.378490   2.141498
    44  H   12.761510  10.987196  13.209333   3.851685   1.080323
    45  H    3.608774   2.576655   1.088480   9.436369  12.133655
    46  H    3.306608   2.932984   1.090316   9.897865  12.606649
    47  H    2.392469   3.736824   1.087328  10.072897  12.834681
    48  H    4.726022   5.474992   6.296617   5.183574   7.684048
                   36         37         38         39         40
    36  C    0.000000
    37  C    2.404335   0.000000
    38  C    2.767913   1.383518   0.000000
    39  C    1.382194   2.773811   2.397916   0.000000
    40  H    1.078883   3.370518   3.846404   2.153764   0.000000
    41  H    3.387213   1.080565   2.136485   3.854316   4.263758
    42  H    3.848276   2.135265   1.080364   3.377755   4.926723
    43  H    2.136066   3.853839   3.377685   1.080030   2.485643
    44  H    3.376231   3.378419   2.139625   2.141499   4.282438
    45  H   10.203244  10.156781  11.497864  11.538503   9.831835
    46  H   10.483557  10.798940  12.125477  11.845820   9.949099
    47  H   10.835853  10.828621  12.199700  12.205609  10.424800
    48  H    5.639651   6.174359   7.358858   6.917373   5.199794
                   41         42         43         44         45
    41  H    0.000000
    42  H    2.453595   0.000000
    43  H    4.934345   4.271279   0.000000
    44  H    4.266401   2.465491   2.468816   0.000000
    45  H    9.790286  12.136566  12.204029  13.193564   0.000000
    46  H   10.571574  12.870435  12.396882  13.669738   1.760250
    47  H   10.452446  12.854018  12.863148  13.912360   1.770322
    48  H    6.208388   8.186947   7.469694   8.703419   6.889754
                   46         47         48
    46  H    0.000000
    47  H    1.764442   0.000000
    48  H    6.717674   6.649727   0.000000
 Stoichiometry    C23H21FN2O
 Framework group  C1[X(C23H21FN2O)]
 Deg. of freedom   138
 Full point group                 C1      NOp   1
 Largest Abelian subgroup         C1      NOp   1
 Largest concise Abelian subgroup C1      NOp   1
                         Standard orientation:                         
 ---------------------------------------------------------------------
 Center     Atomic      Atomic             Coordinates (Angstroms)
 Number     Number       Type             X           Y           Z
 ---------------------------------------------------------------------
      1          6           0        1.611406   -0.833326   -0.121990
      2          8           0        0.931996   -1.802445   -0.832496
      3          6           0        1.007080   -0.488704    1.194339
      4          9           0        1.601014    0.664420    1.695554
      5          6           0       -0.357166   -0.522171    1.296313
      6          6           0       -1.152745   -1.786261    1.201283
      7          7           0       -0.980590    0.692847    1.396951
      8          1           0       -1.858220    0.807027    1.884212
      9          6           0       -0.561356    1.727178    0.577336
     10          6           0        0.165029    3.993397   -0.909078
     11          6           0        0.364098    1.599313   -0.489976
     12          6           0       -1.114304    2.987860    0.832070
     13          6           0       -0.776288    4.103013    0.103120
     14          6           0        0.717994    2.761356   -1.180924
     15          1           0       -1.829769    3.068235    1.637834
     16          1           0       -1.230148    5.055355    0.328911
     17          1           0        1.447599    2.683774   -1.977344
     18          1           0        0.463514    4.858025   -1.480527
     19          7           0        0.962394    0.387718   -0.982564
     20          1           0        0.488365   -0.615390   -1.400201
     21          1           0        1.645370    0.670617   -1.691445
     22          1           0       -0.553822   -2.478276    0.602030
     23          6           0       -2.482309   -1.524695    0.552700
     24          6           0       -4.915935   -0.912555   -0.694097
     25          6           0       -2.572084   -1.460969   -0.832484
     26          6           0       -3.621579   -1.279082    1.305738
     27          6           0       -4.824294   -0.980103    0.688811
     28          6           0       -3.772077   -1.159735   -1.445878
     29          1           0       -1.689742   -1.664139   -1.421443
     30          1           0       -3.573938   -1.330286    2.385667
     31          1           0       -5.702693   -0.796932    1.291974
     32          1           0       -3.828059   -1.116817   -2.524479
     33          6           0       -6.217264   -0.604710   -1.370765
     34          6           0        3.104437   -0.855471   -0.197887
     35          6           0        5.868934   -1.002038   -0.326493
     36          6           0        3.729981   -2.082393   -0.374938
     37          6           0        3.866482    0.301232   -0.091162
     38          6           0        5.246310    0.222726   -0.154683
     39          6           0        5.108900   -2.154561   -0.436867
     40          1           0        3.112432   -2.961803   -0.471166
     41          1           0        3.390411    1.260346    0.054010
     42          1           0        5.837057    1.123255   -0.069519
     43          1           0        5.591471   -3.111048   -0.573694
     44          1           0        6.946746   -1.057035   -0.375413
     45          1           0       -6.070658    0.105134   -2.182810
     46          1           0       -6.641238   -1.514608   -1.796347
     47          1           0       -6.935596   -0.191376   -0.666893
     48          1           0       -1.286314   -2.214043    2.198991
 ---------------------------------------------------------------------
 Rotational constants (GHZ):           0.3403836           0.1292504           0.1075766
 Leave Link  202 at Tue May  6 18:39:31 2025, MaxMem= 16106127360 cpu:               0.4 elap:               0.0
 (Enter /cm/shared/apps/Gaussian/g16-C01/g16/l301.exe)
 General basis read from cards:  (5D, 7F)
 Centers:       8     15     16     17     18     20     21     22     29     30
 Centers:      31     32     40     41     42     43     44     45     46     47
 Centers:      48
 S 3 1.00
     Exponent=  1.2251800000D+01 Coefficients=  2.3337100000D-02
     Exponent=  1.8687100000D+00 Coefficients=  1.5915000000D-01
     Exponent=  4.1820800000D-01 Coefficients=  5.0000000000D-01
 S 1 1.00
     Exponent=  1.0610000000D-01 Coefficients=  1.0000000000D+00
 S 1 1.00
     Exponent=  2.6525000000D-02 Coefficients=  1.0000000000D+00
 P 1 1.00
     Exponent=  1.0000000000D+00 Coefficients=  1.0000000000D+00
 P 1 1.00
     Exponent=  7.9575000000D-02 Coefficients=  1.0000000000D+00
 ****
 Centers:       1      3      5      6      9     10     11     12     13     14
 Centers:      23     24     25     26     27     28     33     34     35     36
 Centers:      37     38     39
 S 5 1.00
     Exponent=  1.2432000000D+03 Coefficients=  6.0336600000D-03
     Exponent=  1.8714500000D+02 Coefficients=  4.4957600000D-02
     Exponent=  4.2512600000D+01 Coefficients=  1.9790100000D-01
     Exponent=  1.1739300000D+01 Coefficients=  5.0000000000D-01
     Exponent=  3.5054800000D+00 Coefficients=  4.8036400000D-01
 S 2 1.00
     Exponent=  5.3908900000D+00 Coefficients= -7.0398000000D-02
     Exponent=  4.9334100000D-01 Coefficients=  5.0000000000D-01
 S 1 1.00
     Exponent=  1.4974100000D-01 Coefficients=  1.0000000000D+00
 S 1 1.00
     Exponent=  4.2849000000D-02 Coefficients=  1.0000000000D+00
 P 3 1.00
     Exponent=  9.1805600000D+00 Coefficients=  4.3170100000D-02
     Exponent=  1.9365800000D+00 Coefficients=  2.2499900000D-01
     Exponent=  5.2629600000D-01 Coefficients=  5.0000000000D-01
 P 1 1.00
     Exponent=  1.3631900000D-01 Coefficients=  1.0000000000D+00
 P 1 1.00
     Exponent=  3.4080000000D-02 Coefficients=  1.0000000000D+00
 D 1 1.00
     Exponent=  8.0000000000D-01 Coefficients=  1.0000000000D+00
 D 1 1.00
     Exponent=  1.0224000000D-01 Coefficients=  1.0000000000D+00
 ****
 Centers:       7     19
 S 5 1.00
     Exponent=  1.7263200000D+03 Coefficients=  5.9307700000D-03
     Exponent=  2.5982700000D+02 Coefficients=  4.4253900000D-02
     Exponent=  5.9033500000D+01 Coefficients=  1.9609600000D-01
     Exponent=  1.6350900000D+01 Coefficients=  5.0000000000D-01
     Exponent=  4.9108400000D+00 Coefficients=  4.8298700000D-01
 S 2 1.00
     Exponent=  7.7589400000D+00 Coefficients= -7.0335600000D-02
     Exponent=  7.0557300000D-01 Coefficients=  5.0000000000D-01
 S 1 1.00
     Exponent=  2.0928600000D-01 Coefficients=  1.0000000000D+00
 S 1 1.00
     Exponent=  5.8602000000D-02 Coefficients=  1.0000000000D+00
 P 3 1.00
     Exponent=  1.3184400000D+01 Coefficients=  4.4074700000D-02
     Exponent=  2.8186000000D+00 Coefficients=  2.3047800000D-01
     Exponent=  7.6557100000D-01 Coefficients=  5.0000000000D-01
 P 1 1.00
     Exponent=  1.9594900000D-01 Coefficients=  1.0000000000D+00
 P 1 1.00
     Exponent=  4.8987000000D-02 Coefficients=  1.0000000000D+00
 D 1 1.00
     Exponent=  9.0000000000D-01 Coefficients=  1.0000000000D+00
 D 1 1.00
     Exponent=  1.4696000000D-01 Coefficients=  1.0000000000D+00
 ****
 Centers:       2
 S 5 1.00
     Exponent=  2.2886400000D+03 Coefficients=  5.8546800000D-03
     Exponent=  3.4441600000D+02 Coefficients=  4.3733300000D-02
     Exponent=  7.8253800000D+01 Coefficients=  1.9479600000D-01
     Exponent=  2.1719500000D+01 Coefficients=  5.0000000000D-01
     Exponent=  6.5590700000D+00 Coefficients=  4.8461400000D-01
 S 2 1.00
     Exponent=  1.0465600000D+01 Coefficients= -7.1334300000D-02
     Exponent=  9.6435100000D-01 Coefficients=  5.0000000000D-01
 S 1 1.00
     Exponent=  2.8512700000D-01 Coefficients=  1.0000000000D+00
 S 1 1.00
     Exponent=  7.9596000000D-02 Coefficients=  1.0000000000D+00
 P 3 1.00
     Exponent=  1.7059000000D+01 Coefficients=  4.7443900000D-02
     Exponent=  3.6899900000D+00 Coefficients=  2.4268900000D-01
     Exponent=  9.9299600000D-01 Coefficients=  5.0000000000D-01
 P 1 1.00
     Exponent=  2.4492400000D-01 Coefficients=  1.0000000000D+00
 P 1 1.00
     Exponent=  6.1231000000D-02 Coefficients=  1.0000000000D+00
 D 1 1.00
     Exponent=  1.0000000000D+00 Coefficients=  1.0000000000D+00
 D 1 1.00
     Exponent=  1.8369000000D-01 Coefficients=  1.0000000000D+00
 ****
 Centers:       4
 S 5 1.00
     Exponent=  2.9315500000D+03 Coefficients=  5.7950400000D-03
     Exponent=  4.4112500000D+02 Coefficients=  4.3323800000D-02
     Exponent=  1.0023200000D+02 Coefficients=  1.9373900000D-01
     Exponent=  2.7865500000D+01 Coefficients=  5.0000000000D-01
     Exponent=  8.4447000000D+00 Coefficients=  4.8642000000D-01
 S 2 1.00
     Exponent=  1.3612300000D+01 Coefficients= -7.1978500000D-02
     Exponent=  1.2612200000D+00 Coefficients=  5.0000000000D-01
 S 1 1.00
     Exponent=  3.7080000000D-01 Coefficients=  1.0000000000D+00
 S 1 1.00
     Exponent=  1.0296000000D-01 Coefficients=  1.0000000000D+00
 P 3 1.00
     Exponent=  2.1930500000D+01 Coefficients=  4.8877100000D-02
     Exponent=  4.7855200000D+00 Coefficients=  2.4783000000D-01
     Exponent=  1.2837800000D+00 Coefficients=  5.0000000000D-01
 P 1 1.00
     Exponent=  3.1155800000D-01 Coefficients=  1.0000000000D+00
 P 1 1.00
     Exponent=  7.7889000000D-02 Coefficients=  1.0000000000D+00
 D 1 1.00
     Exponent=  1.1000000000D+00 Coefficients=  1.0000000000D+00
 D 1 1.00
     Exponent=  2.3367000000D-01 Coefficients=  1.0000000000D+00
 ****
 Ernie: Thresh=  0.10000D-02 Tol=  0.10000D-05 Strict=F.
 There are   864 symmetry adapted cartesian basis functions of A   symmetry.
 There are   810 symmetry adapted basis functions of A   symmetry.
   810 basis functions,  1203 primitive gaussians,   864 cartesian basis functions
    95 alpha electrons       95 beta electrons
       nuclear repulsion energy      2451.5909060817 Hartrees.
 IExCor= 4639 DFT=T Ex+Corr=wB97XD ExCW=0 ScaHFX=  1.000000
 ScaDFX=  1.000000  1.000000  1.000000  1.000000 ScalE2=  1.000000  1.000000
 IRadAn=      5 IRanWt=     -1 IRanGd=            0 ICorTp=0 IEmpDi=121
 HFx  wShort=  0.000000 wLong=  0.200000 cFull=  0.222036 cShort=  0.000000 cLong=  0.777964
 DFx  wShort=  0.000000 wLong=  0.200000 cFull=  0.000000 cShort=  0.000000 cLong=  1.000000
 NAtoms=   48 NActive=   48 NUniq=   48 SFac= 1.00D+00 NAtFMM=   60 NAOKFM=F Big=F
 Integral buffers will be    131072 words long.
 Raffenetti 2 integral format.
 Two-electron integral symmetry is turned on.
 R6Disp:  Grimme-D2 Dispersion energy=       -0.0413531813 Hartrees.
 Nuclear repulsion after empirical dispersion term =     2451.5495529004 Hartrees.
 Force inversion solution in PCM.
 ------------------------------------------------------------------------------
 Polarizable Continuum Model (PCM)
 =================================
 Model                : PCM.
 Atomic radii         : SMD-Coulomb.
 Polarization charges : Total charges.
 Charge compensation  : None.
 Solution method      : Matrix inversion.
 Cavity type          : VdW (van der Waals Surface) (Alpha=1.000).
 Cavity algorithm     : GePol (No added spheres)
                        Default sphere list used, NSphG=   48.
                        Lebedev-Laikov grids with approx.  5.0 points / Ang**2.
                        Smoothing algorithm: York/Karplus (Gamma=1.0000).
                        Polarization charges: spherical gaussians, with
                                              point-specific exponents (IZeta= 3).
                        Self-potential: point-specific (ISelfS= 7).
                        Self-field    : sphere-specific E.n sum rule (ISelfD= 2).
 1st derivatives      : Analytical E(r).r(x)/FMM algorithm (CHGder, D1EAlg=3).
                        Cavity 1st derivative terms included.
 2nd derivatives      : Analytical E(r).r(xy)/FMM algorithm (CHGder, D2EAlg=3).
                        Cavity 2nd derivative terms included.
 Solvent              : Ethanol, Eps=  24.852000 Eps(inf)=   1.852593
 ------------------------------------------------------------------------------
 GePol: Number of generator spheres                  =      48
 GePol: Total number of spheres                      =      48
 GePol: Number of exposed spheres                    =      48 (100.00%)
 GePol: Number of points                             =    3414
 GePol: Average weight of points                     =       0.11
 GePol: Minimum weight of points                     =   0.49D-10
 GePol: Maximum weight of points                     =    0.21501
 GePol: Number of points with low weight             =     201
 GePol: Fraction of low-weight points (<1% of avg)   =       5.89%
 GePol: Cavity surface area                          =    373.313 Ang**2
 GePol: Cavity volume                                =    363.996 Ang**3
 ------------------------------------------------------------------------------
 Atomic radii for non-electrostatic terms: SMD-CDS.
 ------------------------------------------------------------------------------
 PCM non-electrostatic energy =        -0.0035952316 Hartrees.
 Nuclear repulsion after PCM non-electrostatic terms =     2451.5459576688 Hartrees.
 Leave Link  301 at Tue May  6 18:39:31 2025, MaxMem= 16106127360 cpu:               0.5 elap:               0.1
 (Enter /cm/shared/apps/Gaussian/g16-C01/g16/l302.exe)
 NPDir=0 NMtPBC=     1 NCelOv=     1 NCel=       1 NClECP=     1 NCelD=      1
         NCelK=      1 NCelE2=     1 NClLst=     1 CellRange=     0.0.
 One-electron integrals computed using PRISM.
 One-electron integral symmetry used in STVInt
 NBasis=   810 RedAO= T EigKep=  1.05D-06  NBF=   810
 NBsUse=   804 1.00D-06 EigRej=  9.50D-07 NBFU=   804
 Precomputing XC quadrature grid using
 IXCGrd= 4 IRadAn=           5 IRanWt=          -1 IRanGd=           0 AccXCQ= 0.00D+00.
 Generated NRdTot=       0 NPtTot=           0 NUsed=           0 NTot=          32
 NSgBfM=   853   853   853   853   853 MxSgAt=    48 MxSgA2=    48.
 Leave Link  302 at Tue May  6 18:39:33 2025, MaxMem= 16106127360 cpu:              26.1 elap:               2.4
 (Enter /cm/shared/apps/Gaussian/g16-C01/g16/l303.exe)
 DipDrv:  MaxL=1.
 Leave Link  303 at Tue May  6 18:39:34 2025, MaxMem= 16106127360 cpu:               1.0 elap:               0.2
 (Enter /cm/shared/apps/Gaussian/g16-C01/g16/l401.exe)
 ExpMin= 2.65D-02 ExpMax= 2.93D+03 ExpMxC= 4.41D+02 IAcc=3 IRadAn=         5 AccDes= 0.00D+00
 Harris functional with IExCor= 4639 and IRadAn=       5 diagonalized for initial guess.
 HarFok:  IExCor= 4639 AccDes= 0.00D+00 IRadAn=         5 IDoV= 1 UseB2=F ITyADJ=14
 ICtDFT=  3500011 ScaDFX=  1.000000  1.000000  1.000000  1.000000
 FoFCou: FMM=F IPFlag=           0 FMFlag=      100000 FMFlg1=           0
         NFxFlg=           0 DoJE=T BraDBF=F KetDBF=T FulRan=T
         wScrn=  0.000000 ICntrl=       500 IOpCl=  0 I1Cent=   200000004 NGrid=           0
         NMat0=    1 NMatS0=      1 NMatT0=    0 NMatD0=    1 NMtDS0=    0 NMtDT0=    0
 Petite list used in FoFCou.
 Harris En= -1122.20729098820    
 JPrj=0 DoOrth=F DoCkMO=F.
 Leave Link  401 at Tue May  6 18:39:42 2025, MaxMem= 16106127360 cpu:             281.4 elap:               8.4
 (Enter /cm/shared/apps/Gaussian/g16-C01/g16/l502.exe)
 Integral symmetry usage will be decided dynamically.
 Closed shell SCF:
 Using DIIS extrapolation, IDIIS=  1040.
 NGot= 16106127360 LenX= 16104590708 LenY= 16103843348
 Requested convergence on RMS density matrix=1.00D-08 within 128 cycles.
 Requested convergence on MAX density matrix=1.00D-06.
 Requested convergence on             energy=1.00D-06.
 No special actions if energy rises.
 Fock matrices will be formed incrementally for  20 cycles.

 Cycle   1  Pass 1  IDiag  1:
 FoFJK:  IHMeth= 1 ICntrl=       0 DoSepK=T KAlg= 0 I1Cent=           0 FoldK=F
 IRaf=         1 NMat=       1 IRICut=       1 DoRegI=T DoRafI=F ISym2E= 0 IDoP0=0 IntGTp=1.
 FoFCou: FMM=F IPFlag=           0 FMFlag=      100000 FMFlg1=           0
         NFxFlg=           0 DoJE=T BraDBF=F KetDBF=F FulRan=T
         wScrn=  0.000000 ICntrl=       500 IOpCl=  0 I1Cent=           0 NGrid=           0
         NMat0=    1 NMatS0=      1 NMatT0=    0 NMatD0=    1 NMtDS0=    0 NMtDT0=    0
 Symmetry not used in FoFCou.
 Inv3:  Mode=1 IEnd=    34966188.
 Iteration    1 A*A^-1 deviation from unit magnitude is 6.00D-15 for   2293.
 Iteration    1 A*A^-1 deviation from orthogonality  is 3.39D-15 for   3414   3412.
 Iteration    1 A^-1*A deviation from unit magnitude is 5.33D-15 for   3414.
 Iteration    1 A^-1*A deviation from orthogonality  is 1.54D-14 for   1787   1747.
 E= -1172.70824012865    
 DIIS: error= 1.81D-02 at cycle   1 NSaved=   1.
 NSaved= 1 IEnMin= 1 EnMin= -1172.70824012865     IErMin= 1 ErrMin= 1.81D-02
 ErrMax= 1.81D-02  0.00D+00 EMaxC= 1.00D-01 BMatC= 6.06D-01 BMatP= 6.06D-01
 IDIUse=3 WtCom= 8.19D-01 WtEn= 1.81D-01
 Coeff-Com:  0.100D+01
 Coeff-En:   0.100D+01
 Coeff:      0.100D+01
 Gap=     0.433 Goal=   None    Shift=    0.000
 GapD=    0.433 DampG=2.000 DampE=0.500 DampFc=1.0000 IDamp=-1.
 RMSDP=3.58D-02 MaxDP=3.25D+00              OVMax= 1.62D-01

 Cycle   2  Pass 1  IDiag  1:
 RMSU=  1.83D-02    CP:  7.08D-01
 E= -1172.75429429100     Delta-E=       -0.046054162349 Rises=F Damp=F
 DIIS: error= 9.38D-03 at cycle   2 NSaved=   2.
 NSaved= 2 IEnMin= 2 EnMin= -1172.75429429100     IErMin= 2 ErrMin= 9.38D-03
 ErrMax= 9.38D-03  0.00D+00 EMaxC= 1.00D-01 BMatC= 3.80D-01 BMatP= 6.06D-01
 IDIUse=3 WtCom= 9.06D-01 WtEn= 9.38D-02
 Coeff-Com:  0.430D+00 0.570D+00
 Coeff-En:   0.456D+00 0.544D+00
 Coeff:      0.432D+00 0.568D+00
 Gap=     0.355 Goal=   None    Shift=    0.000
 RMSDP=9.81D-03 MaxDP=5.69D-01 DE=-4.61D-02 OVMax= 8.87D-02

 Cycle   3  Pass 1  IDiag  1:
 RMSU=  6.99D-03    CP:  7.25D-01  6.37D-01
 E= -1173.01369540758     Delta-E=       -0.259401116586 Rises=F Damp=F
 DIIS: error= 2.10D-03 at cycle   3 NSaved=   3.
 NSaved= 3 IEnMin= 3 EnMin= -1173.01369540758     IErMin= 3 ErrMin= 2.10D-03
 ErrMax= 2.10D-03  0.00D+00 EMaxC= 1.00D-01 BMatC= 1.88D-02 BMatP= 3.80D-01
 IDIUse=3 WtCom= 9.79D-01 WtEn= 2.10D-02
 Coeff-Com:  0.401D-02 0.175D+00 0.821D+00
 Coeff-En:   0.000D+00 0.000D+00 0.100D+01
 Coeff:      0.392D-02 0.171D+00 0.825D+00
 Gap=     0.308 Goal=   None    Shift=    0.000
 RMSDP=3.17D-03 MaxDP=3.51D-01 DE=-2.59D-01 OVMax= 2.43D-02

 Cycle   4  Pass 1  IDiag  1:
 RMSU=  1.56D-03    CP:  7.07D-01  7.31D-01  8.71D-01
 E= -1173.02659407307     Delta-E=       -0.012898665492 Rises=F Damp=F
 DIIS: error= 5.77D-04 at cycle   4 NSaved=   4.
 NSaved= 4 IEnMin= 4 EnMin= -1173.02659407307     IErMin= 4 ErrMin= 5.77D-04
 ErrMax= 5.77D-04  0.00D+00 EMaxC= 1.00D-01 BMatC= 2.33D-03 BMatP= 1.88D-02
 IDIUse=3 WtCom= 9.94D-01 WtEn= 5.77D-03
 Coeff-Com: -0.875D-02 0.664D-01 0.415D+00 0.527D+00
 Coeff-En:   0.000D+00 0.000D+00 0.000D+00 0.100D+01
 Coeff:     -0.870D-02 0.660D-01 0.413D+00 0.530D+00
 Gap=     0.308 Goal=   None    Shift=    0.000
 RMSDP=7.94D-04 MaxDP=8.41D-02 DE=-1.29D-02 OVMax= 9.15D-03

 Cycle   5  Pass 1  IDiag  1:
 RMSU=  5.83D-04    CP:  7.02D-01  7.27D-01  8.86D-01  8.53D-01
 E= -1173.02847360797     Delta-E=       -0.001879534895 Rises=F Damp=F
 DIIS: error= 1.36D-04 at cycle   5 NSaved=   5.
 NSaved= 5 IEnMin= 5 EnMin= -1173.02847360797     IErMin= 5 ErrMin= 1.36D-04
 ErrMax= 1.36D-04  0.00D+00 EMaxC= 1.00D-01 BMatC= 9.18D-05 BMatP= 2.33D-03
 IDIUse=3 WtCom= 9.99D-01 WtEn= 1.36D-03
 Coeff-Com: -0.258D-02 0.265D-02 0.576D-01 0.167D+00 0.775D+00
 Coeff-En:   0.000D+00 0.000D+00 0.000D+00 0.000D+00 0.100D+01
 Coeff:     -0.258D-02 0.265D-02 0.575D-01 0.167D+00 0.776D+00
 Gap=     0.308 Goal=   None    Shift=    0.000
 RMSDP=2.79D-04 MaxDP=2.35D-02 DE=-1.88D-03 OVMax= 3.60D-03

 Cycle   6  Pass 1  IDiag  1:
 RMSU=  1.71D-04    CP:  7.01D-01  7.30D-01  8.89D-01  9.07D-01  1.21D+00
 E= -1173.02857011453     Delta-E=       -0.000096506566 Rises=F Damp=F
 DIIS: error= 5.98D-05 at cycle   6 NSaved=   6.
 NSaved= 6 IEnMin= 6 EnMin= -1173.02857011453     IErMin= 6 ErrMin= 5.98D-05
 ErrMax= 5.98D-05  0.00D+00 EMaxC= 1.00D-01 BMatC= 1.93D-05 BMatP= 9.18D-05
 IDIUse=1 WtCom= 1.00D+00 WtEn= 0.00D+00
 Coeff-Com:  0.337D-03-0.115D-01-0.472D-01-0.214D-01 0.336D+00 0.744D+00
 Coeff:      0.337D-03-0.115D-01-0.472D-01-0.214D-01 0.336D+00 0.744D+00
 Gap=     0.308 Goal=   None    Shift=    0.000
 RMSDP=1.37D-04 MaxDP=1.46D-02 DE=-9.65D-05 OVMax= 1.96D-03

 Cycle   7  Pass 1  IDiag  1:
 RMSU=  7.68D-05    CP:  7.00D-01  7.30D-01  8.92D-01  9.56D-01  1.29D+00
                    CP:  1.09D+00
 E= -1173.02859902048     Delta-E=       -0.000028905947 Rises=F Damp=F
 DIIS: error= 1.81D-05 at cycle   7 NSaved=   7.
 NSaved= 7 IEnMin= 7 EnMin= -1173.02859902048     IErMin= 7 ErrMin= 1.81D-05
 ErrMax= 1.81D-05  0.00D+00 EMaxC= 1.00D-01 BMatC= 1.40D-06 BMatP= 1.93D-05
 IDIUse=1 WtCom= 1.00D+00 WtEn= 0.00D+00
 Coeff-Com:  0.312D-03-0.364D-02-0.177D-01-0.228D-01 0.100D-01 0.190D+00
 Coeff-Com:  0.844D+00
 Coeff:      0.312D-03-0.364D-02-0.177D-01-0.228D-01 0.100D-01 0.190D+00
 Coeff:      0.844D+00
 Gap=     0.308 Goal=   None    Shift=    0.000
 RMSDP=5.45D-05 MaxDP=3.78D-03 DE=-2.89D-05 OVMax= 1.20D-03

 Cycle   8  Pass 1  IDiag  1:
 RMSU=  3.96D-05    CP:  7.00D-01  7.30D-01  8.92D-01  9.60D-01  1.33D+00
                    CP:  1.20D+00  1.05D+00
 E= -1173.02860263610     Delta-E=       -0.000003615620 Rises=F Damp=F
 DIIS: error= 7.39D-06 at cycle   8 NSaved=   8.
 NSaved= 8 IEnMin= 8 EnMin= -1173.02860263610     IErMin= 8 ErrMin= 7.39D-06
 ErrMax= 7.39D-06  0.00D+00 EMaxC= 1.00D-01 BMatC= 2.93D-07 BMatP= 1.40D-06
 IDIUse=1 WtCom= 1.00D+00 WtEn= 0.00D+00
 Coeff-Com:  0.353D-04 0.104D-02 0.390D-02-0.344D-02-0.599D-01-0.866D-01
 Coeff-Com:  0.256D+00 0.889D+00
 Coeff:      0.353D-04 0.104D-02 0.390D-02-0.344D-02-0.599D-01-0.866D-01
 Coeff:      0.256D+00 0.889D+00
 Gap=     0.308 Goal=   None    Shift=    0.000
 RMSDP=2.63D-05 MaxDP=2.03D-03 DE=-3.62D-06 OVMax= 5.97D-04

 Cycle   9  Pass 1  IDiag  1:
 RMSU=  1.27D-05    CP:  7.00D-01  7.30D-01  8.93D-01  9.62D-01  1.35D+00
                    CP:  1.26D+00  1.23D+00  1.26D+00
 E= -1173.02860344171     Delta-E=       -0.000000805612 Rises=F Damp=F
 DIIS: error= 3.22D-06 at cycle   9 NSaved=   9.
 NSaved= 9 IEnMin= 9 EnMin= -1173.02860344171     IErMin= 9 ErrMin= 3.22D-06
 ErrMax= 3.22D-06  0.00D+00 EMaxC= 1.00D-01 BMatC= 3.41D-08 BMatP= 2.93D-07
 IDIUse=1 WtCom= 1.00D+00 WtEn= 0.00D+00
 Coeff-Com: -0.363D-04 0.852D-03 0.394D-02 0.234D-02-0.193D-01-0.560D-01
 Coeff-Com: -0.362D-01 0.277D+00 0.827D+00
 Coeff:     -0.363D-04 0.852D-03 0.394D-02 0.234D-02-0.193D-01-0.560D-01
 Coeff:     -0.362D-01 0.277D+00 0.827D+00
 Gap=     0.308 Goal=   None    Shift=    0.000
 RMSDP=9.83D-06 MaxDP=9.15D-04 DE=-8.06D-07 OVMax= 2.48D-04

 Cycle  10  Pass 1  IDiag  1:
 RMSU=  5.34D-06    CP:  7.00D-01  7.30D-01  8.93D-01  9.62D-01  1.35D+00
                    CP:  1.28D+00  1.28D+00  1.38D+00  1.30D+00
 E= -1173.02860353939     Delta-E=       -0.000000097679 Rises=F Damp=F
 DIIS: error= 1.29D-06 at cycle  10 NSaved=  10.
 NSaved=10 IEnMin=10 EnMin= -1173.02860353939     IErMin=10 ErrMin= 1.29D-06
 ErrMax= 1.29D-06  0.00D+00 EMaxC= 1.00D-01 BMatC= 5.82D-09 BMatP= 3.41D-08
 IDIUse=1 WtCom= 1.00D+00 WtEn= 0.00D+00
 Coeff-Com: -0.165D-04 0.176D-03 0.929D-03 0.123D-02 0.962D-03-0.930D-02
 Coeff-Com: -0.448D-01-0.332D-01 0.264D+00 0.820D+00
 Coeff:     -0.165D-04 0.176D-03 0.929D-03 0.123D-02 0.962D-03-0.930D-02
 Coeff:     -0.448D-01-0.332D-01 0.264D+00 0.820D+00
 Gap=     0.308 Goal=   None    Shift=    0.000
 RMSDP=4.02D-06 MaxDP=5.39D-04 DE=-9.77D-08 OVMax= 8.97D-05

 Cycle  11  Pass 1  IDiag  1:
 RMSU=  1.85D-06    CP:  7.00D-01  7.30D-01  8.93D-01  9.62D-01  1.35D+00
                    CP:  1.28D+00  1.30D+00  1.42D+00  1.46D+00  1.25D+00
 E= -1173.02860355368     Delta-E=       -0.000000014285 Rises=F Damp=F
 DIIS: error= 4.45D-07 at cycle  11 NSaved=  11.
 NSaved=11 IEnMin=11 EnMin= -1173.02860355368     IErMin=11 ErrMin= 4.45D-07
 ErrMax= 4.45D-07  0.00D+00 EMaxC= 1.00D-01 BMatC= 6.12D-10 BMatP= 5.82D-09
 IDIUse=1 WtCom= 1.00D+00 WtEn= 0.00D+00
 Coeff-Com:  0.298D-05-0.961D-04-0.411D-03-0.792D-04 0.360D-02 0.680D-02
 Coeff-Com: -0.294D-02-0.533D-01-0.581D-01 0.198D+00 0.906D+00
 Coeff:      0.298D-05-0.961D-04-0.411D-03-0.792D-04 0.360D-02 0.680D-02
 Coeff:     -0.294D-02-0.533D-01-0.581D-01 0.198D+00 0.906D+00
 Gap=     0.308 Goal=   None    Shift=    0.000
 RMSDP=1.71D-06 MaxDP=2.23D-04 DE=-1.43D-08 OVMax= 4.03D-05

 Cycle  12  Pass 1  IDiag  1:
 RMSU=  7.32D-07    CP:  7.00D-01  7.30D-01  8.93D-01  9.62D-01  1.35D+00
                    CP:  1.28D+00  1.30D+00  1.43D+00  1.54D+00  1.42D+00
                    CP:  1.21D+00
 E= -1173.02860355558     Delta-E=       -0.000000001899 Rises=F Damp=F
 DIIS: error= 1.98D-07 at cycle  12 NSaved=  12.
 NSaved=12 IEnMin=12 EnMin= -1173.02860355558     IErMin=12 ErrMin= 1.98D-07
 ErrMax= 1.98D-07  0.00D+00 EMaxC= 1.00D-01 BMatC= 1.09D-10 BMatP= 6.12D-10
 IDIUse=1 WtCom= 1.00D+00 WtEn= 0.00D+00
 Coeff-Com:  0.269D-05-0.454D-04-0.217D-03-0.173D-03 0.774D-03 0.260D-02
 Coeff-Com:  0.464D-02-0.106D-01-0.460D-01-0.607D-01 0.222D+00 0.887D+00
 Coeff:      0.269D-05-0.454D-04-0.217D-03-0.173D-03 0.774D-03 0.260D-02
 Coeff:      0.464D-02-0.106D-01-0.460D-01-0.607D-01 0.222D+00 0.887D+00
 Gap=     0.308 Goal=   None    Shift=    0.000
 RMSDP=6.62D-07 MaxDP=7.71D-05 DE=-1.90D-09 OVMax= 1.55D-05

 Cycle  13  Pass 1  IDiag  1:
 RMSU=  2.70D-07    CP:  7.00D-01  7.30D-01  8.93D-01  9.62D-01  1.35D+00
                    CP:  1.28D+00  1.30D+00  1.44D+00  1.56D+00  1.49D+00
                    CP:  1.28D+00  1.33D+00
 E= -1173.02860355578     Delta-E=       -0.000000000205 Rises=F Damp=F
 DIIS: error= 7.24D-08 at cycle  13 NSaved=  13.
 NSaved=13 IEnMin=13 EnMin= -1173.02860355578     IErMin=13 ErrMin= 7.24D-08
 ErrMax= 7.24D-08  0.00D+00 EMaxC= 1.00D-01 BMatC= 1.83D-11 BMatP= 1.09D-10
 IDIUse=1 WtCom= 1.00D+00 WtEn= 0.00D+00
 Coeff-Com:  0.146D-06 0.337D-05 0.887D-05-0.408D-04-0.448D-03-0.541D-03
 Coeff-Com:  0.237D-02 0.711D-02-0.179D-02-0.572D-01-0.980D-01 0.271D+00
 Coeff-Com:  0.877D+00
 Coeff:      0.146D-06 0.337D-05 0.887D-05-0.408D-04-0.448D-03-0.541D-03
 Coeff:      0.237D-02 0.711D-02-0.179D-02-0.572D-01-0.980D-01 0.271D+00
 Coeff:      0.877D+00
 Gap=     0.308 Goal=   None    Shift=    0.000
 RMSDP=2.89D-07 MaxDP=2.80D-05 DE=-2.05D-10 OVMax= 7.71D-06

 Cycle  14  Pass 1  IDiag  1:
 RMSU=  1.19D-07    CP:  7.00D-01  7.30D-01  8.93D-01  9.62D-01  1.35D+00
                    CP:  1.28D+00  1.30D+00  1.44D+00  1.57D+00  1.52D+00
                    CP:  1.32D+00  1.54D+00  1.31D+00
 E= -1173.02860355607     Delta-E=       -0.000000000287 Rises=F Damp=F
 DIIS: error= 3.25D-08 at cycle  14 NSaved=  14.
 NSaved=14 IEnMin=14 EnMin= -1173.02860355607     IErMin=14 ErrMin= 3.25D-08
 ErrMax= 3.25D-08  0.00D+00 EMaxC= 1.00D-01 BMatC= 3.11D-12 BMatP= 1.83D-11
 IDIUse=1 WtCom= 1.00D+00 WtEn= 0.00D+00
 Coeff-Com: -0.281D-06 0.593D-05 0.277D-04 0.139D-04-0.187D-03-0.459D-03
 Coeff-Com:  0.233D-04 0.275D-02 0.539D-02-0.607D-02-0.529D-01-0.726D-01
 Coeff-Com:  0.241D+00 0.883D+00
 Coeff:     -0.281D-06 0.593D-05 0.277D-04 0.139D-04-0.187D-03-0.459D-03
 Coeff:      0.233D-04 0.275D-02 0.539D-02-0.607D-02-0.529D-01-0.726D-01
 Coeff:      0.241D+00 0.883D+00
 Gap=     0.308 Goal=   None    Shift=    0.000
 RMSDP=9.67D-08 MaxDP=7.11D-06 DE=-2.87D-10 OVMax= 2.43D-06

 Cycle  15  Pass 1  IDiag  1:
 RMSU=  3.28D-08    CP:  7.00D-01  7.30D-01  8.93D-01  9.62D-01  1.35D+00
                    CP:  1.28D+00  1.31D+00  1.44D+00  1.57D+00  1.52D+00
                    CP:  1.33D+00  1.60D+00  1.50D+00  1.24D+00
 E= -1173.02860355587     Delta-E=        0.000000000194 Rises=F Damp=F
 DIIS: error= 9.64D-09 at cycle  15 NSaved=  15.
 NSaved=15 IEnMin=14 EnMin= -1173.02860355607     IErMin=15 ErrMin= 9.64D-09
 ErrMax= 9.64D-09  0.00D+00 EMaxC= 1.00D-01 BMatC= 4.82D-13 BMatP= 3.11D-12
 IDIUse=1 WtCom= 1.00D+00 WtEn= 0.00D+00
 Coeff-Com: -0.120D-06 0.174D-05 0.925D-05 0.125D-04 0.272D-05-0.971D-04
 Coeff-Com: -0.360D-03-0.180D-03 0.236D-02 0.714D-02-0.264D-02-0.746D-01
 Coeff-Com: -0.428D-01 0.328D+00 0.783D+00
 Coeff:     -0.120D-06 0.174D-05 0.925D-05 0.125D-04 0.272D-05-0.971D-04
 Coeff:     -0.360D-03-0.180D-03 0.236D-02 0.714D-02-0.264D-02-0.746D-01
 Coeff:     -0.428D-01 0.328D+00 0.783D+00
 Gap=     0.308 Goal=   None    Shift=    0.000
 RMSDP=3.13D-08 MaxDP=2.67D-06 DE= 1.94D-10 OVMax= 8.62D-07

 Cycle  16  Pass 1  IDiag  1:
 RMSU=  1.53D-08    CP:  7.00D-01  7.30D-01  8.93D-01  9.62D-01  1.35D+00
                    CP:  1.28D+00  1.31D+00  1.44D+00  1.57D+00  1.52D+00
                    CP:  1.33D+00  1.62D+00  1.55D+00  1.33D+00  1.20D+00
 E= -1173.02860355574     Delta-E=        0.000000000134 Rises=F Damp=F
 DIIS: error= 3.11D-09 at cycle  16 NSaved=  16.
 NSaved=16 IEnMin=14 EnMin= -1173.02860355607     IErMin=16 ErrMin= 3.11D-09
 ErrMax= 3.11D-09  0.00D+00 EMaxC= 1.00D-01 BMatC= 4.15D-14 BMatP= 4.82D-13
 IDIUse=1 WtCom= 1.00D+00 WtEn= 0.00D+00
 Coeff-Com:  0.634D-08-0.265D-06-0.951D-06 0.177D-05 0.247D-04 0.287D-04
 Coeff-Com: -0.875D-04-0.370D-03-0.213D-04 0.247D-02 0.566D-02-0.117D-01
 Coeff-Com: -0.383D-01-0.272D-01 0.200D+00 0.869D+00
 Coeff:      0.634D-08-0.265D-06-0.951D-06 0.177D-05 0.247D-04 0.287D-04
 Coeff:     -0.875D-04-0.370D-03-0.213D-04 0.247D-02 0.566D-02-0.117D-01
 Coeff:     -0.383D-01-0.272D-01 0.200D+00 0.869D+00
 Gap=     0.308 Goal=   None    Shift=    0.000
 RMSDP=1.03D-08 MaxDP=5.64D-07 DE= 1.34D-10 OVMax= 2.12D-07

 Cycle  17  Pass 1  IDiag  1:
 RMSU=  5.19D-09    CP:  7.00D-01  7.30D-01  8.93D-01  9.62D-01  1.35D+00
                    CP:  1.28D+00  1.31D+00  1.44D+00  1.57D+00  1.52D+00
                    CP:  1.33D+00  1.62D+00  1.57D+00  1.37D+00  1.33D+00
                    CP:  1.21D+00
 E= -1173.02860355581     Delta-E=       -0.000000000068 Rises=F Damp=F
 DIIS: error= 1.00D-09 at cycle  17 NSaved=  17.
 NSaved=17 IEnMin=14 EnMin= -1173.02860355607     IErMin=17 ErrMin= 1.00D-09
 ErrMax= 1.00D-09  0.00D+00 EMaxC= 1.00D-01 BMatC= 6.69D-15 BMatP= 4.15D-14
 IDIUse=1 WtCom= 1.00D+00 WtEn= 0.00D+00
 Coeff-Com:  0.112D-07-0.230D-06-0.110D-05-0.550D-06 0.753D-05 0.170D-04
 Coeff-Com:  0.977D-05-0.979D-04-0.230D-03 0.521D-04 0.228D-02 0.371D-02
 Coeff-Com: -0.747D-02-0.431D-01-0.970D-02 0.316D+00 0.738D+00
 Coeff:      0.112D-07-0.230D-06-0.110D-05-0.550D-06 0.753D-05 0.170D-04
 Coeff:      0.977D-05-0.979D-04-0.230D-03 0.521D-04 0.228D-02 0.371D-02
 Coeff:     -0.747D-02-0.431D-01-0.970D-02 0.316D+00 0.738D+00
 Gap=     0.308 Goal=   None    Shift=    0.000
 RMSDP=5.34D-09 MaxDP=3.46D-07 DE=-6.82D-11 OVMax= 4.18D-08

 Error on total polarization charges =  0.06861
 SCF Done:  E(RwB97XD) =  -1173.02860356     A.U. after   17 cycles
            NFock= 17  Conv=0.53D-08     -V/T= 2.0045
 KE= 1.167789938289D+03 PE=-7.636943952437D+03 EE= 2.844579452924D+03
 SMD-CDS (non-electrostatic) energy       (kcal/mol) =      -2.26
 (included in total energy above)
 Leave Link  502 at Tue May  6 19:00:10 2025, MaxMem= 16106127360 cpu:           46944.5 elap:            1228.4
 (Enter /cm/shared/apps/Gaussian/g16-C01/g16/l801.exe)
 DoSCS=F DFT=T ScalE2(SS,OS)=  1.000000  1.000000
 Range of M.O.s used for correlation:     1   804
 NBasis=   810 NAE=    95 NBE=    95 NFC=     0 NFV=     0
 NROrb=    804 NOA=    95 NOB=    95 NVA=   709 NVB=   709

 **** Warning!!: The largest alpha MO coefficient is  0.96898723D+02

 Leave Link  801 at Tue May  6 19:00:10 2025, MaxMem= 16106127360 cpu:               0.2 elap:               0.1
 (Enter /cm/shared/apps/Gaussian/g16-C01/g16/l1101.exe)
 Using compressed storage, NAtomX=    48.
 Will process     49 centers per pass.
 R6Disp: Adding Grimme-D2 dispersion energy 1st derivatives to the gradient.
 Leave Link 1101 at Tue May  6 19:00:13 2025, MaxMem= 16106127360 cpu:              60.0 elap:               2.8
 (Enter /cm/shared/apps/Gaussian/g16-C01/g16/l1102.exe)
 Symmetrizing basis deriv contribution to polar:
 IMax=3 JMax=2 DiffMx= 0.00D+00
 Leave Link 1102 at Tue May  6 19:00:14 2025, MaxMem= 16106127360 cpu:               0.7 elap:               0.2
 (Enter /cm/shared/apps/Gaussian/g16-C01/g16/l1110.exe)
 Forming Gx(P) for the SCF density, NAtomX=    48.
 Integral derivatives from FoFJK, PRISM(SPDF).
 Do as many integral derivatives as possible in FoFJK.
 G2DrvN: MDV=   16106122280.
 G2DrvN: will do    49 centers at a time, making    1 passes.
 Calling FoFCou, ICntrl=  3107 FMM=F I1Cent=   0 AccDes= 0.00D+00.
 FoFJK:  IHMeth= 1 ICntrl=    3107 DoSepK=T KAlg= 0 I1Cent=           0 FoldK=F
 IRaf=         1 NMat=       1 IRICut=       1 DoRegI=T DoRafI=F ISym2E= 0 IDoP0=0 IntGTp=1.
 FoFCou: FMM=F IPFlag=           0 FMFlag=      100000 FMFlg1=           0
         NFxFlg=           0 DoJE=F BraDBF=F KetDBF=F FulRan=T
         wScrn=  0.000000 ICntrl=      3507 IOpCl=  0 I1Cent=           0 NGrid=           0
         NMat0=    1 NMatS0=      1 NMatT0=    0 NMatD0=    1 NMtDS0=    0 NMtDT0=    0
 Symmetry not used in FoFCou.
 NEqPCM:  Using equilibrium solvation (IEInf=0, Eps=  24.8520, EpsInf=   1.8526)
 G2PCM: DoFxE=T DoFxN=T DoGrad=T DoDP/DQ/DG/TGxP=FFFF NFrqRd=   0 IEInf=0 SqF1=F DoCFld=F IF1Alg=4.
 GePol: Maximum number of non-zero 1st derivatives   =     255
 End of G2Drv F.D. properties file   721 does not exist.
 End of G2Drv F.D. properties file   722 does not exist.
 End of G2Drv F.D. properties file   788 does not exist.
 Leave Link 1110 at Tue May  6 19:24:47 2025, MaxMem= 16106127360 cpu:           58489.0 elap:            1473.7
 (Enter /cm/shared/apps/Gaussian/g16-C01/g16/l1002.exe)
 Minotr:  Closed shell wavefunction.
          IDoAtm=111111111111111111111111111111111111111111111111
 NEqPCM:  Using equilibrium solvation (IEInf=0, Eps=  24.8520, EpsInf=   1.8526)
          Direct CPHF calculation.
          Differentiating once with respect to nuclear coordinates.
          Requested convergence is 1.0D-08 RMS, and 1.0D-07 maximum.
          Secondary convergence is 1.0D-12 RMS, and 1.0D-12 maximum.
          NewPWx=T KeepS1=F KeepF1=F KeepIn=T MapXYZ=F SortEE=F KeepMc=T.
        15075 words used for storage of precomputed grid.
 Two-electron integrals replicated using symmetry.
          MDV=   16106127360 using IRadAn=       1.
          Solving linear equations simultaneously, MaxMat=     360.
 FoF2E skips out because all densities are zero.
 CalDSu exits because no D1Ps are significant.
 FoFJK:  IHMeth= 1 ICntrl=       0 DoSepK=T KAlg= 0 I1Cent=           0 FoldK=F
 IRaf=         1 NMat=     144 IRICut=       1 DoRegI=T DoRafI=F ISym2E= 2 IDoP0=3 IntGTp=3.
          There are   147 degrees of freedom in the 1st order CPHF.  IDoFFX=6 NUNeed=     0.
    141 vectors produced by pass  0 Test12= 6.74D-14 1.00D-09 XBig12= 4.38D-01 7.13D-02.
 AX will form   141 AO Fock derivatives at one time.
    141 vectors produced by pass  1 Test12= 6.74D-14 1.00D-09 XBig12= 2.33D-02 3.21D-02.
    141 vectors produced by pass  2 Test12= 6.74D-14 1.00D-09 XBig12= 1.33D-03 3.95D-03.
    141 vectors produced by pass  3 Test12= 6.74D-14 1.00D-09 XBig12= 1.66D-05 4.79D-04.
    141 vectors produced by pass  4 Test12= 6.74D-14 1.00D-09 XBig12= 1.80D-07 3.68D-05.
    141 vectors produced by pass  5 Test12= 6.74D-14 1.00D-09 XBig12= 1.76D-09 2.66D-06.
    141 vectors produced by pass  6 Test12= 6.74D-14 1.00D-09 XBig12= 1.43D-11 2.20D-07.
     93 vectors produced by pass  7 Test12= 6.74D-14 1.00D-09 XBig12= 9.80D-14 2.03D-08.
      3 vectors produced by pass  8 Test12= 6.74D-14 1.00D-09 XBig12= 6.29D-16 1.50D-09.
 InvSVY:  IOpt=1 It=  1 EMax= 9.99D-16
 Solved reduced A of dimension  1083 with   147 vectors.
 End of Minotr F.D. properties file   721 does not exist.
 End of Minotr F.D. properties file   722 does not exist.
 End of Minotr F.D. properties file   788 does not exist.
 Leave Link 1002 at Tue May  6 22:28:46 2025, MaxMem= 16106127360 cpu:          435107.1 elap:           11038.9
 (Enter /cm/shared/apps/Gaussian/g16-C01/g16/l601.exe)
 Copying SCF densities to generalized density rwf, IOpCl= 0 IROHF=0.

 **********************************************************************

            Population analysis using the SCF Density.

 **********************************************************************

 Orbital symmetries:
       Occupied  (A) (A) (A) (A) (A) (A) (A) (A) (A) (A) (A) (A)
                 (A) (A) (A) (A) (A) (A) (A) (A) (A) (A) (A) (A)
                 (A) (A) (A) (A) (A) (A) (A) (A) (A) (A) (A) (A)
                 (A) (A) (A) (A) (A) (A) (A) (A) (A) (A) (A) (A)
                 (A) (A) (A) (A) (A) (A) (A) (A) (A) (A) (A) (A)
                 (A) (A) (A) (A) (A) (A) (A) (A) (A) (A) (A) (A)
                 (A) (A) (A) (A) (A) (A) (A) (A) (A) (A) (A) (A)
                 (A) (A) (A) (A) (A) (A) (A) (A) (A) (A) (A)
       Virtual   (A) (A) (A) (A) (A) (A) (A) (A) (A) (A) (A) (A)
                 (A) (A) (A) (A) (A) (A) (A) (A) (A) (A) (A) (A)
                 (A) (A) (A) (A) (A) (A) (A) (A) (A) (A) (A) (A)
                 (A) (A) (A) (A) (A) (A) (A) (A) (A) (A) (A) (A)
                 (A) (A) (A) (A) (A) (A) (A) (A) (A) (A) (A) (A)
                 (A) (A) (A) (A) (A) (A) (A) (A) (A) (A) (A) (A)
                 (A) (A) (A) (A) (A) (A) (A) (A) (A) (A) (A) (A)
                 (A) (A) (A) (A) (A) (A) (A) (A) (A) (A) (A) (A)
                 (A) (A) (A) (A) (A) (A) (A) (A) (A) (A) (A) (A)
                 (A) (A) (A) (A) (A) (A) (A) (A) (A) (A) (A) (A)
                 (A) (A) (A) (A) (A) (A) (A) (A) (A) (A) (A) (A)
                 (A) (A) (A) (A) (A) (A) (A) (A) (A) (A) (A) (A)
                 (A) (A) (A) (A) (A) (A) (A) (A) (A) (A) (A) (A)
                 (A) (A) (A) (A) (A) (A) (A) (A) (A) (A) (A) (A)
                 (A) (A) (A) (A) (A) (A) (A) (A) (A) (A) (A) (A)
                 (A) (A) (A) (A) (A) (A) (A) (A) (A) (A) (A) (A)
                 (A) (A) (A) (A) (A) (A) (A) (A) (A) (A) (A) (A)
                 (A) (A) (A) (A) (A) (A) (A) (A) (A) (A) (A) (A)
                 (A) (A) (A) (A) (A) (A) (A) (A) (A) (A) (A) (A)
                 (A) (A) (A) (A) (A) (A) (A) (A) (A) (A) (A) (A)
                 (A) (A) (A) (A) (A) (A) (A) (A) (A) (A) (A) (A)
                 (A) (A) (A) (A) (A) (A) (A) (A) (A) (A) (A) (A)
                 (A) (A) (A) (A) (A) (A) (A) (A) (A) (A) (A) (A)
                 (A) (A) (A) (A) (A) (A) (A) (A) (A) (A) (A) (A)
                 (A) (A) (A) (A) (A) (A) (A) (A) (A) (A) (A) (A)
                 (A) (A) (A) (A) (A) (A) (A) (A) (A) (A) (A) (A)
                 (A) (A) (A) (A) (A) (A) (A) (A) (A) (A) (A) (A)
                 (A) (A) (A) (A) (A) (A) (A) (A) (A) (A) (A) (A)
                 (A) (A) (A) (A) (A) (A) (A) (A) (A) (A) (A) (A)
                 (A) (A) (A) (A) (A) (A) (A) (A) (A) (A) (A) (A)
                 (A) (A) (A) (A) (A) (A) (A) (A) (A) (A) (A) (A)
                 (A) (A) (A) (A) (A) (A) (A) (A) (A) (A) (A) (A)
                 (A) (A) (A) (A) (A) (A) (A) (A) (A) (A) (A) (A)
                 (A) (A) (A) (A) (A) (A) (A) (A) (A) (A) (A) (A)
                 (A) (A) (A) (A) (A) (A) (A) (A) (A) (A) (A) (A)
                 (A) (A) (A) (A) (A) (A) (A) (A) (A) (A) (A) (A)
                 (A) (A) (A) (A) (A) (A) (A) (A) (A) (A) (A) (A)
                 (A) (A) (A) (A) (A) (A) (A) (A) (A) (A) (A) (A)
                 (A) (A) (A) (A) (A) (A) (A) (A) (A) (A) (A) (A)
                 (A) (A) (A) (A) (A) (A) (A) (A) (A) (A) (A) (A)
                 (A) (A) (A) (A) (A) (A) (A) (A) (A) (A) (A) (A)
                 (A) (A) (A) (A) (A) (A) (A) (A) (A) (A) (A) (A)
                 (A) (A) (A) (A) (A) (A) (A) (A) (A) (A) (A) (A)
                 (A) (A) (A) (A) (A) (A) (A) (A) (A) (A) (A) (A)
                 (A) (A) (A) (A) (A) (A) (A) (A) (A) (A) (A) (A)
                 (A) (A) (A) (A) (A) (A) (A) (A) (A) (A) (A) (A)
                 (A) (A) (A) (A) (A) (A) (A) (A) (A) (A) (A) (A)
                 (A) (A) (A) (A) (A) (A) (A) (A) (A) (A) (A) (A)
                 (A) (A) (A) (A) (A) (A) (A) (A) (A) (A) (A) (A)
                 (A) (A) (A) (A) (A) (A) (A) (A) (A) (A) (A) (A)
                 (A) (A) (A) (A) (A) (A) (A) (A) (A) (A) (A) (A)
                 (A) (A) (A) (A) (A) (A) (A) (A) (A) (A) (A) (A)
                 (A) (A) (A) (A) (A) (A) (A) (A) (A) (A) (A) (A)
                 (A) (A) (A) (A) (A) (A) (A) (A) (A) (A) (A) (A)
                 (A) (A) (A) (A) (A) (A) (A) (A) (A) (A) (A) (A)
                 (A) (A) (A) (A) (A) (A) (A) (A) (A) (A) (A) (A)
                 (A) (A) (A) (A) (A) (A) (A) (A) (A) (A) (A) (A)
                 (A) (A) (A) (A) (A) (A) (A) (A) (A) (A) (A) (A)
                 (A) (A) (A) (A) (A) (A) (A) (A) (A) (A) (A) (A)
                 (A)
 The electronic state is 1-A.
 Alpha  occ. eigenvalues --  -24.80727 -19.19513 -14.49636 -14.47685 -10.39818
 Alpha  occ. eigenvalues --  -10.35208 -10.34909 -10.34674 -10.34391 -10.30013
 Alpha  occ. eigenvalues --  -10.29988 -10.29410 -10.29365 -10.29300 -10.29294
 Alpha  occ. eigenvalues --  -10.29222 -10.29016 -10.28991 -10.28948 -10.28907
 Alpha  occ. eigenvalues --  -10.28823 -10.28822 -10.28445 -10.28308 -10.28285
 Alpha  occ. eigenvalues --  -10.28234 -10.27266  -1.31788  -1.12371  -1.08053
 Alpha  occ. eigenvalues --   -1.02621  -0.97058  -0.97022  -0.95913  -0.90889
 Alpha  occ. eigenvalues --   -0.88118  -0.87089  -0.85407  -0.84998  -0.84765
 Alpha  occ. eigenvalues --   -0.83865  -0.82178  -0.77487  -0.74914  -0.72635
 Alpha  occ. eigenvalues --   -0.71920  -0.70457  -0.70393  -0.68996  -0.66985
 Alpha  occ. eigenvalues --   -0.66868  -0.64066  -0.63375  -0.62329  -0.60874
 Alpha  occ. eigenvalues --   -0.58830  -0.57947  -0.57594  -0.56991  -0.56043
 Alpha  occ. eigenvalues --   -0.55866  -0.54426  -0.53683  -0.53180  -0.52865
 Alpha  occ. eigenvalues --   -0.52094  -0.51709  -0.50961  -0.50403  -0.50342
 Alpha  occ. eigenvalues --   -0.49975  -0.49764  -0.48920  -0.48170  -0.47418
 Alpha  occ. eigenvalues --   -0.46905  -0.46129  -0.45670  -0.45425  -0.44265
 Alpha  occ. eigenvalues --   -0.43876  -0.43554  -0.42498  -0.41896  -0.41624
 Alpha  occ. eigenvalues --   -0.41273  -0.35502  -0.34327  -0.33926  -0.33357
 Alpha  occ. eigenvalues --   -0.33113  -0.32836  -0.31908  -0.30838  -0.28339
 Alpha virt. eigenvalues --    0.02463   0.03227   0.03551   0.03649   0.03814
 Alpha virt. eigenvalues --    0.04080   0.04440   0.04602   0.04859   0.05064
 Alpha virt. eigenvalues --    0.05226   0.05390   0.05543   0.05582   0.05632
 Alpha virt. eigenvalues --    0.06052   0.06248   0.06633   0.06846   0.06964
 Alpha virt. eigenvalues --    0.07011   0.07332   0.07621   0.07998   0.08341
 Alpha virt. eigenvalues --    0.08741   0.08928   0.09306   0.09742   0.09811
 Alpha virt. eigenvalues --    0.10358   0.10428   0.10960   0.11104   0.11242
 Alpha virt. eigenvalues --    0.11486   0.11551   0.11829   0.12125   0.12270
 Alpha virt. eigenvalues --    0.12383   0.12528   0.12829   0.12957   0.13081
 Alpha virt. eigenvalues --    0.13173   0.13409   0.13568   0.13965   0.14117
 Alpha virt. eigenvalues --    0.14207   0.14304   0.14468   0.14646   0.14999
 Alpha virt. eigenvalues --    0.15114   0.15201   0.15528   0.15651   0.15984
 Alpha virt. eigenvalues --    0.16091   0.16241   0.16591   0.16719   0.16831
 Alpha virt. eigenvalues --    0.17041   0.17149   0.17479   0.17714   0.17848
 Alpha virt. eigenvalues --    0.18134   0.18240   0.18690   0.18957   0.19076
 Alpha virt. eigenvalues --    0.19287   0.19589   0.19691   0.19928   0.20171
 Alpha virt. eigenvalues --    0.20357   0.20711   0.20798   0.21071   0.21240
 Alpha virt. eigenvalues --    0.21323   0.21520   0.21901   0.22004   0.22269
 Alpha virt. eigenvalues --    0.22534   0.22953   0.23152   0.23254   0.23513
 Alpha virt. eigenvalues --    0.23565   0.23733   0.24231   0.24355   0.24695
 Alpha virt. eigenvalues --    0.24928   0.25058   0.25412   0.25473   0.25524
 Alpha virt. eigenvalues --    0.25594   0.25885   0.25970   0.26100   0.26140
 Alpha virt. eigenvalues --    0.26531   0.26634   0.26816   0.26891   0.27069
 Alpha virt. eigenvalues --    0.27240   0.27300   0.27580   0.27861   0.27988
 Alpha virt. eigenvalues --    0.28213   0.28396   0.28421   0.28739   0.28794
 Alpha virt. eigenvalues --    0.29009   0.29264   0.29310   0.29614   0.29944
 Alpha virt. eigenvalues --    0.30054   0.30166   0.30360   0.30468   0.30663
 Alpha virt. eigenvalues --    0.30861   0.31076   0.31230   0.31523   0.31592
 Alpha virt. eigenvalues --    0.31997   0.32196   0.32261   0.32433   0.32573
 Alpha virt. eigenvalues --    0.32775   0.33108   0.33346   0.33643   0.33759
 Alpha virt. eigenvalues --    0.33813   0.34266   0.34479   0.34570   0.34837
 Alpha virt. eigenvalues --    0.35130   0.35271   0.35718   0.35766   0.35945
 Alpha virt. eigenvalues --    0.36088   0.36206   0.36466   0.36566   0.36807
 Alpha virt. eigenvalues --    0.37090   0.37402   0.37485   0.37704   0.37941
 Alpha virt. eigenvalues --    0.38024   0.38346   0.38497   0.38635   0.38982
 Alpha virt. eigenvalues --    0.39234   0.39466   0.39719   0.39928   0.40003
 Alpha virt. eigenvalues --    0.40325   0.40652   0.40760   0.41043   0.41096
 Alpha virt. eigenvalues --    0.41246   0.41528   0.41808   0.41960   0.42192
 Alpha virt. eigenvalues --    0.42437   0.42742   0.43021   0.43066   0.43721
 Alpha virt. eigenvalues --    0.43864   0.44028   0.44074   0.44302   0.44643
 Alpha virt. eigenvalues --    0.44963   0.45023   0.45223   0.45663   0.45834
 Alpha virt. eigenvalues --    0.46019   0.46229   0.46380   0.46416   0.46499
 Alpha virt. eigenvalues --    0.46894   0.46965   0.47124   0.47384   0.47699
 Alpha virt. eigenvalues --    0.47761   0.48134   0.48362   0.48427   0.48587
 Alpha virt. eigenvalues --    0.48754   0.48764   0.49106   0.49249   0.49607
 Alpha virt. eigenvalues --    0.49650   0.49687   0.50011   0.50107   0.50444
 Alpha virt. eigenvalues --    0.50571   0.50918   0.51124   0.51295   0.51452
 Alpha virt. eigenvalues --    0.51591   0.51786   0.52172   0.52291   0.52587
 Alpha virt. eigenvalues --    0.52666   0.53074   0.53145   0.53261   0.53390
 Alpha virt. eigenvalues --    0.53710   0.53886   0.54367   0.54489   0.54705
 Alpha virt. eigenvalues --    0.54874   0.55129   0.55236   0.55418   0.55626
 Alpha virt. eigenvalues --    0.56014   0.56166   0.56174   0.56375   0.56663
 Alpha virt. eigenvalues --    0.57109   0.57386   0.57639   0.57648   0.57945
 Alpha virt. eigenvalues --    0.58000   0.58346   0.58501   0.58871   0.59094
 Alpha virt. eigenvalues --    0.59497   0.59989   0.60073   0.60527   0.60606
 Alpha virt. eigenvalues --    0.61012   0.61227   0.61322   0.61606   0.61771
 Alpha virt. eigenvalues --    0.62186   0.62294   0.62407   0.63101   0.63245
 Alpha virt. eigenvalues --    0.64122   0.64206   0.64379   0.64645   0.64888
 Alpha virt. eigenvalues --    0.65147   0.65494   0.65748   0.65995   0.66442
 Alpha virt. eigenvalues --    0.66800   0.67129   0.67341   0.67633   0.67791
 Alpha virt. eigenvalues --    0.67943   0.68932   0.69093   0.69187   0.69675
 Alpha virt. eigenvalues --    0.69976   0.70252   0.70809   0.71147   0.71268
 Alpha virt. eigenvalues --    0.71506   0.72262   0.72407   0.72534   0.72661
 Alpha virt. eigenvalues --    0.72847   0.73233   0.74028   0.74416   0.74720
 Alpha virt. eigenvalues --    0.74803   0.74971   0.75557   0.75870   0.76468
 Alpha virt. eigenvalues --    0.76883   0.77259   0.77493   0.77706   0.77771
 Alpha virt. eigenvalues --    0.78151   0.78727   0.79227   0.79383   0.79721
 Alpha virt. eigenvalues --    0.80444   0.80655   0.80771   0.81110   0.81864
 Alpha virt. eigenvalues --    0.82085   0.82567   0.82734   0.83134   0.83562
 Alpha virt. eigenvalues --    0.84164   0.84507   0.85195   0.85366   0.85667
 Alpha virt. eigenvalues --    0.86036   0.86370   0.87018   0.87467   0.87759
 Alpha virt. eigenvalues --    0.87844   0.88265   0.88857   0.89125   0.89852
 Alpha virt. eigenvalues --    0.90734   0.91472   0.91689   0.91907   0.92245
 Alpha virt. eigenvalues --    0.92906   0.93262   0.93856   0.94027   0.94716
 Alpha virt. eigenvalues --    0.95347   0.96488   0.96796   0.97282   0.97730
 Alpha virt. eigenvalues --    0.98536   0.99399   0.99838   1.00314   1.00615
 Alpha virt. eigenvalues --    1.01054   1.01528   1.01761   1.02443   1.02536
 Alpha virt. eigenvalues --    1.02662   1.02951   1.03539   1.03856   1.04454
 Alpha virt. eigenvalues --    1.05027   1.05280   1.05702   1.05996   1.06185
 Alpha virt. eigenvalues --    1.07272   1.07553   1.08515   1.08889   1.09040
 Alpha virt. eigenvalues --    1.09423   1.10156   1.10583   1.10849   1.11193
 Alpha virt. eigenvalues --    1.11541   1.12194   1.12262   1.12379   1.12793
 Alpha virt. eigenvalues --    1.13903   1.14193   1.14551   1.15466   1.15738
 Alpha virt. eigenvalues --    1.16197   1.16803   1.17056   1.17606   1.18287
 Alpha virt. eigenvalues --    1.18815   1.18994   1.19821   1.20010   1.20397
 Alpha virt. eigenvalues --    1.21001   1.22303   1.22626   1.22985   1.23328
 Alpha virt. eigenvalues --    1.24141   1.24876   1.25734   1.26137   1.26841
 Alpha virt. eigenvalues --    1.27137   1.28038   1.28510   1.28795   1.29435
 Alpha virt. eigenvalues --    1.30233   1.31478   1.32079   1.32476   1.34434
 Alpha virt. eigenvalues --    1.35298   1.35653   1.36997   1.37643   1.39476
 Alpha virt. eigenvalues --    1.40335   1.41139   1.41789   1.42447   1.42655
 Alpha virt. eigenvalues --    1.43874   1.44956   1.46278   1.47453   1.48717
 Alpha virt. eigenvalues --    1.48935   1.52280   1.53471   1.54453   1.55576
 Alpha virt. eigenvalues --    1.57823   1.58973   1.59995   1.60561   1.61048
 Alpha virt. eigenvalues --    1.61733   1.62248   1.63717   1.64691   1.65665
 Alpha virt. eigenvalues --    1.66106   1.66540   1.67243   1.68111   1.68839
 Alpha virt. eigenvalues --    1.69675   1.69753   1.70089   1.70986   1.71427
 Alpha virt. eigenvalues --    1.71782   1.72606   1.73067   1.74009   1.75215
 Alpha virt. eigenvalues --    1.75817   1.76023   1.76306   1.76526   1.78304
 Alpha virt. eigenvalues --    1.78638   1.79549   1.79690   1.80619   1.82219
 Alpha virt. eigenvalues --    1.83023   1.83552   1.84082   1.84536   1.85039
 Alpha virt. eigenvalues --    1.85201   1.86764   1.87609   1.88086   1.88738
 Alpha virt. eigenvalues --    1.90351   1.91620   1.92338   1.93009   1.93581
 Alpha virt. eigenvalues --    1.93965   1.95126   1.96513   1.97102   1.98394
 Alpha virt. eigenvalues --    1.98780   1.99244   1.99524   2.00521   2.01011
 Alpha virt. eigenvalues --    2.01303   2.02220   2.02767   2.03426   2.03872
 Alpha virt. eigenvalues --    2.04139   2.04538   2.05025   2.05397   2.05443
 Alpha virt. eigenvalues --    2.06601   2.07336   2.07726   2.07984   2.09072
 Alpha virt. eigenvalues --    2.09252   2.09411   2.10368   2.10693   2.10850
 Alpha virt. eigenvalues --    2.11673   2.12312   2.12754   2.13782   2.15195
 Alpha virt. eigenvalues --    2.16127   2.17412   2.18049   2.18318   2.19053
 Alpha virt. eigenvalues --    2.20541   2.21761   2.22540   2.23117   2.23907
 Alpha virt. eigenvalues --    2.24421   2.25619   2.26095   2.27215   2.28317
 Alpha virt. eigenvalues --    2.28382   2.29913   2.30165   2.30613   2.30834
 Alpha virt. eigenvalues --    2.33712   2.34142   2.34606   2.35449   2.36708
 Alpha virt. eigenvalues --    2.37198   2.39097   2.39472   2.39912   2.40209
 Alpha virt. eigenvalues --    2.40815   2.41682   2.42613   2.43335   2.43738
 Alpha virt. eigenvalues --    2.44257   2.44697   2.45254   2.46209   2.46307
 Alpha virt. eigenvalues --    2.46528   2.48282   2.48379   2.48616   2.48930
 Alpha virt. eigenvalues --    2.48982   2.49781   2.50755   2.51246   2.52557
 Alpha virt. eigenvalues --    2.53605   2.54269   2.54986   2.55698   2.57655
 Alpha virt. eigenvalues --    2.58387   2.59239   2.59560   2.61029   2.61266
 Alpha virt. eigenvalues --    2.62039   2.62682   2.64021   2.64815   2.65578
 Alpha virt. eigenvalues --    2.66392   2.66910   2.67475   2.67853   2.69595
 Alpha virt. eigenvalues --    2.69825   2.70778   2.72495   2.73081   2.74223
 Alpha virt. eigenvalues --    2.74736   2.75761   2.76664   2.77096   2.77433
 Alpha virt. eigenvalues --    2.77782   2.77911   2.78363   2.78965   2.79490
 Alpha virt. eigenvalues --    2.81086   2.81452   2.82852   2.83670   2.84482
 Alpha virt. eigenvalues --    2.85020   2.85726   2.86807   2.87571   2.88923
 Alpha virt. eigenvalues --    2.90473   2.91568   2.91894   2.92272   2.94747
 Alpha virt. eigenvalues --    2.95094   2.96628   2.97757   2.99398   3.00423
 Alpha virt. eigenvalues --    3.01666   3.01852   3.04460   3.06118   3.07054
 Alpha virt. eigenvalues --    3.07918   3.08924   3.10235   3.11068   3.14064
 Alpha virt. eigenvalues --    3.15712   3.17665   3.18593   3.19365   3.20126
 Alpha virt. eigenvalues --    3.21925   3.22118   3.23387   3.24597   3.24901
 Alpha virt. eigenvalues --    3.25994   3.27282   3.27703   3.28250   3.29027
 Alpha virt. eigenvalues --    3.30675   3.32397   3.33444   3.34664   3.36714
 Alpha virt. eigenvalues --    3.38648   3.39497   3.42248   3.44385   3.45604
 Alpha virt. eigenvalues --    3.45956   3.47016   3.47410   3.50444   3.51140
 Alpha virt. eigenvalues --    3.52647   3.54694   3.55334   3.58180   3.59131
 Alpha virt. eigenvalues --    3.60753   3.62211   3.69010   3.76239   3.82166
 Alpha virt. eigenvalues --    3.83850   3.93235   3.96765   4.00462
          Condensed to atoms (all electrons):
               1          2          3          4          5          6
     1  C   34.176658  -2.796582  -5.948731  -0.643322  -5.838950   2.920718
     2  O   -2.796582  13.666393   0.302439   0.225915  -0.051853  -0.513047
     3  C   -5.948731   0.302439  26.376755  -3.090866  -1.560292  -4.803109
     4  F   -0.643322   0.225915  -3.090866  12.229885   0.459033   0.312703
     5  C   -5.838950  -0.051853  -1.560292   0.459033  34.079806  -6.879102
     6  C    2.920718  -0.513047  -4.803109   0.312703  -6.879102  26.526096
     7  N    0.950411   0.282619  -5.353261   0.067257  -3.258519   0.930483
     8  H   -0.047644   0.020764   0.507734  -0.003376  -1.025070  -0.185999
     9  C   -3.552839   0.663793  -2.080624   0.675470  -3.302988  -1.177204
    10  C    0.090836  -0.020920  -0.293979   0.002464  -0.207026   0.104887
    11  C    1.519171   0.528934  -0.187656  -0.340455  -4.928586   1.161951
    12  C    0.782557   0.052458  -0.760677   0.122217  -2.585772   0.463236
    13  C    0.187228   0.003678  -0.512321   0.016215  -0.948008  -0.026082
    14  C    1.285829  -0.185864   0.020933  -0.131618   1.571124  -0.169220
    15  H    0.037679  -0.001091  -0.077513   0.007282   0.143313  -0.006458
    16  H    0.021728   0.000109   0.009043  -0.002764  -0.060102  -0.003932
    17  H   -0.034468   0.001559   0.085096   0.010622   0.040811  -0.016623
    18  H   -0.019646   0.001352   0.003913   0.001234   0.002856   0.003084
    19  N   -4.178774  -2.560718  -0.095367  -0.179470   3.119747  -1.856872
    20  H   -0.995598  -0.177740  -0.947302   0.077503   1.229761  -0.458987
    21  H   -0.509610   0.450365   0.548463   0.146386  -0.732214   0.054800
    22  H   -0.154662   0.067267  -1.085721   0.052725  -1.358801   1.319676
    23  C   -2.277134  -0.179273   5.763916  -0.280058  -1.416458 -11.229459
    24  C   -0.577977  -0.016409   0.147696   0.000813   0.056762  -2.170445
    25  C   -0.357403  -0.111937  -1.232376   0.079715  -1.568194  -0.606923
    26  C    0.339923   0.104088  -0.795805   0.022072  -0.725790  -0.411301
    27  C    0.068005  -0.021549  -0.090047  -0.003187   0.352524   0.976908
    28  C    0.379988   0.005376   0.244234  -0.007161   1.106992   0.148162
    29  H    0.208422   0.075829  -0.020274  -0.004838  -0.287752   0.678090
    30  H   -0.022660   0.013745   0.038615   0.000319   0.213658  -0.619462
    31  H   -0.012574  -0.001825  -0.002705   0.000094  -0.008678  -0.028092
    32  H   -0.010948  -0.005220   0.021920  -0.000041   0.044998  -0.072925
    33  C    0.024126  -0.014531  -0.008984  -0.000111  -0.319819   0.207782
    34  C   -9.498821  -0.100881  -0.791797  -0.083700   0.277144   0.190732
    35  C   -0.280291  -0.023498   0.134218  -0.024804   0.094848  -0.012976
    36  C    0.512550  -0.030992   0.266127   0.083159  -0.034754   0.287461
    37  C   -4.395958   0.208630   1.993182  -0.097295  -0.222363  -0.233286
    38  C    1.182302   0.068211  -0.579380   0.122608  -0.119186  -0.000786
    39  C    0.560463  -0.078402  -0.301752  -0.024731  -0.157012   0.018824
    40  H    0.235990  -0.145042  -0.153362   0.010480  -0.068488   0.009389
    41  H   -0.319159  -0.009127  -0.264317   0.090819  -0.046355   0.054322
    42  H    0.153918   0.002925  -0.079759   0.011687  -0.001774   0.000605
    43  H    0.019163  -0.005770  -0.000409  -0.001630  -0.007527  -0.000008
    44  H   -0.022812  -0.003450   0.001530  -0.002186   0.001662   0.001218
    45  H    0.009759  -0.002317  -0.003385   0.000059  -0.043225   0.047139
    46  H   -0.003729  -0.001075   0.000459   0.000001  -0.011561  -0.005599
    47  H    0.000610   0.000194   0.001679  -0.000094  -0.010671   0.004465
    48  H    0.082321   0.012618  -0.200446   0.020250   0.153284   0.451529
               7          8          9         10         11         12
     1  C    0.950411  -0.047644  -3.552839   0.090836   1.519171   0.782557
     2  O    0.282619   0.020764   0.663793  -0.020920   0.528934   0.052458
     3  C   -5.353261   0.507734  -2.080624  -0.293979  -0.187656  -0.760677
     4  F    0.067257  -0.003376   0.675470   0.002464  -0.340455   0.122217
     5  C   -3.258519  -1.025070  -3.302988  -0.207026  -4.928586  -2.585772
     6  C    0.930483  -0.185999  -1.177204   0.104887   1.161951   0.463236
     7  N   19.212088  -0.259971  -0.528557  -0.807401  -1.575676   0.445012
     8  H   -0.259971   2.424197   0.004663   0.117386   0.347609   0.273414
     9  C   -0.528557   0.004663  26.076212  -0.100668  -6.025923  -1.126646
    10  C   -0.807401   0.117386  -0.100668  10.229854  -0.284629   1.036947
    11  C   -1.575676   0.347609  -6.025923  -0.284629  37.582654  -1.097712
    12  C    0.445012   0.273414  -1.126646   1.036947  -1.097712  11.935257
    13  C    0.730518   0.070880   0.374948  -1.699924  -0.298293  -1.572881
    14  C    0.173788  -0.134602  -3.041348  -2.287338  -4.477681  -1.523666
    15  H   -0.291271  -0.141655   0.233964   0.263587  -0.412910   0.288022
    16  H    0.069613   0.021211  -0.479676  -0.513960   0.247858  -0.126451
    17  H    0.107525  -0.024034  -0.583721  -0.456313  -0.135322  -0.058499
    18  H   -0.060472   0.007213   0.360322   0.680824  -0.069220   0.107301
    19  N   -1.668543  -0.222354  -0.413050   0.638058 -10.426770   0.678395
    20  H   -0.236222  -0.087593  -0.048686   0.028842  -0.294811  -0.392595
    21  H    0.067524   0.097004   0.439396  -0.104337  -0.090069   0.319468
    22  H    0.520106  -0.034000   0.148227  -0.002793  -0.107502   0.085188
    23  C   -3.092896   0.147232  -2.172168  -0.021827  -0.335018  -0.199973
    24  C    0.008731  -0.152733  -0.269465   0.007960  -0.241771  -0.257440
    25  C    0.800636  -0.219422   0.730912   0.116352  -1.751604   0.277292
    26  C    0.222982  -0.213300   0.428212   0.002217  -0.001212  -0.388712
    27  C    0.133901   0.015110   0.018788  -0.015736  -0.079593   0.210779
    28  C   -0.295604   0.050555  -0.462042  -0.050186   0.561103  -0.140827
    29  H    0.006719   0.062868  -0.141212   0.002056   0.553733   0.097615
    30  H   -0.189013  -0.045408  -0.052242  -0.001089   0.005620  -0.085392
    31  H    0.016146  -0.008926   0.028795  -0.000752  -0.014440   0.013180
    32  H    0.005581  -0.001846  -0.010718  -0.001190   0.001695  -0.012015
    33  C   -0.049008   0.039674   0.066619   0.013538  -0.046839   0.035098
    34  C    0.931667  -0.089707   0.533264   0.220487  -1.723954  -0.106846
    35  C   -0.000784  -0.002182   0.054963  -0.026590  -0.004634   0.008653
    36  C   -0.134890  -0.009901   0.032175  -0.030379  -0.468151   0.000662
    37  C    0.109331   0.013520   0.449028  -0.312270  -0.867926   0.197114
    38  C    0.008191   0.013069   0.012785   0.031789   0.191733  -0.043431
    39  C   -0.012591   0.003631  -0.125128   0.030490   0.054638  -0.015737
    40  H   -0.008529  -0.004636   0.003149  -0.001744  -0.022988  -0.005263
    41  H    0.153562  -0.019330  -0.295331   0.026803  -0.377322  -0.005821
    42  H   -0.000744   0.001613  -0.001669   0.006893  -0.021916  -0.004181
    43  H   -0.000913   0.000516  -0.006891   0.001528   0.009876  -0.000687
    44  H    0.000168  -0.000254  -0.000684  -0.000280   0.005536   0.000190
    45  H   -0.012066   0.006805   0.006606   0.004052  -0.005201   0.013069
    46  H   -0.000746  -0.003537   0.005250   0.000306  -0.004978  -0.000833
    47  H   -0.003743   0.006639  -0.003191   0.000327  -0.000393   0.001045
    48  H   -0.038529  -0.087861   0.054841  -0.001635   0.110142   0.001909
              13         14         15         16         17         18
     1  C    0.187228   1.285829   0.037679   0.021728  -0.034468  -0.019646
     2  O    0.003678  -0.185864  -0.001091   0.000109   0.001559   0.001352
     3  C   -0.512321   0.020933  -0.077513   0.009043   0.085096   0.003913
     4  F    0.016215  -0.131618   0.007282  -0.002764   0.010622   0.001234
     5  C   -0.948008   1.571124   0.143313  -0.060102   0.040811   0.002856
     6  C   -0.026082  -0.169220  -0.006458  -0.003932  -0.016623   0.003084
     7  N    0.730518   0.173788  -0.291271   0.069613   0.107525  -0.060472
     8  H    0.070880  -0.134602  -0.141655   0.021211  -0.024034   0.007213
     9  C    0.374948  -3.041348   0.233964  -0.479676  -0.583721   0.360322
    10  C   -1.699924  -2.287338   0.263587  -0.513960  -0.456313   0.680824
    11  C   -0.298293  -4.477681  -0.412910   0.247858  -0.135322  -0.069220
    12  C   -1.572881  -1.523666   0.288022  -0.126451  -0.058499   0.107301
    13  C    9.994022   1.352206  -0.468337   0.646219   0.288502  -0.510218
    14  C    1.352206  14.874156  -0.103466   0.380099   0.697746  -0.397078
    15  H   -0.468337  -0.103466   0.829937  -0.233358  -0.011736   0.039478
    16  H    0.646219   0.380099  -0.233358   0.789806   0.049550  -0.173742
    17  H    0.288502   0.697746  -0.011736   0.049550   0.913446  -0.216840
    18  H   -0.510218  -0.397078   0.039478  -0.173742  -0.216840   0.781236
    19  N   -1.095661  -0.918176   0.139327  -0.083521  -0.143603   0.042166
    20  H    0.114561   0.307139  -0.003519  -0.000305   0.036743  -0.003706
    21  H   -0.127945  -0.294304  -0.022951   0.007574  -0.153137   0.001061
    22  H    0.009408  -0.077615  -0.004512  -0.000646  -0.004268   0.000667
    23  C    0.129787   0.779039  -0.017328   0.027293   0.050758  -0.010435
    24  C   -0.182462   0.020937  -0.000147  -0.007974  -0.003557   0.002030
    25  C   -0.066120  -0.352911   0.002497  -0.014463  -0.030068   0.006417
    26  C   -0.163294  -0.062085   0.041455  -0.017406  -0.008446   0.003007
    27  C    0.125247   0.012831  -0.000924   0.006362   0.003717  -0.002079
    28  C   -0.013279   0.148530   0.013071   0.002842   0.006076  -0.002030
    29  H   -0.017606  -0.125218  -0.003235   0.001220  -0.009208  -0.000408
    30  H   -0.023028   0.010035   0.011877  -0.002872   0.000035   0.000300
    31  H    0.011154  -0.000516  -0.001108   0.000877   0.000021  -0.000153
    32  H    0.000679   0.016705   0.001041  -0.000307   0.000277  -0.000152
    33  C    0.006468  -0.015907   0.003416  -0.001248   0.001430   0.000313
    34  C   -0.033466  -0.937798   0.009486  -0.020609  -0.129889   0.026334
    35  C    0.001764  -0.051011   0.000196   0.000362  -0.003108   0.000261
    36  C    0.013986   0.129330   0.001877   0.001051   0.037472  -0.002669
    37  C   -0.016612  -0.167115  -0.006142   0.007883  -0.039584  -0.009297
    38  C    0.029154   0.152368  -0.004027   0.002103   0.019909  -0.002873
    39  C   -0.002848   0.085523  -0.000511  -0.000239  -0.004073  -0.000192
    40  H    0.002333   0.020308   0.000336   0.000053   0.003136  -0.000072
    41  H    0.002115   0.194930   0.009123  -0.004308   0.041714  -0.000372
    42  H    0.002606   0.014266  -0.000853   0.000343  -0.003025  -0.000235
    43  H   -0.000157   0.003770  -0.000057  -0.000006  -0.000272  -0.000029
    44  H    0.000145  -0.001813   0.000043   0.000007   0.000141  -0.000002
    45  H   -0.001812  -0.006404   0.000251  -0.000215  -0.000553   0.000272
    46  H   -0.000472  -0.000145   0.000571  -0.000155   0.000178  -0.000008
    47  H   -0.001276   0.000614  -0.000372  -0.000035   0.000067   0.000020
    48  H    0.003812   0.004248  -0.000182   0.001005   0.002690  -0.000430
              19         20         21         22         23         24
     1  C   -4.178774  -0.995598  -0.509610  -0.154662  -2.277134  -0.577977
     2  O   -2.560718  -0.177740   0.450365   0.067267  -0.179273  -0.016409
     3  C   -0.095367  -0.947302   0.548463  -1.085721   5.763916   0.147696
     4  F   -0.179470   0.077503   0.146386   0.052725  -0.280058   0.000813
     5  C    3.119747   1.229761  -0.732214  -1.358801  -1.416458   0.056762
     6  C   -1.856872  -0.458987   0.054800   1.319676 -11.229459  -2.170445
     7  N   -1.668543  -0.236222   0.067524   0.520106  -3.092896   0.008731
     8  H   -0.222354  -0.087593   0.097004  -0.034000   0.147232  -0.152733
     9  C   -0.413050  -0.048686   0.439396   0.148227  -2.172168  -0.269465
    10  C    0.638058   0.028842  -0.104337  -0.002793  -0.021827   0.007960
    11  C  -10.426770  -0.294811  -0.090069  -0.107502  -0.335018  -0.241771
    12  C    0.678395  -0.392595   0.319468   0.085188  -0.199973  -0.257440
    13  C   -1.095661   0.114561  -0.127945   0.009408   0.129787  -0.182462
    14  C   -0.918176   0.307139  -0.294304  -0.077615   0.779039   0.020937
    15  H    0.139327  -0.003519  -0.022951  -0.004512  -0.017328  -0.000147
    16  H   -0.083521  -0.000305   0.007574  -0.000646   0.027293  -0.007974
    17  H   -0.143603   0.036743  -0.153137  -0.004268   0.050758  -0.003557
    18  H    0.042166  -0.003706   0.001061   0.000667  -0.010435   0.002030
    19  N   28.801851   0.581734  -1.132767  -0.321563   0.627793   0.358697
    20  H    0.581734   2.629014  -0.637092  -0.120680   0.688164   0.194023
    21  H   -1.132767  -0.637092   2.123656   0.059366  -0.235559  -0.055020
    22  H   -0.321563  -0.120680   0.059366   1.567628  -0.711315  -0.009012
    23  C    0.627793   0.688164  -0.235559  -0.711315  42.934953  -5.722660
    24  C    0.358697   0.194023  -0.055020  -0.009012  -5.722660  19.938579
    25  C    0.956171   0.042325  -0.017906   0.416617  -8.614539   3.436168
    26  C   -0.242743  -0.013772   0.022032   0.265441 -11.581948   4.957131
    27  C   -0.022079  -0.072548   0.011952  -0.005841   4.037627  -5.081695
    28  C   -0.230560   0.011252  -0.006636  -0.154988   2.899970  -3.223774
    29  H   -0.713077  -0.351657   0.166377   0.062085  -1.152615   0.071662
    30  H    0.039558   0.017578  -0.008118   0.000608  -0.603061   0.432599
    31  H   -0.003217  -0.001375   0.001029   0.002753   0.143318  -0.326590
    32  H    0.024688   0.000970  -0.007190  -0.004949   0.162500  -0.199595
    33  C   -0.025373   0.015656  -0.005131   0.007903  -0.015821  -2.618632
    34  C   -1.936831  -0.323314   0.391525   0.477639  -0.935090  -0.001189
    35  C   -0.031263  -0.012456   0.042736  -0.006003   0.005405  -0.000445
    36  C   -0.120027   0.106722  -0.092725  -0.099898   0.096988   0.005694
    37  C   -0.310153  -0.389045   0.673731  -0.035768  -0.092606  -0.020088
    38  C   -0.079939   0.091982  -0.125311   0.009513  -0.001627   0.000673
    39  C    0.171182   0.034304  -0.120497   0.017075   0.025642   0.002768
    40  H   -0.023573   0.031258  -0.030657  -0.034905   0.041859   0.000866
    41  H   -0.328246   0.070117  -0.037457   0.007789   0.001405  -0.007409
    42  H   -0.019201   0.016696  -0.004813  -0.000224   0.003061   0.000304
    43  H    0.015838  -0.002030  -0.006578   0.004334  -0.000265   0.000103
    44  H   -0.011543  -0.001503   0.001101   0.000208  -0.000610  -0.000041
    45  H   -0.006788  -0.002854   0.002383   0.002699   0.079858  -0.172169
    46  H    0.002049   0.004660  -0.001414   0.000281  -0.009155  -0.331106
    47  H   -0.000117  -0.001033  -0.000216  -0.000423   0.067358  -0.023159
    48  H    0.003448   0.026374  -0.008027  -0.169967  -0.388225  -0.058529
              25         26         27         28         29         30
     1  C   -0.357403   0.339923   0.068005   0.379988   0.208422  -0.022660
     2  O   -0.111937   0.104088  -0.021549   0.005376   0.075829   0.013745
     3  C   -1.232376  -0.795805  -0.090047   0.244234  -0.020274   0.038615
     4  F    0.079715   0.022072  -0.003187  -0.007161  -0.004838   0.000319
     5  C   -1.568194  -0.725790   0.352524   1.106992  -0.287752   0.213658
     6  C   -0.606923  -0.411301   0.976908   0.148162   0.678090  -0.619462
     7  N    0.800636   0.222982   0.133901  -0.295604   0.006719  -0.189013
     8  H   -0.219422  -0.213300   0.015110   0.050555   0.062868  -0.045408
     9  C    0.730912   0.428212   0.018788  -0.462042  -0.141212  -0.052242
    10  C    0.116352   0.002217  -0.015736  -0.050186   0.002056  -0.001089
    11  C   -1.751604  -0.001212  -0.079593   0.561103   0.553733   0.005620
    12  C    0.277292  -0.388712   0.210779  -0.140827   0.097615  -0.085392
    13  C   -0.066120  -0.163294   0.125247  -0.013279  -0.017606  -0.023028
    14  C   -0.352911  -0.062085   0.012831   0.148530  -0.125218   0.010035
    15  H    0.002497   0.041455  -0.000924   0.013071  -0.003235   0.011877
    16  H   -0.014463  -0.017406   0.006362   0.002842   0.001220  -0.002872
    17  H   -0.030068  -0.008446   0.003717   0.006076  -0.009208   0.000035
    18  H    0.006417   0.003007  -0.002079  -0.002030  -0.000408   0.000300
    19  N    0.956171  -0.242743  -0.022079  -0.230560  -0.713077   0.039558
    20  H    0.042325  -0.013772  -0.072548   0.011252  -0.351657   0.017578
    21  H   -0.017906   0.022032   0.011952  -0.006636   0.166377  -0.008118
    22  H    0.416617   0.265441  -0.005841  -0.154988   0.062085   0.000608
    23  C   -8.614539 -11.581948   4.037627   2.899970  -1.152615  -0.603061
    24  C    3.436168   4.957131  -5.081695  -3.223774   0.071662   0.432599
    25  C   19.604456   2.719195  -1.465565  -6.720446   0.200270   0.249491
    26  C    2.719195  18.668715  -6.096814  -1.466263   0.119376   1.103643
    27  C   -1.465565  -6.096814  12.156407   1.344414  -0.008715  -0.527327
    28  C   -6.720446  -1.466263   1.344414  12.770904  -0.473122  -0.056671
    29  H    0.200270   0.119376  -0.008715  -0.473122   1.905453   0.004066
    30  H    0.249491   1.103643  -0.527327  -0.056671   0.004066   1.042988
    31  H    0.039846  -0.349265   0.523496   0.029853  -0.002336  -0.110510
    32  H   -0.611445   0.040239   0.016424   0.791367  -0.244689  -0.001643
    33  C   -0.142399  -0.176304  -0.928865  -0.804812  -0.096092  -0.085660
    34  C    0.088833   0.102043   0.000933  -0.031506   0.074927   0.020967
    35  C   -0.001908  -0.000604   0.000303  -0.001146  -0.001772  -0.000044
    36  C   -0.018778  -0.002852   0.000874  -0.011396  -0.038518  -0.002458
    37  C   -0.090802   0.004154   0.007608   0.040338   0.049662  -0.004158
    38  C    0.005199  -0.002256  -0.000130   0.000109  -0.012304  -0.000590
    39  C    0.026879  -0.002423  -0.001121   0.000920   0.000055   0.000033
    40  H   -0.014260  -0.003828  -0.000446   0.002724  -0.021932  -0.000139
    41  H   -0.018021   0.002644   0.002735   0.007756   0.000462   0.000711
    42  H    0.001499  -0.000698  -0.000090  -0.000306  -0.001657  -0.000020
    43  H    0.002190  -0.000141  -0.000032   0.000227   0.000586  -0.000011
    44  H   -0.000225   0.000042   0.000023  -0.000040   0.000095  -0.000005
    45  H   -0.019289  -0.032945  -0.012124  -0.071632   0.002615  -0.003696
    46  H    0.017570   0.002025  -0.064793   0.003931  -0.010856   0.000695
    47  H   -0.003465  -0.048718  -0.009453  -0.074268   0.000380  -0.007351
    48  H    0.059478  -0.215101   0.084973   0.029536  -0.005008  -0.028335
              31         32         33         34         35         36
     1  C   -0.012574  -0.010948   0.024126  -9.498821  -0.280291   0.512550
     2  O   -0.001825  -0.005220  -0.014531  -0.100881  -0.023498  -0.030992
     3  C   -0.002705   0.021920  -0.008984  -0.791797   0.134218   0.266127
     4  F    0.000094  -0.000041  -0.000111  -0.083700  -0.024804   0.083159
     5  C   -0.008678   0.044998  -0.319819   0.277144   0.094848  -0.034754
     6  C   -0.028092  -0.072925   0.207782   0.190732  -0.012976   0.287461
     7  N    0.016146   0.005581  -0.049008   0.931667  -0.000784  -0.134890
     8  H   -0.008926  -0.001846   0.039674  -0.089707  -0.002182  -0.009901
     9  C    0.028795  -0.010718   0.066619   0.533264   0.054963   0.032175
    10  C   -0.000752  -0.001190   0.013538   0.220487  -0.026590  -0.030379
    11  C   -0.014440   0.001695  -0.046839  -1.723954  -0.004634  -0.468151
    12  C    0.013180  -0.012015   0.035098  -0.106846   0.008653   0.000662
    13  C    0.011154   0.000679   0.006468  -0.033466   0.001764   0.013986
    14  C   -0.000516   0.016705  -0.015907  -0.937798  -0.051011   0.129330
    15  H   -0.001108   0.001041   0.003416   0.009486   0.000196   0.001877
    16  H    0.000877  -0.000307  -0.001248  -0.020609   0.000362   0.001051
    17  H    0.000021   0.000277   0.001430  -0.129889  -0.003108   0.037472
    18  H   -0.000153  -0.000152   0.000313   0.026334   0.000261  -0.002669
    19  N   -0.003217   0.024688  -0.025373  -1.936831  -0.031263  -0.120027
    20  H   -0.001375   0.000970   0.015656  -0.323314  -0.012456   0.106722
    21  H    0.001029  -0.007190  -0.005131   0.391525   0.042736  -0.092725
    22  H    0.002753  -0.004949   0.007903   0.477639  -0.006003  -0.099898
    23  C    0.143318   0.162500  -0.015821  -0.935090   0.005405   0.096988
    24  C   -0.326590  -0.199595  -2.618632  -0.001189  -0.000445   0.005694
    25  C    0.039846  -0.611445  -0.142399   0.088833  -0.001908  -0.018778
    26  C   -0.349265   0.040239  -0.176304   0.102043  -0.000604  -0.002852
    27  C    0.523496   0.016424  -0.928865   0.000933   0.000303   0.000874
    28  C    0.029853   0.791367  -0.804812  -0.031506  -0.001146  -0.011396
    29  H   -0.002336  -0.244689  -0.096092   0.074927  -0.001772  -0.038518
    30  H   -0.110510  -0.001643  -0.085660   0.020967  -0.000044  -0.002458
    31  H    0.725299   0.004756  -0.143489  -0.000228   0.000023   0.000157
    32  H    0.004756   0.836167  -0.143523  -0.009250   0.000265   0.000359
    33  C   -0.143489  -0.143523  10.388178  -0.006149  -0.000045   0.002011
    34  C   -0.000228  -0.009250  -0.006149  28.475995  -2.010816  -4.909090
    35  C    0.000023   0.000265  -0.000045  -2.010816   7.535256   1.482429
    36  C    0.000157   0.000359   0.002011  -4.909090   1.482429  12.068310
    37  C    0.000667   0.003147  -0.001034  -2.990644   1.744390   0.203240
    38  C    0.000032  -0.000227   0.000113   1.368872  -1.334168  -0.846986
    39  C   -0.000001  -0.000305   0.000026   1.125329  -1.079082  -2.455740
    40  H    0.000111   0.001293  -0.000469  -0.797438   0.234556   0.691023
    41  H    0.000008   0.000108   0.000425   0.164815   0.129767   0.003216
    42  H    0.000005  -0.000020   0.000002   0.150257  -0.401032  -0.044010
    43  H   -0.000003  -0.000027   0.000009   0.019780  -0.305291  -0.307844
    44  H    0.000002   0.000014  -0.000002  -0.104770   0.387377   0.132967
    45  H   -0.013740  -0.028738   0.483840  -0.001231  -0.000018   0.000345
    46  H   -0.017888  -0.024933   0.670695  -0.000144  -0.000001   0.000121
    47  H   -0.022644  -0.001878   0.345643  -0.000286  -0.000003   0.000014
    48  H    0.002562  -0.001242  -0.004904  -0.154455   0.003183   0.008583
              37         38         39         40         41         42
     1  C   -4.395958   1.182302   0.560463   0.235990  -0.319159   0.153918
     2  O    0.208630   0.068211  -0.078402  -0.145042  -0.009127   0.002925
     3  C    1.993182  -0.579380  -0.301752  -0.153362  -0.264317  -0.079759
     4  F   -0.097295   0.122608  -0.024731   0.010480   0.090819   0.011687
     5  C   -0.222363  -0.119186  -0.157012  -0.068488  -0.046355  -0.001774
     6  C   -0.233286  -0.000786   0.018824   0.009389   0.054322   0.000605
     7  N    0.109331   0.008191  -0.012591  -0.008529   0.153562  -0.000744
     8  H    0.013520   0.013069   0.003631  -0.004636  -0.019330   0.001613
     9  C    0.449028   0.012785  -0.125128   0.003149  -0.295331  -0.001669
    10  C   -0.312270   0.031789   0.030490  -0.001744   0.026803   0.006893
    11  C   -0.867926   0.191733   0.054638  -0.022988  -0.377322  -0.021916
    12  C    0.197114  -0.043431  -0.015737  -0.005263  -0.005821  -0.004181
    13  C   -0.016612   0.029154  -0.002848   0.002333   0.002115   0.002606
    14  C   -0.167115   0.152368   0.085523   0.020308   0.194930   0.014266
    15  H   -0.006142  -0.004027  -0.000511   0.000336   0.009123  -0.000853
    16  H    0.007883   0.002103  -0.000239   0.000053  -0.004308   0.000343
    17  H   -0.039584   0.019909  -0.004073   0.003136   0.041714  -0.003025
    18  H   -0.009297  -0.002873  -0.000192  -0.000072  -0.000372  -0.000235
    19  N   -0.310153  -0.079939   0.171182  -0.023573  -0.328246  -0.019201
    20  H   -0.389045   0.091982   0.034304   0.031258   0.070117   0.016696
    21  H    0.673731  -0.125311  -0.120497  -0.030657  -0.037457  -0.004813
    22  H   -0.035768   0.009513   0.017075  -0.034905   0.007789  -0.000224
    23  C   -0.092606  -0.001627   0.025642   0.041859   0.001405   0.003061
    24  C   -0.020088   0.000673   0.002768   0.000866  -0.007409   0.000304
    25  C   -0.090802   0.005199   0.026879  -0.014260  -0.018021   0.001499
    26  C    0.004154  -0.002256  -0.002423  -0.003828   0.002644  -0.000698
    27  C    0.007608  -0.000130  -0.001121  -0.000446   0.002735  -0.000090
    28  C    0.040338   0.000109   0.000920   0.002724   0.007756  -0.000306
    29  H    0.049662  -0.012304   0.000055  -0.021932   0.000462  -0.001657
    30  H   -0.004158  -0.000590   0.000033  -0.000139   0.000711  -0.000020
    31  H    0.000667   0.000032  -0.000001   0.000111   0.000008   0.000005
    32  H    0.003147  -0.000227  -0.000305   0.001293   0.000108  -0.000020
    33  C   -0.001034   0.000113   0.000026  -0.000469   0.000425   0.000002
    34  C   -2.990644   1.368872   1.125329  -0.797438   0.164815   0.150257
    35  C    1.744390  -1.334168  -1.079082   0.234556   0.129767  -0.401032
    36  C    0.203240  -0.846986  -2.455740   0.691023   0.003216  -0.044010
    37  C   15.781194  -3.917117  -0.920420   0.117798   0.199350  -0.574810
    38  C   -3.917117   9.428123   1.122510  -0.126075  -0.412075   0.818551
    39  C   -0.920420   1.122510   8.432123  -0.348297  -0.015145   0.197225
    40  H    0.117798  -0.126075  -0.348297   1.018771   0.011573  -0.007734
    41  H    0.199350  -0.412075  -0.015145   0.011573   1.709629  -0.184934
    42  H   -0.574810   0.818551   0.197225  -0.007734  -0.184934   0.693550
    43  H   -0.039583   0.182827   0.575327  -0.125339   0.001565   0.026456
    44  H    0.218869  -0.282863  -0.282442   0.020687   0.017524  -0.115156
    45  H   -0.000209   0.000035   0.000032  -0.000177  -0.000010   0.000004
    46  H   -0.000115   0.000004   0.000007   0.000056   0.000022   0.000000
    47  H   -0.000055  -0.000001   0.000000  -0.000022  -0.000016   0.000000
    48  H    0.012136  -0.000844  -0.001609   0.010437  -0.005484  -0.000164
              43         44         45         46         47         48
     1  C    0.019163  -0.022812   0.009759  -0.003729   0.000610   0.082321
     2  O   -0.005770  -0.003450  -0.002317  -0.001075   0.000194   0.012618
     3  C   -0.000409   0.001530  -0.003385   0.000459   0.001679  -0.200446
     4  F   -0.001630  -0.002186   0.000059   0.000001  -0.000094   0.020250
     5  C   -0.007527   0.001662  -0.043225  -0.011561  -0.010671   0.153284
     6  C   -0.000008   0.001218   0.047139  -0.005599   0.004465   0.451529
     7  N   -0.000913   0.000168  -0.012066  -0.000746  -0.003743  -0.038529
     8  H    0.000516  -0.000254   0.006805  -0.003537   0.006639  -0.087861
     9  C   -0.006891  -0.000684   0.006606   0.005250  -0.003191   0.054841
    10  C    0.001528  -0.000280   0.004052   0.000306   0.000327  -0.001635
    11  C    0.009876   0.005536  -0.005201  -0.004978  -0.000393   0.110142
    12  C   -0.000687   0.000190   0.013069  -0.000833   0.001045   0.001909
    13  C   -0.000157   0.000145  -0.001812  -0.000472  -0.001276   0.003812
    14  C    0.003770  -0.001813  -0.006404  -0.000145   0.000614   0.004248
    15  H   -0.000057   0.000043   0.000251   0.000571  -0.000372  -0.000182
    16  H   -0.000006   0.000007  -0.000215  -0.000155  -0.000035   0.001005
    17  H   -0.000272   0.000141  -0.000553   0.000178   0.000067   0.002690
    18  H   -0.000029  -0.000002   0.000272  -0.000008   0.000020  -0.000430
    19  N    0.015838  -0.011543  -0.006788   0.002049  -0.000117   0.003448
    20  H   -0.002030  -0.001503  -0.002854   0.004660  -0.001033   0.026374
    21  H   -0.006578   0.001101   0.002383  -0.001414  -0.000216  -0.008027
    22  H    0.004334   0.000208   0.002699   0.000281  -0.000423  -0.169967
    23  C   -0.000265  -0.000610   0.079858  -0.009155   0.067358  -0.388225
    24  C    0.000103  -0.000041  -0.172169  -0.331106  -0.023159  -0.058529
    25  C    0.002190  -0.000225  -0.019289   0.017570  -0.003465   0.059478
    26  C   -0.000141   0.000042  -0.032945   0.002025  -0.048718  -0.215101
    27  C   -0.000032   0.000023  -0.012124  -0.064793  -0.009453   0.084973
    28  C    0.000227  -0.000040  -0.071632   0.003931  -0.074268   0.029536
    29  H    0.000586   0.000095   0.002615  -0.010856   0.000380  -0.005008
    30  H   -0.000011  -0.000005  -0.003696   0.000695  -0.007351  -0.028335
    31  H   -0.000003   0.000002  -0.013740  -0.017888  -0.022644   0.002562
    32  H   -0.000027   0.000014  -0.028738  -0.024933  -0.001878  -0.001242
    33  C    0.000009  -0.000002   0.483840   0.670695   0.345643  -0.004904
    34  C    0.019780  -0.104770  -0.001231  -0.000144  -0.000286  -0.154455
    35  C   -0.305291   0.387377  -0.000018  -0.000001  -0.000003   0.003183
    36  C   -0.307844   0.132967   0.000345   0.000121   0.000014   0.008583
    37  C   -0.039583   0.218869  -0.000209  -0.000115  -0.000055   0.012136
    38  C    0.182827  -0.282863   0.000035   0.000004  -0.000001  -0.000844
    39  C    0.575327  -0.282442   0.000032   0.000007   0.000000  -0.001609
    40  H   -0.125339   0.020687  -0.000177   0.000056  -0.000022   0.010437
    41  H    0.001565   0.017524  -0.000010   0.000022  -0.000016  -0.005484
    42  H    0.026456  -0.115156   0.000004   0.000000   0.000000  -0.000164
    43  H    0.650683  -0.103908   0.000004  -0.000000   0.000001  -0.000693
    44  H   -0.103908   0.546823  -0.000001  -0.000000  -0.000000   0.000109
    45  H    0.000004  -0.000001   0.408912  -0.008702  -0.008504  -0.000178
    46  H   -0.000000  -0.000000  -0.008702   0.471019  -0.039673   0.000204
    47  H    0.000001  -0.000000  -0.008504  -0.039673   0.466808  -0.001017
    48  H   -0.000693   0.000109  -0.000178   0.000204  -0.001017   1.053470
 Mulliken charges:
               1
     1  C    2.749938
     2  O   -1.700147
     3  C    0.854263
     4  F   -0.927276
     5  C    0.838567
     6  C    0.613640
     7  N   -1.074613
     8  H   -0.227968
     9  C    0.600288
    10  C   -0.415514
    11  C   -0.161100
    12  C   -0.934022
    13  C   -0.335534
    14  C   -0.793553
    15  H    0.735835
    16  H    0.454085
    17  H    0.671123
    18  H    0.410698
    19  N    0.201236
    20  H    0.219047
    21  H   -0.060247
    22  H    0.400853
    23  C   -1.416804
    24  C   -1.912704
    25  C    0.170458
    26  C   -0.146610
    27  C    0.398809
    28  C   -0.301533
    29  H    0.399480
    30  H    0.273819
    31  H    0.526871
    32  H    0.419826
    33  C   -0.657811
    34  C   -0.921134
    35  C   -0.244981
    36  C   -0.506843
    37  C   -0.280514
    38  C   -0.970568
    39  C   -0.534709
    40  H    0.477230
    41  H    0.445230
    42  H    0.366560
    43  H    0.401320
    44  H    0.598109
    45  H    0.389444
    46  H    0.361513
    47  H    0.366217
    48  H    0.179724
 Sum of Mulliken charges =  -0.00000
 Mulliken charges with hydrogens summed into heavy atoms:
               1
     1  C    2.749938
     2  O   -1.700147
     3  C    0.854263
     4  F   -0.927276
     5  C    0.838567
     6  C    1.194217
     7  N   -1.302581
     9  C    0.600288
    10  C   -0.004815
    11  C   -0.161100
    12  C   -0.198186
    13  C    0.118552
    14  C   -0.122430
    19  N    0.360036
    23  C   -1.416804
    24  C   -1.912704
    25  C    0.569938
    26  C    0.127209
    27  C    0.925680
    28  C    0.118294
    33  C    0.459362
    34  C   -0.921134
    35  C    0.353128
    36  C   -0.029614
    37  C    0.164716
    38  C   -0.604008
    39  C   -0.133389
 APT charges:
               1
     1  C    1.367704
     2  O   -1.182032
     3  C    0.158134
     4  F   -0.209570
     5  C    0.358545
     6  C    0.989106
     7  N   -1.396067
     8  H    0.745241
     9  C   -0.676777
    10  C   -0.235491
    11  C   -0.660775
    12  C   -1.121181
    13  C   -0.058142
    14  C   -1.299333
    15  H    0.626838
    16  H    1.450111
    17  H    0.545107
    18  H    1.424616
    19  N   -0.715274
    20  H    0.390246
    21  H    0.773808
    22  H    0.491783
    23  C   -2.168632
    24  C   -1.684272
    25  C   -0.963596
    26  C   -1.324063
    27  C    0.321486
    28  C   -0.426859
    29  H   -0.065362
    30  H    0.383001
    31  H    1.664241
    32  H    1.012491
    33  C   -1.213190
    34  C   -1.387710
    35  C    0.206103
    36  C   -1.005817
    37  C   -1.139539
    38  C   -0.942177
    39  C   -0.657150
    40  H   -0.271770
    41  H   -0.426469
    42  H    1.151641
    43  H    1.402942
    44  H    1.926553
    45  H    0.411109
    46  H    1.246137
    47  H    1.079054
    48  H    1.105254
 Sum of APT charges =  -0.00000
 APT charges with hydrogens summed into heavy atoms:
               1
     1  C    1.367704
     2  O   -1.182032
     3  C    0.158134
     4  F   -0.209570
     5  C    0.358545
     6  C    2.586142
     7  N   -0.650826
     9  C   -0.676777
    10  C    1.189125
    11  C   -0.660775
    12  C   -0.494343
    13  C    1.391970
    14  C   -0.754226
    19  N    0.448779
    23  C   -2.168632
    24  C   -1.684272
    25  C   -1.028958
    26  C   -0.941063
    27  C    1.985727
    28  C    0.585632
    33  C    1.523110
    34  C   -1.387710
    35  C    2.132656
    36  C   -1.277587
    37  C   -1.566008
    38  C    0.209463
    39  C    0.745793
 Electronic spatial extent (au):  <R**2>=          10212.5539
 Charge=             -0.0000 electrons
 Dipole moment (field-independent basis, Debye):
    X=             -3.1714    Y=              5.6591    Z=             -0.7824  Tot=              6.5342
 Quadrupole moment (field-independent basis, Debye-Ang):
   XX=           -134.0376   YY=           -154.1846   ZZ=           -152.1029
   XY=              0.0915   XZ=            -12.7648   YZ=             -5.9846
 Traceless Quadrupole moment (field-independent basis, Debye-Ang):
   XX=             12.7374   YY=             -7.4096   ZZ=             -5.3278
   XY=              0.0915   XZ=            -12.7648   YZ=             -5.9846
 Octapole moment (field-independent basis, Debye-Ang**2):
  XXX=             16.0526  YYY=             74.9636  ZZZ=              3.1810  XYY=             19.8375
  XXY=              7.8253  XXZ=             -6.4293  XZZ=            -46.7516  YZZ=              9.7304
  YYZ=              2.4717  XYZ=            -18.3215
 Hexadecapole moment (field-independent basis, Debye-Ang**3):
 XXXX=          -8625.2438 YYYY=          -2974.5359 ZZZZ=          -1042.2141 XXXY=            -81.3497
 XXXZ=            -47.4219 YYYX=           -141.9378 YYYZ=            -38.5497 ZZZX=            -24.0431
 ZZZY=             -9.7299 XXYY=          -2138.8407 XXZZ=          -1814.3818 YYZZ=           -716.7800
 XXYZ=             46.0637 YYXZ=            -57.2635 ZZXY=             48.8674
 N-N= 2.451545957669D+03 E-N=-7.636943952898D+03  KE= 1.167789938289D+03
  Exact polarizability:       0.000       0.000       0.000       0.000       0.000       0.000
 Approx polarizability:     347.624     -22.577     335.212     -19.453      -8.849     289.418
 No NMR shielding tensors so no spin-rotation constants.
 Leave Link  601 at Tue May  6 22:28:49 2025, MaxMem= 16106127360 cpu:              12.5 elap:               2.4
 (Enter /cm/shared/apps/Gaussian/g16-C01/g16/l701.exe)
 ... and contract with generalized density number  0.
 Compute integral second derivatives.
 R6Disp: Adding Grimme-D2 dispersion energy 2nd derivatives to the Hessian.
 D2PCM: PCM CHGder 2nd derivatives, FixD1E=F FixD2E=F DoIter=F DoCFld=F I1PDM=0
 GePol: Maximum number of non-zero 2nd derivatives   =     255
 Leave Link  701 at Tue May  6 22:29:26 2025, MaxMem= 16106127360 cpu:             994.5 elap:              36.3
 (Enter /cm/shared/apps/Gaussian/g16-C01/g16/l702.exe)
 L702 exits ... SP integral derivatives will be done elsewhere.
 Leave Link  702 at Tue May  6 22:29:26 2025, MaxMem= 16106127360 cpu:               0.4 elap:               0.1
 (Enter /cm/shared/apps/Gaussian/g16-C01/g16/l703.exe)
 Integral derivatives from FoFJK, PRISM(SPDF).
 Compute integral second derivatives, UseDBF=F ICtDFT=           0.
 Calling FoFJK, ICntrl=    100127 FMM=F ISym2X=0 I1Cent= 0 IOpClX= 0 NMat=1 NMatS=1 NMatT=0.
 FoFJK:  IHMeth= 1 ICntrl=  100127 DoSepK=T KAlg= 0 I1Cent=           0 FoldK=F
 IRaf=         1 NMat=       1 IRICut=       1 DoRegI=T DoRafI=F ISym2E= 0 IDoP0=0 IntGTp=1.
 FoFCou: FMM=F IPFlag=           0 FMFlag=      100000 FMFlg1=         800
         NFxFlg=           0 DoJE=F BraDBF=F KetDBF=F FulRan=T
         wScrn=  0.000000 ICntrl=    100527 IOpCl=  0 I1Cent=           0 NGrid=           0
         NMat0=    1 NMatS0=      1 NMatT0=    0 NMatD0=    1 NMtDS0=    0 NMtDT0=    0
 Symmetry not used in FoFCou.
 Leave Link  703 at Tue May  6 23:06:58 2025, MaxMem= 16106127360 cpu:           89381.9 elap:            2251.5
 (Enter /cm/shared/apps/Gaussian/g16-C01/g16/l716.exe)
 Dipole        =-1.24771467D+00 2.22647895D+00-3.07835696D-01
 Polarizability= 0.00000000D+00 0.00000000D+00 0.00000000D+00
                 0.00000000D+00 0.00000000D+00 0.00000000D+00
 ***** Axes restored to original set *****
 -------------------------------------------------------------------
 Center     Atomic                   Forces (Hartrees/Bohr)
 Number     Number              X              Y              Z
 -------------------------------------------------------------------
      1        6           0.015716472    0.021696110   -0.001558129
      2        8          -0.005630323   -0.021828629    0.000896035
      3        6           0.001651196    0.002698698   -0.003909721
      4        9           0.002646285   -0.001605184    0.002849510
      5        6          -0.000272432   -0.004997859   -0.008670221
      6        6          -0.002653322    0.003874441    0.000133559
      7        7           0.008953416   -0.005299225    0.002396019
      8        1           0.001173018    0.001828048   -0.000150847
      9        6          -0.003373880    0.001296513    0.001793950
     10        6          -0.000516135   -0.000622658    0.001326718
     11        6          -0.003289795    0.004652287   -0.004922197
     12        6           0.001067508   -0.000484456   -0.001159566
     13        6           0.000508226    0.000080153    0.000154142
     14        6           0.000642284   -0.001431337    0.002533881
     15        1           0.001310814    0.001547667   -0.005206877
     16        1          -0.004121102    0.002688469   -0.003701361
     17        1           0.000285397   -0.001625758    0.004199861
     18        1          -0.005205424   -0.000053699    0.002990473
     19        7          -0.004916335   -0.004496664    0.019806718
     20        1          -0.009668928    0.004410911   -0.014305608
     21        1           0.001413005    0.001358620    0.000126690
     22        1           0.001787853   -0.001540929   -0.002243158
     23        6           0.004705186   -0.003473764   -0.000148110
     24        6          -0.001601825    0.005806321   -0.000281936
     25        6           0.001101358   -0.000888777    0.000319263
     26        6           0.002175433   -0.002150283   -0.000737187
     27        6          -0.000306576    0.001097499   -0.000945217
     28        6          -0.000544094    0.000487079    0.001244417
     29        1          -0.001278456   -0.002178197    0.005402895
     30        1           0.000601501   -0.002657731   -0.004344856
     31        1           0.000253429    0.003124290   -0.004672172
     32        1          -0.001161326    0.002344785    0.005434724
     33        6           0.001130592   -0.003185936    0.000189586
     34        6          -0.000908704    0.001320939    0.002557504
     35        6          -0.000516205   -0.003025301    0.001221115
     36        6          -0.001022995    0.002882599   -0.001260415
     37        6           0.000418016   -0.000337353   -0.001522775
     38        6          -0.003127178   -0.001196906   -0.000140100
     39        6           0.002629338   -0.001741333    0.001111699
     40        1           0.005819861    0.000855315    0.001195748
     41        1          -0.003741275    0.002706401   -0.001508282
     42        1          -0.004860903   -0.002360893   -0.000129968
     43        1           0.004321150   -0.002599714    0.002676239
     44        1          -0.000688288   -0.004975320    0.002330260
     45        1          -0.003947581    0.002459797    0.002862990
     46        1           0.003587973    0.003613465    0.001966090
     47        1          -0.000913460    0.003080913   -0.004256889
     48        1           0.000367232   -0.001153414   -0.001944493
 -------------------------------------------------------------------
 Cartesian Forces:  Max     0.021828629 RMS     0.004582868
 FormGI is forming the generalized inverse of G from B-inverse, IUseBI=4.
 GSVD:  received Info=                   1 from GESDD.
 Leave Link  716 at Tue May  6 23:06:58 2025, MaxMem= 16106127360 cpu:               2.2 elap:               0.2
 (Enter /cm/shared/apps/Gaussian/g16-C01/g16/l103.exe)

 GradGradGradGradGradGradGradGradGradGradGradGradGradGradGradGradGradGrad
 Berny optimization.
 Red2BG is reusing G-inverse.
 Internal  Forces:  Max     0.015973725 RMS     0.003698799
 Search for a saddle point.
 Step number   1 out of a maximum of  277
 All quantities printed in internal units (Hartrees-Bohrs-Radians)
 Swapping is turned off.
 Second derivative matrix not updated -- analytic derivatives used.
 ITU=  0
     Eigenvalues ---   -0.17605   0.00027   0.00100   0.00323   0.00407
     Eigenvalues ---    0.00455   0.00546   0.00899   0.01105   0.01609
     Eigenvalues ---    0.01634   0.01679   0.01692   0.01760   0.01778
     Eigenvalues ---    0.01783   0.01802   0.01811   0.01961   0.02004
     Eigenvalues ---    0.02110   0.02130   0.02185   0.02407   0.02437
     Eigenvalues ---    0.02482   0.02520   0.02535   0.02556   0.02637
     Eigenvalues ---    0.02683   0.02725   0.02736   0.02782   0.02827
     Eigenvalues ---    0.02887   0.02893   0.02949   0.04261   0.04776
     Eigenvalues ---    0.04800   0.05119   0.05618   0.05826   0.06866
     Eigenvalues ---    0.07467   0.08114   0.08671   0.10082   0.10860
     Eigenvalues ---    0.10954   0.11031   0.11300   0.11372   0.11605
     Eigenvalues ---    0.11873   0.11900   0.11966   0.11975   0.12280
     Eigenvalues ---    0.12310   0.12463   0.12485   0.12714   0.12784
     Eigenvalues ---    0.12842   0.13880   0.14719   0.14861   0.17035
     Eigenvalues ---    0.18405   0.18856   0.19092   0.19194   0.19431
     Eigenvalues ---    0.19562   0.19606   0.19790   0.19949   0.20070
     Eigenvalues ---    0.20310   0.20717   0.20908   0.21692   0.22565
     Eigenvalues ---    0.22768   0.23384   0.26813   0.27726   0.29451
     Eigenvalues ---    0.30653   0.30970   0.31632   0.32240   0.33366
     Eigenvalues ---    0.33805   0.34087   0.34395   0.34468   0.35312
     Eigenvalues ---    0.35564   0.35889   0.36220   0.36743   0.37361
     Eigenvalues ---    0.37371   0.37573   0.37606   0.37733   0.37761
     Eigenvalues ---    0.37839   0.37851   0.37975   0.37995   0.38190
     Eigenvalues ---    0.38287   0.38378   0.38431   0.42773   0.43311
     Eigenvalues ---    0.43899   0.43909   0.44245   0.44580   0.45905
     Eigenvalues ---    0.46315   0.47298   0.47886   0.49210   0.49960
     Eigenvalues ---    0.50160   0.50266   0.50412   0.50674   0.53195
     Eigenvalues ---    0.53863   0.54088   0.54219
 Eigenvectors required to have negative eigenvalues:
                          R25       R3        A41       A43       D67
   1                   -0.71251   0.36079   0.28911  -0.22542   0.17349
                          D70       R1        A2        D14       D20
   1                    0.17137  -0.16725   0.15719   0.09133  -0.08457
 RFO step:  Lambda0=3.426896520D-03 Lambda=-1.20837760D-02.
 Linear search not attempted -- option 19 set.
 Iteration  1 RMS(Cart)=  0.07407484 RMS(Int)=  0.00143337
 Iteration  2 RMS(Cart)=  0.00252621 RMS(Int)=  0.00019675
 Iteration  3 RMS(Cart)=  0.00000649 RMS(Int)=  0.00019668
 Iteration  4 RMS(Cart)=  0.00000001 RMS(Int)=  0.00019668
 ITry= 1 IFail=0 DXMaxC= 2.55D-01 DCOld= 1.00D+10 DXMaxT= 3.00D-01 DXLimC= 3.00D+00 Rises=F
 Variable       Old X    -DE/DX   Delta X   Delta X   Delta X     New X
                                 (Linear)    (Quad)   (Total)
    R1        2.60865  -0.01597   0.00000  -0.03146  -0.03146   2.57719
    R2        2.81353   0.00700   0.00000   0.00287   0.00283   2.81636
    R3        3.07785   0.01537   0.00000   0.01579   0.01569   3.09354
    R4        2.82537   0.01053   0.00000   0.03205   0.03205   2.85743
    R5        2.62779  -0.00249   0.00000  -0.00306  -0.00306   2.62472
    R6        2.58602   0.00450   0.00000   0.00831   0.00828   2.59430
    R7        2.82822   0.00654   0.00000   0.01009   0.01009   2.83831
    R8        2.58765  -0.00275   0.00000  -0.01449  -0.01441   2.57324
    R9        2.06724  -0.00054   0.00000   0.00082   0.00082   2.06806
   R10        2.83888   0.00722   0.00000   0.01294   0.01294   2.85182
   R11        2.06686   0.00205   0.00000   0.00708   0.00708   2.07394
   R12        1.90918   0.00141   0.00000   0.00429   0.00429   1.91347
   R13        2.61668   0.01045   0.00000   0.02379   0.02391   2.64059
   R14        2.68046   0.00373   0.00000   0.00286   0.00289   2.68335
   R15        2.64559   0.00439   0.00000   0.00563   0.00562   2.65120
   R16        2.62028   0.00838   0.00000   0.01522   0.01525   2.63553
   R17        2.60316   0.00503   0.00000   0.01031   0.01032   2.61348
   R18        2.03813   0.00597   0.00000   0.01510   0.01510   2.05323
   R19        2.64088   0.00341   0.00000   0.00678   0.00677   2.64765
   R20        2.71790   0.00605   0.00000   0.00389   0.00384   2.72174
   R21        2.59739   0.00712   0.00000   0.01350   0.01351   2.61090
   R22        2.04196   0.00557   0.00000   0.01395   0.01395   2.05591
   R23        2.03874   0.00612   0.00000   0.01547   0.01547   2.05420
   R24        2.04635   0.00439   0.00000   0.01088   0.01088   2.05723
   R25        2.24022  -0.01147   0.00000   0.12126   0.12126   2.36148
   R26        1.93547  -0.00104   0.00000  -0.00541  -0.00541   1.93006
   R27        2.62587   0.00883   0.00000   0.01510   0.01510   2.64098
   R28        2.62211   0.00660   0.00000   0.01192   0.01192   2.63403
   R29        2.62216   0.00825   0.00000   0.01468   0.01468   2.63684
   R30        2.62848   0.00821   0.00000   0.01561   0.01561   2.64408
   R31        2.83213   0.00598   0.00000   0.01160   0.01160   2.84373
   R32        2.60959   0.00918   0.00000   0.01573   0.01573   2.62531
   R33        2.04115   0.00575   0.00000   0.01461   0.01461   2.05575
   R34        2.61610   0.00999   0.00000   0.01698   0.01698   2.63308
   R35        2.04505   0.00509   0.00000   0.01294   0.01294   2.05799
   R36        2.04313   0.00562   0.00000   0.01437   0.01437   2.05749
   R37        2.04261   0.00602   0.00000   0.01523   0.01523   2.05784
   R38        2.05693   0.00531   0.00000   0.01455   0.01455   2.07148
   R39        2.06040   0.00522   0.00000   0.01413   0.01413   2.07453
   R40        2.05475   0.00522   0.00000   0.01433   0.01433   2.06908
   R41        2.62392   0.00756   0.00000   0.01171   0.01171   2.63564
   R42        2.62533   0.00737   0.00000   0.01238   0.01239   2.63772
   R43        2.61659   0.00776   0.00000   0.01470   0.01470   2.63129
   R44        2.61721   0.00790   0.00000   0.01439   0.01438   2.63160
   R45        2.04151   0.00554   0.00000   0.01384   0.01384   2.05536
   R46        2.61197   0.00906   0.00000   0.01692   0.01692   2.62889
   R47        2.03879   0.00559   0.00000   0.01461   0.01461   2.05340
   R48        2.61447   0.00848   0.00000   0.01448   0.01448   2.62895
   R49        2.04197   0.00477   0.00000   0.01240   0.01240   2.05437
   R50        2.04159   0.00540   0.00000   0.01353   0.01353   2.05512
   R51        2.04096   0.00571   0.00000   0.01432   0.01432   2.05528
    A1        2.00180   0.00286   0.00000   0.02069   0.02075   2.02254
    A2        1.62907   0.00806   0.00000  -0.00384  -0.00433   1.62474
    A3        2.04312  -0.00755   0.00000  -0.02714  -0.02727   2.01585
    A4        1.70305   0.00027   0.00000   0.01884   0.01853   1.72158
    A5        2.04164   0.00269   0.00000   0.00531   0.00542   2.04706
    A6        1.96298  -0.00441   0.00000  -0.00980  -0.00965   1.95332
    A7        1.91479  -0.00536   0.00000  -0.02336  -0.02326   1.89153
    A8        2.05428   0.00419   0.00000   0.00980   0.00970   2.06399
    A9        2.00338   0.00123   0.00000   0.00209   0.00195   2.00534
   A10        2.14822   0.00554   0.00000   0.00702   0.00722   2.15544
   A11        2.02378  -0.00377   0.00000  -0.00031  -0.00074   2.02304
   A12        2.10842  -0.00181   0.00000  -0.00723  -0.00701   2.10140
   A13        1.85256  -0.00229   0.00000   0.00387   0.00331   1.85587
   A14        1.92924   0.00980   0.00000   0.04112   0.04086   1.97010
   A15        1.91489  -0.00405   0.00000  -0.02182  -0.02182   1.89307
   A16        1.93713  -0.00164   0.00000   0.00518   0.00469   1.94182
   A17        1.89562   0.00002   0.00000  -0.02385  -0.02395   1.87167
   A18        1.93248  -0.00204   0.00000  -0.00552  -0.00533   1.92715
   A19        2.13084  -0.00368   0.00000  -0.01645  -0.01639   2.11445
   A20        2.07311   0.00563   0.00000   0.02584   0.02576   2.09887
   A21        2.05337  -0.00160   0.00000  -0.01072  -0.01066   2.04271
   A22        2.18412   0.00087   0.00000  -0.00474  -0.00478   2.17934
   A23        2.03238   0.00023   0.00000   0.00331   0.00336   2.03574
   A24        2.06665  -0.00109   0.00000   0.00136   0.00130   2.06795
   A25        2.07976  -0.00107   0.00000  -0.00091  -0.00091   2.07885
   A26        2.10747   0.00122   0.00000   0.00310   0.00310   2.11057
   A27        2.09595  -0.00014   0.00000  -0.00219  -0.00219   2.09377
   A28        2.05138   0.00375   0.00000   0.01059   0.01062   2.06200
   A29        2.22063  -0.00154   0.00000  -0.01419  -0.01440   2.20623
   A30        2.01064  -0.00220   0.00000   0.00329   0.00342   2.01406
   A31        2.13763  -0.00091   0.00000  -0.00706  -0.00710   2.13054
   A32        2.05351   0.00001   0.00000   0.00269   0.00269   2.05620
   A33        2.09204   0.00090   0.00000   0.00439   0.00440   2.09644
   A34        2.08284   0.00077   0.00000   0.00488   0.00488   2.08772
   A35        2.10384   0.00029   0.00000   0.00211   0.00211   2.10594
   A36        2.09640  -0.00107   0.00000  -0.00695  -0.00696   2.08944
   A37        2.14656  -0.00146   0.00000  -0.00824  -0.00828   2.13828
   A38        2.07108   0.00179   0.00000   0.01325   0.01328   2.08436
   A39        2.06539  -0.00033   0.00000  -0.00499  -0.00497   2.06042
   A40        2.23489  -0.00197   0.00000  -0.00512  -0.00517   2.22972
   A41        1.27774   0.00463   0.00000  -0.07909  -0.07986   1.19788
   A42        1.88289   0.00131   0.00000   0.00448   0.00465   1.88754
   A43        2.30116  -0.00700   0.00000   0.00798   0.00577   2.30692
   A44        1.85642   0.00111   0.00000   0.02256   0.02201   1.87844
   A45        1.83023   0.00342   0.00000   0.03444   0.03355   1.86378
   A46        2.08926   0.00317   0.00000   0.01521   0.01521   2.10446
   A47        2.12138  -0.00087   0.00000  -0.00657  -0.00657   2.11480
   A48        2.07126  -0.00230   0.00000  -0.00855  -0.00855   2.06272
   A49        2.06656  -0.00249   0.00000  -0.00947  -0.00947   2.05709
   A50        2.11452   0.00138   0.00000   0.00457   0.00457   2.11909
   A51        2.10196   0.00111   0.00000   0.00487   0.00487   2.10683
   A52        2.10475   0.00126   0.00000   0.00396   0.00395   2.10870
   A53        2.07390   0.00081   0.00000   0.01115   0.01114   2.08504
   A54        2.10445  -0.00206   0.00000  -0.01500  -0.01501   2.08943
   A55        2.10563   0.00127   0.00000   0.00517   0.00516   2.11078
   A56        2.09099  -0.00114   0.00000  -0.00460  -0.00461   2.08638
   A57        2.08652  -0.00013   0.00000  -0.00049  -0.00050   2.08602
   A58        2.10833   0.00120   0.00000   0.00405   0.00406   2.11239
   A59        2.08759  -0.00064   0.00000  -0.00112  -0.00112   2.08647
   A60        2.08727  -0.00056   0.00000  -0.00294  -0.00294   2.08433
   A61        2.10982   0.00106   0.00000   0.00486   0.00486   2.11468
   A62        2.08253  -0.00024   0.00000   0.00129   0.00129   2.08382
   A63        2.09083  -0.00082   0.00000  -0.00614  -0.00614   2.08468
   A64        1.93247   0.00121   0.00000   0.00714   0.00711   1.93958
   A65        1.92033   0.00184   0.00000   0.01178   0.01174   1.93207
   A66        1.93847   0.00087   0.00000   0.00418   0.00416   1.94263
   A67        1.88116  -0.00143   0.00000  -0.00789  -0.00794   1.87322
   A68        1.90077  -0.00129   0.00000  -0.00848  -0.00849   1.89228
   A69        1.88916  -0.00135   0.00000  -0.00758  -0.00761   1.88156
   A70        2.05945   0.00198   0.00000   0.00888   0.00888   2.06833
   A71        2.13120   0.00025   0.00000   0.00007   0.00007   2.13126
   A72        2.09253  -0.00223   0.00000  -0.00896  -0.00895   2.08357
   A73        2.09348  -0.00096   0.00000  -0.00433  -0.00434   2.08914
   A74        2.09355   0.00058   0.00000   0.00308   0.00308   2.09663
   A75        2.09616   0.00038   0.00000   0.00125   0.00125   2.09741
   A76        2.09589   0.00112   0.00000   0.00406   0.00406   2.09994
   A77        2.06434   0.00166   0.00000   0.01889   0.01888   2.08322
   A78        2.12291  -0.00277   0.00000  -0.02289  -0.02290   2.10001
   A79        2.09011   0.00200   0.00000   0.00893   0.00890   2.09901
   A80        2.10328  -0.00123   0.00000  -0.00720  -0.00725   2.09603
   A81        2.08971  -0.00077   0.00000  -0.00153  -0.00157   2.08814
   A82        2.09943  -0.00025   0.00000  -0.00185  -0.00184   2.09759
   A83        2.09578   0.00006   0.00000   0.00134   0.00133   2.09712
   A84        2.08797   0.00018   0.00000   0.00051   0.00051   2.08848
   A85        2.09492   0.00031   0.00000   0.00217   0.00216   2.09708
   A86        2.09656  -0.00016   0.00000   0.00025   0.00026   2.09681
   A87        2.09171  -0.00015   0.00000  -0.00243  -0.00242   2.08928
    D1       -2.93424  -0.00686   0.00000  -0.02591  -0.02596  -2.96020
    D2       -0.60049  -0.00655   0.00000  -0.03796  -0.03814  -0.63864
    D3       -1.23726   0.00282   0.00000  -0.01717  -0.01739  -1.25465
    D4        1.09648   0.00313   0.00000  -0.02921  -0.02957   1.06691
    D5        0.85756  -0.00112   0.00000  -0.01410  -0.01410   0.84345
    D6       -3.09189  -0.00081   0.00000  -0.02614  -0.02629  -3.11817
    D7        2.30558   0.00413   0.00000   0.06071   0.06106   2.36664
    D8        0.02886   0.01018   0.00000   0.11273   0.11229   0.14115
    D9       -1.72720   0.00555   0.00000   0.09815   0.09811  -1.62909
   D10        0.29036  -0.00022   0.00000   0.03794   0.03828   0.32864
   D11       -1.98637   0.00582   0.00000   0.08996   0.08951  -1.89686
   D12        2.54076   0.00120   0.00000   0.07538   0.07533   2.61609
   D13       -1.86311  -0.00161   0.00000   0.02500   0.02539  -1.83773
   D14        2.14335   0.00444   0.00000   0.07702   0.07661   2.21996
   D15        0.38729  -0.00019   0.00000   0.06244   0.06243   0.44972
   D16       -0.53153   0.00113   0.00000  -0.03353  -0.03344  -0.56497
   D17        2.61523   0.00130   0.00000  -0.03303  -0.03294   2.58229
   D18        1.94437  -0.00073   0.00000  -0.02737  -0.02729   1.91707
   D19       -1.19206  -0.00056   0.00000  -0.02687  -0.02680  -1.21885
   D20       -2.38829  -0.00178   0.00000  -0.00649  -0.00666  -2.39495
   D21        0.75847  -0.00161   0.00000  -0.00600  -0.00616   0.75231
   D22        1.16970   0.00227   0.00000   0.03921   0.03918   1.20888
   D23       -1.89250   0.00307   0.00000   0.04694   0.04693  -1.84557
   D24       -2.81919  -0.00021   0.00000   0.01561   0.01548  -2.80372
   D25        0.40179   0.00059   0.00000   0.02334   0.02323   0.42502
   D26       -0.45504   0.00315   0.00000   0.08259   0.08268  -0.37237
   D27       -2.55713   0.00106   0.00000   0.05115   0.05095  -2.50618
   D28        1.58999  -0.00015   0.00000   0.04551   0.04567   1.63566
   D29        2.60343   0.00225   0.00000   0.07485   0.07491   2.67834
   D30        0.50134   0.00016   0.00000   0.04341   0.04318   0.54453
   D31       -1.63472  -0.00105   0.00000   0.03777   0.03790  -1.59682
   D32       -2.63660  -0.00215   0.00000  -0.03833  -0.03830  -2.67490
   D33        0.75317  -0.00362   0.00000  -0.03073  -0.03086   0.72231
   D34        0.58244  -0.00173   0.00000  -0.03148  -0.03150   0.55094
   D35       -2.31098  -0.00321   0.00000  -0.02388  -0.02406  -2.33503
   D36        1.42901   0.00031   0.00000  -0.00462  -0.00452   1.42449
   D37       -1.65730   0.00036   0.00000  -0.00630  -0.00620  -1.66350
   D38       -0.62175  -0.00198   0.00000  -0.03844  -0.03859  -0.66034
   D39        2.57512  -0.00193   0.00000  -0.04013  -0.04026   2.53486
   D40       -2.72844   0.00045   0.00000  -0.00809  -0.00805  -2.73650
   D41        0.46843   0.00051   0.00000  -0.00978  -0.00973   0.45870
   D42        0.14257  -0.00068   0.00000   0.03255   0.03266   0.17523
   D43       -3.00833   0.00076   0.00000   0.02306   0.02327  -2.98506
   D44       -2.76186  -0.00174   0.00000   0.04094   0.04091  -2.72096
   D45        0.37043  -0.00029   0.00000   0.03145   0.03151   0.40193
   D46       -3.09595   0.00153   0.00000  -0.02466  -0.02457  -3.12052
   D47        0.08253   0.00119   0.00000  -0.01398  -0.01384   0.06869
   D48        0.05511   0.00005   0.00000  -0.01500  -0.01502   0.04009
   D49       -3.04959  -0.00029   0.00000  -0.00432  -0.00429  -3.05389
   D50        3.13044  -0.00097   0.00000   0.02261   0.02248  -3.13027
   D51       -0.00797  -0.00088   0.00000   0.01611   0.01604   0.00807
   D52       -0.01981   0.00038   0.00000   0.01375   0.01367  -0.00613
   D53        3.12497   0.00048   0.00000   0.00725   0.00723   3.13221
   D54        0.02550   0.00008   0.00000  -0.00419  -0.00415   0.02135
   D55       -3.13194  -0.00012   0.00000  -0.00195  -0.00193  -3.13387
   D56       -3.11744   0.00010   0.00000  -0.00319  -0.00318  -3.12061
   D57        0.00831  -0.00010   0.00000  -0.00095  -0.00096   0.00735
   D58        0.01248   0.00018   0.00000   0.00175   0.00175   0.01422
   D59        3.13477  -0.00007   0.00000   0.00351   0.00345   3.13822
   D60       -3.12779   0.00017   0.00000   0.00076   0.00079  -3.12700
   D61       -0.00549  -0.00009   0.00000   0.00251   0.00249  -0.00300
   D62       -0.05299  -0.00031   0.00000   0.00796   0.00794  -0.04505
   D63        3.10784  -0.00007   0.00000   0.00602   0.00606   3.11390
   D64        3.05615  -0.00001   0.00000  -0.00184  -0.00202   3.05412
   D65       -0.06621   0.00022   0.00000  -0.00378  -0.00390  -0.07011
   D66       -0.78630   0.00240   0.00000  -0.01825  -0.01799  -0.80429
   D67        0.99453   0.00106   0.00000  -0.14786  -0.14813   0.84639
   D68       -3.04670   0.00089   0.00000  -0.04865  -0.04840  -3.09510
   D69        2.39144   0.00195   0.00000  -0.00792  -0.00766   2.38378
   D70       -2.11092   0.00062   0.00000  -0.13754  -0.13781  -2.24873
   D71        0.13104   0.00044   0.00000  -0.03833  -0.03808   0.09296
   D72       -0.02152  -0.00037   0.00000  -0.00374  -0.00374  -0.02526
   D73        3.13584  -0.00018   0.00000  -0.00605  -0.00602   3.12983
   D74        3.11681  -0.00047   0.00000   0.00290   0.00284   3.11966
   D75       -0.00900  -0.00028   0.00000   0.00059   0.00057  -0.00844
   D76       -3.08845   0.00023   0.00000   0.00066   0.00067  -3.08778
   D77        0.06719  -0.00025   0.00000  -0.00872  -0.00878   0.05841
   D78       -0.00055   0.00022   0.00000   0.00233   0.00233   0.00178
   D79       -3.12810  -0.00026   0.00000  -0.00705  -0.00712  -3.13522
   D80        3.08987  -0.00017   0.00000  -0.00125  -0.00128   3.08859
   D81       -0.06177   0.00025   0.00000   0.00814   0.00812  -0.05365
   D82        0.00301  -0.00028   0.00000  -0.00365  -0.00365  -0.00064
   D83        3.13455   0.00014   0.00000   0.00574   0.00574   3.14030
   D84        0.00612  -0.00010   0.00000  -0.00241  -0.00240   0.00372
   D85       -3.13560  -0.00009   0.00000  -0.00303  -0.00302  -3.13863
   D86        3.12948  -0.00018   0.00000  -0.00397  -0.00397   3.12551
   D87       -0.01224  -0.00017   0.00000  -0.00460  -0.00459  -0.01683
   D88       -0.00366   0.00004   0.00000   0.00108   0.00108  -0.00258
   D89        3.13532   0.00009   0.00000   0.00193   0.00191   3.13723
   D90       -3.12716   0.00011   0.00000   0.00264   0.00264  -3.12452
   D91        0.01182   0.00016   0.00000   0.00349   0.00347   0.01529
   D92        2.38731  -0.00006   0.00000  -0.00078  -0.00079   2.38652
   D93       -1.81821   0.00009   0.00000   0.00139   0.00140  -1.81680
   D94        0.27322   0.00016   0.00000   0.00230   0.00232   0.27553
   D95       -0.77288  -0.00018   0.00000  -0.00253  -0.00255  -0.77543
   D96        1.30479  -0.00002   0.00000  -0.00036  -0.00036   1.30443
   D97       -2.88698   0.00005   0.00000   0.00055   0.00055  -2.88642
   D98        0.00093  -0.00009   0.00000  -0.00107  -0.00108  -0.00015
   D99       -3.13804  -0.00015   0.00000  -0.00193  -0.00192  -3.13996
   D100       3.12823   0.00042   0.00000   0.00869   0.00861   3.13684
   D101      -0.01074   0.00036   0.00000   0.00783   0.00777  -0.00297
   D102      -0.00589   0.00022   0.00000   0.00371   0.00373  -0.00216
   D103       3.13583   0.00021   0.00000   0.00434   0.00436   3.14019
   D104      -3.13747  -0.00019   0.00000  -0.00563  -0.00563   3.14009
   D105       0.00426  -0.00021   0.00000  -0.00500  -0.00501  -0.00076
   D106      -3.12970   0.00024   0.00000  -0.00036  -0.00033  -3.13004
   D107       0.02257  -0.00002   0.00000  -0.00582  -0.00587   0.01670
   D108       0.00684   0.00008   0.00000  -0.00082  -0.00079   0.00605
   D109      -3.12407  -0.00018   0.00000  -0.00628  -0.00633  -3.13040
   D110       3.13016   0.00003   0.00000   0.00609   0.00607   3.13624
   D111       0.00256  -0.00059   0.00000  -0.01049  -0.01048  -0.00793
   D112      -0.00617   0.00019   0.00000   0.00654   0.00653   0.00036
   D113      -3.13377  -0.00043   0.00000  -0.01004  -0.01003   3.13938
   D114       0.00119   0.00015   0.00000   0.00329   0.00328   0.00447
   D115      -3.14032   0.00019   0.00000   0.00452   0.00452  -3.13580
   D116       3.14153   0.00006   0.00000   0.00114   0.00111  -3.14055
   D117       0.00001   0.00009   0.00000   0.00236   0.00235   0.00236
   D118      -0.00053   0.00013   0.00000   0.00249   0.00246   0.00193
   D119       3.13863  -0.00002   0.00000  -0.00014  -0.00016   3.13846
   D120      -3.14087   0.00022   0.00000   0.00465   0.00463  -3.13624
   D121      -0.00170   0.00007   0.00000   0.00202   0.00200   0.00030
   D122      -0.00349  -0.00025   0.00000  -0.00374  -0.00373  -0.00722
   D123       3.14053  -0.00010   0.00000  -0.00113  -0.00112   3.13941
   D124       3.12706   0.00005   0.00000   0.00218   0.00213   3.12918
   D125      -0.01211   0.00020   0.00000   0.00479   0.00474  -0.00737
   D126       0.00216  -0.00030   0.00000  -0.00778  -0.00779  -0.00562
   D127      -3.13950  -0.00034   0.00000  -0.00900  -0.00902   3.13466
   D128       3.12988   0.00031   0.00000   0.00863   0.00865   3.13853
   D129      -0.01179   0.00028   0.00000   0.00741   0.00742  -0.00437
         Item               Value     Threshold  Converged?
 Maximum Force            0.015974     0.000450     NO 
 RMS     Force            0.003699     0.000300     NO 
 Maximum Displacement     0.254531     0.001800     NO 
 RMS     Displacement     0.073689     0.001200     NO 
 Predicted change in Energy=-5.310943D-03
 Lowest energy point so far.  Saving SCF results.
 GradGradGradGradGradGradGradGradGradGradGradGradGradGradGradGradGradGrad

 Leave Link  103 at Tue May  6 23:06:58 2025, MaxMem= 16106127360 cpu:               2.2 elap:               0.2
 (Enter /cm/shared/apps/Gaussian/g16-C01/g16/l202.exe)
                          Input orientation:                          
 ---------------------------------------------------------------------
 Center     Atomic      Atomic             Coordinates (Angstroms)
 Number     Number       Type             X           Y           Z
 ---------------------------------------------------------------------
      1          6           0       -1.340981   -1.485296    1.531835
      2          8           0       -0.423866   -0.707546    2.175209
      3          6           0       -1.324442   -1.414243    0.043266
      4          9           0       -2.452121   -2.066254   -0.438795
      5          6           0       -1.060678   -0.203032   -0.546729
      6          6           0        0.283425    0.465754   -0.501710
      7          7           0       -2.128435    0.432792   -1.103368
      8          1           0       -2.009656    1.080777   -1.872325
      9          6           0       -3.360876    0.447360   -0.445009
     10          6           0       -5.940383    0.569845    0.678089
     11          6           0       -3.572908    0.014303    0.890585
     12          6           0       -4.453632    0.950774   -1.166637
     13          6           0       -5.720210    1.029114   -0.620247
     14          6           0       -4.875699    0.066822    1.403409
     15          1           0       -4.276995    1.287754   -2.185882
     16          1           0       -6.537403    1.436084   -1.210350
     17          1           0       -5.041135   -0.290139    2.418468
     18          1           0       -6.931654    0.603389    1.121693
     19          7           0       -2.562867   -0.433219    1.814683
     20          1           0       -1.459984    0.048972    2.150456
     21          1           0       -3.034686   -0.717427    2.674772
     22          1           0        0.813034    0.034966    0.353613
     23          6           0        0.187993    1.967427   -0.386378
     24          6           0       -0.121946    4.771592   -0.172939
     25          6           0       -0.026593    2.572911    0.854780
     26          6           0        0.247138    2.782889   -1.515272
     27          6           0        0.095761    4.164008   -1.410057
     28          6           0       -0.178705    3.949940    0.958164
     29          1           0       -0.070460    1.956796    1.750276
     30          1           0        0.414639    2.334402   -2.493439
     31          1           0        0.147641    4.777706   -2.307901
     32          1           0       -0.343390    4.398328    1.936769
     33          6           0       -0.266214    6.264167   -0.046674
     34          6           0       -1.602948   -2.836244    2.158503
     35          6           0       -1.998086   -5.343971    3.327138
     36          6           0       -0.554312   -3.480059    2.815088
     37          6           0       -2.852518   -3.454798    2.093041
     38          6           0       -3.049174   -4.701630    2.677952
     39          6           0       -0.749780   -4.730245    3.393116
     40          1           0        0.415472   -2.993580    2.874941
     41          1           0       -3.678551   -2.962497    1.585942
     42          1           0       -4.028514   -5.171705    2.626678
     43          1           0        0.075440   -5.224230    3.900937
     44          1           0       -2.152575   -6.319188    3.783278
     45          1           0       -1.088690    6.525902    0.629079
     46          1           0        0.649174    6.709057    0.364772
     47          1           0       -0.456452    6.729149   -1.019520
     48          1           0        0.841388    0.185778   -1.404349
 ---------------------------------------------------------------------
                    Distance matrix (angstroms):
                    1          2          3          4          5
     1  C    0.000000
     2  O    1.363791   0.000000
     3  C    1.490355   2.419843   0.000000
     4  F    2.335707   3.576720   1.388943   0.000000
     5  C    2.458292   2.840600   1.372843   2.327952   0.000000
     6  C    3.252782   3.007123   2.533105   3.728034   1.501970
     7  N    3.353124   3.867169   2.317912   2.606082   1.361699
     8  H    4.315108   4.700570   3.219337   3.486343   2.075073
     9  C    3.423894   4.101875   2.801971   2.672850   2.392544
    10  C    5.109499   5.857052   5.064239   4.512695   5.090092
    11  C    2.764325   3.476750   2.795405   2.711481   2.902482
    12  C    4.785894   5.491537   4.104754   3.693002   3.636989
    13  C    5.489203   6.235529   5.072772   4.504956   4.820251
    14  C    3.862615   4.584118   4.081050   3.717185   4.293046
    15  H    5.489208   6.151987   4.581208   4.199030   3.905632
    16  H    6.561771   7.309753   6.072140   5.436101   5.755138
    17  H    3.988190   4.642476   4.551813   4.245177   4.964274
    18  H    5.982177   6.721588   6.055961   5.443191   6.156484
    19  N    1.637032   2.186449   2.373609   2.785180   2.808171
    20  H    1.658563   1.283150   2.568973   3.487512   2.738203
    21  H    2.182789   2.658203   3.214858   3.442822   3.813054
    22  H    2.887764   2.323673   2.601024   3.962862   2.092380
    23  C    4.235398   3.753876   3.729310   4.821155   2.509140
    24  C    6.598556   5.968744   6.305338   7.228868   5.076201
    25  C    4.319151   3.558477   4.270874   5.392437   3.277105
    26  C    5.479450   5.123770   4.744978   5.653228   3.400614
    27  C    6.529440   6.070929   5.936835   6.800825   4.599317
    28  C    5.587644   4.820111   5.560954   6.581376   4.504415
    29  H    3.675586   2.721062   3.981238   5.162294   3.304787
    30  H    5.820234   5.634963   4.848878   5.639650   3.522046
    31  H    7.495649   7.107241   6.784928   7.555932   5.419364
    32  H    5.981319   5.112071   6.191429   7.202838   5.277762
    33  C    7.981289   7.318906   7.751510   8.621361   6.534974
    34  C    1.512085   2.433489   2.563958   2.839003   3.813940
    35  C    4.306307   5.030065   5.165305   5.013166   6.504986
    36  C    2.498933   2.848384   3.541708   4.023466   4.721984
    37  C    2.545317   3.667765   3.271156   2.915230   4.555553
    38  C    3.817894   4.806007   4.552273   4.125020   5.881333
    39  C    3.787292   4.215641   4.748431   4.967731   6.009550
    40  H    2.676562   2.533785   3.679673   4.479272   4.655535
    41  H    2.765734   4.003126   3.212284   2.531194   4.360757
    42  H    4.691602   5.755522   5.301372   4.639608   6.600476
    43  H    4.647421   4.860851   5.599758   5.932508   6.803302
    44  H    5.393904   6.088091   6.223502   6.000256   7.572884
    45  H    8.065848   7.426659   7.965215   8.764955   6.830948
    46  H    8.512941   7.709416   8.365795   9.341833   7.178537
    47  H    8.646901   8.093935   8.258193   9.037647   6.974507
    48  H    4.021989   3.900273   3.057201   4.105015   2.122390
                    6          7          8          9         10
     6  C    0.000000
     7  N    2.485990   0.000000
     8  H    2.741360   1.012564   0.000000
     9  C    3.644789   1.397341   2.065005   0.000000
    10  C    6.335499   4.209908   4.713415   2.816063   0.000000
    11  C    4.124754   2.497496   3.348850   1.419968   2.441049
    12  C    4.808022   2.383034   2.547138   1.402957   2.399699
    13  C    6.031173   3.672854   3.916450   2.436308   1.394662
    14  C    5.514090   3.737021   4.469087   2.419948   1.382994
    15  H    4.930472   2.553255   2.298257   2.139200   3.388892
    16  H    6.925850   4.522946   4.589656   3.413743   2.161714
    17  H    6.119620   4.627070   5.429565   3.400981   2.139424
    18  H    7.396738   5.296311   5.780839   3.902480   1.086520
    19  N    3.778254   3.074692   4.023960   2.553125   3.702107
    20  H    3.201120   3.343877   4.189215   3.241688   4.744802
    21  H    4.743397   4.051992   4.996030   3.346067   3.753250
    22  H    1.094368   3.306554   3.743808   4.269589   6.782332
    23  C    1.509116   2.869672   2.797114   3.861155   6.375212
    24  C    4.337356   4.869997   4.480343   5.409591   7.227249
    25  C    2.525131   3.582205   3.687289   4.162315   6.246312
    26  C    2.529375   3.366892   2.849173   4.429213   6.927757
    27  C    3.812794   4.354661   3.762018   5.166539   7.328942
    28  C    3.805831   4.519036   4.426753   4.935907   6.685838
    29  H    2.723946   3.834206   4.201324   4.233735   6.126109
    30  H    2.734236   3.466358   2.799029   4.691643   7.318371
    31  H    4.676932   5.050712   4.302434   5.876390   7.980368
    32  H    4.669498   5.306061   5.319002   5.512553   6.896948
    33  C    5.842153   6.212036   5.765425   6.600822   8.071355
    34  C    4.640940   4.647853   5.635249   4.544297   5.710202
    35  C    7.322450   7.281303   8.265103   7.044559   7.585010
    36  C    5.222298   5.756958   6.700081   5.824917   7.069529
    37  C    5.651336   5.084751   6.083255   4.682624   5.266379
    38  C    6.922307   6.442705   7.431141   6.030103   6.336165
    39  C    6.575377   6.983982   7.942300   6.953892   7.899663
    40  H    4.835928   5.834247   6.709558   6.092860   7.610588
    41  H    5.639898   4.600353   5.576100   3.981558   4.291564
    42  H    7.756325   6.995280   7.963061   6.438547   6.357486
    43  H    7.197393   7.867784   8.799505   7.928584   8.952551
    44  H    8.386337   8.334814   9.314813   8.069980   8.452719
    45  H    6.315598   6.419379   6.062555   6.577626   7.682183
    46  H    6.313747   7.018692   6.614493   7.479646   9.011679
    47  H    6.328164   6.515110   5.919783   6.944539   8.419763
    48  H    1.097481   2.995238   3.024644   4.318308   7.104680
                   11         12         13         14         15
    11  C    0.000000
    12  C    2.425864   0.000000
    13  C    2.814846   1.381629   0.000000
    14  C    1.401075   2.750391   2.394658   0.000000
    15  H    3.403244   1.087941   2.144989   3.838246   0.000000
    16  H    3.901746   2.139985   1.087038   3.386425   2.466395
    17  H    2.140748   3.839011   3.381620   1.088639   4.926834
    18  H    3.417837   3.390829   2.164068   2.143412   4.296000
    19  N    1.440283   3.791926   4.246894   2.401745   4.680225
    20  H    2.460269   4.558320   5.175615   3.496499   5.317326
    21  H    2.002108   4.421847   4.595606   2.370810   5.402781
    22  H    4.418739   5.557665   6.679821   5.784874   5.824681
    23  C    4.426026   4.815296   5.986818   5.697071   4.861717
    24  C    5.972606   5.860852   6.748835   6.871528   5.783899
    25  C    4.373112   5.129925   6.080813   5.485919   5.381745
    26  C    5.295844   5.057215   6.283791   6.491469   4.811749
    27  C    5.997677   5.575042   6.654087   7.029789   5.291099
    28  C    5.197540   5.637799   6.459945   6.110532   5.811045
    29  H    4.096278   5.360285   6.196745   5.175195   5.799646
    30  H    5.721452   5.232102   6.545914   6.950901   4.816793
    31  H    6.838333   6.092586   7.164621   7.823055   5.636670
    32  H    5.544724   6.197648   6.841061   6.291918   6.491931
    33  C    7.132565   6.857181   7.581612   7.858573   6.739975
    34  C    3.689711   5.790031   6.293987   4.439466   6.559845
    35  C    6.093271   8.114650   8.369723   6.423245   8.920011
    36  C    5.002619   7.119769   7.669463   5.766072   7.848574
    37  C    3.741594   5.709478   5.974199   4.119547   6.544473
    38  C    5.070405   6.978757   7.131197   5.262964   7.812628
    39  C    6.061637   8.172138   8.601306   6.632797   8.932121
    40  H    5.375147   7.456572   8.126807   6.287127   8.121638
    41  H    3.058761   4.846766   4.996859   3.262401   5.713969
    42  H    5.487829   7.214896   7.201007   5.445757   8.058976
    43  H    7.057965   9.182781   9.650645   7.664636   9.919626
    44  H    7.106203   9.091143   9.279902   7.338958   9.899980
    45  H    6.974284   6.754959   7.295647   7.527332   6.747406
    46  H    7.932351   7.844849   8.590755   8.701854   7.756513
    47  H    7.645257   7.027710   7.768974   8.353857   6.750239
    48  H    4.978165   5.355274   6.661876   6.370458   5.293675
                   16         17         18         19         20
    16  H    0.000000
    17  H    4.288004   0.000000
    18  H    2.507437   2.460503   0.000000
    19  N    5.333109   2.554768   4.543247   0.000000
    20  H    6.244940   3.607141   5.595078   1.249641   0.000000
    21  H    5.656926   2.067391   4.398064   1.021343   1.828103
    22  H    7.644477   6.216158   7.803412   3.708184   2.897491
    23  C    6.796485   6.348822   7.404340   4.263215   3.582154
    24  C    7.304787   7.518971   8.088393   6.082663   5.430621
    25  C    6.924434   5.982291   7.185411   4.048570   3.178625
    26  C    6.923644   7.272113   7.952286   5.415540   4.881201
    27  C    7.174978   7.802866   8.274800   6.213030   5.659604
    28  C    7.173212   6.614679   7.538466   5.062602   4.275604
    29  H    7.131465   5.495708   7.021596   3.453754   2.393891
    30  H    7.126302   7.796186   8.368608   5.923275   5.504831
    31  H    7.553864   8.657078   8.905248   7.176092   6.694948
    32  H    7.552816   6.654514   7.646642   5.318348   4.495480
    33  C    7.999521   8.475595   8.822561   7.320809   6.699336
    34  C    7.345121   4.286183   6.426597   2.610399   2.888767
    35  C    9.336131   5.968840   8.035867   5.169331   5.545987
    36  C    8.727542   5.519464   7.759679   3.783957   3.703517
    37  C    6.957837   3.861479   5.835387   3.048167   3.770790
    38  C    8.059663   4.847319   6.755651   4.381902   5.037063
    39  C    9.628711   6.251416   8.474819   4.923734   4.988939
    40  H    9.200761   6.106679   8.366142   4.068181   3.646826
    41  H    5.944729   3.113075   4.849098   2.773864   3.782812
    42  H    8.042399   4.989834   6.636633   5.026002   5.837774
    43  H   10.687129   7.261013   9.528100   5.853793   5.764405
    44  H   10.213094   6.823190   8.823021   6.219994   6.610541
    45  H    7.679727   8.079736   8.334210   7.211673   6.663562
    46  H    9.051637   9.251271   9.763251   7.964393   7.210683
    47  H    8.064174   9.061428   9.167222   7.985563   7.461942
    48  H    7.486484   7.031678   8.183853   4.725915   4.236941
                   21         22         23         24         25
    21  H    0.000000
    22  H    4.556185   0.000000
    23  C    5.192759   2.161636   0.000000
    24  C    6.835410   4.856652   2.829303   0.000000
    25  C    4.815321   2.719799   1.397545   2.428888   0.000000
    26  C    6.370168   3.371060   1.393871   2.427554   2.395029
    27  C    7.093231   4.546867   2.425158   1.395355   2.770568
    28  C    5.734778   4.083632   2.423348   1.399188   1.389257
    29  H    4.097901   2.534691   2.152255   3.409469   1.087858
    30  H    6.922565   3.681281   2.150755   3.407717   3.385579
    31  H    8.071600   5.479050   3.404636   2.151924   3.859278
    32  H    5.827406   4.783579   3.404211   2.153888   2.145508
    33  C    7.988326   6.334662   4.334013   1.504838   3.807283
    34  C    2.608791   4.163946   5.723561   8.093711   5.783040
    35  C    4.785920   6.758492   8.486795  10.867155   8.525044
    36  C    3.715384   4.503765   6.362037   8.786637   6.384336
    37  C    2.804425   5.351667   6.692740   8.959028   6.771442
    38  C    3.984231   6.538696   8.021577  10.316888   8.085723
    39  C    4.673277   5.864146   7.747439  10.168374   7.765452
    40  H    4.138180   3.960713   5.941342   8.359204   5.938207
    41  H    2.576908   5.538751   6.568438   8.692482   6.671742
    42  H    4.564055   7.464371   8.821828  11.043925   8.895734
    43  H    5.611384   6.386446   8.373391  10.795919   8.371672
    44  H    5.778117   7.805941   9.567251  11.949079   9.600277
    45  H    7.774160   6.769393   4.841566   2.157644   4.099405
    46  H    8.605788   6.676112   4.822859   2.153493   4.219534
    47  H    8.703251   6.950480   4.846666   2.158848   4.579530
    48  H    5.699031   1.764647   2.153477   4.845004   3.399332
                   26         27         28         29         30
    26  C    0.000000
    27  C    1.393368   0.000000
    28  C    2.767894   2.393664   0.000000
    29  H    3.383356   3.858383   2.147506   0.000000
    30  H    1.089040   2.150083   3.856888   4.288009   0.000000
    31  H    2.148827   1.088779   3.385097   4.947110   2.464842
    32  H    3.856806   3.383638   1.088963   2.463807   4.945820
    33  C    3.813084   2.529923   2.524481   4.671273   4.679025
    34  C    6.963770   8.038890   7.037157   5.048604   7.242016
    35  C    9.722953  10.827136   9.762119   7.713847   9.932662
    36  C    7.656295   8.758208   7.667733   5.561235   7.932672
    37  C    7.844522   8.888771   7.954079   6.094480   8.076197
    38  C    9.190583  10.256801   9.276149   7.353092   9.393990
    39  C    9.029578  10.143626   9.033312   6.919315   9.269123
    40  H    7.257403   8.348323   7.227693   5.099728   7.563525
    41  H    7.618269   8.602820   7.773340   6.102850   7.839177
    42  H    9.935417  10.975445  10.040387   8.200597  10.114290
    43  H    9.668440  10.786384   9.637940   7.497584   9.906362
    44  H   10.801900  11.913150  10.832009   8.772697  10.994198
    45  H    4.515841   3.337595   2.751717   4.813585   5.438638
    46  H    4.371612   3.151755   2.941126   5.002147   5.230868
    47  H    4.039032   2.652811   3.422336   5.531375   4.716465
    48  H    2.666537   4.047506   4.559712   3.730902   2.446389
                   31         32         33         34         35
    31  H    0.000000
    32  H    4.289786   0.000000
    33  C    2.737516   2.724216   0.000000
    34  C    8.999198   7.346746   9.458707   0.000000
    35  C   11.781603   9.979155  12.211914   2.794734   0.000000
    36  C    9.743123   7.930000  10.159853   1.394719   2.412643
    37  C    9.805273   8.245710  10.282297   1.395822   2.412887
    38  C   11.177485   9.522597  11.636888   2.416829   1.392418
    39  C   11.122414   9.252942  11.530094   2.416486   1.392581
    40  H    9.344864   7.489749   9.731722   2.147571   3.399130
    41  H    9.471669   8.088765   9.972001   2.156824   3.395164
    42  H   11.865122  10.278211  12.332107   3.399549   2.154752
    43  H   11.772578   9.829902  12.152514   3.399344   2.154784
    44  H   12.866021  11.024876  13.287878   3.882381   1.087648
    45  H    3.634632   2.606165   1.096181   9.500177  12.206572
    46  H    3.335391   2.965776   1.097793   9.970070  12.690906
    47  H    2.415157   3.766318   1.094911  10.144507  12.924020
    48  H    4.731120   5.505664   6.325889   5.272695   7.812023
                   36         37         38         39         40
    36  C    0.000000
    37  C    2.409095   0.000000
    38  C    2.781255   1.391181   0.000000
    39  C    1.391146   2.781810   2.408213   0.000000
    40  H    1.086612   3.391733   3.867818   2.154605   0.000000
    41  H    3.396989   1.087124   2.147832   3.868915   4.292262
    42  H    3.868752   2.148372   1.087523   3.395940   4.955288
    43  H    2.148903   3.869407   3.395881   1.087608   2.478727
    44  H    3.398895   3.398757   2.154560   2.155180   4.298792
    45  H   10.255898  10.240539  11.580106  11.595499   9.895804
    46  H   10.548484  10.888192  12.216070  11.915770  10.024806
    47  H   10.906041  10.915217  12.290493  12.283123  10.509926
    48  H    5.761076   6.255436   7.462467   7.050870   5.348088
                   41         42         43         44         45
    41  H    0.000000
    42  H    2.467023   0.000000
    43  H    4.956518   4.297549   0.000000
    44  H    4.292349   2.484671   2.485322   0.000000
    45  H    9.881937  12.225668  12.252585  13.269406   0.000000
    46  H   10.665806  12.967247  12.459413  13.757585   1.767364
    47  H   10.540321  12.949313  12.937429  14.007241   1.777332
    48  H    6.267641   8.286601   7.615834   8.842504   6.932329
                   46         47         48
    46  H    0.000000
    47  H    1.771744   0.000000
    48  H    6.761649   6.681930   0.000000
 Stoichiometry    C23H21FN2O
 Framework group  C1[X(C23H21FN2O)]
 Deg. of freedom   138
 Full point group                 C1      NOp   1
 RotChk:  IX=0 Diff= 4.27D-02
 Largest Abelian subgroup         C1      NOp   1
 Largest concise Abelian subgroup C1      NOp   1
                         Standard orientation:                         
 ---------------------------------------------------------------------
 Center     Atomic      Atomic             Coordinates (Angstroms)
 Number     Number       Type             X           Y           Z
 ---------------------------------------------------------------------
      1          6           0        1.580597   -0.856151   -0.094085
      2          8           0        0.912796   -1.810959   -0.802822
      3          6           0        0.993545   -0.497681    1.228045
      4          9           0        1.643362    0.634144    1.703305
      5          6           0       -0.373935   -0.471529    1.346424
      6          6           0       -1.233644   -1.702260    1.300454
      7          7           0       -0.942479    0.764345    1.406422
      8          1           0       -1.827664    0.911443    1.875566
      9          6           0       -0.485963    1.790479    0.575036
     10          6           0        0.296383    4.011170   -0.969850
     11          6           0        0.417814    1.617589   -0.506446
     12          6           0       -0.985726    3.076299    0.830362
     13          6           0       -0.620032    4.169967    0.069404
     14          6           0        0.802550    2.751512   -1.233913
     15          1           0       -1.684284    3.194687    1.655963
     16          1           0       -1.039312    5.147356    0.294273
     17          1           0        1.515782    2.621147   -2.045971
     18          1           0        0.613614    4.860090   -1.569206
     19          7           0        0.953024    0.367782   -0.981786
     20          1           0        0.412761   -0.723060   -1.264246
     21          1           0        1.605337    0.578656   -1.738860
     22          1           0       -0.644001   -2.470710    0.791094
     23          6           0       -2.551566   -1.471584    0.602383
     24          6           0       -4.987568   -0.913520   -0.724046
     25          6           0       -2.632327   -1.503139   -0.792469
     26          6           0       -3.704075   -1.159808    1.321683
     27          6           0       -4.904083   -0.886198    0.668541
     28          6           0       -3.829078   -1.228827   -1.442525
     29          1           0       -1.746884   -1.749968   -1.374279
     30          1           0       -3.666425   -1.130188    2.409669
     31          1           0       -5.789692   -0.646775    1.254898
     32          1           0       -3.867036   -1.261277   -2.530342
     33          6           0       -6.283810   -0.639530   -1.437645
     34          6           0        3.088615   -0.908619   -0.191704
     35          6           0        5.871994   -1.095092   -0.360731
     36          6           0        3.703042   -2.151579   -0.342605
     37          6           0        3.876705    0.241721   -0.128839
     38          6           0        5.261976    0.148242   -0.216415
     39          6           0        5.088758   -2.244880   -0.422447
     40          1           0        3.088675   -3.045865   -0.402041
     41          1           0        3.409841    1.216685   -0.013420
     42          1           0        5.866157    1.051443   -0.172817
     43          1           0        5.557576   -3.219427   -0.538026
     44          1           0        6.955152   -1.167226   -0.428133
     45          1           0       -6.127827    0.015125   -2.302925
     46          1           0       -6.726924   -1.572634   -1.809284
     47          1           0       -7.011969   -0.165086   -0.771675
     48          1           0       -1.400351   -2.048412    2.328487
 ---------------------------------------------------------------------
 Rotational constants (GHZ):           0.3319022           0.1272594           0.1059406
 Leave Link  202 at Tue May  6 23:06:59 2025, MaxMem= 16106127360 cpu:               0.4 elap:               0.0
 (Enter /cm/shared/apps/Gaussian/g16-C01/g16/l301.exe)
 Basis read from rwf:  (5D, 7F)
 No pseudopotential information found on rwf file.
 There are   864 symmetry adapted cartesian basis functions of A   symmetry.
 There are   810 symmetry adapted basis functions of A   symmetry.
   810 basis functions,  1203 primitive gaussians,   864 cartesian basis functions
    95 alpha electrons       95 beta electrons
       nuclear repulsion energy      2435.6586053172 Hartrees.
 IExCor= 4639 DFT=T Ex+Corr=wB97XD ExCW=0 ScaHFX=  1.000000
 ScaDFX=  1.000000  1.000000  1.000000  1.000000 ScalE2=  1.000000  1.000000
 IRadAn=      5 IRanWt=     -1 IRanGd=            0 ICorTp=0 IEmpDi=121
 HFx  wShort=  0.000000 wLong=  0.200000 cFull=  0.222036 cShort=  0.000000 cLong=  0.777964
 DFx  wShort=  0.000000 wLong=  0.200000 cFull=  0.000000 cShort=  0.000000 cLong=  1.000000
 NAtoms=   48 NActive=   48 NUniq=   48 SFac= 1.00D+00 NAtFMM=   60 NAOKFM=F Big=F
 Integral buffers will be    131072 words long.
 Raffenetti 2 integral format.
 Two-electron integral symmetry is turned on.
 R6Disp:  Grimme-D2 Dispersion energy=       -0.0408976907 Hartrees.
 Nuclear repulsion after empirical dispersion term =     2435.6177076265 Hartrees.
 No density basis found on file    724.
 ------------------------------------------------------------------------------
 Polarizable Continuum Model (PCM)
 =================================
 Model                : PCM.
 Atomic radii         : SMD-Coulomb.
 Polarization charges : Total charges.
 Charge compensation  : None.
 Solution method      : Matrix inversion.
 Cavity type          : VdW (van der Waals Surface) (Alpha=1.000).
 Cavity algorithm     : GePol (No added spheres)
                        Default sphere list used, NSphG=   48.
                        Lebedev-Laikov grids with approx.  5.0 points / Ang**2.
                        Smoothing algorithm: York/Karplus (Gamma=1.0000).
                        Polarization charges: spherical gaussians, with
                                              point-specific exponents (IZeta= 3).
                        Self-potential: point-specific (ISelfS= 7).
                        Self-field    : sphere-specific E.n sum rule (ISelfD= 2).
 1st derivatives      : Analytical E(r).r(x)/FMM algorithm (CHGder, D1EAlg=3).
                        Cavity 1st derivative terms included.
 Solvent              : Ethanol, Eps=  24.852000 Eps(inf)=   1.852593
 ------------------------------------------------------------------------------
 GePol: Number of generator spheres                  =      48
 GePol: Total number of spheres                      =      48
 GePol: Number of exposed spheres                    =      48 (100.00%)
 GePol: Number of points                             =    3444
 GePol: Average weight of points                     =       0.11
 GePol: Minimum weight of points                     =   0.87D-09
 GePol: Maximum weight of points                     =    0.21501
 GePol: Number of points with low weight             =     213
 GePol: Fraction of low-weight points (<1% of avg)   =       6.18%
 GePol: Cavity surface area                          =    378.154 Ang**2
 GePol: Cavity volume                                =    366.997 Ang**3
 ------------------------------------------------------------------------------
 Atomic radii for non-electrostatic terms: SMD-CDS.
 ------------------------------------------------------------------------------
 PCM non-electrostatic energy =        -0.0035528368 Hartrees.
 Nuclear repulsion after PCM non-electrostatic terms =     2435.6141547898 Hartrees.
 Leave Link  301 at Tue May  6 23:06:59 2025, MaxMem= 16106127360 cpu:               0.4 elap:               0.1
 (Enter /cm/shared/apps/Gaussian/g16-C01/g16/l302.exe)
 NPDir=0 NMtPBC=     1 NCelOv=     1 NCel=       1 NClECP=     1 NCelD=      1
         NCelK=      1 NCelE2=     1 NClLst=     1 CellRange=     0.0.
 One-electron integrals computed using PRISM.
 One-electron integral symmetry used in STVInt
 NBasis=   810 RedAO= T EigKep=  1.01D-06  NBF=   810
 NBsUse=   805 1.00D-06 EigRej=  7.16D-07 NBFU=   805
 Precomputing XC quadrature grid using
 IXCGrd= 4 IRadAn=           5 IRanWt=          -1 IRanGd=           0 AccXCQ= 0.00D+00.
 Generated NRdTot=       0 NPtTot=           0 NUsed=           0 NTot=          32
 NSgBfM=   853   853   853   853   853 MxSgAt=    48 MxSgA2=    48.
 Leave Link  302 at Tue May  6 23:07:01 2025, MaxMem= 16106127360 cpu:              39.6 elap:               2.8
 (Enter /cm/shared/apps/Gaussian/g16-C01/g16/l303.exe)
 DipDrv:  MaxL=1.
 Leave Link  303 at Tue May  6 23:07:02 2025, MaxMem= 16106127360 cpu:               0.9 elap:               0.2
 (Enter /cm/shared/apps/Gaussian/g16-C01/g16/l401.exe)
 Initial guess from the checkpoint file:  "7_to_8_TS1.chk"
 B after Tr=    -0.000000   -0.000000    0.000000
         Rot=    0.999917    0.009919   -0.000205    0.008252 Ang=   1.48 deg.
 Guess basis will be translated and rotated to current coordinates.
 JPrj=2 DoOrth=T DoCkMO=T.
 Generating alternative initial guess.
 ExpMin= 2.65D-02 ExpMax= 2.93D+03 ExpMxC= 4.41D+02 IAcc=3 IRadAn=         5 AccDes= 0.00D+00
 Harris functional with IExCor= 4639 and IRadAn=       5 diagonalized for initial guess.
 HarFok:  IExCor= 4639 AccDes= 0.00D+00 IRadAn=         5 IDoV= 1 UseB2=F ITyADJ=14
 ICtDFT=  3500011 ScaDFX=  1.000000  1.000000  1.000000  1.000000
 FoFCou: FMM=F IPFlag=           0 FMFlag=      100000 FMFlg1=           0
         NFxFlg=           0 DoJE=T BraDBF=F KetDBF=T FulRan=T
         wScrn=  0.000000 ICntrl=       500 IOpCl=  0 I1Cent=   200000004 NGrid=           0
         NMat0=    1 NMatS0=      1 NMatT0=    0 NMatD0=    1 NMtDS0=    0 NMtDT0=    0
 Petite list used in FoFCou.
 Harris En= -1122.22521604867    
 Leave Link  401 at Tue May  6 23:07:13 2025, MaxMem= 16106127360 cpu:             302.8 elap:              11.2
 (Enter /cm/shared/apps/Gaussian/g16-C01/g16/l502.exe)
 Integral symmetry usage will be decided dynamically.
 Closed shell SCF:
 Using DIIS extrapolation, IDIIS=  1040.
 NGot= 16106127360 LenX= 16104590708 LenY= 16103843348
 Requested convergence on RMS density matrix=1.00D-08 within 128 cycles.
 Requested convergence on MAX density matrix=1.00D-06.
 Requested convergence on             energy=1.00D-06.
 No special actions if energy rises.
 Fock matrices will be formed incrementally for  20 cycles.

 Cycle   1  Pass 1  IDiag  1:
 FoFJK:  IHMeth= 1 ICntrl=       0 DoSepK=T KAlg= 0 I1Cent=           0 FoldK=F
 IRaf=         1 NMat=       1 IRICut=       1 DoRegI=T DoRafI=F ISym2E= 0 IDoP0=0 IntGTp=1.
 FoFCou: FMM=F IPFlag=           0 FMFlag=      100000 FMFlg1=           0
         NFxFlg=           0 DoJE=T BraDBF=F KetDBF=F FulRan=T
         wScrn=  0.000000 ICntrl=       500 IOpCl=  0 I1Cent=           0 NGrid=           0
         NMat0=    1 NMatS0=      1 NMatT0=    0 NMatD0=    1 NMtDS0=    0 NMtDT0=    0
 Symmetry not used in FoFCou.
 Inv3:  Mode=1 IEnd=    35583408.
 Iteration    1 A*A^-1 deviation from unit magnitude is 1.18D-14 for   1025.
 Iteration    1 A*A^-1 deviation from orthogonality  is 4.59D-15 for   2489    422.
 Iteration    1 A^-1*A deviation from unit magnitude is 1.27D-14 for   1025.
 Iteration    1 A^-1*A deviation from orthogonality  is 3.68D-14 for   3038   1279.
 E= -1172.96753492762    
 DIIS: error= 1.02D-02 at cycle   1 NSaved=   1.
 NSaved= 1 IEnMin= 1 EnMin= -1172.96753492762     IErMin= 1 ErrMin= 1.02D-02
 ErrMax= 1.02D-02  0.00D+00 EMaxC= 1.00D-01 BMatC= 6.90D-02 BMatP= 6.90D-02
 IDIUse=3 WtCom= 8.98D-01 WtEn= 1.02D-01
 Coeff-Com:  0.100D+01
 Coeff-En:   0.100D+01
 Coeff:      0.100D+01
 Recover alternate guess density for next cycle.
 RMSDP=9.07D-02 MaxDP=3.38D+01              OVMax= 0.00D+00

 Cycle   2  Pass 1  IDiag  1:
 RMSU=  8.84D-02    CP:  1.27D+00
 E= -1172.72749063218     Delta-E=        0.240044295441 Rises=F Damp=F
 Switch densities from cycles 1 and 2 for lowest energy.
 DIIS: error= 1.51D-02 at cycle   2 NSaved=   2.
 NSaved= 2 IEnMin= 1 EnMin= -1172.96753492762     IErMin= 1 ErrMin= 1.02D-02
 ErrMax= 1.51D-02  0.00D+00 EMaxC= 1.00D+00 BMatC= 5.92D-01 BMatP= 6.90D-02
 IDIUse=1 WtCom= 1.00D+00 WtEn= 0.00D+00
 Coeff-Com:  0.901D+00 0.989D-01
 Coeff:      0.901D+00 0.989D-01
 Gap=     0.342 Goal=   None    Shift=    0.000
 RMSDP=5.00D-02 MaxDP=1.72D+01 DE= 2.40D-01 OVMax= 1.39D-01

 Cycle   3  Pass 1  IDiag  1:
 RMSU=  1.48D-02    CP:  9.27D-01  5.37D-01
 E= -1173.02902322148     Delta-E=       -0.301532589303 Rises=F Damp=F
 DIIS: error= 8.35D-04 at cycle   3 NSaved=   3.
 NSaved= 3 IEnMin= 3 EnMin= -1173.02902322148     IErMin= 3 ErrMin= 8.35D-04
 ErrMax= 8.35D-04  0.00D+00 EMaxC= 1.00D+00 BMatC= 4.69D-03 BMatP= 6.90D-02
 IDIUse=1 WtCom= 1.00D+00 WtEn= 0.00D+00
 Coeff-Com: -0.154D-01 0.547D-01 0.961D+00
 Coeff:     -0.154D-01 0.547D-01 0.961D+00
 Gap=     0.306 Goal=   None    Shift=    0.000
 RMSDP=7.92D-03 MaxDP=2.91D+00 DE=-3.02D-01 OVMax= 1.40D-02

 Cycle   4  Pass 1  IDiag  1:
 RMSU=  2.49D-03    CP:  9.23D-01  6.21D-01  1.05D+00
 E= -1173.03289413852     Delta-E=       -0.003870917040 Rises=F Damp=F
 DIIS: error= 4.83D-04 at cycle   4 NSaved=   4.
 NSaved= 4 IEnMin= 4 EnMin= -1173.03289413852     IErMin= 4 ErrMin= 4.83D-04
 ErrMax= 4.83D-04  0.00D+00 EMaxC= 1.00D+00 BMatC= 1.33D-03 BMatP= 4.69D-03
 IDIUse=1 WtCom= 1.00D+00 WtEn= 0.00D+00
 Coeff-Com: -0.256D-01-0.431D-03 0.348D+00 0.678D+00
 Coeff:     -0.256D-01-0.431D-03 0.348D+00 0.678D+00
 Gap=     0.305 Goal=   None    Shift=    0.000
 RMSDP=8.86D-04 MaxDP=1.76D-01 DE=-3.87D-03 OVMax= 6.44D-03

 Cycle   5  Pass 1  IDiag  1:
 RMSU=  5.23D-04    CP:  9.16D-01  6.26D-01  1.07D+00  1.03D+00
 E= -1173.03386190605     Delta-E=       -0.000967767533 Rises=F Damp=F
 DIIS: error= 8.87D-05 at cycle   5 NSaved=   5.
 NSaved= 5 IEnMin= 5 EnMin= -1173.03386190605     IErMin= 5 ErrMin= 8.87D-05
 ErrMax= 8.87D-05  0.00D+00 EMaxC= 1.00D+00 BMatC= 6.36D-05 BMatP= 1.33D-03
 IDIUse=1 WtCom= 1.00D+00 WtEn= 0.00D+00
 Coeff-Com: -0.735D-02-0.264D-02 0.622D-01 0.223D+00 0.725D+00
 Coeff:     -0.735D-02-0.264D-02 0.622D-01 0.223D+00 0.725D+00
 Gap=     0.306 Goal=   None    Shift=    0.000
 RMSDP=2.72D-04 MaxDP=5.94D-02 DE=-9.68D-04 OVMax= 2.33D-03

 Cycle   6  Pass 1  IDiag  1:
 RMSU=  1.70D-04    CP:  9.16D-01  6.28D-01  1.08D+00  1.07D+00  1.14D+00
 E= -1173.03392518804     Delta-E=       -0.000063281990 Rises=F Damp=F
 DIIS: error= 5.55D-05 at cycle   6 NSaved=   6.
 NSaved= 6 IEnMin= 6 EnMin= -1173.03392518804     IErMin= 6 ErrMin= 5.55D-05
 ErrMax= 5.55D-05  0.00D+00 EMaxC= 1.00D+00 BMatC= 1.59D-05 BMatP= 6.36D-05
 IDIUse=1 WtCom= 1.00D+00 WtEn= 0.00D+00
 Coeff-Com:  0.120D-02 0.498D-05-0.501D-01-0.524D-01 0.314D+00 0.788D+00
 Coeff:      0.120D-02 0.498D-05-0.501D-01-0.524D-01 0.314D+00 0.788D+00
 Gap=     0.305 Goal=   None    Shift=    0.000
 RMSDP=1.33D-04 MaxDP=2.18D-02 DE=-6.33D-05 OVMax= 1.07D-03

 Cycle   7  Pass 1  IDiag  1:
 RMSU=  1.00D-04    CP:  9.15D-01  6.28D-01  1.08D+00  1.08D+00  1.17D+00
                    CP:  9.46D-01
 E= -1173.03394479757     Delta-E=       -0.000019609523 Rises=F Damp=F
 DIIS: error= 1.18D-05 at cycle   7 NSaved=   7.
 NSaved= 7 IEnMin= 7 EnMin= -1173.03394479757     IErMin= 7 ErrMin= 1.18D-05
 ErrMax= 1.18D-05  0.00D+00 EMaxC= 1.00D+00 BMatC= 1.05D-06 BMatP= 1.59D-05
 IDIUse=1 WtCom= 1.00D+00 WtEn= 0.00D+00
 Coeff-Com:  0.105D-02 0.128D-03-0.244D-01-0.349D-01 0.770D-01 0.299D+00
 Coeff-Com:  0.682D+00
 Coeff:      0.105D-02 0.128D-03-0.244D-01-0.349D-01 0.770D-01 0.299D+00
 Coeff:      0.682D+00
 Gap=     0.305 Goal=   None    Shift=    0.000
 RMSDP=2.44D-05 MaxDP=1.95D-03 DE=-1.96D-05 OVMax= 4.25D-04

 Cycle   8  Pass 1  IDiag  1:
 RMSU=  1.80D-05    CP:  9.15D-01  6.28D-01  1.08D+00  1.08D+00  1.18D+00
                    CP:  9.94D-01  1.12D+00
 E= -1173.03394627856     Delta-E=       -0.000001480996 Rises=F Damp=F
 DIIS: error= 5.64D-06 at cycle   8 NSaved=   8.
 NSaved= 8 IEnMin= 8 EnMin= -1173.03394627856     IErMin= 8 ErrMin= 5.64D-06
 ErrMax= 5.64D-06  0.00D+00 EMaxC= 1.00D+00 BMatC= 1.60D-07 BMatP= 1.05D-06
 IDIUse=1 WtCom= 1.00D+00 WtEn= 0.00D+00
 Coeff-Com:  0.102D-03 0.228D-04 0.175D-02-0.210D-03-0.334D-01-0.608D-01
 Coeff-Com:  0.218D+00 0.874D+00
 Coeff:      0.102D-03 0.228D-04 0.175D-02-0.210D-03-0.334D-01-0.608D-01
 Coeff:      0.218D+00 0.874D+00
 Gap=     0.305 Goal=   None    Shift=    0.000
 RMSDP=1.93D-05 MaxDP=4.19D-03 DE=-1.48D-06 OVMax= 3.27D-04

 Cycle   9  Pass 1  IDiag  1:
 RMSU=  1.01D-05    CP:  9.15D-01  6.28D-01  1.08D+00  1.08D+00  1.18D+00
                    CP:  1.03D+00  1.23D+00  1.10D+00
 E= -1173.03394662664     Delta-E=       -0.000000348073 Rises=F Damp=F
 DIIS: error= 2.55D-06 at cycle   9 NSaved=   9.
 NSaved= 9 IEnMin= 9 EnMin= -1173.03394662664     IErMin= 9 ErrMin= 2.55D-06
 ErrMax= 2.55D-06  0.00D+00 EMaxC= 1.00D+00 BMatC= 2.77D-08 BMatP= 1.60D-07
 IDIUse=1 WtCom= 1.00D+00 WtEn= 0.00D+00
 Coeff-Com: -0.874D-04-0.114D-04 0.397D-02 0.473D-02-0.235D-01-0.649D-01
 Coeff-Com: -0.854D-02 0.344D+00 0.745D+00
 Coeff:     -0.874D-04-0.114D-04 0.397D-02 0.473D-02-0.235D-01-0.649D-01
 Coeff:     -0.854D-02 0.344D+00 0.745D+00
 Gap=     0.305 Goal=   None    Shift=    0.000
 RMSDP=7.86D-06 MaxDP=1.19D-03 DE=-3.48D-07 OVMax= 1.66D-04

 Cycle  10  Pass 1  IDiag  1:
 RMSU=  4.41D-06    CP:  9.15D-01  6.28D-01  1.08D+00  1.08D+00  1.18D+00
                    CP:  1.03D+00  1.27D+00  1.20D+00  1.31D+00
 E= -1173.03394668555     Delta-E=       -0.000000058912 Rises=F Damp=F
 DIIS: error= 1.22D-06 at cycle  10 NSaved=  10.
 NSaved=10 IEnMin=10 EnMin= -1173.03394668555     IErMin=10 ErrMin= 1.22D-06
 ErrMax= 1.22D-06  0.00D+00 EMaxC= 1.00D+00 BMatC= 4.40D-09 BMatP= 2.77D-08
 IDIUse=1 WtCom= 1.00D+00 WtEn= 0.00D+00
 Coeff-Com: -0.461D-04-0.559D-05 0.944D-03 0.158D-02-0.176D-02-0.103D-01
 Coeff-Com: -0.399D-01-0.370D-01 0.244D+00 0.843D+00
 Coeff:     -0.461D-04-0.559D-05 0.944D-03 0.158D-02-0.176D-02-0.103D-01
 Coeff:     -0.399D-01-0.370D-01 0.244D+00 0.843D+00
 Gap=     0.305 Goal=   None    Shift=    0.000
 RMSDP=3.23D-06 MaxDP=2.58D-04 DE=-5.89D-08 OVMax= 7.84D-05

 Cycle  11  Pass 1  IDiag  1:
 RMSU=  1.66D-06    CP:  9.15D-01  6.28D-01  1.08D+00  1.08D+00  1.18D+00
                    CP:  1.03D+00  1.28D+00  1.24D+00  1.50D+00  1.29D+00
 E= -1173.03394669788     Delta-E=       -0.000000012329 Rises=F Damp=F
 DIIS: error= 4.96D-07 at cycle  11 NSaved=  11.
 NSaved=11 IEnMin=11 EnMin= -1173.03394669788     IErMin=11 ErrMin= 4.96D-07
 ErrMax= 4.96D-07  0.00D+00 EMaxC= 1.00D+00 BMatC= 5.68D-10 BMatP= 4.40D-09
 IDIUse=1 WtCom= 1.00D+00 WtEn= 0.00D+00
 Coeff-Com:  0.842D-05 0.770D-06-0.636D-03-0.591D-03 0.456D-02 0.112D-01
 Coeff-Com: -0.698D-02-0.804D-01-0.800D-01 0.180D+00 0.973D+00
 Coeff:      0.842D-05 0.770D-06-0.636D-03-0.591D-03 0.456D-02 0.112D-01
 Coeff:     -0.698D-02-0.804D-01-0.800D-01 0.180D+00 0.973D+00
 Gap=     0.305 Goal=   None    Shift=    0.000
 RMSDP=2.02D-06 MaxDP=2.24D-04 DE=-1.23D-08 OVMax= 5.24D-05

 Cycle  12  Pass 1  IDiag  1:
 RMSU=  8.87D-07    CP:  9.15D-01  6.28D-01  1.08D+00  1.08D+00  1.18D+00
                    CP:  1.03D+00  1.29D+00  1.24D+00  1.62D+00  1.52D+00
                    CP:  1.30D+00
 E= -1173.03394670062     Delta-E=       -0.000000002748 Rises=F Damp=F
 DIIS: error= 1.56D-07 at cycle  12 NSaved=  12.
 NSaved=12 IEnMin=12 EnMin= -1173.03394670062     IErMin=12 ErrMin= 1.56D-07
 ErrMax= 1.56D-07  0.00D+00 EMaxC= 1.00D+00 BMatC= 1.49D-10 BMatP= 5.68D-10
 IDIUse=1 WtCom= 1.00D+00 WtEn= 0.00D+00
 Coeff-Com:  0.107D-04 0.103D-05-0.390D-03-0.457D-03 0.198D-02 0.578D-02
 Coeff-Com:  0.343D-02-0.265D-01-0.667D-01-0.847D-01 0.362D+00 0.805D+00
 Coeff:      0.107D-04 0.103D-05-0.390D-03-0.457D-03 0.198D-02 0.578D-02
 Coeff:      0.343D-02-0.265D-01-0.667D-01-0.847D-01 0.362D+00 0.805D+00
 Gap=     0.305 Goal=   None    Shift=    0.000
 RMSDP=6.95D-07 MaxDP=9.75D-05 DE=-2.75D-09 OVMax= 1.72D-05

 Cycle  13  Pass 1  IDiag  1:
 RMSU=  2.87D-07    CP:  9.15D-01  6.28D-01  1.08D+00  1.08D+00  1.18D+00
                    CP:  1.03D+00  1.29D+00  1.25D+00  1.66D+00  1.58D+00
                    CP:  1.51D+00  1.22D+00
 E= -1173.03394670134     Delta-E=       -0.000000000716 Rises=F Damp=F
 DIIS: error= 3.90D-08 at cycle  13 NSaved=  13.
 NSaved=13 IEnMin=13 EnMin= -1173.03394670134     IErMin=13 ErrMin= 3.90D-08
 ErrMax= 3.90D-08  0.00D+00 EMaxC= 1.00D+00 BMatC= 1.03D-11 BMatP= 1.49D-10
 IDIUse=1 WtCom= 1.00D+00 WtEn= 0.00D+00
 Coeff-Com:  0.935D-06 0.995D-07 0.110D-04 0.410D-05-0.258D-03-0.434D-03
 Coeff-Com:  0.175D-02 0.599D-02 0.149D-02-0.426D-01-0.489D-01 0.131D+00
 Coeff-Com:  0.952D+00
 Coeff:      0.935D-06 0.995D-07 0.110D-04 0.410D-05-0.258D-03-0.434D-03
 Coeff:      0.175D-02 0.599D-02 0.149D-02-0.426D-01-0.489D-01 0.131D+00
 Coeff:      0.952D+00
 Gap=     0.305 Goal=   None    Shift=    0.000
 RMSDP=3.85D-07 MaxDP=9.37D-05 DE=-7.16D-10 OVMax= 5.62D-06

 Cycle  14  Pass 1  IDiag  1:
 RMSU=  1.13D-07    CP:  9.15D-01  6.28D-01  1.08D+00  1.08D+00  1.18D+00
                    CP:  1.03D+00  1.29D+00  1.24D+00  1.66D+00  1.60D+00
                    CP:  1.56D+00  1.38D+00  1.16D+00
 E= -1173.03394670141     Delta-E=       -0.000000000075 Rises=F Damp=F
 DIIS: error= 2.06D-08 at cycle  14 NSaved=  14.
 NSaved=14 IEnMin=14 EnMin= -1173.03394670141     IErMin=14 ErrMin= 2.06D-08
 ErrMax= 2.06D-08  0.00D+00 EMaxC= 1.00D+00 BMatC= 3.01D-12 BMatP= 1.03D-11
 IDIUse=1 WtCom= 1.00D+00 WtEn= 0.00D+00
 Coeff-Com: -0.106D-05-0.190D-06 0.595D-04 0.686D-04-0.386D-03-0.984D-03
 Coeff-Com:  0.200D-03 0.591D-02 0.102D-01-0.722D-02-0.702D-01-0.742D-01
 Coeff-Com:  0.383D+00 0.753D+00
 Coeff:     -0.106D-05-0.190D-06 0.595D-04 0.686D-04-0.386D-03-0.984D-03
 Coeff:      0.200D-03 0.591D-02 0.102D-01-0.722D-02-0.702D-01-0.742D-01
 Coeff:      0.383D+00 0.753D+00
 Gap=     0.305 Goal=   None    Shift=    0.000
 RMSDP=1.26D-07 MaxDP=3.53D-05 DE=-7.50D-11 OVMax= 1.78D-06

 Cycle  15  Pass 1  IDiag  1:
 RMSU=  4.16D-08    CP:  9.15D-01  6.28D-01  1.08D+00  1.08D+00  1.18D+00
                    CP:  1.03D+00  1.29D+00  1.24D+00  1.66D+00  1.61D+00
                    CP:  1.58D+00  1.42D+00  1.30D+00  1.16D+00
 E= -1173.03394670128     Delta-E=        0.000000000137 Rises=F Damp=F
 DIIS: error= 7.48D-09 at cycle  15 NSaved=  15.
 NSaved=15 IEnMin=14 EnMin= -1173.03394670141     IErMin=15 ErrMin= 7.48D-09
 ErrMax= 7.48D-09  0.00D+00 EMaxC= 1.00D+00 BMatC= 1.85D-13 BMatP= 3.01D-12
 IDIUse=1 WtCom= 1.00D+00 WtEn= 0.00D+00
 Coeff-Com: -0.365D-06-0.444D-07 0.126D-04 0.158D-04-0.634D-04-0.178D-03
 Coeff-Com: -0.135D-03 0.721D-03 0.246D-02 0.264D-02-0.909D-02-0.340D-01
 Coeff-Com: -0.982D-02 0.170D+00 0.877D+00
 Coeff:     -0.365D-06-0.444D-07 0.126D-04 0.158D-04-0.634D-04-0.178D-03
 Coeff:     -0.135D-03 0.721D-03 0.246D-02 0.264D-02-0.909D-02-0.340D-01
 Coeff:     -0.982D-02 0.170D+00 0.877D+00
 Gap=     0.305 Goal=   None    Shift=    0.000
 RMSDP=2.57D-08 MaxDP=3.73D-06 DE= 1.37D-10 OVMax= 5.21D-07

 Cycle  16  Pass 1  IDiag  1:
 RMSU=  1.11D-08    CP:  9.15D-01  6.28D-01  1.08D+00  1.08D+00  1.18D+00
                    CP:  1.03D+00  1.29D+00  1.24D+00  1.66D+00  1.61D+00
                    CP:  1.59D+00  1.43D+00  1.32D+00  1.29D+00  1.20D+00
 E= -1173.03394670101     Delta-E=        0.000000000264 Rises=F Damp=F
 DIIS: error= 3.18D-09 at cycle  16 NSaved=  16.
 NSaved=16 IEnMin=14 EnMin= -1173.03394670141     IErMin=16 ErrMin= 3.18D-09
 ErrMax= 3.18D-09  0.00D+00 EMaxC= 1.00D+00 BMatC= 3.55D-14 BMatP= 1.85D-13
 IDIUse=1 WtCom= 1.00D+00 WtEn= 0.00D+00
 Coeff-Com:  0.532D-07 0.169D-07-0.497D-05-0.546D-05 0.367D-04 0.909D-04
 Coeff-Com: -0.601D-04-0.664D-03-0.730D-03 0.147D-02 0.797D-02-0.119D-04
 Coeff-Com: -0.570D-01-0.658D-01 0.254D+00 0.860D+00
 Coeff:      0.532D-07 0.169D-07-0.497D-05-0.546D-05 0.367D-04 0.909D-04
 Coeff:     -0.601D-04-0.664D-03-0.730D-03 0.147D-02 0.797D-02-0.119D-04
 Coeff:     -0.570D-01-0.658D-01 0.254D+00 0.860D+00
 Gap=     0.305 Goal=   None    Shift=    0.000
 RMSDP=1.18D-08 MaxDP=1.77D-06 DE= 2.64D-10 OVMax= 2.12D-07

 Cycle  17  Pass 1  IDiag  1:
 RMSU=  5.10D-09    CP:  9.15D-01  6.28D-01  1.08D+00  1.08D+00  1.18D+00
                    CP:  1.03D+00  1.29D+00  1.24D+00  1.67D+00  1.61D+00
                    CP:  1.59D+00  1.43D+00  1.33D+00  1.33D+00  1.30D+00
                    CP:  1.27D+00
 E= -1173.03394670086     Delta-E=        0.000000000156 Rises=F Damp=F
 DIIS: error= 1.05D-09 at cycle  17 NSaved=  17.
 NSaved=17 IEnMin=14 EnMin= -1173.03394670141     IErMin=17 ErrMin= 1.05D-09
 ErrMax= 1.05D-09  0.00D+00 EMaxC= 1.00D+00 BMatC= 4.11D-15 BMatP= 3.55D-14
 IDIUse=1 WtCom= 1.00D+00 WtEn= 0.00D+00
 Coeff-Com:  0.679D-07 0.110D-07-0.331D-05-0.383D-05 0.200D-04 0.529D-04
 Coeff-Com:  0.375D-05-0.305D-03-0.541D-03-0.420D-04 0.392D-02 0.453D-02
 Coeff-Com: -0.144D-01-0.449D-01-0.445D-01 0.251D+00 0.845D+00
 Coeff:      0.679D-07 0.110D-07-0.331D-05-0.383D-05 0.200D-04 0.529D-04
 Coeff:      0.375D-05-0.305D-03-0.541D-03-0.420D-04 0.392D-02 0.453D-02
 Coeff:     -0.144D-01-0.449D-01-0.445D-01 0.251D+00 0.845D+00
 Gap=     0.305 Goal=   None    Shift=    0.000
 RMSDP=3.87D-09 MaxDP=8.70D-07 DE= 1.56D-10 OVMax= 7.01D-08

 Error on total polarization charges =  0.06941
 SCF Done:  E(RwB97XD) =  -1173.03394670     A.U. after   17 cycles
            NFock= 17  Conv=0.39D-08     -V/T= 2.0050
 KE= 1.167214346361D+03 PE=-7.604605562288D+03 EE= 2.828743114436D+03
 SMD-CDS (non-electrostatic) energy       (kcal/mol) =      -2.23
 (included in total energy above)
 Leave Link  502 at Tue May  6 23:27:30 2025, MaxMem= 16106127360 cpu:           46581.6 elap:            1217.6
 (Enter /cm/shared/apps/Gaussian/g16-C01/g16/l701.exe)
 ... and contract with generalized density number  0.
 Compute integral first derivatives.
 R6Disp: Adding Grimme-D2 dispersion energy 1st derivatives to the gradient.
 D1PCM: PCM CHGder 1st derivatives, ID1Alg=3 FixD1E=F DoIter=F DoCFld=F I1PDM=0.
 GePol: Maximum number of non-zero 1st derivatives   =     258
 Leave Link  701 at Tue May  6 23:27:35 2025, MaxMem= 16106127360 cpu:             154.4 elap:               4.8
 (Enter /cm/shared/apps/Gaussian/g16-C01/g16/l702.exe)
 L702 exits ... SP integral derivatives will be done elsewhere.
 Leave Link  702 at Tue May  6 23:27:35 2025, MaxMem= 16106127360 cpu:               0.1 elap:               0.0
 (Enter /cm/shared/apps/Gaussian/g16-C01/g16/l703.exe)
 Integral derivatives from FoFJK, PRISM(SPDF).
 Compute integral first derivatives, UseDBF=F ICtDFT=           0.
 Calling FoFJK, ICntrl=      2127 FMM=F ISym2X=0 I1Cent= 0 IOpClX= 0 NMat=1 NMatS=1 NMatT=0.
 FoFJK:  IHMeth= 1 ICntrl=    2127 DoSepK=T KAlg= 0 I1Cent=           0 FoldK=F
 IRaf=         1 NMat=       1 IRICut=       1 DoRegI=T DoRafI=F ISym2E= 0 IDoP0=0 IntGTp=1.
 FoFCou: FMM=F IPFlag=           0 FMFlag=      100000 FMFlg1=         800
         NFxFlg=           0 DoJE=F BraDBF=F KetDBF=F FulRan=T
         wScrn=  0.000000 ICntrl=      2527 IOpCl=  0 I1Cent=           0 NGrid=           0
         NMat0=    1 NMatS0=      1 NMatT0=    0 NMatD0=    1 NMtDS0=    0 NMtDT0=    0
 Symmetry not used in FoFCou.
 Leave Link  703 at Tue May  6 23:32:41 2025, MaxMem= 16106127360 cpu:           12148.4 elap:             306.0
 (Enter /cm/shared/apps/Gaussian/g16-C01/g16/l716.exe)
 Dipole        =-1.36637890D+00 1.98644010D+00-3.23476482D-01
 ***** Axes restored to original set *****
 -------------------------------------------------------------------
 Center     Atomic                   Forces (Hartrees/Bohr)
 Number     Number              X              Y              Z
 -------------------------------------------------------------------
      1        6          -0.000358968   -0.000091992    0.000310916
      2        8           0.000196770   -0.001374989   -0.000002626
      3        6           0.001847626    0.000981272    0.001080669
      4        9           0.000303637   -0.000686761   -0.000189035
      5        6          -0.000544040   -0.001076371   -0.001189997
      6        6          -0.000939484    0.000748953    0.000259174
      7        7           0.000884337    0.000150396   -0.000582442
      8        1           0.000155373    0.000719274    0.000652344
      9        6          -0.000528875    0.000674418    0.000110202
     10        6           0.000097437   -0.000016648   -0.000008563
     11        6           0.000195846   -0.000953303   -0.000870727
     12        6          -0.000045616   -0.000454256   -0.000216673
     13        6           0.000060300    0.000055633    0.000122889
     14        6          -0.000323034   -0.000634692   -0.000034318
     15        1           0.000073043   -0.000059548   -0.000228240
     16        1          -0.000197940    0.000148894   -0.000200640
     17        1          -0.000077261    0.000041216    0.000191166
     18        1          -0.000259422    0.000038559    0.000176757
     19        7          -0.005165813   -0.000929957    0.000284159
     20        1           0.003044740    0.002846277    0.000470602
     21        1           0.001003752    0.001044349    0.000913893
     22        1           0.001175728   -0.000805387   -0.000976523
     23        6           0.000221689   -0.000073078    0.000176202
     24        6          -0.000153770    0.000257268   -0.000038798
     25        6           0.000237057   -0.000028300   -0.000057812
     26        6           0.000635471   -0.000184573    0.000149116
     27        6          -0.000120718    0.000074580    0.000013612
     28        6          -0.000069215    0.000003803   -0.000049220
     29        1          -0.000336852   -0.000178430    0.000336919
     30        1          -0.000101616   -0.000118932   -0.000224094
     31        1          -0.000019813    0.000138028   -0.000244695
     32        1          -0.000038941    0.000075142    0.000310338
     33        6           0.000220309   -0.000342016    0.000041010
     34        6          -0.000812786   -0.000343563   -0.000147919
     35        6           0.000046230   -0.000137215   -0.000002522
     36        6          -0.000156608    0.000238907   -0.000323036
     37        6           0.000143864   -0.000205473   -0.000165251
     38        6          -0.000158727    0.000014064    0.000040234
     39        6           0.000099572   -0.000094556    0.000020261
     40        1           0.000415122   -0.000117308    0.000042865
     41        1          -0.000199973    0.000184910    0.000109881
     42        1          -0.000246623   -0.000083271    0.000034554
     43        1           0.000220273   -0.000119575    0.000113832
     44        1          -0.000040825   -0.000232285    0.000146391
     45        1          -0.000199084    0.000174718    0.000145788
     46        1           0.000163944    0.000228211    0.000096894
     47        1          -0.000082888    0.000205409   -0.000196024
     48        1          -0.000263228    0.000298199   -0.000401513
 -------------------------------------------------------------------
 Cartesian Forces:  Max     0.005165813 RMS     0.000712640
 Leave Link  716 at Tue May  6 23:32:41 2025, MaxMem= 16106127360 cpu:               0.4 elap:               0.1
 (Enter /cm/shared/apps/Gaussian/g16-C01/g16/l103.exe)

 GradGradGradGradGradGradGradGradGradGradGradGradGradGradGradGradGradGrad
 Berny optimization.
 FormGI is forming the generalized inverse of G from B-inverse, IUseBI=4.
 GSVD:  received Info=                   1 from GESDD.
 Internal  Forces:  Max     0.003912061 RMS     0.000460786
 Search for a saddle point.
 Step number   2 out of a maximum of  277
 All quantities printed in internal units (Hartrees-Bohrs-Radians)
 Swapping is turned off.
 Update second derivatives using D2CorX and points    1    2
 ITU=  0  0
     Eigenvalues ---   -0.17734   0.00026   0.00093   0.00310   0.00453
     Eigenvalues ---    0.00536   0.00560   0.00889   0.01116   0.01609
     Eigenvalues ---    0.01631   0.01678   0.01692   0.01760   0.01778
     Eigenvalues ---    0.01783   0.01803   0.01811   0.01971   0.02003
     Eigenvalues ---    0.02110   0.02130   0.02187   0.02412   0.02437
     Eigenvalues ---    0.02487   0.02520   0.02535   0.02556   0.02642
     Eigenvalues ---    0.02699   0.02724   0.02746   0.02794   0.02827
     Eigenvalues ---    0.02891   0.02898   0.02947   0.04392   0.04772
     Eigenvalues ---    0.04907   0.05117   0.05618   0.05825   0.06822
     Eigenvalues ---    0.07471   0.08109   0.08661   0.10074   0.10859
     Eigenvalues ---    0.10992   0.11044   0.11299   0.11372   0.11605
     Eigenvalues ---    0.11869   0.11899   0.11965   0.11975   0.12279
     Eigenvalues ---    0.12310   0.12460   0.12485   0.12713   0.12784
     Eigenvalues ---    0.12842   0.13898   0.14719   0.14860   0.17034
     Eigenvalues ---    0.18401   0.18830   0.19093   0.19203   0.19431
     Eigenvalues ---    0.19562   0.19606   0.19795   0.19944   0.20069
     Eigenvalues ---    0.20295   0.20699   0.20903   0.21689   0.22562
     Eigenvalues ---    0.22764   0.23386   0.26798   0.27723   0.29478
     Eigenvalues ---    0.30646   0.30966   0.31630   0.32240   0.33347
     Eigenvalues ---    0.33798   0.34082   0.34395   0.34482   0.35312
     Eigenvalues ---    0.35555   0.35890   0.36219   0.36740   0.37335
     Eigenvalues ---    0.37368   0.37545   0.37600   0.37734   0.37761
     Eigenvalues ---    0.37832   0.37848   0.37975   0.37995   0.38183
     Eigenvalues ---    0.38287   0.38379   0.38429   0.42769   0.43310
     Eigenvalues ---    0.43899   0.43909   0.44245   0.44580   0.45898
     Eigenvalues ---    0.46309   0.47298   0.47885   0.49211   0.49960
     Eigenvalues ---    0.50160   0.50266   0.50412   0.50673   0.53194
     Eigenvalues ---    0.53863   0.54048   0.54199
 Eigenvectors required to have negative eigenvalues:
                          R25       R3        A41       A43       D67
   1                   -0.71802   0.35792   0.27779  -0.21327   0.17975
                          D70       R1        A2        D14       D20
   1                    0.17763  -0.16605   0.15618   0.09370  -0.08322
 RFO step:  Lambda0=1.173491699D-06 Lambda=-1.95245755D-03.
 Linear search not attempted -- option 19 set.
 Iteration  1 RMS(Cart)=  0.16306577 RMS(Int)=  0.00363923
 Iteration  2 RMS(Cart)=  0.01114272 RMS(Int)=  0.00011489
 Iteration  3 RMS(Cart)=  0.00004442 RMS(Int)=  0.00011451
 Iteration  4 RMS(Cart)=  0.00000000 RMS(Int)=  0.00011451
 ITry= 1 IFail=0 DXMaxC= 6.29D-01 DCOld= 1.00D+10 DXMaxT= 3.00D-01 DXLimC= 3.00D+00 Rises=F
 Variable       Old X    -DE/DX   Delta X   Delta X   Delta X     New X
                                 (Linear)    (Quad)   (Total)
    R1        2.57719  -0.00065   0.00000  -0.00853  -0.00853   2.56866
    R2        2.81636   0.00092   0.00000   0.00073   0.00081   2.81717
    R3        3.09354   0.00249   0.00000   0.02083   0.02077   3.11431
    R4        2.85743   0.00087   0.00000   0.00212   0.00212   2.85955
    R5        2.62472   0.00014   0.00000   0.00604   0.00604   2.63076
    R6        2.59430   0.00066   0.00000   0.00777   0.00789   2.60219
    R7        2.83831   0.00048   0.00000  -0.00461  -0.00461   2.83370
    R8        2.57324  -0.00000   0.00000  -0.00511  -0.00503   2.56821
    R9        2.06806   0.00012   0.00000  -0.00096  -0.00096   2.06710
   R10        2.85182   0.00023   0.00000   0.00272   0.00272   2.85454
   R11        2.07394   0.00012   0.00000   0.00287   0.00287   2.07681
   R12        1.91347  -0.00002   0.00000   0.00063   0.00063   1.91410
   R13        2.64059   0.00072   0.00000   0.00436   0.00433   2.64492
   R14        2.68335   0.00041   0.00000  -0.00152  -0.00171   2.68164
   R15        2.65120   0.00011   0.00000  -0.00159  -0.00163   2.64958
   R16        2.63553   0.00027   0.00000   0.00124   0.00132   2.63685
   R17        2.61348   0.00018   0.00000   0.00072   0.00076   2.61424
   R18        2.05323   0.00031   0.00000   0.00114   0.00114   2.05437
   R19        2.64765   0.00049   0.00000   0.00079   0.00074   2.64839
   R20        2.72174   0.00054   0.00000  -0.00555  -0.00563   2.71611
   R21        2.61090   0.00023   0.00000   0.00127   0.00132   2.61222
   R22        2.05591   0.00021   0.00000   0.00047   0.00047   2.05638
   R23        2.05420   0.00031   0.00000   0.00107   0.00107   2.05527
   R24        2.05723   0.00018   0.00000   0.00059   0.00059   2.05782
   R25        2.36148   0.00391   0.00000   0.01291   0.01291   2.37438
   R26        1.93006   0.00002   0.00000   0.00087   0.00087   1.93092
   R27        2.64098   0.00035   0.00000   0.00139   0.00139   2.64237
   R28        2.63403   0.00014   0.00000   0.00003   0.00003   2.63407
   R29        2.63684   0.00035   0.00000   0.00027   0.00026   2.63710
   R30        2.64408   0.00036   0.00000   0.00134   0.00134   2.64542
   R31        2.84373   0.00026   0.00000   0.00035   0.00035   2.84408
   R32        2.62531   0.00036   0.00000   0.00082   0.00082   2.62614
   R33        2.05575   0.00039   0.00000  -0.00053  -0.00053   2.05522
   R34        2.63308   0.00047   0.00000   0.00146   0.00146   2.63454
   R35        2.05799   0.00024   0.00000   0.00087   0.00087   2.05886
   R36        2.05749   0.00028   0.00000   0.00100   0.00100   2.05850
   R37        2.05784   0.00031   0.00000   0.00122   0.00122   2.05907
   R38        2.07148   0.00028   0.00000   0.00111   0.00111   2.07259
   R39        2.07453   0.00026   0.00000   0.00102   0.00102   2.07555
   R40        2.06908   0.00028   0.00000   0.00118   0.00118   2.07026
   R41        2.63564   0.00031   0.00000   0.00058   0.00058   2.63622
   R42        2.63772   0.00031   0.00000  -0.00030  -0.00030   2.63742
   R43        2.63129   0.00034   0.00000   0.00094   0.00094   2.63223
   R44        2.63160   0.00029   0.00000   0.00116   0.00116   2.63276
   R45        2.05536   0.00028   0.00000   0.00099   0.00099   2.05635
   R46        2.62889   0.00039   0.00000   0.00117   0.00117   2.63006
   R47        2.05340   0.00032   0.00000   0.00157   0.00157   2.05497
   R48        2.62895   0.00035   0.00000   0.00108   0.00108   2.63003
   R49        2.05437   0.00018   0.00000   0.00114   0.00114   2.05551
   R50        2.05512   0.00026   0.00000   0.00088   0.00088   2.05600
   R51        2.05528   0.00028   0.00000   0.00098   0.00098   2.05626
    A1        2.02254  -0.00029   0.00000  -0.00881  -0.00882   2.01372
    A2        1.62474   0.00053   0.00000   0.00577   0.00582   1.63056
    A3        2.01585  -0.00008   0.00000   0.01105   0.01097   2.02682
    A4        1.72158   0.00068   0.00000   0.00260   0.00216   1.72374
    A5        2.04706  -0.00003   0.00000  -0.00507  -0.00491   2.04215
    A6        1.95332  -0.00057   0.00000  -0.00437  -0.00413   1.94919
    A7        1.89153  -0.00035   0.00000   0.00055   0.00057   1.89210
    A8        2.06399   0.00022   0.00000  -0.00542  -0.00573   2.05825
    A9        2.00534   0.00005   0.00000  -0.00369  -0.00364   2.00169
   A10        2.15544   0.00048   0.00000  -0.00102  -0.00099   2.15446
   A11        2.02304  -0.00039   0.00000   0.01384   0.01357   2.03660
   A12        2.10140  -0.00009   0.00000  -0.01117  -0.01114   2.09026
   A13        1.85587   0.00004   0.00000   0.01400   0.01376   1.86963
   A14        1.97010   0.00094   0.00000   0.01064   0.01048   1.98057
   A15        1.89307  -0.00047   0.00000  -0.01424  -0.01420   1.87887
   A16        1.94182  -0.00012   0.00000   0.01139   0.01113   1.95295
   A17        1.87167  -0.00032   0.00000  -0.01287  -0.01279   1.85888
   A18        1.92715  -0.00015   0.00000  -0.00985  -0.00981   1.91734
   A19        2.11445  -0.00012   0.00000  -0.00199  -0.00177   2.11268
   A20        2.09887   0.00047   0.00000   0.00436   0.00380   2.10267
   A21        2.04271  -0.00024   0.00000   0.00013   0.00039   2.04310
   A22        2.17934   0.00028   0.00000  -0.00762  -0.00818   2.17116
   A23        2.03574  -0.00029   0.00000   0.00492   0.00536   2.04111
   A24        2.06795   0.00001   0.00000   0.00286   0.00294   2.07089
   A25        2.07885   0.00002   0.00000   0.00149   0.00151   2.08035
   A26        2.11057   0.00003   0.00000  -0.00083  -0.00084   2.10973
   A27        2.09377  -0.00005   0.00000  -0.00066  -0.00067   2.09310
   A28        2.06200  -0.00007   0.00000   0.00096   0.00106   2.06306
   A29        2.20623   0.00019   0.00000  -0.01038  -0.01097   2.19527
   A30        2.01406  -0.00013   0.00000   0.00970   0.01016   2.02422
   A31        2.13054   0.00004   0.00000  -0.00291  -0.00302   2.12751
   A32        2.05620  -0.00009   0.00000   0.00118   0.00124   2.05744
   A33        2.09644   0.00005   0.00000   0.00173   0.00179   2.09823
   A34        2.08772   0.00002   0.00000   0.00053   0.00054   2.08826
   A35        2.10594   0.00004   0.00000  -0.00026  -0.00027   2.10568
   A36        2.08944  -0.00007   0.00000  -0.00032  -0.00033   2.08911
   A37        2.13828  -0.00003   0.00000  -0.00304  -0.00316   2.13512
   A38        2.08436  -0.00006   0.00000   0.00139   0.00145   2.08581
   A39        2.06042   0.00009   0.00000   0.00162   0.00167   2.06210
   A40        2.22972  -0.00147   0.00000  -0.01564  -0.01619   2.21353
   A41        1.19788   0.00180   0.00000   0.01323   0.01343   1.21130
   A42        1.88754   0.00030   0.00000   0.00199   0.00236   1.88990
   A43        2.30692  -0.00103   0.00000   0.01125   0.01140   2.31833
   A44        1.87844   0.00085   0.00000   0.01131   0.01145   1.88989
   A45        1.86378  -0.00029   0.00000  -0.02593  -0.02600   1.83778
   A46        2.10446   0.00001   0.00000   0.00518   0.00516   2.10963
   A47        2.11480   0.00003   0.00000  -0.00389  -0.00391   2.11090
   A48        2.06272  -0.00004   0.00000  -0.00084  -0.00085   2.06187
   A49        2.05709  -0.00013   0.00000  -0.00124  -0.00124   2.05585
   A50        2.11909   0.00009   0.00000  -0.00052  -0.00052   2.11857
   A51        2.10683   0.00004   0.00000   0.00173   0.00173   2.10856
   A52        2.10870   0.00003   0.00000  -0.00042  -0.00042   2.10828
   A53        2.08504   0.00008   0.00000  -0.00238  -0.00239   2.08266
   A54        2.08943  -0.00011   0.00000   0.00282   0.00281   2.09225
   A55        2.11078   0.00004   0.00000   0.00112   0.00112   2.11190
   A56        2.08638  -0.00003   0.00000  -0.00007  -0.00007   2.08631
   A57        2.08602  -0.00001   0.00000  -0.00105  -0.00105   2.08497
   A58        2.11239   0.00005   0.00000   0.00007   0.00007   2.11246
   A59        2.08647   0.00000   0.00000   0.00043   0.00043   2.08690
   A60        2.08433  -0.00005   0.00000  -0.00050  -0.00050   2.08383
   A61        2.11468   0.00006   0.00000   0.00133   0.00133   2.11601
   A62        2.08382   0.00003   0.00000   0.00014   0.00014   2.08396
   A63        2.08468  -0.00009   0.00000  -0.00147  -0.00147   2.08321
   A64        1.93958   0.00010   0.00000   0.00172   0.00172   1.94130
   A65        1.93207   0.00016   0.00000   0.00116   0.00116   1.93323
   A66        1.94263   0.00008   0.00000  -0.00040  -0.00040   1.94223
   A67        1.87322  -0.00012   0.00000  -0.00080  -0.00080   1.87242
   A68        1.89228  -0.00013   0.00000  -0.00109  -0.00109   1.89118
   A69        1.88156  -0.00011   0.00000  -0.00071  -0.00071   1.88085
   A70        2.06833  -0.00011   0.00000   0.00026   0.00025   2.06859
   A71        2.13126   0.00027   0.00000  -0.00053  -0.00053   2.13073
   A72        2.08357  -0.00016   0.00000   0.00024   0.00023   2.08381
   A73        2.08914  -0.00007   0.00000  -0.00008  -0.00008   2.08906
   A74        2.09663   0.00004   0.00000   0.00007   0.00007   2.09671
   A75        2.09741   0.00003   0.00000   0.00001   0.00001   2.09742
   A76        2.09994   0.00008   0.00000  -0.00047  -0.00047   2.09947
   A77        2.08322   0.00023   0.00000   0.00401   0.00401   2.08723
   A78        2.10001  -0.00031   0.00000  -0.00353  -0.00353   2.09648
   A79        2.09901   0.00013   0.00000   0.00067   0.00067   2.09968
   A80        2.09603  -0.00007   0.00000  -0.00135  -0.00135   2.09468
   A81        2.08814  -0.00007   0.00000   0.00068   0.00068   2.08882
   A82        2.09759  -0.00001   0.00000  -0.00062  -0.00062   2.09697
   A83        2.09712   0.00001   0.00000   0.00010   0.00010   2.09722
   A84        2.08848   0.00000   0.00000   0.00051   0.00052   2.08900
   A85        2.09708   0.00003   0.00000   0.00025   0.00025   2.09733
   A86        2.09681  -0.00000   0.00000   0.00000   0.00000   2.09682
   A87        2.08928  -0.00003   0.00000  -0.00026  -0.00026   2.08903
    D1       -2.96020  -0.00090   0.00000  -0.02361  -0.02348  -2.98368
    D2       -0.63864  -0.00098   0.00000  -0.03370  -0.03370  -0.67233
    D3       -1.25465  -0.00002   0.00000  -0.01768  -0.01776  -1.27241
    D4        1.06691  -0.00010   0.00000  -0.02776  -0.02798   1.03893
    D5        0.84345  -0.00026   0.00000  -0.02366  -0.02366   0.81980
    D6       -3.11817  -0.00034   0.00000  -0.03374  -0.03387   3.13114
    D7        2.36664   0.00032   0.00000   0.04653   0.04648   2.41313
    D8        0.14115   0.00056   0.00000   0.02490   0.02492   0.16607
    D9       -1.62909   0.00052   0.00000   0.05081   0.05084  -1.57825
   D10        0.32864   0.00042   0.00000   0.05403   0.05403   0.38267
   D11       -1.89686   0.00067   0.00000   0.03240   0.03247  -1.86439
   D12        2.61609   0.00062   0.00000   0.05831   0.05839   2.67448
   D13       -1.83773   0.00033   0.00000   0.06043   0.06038  -1.77735
   D14        2.21996   0.00057   0.00000   0.03880   0.03882   2.25878
   D15        0.44972   0.00052   0.00000   0.06471   0.06474   0.51446
   D16       -0.56497   0.00002   0.00000  -0.05004  -0.05001  -0.61497
   D17        2.58229   0.00006   0.00000  -0.04351  -0.04348   2.53882
   D18        1.91707  -0.00068   0.00000  -0.05739  -0.05728   1.85979
   D19       -1.21885  -0.00065   0.00000  -0.05086  -0.05075  -1.26961
   D20       -2.39495  -0.00024   0.00000  -0.06053  -0.06067  -2.45562
   D21        0.75231  -0.00020   0.00000  -0.05400  -0.05414   0.69817
   D22        1.20888   0.00068   0.00000   0.04531   0.04551   1.25440
   D23       -1.84557   0.00073   0.00000   0.02419   0.02430  -1.82127
   D24       -2.80372   0.00042   0.00000   0.03639   0.03645  -2.76727
   D25        0.42502   0.00047   0.00000   0.01526   0.01524   0.44025
   D26       -0.37237   0.00117   0.00000   0.15919   0.15940  -0.21297
   D27       -2.50618   0.00071   0.00000   0.12890   0.12894  -2.37724
   D28        1.63566   0.00060   0.00000   0.14453   0.14463   1.78029
   D29        2.67834   0.00111   0.00000   0.18245   0.18243   2.86077
   D30        0.54453   0.00065   0.00000   0.15215   0.15196   0.69649
   D31       -1.59682   0.00054   0.00000   0.16779   0.16766  -1.42916
   D32       -2.67490  -0.00043   0.00000  -0.03526  -0.03537  -2.71027
   D33        0.72231  -0.00088   0.00000  -0.04680  -0.04689   0.67542
   D34        0.55094  -0.00041   0.00000  -0.05618  -0.05624   0.49470
   D35       -2.33503  -0.00086   0.00000  -0.06772  -0.06776  -2.40280
   D36        1.42449   0.00002   0.00000  -0.06135  -0.06128   1.36321
   D37       -1.66350  -0.00002   0.00000  -0.07132  -0.07126  -1.73476
   D38       -0.66034  -0.00060   0.00000  -0.09463  -0.09470  -0.75504
   D39        2.53486  -0.00064   0.00000  -0.10460  -0.10468   2.43018
   D40       -2.73650  -0.00003   0.00000  -0.07943  -0.07942  -2.81591
   D41        0.45870  -0.00007   0.00000  -0.08940  -0.08940   0.36930
   D42        0.17523   0.00072   0.00000   0.05874   0.05864   0.23388
   D43       -2.98506   0.00095   0.00000   0.06913   0.06911  -2.91595
   D44       -2.72096   0.00027   0.00000   0.04799   0.04790  -2.67306
   D45        0.40193   0.00050   0.00000   0.05838   0.05836   0.46030
   D46       -3.12052   0.00023   0.00000   0.00786   0.00795  -3.11257
   D47        0.06869   0.00044   0.00000   0.00023   0.00030   0.06898
   D48        0.04009  -0.00000   0.00000  -0.00272  -0.00270   0.03739
   D49       -3.05389   0.00021   0.00000  -0.01036  -0.01035  -3.06424
   D50       -3.13027  -0.00014   0.00000  -0.00193  -0.00206  -3.13232
   D51        0.00807  -0.00010   0.00000  -0.00131  -0.00141   0.00667
   D52       -0.00613   0.00007   0.00000   0.00765   0.00766   0.00153
   D53        3.13221   0.00011   0.00000   0.00827   0.00831   3.14051
   D54        0.02135   0.00002   0.00000   0.00240   0.00242   0.02377
   D55       -3.13387  -0.00002   0.00000  -0.00195  -0.00196  -3.13583
   D56       -3.12061  -0.00001   0.00000   0.00149   0.00152  -3.11910
   D57        0.00735  -0.00006   0.00000  -0.00286  -0.00286   0.00449
   D58        0.01422   0.00005   0.00000   0.00234   0.00237   0.01659
   D59        3.13822  -0.00010   0.00000  -0.00001   0.00000   3.13822
   D60       -3.12700   0.00008   0.00000   0.00324   0.00326  -3.12374
   D61       -0.00300  -0.00007   0.00000   0.00089   0.00089  -0.00211
   D62       -0.04505  -0.00006   0.00000  -0.00207  -0.00212  -0.04718
   D63        3.11390   0.00009   0.00000   0.00025   0.00021   3.11412
   D64        3.05412  -0.00024   0.00000   0.00420   0.00423   3.05835
   D65       -0.07011  -0.00009   0.00000   0.00652   0.00657  -0.06354
   D66       -0.80429  -0.00055   0.00000  -0.06608  -0.06577  -0.87006
   D67        0.84639   0.00002   0.00000  -0.05062  -0.05066   0.79573
   D68       -3.09510  -0.00056   0.00000  -0.06697  -0.06677   3.12131
   D69        2.38378  -0.00035   0.00000  -0.07334  -0.07307   2.31071
   D70       -2.24873   0.00022   0.00000  -0.05788  -0.05796  -2.30668
   D71        0.09296  -0.00035   0.00000  -0.07423  -0.07407   0.01889
   D72       -0.02526  -0.00009   0.00000  -0.00750  -0.00752  -0.03278
   D73        3.12983  -0.00004   0.00000  -0.00319  -0.00319   3.12664
   D74        3.11966  -0.00013   0.00000  -0.00814  -0.00818   3.11147
   D75       -0.00844  -0.00008   0.00000  -0.00383  -0.00385  -0.01229
   D76       -3.08778  -0.00002   0.00000  -0.01045  -0.01048  -3.09826
   D77        0.05841  -0.00017   0.00000  -0.01619  -0.01620   0.04221
   D78        0.00178   0.00001   0.00000  -0.00087  -0.00087   0.00091
   D79       -3.13522  -0.00013   0.00000  -0.00661  -0.00659   3.14137
   D80        3.08859   0.00000   0.00000   0.00999   0.00997   3.09856
   D81       -0.05365   0.00010   0.00000   0.01247   0.01245  -0.04120
   D82       -0.00064  -0.00003   0.00000   0.00006   0.00007  -0.00057
   D83        3.14030   0.00006   0.00000   0.00254   0.00256  -3.14033
   D84        0.00372  -0.00006   0.00000  -0.00431  -0.00431  -0.00059
   D85       -3.13863  -0.00004   0.00000  -0.00227  -0.00228  -3.14090
   D86        3.12551  -0.00007   0.00000  -0.00588  -0.00587   3.11964
   D87       -0.01683  -0.00005   0.00000  -0.00384  -0.00384  -0.02067
   D88       -0.00258   0.00004   0.00000   0.00351   0.00351   0.00093
   D89        3.13723   0.00004   0.00000   0.00195   0.00195   3.13917
   D90       -3.12452   0.00005   0.00000   0.00509   0.00509  -3.11943
   D91        0.01529   0.00005   0.00000   0.00353   0.00353   0.01882
   D92        2.38652  -0.00001   0.00000   0.00384   0.00384   2.39036
   D93       -1.81680   0.00001   0.00000   0.00472   0.00472  -1.81208
   D94        0.27553   0.00003   0.00000   0.00433   0.00433   0.27986
   D95       -0.77543  -0.00002   0.00000   0.00220   0.00220  -0.77324
   D96        1.30443  -0.00000   0.00000   0.00307   0.00307   1.30750
   D97       -2.88642   0.00002   0.00000   0.00268   0.00268  -2.88374
   D98       -0.00015  -0.00002   0.00000  -0.00096  -0.00097  -0.00111
   D99       -3.13996  -0.00002   0.00000   0.00060   0.00060  -3.13936
   D100       3.13684   0.00013   0.00000   0.00478   0.00478  -3.14157
   D101      -0.00297   0.00013   0.00000   0.00634   0.00634   0.00337
   D102      -0.00216   0.00006   0.00000   0.00259   0.00259   0.00043
   D103       3.14019   0.00004   0.00000   0.00056   0.00056   3.14075
   D104       3.14009  -0.00004   0.00000   0.00011   0.00010   3.14019
   D105      -0.00076  -0.00006   0.00000  -0.00192  -0.00192  -0.00268
   D106      -3.13004   0.00002   0.00000   0.00033   0.00034  -3.12970
   D107       0.01670  -0.00005   0.00000  -0.00179  -0.00179   0.01491
   D108       0.00605  -0.00001   0.00000  -0.00601  -0.00601   0.00004
   D109      -3.13040  -0.00009   0.00000  -0.00814  -0.00814  -3.13854
   D110       3.13624   0.00005   0.00000   0.00167   0.00167   3.13791
   D111      -0.00793  -0.00014   0.00000  -0.00059  -0.00059  -0.00852
   D112       0.00036   0.00008   0.00000   0.00825   0.00825   0.00861
   D113       3.13938  -0.00010   0.00000   0.00599   0.00599  -3.13781
   D114       0.00447   0.00004   0.00000  -0.00066  -0.00066   0.00381
   D115      -3.13580   0.00005   0.00000  -0.00064  -0.00063  -3.13644
   D116      -3.14055   0.00001   0.00000  -0.00060  -0.00060  -3.14115
   D117       0.00236   0.00002   0.00000  -0.00057  -0.00057   0.00179
   D118       0.00193   0.00003   0.00000   0.00290   0.00289   0.00482
   D119       3.13846   0.00001   0.00000   0.00251   0.00250   3.14097
   D120      -3.13624   0.00006   0.00000   0.00283   0.00283  -3.13340
   D121       0.00030   0.00004   0.00000   0.00244   0.00244   0.00274
   D122      -0.00722  -0.00004   0.00000   0.00046   0.00046  -0.00675
   D123       3.13941  -0.00002   0.00000   0.00085   0.00085   3.14026
   D124       3.12918   0.00003   0.00000   0.00263   0.00263   3.13181
   D125      -0.00737   0.00005   0.00000   0.00302   0.00302  -0.00436
   D126      -0.00562  -0.00010   0.00000  -0.00495  -0.00495  -0.01057
   D127       3.13466  -0.00011   0.00000  -0.00497  -0.00497   3.12969
   D128       3.13853   0.00009   0.00000  -0.00270  -0.00269   3.13583
   D129      -0.00437   0.00008   0.00000  -0.00272  -0.00272  -0.00710
         Item               Value     Threshold  Converged?
 Maximum Force            0.003912     0.000450     NO 
 RMS     Force            0.000461     0.000300     NO 
 Maximum Displacement     0.628736     0.001800     NO 
 RMS     Displacement     0.165275     0.001200     NO 
 Predicted change in Energy=-1.263675D-03
 Lowest energy point so far.  Saving SCF results.
 GradGradGradGradGradGradGradGradGradGradGradGradGradGradGradGradGradGrad

 Leave Link  103 at Tue May  6 23:32:42 2025, MaxMem= 16106127360 cpu:               3.4 elap:               0.2
 (Enter /cm/shared/apps/Gaussian/g16-C01/g16/l202.exe)
                          Input orientation:                          
 ---------------------------------------------------------------------
 Center     Atomic      Atomic             Coordinates (Angstroms)
 Number     Number       Type             X           Y           Z
 ---------------------------------------------------------------------
      1          6           0       -1.328629   -1.409180    1.489166
      2          8           0       -0.397327   -0.606745    2.069169
      3          6           0       -1.328081   -1.414580   -0.001609
      4          9           0       -2.452716   -2.108699   -0.439150
      5          6           0       -1.099662   -0.221882   -0.650820
      6          6           0        0.239560    0.451205   -0.695830
      7          7           0       -2.180230    0.388016   -1.205242
      8          1           0       -2.076580    1.029131   -1.982541
      9          6           0       -3.415358    0.379850   -0.546935
     10          6           0       -5.992153    0.417731    0.582769
     11          6           0       -3.597784    0.009256    0.810679
     12          6           0       -4.535018    0.776498   -1.291854
     13          6           0       -5.802054    0.816988   -0.740670
     14          6           0       -4.899695    0.014243    1.329445
     15          1           0       -4.380637    1.059011   -2.331332
     16          1           0       -6.643430    1.143719   -1.347475
     17          1           0       -5.041774   -0.295361    2.363745
     18          1           0       -6.983056    0.421765    1.029912
     19          7           0       -2.552676   -0.333627    1.735894
     20          1           0       -1.442722    0.190898    2.003457
     21          1           0       -2.980168   -0.536705    2.641481
     22          1           0        0.877549   -0.051758    0.036653
     23          6           0        0.172682    1.941067   -0.455799
     24          6           0       -0.056105    4.728801   -0.015354
     25          6           0        0.024541    2.453655    0.836679
     26          6           0        0.204920    2.840693   -1.520015
     27          6           0        0.092060    4.213309   -1.303656
     28          6           0       -0.088240    3.822119    1.050764
     29          1           0       -0.003253    1.769061    1.681299
     30          1           0        0.318315    2.466045   -2.536772
     31          1           0        0.121353    4.892873   -2.154498
     32          1           0       -0.200680    4.196227    2.067942
     33          6           0       -0.150590    6.210706    0.229836
     34          6           0       -1.595567   -2.728243    2.180985
     35          6           0       -2.001030   -5.179244    3.462900
     36          6           0       -0.530127   -3.384671    2.797459
     37          6           0       -2.864713   -3.308316    2.206676
     38          6           0       -3.067607   -4.525489    2.850339
     39          6           0       -0.731226   -4.606840    3.432186
     40          1           0        0.459507   -2.934216    2.781838
     41          1           0       -3.701944   -2.807000    1.726179
     42          1           0       -4.063356   -4.963262    2.873856
     43          1           0        0.106999   -5.110992    3.908866
     44          1           0       -2.159864   -6.131109    3.965734
     45          1           0       -0.933654    6.442987    0.961791
     46          1           0        0.795396    6.600415    0.629298
     47          1           0       -0.371478    6.753588   -0.695735
     48          1           0        0.679888    0.251517   -1.682764
 ---------------------------------------------------------------------
                    Distance matrix (angstroms):
                    1          2          3          4          5
     1  C    0.000000
     2  O    1.359275   0.000000
     3  C    1.490784   2.409777   0.000000
     4  F    2.339081   3.573816   1.392138   0.000000
     5  C    2.457974   2.835443   1.377018   2.331445   0.000000
     6  C    3.270238   3.028218   2.533890   3.723888   1.499529
     7  N    3.348876   3.858764   2.329001   2.625782   1.359040
     8  H    4.307846   4.681061   3.233584   3.517032   2.071928
     9  C    3.420639   4.114108   2.806080   2.670425   2.394853
    10  C    5.089952   5.878861   5.045040   4.467077   5.085992
    11  C    2.760683   3.493734   2.799764   2.712745   2.903450
    12  C    4.774116   5.507298   4.092677   3.658886   3.634468
    13  C    5.471702   6.255661   5.053964   4.457424   4.816619
    14  C    3.847617   4.604795   4.070586   3.690870   4.291557
    15  H    5.477493   6.164894   4.567753   4.163127   3.902513
    16  H    6.543006   7.331534   6.050553   5.381947   5.751831
    17  H    3.974032   4.664186   4.543025   4.224646   4.963190
    18  H    5.961192   6.746089   6.034479   5.393085   6.152517
    19  N    1.648023   2.197999   2.384745   2.809214   2.796451
    20  H    1.684566   1.316588   2.571185   3.503508   2.708000
    21  H    2.194681   2.646415   3.238206   3.498522   3.804558
    22  H    2.969783   2.462609   2.592981   3.943103   2.100220
    23  C    4.154633   3.632041   3.703910   4.826345   2.516991
    24  C    6.446526   5.738442   6.273695   7.257738   5.099225
    25  C    4.144671   3.326116   4.182769   5.345990   3.261132
    26  C    5.428477   5.012961   4.771059   5.720820   3.440465
    27  C    6.436660   5.903251   5.948551   6.869573   4.638676
    28  C    5.394186   4.554944   5.483403   6.556309   4.502478
    29  H    3.448877   2.439301   3.837046   5.053039   3.256493
    30  H    5.825629   5.582909   4.919036   5.745164   3.576650
    31  H    7.422574   6.953718   6.820539   7.654428   5.469246
    32  H    5.746985   4.806996   6.085658   7.149075   5.264934
    33  C    7.812576   7.065526   7.719135   8.657935   6.561592
    34  C    1.513208   2.439065   2.561440   2.825535   3.814038
    35  C    4.308264   5.042034   5.160269   4.985806   6.504659
    36  C    2.500360   2.874877   3.514650   3.974932   4.713621
    37  C    2.545799   3.661337   3.289984   2.934146   4.561443
    38  C    3.819453   4.805953   4.564791   4.127918   5.886591
    39  C    3.789096   4.239111   4.726277   4.918483   6.002877
    40  H    2.682194   2.580539   3.640376   4.420100   4.644448
    41  H    2.764543   3.984879   3.249509   2.595542   4.370907
    42  H    4.693357   5.750351   5.323830   4.660332   6.609652
    43  H    4.649666   4.891531   5.569087   5.871214   6.793391
    44  H    5.396384   6.100991   6.219109   5.972315   7.573345
    45  H    7.879762   7.156301   7.926227   8.797813   6.859195
    46  H    8.330934   7.445735   8.315489   9.356307   7.195394
    47  H    8.504158   7.862560   8.253234   9.107004   7.013519
    48  H    4.105263   3.996749   3.103885   4.114657   2.110879
                    6          7          8          9         10
     6  C    0.000000
     7  N    2.473637   0.000000
     8  H    2.711849   1.012900   0.000000
     9  C    3.658646   1.399634   2.067573   0.000000
    10  C    6.361618   4.210536   4.720841   2.813812   0.000000
    11  C    4.146095   2.493362   3.340103   1.419061   2.439630
    12  C    4.822619   2.388188   2.566085   1.402096   2.401285
    13  C    6.052843   3.676609   3.932736   2.434120   1.395362
    14  C    5.541175   3.736286   4.468695   2.420274   1.383398
    15  H    4.938676   2.561270   2.330500   2.139415   3.391196
    16  H    6.948364   4.528958   4.612218   3.412449   2.162652
    17  H    6.149053   4.625268   5.425575   3.401940   2.140933
    18  H    7.425984   5.297564   5.789410   3.900855   1.087125
    19  N    3.784948   3.051190   3.988801   2.542553   3.704623
    20  H    3.191235   3.298261   4.122207   3.229783   4.771491
    21  H    4.741336   4.036370   4.964866   3.345962   3.771113
    22  H    1.093861   3.329522   3.737959   4.353839   6.907349
    23  C    1.510556   2.917162   2.867359   3.914044   6.434622
    24  C    4.341462   4.976963   4.651849   5.520918   7.360689
    25  C    2.530735   3.646549   3.793676   4.248289   6.356891
    26  C    2.527871   3.435644   2.949734   4.484311   6.978263
    27  C    3.813743   4.450377   3.911888   5.250716   7.415029
    28  C    3.810657   4.610753   4.577687   5.046937   6.831183
    29  H    2.728818   3.870224   4.274331   4.305508   6.236969
    30  H    2.730357   3.511966   2.847352   4.717200   7.331379
    31  H    4.676548   5.147049   4.448481   5.954827   8.055711
    32  H    4.675194   5.397669   5.473200   5.633514   7.072759
    33  C    5.846446   6.331083   5.954223   6.727628   8.234499
    34  C    4.663973   4.638904   5.628870   4.518122   5.637500
    35  C    7.349642   7.267602   8.258478   6.998759   7.453210
    36  C    5.244943   5.742614   6.687418   5.803546   7.014045
    37  C    5.674068   5.076669   6.081458   4.635531   5.128487
    38  C    6.948392   6.432551   7.429177   5.977019   6.174971
    39  C    6.600512   6.968065   7.930536   6.921346   7.812991
    40  H    4.858357   5.822563   6.696205   6.089198   7.595746
    41  H    5.658399   4.595320   5.577841   3.924944   4.117200
    42  H    7.782943   6.987229   7.964963   6.377347   6.158280
    43  H    7.222107   7.850134   8.785090   7.900032   8.878589
    44  H    8.415121   8.320961   9.309025   8.020787   8.307719
    45  H    6.326578   6.550775   6.267791   6.722852   7.876279
    46  H    6.314880   7.128379   6.790372   7.603250   9.181425
    47  H    6.331935   6.637144   6.110045   7.064834   8.565608
    48  H    1.099000   2.902919   2.879698   4.251778   7.048148
                   11         12         13         14         15
    11  C    0.000000
    12  C    2.426461   0.000000
    13  C    2.813880   1.382326   0.000000
    14  C    1.401469   2.754130   2.396670   0.000000
    15  H    3.403980   1.088192   2.146907   3.842168   0.000000
    16  H    3.901358   2.140875   1.087602   3.388543   2.468882
    17  H    2.142408   3.843058   3.384190   1.088953   4.931043
    18  H    3.417352   3.392539   2.164699   2.143871   4.298445
    19  N    1.437303   3.785408   4.244495   2.407221   4.671532
    20  H    2.469819   4.556786   5.189027   3.526495   5.308047
    21  H    2.007824   4.428678   4.608088   2.389470   5.407078
    22  H    4.542185   5.634432   6.780564   5.920492   5.872792
    23  C    4.421796   4.921143   6.086229   5.712159   5.002836
    24  C    5.958181   6.108258   6.988869   6.891728   6.126393
    25  C    4.370011   5.304063   6.254272   5.517395   5.602403
    26  C    5.282966   5.174937   6.386431   6.493485   4.985977
    27  C    5.979918   5.763823   6.825872   7.034415   5.568728
    28  C    5.187722   5.876861   6.699830   6.142286   6.123562
    29  H    4.095796   5.510147   6.355979   5.213285   5.980541
    30  H    5.707632   5.287648   6.588193   6.941656   4.909389
    31  H    6.817182   6.274591   7.327926   7.819835   5.915884
    32  H    5.536402   6.462915   7.119196   6.333649   6.831382
    33  C    7.118884   7.146284   7.872301   7.884117   7.140927
    34  C    3.657938   5.743187   6.228906   4.377627   6.516204
    35  C    6.041890   8.031167   8.250611   6.318718   8.840333
    36  C    4.987640   7.076507   7.613508   5.727199   7.802387
    37  C    3.673211   5.631637   5.859433   3.993756   6.478047
    38  C    5.000522   6.886373   6.993898   5.126289   7.730486
    39  C    6.033058   8.109606   8.517272   6.569023   8.867819
    40  H    5.386196   7.437045   8.104736   6.286804   8.094280
    41  H    2.963155   4.758570   4.860977   3.090537   5.645358
    42  H    5.403646   7.107774   7.035564   5.278279   7.966331
    43  H    7.038545   9.124601   9.574761   7.615014   9.856363
    44  H    7.051671   8.999923   9.148325   7.226482   9.812375
    45  H    6.965150   7.082219   7.632270   7.562631   7.191213
    46  H    7.923150   8.125402   8.879819   8.735098   8.140258
    47  H    7.626555   7.308627   8.045893   8.368086   7.153792
    48  H    4.957260   5.255821   6.574411   6.345191   5.165424
                   16         17         18         19         20
    16  H    0.000000
    17  H    4.290619   0.000000
    18  H    2.507695   2.462104   0.000000
    19  N    5.331414   2.567347   4.549427   0.000000
    20  H    6.259711   3.649580   5.629955   1.256470   0.000000
    21  H    5.670545   2.094183   4.420286   1.021801   1.816652
    22  H    7.740161   6.364990   7.937247   3.838400   3.051370
    23  C    6.920277   6.335771   7.464596   4.171970   3.423530
    24  C    7.617100   7.467210   8.223490   5.909985   5.156633
    25  C    7.137808   5.962933   7.298790   3.901228   2.938417
    26  C    7.057577   7.241977   8.001271   5.318044   4.706484
    27  C    7.402102   7.754624   8.359342   6.075205   5.428843
    28  C    7.476355   6.573816   7.687739   4.879864   3.990990
    29  H    7.325058   5.487647   7.138428   3.305123   2.160198
    30  H    7.185322   7.769877   8.379160   5.859729   5.375055
    31  H    7.776229   8.601755   8.977968   7.042861   6.468654
    32  H    7.905182   6.610451   7.831008   5.114853   4.193982
    33  C    8.385657   8.414640   8.990804   7.132078   6.407294
    34  C    7.274822   4.222400   6.346066   2.616935   2.928526
    35  C    9.201709   5.857182   7.881073   5.173671   5.592863
    36  C    8.663675   5.485153   7.697627   3.811364   3.774648
    37  C    6.836029   3.720506   5.679702   3.027833   3.782573
    38  C    7.908734   4.693410   6.566584   4.367934   5.059820
    39  C    9.532483   6.189607   8.375151   4.945243   5.056262
    40  H    9.172376   6.115754   8.350065   4.114646   3.740413
    41  H    5.805848   2.917185   4.655685   2.727358   3.764088
    42  H    7.859493   4.796542   6.397131   5.001063   5.847280
    43  H   10.598057   7.217172   9.442916   5.883782   5.843138
    44  H   10.062588   6.702815   8.649994   6.223928   6.658273
    45  H    8.125053   8.015451   8.535515   7.010204   6.358681
    46  H    9.435004   9.199597   9.941857   7.779144   6.926715
    47  H    8.439951   8.992206   9.315728   7.803785   7.176496
    48  H    7.385081   7.029276   8.130701   4.741211   4.254100
                   21         22         23         24         25
    21  H    0.000000
    22  H    4.679988   0.000000
    23  C    5.066849   2.170415   0.000000
    24  C    6.582893   4.871156   2.831571   0.000000
    25  C    4.607368   2.764916   1.398281   2.430793   0.000000
    26  C    6.234553   3.352897   1.393887   2.428393   2.395066
    27  C    6.896762   4.539187   2.426612   1.395495   2.771638
    28  C    5.467447   4.119234   2.424080   1.399898   1.389693
    29  H    3.885940   2.606925   2.151215   3.411962   1.087577
    30  H    6.834530   3.643431   2.151107   3.408490   3.386241
    31  H    7.880429   5.460984   3.406078   2.152753   3.860867
    32  H    5.518618   4.830538   3.405057   2.155148   2.145529
    33  C    7.703902   6.349241   4.336406   1.505022   3.809773
    34  C    2.632872   4.228243   5.646396   7.924730   5.593208
    35  C    4.815247   6.805623   8.413089  10.679436   8.322327
    36  C    3.760045   4.551034   6.280216   8.600293   6.183717
    37  C    2.807884   5.414674   6.623486   8.798917   6.589764
    38  C    3.995205   6.595101   7.952759  10.145109   7.894597
    39  C    4.716879   5.904792   7.668674   9.974743   7.560319
    40  H    4.195131   4.002420   5.859433   8.173859   5.744736
    41  H    2.552053   5.605141   6.505221   8.550636   6.507871
    42  H    4.563080   7.522309   8.757876  10.878496   8.710433
    43  H    5.662240   6.417447   8.293742  10.594698   8.165109
    44  H    5.807228   7.849972   9.494775  11.756381   9.394720
    45  H    7.464963   6.805737   4.847764   2.159476   4.104700
    46  H    8.321193   6.679026   4.824389   2.154894   4.222896
    47  H    8.431527   6.957671   4.849127   2.159199   4.581981
    48  H    5.719825   1.757111   2.148786   4.834047   3.409762
                   26         27         28         29         30
    26  C    0.000000
    27  C    1.394139   0.000000
    28  C    2.767317   2.393498   0.000000
    29  H    3.382328   3.859195   2.149382   0.000000
    30  H    1.089502   2.150511   3.856765   4.287344   0.000000
    31  H    2.149650   1.089310   3.385875   4.948441   2.464634
    32  H    3.856867   3.384326   1.089611   2.465685   4.946340
    33  C    3.813838   2.529837   2.526492   4.675111   4.679368
    34  C    6.924753   7.948330   6.815913   4.796967   7.273293
    35  C    9.696136  10.738768   9.513238   7.446084   9.991289
    36  C    7.611572   8.656533   7.428595   5.299468   7.962710
    37  C    7.818004   8.811343   7.738736   5.851815   8.122512
    38  C    9.168973  10.178692   9.044206   7.097766   9.453411
    39  C    8.992575  10.044950   8.782479   6.651892   9.314273
    40  H    7.205576   8.240958   6.996049   4.852438   7.580921
    41  H    7.595906   8.535754   7.580254   5.884103   7.882907
    42  H    9.920988  10.905436   9.813670   7.951780  10.181774
    43  H    9.628688  10.682378   9.381222   7.232520   9.949994
    44  H   10.778630  11.825591  10.576172   8.501900  11.060515
    45  H    4.520203   3.340030   2.755284   4.819638   5.442742
    46  H    4.370780   3.151075   2.945739   5.008645   5.229209
    47  H    4.040101   2.652819   3.424032   5.534563   4.716806
    48  H    2.637406   4.023066   4.561950   3.753204   2.400874
                   31         32         33         34         35
    31  H    0.000000
    32  H    4.291622   0.000000
    33  C    2.737826   2.727502   0.000000
    34  C    8.934519   7.064473   9.262816   0.000000
    35  C   11.726347   9.648141  11.983647   2.795553   0.000000
    36  C    9.667680   7.623041   9.940221   1.395027   2.413889
    37  C    9.756840   7.964577  10.093867   1.395664   2.413384
    38  C   11.132089   9.214106  11.429870   2.417650   1.392915
    39  C   11.053618   8.923935  11.296525   2.416964   1.393195
    40  H    9.259864   7.196438   9.513913   2.150994   3.399741
    41  H    9.432142   7.837145   9.806640   2.156357   3.396594
    42  H   11.829604   9.973264  12.130876   3.400789   2.155646
    43  H   11.697944   9.492523  11.907244   3.400264   2.155767
    44  H   12.813640  10.681474  13.050460   3.883717   1.088171
    45  H    3.636915   2.609358   1.096768   9.275560  11.936125
    46  H    3.334600   2.973547   1.098332   9.754399  12.434214
    47  H    2.415188   3.769241   1.095534   9.983938  12.741356
    48  H    4.698583   5.513976   6.313452   5.383792   7.947222
                   36         37         38         39         40
    36  C    0.000000
    37  C    2.409387   0.000000
    38  C    2.782636   1.391754   0.000000
    39  C    1.391767   2.782051   2.409115   0.000000
    40  H    1.087441   3.394289   3.870061   2.153710   0.000000
    41  H    3.397317   1.087727   2.149262   3.869760   4.295145
    42  H    3.870593   2.149586   1.087987   3.397331   4.958002
    43  H    2.149730   3.870164   3.397266   1.088125   2.476450
    44  H    3.400563   3.399891   2.155485   2.156171   4.299166
    45  H   10.005766  10.018315  11.332600  11.324420   9.653259
    46  H   10.303392  10.680237  11.985056  11.652867   9.780360
    47  H   10.724358  10.764855  12.126885  12.092496  10.326548
    48  H    5.895625   6.353294   7.577106   7.194274   5.489092
                   41         42         43         44         45
    41  H    0.000000
    42  H    2.469261   0.000000
    43  H    4.957877   4.299411   0.000000
    44  H    4.294568   2.485830   2.486471   0.000000
    45  H    9.685554  11.981383  11.969237  12.985959   0.000000
    46  H   10.484687  12.742219  12.181400  13.489146   1.767752
    47  H   10.409731  12.792830  12.735758  13.818213   1.777613
    48  H    6.338443   8.393752   7.768592   8.983742   6.923257
                   46         47         48
    46  H    0.000000
    47  H    1.772222   0.000000
    48  H    6.757772   6.660069   0.000000
 Stoichiometry    C23H21FN2O
 Framework group  C1[X(C23H21FN2O)]
 Deg. of freedom   138
 Full point group                 C1      NOp   1
 RotChk:  IX=0 Diff= 9.09D-02
 Largest Abelian subgroup         C1      NOp   1
 Largest concise Abelian subgroup C1      NOp   1
                         Standard orientation:                         
 ---------------------------------------------------------------------
 Center     Atomic      Atomic             Coordinates (Angstroms)
 Number     Number       Type             X           Y           Z
 ---------------------------------------------------------------------
      1          6           0        1.477045   -0.893947   -0.027578
      2          8           0        0.742843   -1.864089   -0.633716
      3          6           0        0.963521   -0.436507    1.295101
      4          9           0        1.690950    0.684475    1.685351
      5          6           0       -0.399551   -0.321229    1.452968
      6          6           0       -1.322682   -1.498907    1.550398
      7          7           0       -0.911125    0.937793    1.440872
      8          1           0       -1.788547    1.149591    1.900477
      9          6           0       -0.403720    1.901735    0.562048
     10          6           0        0.520066    3.993778   -1.077315
     11          6           0        0.446164    1.615704   -0.537779
     12          6           0       -0.778557    3.232792    0.793687
     13          6           0       -0.345748    4.265205   -0.017255
     14          6           0        0.907719    2.687136   -1.314385
     15          1           0       -1.431383    3.437763    1.639835
     16          1           0       -0.669905    5.283062    0.187113
     17          1           0        1.580739    2.469145   -2.142239
     18          1           0        0.889330    4.793198   -1.714820
     19          7           0        0.851040    0.305576   -0.968452
     20          1           0        0.222328   -0.767941   -1.144526
     21          1           0        1.444843    0.408665   -1.793588
     22          1           0       -0.749543   -2.382624    1.255291
     23          6           0       -2.582649   -1.345311    0.731455
     24          6           0       -4.920491   -0.957281   -0.818295
     25          6           0       -2.568011   -1.546360   -0.652220
     26          6           0       -3.779805   -0.949271    1.325502
     27          6           0       -4.931034   -0.757859    0.562837
     28          6           0       -3.716263   -1.354781   -1.411206
     29          1           0       -1.644197   -1.855352   -1.135868
     30          1           0       -3.816692   -0.784989    2.401914
     31          1           0       -5.852756   -0.448926    1.054351
     32          1           0       -3.678947   -1.520155   -2.487547
     33          6           0       -6.165352   -0.780058   -1.645339
     34          6           0        2.978576   -0.999855   -0.182455
     35          6           0        5.747510   -1.281119   -0.445147
     36          6           0        3.557459   -2.268793   -0.210549
     37          6           0        3.794821    0.127789   -0.282653
     38          6           0        5.172674   -0.012604   -0.419734
     39          6           0        4.936364   -2.408684   -0.337302
     40          1           0        2.924214   -3.149651   -0.135587
     41          1           0        3.354524    1.122121   -0.258312
     42          1           0        5.798445    0.873003   -0.508194
     43          1           0        5.377700   -3.403096   -0.356898
     44          1           0        6.824882   -1.390592   -0.551919
     45          1           0       -5.950737   -0.239517   -2.575208
     46          1           0       -6.589323   -1.754037   -1.924526
     47          1           0       -6.933555   -0.226754   -1.094055
     48          1           0       -1.580439   -1.633501    2.610231
 ---------------------------------------------------------------------
 Rotational constants (GHZ):           0.3177770           0.1304894           0.1078472
 Leave Link  202 at Tue May  6 23:32:42 2025, MaxMem= 16106127360 cpu:               0.2 elap:               0.0
 (Enter /cm/shared/apps/Gaussian/g16-C01/g16/l301.exe)
 Basis read from rwf:  (5D, 7F)
 No pseudopotential information found on rwf file.
 There are   864 symmetry adapted cartesian basis functions of A   symmetry.
 There are   810 symmetry adapted basis functions of A   symmetry.
   810 basis functions,  1203 primitive gaussians,   864 cartesian basis functions
    95 alpha electrons       95 beta electrons
       nuclear repulsion energy      2438.9763585041 Hartrees.
 IExCor= 4639 DFT=T Ex+Corr=wB97XD ExCW=0 ScaHFX=  1.000000
 ScaDFX=  1.000000  1.000000  1.000000  1.000000 ScalE2=  1.000000  1.000000
 IRadAn=      5 IRanWt=     -1 IRanGd=            0 ICorTp=0 IEmpDi=121
 HFx  wShort=  0.000000 wLong=  0.200000 cFull=  0.222036 cShort=  0.000000 cLong=  0.777964
 DFx  wShort=  0.000000 wLong=  0.200000 cFull=  0.000000 cShort=  0.000000 cLong=  1.000000
 NAtoms=   48 NActive=   48 NUniq=   48 SFac= 1.00D+00 NAtFMM=   60 NAOKFM=F Big=F
 Integral buffers will be    131072 words long.
 Raffenetti 2 integral format.
 Two-electron integral symmetry is turned on.
 R6Disp:  Grimme-D2 Dispersion energy=       -0.0412125480 Hartrees.
 Nuclear repulsion after empirical dispersion term =     2438.9351459562 Hartrees.
 No density basis found on file    724.
 ------------------------------------------------------------------------------
 Polarizable Continuum Model (PCM)
 =================================
 Model                : PCM.
 Atomic radii         : SMD-Coulomb.
 Polarization charges : Total charges.
 Charge compensation  : None.
 Solution method      : Matrix inversion.
 Cavity type          : VdW (van der Waals Surface) (Alpha=1.000).
 Cavity algorithm     : GePol (No added spheres)
                        Default sphere list used, NSphG=   48.
                        Lebedev-Laikov grids with approx.  5.0 points / Ang**2.
                        Smoothing algorithm: York/Karplus (Gamma=1.0000).
                        Polarization charges: spherical gaussians, with
                                              point-specific exponents (IZeta= 3).
                        Self-potential: point-specific (ISelfS= 7).
                        Self-field    : sphere-specific E.n sum rule (ISelfD= 2).
 1st derivatives      : Analytical E(r).r(x)/FMM algorithm (CHGder, D1EAlg=3).
                        Cavity 1st derivative terms included.
 Solvent              : Ethanol, Eps=  24.852000 Eps(inf)=   1.852593
 ------------------------------------------------------------------------------
 GePol: Number of generator spheres                  =      48
 GePol: Total number of spheres                      =      48
 GePol: Number of exposed spheres                    =      48 (100.00%)
 GePol: Number of points                             =    3451
 GePol: Average weight of points                     =       0.11
 GePol: Minimum weight of points                     =   0.27D-10
 GePol: Maximum weight of points                     =    0.21501
 GePol: Number of points with low weight             =     224
 GePol: Fraction of low-weight points (<1% of avg)   =       6.49%
 GePol: Cavity surface area                          =    375.140 Ang**2
 GePol: Cavity volume                                =    367.256 Ang**3
 ------------------------------------------------------------------------------
 Atomic radii for non-electrostatic terms: SMD-CDS.
 ------------------------------------------------------------------------------
 PCM non-electrostatic energy =        -0.0034677560 Hartrees.
 Nuclear repulsion after PCM non-electrostatic terms =     2438.9316782002 Hartrees.
 Leave Link  301 at Tue May  6 23:32:42 2025, MaxMem= 16106127360 cpu:               0.3 elap:               0.1
 (Enter /cm/shared/apps/Gaussian/g16-C01/g16/l302.exe)
 NPDir=0 NMtPBC=     1 NCelOv=     1 NCel=       1 NClECP=     1 NCelD=      1
         NCelK=      1 NCelE2=     1 NClLst=     1 CellRange=     0.0.
 One-electron integrals computed using PRISM.
 One-electron integral symmetry used in STVInt
 NBasis=   810 RedAO= T EigKep=  1.10D-06  NBF=   810
 NBsUse=   804 1.00D-06 EigRej=  9.87D-07 NBFU=   804
 Precomputing XC quadrature grid using
 IXCGrd= 4 IRadAn=           5 IRanWt=          -1 IRanGd=           0 AccXCQ= 0.00D+00.
 Generated NRdTot=       0 NPtTot=           0 NUsed=           0 NTot=          32
 NSgBfM=   856   856   856   856   856 MxSgAt=    48 MxSgA2=    48.
 Leave Link  302 at Tue May  6 23:32:45 2025, MaxMem= 16106127360 cpu:              47.1 elap:               3.0
 (Enter /cm/shared/apps/Gaussian/g16-C01/g16/l303.exe)
 DipDrv:  MaxL=1.
 Leave Link  303 at Tue May  6 23:32:45 2025, MaxMem= 16106127360 cpu:               0.9 elap:               0.2
 (Enter /cm/shared/apps/Gaussian/g16-C01/g16/l401.exe)
 Initial guess from the checkpoint file:  "7_to_8_TS1.chk"
 B after Tr=     0.000000    0.000000   -0.000000
         Rot=    0.999606    0.024978    0.001484    0.012742 Ang=   3.22 deg.
 Guess basis will be translated and rotated to current coordinates.
 JPrj=2 DoOrth=T DoCkMO=T.
 Generating alternative initial guess.
 ExpMin= 2.65D-02 ExpMax= 2.93D+03 ExpMxC= 4.41D+02 IAcc=3 IRadAn=         5 AccDes= 0.00D+00
 Harris functional with IExCor= 4639 and IRadAn=       5 diagonalized for initial guess.
 HarFok:  IExCor= 4639 AccDes= 0.00D+00 IRadAn=         5 IDoV= 1 UseB2=F ITyADJ=14
 ICtDFT=  3500011 ScaDFX=  1.000000  1.000000  1.000000  1.000000
 FoFCou: FMM=F IPFlag=           0 FMFlag=      100000 FMFlg1=           0
         NFxFlg=           0 DoJE=T BraDBF=F KetDBF=T FulRan=T
         wScrn=  0.000000 ICntrl=       500 IOpCl=  0 I1Cent=   200000004 NGrid=           0
         NMat0=    1 NMatS0=      1 NMatT0=    0 NMatD0=    1 NMtDS0=    0 NMtDT0=    0
 Petite list used in FoFCou.
 Harris En= -1122.22897049124    
 Leave Link  401 at Tue May  6 23:32:56 2025, MaxMem= 16106127360 cpu:             293.3 elap:              10.7
 (Enter /cm/shared/apps/Gaussian/g16-C01/g16/l502.exe)
 Integral symmetry usage will be decided dynamically.
 Closed shell SCF:
 Using DIIS extrapolation, IDIIS=  1040.
 NGot= 16106127360 LenX= 16104590708 LenY= 16103843348
 Requested convergence on RMS density matrix=1.00D-08 within 128 cycles.
 Requested convergence on MAX density matrix=1.00D-06.
 Requested convergence on             energy=1.00D-06.
 No special actions if energy rises.
 Fock matrices will be formed incrementally for  20 cycles.

 Cycle   1  Pass 1  IDiag  1:
 FoFJK:  IHMeth= 1 ICntrl=       0 DoSepK=T KAlg= 0 I1Cent=           0 FoldK=F
 IRaf=         1 NMat=       1 IRICut=       1 DoRegI=T DoRafI=F ISym2E= 0 IDoP0=0 IntGTp=1.
 FoFCou: FMM=F IPFlag=           0 FMFlag=      100000 FMFlg1=           0
         NFxFlg=           0 DoJE=T BraDBF=F KetDBF=F FulRan=T
         wScrn=  0.000000 ICntrl=       500 IOpCl=  0 I1Cent=           0 NGrid=           0
         NMat0=    1 NMatS0=      1 NMatT0=    0 NMatD0=    1 NMtDS0=    0 NMtDT0=    0
 Symmetry not used in FoFCou.
 Inv3:  Mode=1 IEnd=    35728203.
 Iteration    1 A*A^-1 deviation from unit magnitude is 1.04D-14 for    842.
 Iteration    1 A*A^-1 deviation from orthogonality  is 8.17D-15 for   3253    957.
 Iteration    1 A^-1*A deviation from unit magnitude is 1.01D-14 for    609.
 Iteration    1 A^-1*A deviation from orthogonality  is 7.01D-15 for   2055   1985.
 E= -1172.75411828062    
 DIIS: error= 2.54D-02 at cycle   1 NSaved=   1.
 NSaved= 1 IEnMin= 1 EnMin= -1172.75411828062     IErMin= 1 ErrMin= 2.54D-02
 ErrMax= 2.54D-02  0.00D+00 EMaxC= 1.00D-01 BMatC= 3.09D-01 BMatP= 3.09D-01
 IDIUse=3 WtCom= 7.46D-01 WtEn= 2.54D-01
 Coeff-Com:  0.100D+01
 Coeff-En:   0.100D+01
 Coeff:      0.100D+01
 Recover alternate guess density for next cycle.
 RMSDP=5.27D-02 MaxDP=1.42D+01              OVMax= 0.00D+00

 Cycle   2  Pass 1  IDiag  1:
 RMSU=  3.86D-02    CP:  1.50D+00
 E= -1172.72920602200     Delta-E=        0.024912258625 Rises=F Damp=F
 Switch densities from cycles 1 and 2 for lowest energy.
 DIIS: error= 1.61D-02 at cycle   2 NSaved=   2.
 NSaved= 2 IEnMin= 1 EnMin= -1172.75411828062     IErMin= 2 ErrMin= 1.61D-02
 ErrMax= 1.61D-02  0.00D+00 EMaxC= 1.00D+00 BMatC= 5.91D-01 BMatP= 3.09D-01
 IDIUse=1 WtCom= 1.00D+00 WtEn= 0.00D+00
 Coeff-Com:  0.656D+00 0.344D+00
 Coeff:      0.656D+00 0.344D+00
 Gap=     0.359 Goal=   None    Shift=    0.000
 RMSDP=1.92D-02 MaxDP=4.28D+00 DE= 2.49D-02 OVMax= 1.46D-01

 Cycle   3  Pass 1  IDiag  1:
 RMSU=  1.07D-02    CP:  1.02D+00  4.10D-01
 E= -1172.99743994402     Delta-E=       -0.268233922018 Rises=F Damp=F
 DIIS: error= 2.68D-03 at cycle   3 NSaved=   3.
 NSaved= 3 IEnMin= 3 EnMin= -1172.99743994402     IErMin= 3 ErrMin= 2.68D-03
 ErrMax= 2.68D-03  0.00D+00 EMaxC= 1.00D+00 BMatC= 4.77D-02 BMatP= 3.09D-01
 IDIUse=1 WtCom= 1.00D+00 WtEn= 0.00D+00
 Coeff-Com:  0.356D-01 0.174D+00 0.790D+00
 Coeff:      0.356D-01 0.174D+00 0.790D+00
 Gap=     0.307 Goal=   None    Shift=    0.000
 RMSDP=4.31D-03 MaxDP=4.54D-01 DE=-2.68D-01 OVMax= 3.53D-02

 Cycle   4  Pass 1  IDiag  1:
 RMSU=  3.55D-03    CP:  1.04D+00  4.53D-01  8.67D-01
 E= -1173.02772580527     Delta-E=       -0.030285861254 Rises=F Damp=F
 DIIS: error= 1.16D-03 at cycle   4 NSaved=   4.
 NSaved= 4 IEnMin= 4 EnMin= -1173.02772580527     IErMin= 4 ErrMin= 1.16D-03
 ErrMax= 1.16D-03  0.00D+00 EMaxC= 1.00D+00 BMatC= 8.91D-03 BMatP= 4.77D-02
 IDIUse=1 WtCom= 1.00D+00 WtEn= 0.00D+00
 Coeff-Com: -0.158D-01 0.353D-02 0.304D+00 0.708D+00
 Coeff:     -0.158D-01 0.353D-02 0.304D+00 0.708D+00
 Gap=     0.302 Goal=   None    Shift=    0.000
 RMSDP=1.67D-03 MaxDP=2.37D-01 DE=-3.03D-02 OVMax= 1.36D-02

 Cycle   5  Pass 1  IDiag  1:
 RMSU=  8.49D-04    CP:  1.02D+00  4.38D-01  9.24D-01  8.17D-01
 E= -1173.03403025085     Delta-E=       -0.006304445577 Rises=F Damp=F
 DIIS: error= 4.23D-04 at cycle   5 NSaved=   5.
 NSaved= 5 IEnMin= 5 EnMin= -1173.03403025085     IErMin= 5 ErrMin= 4.23D-04
 ErrMax= 4.23D-04  0.00D+00 EMaxC= 1.00D+00 BMatC= 5.58D-04 BMatP= 8.91D-03
 IDIUse=1 WtCom= 1.00D+00 WtEn= 0.00D+00
 Coeff-Com: -0.784D-02-0.455D-02 0.114D+00 0.335D+00 0.564D+00
 Coeff:     -0.784D-02-0.455D-02 0.114D+00 0.335D+00 0.564D+00
 Gap=     0.303 Goal=   None    Shift=    0.000
 RMSDP=4.45D-04 MaxDP=6.91D-02 DE=-6.30D-03 OVMax= 5.39D-03

 Cycle   6  Pass 1  IDiag  1:
 RMSU=  3.18D-04    CP:  1.02D+00  4.34D-01  9.21D-01  8.34D-01  9.71D-01
 E= -1173.03449838943     Delta-E=       -0.000468138581 Rises=F Damp=F
 DIIS: error= 1.06D-04 at cycle   6 NSaved=   6.
 NSaved= 6 IEnMin= 6 EnMin= -1173.03449838943     IErMin= 6 ErrMin= 1.06D-04
 ErrMax= 1.06D-04  0.00D+00 EMaxC= 1.00D+00 BMatC= 3.48D-05 BMatP= 5.58D-04
 IDIUse=1 WtCom= 1.00D+00 WtEn= 0.00D+00
 Coeff-Com: -0.450D-03-0.823D-03-0.176D-01-0.156D-01 0.150D+00 0.884D+00
 Coeff:     -0.450D-03-0.823D-03-0.176D-01-0.156D-01 0.150D+00 0.884D+00
 Gap=     0.303 Goal=   None    Shift=    0.000
 RMSDP=1.97D-04 MaxDP=3.25D-02 DE=-4.68D-04 OVMax= 2.25D-03

 Cycle   7  Pass 1  IDiag  1:
 RMSU=  1.20D-04    CP:  1.02D+00  4.33D-01  9.21D-01  8.42D-01  1.08D+00
                    CP:  1.21D+00
 E= -1173.03454310915     Delta-E=       -0.000044719721 Rises=F Damp=F
 DIIS: error= 3.43D-05 at cycle   7 NSaved=   7.
 NSaved= 7 IEnMin= 7 EnMin= -1173.03454310915     IErMin= 7 ErrMin= 3.43D-05
 ErrMax= 3.43D-05  0.00D+00 EMaxC= 1.00D+00 BMatC= 7.91D-06 BMatP= 3.48D-05
 IDIUse=1 WtCom= 1.00D+00 WtEn= 0.00D+00
 Coeff-Com:  0.679D-03 0.247D-03-0.230D-01-0.489D-01-0.556D-03 0.413D+00
 Coeff-Com:  0.659D+00
 Coeff:      0.679D-03 0.247D-03-0.230D-01-0.489D-01-0.556D-03 0.413D+00
 Coeff:      0.659D+00
 Gap=     0.303 Goal=   None    Shift=    0.000
 RMSDP=7.92D-05 MaxDP=1.20D-02 DE=-4.47D-05 OVMax= 7.82D-04

 Cycle   8  Pass 1  IDiag  1:
 RMSU=  4.88D-05    CP:  1.02D+00  4.32D-01  9.19D-01  8.51D-01  1.13D+00
                    CP:  1.24D+00  9.89D-01
 E= -1173.03455272676     Delta-E=       -0.000009617611 Rises=F Damp=F
 DIIS: error= 9.66D-06 at cycle   8 NSaved=   8.
 NSaved= 8 IEnMin= 8 EnMin= -1173.03455272676     IErMin= 8 ErrMin= 9.66D-06
 ErrMax= 9.66D-06  0.00D+00 EMaxC= 1.00D+00 BMatC= 4.01D-07 BMatP= 7.91D-06
 IDIUse=1 WtCom= 1.00D+00 WtEn= 0.00D+00
 Coeff-Com:  0.225D-03 0.122D-03-0.428D-02-0.995D-02-0.142D-01 0.144D-01
 Coeff-Com:  0.154D+00 0.859D+00
 Coeff:      0.225D-03 0.122D-03-0.428D-02-0.995D-02-0.142D-01 0.144D-01
 Coeff:      0.154D+00 0.859D+00
 Gap=     0.303 Goal=   None    Shift=    0.000
 RMSDP=2.84D-05 MaxDP=1.88D-03 DE=-9.62D-06 OVMax= 5.63D-04

 Cycle   9  Pass 1  IDiag  1:
 RMSU=  1.73D-05    CP:  1.02D+00  4.32D-01  9.19D-01  8.51D-01  1.14D+00
                    CP:  1.28D+00  1.11D+00  1.05D+00
 E= -1173.03455363532     Delta-E=       -0.000000908558 Rises=F Damp=F
 DIIS: error= 3.89D-06 at cycle   9 NSaved=   9.
 NSaved= 9 IEnMin= 9 EnMin= -1173.03455363532     IErMin= 9 ErrMin= 3.89D-06
 ErrMax= 3.89D-06  0.00D+00 EMaxC= 1.00D+00 BMatC= 9.59D-08 BMatP= 4.01D-07
 IDIUse=1 WtCom= 1.00D+00 WtEn= 0.00D+00
 Coeff-Com: -0.249D-04-0.105D-04 0.254D-02 0.539D-02-0.505D-02-0.676D-01
 Coeff-Com: -0.637D-01 0.309D+00 0.820D+00
 Coeff:     -0.249D-04-0.105D-04 0.254D-02 0.539D-02-0.505D-02-0.676D-01
 Coeff:     -0.637D-01 0.309D+00 0.820D+00
 Gap=     0.303 Goal=   None    Shift=    0.000
 RMSDP=1.29D-05 MaxDP=1.66D-03 DE=-9.09D-07 OVMax= 2.61D-04

 Cycle  10  Pass 1  IDiag  1:
 RMSU=  6.37D-06    CP:  1.02D+00  4.32D-01  9.19D-01  8.52D-01  1.14D+00
                    CP:  1.29D+00  1.15D+00  1.21D+00  1.14D+00
 E= -1173.03455383640     Delta-E=       -0.000000201079 Rises=F Damp=F
 DIIS: error= 1.52D-06 at cycle  10 NSaved=  10.
 NSaved=10 IEnMin=10 EnMin= -1173.03455383640     IErMin=10 ErrMin= 1.52D-06
 ErrMax= 1.52D-06  0.00D+00 EMaxC= 1.00D+00 BMatC= 8.84D-09 BMatP= 9.59D-08
 IDIUse=1 WtCom= 1.00D+00 WtEn= 0.00D+00
 Coeff-Com: -0.332D-04-0.185D-04 0.123D-02 0.282D-02 0.371D-03-0.211D-01
 Coeff-Com: -0.381D-01-0.627D-02 0.236D+00 0.825D+00
 Coeff:     -0.332D-04-0.185D-04 0.123D-02 0.282D-02 0.371D-03-0.211D-01
 Coeff:     -0.381D-01-0.627D-02 0.236D+00 0.825D+00
 Gap=     0.303 Goal=   None    Shift=    0.000
 RMSDP=4.33D-06 MaxDP=4.14D-04 DE=-2.01D-07 OVMax= 1.19D-04

 Cycle  11  Pass 1  IDiag  1:
 RMSU=  2.44D-06    CP:  1.02D+00  4.32D-01  9.19D-01  8.52D-01  1.14D+00
                    CP:  1.29D+00  1.16D+00  1.25D+00  1.25D+00  1.26D+00
 E= -1173.03455386268     Delta-E=       -0.000000026287 Rises=F Damp=F
 DIIS: error= 8.29D-07 at cycle  11 NSaved=  11.
 NSaved=11 IEnMin=11 EnMin= -1173.03455386268     IErMin=11 ErrMin= 8.29D-07
 ErrMax= 8.29D-07  0.00D+00 EMaxC= 1.00D+00 BMatC= 1.66D-09 BMatP= 8.84D-09
 IDIUse=1 WtCom= 1.00D+00 WtEn= 0.00D+00
 Coeff-Com: -0.391D-05-0.293D-05-0.809D-04-0.841D-04 0.780D-03 0.484D-02
 Coeff-Com: -0.682D-03-0.448D-01-0.759D-01 0.206D+00 0.910D+00
 Coeff:     -0.391D-05-0.293D-05-0.809D-04-0.841D-04 0.780D-03 0.484D-02
 Coeff:     -0.682D-03-0.448D-01-0.759D-01 0.206D+00 0.910D+00
 Gap=     0.303 Goal=   None    Shift=    0.000
 RMSDP=2.13D-06 MaxDP=2.55D-04 DE=-2.63D-08 OVMax= 5.90D-05

 Cycle  12  Pass 1  IDiag  1:
 RMSU=  9.64D-07    CP:  1.02D+00  4.32D-01  9.19D-01  8.52D-01  1.14D+00
                    CP:  1.29D+00  1.17D+00  1.26D+00  1.30D+00  1.48D+00
                    CP:  1.29D+00
 E= -1173.03455386732     Delta-E=       -0.000000004635 Rises=F Damp=F
 DIIS: error= 2.90D-07 at cycle  12 NSaved=  12.
 NSaved=12 IEnMin=12 EnMin= -1173.03455386732     IErMin=12 ErrMin= 2.90D-07
 ErrMax= 2.90D-07  0.00D+00 EMaxC= 1.00D+00 BMatC= 2.35D-10 BMatP= 1.66D-09
 IDIUse=1 WtCom= 1.00D+00 WtEn= 0.00D+00
 Coeff-Com:  0.536D-05 0.296D-05-0.267D-03-0.568D-03 0.159D-03 0.565D-02
 Coeff-Com:  0.701D-02-0.103D-01-0.710D-01-0.829D-01 0.252D+00 0.900D+00
 Coeff:      0.536D-05 0.296D-05-0.267D-03-0.568D-03 0.159D-03 0.565D-02
 Coeff:      0.701D-02-0.103D-01-0.710D-01-0.829D-01 0.252D+00 0.900D+00
 Gap=     0.303 Goal=   None    Shift=    0.000
 RMSDP=9.26D-07 MaxDP=1.16D-04 DE=-4.63D-09 OVMax= 2.80D-05

 Cycle  13  Pass 1  IDiag  1:
 RMSU=  3.65D-07    CP:  1.02D+00  4.32D-01  9.19D-01  8.52D-01  1.14D+00
                    CP:  1.29D+00  1.17D+00  1.26D+00  1.32D+00  1.57D+00
                    CP:  1.47D+00  1.25D+00
 E= -1173.03455386772     Delta-E=       -0.000000000397 Rises=F Damp=F
 DIIS: error= 1.09D-07 at cycle  13 NSaved=  13.
 NSaved=13 IEnMin=13 EnMin= -1173.03455386772     IErMin=13 ErrMin= 1.09D-07
 ErrMax= 1.09D-07  0.00D+00 EMaxC= 1.00D+00 BMatC= 2.92D-11 BMatP= 2.35D-10
 IDIUse=1 WtCom= 1.00D+00 WtEn= 0.00D+00
 Coeff-Com:  0.143D-05 0.899D-06-0.440D-04-0.979D-04-0.578D-04 0.575D-03
 Coeff-Com:  0.127D-02 0.306D-02-0.690D-02-0.356D-01-0.582D-01 0.177D+00
 Coeff-Com:  0.918D+00
 Coeff:      0.143D-05 0.899D-06-0.440D-04-0.979D-04-0.578D-04 0.575D-03
 Coeff:      0.127D-02 0.306D-02-0.690D-02-0.356D-01-0.582D-01 0.177D+00
 Coeff:      0.918D+00
 Gap=     0.303 Goal=   None    Shift=    0.000
 RMSDP=3.33D-07 MaxDP=4.40D-05 DE=-3.97D-10 OVMax= 9.03D-06

 Cycle  14  Pass 1  IDiag  1:
 RMSU=  1.41D-07    CP:  1.02D+00  4.32D-01  9.19D-01  8.52D-01  1.14D+00
                    CP:  1.29D+00  1.17D+00  1.26D+00  1.32D+00  1.59D+00
                    CP:  1.54D+00  1.36D+00  1.30D+00
 E= -1173.03455386831     Delta-E=       -0.000000000590 Rises=F Damp=F
 DIIS: error= 3.37D-08 at cycle  14 NSaved=  14.
 NSaved=14 IEnMin=14 EnMin= -1173.03455386831     IErMin=14 ErrMin= 3.37D-08
 ErrMax= 3.37D-08  0.00D+00 EMaxC= 1.00D+00 BMatC= 5.54D-12 BMatP= 2.92D-11
 IDIUse=1 WtCom= 1.00D+00 WtEn= 0.00D+00
 Coeff-Com: -0.402D-06-0.386D-06 0.340D-04 0.731D-04-0.455D-04-0.838D-03
 Coeff-Com: -0.922D-03 0.305D-02 0.107D-01 0.478D-02-0.650D-01-0.107D+00
 Coeff-Com:  0.284D+00 0.871D+00
 Coeff:     -0.402D-06-0.386D-06 0.340D-04 0.731D-04-0.455D-04-0.838D-03
 Coeff:     -0.922D-03 0.305D-02 0.107D-01 0.478D-02-0.650D-01-0.107D+00
 Coeff:      0.284D+00 0.871D+00
 Gap=     0.303 Goal=   None    Shift=    0.000
 RMSDP=1.37D-07 MaxDP=1.59D-05 DE=-5.90D-10 OVMax= 3.93D-06

 Cycle  15  Pass 1  IDiag  1:
 RMSU=  4.95D-08    CP:  1.02D+00  4.32D-01  9.19D-01  8.52D-01  1.14D+00
                    CP:  1.29D+00  1.17D+00  1.26D+00  1.32D+00  1.60D+00
                    CP:  1.55D+00  1.42D+00  1.50D+00  1.25D+00
 E= -1173.03455386842     Delta-E=       -0.000000000115 Rises=F Damp=F
 DIIS: error= 1.14D-08 at cycle  15 NSaved=  15.
 NSaved=15 IEnMin=15 EnMin= -1173.03455386842     IErMin=15 ErrMin= 1.14D-08
 ErrMax= 1.14D-08  0.00D+00 EMaxC= 1.00D+00 BMatC= 6.70D-13 BMatP= 5.54D-12
 IDIUse=1 WtCom= 1.00D+00 WtEn= 0.00D+00
 Coeff-Com: -0.280D-06-0.191D-06 0.131D-04 0.285D-04-0.103D-05-0.250D-03
 Coeff-Com: -0.389D-03 0.320D-03 0.313D-02 0.556D-02-0.619D-02-0.458D-01
 Coeff-Com: -0.651D-01 0.197D+00 0.912D+00
 Coeff:     -0.280D-06-0.191D-06 0.131D-04 0.285D-04-0.103D-05-0.250D-03
 Coeff:     -0.389D-03 0.320D-03 0.313D-02 0.556D-02-0.619D-02-0.458D-01
 Coeff:     -0.651D-01 0.197D+00 0.912D+00
 Gap=     0.303 Goal=   None    Shift=    0.000
 RMSDP=4.56D-08 MaxDP=5.22D-06 DE=-1.15D-10 OVMax= 1.30D-06

 Cycle  16  Pass 1  IDiag  1:
 RMSU=  2.02D-08    CP:  1.02D+00  4.32D-01  9.19D-01  8.52D-01  1.14D+00
                    CP:  1.29D+00  1.17D+00  1.26D+00  1.32D+00  1.60D+00
                    CP:  1.56D+00  1.43D+00  1.55D+00  1.42D+00  1.29D+00
 E= -1173.03455386839     Delta-E=        0.000000000034 Rises=F Damp=F
 DIIS: error= 5.83D-09 at cycle  16 NSaved=  16.
 NSaved=16 IEnMin=15 EnMin= -1173.03455386842     IErMin=16 ErrMin= 5.83D-09
 ErrMax= 5.83D-09  0.00D+00 EMaxC= 1.00D+00 BMatC= 1.14D-13 BMatP= 6.70D-13
 IDIUse=1 WtCom= 1.00D+00 WtEn= 0.00D+00
 Coeff-Com: -0.290D-07 0.155D-07-0.115D-05-0.271D-05 0.634D-05 0.522D-04
 Coeff-Com:  0.128D-04-0.346D-03-0.709D-03 0.835D-03 0.788D-02 0.249D-02
 Coeff-Com: -0.641D-01-0.698D-01 0.267D+00 0.857D+00
 Coeff:     -0.290D-07 0.155D-07-0.115D-05-0.271D-05 0.634D-05 0.522D-04
 Coeff:      0.128D-04-0.346D-03-0.709D-03 0.835D-03 0.788D-02 0.249D-02
 Coeff:     -0.641D-01-0.698D-01 0.267D+00 0.857D+00
 Gap=     0.303 Goal=   None    Shift=    0.000
 RMSDP=1.64D-08 MaxDP=1.48D-06 DE= 3.37D-11 OVMax= 4.97D-07

 Cycle  17  Pass 1  IDiag  1:
 RMSU=  7.41D-09    CP:  1.02D+00  4.32D-01  9.19D-01  8.52D-01  1.14D+00
                    CP:  1.29D+00  1.17D+00  1.26D+00  1.32D+00  1.60D+00
                    CP:  1.56D+00  1.44D+00  1.57D+00  1.46D+00  1.43D+00
                    CP:  1.26D+00
 E= -1173.03455386826     Delta-E=        0.000000000124 Rises=F Damp=F
 DIIS: error= 1.78D-09 at cycle  17 NSaved=  17.
 NSaved=17 IEnMin=15 EnMin= -1173.03455386842     IErMin=17 ErrMin= 1.78D-09
 ErrMax= 1.78D-09  0.00D+00 EMaxC= 1.00D+00 BMatC= 1.66D-14 BMatP= 1.14D-13
 IDIUse=1 WtCom= 1.00D+00 WtEn= 0.00D+00
 Coeff-Com:  0.337D-07 0.352D-07-0.239D-05-0.533D-05 0.197D-05 0.555D-04
 Coeff-Com:  0.628D-04-0.134D-03-0.696D-03-0.621D-03 0.321D-02 0.830D-02
 Coeff-Com: -0.751D-02-0.495D-01-0.769D-01 0.255D+00 0.869D+00
 Coeff:      0.337D-07 0.352D-07-0.239D-05-0.533D-05 0.197D-05 0.555D-04
 Coeff:      0.628D-04-0.134D-03-0.696D-03-0.621D-03 0.321D-02 0.830D-02
 Coeff:     -0.751D-02-0.495D-01-0.769D-01 0.255D+00 0.869D+00
 Gap=     0.303 Goal=   None    Shift=    0.000
 RMSDP=5.96D-09 MaxDP=4.28D-07 DE= 1.24D-10 OVMax= 1.48D-07

 Error on total polarization charges =  0.06943
 SCF Done:  E(RwB97XD) =  -1173.03455387     A.U. after   17 cycles
            NFock= 17  Conv=0.60D-08     -V/T= 2.0050
 KE= 1.167141187182D+03 PE=-7.611277000558D+03 EE= 2.832169581308D+03
 SMD-CDS (non-electrostatic) energy       (kcal/mol) =      -2.18
 (included in total energy above)
 Leave Link  502 at Tue May  6 23:53:25 2025, MaxMem= 16106127360 cpu:           47006.6 elap:            1229.1
 (Enter /cm/shared/apps/Gaussian/g16-C01/g16/l701.exe)
 ... and contract with generalized density number  0.
 Compute integral first derivatives.
 R6Disp: Adding Grimme-D2 dispersion energy 1st derivatives to the gradient.
 D1PCM: PCM CHGder 1st derivatives, ID1Alg=3 FixD1E=F DoIter=F DoCFld=F I1PDM=0.
 GePol: Maximum number of non-zero 1st derivatives   =     249
 Leave Link  701 at Tue May  6 23:53:30 2025, MaxMem= 16106127360 cpu:             162.6 elap:               5.2
 (Enter /cm/shared/apps/Gaussian/g16-C01/g16/l702.exe)
 L702 exits ... SP integral derivatives will be done elsewhere.
 Leave Link  702 at Tue May  6 23:53:30 2025, MaxMem= 16106127360 cpu:               0.3 elap:               0.0
 (Enter /cm/shared/apps/Gaussian/g16-C01/g16/l703.exe)
 Integral derivatives from FoFJK, PRISM(SPDF).
 Compute integral first derivatives, UseDBF=F ICtDFT=           0.
 Calling FoFJK, ICntrl=      2127 FMM=F ISym2X=0 I1Cent= 0 IOpClX= 0 NMat=1 NMatS=1 NMatT=0.
 FoFJK:  IHMeth= 1 ICntrl=    2127 DoSepK=T KAlg= 0 I1Cent=           0 FoldK=F
 IRaf=         1 NMat=       1 IRICut=       1 DoRegI=T DoRafI=F ISym2E= 0 IDoP0=0 IntGTp=1.
 FoFCou: FMM=F IPFlag=           0 FMFlag=      100000 FMFlg1=         800
         NFxFlg=           0 DoJE=F BraDBF=F KetDBF=F FulRan=T
         wScrn=  0.000000 ICntrl=      2527 IOpCl=  0 I1Cent=           0 NGrid=           0
         NMat0=    1 NMatS0=      1 NMatT0=    0 NMatD0=    1 NMtDS0=    0 NMtDT0=    0
 Symmetry not used in FoFCou.
 Leave Link  703 at Tue May  6 23:58:37 2025, MaxMem= 16106127360 cpu:           12200.4 elap:             307.2
 (Enter /cm/shared/apps/Gaussian/g16-C01/g16/l716.exe)
 Dipole        =-1.35194597D+00 2.14368341D+00-4.45226227D-01
 ***** Axes restored to original set *****
 -------------------------------------------------------------------
 Center     Atomic                   Forces (Hartrees/Bohr)
 Number     Number              X              Y              Z
 -------------------------------------------------------------------
      1        6           0.001257740    0.000507140   -0.000261653
      2        8          -0.001014097   -0.000488684    0.000767056
      3        6          -0.000223687    0.000133013    0.000274660
      4        9          -0.000295878    0.000273936    0.000066956
      5        6          -0.000001476   -0.000662038   -0.000174494
      6        6           0.000225040    0.000517956    0.000484872
      7        7          -0.000574325   -0.000423822    0.000445229
      8        1           0.000381050    0.000083656    0.000164239
      9        6           0.000399073    0.000045900   -0.000170427
     10        6           0.000011470    0.000010212   -0.000091144
     11        6          -0.000393039    0.000457536   -0.000278577
     12        6          -0.000147823    0.000096751   -0.000100545
     13        6           0.000064615   -0.000111532    0.000000551
     14        6           0.000025873   -0.000323542    0.000107348
     15        1           0.000048603   -0.000005188   -0.000016749
     16        1           0.000057945   -0.000043301    0.000069194
     17        1           0.000157071    0.000422623   -0.000032174
     18        1           0.000108493   -0.000017573   -0.000044955
     19        7           0.002565240    0.002207147    0.001634339
     20        1          -0.003595058   -0.004374107   -0.002213768
     21        1           0.000155262    0.000029608   -0.000207134
     22        1           0.000334617   -0.000164465    0.000213575
     23        6           0.000044572    0.000223031   -0.000137756
     24        6          -0.000055963   -0.000115543    0.000062799
     25        6           0.000006273    0.000611058   -0.000214352
     26        6           0.000058574    0.000159559   -0.000192328
     27        6           0.000102876   -0.000120087   -0.000062965
     28        6           0.000020797    0.000068181   -0.000018412
     29        1           0.000712314    0.000831116   -0.000209109
     30        1          -0.000061717    0.000028179    0.000107807
     31        1          -0.000000966   -0.000078423    0.000044856
     32        1           0.000037836   -0.000019547   -0.000119494
     33        6          -0.000050494    0.000006804    0.000032785
     34        6          -0.000070820    0.000173398   -0.000290970
     35        6          -0.000018667    0.000030940   -0.000073022
     36        6           0.000020444   -0.000178324   -0.000005016
     37        6           0.000004443   -0.000059389    0.000112608
     38        6           0.000123571    0.000033741    0.000142965
     39        6          -0.000030278    0.000043845    0.000016033
     40        1          -0.000113812    0.000121776    0.000023723
     41        1           0.000016011   -0.000245280    0.000372430
     42        1           0.000072204    0.000000934   -0.000103643
     43        1          -0.000057042    0.000048728   -0.000044314
     44        1           0.000033805    0.000063694   -0.000056329
     45        1           0.000062918   -0.000055725   -0.000043987
     46        1          -0.000067515   -0.000042393   -0.000030305
     47        1          -0.000003952    0.000033275    0.000126419
     48        1          -0.000332122    0.000265229   -0.000076822
 -------------------------------------------------------------------
 Cartesian Forces:  Max     0.004374107 RMS     0.000650608
 Leave Link  716 at Tue May  6 23:58:37 2025, MaxMem= 16106127360 cpu:               0.4 elap:               0.1
 (Enter /cm/shared/apps/Gaussian/g16-C01/g16/l103.exe)

 GradGradGradGradGradGradGradGradGradGradGradGradGradGradGradGradGradGrad
 Berny optimization.
 FormGI is forming the generalized inverse of G from B-inverse, IUseBI=4.
 Internal  Forces:  Max     0.005472140 RMS     0.000689753
 Search for a saddle point.
 Step number   3 out of a maximum of  277
 All quantities printed in internal units (Hartrees-Bohrs-Radians)
 Swapping is turned off.
 Update second derivatives using D2CorX and points    2    3
 ITU=  0  0  0
     Eigenvalues ---   -0.17728   0.00032   0.00178   0.00387   0.00420
     Eigenvalues ---    0.00508   0.00582   0.00906   0.01141   0.01610
     Eigenvalues ---    0.01629   0.01678   0.01693   0.01760   0.01780
     Eigenvalues ---    0.01787   0.01803   0.01811   0.01972   0.02010
     Eigenvalues ---    0.02113   0.02137   0.02190   0.02417   0.02439
     Eigenvalues ---    0.02485   0.02525   0.02535   0.02556   0.02642
     Eigenvalues ---    0.02704   0.02725   0.02765   0.02797   0.02829
     Eigenvalues ---    0.02893   0.02901   0.02948   0.04396   0.04775
     Eigenvalues ---    0.04910   0.05183   0.05618   0.05825   0.06823
     Eigenvalues ---    0.07482   0.08106   0.08680   0.10074   0.10859
     Eigenvalues ---    0.10993   0.11045   0.11299   0.11374   0.11604
     Eigenvalues ---    0.11872   0.11896   0.11965   0.11976   0.12279
     Eigenvalues ---    0.12310   0.12460   0.12485   0.12713   0.12784
     Eigenvalues ---    0.12842   0.13902   0.14719   0.14861   0.17027
     Eigenvalues ---    0.18405   0.18833   0.19092   0.19207   0.19440
     Eigenvalues ---    0.19566   0.19606   0.19800   0.19943   0.20069
     Eigenvalues ---    0.20309   0.20730   0.20906   0.21684   0.22557
     Eigenvalues ---    0.22781   0.23383   0.26801   0.27721   0.29722
     Eigenvalues ---    0.30661   0.30967   0.31636   0.32249   0.33351
     Eigenvalues ---    0.33797   0.34084   0.34395   0.34494   0.35312
     Eigenvalues ---    0.35555   0.35890   0.36219   0.36744   0.37334
     Eigenvalues ---    0.37368   0.37541   0.37600   0.37734   0.37762
     Eigenvalues ---    0.37832   0.37848   0.37975   0.37995   0.38194
     Eigenvalues ---    0.38289   0.38380   0.38429   0.42768   0.43308
     Eigenvalues ---    0.43899   0.43909   0.44244   0.44583   0.45896
     Eigenvalues ---    0.46303   0.47303   0.47889   0.49213   0.49960
     Eigenvalues ---    0.50160   0.50266   0.50411   0.50673   0.53205
     Eigenvalues ---    0.53863   0.54049   0.54200
 Eigenvectors required to have negative eigenvalues:
                          R25       R3        A41       A43       D67
   1                    0.71735  -0.35816  -0.27670   0.21130  -0.17860
                          D70       R1        A2        D14       D20
   1                   -0.17658   0.16623  -0.15619  -0.09620   0.08531
 RFO step:  Lambda0=2.336821763D-05 Lambda=-1.23834483D-03.
 Linear search not attempted -- option 19 set.
 Iteration  1 RMS(Cart)=  0.12487797 RMS(Int)=  0.00441053
 Iteration  2 RMS(Cart)=  0.00813297 RMS(Int)=  0.00008289
 Iteration  3 RMS(Cart)=  0.00005099 RMS(Int)=  0.00008062
 Iteration  4 RMS(Cart)=  0.00000000 RMS(Int)=  0.00008062
 ITry= 1 IFail=0 DXMaxC= 7.88D-01 DCOld= 1.00D+10 DXMaxT= 3.00D-01 DXLimC= 3.00D+00 Rises=F
 Variable       Old X    -DE/DX   Delta X   Delta X   Delta X     New X
                                 (Linear)    (Quad)   (Total)
    R1        2.56866  -0.00066   0.00000  -0.00165  -0.00165   2.56700
    R2        2.81717  -0.00034   0.00000  -0.01070  -0.01064   2.80653
    R3        3.11431  -0.00037   0.00000   0.02789   0.02787   3.14218
    R4        2.85955   0.00001   0.00000  -0.00382  -0.00382   2.85573
    R5        2.63076   0.00008   0.00000   0.00590   0.00590   2.63666
    R6        2.60219   0.00090   0.00000   0.00811   0.00818   2.61037
    R7        2.83370   0.00189   0.00000   0.00427   0.00427   2.83797
    R8        2.56821  -0.00044   0.00000  -0.00783  -0.00780   2.56042
    R9        2.06710   0.00041   0.00000   0.00054   0.00054   2.06764
   R10        2.85454   0.00136   0.00000   0.00120   0.00120   2.85573
   R11        2.07681  -0.00011   0.00000   0.00118   0.00118   2.07799
   R12        1.91410  -0.00003   0.00000   0.00016   0.00016   1.91426
   R13        2.64492  -0.00041   0.00000   0.00106   0.00102   2.64595
   R14        2.68164   0.00001   0.00000  -0.00277  -0.00287   2.67877
   R15        2.64958   0.00004   0.00000  -0.00144  -0.00145   2.64812
   R16        2.63685  -0.00009   0.00000   0.00064   0.00068   2.63753
   R17        2.61424  -0.00008   0.00000   0.00012   0.00014   2.61438
   R18        2.05437  -0.00012   0.00000  -0.00014  -0.00014   2.05423
   R19        2.64839  -0.00027   0.00000  -0.00091  -0.00093   2.64747
   R20        2.71611   0.00026   0.00000  -0.00819  -0.00823   2.70788
   R21        2.61222  -0.00011   0.00000   0.00040   0.00041   2.61263
   R22        2.05638   0.00002   0.00000   0.00017   0.00017   2.05656
   R23        2.05527  -0.00010   0.00000  -0.00025  -0.00025   2.05502
   R24        2.05782  -0.00017   0.00000  -0.00064  -0.00064   2.05718
   R25        2.37438  -0.00547   0.00000  -0.00341  -0.00341   2.37097
   R26        1.93092  -0.00025   0.00000  -0.00035  -0.00035   1.93058
   R27        2.64237   0.00019   0.00000  -0.00184  -0.00183   2.64054
   R28        2.63407   0.00028   0.00000   0.00356   0.00356   2.63763
   R29        2.63710  -0.00018   0.00000   0.00070   0.00070   2.63780
   R30        2.64542  -0.00043   0.00000  -0.00173  -0.00173   2.64369
   R31        2.84408  -0.00004   0.00000  -0.00025  -0.00025   2.84383
   R32        2.62614  -0.00015   0.00000   0.00142   0.00142   2.62756
   R33        2.05522  -0.00070   0.00000  -0.00083  -0.00083   2.05440
   R34        2.63454  -0.00018   0.00000  -0.00190  -0.00190   2.63264
   R35        2.05886  -0.00011   0.00000   0.00022   0.00022   2.05908
   R36        2.05850  -0.00008   0.00000  -0.00024  -0.00024   2.05825
   R37        2.05907  -0.00012   0.00000  -0.00038  -0.00038   2.05869
   R38        2.07259  -0.00009   0.00000  -0.00015  -0.00015   2.07244
   R39        2.07555  -0.00008   0.00000  -0.00026  -0.00026   2.07528
   R40        2.07026  -0.00009   0.00000  -0.00031  -0.00031   2.06995
   R41        2.63622  -0.00006   0.00000   0.00094   0.00094   2.63716
   R42        2.63742   0.00009   0.00000  -0.00130  -0.00130   2.63612
   R43        2.63223  -0.00019   0.00000  -0.00062  -0.00063   2.63160
   R44        2.63276  -0.00023   0.00000   0.00019   0.00019   2.63295
   R45        2.05635  -0.00009   0.00000  -0.00018  -0.00018   2.05616
   R46        2.63006  -0.00021   0.00000  -0.00091  -0.00091   2.62915
   R47        2.05497  -0.00005   0.00000   0.00020   0.00020   2.05517
   R48        2.63003  -0.00006   0.00000   0.00050   0.00050   2.63054
   R49        2.05551  -0.00029   0.00000  -0.00040  -0.00040   2.05511
   R50        2.05600  -0.00007   0.00000  -0.00008  -0.00008   2.05592
   R51        2.05626  -0.00009   0.00000  -0.00017  -0.00017   2.05609
    A1        2.01372   0.00052   0.00000  -0.00405  -0.00409   2.00964
    A2        1.63056  -0.00009   0.00000  -0.00847  -0.00846   1.62210
    A3        2.02682  -0.00072   0.00000   0.00169   0.00169   2.02851
    A4        1.72374  -0.00096   0.00000  -0.00276  -0.00291   1.72083
    A5        2.04215   0.00031   0.00000   0.00310   0.00316   2.04530
    A6        1.94919   0.00088   0.00000   0.00870   0.00875   1.95795
    A7        1.89210  -0.00120   0.00000  -0.00160  -0.00164   1.89046
    A8        2.05825   0.00210   0.00000  -0.00665  -0.00674   2.05151
    A9        2.00169  -0.00053   0.00000  -0.00213  -0.00214   1.99955
   A10        2.15446   0.00274   0.00000   0.00280   0.00246   2.15691
   A11        2.03660  -0.00058   0.00000   0.00543   0.00504   2.04165
   A12        2.09026  -0.00213   0.00000  -0.00539  -0.00574   2.08452
   A13        1.86963  -0.00010   0.00000   0.01201   0.01161   1.88124
   A14        1.98057   0.00267   0.00000   0.01824   0.01797   1.99855
   A15        1.87887  -0.00152   0.00000  -0.02435  -0.02428   1.85460
   A16        1.95295   0.00005   0.00000   0.01231   0.01193   1.96488
   A17        1.85888   0.00039   0.00000  -0.00158  -0.00145   1.85743
   A18        1.91734  -0.00164   0.00000  -0.01851  -0.01842   1.89892
   A19        2.11268  -0.00084   0.00000  -0.00660  -0.00653   2.10615
   A20        2.10267   0.00056   0.00000   0.00830   0.00807   2.11074
   A21        2.04310   0.00021   0.00000   0.00072   0.00081   2.04391
   A22        2.17116   0.00019   0.00000  -0.00704  -0.00729   2.16388
   A23        2.04111  -0.00017   0.00000   0.00360   0.00379   2.04490
   A24        2.07089  -0.00002   0.00000   0.00347   0.00352   2.07440
   A25        2.08035   0.00005   0.00000   0.00195   0.00196   2.08231
   A26        2.10973  -0.00001   0.00000  -0.00129  -0.00129   2.10844
   A27        2.09310  -0.00004   0.00000  -0.00067  -0.00067   2.09243
   A28        2.06306   0.00007   0.00000   0.00064   0.00068   2.06374
   A29        2.19527   0.00017   0.00000  -0.01040  -0.01065   2.18462
   A30        2.02422  -0.00023   0.00000   0.01003   0.01021   2.03444
   A31        2.12751  -0.00010   0.00000  -0.00328  -0.00333   2.12418
   A32        2.05744   0.00000   0.00000   0.00131   0.00133   2.05877
   A33        2.09823   0.00009   0.00000   0.00198   0.00200   2.10023
   A34        2.08826   0.00005   0.00000   0.00011   0.00011   2.08837
   A35        2.10568  -0.00005   0.00000  -0.00089  -0.00089   2.10478
   A36        2.08911   0.00001   0.00000   0.00077   0.00077   2.08988
   A37        2.13512  -0.00004   0.00000  -0.00284  -0.00289   2.13223
   A38        2.08581   0.00011   0.00000   0.00344   0.00345   2.08926
   A39        2.06210  -0.00007   0.00000  -0.00070  -0.00068   2.06142
   A40        2.21353   0.00092   0.00000  -0.00654  -0.00663   2.20691
   A41        1.21130  -0.00264   0.00000  -0.02362  -0.02348   1.18782
   A42        1.88990   0.00006   0.00000   0.00371   0.00385   1.89375
   A43        2.31833   0.00136   0.00000   0.01344   0.01315   2.33148
   A44        1.88989  -0.00047   0.00000   0.00739   0.00733   1.89722
   A45        1.83778   0.00032   0.00000  -0.00259  -0.00265   1.83514
   A46        2.10963   0.00259   0.00000   0.01654   0.01650   2.12613
   A47        2.11090  -0.00186   0.00000  -0.01331  -0.01335   2.09755
   A48        2.06187  -0.00072   0.00000  -0.00265  -0.00268   2.05919
   A49        2.05585  -0.00011   0.00000  -0.00068  -0.00069   2.05517
   A50        2.11857   0.00032   0.00000   0.00228   0.00228   2.12086
   A51        2.10856  -0.00021   0.00000  -0.00165  -0.00165   2.10692
   A52        2.10828   0.00029   0.00000   0.00041   0.00039   2.10867
   A53        2.08266   0.00030   0.00000   0.00602   0.00598   2.08864
   A54        2.09225  -0.00059   0.00000  -0.00642  -0.00646   2.08579
   A55        2.11190   0.00040   0.00000   0.00235   0.00234   2.11425
   A56        2.08631  -0.00021   0.00000  -0.00062  -0.00062   2.08569
   A57        2.08497  -0.00019   0.00000  -0.00173  -0.00173   2.08324
   A58        2.11246  -0.00002   0.00000  -0.00085  -0.00086   2.11160
   A59        2.08690   0.00004   0.00000   0.00088   0.00089   2.08778
   A60        2.08383  -0.00003   0.00000  -0.00004  -0.00003   2.08380
   A61        2.11601   0.00016   0.00000   0.00141   0.00141   2.11742
   A62        2.08396  -0.00010   0.00000  -0.00040  -0.00041   2.08355
   A63        2.08321  -0.00006   0.00000  -0.00102  -0.00102   2.08219
   A64        1.94130  -0.00008   0.00000  -0.00145  -0.00145   1.93985
   A65        1.93323  -0.00004   0.00000  -0.00033  -0.00033   1.93289
   A66        1.94223   0.00016   0.00000   0.00149   0.00149   1.94371
   A67        1.87242   0.00002   0.00000  -0.00011  -0.00011   1.87231
   A68        1.89118  -0.00003   0.00000   0.00012   0.00012   1.89131
   A69        1.88085  -0.00003   0.00000   0.00029   0.00028   1.88113
   A70        2.06859  -0.00103   0.00000  -0.00544  -0.00545   2.06313
   A71        2.13073   0.00127   0.00000   0.00519   0.00517   2.13590
   A72        2.08381  -0.00024   0.00000   0.00015   0.00014   2.08395
   A73        2.08906  -0.00004   0.00000  -0.00002  -0.00003   2.08903
   A74        2.09671   0.00004   0.00000   0.00018   0.00018   2.09688
   A75        2.09742  -0.00000   0.00000  -0.00015  -0.00015   2.09727
   A76        2.09947   0.00023   0.00000   0.00033   0.00034   2.09981
   A77        2.08723  -0.00024   0.00000  -0.00032  -0.00032   2.08691
   A78        2.09648   0.00001   0.00000  -0.00001  -0.00002   2.09646
   A79        2.09968  -0.00004   0.00000  -0.00059  -0.00058   2.09910
   A80        2.09468   0.00030   0.00000   0.00125   0.00125   2.09593
   A81        2.08882  -0.00027   0.00000  -0.00066  -0.00066   2.08816
   A82        2.09697   0.00012   0.00000   0.00056   0.00056   2.09752
   A83        2.09722  -0.00003   0.00000   0.00005   0.00005   2.09727
   A84        2.08900  -0.00009   0.00000  -0.00060  -0.00061   2.08839
   A85        2.09733  -0.00004   0.00000  -0.00042  -0.00042   2.09691
   A86        2.09682   0.00003   0.00000   0.00032   0.00032   2.09713
   A87        2.08903   0.00000   0.00000   0.00011   0.00011   2.08913
    D1       -2.98368   0.00050   0.00000   0.01835   0.01837  -2.96531
    D2       -0.67233   0.00045   0.00000   0.00736   0.00737  -0.66496
    D3       -1.27241   0.00003   0.00000   0.00650   0.00650  -1.26592
    D4        1.03893  -0.00001   0.00000  -0.00448  -0.00450   1.03443
    D5        0.81980   0.00061   0.00000   0.01668   0.01668   0.83648
    D6        3.13114   0.00056   0.00000   0.00570   0.00568   3.13682
    D7        2.41313   0.00046   0.00000   0.01605   0.01615   2.42927
    D8        0.16607   0.00039   0.00000   0.01552   0.01541   0.18148
    D9       -1.57825   0.00077   0.00000   0.02594   0.02601  -1.55224
   D10        0.38267   0.00008   0.00000   0.02229   0.02239   0.40506
   D11       -1.86439   0.00001   0.00000   0.02176   0.02165  -1.84274
   D12        2.67448   0.00039   0.00000   0.03218   0.03225   2.70672
   D13       -1.77735  -0.00013   0.00000   0.01635   0.01643  -1.76092
   D14        2.25878  -0.00020   0.00000   0.01582   0.01569   2.27447
   D15        0.51446   0.00018   0.00000   0.02624   0.02629   0.54075
   D16       -0.61497  -0.00020   0.00000  -0.04285  -0.04284  -0.65781
   D17        2.53882  -0.00021   0.00000  -0.03317  -0.03316   2.50565
   D18        1.85979   0.00016   0.00000  -0.04333  -0.04330   1.81649
   D19       -1.26961   0.00015   0.00000  -0.03366  -0.03363  -1.30323
   D20       -2.45562  -0.00024   0.00000  -0.03864  -0.03868  -2.49430
   D21        0.69817  -0.00025   0.00000  -0.02897  -0.02900   0.66916
   D22        1.25440   0.00081   0.00000   0.06217   0.06230   1.31670
   D23       -1.82127   0.00039   0.00000   0.01215   0.01211  -1.80915
   D24       -2.76727   0.00057   0.00000   0.05056   0.05067  -2.71660
   D25        0.44025   0.00015   0.00000   0.00055   0.00048   0.44073
   D26       -0.21297  -0.00020   0.00000  -0.01268  -0.01249  -0.22545
   D27       -2.37724  -0.00196   0.00000  -0.04931  -0.04936  -2.42660
   D28        1.78029  -0.00053   0.00000  -0.02036  -0.02031   1.75999
   D29        2.86077   0.00029   0.00000   0.03921   0.03927   2.90003
   D30        0.69649  -0.00147   0.00000   0.00257   0.00240   0.69889
   D31       -1.42916  -0.00004   0.00000   0.03152   0.03145  -1.39771
   D32       -2.71027  -0.00050   0.00000  -0.02736  -0.02743  -2.73770
   D33        0.67542  -0.00017   0.00000  -0.03922  -0.03925   0.63617
   D34        0.49470  -0.00109   0.00000  -0.07574  -0.07575   0.41895
   D35       -2.40280  -0.00076   0.00000  -0.08760  -0.08756  -2.49036
   D36        1.36321   0.00167   0.00000   0.15015   0.15027   1.51348
   D37       -1.73476   0.00149   0.00000   0.13433   0.13443  -1.60033
   D38       -0.75504  -0.00019   0.00000   0.11166   0.11154  -0.64349
   D39        2.43018  -0.00038   0.00000   0.09584   0.09570   2.52588
   D40       -2.81591   0.00035   0.00000   0.11795   0.11798  -2.69794
   D41        0.36930   0.00016   0.00000   0.10213   0.10213   0.47144
   D42        0.23388  -0.00117   0.00000   0.04660   0.04657   0.28045
   D43       -2.91595  -0.00104   0.00000   0.05079   0.05079  -2.86517
   D44       -2.67306  -0.00071   0.00000   0.03625   0.03621  -2.63685
   D45        0.46030  -0.00058   0.00000   0.04045   0.04042   0.50072
   D46       -3.11257  -0.00019   0.00000   0.00132   0.00134  -3.11122
   D47        0.06898  -0.00059   0.00000  -0.00776  -0.00772   0.06127
   D48        0.03739  -0.00032   0.00000  -0.00294  -0.00294   0.03446
   D49       -3.06424  -0.00072   0.00000  -0.01202  -0.01200  -3.07624
   D50       -3.13232   0.00011   0.00000  -0.00101  -0.00104  -3.13336
   D51        0.00667   0.00001   0.00000   0.00042   0.00039   0.00705
   D52        0.00153   0.00023   0.00000   0.00288   0.00289   0.00442
   D53        3.14051   0.00013   0.00000   0.00431   0.00432  -3.13835
   D54        0.02377  -0.00015   0.00000  -0.00081  -0.00081   0.02296
   D55       -3.13583  -0.00007   0.00000  -0.00161  -0.00161  -3.13744
   D56       -3.11910  -0.00007   0.00000  -0.00187  -0.00186  -3.12096
   D57        0.00449   0.00002   0.00000  -0.00267  -0.00267   0.00182
   D58        0.01659   0.00006   0.00000   0.00060   0.00062   0.01721
   D59        3.13822   0.00005   0.00000  -0.00525  -0.00524   3.13299
   D60       -3.12374  -0.00003   0.00000   0.00165   0.00166  -3.12208
   D61       -0.00211  -0.00004   0.00000  -0.00419  -0.00419  -0.00630
   D62       -0.04718   0.00018   0.00000   0.00136   0.00133  -0.04585
   D63        3.11412   0.00019   0.00000   0.00708   0.00705   3.12116
   D64        3.05835   0.00055   0.00000   0.00910   0.00915   3.06750
   D65       -0.06354   0.00056   0.00000   0.01482   0.01487  -0.04867
   D66       -0.87006   0.00118   0.00000  -0.03070  -0.03053  -0.90059
   D67        0.79573  -0.00099   0.00000  -0.06379  -0.06391   0.73183
   D68        3.12131   0.00067   0.00000  -0.03921  -0.03908   3.08223
   D69        2.31071   0.00077   0.00000  -0.03943  -0.03927   2.27144
   D70       -2.30668  -0.00139   0.00000  -0.07252  -0.07265  -2.37933
   D71        0.01889   0.00026   0.00000  -0.04793  -0.04782  -0.02893
   D72       -0.03278   0.00001   0.00000  -0.00094  -0.00095  -0.03374
   D73        3.12664  -0.00007   0.00000  -0.00013  -0.00013   3.12651
   D74        3.11147   0.00011   0.00000  -0.00240  -0.00241   3.10906
   D75       -0.01229   0.00003   0.00000  -0.00159  -0.00159  -0.01388
   D76       -3.09826   0.00001   0.00000  -0.00409  -0.00422  -3.10248
   D77        0.04221   0.00031   0.00000   0.01178   0.01172   0.05392
   D78        0.00091   0.00016   0.00000   0.01102   0.01101   0.01192
   D79        3.14137   0.00046   0.00000   0.02688   0.02695  -3.11486
   D80        3.09856   0.00006   0.00000   0.00259   0.00247   3.10103
   D81       -0.04120   0.00017   0.00000   0.00510   0.00500  -0.03620
   D82       -0.00057  -0.00020   0.00000  -0.01328  -0.01326  -0.01383
   D83       -3.14033  -0.00010   0.00000  -0.01077  -0.01073   3.13212
   D84       -0.00059   0.00007   0.00000   0.00341   0.00342   0.00283
   D85       -3.14090   0.00007   0.00000   0.00560   0.00559  -3.13531
   D86        3.11964   0.00001   0.00000   0.00109   0.00110   3.12074
   D87       -0.02067   0.00001   0.00000   0.00328   0.00327  -0.01741
   D88        0.00093  -0.00011   0.00000  -0.00566  -0.00565  -0.00472
   D89        3.13917  -0.00016   0.00000  -0.00967  -0.00967   3.12951
   D90       -3.11943  -0.00006   0.00000  -0.00340  -0.00339  -3.12282
   D91        0.01882  -0.00011   0.00000  -0.00741  -0.00742   0.01140
   D92        2.39036   0.00006   0.00000  -0.01239  -0.01239   2.37797
   D93       -1.81208   0.00001   0.00000  -0.01369  -0.01370  -1.82578
   D94        0.27986   0.00005   0.00000  -0.01257  -0.01258   0.26729
   D95       -0.77324   0.00001   0.00000  -0.01477  -0.01477  -0.78801
   D96        1.30750  -0.00005   0.00000  -0.01607  -0.01607   1.29143
   D97       -2.88374  -0.00001   0.00000  -0.01496  -0.01495  -2.89869
   D98       -0.00111  -0.00000   0.00000  -0.00162  -0.00165  -0.00277
   D99       -3.13936   0.00004   0.00000   0.00238   0.00236  -3.13700
   D100      -3.14157  -0.00031   0.00000  -0.01757  -0.01758   3.12404
   D101       0.00337  -0.00026   0.00000  -0.01357  -0.01356  -0.01019
   D102       0.00043   0.00009   0.00000   0.00619   0.00616   0.00660
   D103       3.14075   0.00009   0.00000   0.00400   0.00400  -3.13844
   D104       3.14019  -0.00001   0.00000   0.00368   0.00364  -3.13935
   D105      -0.00268  -0.00001   0.00000   0.00150   0.00148  -0.00120
   D106      -3.12970   0.00005   0.00000   0.01022   0.01020  -3.11950
   D107       0.01491   0.00006   0.00000   0.01027   0.01024   0.02515
   D108       0.00004   0.00008   0.00000   0.00085   0.00086   0.00089
   D109      -3.13854   0.00008   0.00000   0.00089   0.00090  -3.13764
   D110       3.13791  -0.00008   0.00000  -0.01132  -0.01135   3.12656
   D111      -0.00852  -0.00010   0.00000  -0.00843  -0.00845  -0.01697
   D112       0.00861  -0.00009   0.00000  -0.00152  -0.00152   0.00709
   D113      -3.13781  -0.00011   0.00000   0.00136   0.00137  -3.13644
   D114       0.00381   0.00005   0.00000   0.00113   0.00113   0.00495
   D115      -3.13644   0.00000   0.00000  -0.00152  -0.00152  -3.13796
   D116      -3.14115   0.00002   0.00000   0.00117   0.00118  -3.13997
   D117       0.00179  -0.00002   0.00000  -0.00147  -0.00148   0.00031
   D118       0.00482  -0.00006   0.00000  -0.00180  -0.00180   0.00303
   D119       3.14097  -0.00003   0.00000  -0.00031  -0.00032   3.14065
   D120      -3.13340  -0.00003   0.00000  -0.00184  -0.00184  -3.13524
   D121       0.00274  -0.00001   0.00000  -0.00036  -0.00036   0.00238
   D122      -0.00675  -0.00000   0.00000   0.00081   0.00080  -0.00595
   D123       3.14026  -0.00003   0.00000  -0.00067  -0.00067   3.13959
   D124       3.13181  -0.00001   0.00000   0.00076   0.00075   3.13256
   D125      -0.00436  -0.00003   0.00000  -0.00071  -0.00072  -0.00508
   D126      -0.01057   0.00003   0.00000   0.00053   0.00053  -0.01004
   D127       3.12969   0.00007   0.00000   0.00317   0.00317   3.13285
   D128       3.13583   0.00005   0.00000  -0.00235  -0.00236   3.13347
   D129      -0.00710   0.00009   0.00000   0.00029   0.00028  -0.00681
         Item               Value     Threshold  Converged?
 Maximum Force            0.005472     0.000450     NO 
 RMS     Force            0.000690     0.000300     NO 
 Maximum Displacement     0.787504     0.001800     NO 
 RMS     Displacement     0.126671     0.001200     NO 
 Predicted change in Energy=-7.070411D-04
 Lowest energy point so far.  Saving SCF results.
 GradGradGradGradGradGradGradGradGradGradGradGradGradGradGradGradGradGrad

 Leave Link  103 at Tue May  6 23:58:38 2025, MaxMem= 16106127360 cpu:               3.3 elap:               0.2
 (Enter /cm/shared/apps/Gaussian/g16-C01/g16/l202.exe)
                          Input orientation:                          
 ---------------------------------------------------------------------
 Center     Atomic      Atomic             Coordinates (Angstroms)
 Number     Number       Type             X           Y           Z
 ---------------------------------------------------------------------
      1          6           0       -1.384393   -1.403012    1.537480
      2          8           0       -0.490637   -0.583829    2.150171
      3          6           0       -1.342183   -1.385191    0.053034
      4          9           0       -2.450984   -2.083951   -0.425548
      5          6           0       -1.118370   -0.170299   -0.565077
      6          6           0        0.225985    0.496474   -0.624163
      7          7           0       -2.189931    0.440857   -1.125469
      8          1           0       -2.068225    1.118932   -1.868125
      9          6           0       -3.453400    0.370977   -0.526092
     10          6           0       -6.069599    0.273405    0.494669
     11          6           0       -3.672339   -0.026368    0.816893
     12          6           0       -4.556337    0.723325   -1.315457
     13          6           0       -5.845252    0.697495   -0.816000
     14          6           0       -4.992022   -0.089028    1.282998
     15          1           0       -4.371825    1.023118   -2.345234
     16          1           0       -6.676541    0.990898   -1.452757
     17          1           0       -5.158860   -0.413091    2.308778
     18          1           0       -7.077135    0.227551    0.900195
     19          7           0       -2.642947   -0.340028    1.763104
     20          1           0       -1.535013    0.179599    2.039964
     21          1           0       -3.077514   -0.539022    2.666018
     22          1           0        0.885365   -0.017626    0.081581
     23          6           0        0.194448    1.991396   -0.405293
     24          6           0        0.041304    4.796224   -0.033471
     25          6           0        0.245988    2.549816    0.874547
     26          6           0        0.078377    2.857611   -1.493583
     27          6           0       -0.000846    4.236519   -1.311513
     28          6           0        0.169041    3.926386    1.054743
     29          1           0        0.361409    1.902133    1.740028
     30          1           0        0.044997    2.449245   -2.503231
     31          1           0       -0.093826    4.886045   -2.180873
     32          1           0        0.216049    4.335512    2.063318
     33          6           0       -0.016631    6.285412    0.175451
     34          6           0       -1.636046   -2.735156    2.205122
     35          6           0       -1.993172   -5.225109    3.424192
     36          6           0       -0.555413   -3.391613    2.795698
     37          6           0       -2.895798   -3.333928    2.226398
     38          6           0       -3.074373   -4.571169    2.838823
     39          6           0       -0.732407   -4.632550    3.399373
     40          1           0        0.427181   -2.925636    2.783954
     41          1           0       -3.744706   -2.834471    1.765326
     42          1           0       -4.062854   -5.025275    2.856745
     43          1           0        0.117420   -5.136383    3.855189
     44          1           0       -2.133141   -6.192881    3.901409
     45          1           0       -0.693834    6.543362    0.998603
     46          1           0        0.974988    6.681009    0.432786
     47          1           0       -0.358819    6.802098   -0.727751
     48          1           0        0.626411    0.293667   -1.628006
 ---------------------------------------------------------------------
                    Distance matrix (angstroms):
                    1          2          3          4          5
     1  C    0.000000
     2  O    1.358400   0.000000
     3  C    1.485152   2.401103   0.000000
     4  F    2.335545   3.567584   1.395258   0.000000
     5  C    2.451754   2.817380   1.381346   2.336107   0.000000
     6  C    3.297585   3.062276   2.541340   3.723467   1.501788
     7  N    3.337670   3.829805   2.332809   2.633001   1.354914
     8  H    4.292549   4.640570   3.238615   3.533553   2.064528
     9  C    3.418503   4.105120   2.806555   2.653605   2.397262
    10  C    5.084190   5.882206   5.029357   4.415688   5.082775
    11  C    2.765699   3.494512   2.803481   2.696111   2.907458
    12  C    4.766738   5.499922   4.080366   3.620117   3.630599
    13  C    5.463540   6.253948   5.036907   4.405673   4.812426
    14  C    3.847896   4.610779   4.063763   3.654548   4.292687
    15  H    5.466838   6.152606   4.553061   4.126584   3.895916
    16  H    6.532929   7.329820   6.030637   5.325898   5.747140
    17  H    3.977619   4.674036   4.538764   4.195343   4.964227
    18  H    5.955852   6.752979   6.017332   5.338717   6.149161
    19  N    1.662769   2.200386   2.389287   2.805052   2.788112
    20  H    1.667284   1.298341   2.536462   3.470074   2.661251
    21  H    2.210597   2.638188   3.248855   3.512424   3.796600
    22  H    3.031622   2.548143   2.614004   3.957032   2.111026
    23  C    4.217714   3.692089   3.737999   4.858722   2.534156
    24  C    6.552177   5.830628   6.334936   7.328167   5.127748
    25  C    4.326947   3.462595   4.322204   5.516856   3.366454
    26  C    5.429544   5.044228   4.734066   5.653088   3.385641
    27  C    6.468019   5.954738   5.938417   6.836407   4.607176
    28  C    5.572134   4.687983   5.612492   6.721603   4.589561
    29  H    3.743372   2.659738   4.068744   5.337429   3.434856
    30  H    5.762845   5.580376   4.812657   5.576429   3.460040
    31  H    7.419161   6.988199   6.773266   7.564272   5.406209
    32  H    5.980684   4.970600   6.260653   7.383565   5.384373
    33  C    7.927027   7.163147   7.785257   8.736905   6.590782
    34  C    1.511186   2.437866   2.557389   2.829950   3.810575
    35  C    4.305662   5.042046   5.151064   4.989686   6.498512
    36  C    2.494966   2.881762   3.488115   3.959747   4.689201
    37  C    2.547036   3.654265   3.306782   2.965319   4.578224
    38  C    3.819260   4.800918   4.572916   4.151022   5.897470
    39  C    3.784395   4.243948   4.702674   4.907024   5.981431
    40  H    2.674674   2.593864   3.600214   4.392399   4.603979
    41  H    2.769850   3.975231   3.287015   2.652720   4.407520
    42  H    4.694189   5.743381   5.339762   4.692863   6.629453
    43  H    4.643843   4.899242   5.536991   5.851389   6.762243
    44  H    5.393665   6.101320   6.208823   5.975524   7.566423
    45  H    7.994506   7.222482   8.011018   8.918874   6.906415
    46  H    8.493434   7.607584   8.401016   9.449791   7.233139
    47  H    8.573617   7.927908   8.283015   9.134022   7.015532
    48  H    4.116109   4.036387   3.085421   4.070545   2.095076
                    6          7          8          9         10
     6  C    0.000000
     7  N    2.468005   0.000000
     8  H    2.682964   1.012984   0.000000
     9  C    3.682831   1.400175   2.068623   0.000000
    10  C    6.398118   4.207696   4.723209   2.809976   0.000000
    11  C    4.188906   2.487690   3.330798   1.417542   2.437324
    12  C    4.837349   2.390765   2.579273   1.401326   2.401863
    13  C    6.077592   3.677364   3.943414   2.431382   1.395721
    14  C    5.586382   3.732720   4.465124   2.419043   1.383471
    15  H    4.937539   2.566615   2.354439   2.139641   3.392573
    16  H    6.969640   4.532034   4.628769   3.410520   2.162324
    17  H    6.198872   4.619288   5.417162   3.399977   2.142829
    18  H    7.465356   5.294674   5.792006   3.896962   1.087052
    19  N    3.824860   3.026361   3.955338   2.530372   3.705019
    20  H    3.209220   3.243014   4.054605   3.209592   4.791576
    21  H    4.776049   4.015388   4.932132   3.340502   3.785150
    22  H    1.094146   3.335359   3.717097   4.398313   6.973296
    23  C    1.511188   2.933955   2.832095   3.993388   6.557416
    24  C    4.344062   5.013990   4.619366   5.660251   7.620890
    25  C    2.542193   3.792292   3.863323   4.516038   6.724060
    26  C    2.520445   3.334881   2.787685   4.426380   6.959086
    27  C    3.809441   4.385631   3.781960   5.242083   7.469828
    28  C    3.819197   4.739936   4.629289   5.316207   7.251109
    29  H    2.753837   4.105575   4.419875   4.693880   6.749928
    30  H    2.716057   3.305565   2.576587   4.524054   7.149124
    31  H    4.668400   5.026652   4.264646   5.866078   8.009047
    32  H    4.686243   5.579019   5.569609   5.990613   7.646617
    33  C    5.848936   6.369808   5.922648   6.876342   8.537245
    34  C    4.681393   4.635373   5.624244   4.517784   5.624365
    35  C    7.351895   7.269202   8.262029   7.003799   7.445335
    36  C    5.236722   5.721454   6.662197   5.795663   7.009518
    37  C    5.704666   5.097280   6.105568   4.649026   5.107323
    38  C    6.968906   6.451221   7.452849   5.990921   6.159248
    39  C    6.588949   6.952555   7.912679   6.917251   7.809693
    40  H    4.833899   5.784993   6.650370   6.073136   7.594922
    41  H    5.707122   4.637003   5.625118   3.950994   4.083942
    42  H    7.810287   7.017440   8.003389   6.398013   6.138603
    43  H    7.197601   7.825371   8.755704   7.891604   8.879083
    44  H    8.413902   8.323413   9.314201   8.026835   8.301471
    45  H    6.328056   6.632538   6.287409   6.930962   8.274367
    46  H    6.318751   7.168289   6.744778   7.768306   9.522994
    47  H    6.333531   6.631481   6.043252   7.139777   8.759632
    48  H    1.099623   2.864611   2.828390   4.226707   7.024437
                   11         12         13         14         15
    11  C    0.000000
    12  C    2.427016   0.000000
    13  C    2.812805   1.382544   0.000000
    14  C    1.400979   2.757119   2.398418   0.000000
    15  H    3.404372   1.088283   2.148389   3.845201   0.000000
    16  H    3.900176   2.141428   1.087468   3.389424   2.471694
    17  H    2.141266   3.845719   3.386558   1.088613   4.933756
    18  H    3.415267   3.392540   2.164187   2.143468   4.299353
    19  N    1.432949   3.777475   4.240635   2.410737   4.661075
    20  H    2.471130   4.547844   5.196432   3.549094   5.290461
    21  H    2.008953   4.430866   4.616686   2.404283   5.406307
    22  H    4.616646   5.666819   6.827756   5.999347   5.883079
    23  C    4.529586   5.000636   6.190383   5.837633   5.054877
    24  C    6.145865   6.274575   7.215503   7.136746   6.249503
    25  C    4.689704   5.585204   6.587279   5.879377   5.832837
    26  C    5.265312   5.105632   6.341499   6.488531   4.888248
    27  C    6.015162   5.752829   6.850351   7.096033   5.522679
    28  C    5.516977   6.181152   7.077933   6.543104   6.372462
    29  H    4.565349   5.908452   6.819610   5.729993   6.313916
    30  H    5.565112   5.055876   6.372630   6.793373   4.644041
    31  H    6.776736   6.163699   7.244704   7.793720   5.766324
    32  H    5.974875   6.873113   7.633152   6.878187   7.173275
    33  C    7.322173   7.332704   8.135147   8.161780   7.281024
    34  C    3.662131   5.734428   6.215118   4.372057   6.504986
    35  C    6.053472   8.026080   8.239842   6.321167   8.830889
    36  C    4.995575   7.059866   7.599182   5.734007   7.777148
    37  C    3.678270   5.635905   5.848747   3.976624   6.485547
    38  C    5.010088   6.891004   6.985294   5.117379   7.736528
    39  C    6.043948   8.095520   8.504112   6.577762   8.844910
    40  H    5.392694   7.413200   8.088891   6.298172   8.058019
    41  H    2.964828   4.775759   4.852867   3.053833   5.671945
    42  H    5.413185   7.120197   7.029659   5.263704   7.983677
    43  H    7.050232   9.105810   9.560733   7.628785   9.825376
    44  H    7.064648   8.995636   9.138435   7.230927   9.803208
    45  H    7.215667   7.358439   8.000253   7.908469   7.428456
    46  H    8.169094   8.315402   9.158470   9.064296   8.265442
    47  H    7.745533   7.410535   8.208222   8.543845   7.219216
    48  H    4.955725   5.209911   6.534896   6.339337   5.101851
                   16         17         18         19         20
    16  H    0.000000
    17  H    4.292282   0.000000
    18  H    2.505904   2.464611   0.000000
    19  N    5.327570   2.575445   4.552886   0.000000
    20  H    6.268382   3.681822   5.658311   1.254664   0.000000
    21  H    5.679609   2.115533   4.438776   1.021616   1.813193
    22  H    7.781628   6.453639   8.008223   3.921791   3.119677
    23  C    7.022014   6.465729   7.595483   4.264774   3.500417
    24  C    7.850116   7.724300   8.509799   6.067452   5.300673
    25  C    7.467796   6.328366   7.682558   4.181707   3.185606
    26  C    7.008225   7.251490   7.990541   5.313804   4.718127
    27  C    7.424212   7.831379   8.428365   6.113816   5.481301
    28  C    7.859176   6.984998   8.137096   5.158618   4.232360
    29  H    7.781836   6.013078   7.670820   3.748863   2.579438
    30  H    6.957683   7.643856   8.200244   5.762526   5.318679
    31  H    7.683389   8.596068   8.942100   7.026010   6.484066
    32  H    8.429533   7.176290   8.450961   5.488594   4.509809
    33  C    8.662410   8.709968   9.331326   7.301687   6.562228
    34  C    7.257420   4.220539   6.331344   2.635502   2.921179
    35  C    9.184624   5.866962   7.870752   5.200523   5.597935
    36  C    8.644304   5.504581   7.695722   3.838779   3.779459
    37  C    6.821607   3.695879   5.650356   3.040068   3.772449
    38  C    7.894927   4.681415   6.542789   4.387010   5.057431
    39  C    9.513099   6.211820   8.373890   4.975267   5.064479
    40  H    9.151602   6.143495   8.354992   4.141641   3.747828
    41  H    5.795270   2.856266   4.607549   2.726926   3.747371
    42  H    7.848408   4.772184   6.364445   5.016346   5.843615
    43  H   10.577135   7.248449   9.448037   5.916205   5.855361
    44  H   10.045708   6.715461   8.641313   6.252051   6.665676
    45  H    8.522430   8.369304   8.980294   7.194759   6.503037
    46  H    9.720007   9.563979  10.329679   8.009629   7.152024
    47  H    8.614482   9.182584   9.539950   7.901365   7.273319
    48  H    7.338253   7.033288   8.108070   4.752883   4.258963
                   21         22         23         24         25
    21  H    0.000000
    22  H    4.759787   0.000000
    23  C    5.151864   2.179582   0.000000
    24  C    6.743821   4.888642   2.833507   0.000000
    25  C    4.878109   2.762129   1.397311   2.431613   0.000000
    26  C    6.228888   3.376293   1.395771   2.427246   2.393924
    27  C    6.934871   4.563313   2.428982   1.395864   2.772139
    28  C    5.751191   4.124972   2.424157   1.398980   1.390445
    29  H    4.317741   2.590454   2.153659   3.409330   1.087140
    30  H    6.738023   3.670548   2.152512   3.407056   3.385247
    31  H    7.862957   5.488488   3.408046   2.153523   3.861222
    32  H    5.913704   4.829604   3.404319   2.153908   2.145410
    33  C    7.883199   6.367943   4.338248   1.504888   3.809512
    34  C    2.667070   4.272225   5.701339   8.034083   5.765709
    35  C    4.869295   6.824728   8.457457  10.794519   8.483159
    36  C    3.809867   4.563558   6.307569   8.683372   6.295526
    37  C    2.835099   5.467659   6.695856   8.934929   6.805642
    38  C    4.035850   6.634506   8.017278  10.281322   8.098864
    39  C    4.774338   5.909522   7.694881  10.064036   7.675830
    40  H    4.241783   3.996157   5.865378   8.228846   5.801658
    41  H    2.554501   5.675136   6.596781   8.706150   6.760893
    42  H    4.597145   7.567229   8.831715  11.029928   8.937406
    43  H    5.723414   6.405586   8.304389  10.666966   8.244902
    44  H    5.863800   7.863602   9.536652  11.873159   9.552847
    45  H    7.656524   6.810386   4.845654   2.158263   4.104518
    46  H    8.575485   6.708434   4.827431   2.154432   4.218217
    47  H    8.532351   6.979373   4.853137   2.160013   4.584218
    48  H    5.731586   1.756886   2.136329   4.812267   3.390826
                   26         27         28         29         30
    26  C    0.000000
    27  C    1.393131   0.000000
    28  C    2.764863   2.392532   0.000000
    29  H    3.383680   3.859079   2.145745   0.000000
    30  H    1.089617   2.148637   3.854415   4.290070   0.000000
    31  H    2.148620   1.089181   3.385152   4.948175   2.461946
    32  H    3.854179   3.383243   1.089412   2.459061   4.943747
    33  C    3.813729   2.531655   2.524407   4.669470   4.679243
    34  C    6.920889   7.977772   6.996989   5.070561   7.202257
    35  C    9.685360  10.766554   9.697388   7.692727   9.908794
    36  C    7.606078   8.681309   7.557042   5.475286   7.909158
    37  C    7.811475   8.843598   7.967319   6.185652   8.028871
    38  C    9.159495  10.210154   9.268826   7.410506   9.357042
    39  C    8.983368  10.069161   8.919937   6.830222   9.251860
    40  H    7.201731   8.261508   7.071564   4.939784   7.549155
    41  H    7.591854   8.572183   7.844204   6.268671   7.778180
    42  H    9.910351  10.938698  10.064213   8.295188  10.073343
    43  H    9.618463  10.703275   9.485724   7.353513   9.898309
    44  H   10.766065  11.853000  10.761185   8.742059  10.974973
    45  H    4.515758   3.337423   2.756132   4.817079   5.437877
    46  H    4.374149   3.157588   2.936720   4.992296   5.233823
    47  H    4.041858   2.655394   3.424272   5.533382   4.718339
    48  H    2.625304   4.004960   4.539051   3.741797   2.398037
                   31         32         33         34         35
    31  H    0.000000
    32  H    4.290952   0.000000
    33  C    2.741615   2.724021   0.000000
    34  C    8.927379   7.310589   9.386838   0.000000
    35  C   11.715789   9.906469  12.122423   2.795271   0.000000
    36  C    9.669485   7.800000  10.039960   1.395523   2.413268
    37  C    9.738739   8.278315  10.248302   1.394976   2.413713
    38  C   11.113951   9.526661  11.589163   2.416880   1.392584
    39  C   11.052175   9.116510  11.406485   2.417209   1.393295
    40  H    9.270562   7.299875   9.583562   2.151333   3.399352
    41  H    9.407857   8.196648   9.979905   2.156324   3.396301
    42  H   11.805297  10.322930  12.308246   3.399803   2.155345
    43  H   11.701613   9.640401  12.000661   3.400479   2.155976
    44  H   12.802170  10.942775  13.193565   3.883343   1.088076
    45  H    3.635351   2.614595   1.096686   9.403954  12.085887
    46  H    3.345963   2.955669   1.098193   9.930903  12.629891
    47  H    2.419306   3.768898   1.095368  10.059437  12.828229
    48  H    4.681276   5.489152   6.290228   5.383804   7.927409
                   36         37         38         39         40
    36  C    0.000000
    37  C    2.409322   0.000000
    38  C    2.781793   1.392020   0.000000
    39  C    1.391285   2.782544   2.408897   0.000000
    40  H    1.087549   3.394077   3.869324   2.153355   0.000000
    41  H    3.397597   1.087515   2.148922   3.870031   4.295411
    42  H    3.869718   2.149421   1.087947   3.397139   4.957237
    43  H    2.149290   3.870567   3.397059   1.088037   2.476065
    44  H    3.399841   3.400135   2.155216   2.156091   4.298702
    45  H   10.097150  10.193968  11.514607  11.430931   9.700828
    46  H   10.458642  10.885724  12.198273  11.820002   9.905338
    47  H   10.787265  10.858282  12.224807  12.162397  10.372014
    48  H    5.877683   6.357817   7.570667   7.168579   5.465253
                   41         42         43         44         45
    41  H    0.000000
    42  H    2.468205   0.000000
    43  H    4.958059   4.299294   0.000000
    44  H    4.294055   2.485642   2.486634   0.000000
    45  H    9.891382  12.191651  12.051335  13.141908   0.000000
    46  H   10.704930  12.972761  12.332843  13.690465   1.767502
    47  H   10.513949  12.901754  12.796776  13.908516   1.777493
    48  H    6.356620   8.390074   7.733689   8.959065   6.906577
                   46         47         48
    46  H    0.000000
    47  H    1.772160   0.000000
    48  H    6.720603   6.643855   0.000000
 Stoichiometry    C23H21FN2O
 Framework group  C1[X(C23H21FN2O)]
 Deg. of freedom   138
 Full point group                 C1      NOp   1
 RotChk:  IX=0 Diff= 5.62D-02
 Largest Abelian subgroup         C1      NOp   1
 Largest concise Abelian subgroup C1      NOp   1
                         Standard orientation:                         
 ---------------------------------------------------------------------
 Center     Atomic      Atomic             Coordinates (Angstroms)
 Number     Number       Type             X           Y           Z
 ---------------------------------------------------------------------
      1          6           0        1.476518   -0.897580   -0.053148
      2          8           0        0.722207   -1.842865   -0.671777
      3          6           0        0.949529   -0.424608    1.252324
      4          9           0        1.691311    0.689272    1.647010
      5          6           0       -0.418466   -0.275631    1.372795
      6          6           0       -1.369235   -1.427960    1.526235
      7          7           0       -0.905325    0.988043    1.329347
      8          1           0       -1.802182    1.210851    1.744245
      9          6           0       -0.335049    1.950599    0.487467
     10          6           0        0.728603    4.025060   -1.081362
     11          6           0        0.532218    1.645556   -0.591525
     12          6           0       -0.656035    3.291296    0.738889
     13          6           0       -0.153408    4.317152   -0.039837
     14          6           0        1.064530    2.707137   -1.334783
     15          1           0       -1.320604    3.509120    1.572712
     16          1           0       -0.434768    5.345334    0.175255
     17          1           0        1.745579    2.471326   -2.150654
     18          1           0        1.149951    4.818710   -1.693137
     19          7           0        0.888617    0.324078   -1.015814
     20          1           0        0.242035   -0.741052   -1.162827
     21          1           0        1.478949    0.394805   -1.846601
     22          1           0       -0.822329   -2.346068    1.291442
     23          6           0       -2.648263   -1.295353    0.732389
     24          6           0       -5.038467   -0.945670   -0.748629
     25          6           0       -2.737274   -1.716545   -0.596954
     26          6           0       -3.775577   -0.709819    1.310741
     27          6           0       -4.949944   -0.533995    0.582207
     28          6           0       -3.910694   -1.542476   -1.322298
     29          1           0       -1.883814   -2.198814   -1.066951
     30          1           0       -3.736383   -0.380487    2.348657
     31          1           0       -5.811798   -0.071077    1.060986
     32          1           0       -3.954227   -1.884043   -2.355862
     33          6           0       -6.309268   -0.785738   -1.538674
     34          6           0        2.974630   -1.051643   -0.178072
     35          6           0        5.737777   -1.435180   -0.355435
     36          6           0        3.510708   -2.339549   -0.140625
     37          6           0        3.830372    0.042993   -0.302314
     38          6           0        5.205883   -0.148835   -0.396602
     39          6           0        4.886250   -2.530283   -0.225346
     40          1           0        2.845837   -3.195147   -0.047549
     41          1           0        3.424987    1.051806   -0.327798
     42          1           0        5.863453    0.711540   -0.501408
     43          1           0        5.293624   -3.538668   -0.193267
     44          1           0        6.813158   -1.584334   -0.427667
     45          1           0       -6.103185   -0.407044   -2.547060
     46          1           0       -6.821524   -1.750619   -1.651036
     47          1           0       -7.001575   -0.094916   -1.045411
     48          1           0       -1.619718   -1.480164    2.595677
 ---------------------------------------------------------------------
 Rotational constants (GHZ):           0.3146391           0.1286348           0.1051464
 Leave Link  202 at Tue May  6 23:58:38 2025, MaxMem= 16106127360 cpu:               0.1 elap:               0.0
 (Enter /cm/shared/apps/Gaussian/g16-C01/g16/l301.exe)
 Basis read from rwf:  (5D, 7F)
 No pseudopotential information found on rwf file.
 There are   864 symmetry adapted cartesian basis functions of A   symmetry.
 There are   810 symmetry adapted basis functions of A   symmetry.
   810 basis functions,  1203 primitive gaussians,   864 cartesian basis functions
    95 alpha electrons       95 beta electrons
       nuclear repulsion energy      2428.8833573044 Hartrees.
 IExCor= 4639 DFT=T Ex+Corr=wB97XD ExCW=0 ScaHFX=  1.000000
 ScaDFX=  1.000000  1.000000  1.000000  1.000000 ScalE2=  1.000000  1.000000
 IRadAn=      5 IRanWt=     -1 IRanGd=            0 ICorTp=0 IEmpDi=121
 HFx  wShort=  0.000000 wLong=  0.200000 cFull=  0.222036 cShort=  0.000000 cLong=  0.777964
 DFx  wShort=  0.000000 wLong=  0.200000 cFull=  0.000000 cShort=  0.000000 cLong=  1.000000
 NAtoms=   48 NActive=   48 NUniq=   48 SFac= 1.00D+00 NAtFMM=   60 NAOKFM=F Big=F
 Integral buffers will be    131072 words long.
 Raffenetti 2 integral format.
 Two-electron integral symmetry is turned on.
 R6Disp:  Grimme-D2 Dispersion energy=       -0.0407308034 Hartrees.
 Nuclear repulsion after empirical dispersion term =     2428.8426265010 Hartrees.
 No density basis found on file    724.
 ------------------------------------------------------------------------------
 Polarizable Continuum Model (PCM)
 =================================
 Model                : PCM.
 Atomic radii         : SMD-Coulomb.
 Polarization charges : Total charges.
 Charge compensation  : None.
 Solution method      : Matrix inversion.
 Cavity type          : VdW (van der Waals Surface) (Alpha=1.000).
 Cavity algorithm     : GePol (No added spheres)
                        Default sphere list used, NSphG=   48.
                        Lebedev-Laikov grids with approx.  5.0 points / Ang**2.
                        Smoothing algorithm: York/Karplus (Gamma=1.0000).
                        Polarization charges: spherical gaussians, with
                                              point-specific exponents (IZeta= 3).
                        Self-potential: point-specific (ISelfS= 7).
                        Self-field    : sphere-specific E.n sum rule (ISelfD= 2).
 1st derivatives      : Analytical E(r).r(x)/FMM algorithm (CHGder, D1EAlg=3).
                        Cavity 1st derivative terms included.
 Solvent              : Ethanol, Eps=  24.852000 Eps(inf)=   1.852593
 ------------------------------------------------------------------------------
 GePol: Number of generator spheres                  =      48
 GePol: Total number of spheres                      =      48
 GePol: Number of exposed spheres                    =      48 (100.00%)
 GePol: Number of points                             =    3466
 GePol: Average weight of points                     =       0.11
 GePol: Minimum weight of points                     =   0.22D-10
 GePol: Maximum weight of points                     =    0.21501
 GePol: Number of points with low weight             =     227
 GePol: Fraction of low-weight points (<1% of avg)   =       6.55%
 GePol: Cavity surface area                          =    378.148 Ang**2
 GePol: Cavity volume                                =    367.255 Ang**3
 ------------------------------------------------------------------------------
 Atomic radii for non-electrostatic terms: SMD-CDS.
 ------------------------------------------------------------------------------
 PCM non-electrostatic energy =        -0.0035619139 Hartrees.
 Nuclear repulsion after PCM non-electrostatic terms =     2428.8390645871 Hartrees.
 Leave Link  301 at Tue May  6 23:58:38 2025, MaxMem= 16106127360 cpu:               0.4 elap:               0.1
 (Enter /cm/shared/apps/Gaussian/g16-C01/g16/l302.exe)
 NPDir=0 NMtPBC=     1 NCelOv=     1 NCel=       1 NClECP=     1 NCelD=      1
         NCelK=      1 NCelE2=     1 NClLst=     1 CellRange=     0.0.
 One-electron integrals computed using PRISM.
 One-electron integral symmetry used in STVInt
 NBasis=   810 RedAO= T EigKep=  1.13D-06  NBF=   810
 NBsUse=   804 1.00D-06 EigRej=  9.59D-07 NBFU=   804
 Precomputing XC quadrature grid using
 IXCGrd= 4 IRadAn=           5 IRanWt=          -1 IRanGd=           0 AccXCQ= 0.00D+00.
 Generated NRdTot=       0 NPtTot=           0 NUsed=           0 NTot=          32
 NSgBfM=   856   856   856   856   856 MxSgAt=    48 MxSgA2=    48.
 Leave Link  302 at Tue May  6 23:58:41 2025, MaxMem= 16106127360 cpu:              41.3 elap:               2.8
 (Enter /cm/shared/apps/Gaussian/g16-C01/g16/l303.exe)
 DipDrv:  MaxL=1.
 Leave Link  303 at Tue May  6 23:58:41 2025, MaxMem= 16106127360 cpu:               1.4 elap:               0.2
 (Enter /cm/shared/apps/Gaussian/g16-C01/g16/l401.exe)
 Initial guess from the checkpoint file:  "7_to_8_TS1.chk"
 B after Tr=     0.000000    0.000000   -0.000000
         Rot=    0.999850    0.012979   -0.000967    0.011468 Ang=   1.99 deg.
 Guess basis will be translated and rotated to current coordinates.
 JPrj=2 DoOrth=T DoCkMO=T.
 Generating alternative initial guess.
 ExpMin= 2.65D-02 ExpMax= 2.93D+03 ExpMxC= 4.41D+02 IAcc=3 IRadAn=         5 AccDes= 0.00D+00
 Harris functional with IExCor= 4639 and IRadAn=       5 diagonalized for initial guess.
 HarFok:  IExCor= 4639 AccDes= 0.00D+00 IRadAn=         5 IDoV= 1 UseB2=F ITyADJ=14
 ICtDFT=  3500011 ScaDFX=  1.000000  1.000000  1.000000  1.000000
 FoFCou: FMM=F IPFlag=           0 FMFlag=      100000 FMFlg1=           0
         NFxFlg=           0 DoJE=T BraDBF=F KetDBF=T FulRan=T
         wScrn=  0.000000 ICntrl=       500 IOpCl=  0 I1Cent=   200000004 NGrid=           0
         NMat0=    1 NMatS0=      1 NMatT0=    0 NMatD0=    1 NMtDS0=    0 NMtDT0=    0
 Petite list used in FoFCou.
 Harris En= -1122.22678782464    
 Leave Link  401 at Tue May  6 23:58:51 2025, MaxMem= 16106127360 cpu:             292.9 elap:              10.7
 (Enter /cm/shared/apps/Gaussian/g16-C01/g16/l502.exe)
 Integral symmetry usage will be decided dynamically.
 Closed shell SCF:
 Using DIIS extrapolation, IDIIS=  1040.
 NGot= 16106127360 LenX= 16104590708 LenY= 16103843348
 Requested convergence on RMS density matrix=1.00D-08 within 128 cycles.
 Requested convergence on MAX density matrix=1.00D-06.
 Requested convergence on             energy=1.00D-06.
 No special actions if energy rises.
 Fock matrices will be formed incrementally for  20 cycles.

 Cycle   1  Pass 1  IDiag  1:
 FoFJK:  IHMeth= 1 ICntrl=       0 DoSepK=T KAlg= 0 I1Cent=           0 FoldK=F
 IRaf=         1 NMat=       1 IRICut=       1 DoRegI=T DoRafI=F ISym2E= 0 IDoP0=0 IntGTp=1.
 FoFCou: FMM=F IPFlag=           0 FMFlag=      100000 FMFlg1=           0
         NFxFlg=           0 DoJE=T BraDBF=F KetDBF=F FulRan=T
         wScrn=  0.000000 ICntrl=       500 IOpCl=  0 I1Cent=           0 NGrid=           0
         NMat0=    1 NMatS0=      1 NMatT0=    0 NMatD0=    1 NMtDS0=    0 NMtDT0=    0
 Symmetry not used in FoFCou.
 Inv3:  Mode=1 IEnd=    36039468.
 Iteration    1 A*A^-1 deviation from unit magnitude is 1.09D-14 for    864.
 Iteration    1 A*A^-1 deviation from orthogonality  is 4.80D-15 for   3401    863.
 Iteration    1 A^-1*A deviation from unit magnitude is 1.07D-14 for    864.
 Iteration    1 A^-1*A deviation from orthogonality  is 4.90D-15 for   1614   1424.
 E= -1172.83001568664    
 DIIS: error= 2.83D-02 at cycle   1 NSaved=   1.
 NSaved= 1 IEnMin= 1 EnMin= -1172.83001568664     IErMin= 1 ErrMin= 2.83D-02
 ErrMax= 2.83D-02  0.00D+00 EMaxC= 1.00D-01 BMatC= 2.24D-01 BMatP= 2.24D-01
 IDIUse=3 WtCom= 7.17D-01 WtEn= 2.83D-01
 Coeff-Com:  0.100D+01
 Coeff-En:   0.100D+01
 Coeff:      0.100D+01
 Recover alternate guess density for next cycle.
 RMSDP=4.48D-02 MaxDP=8.92D+00              OVMax= 0.00D+00

 Cycle   2  Pass 1  IDiag  1:
 RMSU=  3.33D-02    CP:  1.40D+00
 E= -1172.73357377131     Delta-E=        0.096441915321 Rises=F Damp=F
 Switch densities from cycles 1 and 2 for lowest energy.
 DIIS: error= 1.27D-02 at cycle   2 NSaved=   2.
 NSaved= 2 IEnMin= 1 EnMin= -1172.83001568664     IErMin= 2 ErrMin= 1.27D-02
 ErrMax= 1.27D-02  0.00D+00 EMaxC= 1.00D+00 BMatC= 5.86D-01 BMatP= 2.24D-01
 IDIUse=1 WtCom= 1.00D+00 WtEn= 0.00D+00
 Coeff-Com:  0.725D+00 0.275D+00
 Coeff:      0.725D+00 0.275D+00
 Gap=     0.343 Goal=   None    Shift=    0.000
 RMSDP=1.74D-02 MaxDP=2.58D+00 DE= 9.64D-02 OVMax= 1.45D-01

 Cycle   3  Pass 1  IDiag  1:
 RMSU=  1.04D-02    CP:  9.55D-01  4.07D-01
 E= -1173.00784689539     Delta-E=       -0.274273124075 Rises=F Damp=F
 DIIS: error= 2.60D-03 at cycle   3 NSaved=   3.
 NSaved= 3 IEnMin= 3 EnMin= -1173.00784689539     IErMin= 3 ErrMin= 2.60D-03
 ErrMax= 2.60D-03  0.00D+00 EMaxC= 1.00D+00 BMatC= 3.22D-02 BMatP= 2.24D-01
 IDIUse=1 WtCom= 1.00D+00 WtEn= 0.00D+00
 Coeff-Com:  0.320D-01 0.144D+00 0.824D+00
 Coeff:      0.320D-01 0.144D+00 0.824D+00
 Gap=     0.304 Goal=   None    Shift=    0.000
 RMSDP=3.58D-03 MaxDP=3.03D-01 DE=-2.74D-01 OVMax= 2.95D-02

 Cycle   4  Pass 1  IDiag  1:
 RMSU=  2.87D-03    CP:  9.65D-01  4.63D-01  9.36D-01
 E= -1173.02881089722     Delta-E=       -0.020964001831 Rises=F Damp=F
 DIIS: error= 1.25D-03 at cycle   4 NSaved=   4.
 NSaved= 4 IEnMin= 4 EnMin= -1173.02881089722     IErMin= 4 ErrMin= 1.25D-03
 ErrMax= 1.25D-03  0.00D+00 EMaxC= 1.00D+00 BMatC= 7.13D-03 BMatP= 3.22D-02
 IDIUse=1 WtCom= 1.00D+00 WtEn= 0.00D+00
 Coeff-Com: -0.192D-01 0.301D-02 0.323D+00 0.693D+00
 Coeff:     -0.192D-01 0.301D-02 0.323D+00 0.693D+00
 Gap=     0.300 Goal=   None    Shift=    0.000
 RMSDP=1.56D-03 MaxDP=2.68D-01 DE=-2.10D-02 OVMax= 1.25D-02

 Cycle   5  Pass 1  IDiag  1:
 RMSU=  7.52D-04    CP:  9.51D-01  4.49D-01  9.82D-01  7.96D-01
 E= -1173.03393277992     Delta-E=       -0.005121882700 Rises=F Damp=F
 DIIS: error= 3.25D-04 at cycle   5 NSaved=   5.
 NSaved= 5 IEnMin= 5 EnMin= -1173.03393277992     IErMin= 5 ErrMin= 3.25D-04
 ErrMax= 3.25D-04  0.00D+00 EMaxC= 1.00D+00 BMatC= 4.31D-04 BMatP= 7.13D-03
 IDIUse=1 WtCom= 1.00D+00 WtEn= 0.00D+00
 Coeff-Com: -0.915D-02-0.444D-02 0.111D+00 0.314D+00 0.588D+00
 Coeff:     -0.915D-02-0.444D-02 0.111D+00 0.314D+00 0.588D+00
 Gap=     0.301 Goal=   None    Shift=    0.000
 RMSDP=3.99D-04 MaxDP=5.16D-02 DE=-5.12D-03 OVMax= 4.40D-03

 Cycle   6  Pass 1  IDiag  1:
 RMSU=  2.79D-04    CP:  9.47D-01  4.47D-01  9.83D-01  8.13D-01  1.00D+00
 E= -1173.03432005084     Delta-E=       -0.000387270923 Rises=F Damp=F
 DIIS: error= 9.98D-05 at cycle   6 NSaved=   6.
 NSaved= 6 IEnMin= 6 EnMin= -1173.03432005084     IErMin= 6 ErrMin= 9.98D-05
 ErrMax= 9.98D-05  0.00D+00 EMaxC= 1.00D+00 BMatC= 3.75D-05 BMatP= 4.31D-04
 IDIUse=1 WtCom= 1.00D+00 WtEn= 0.00D+00
 Coeff-Com:  0.986D-04-0.582D-03-0.340D-01-0.458D-01 0.160D+00 0.920D+00
 Coeff:      0.986D-04-0.582D-03-0.340D-01-0.458D-01 0.160D+00 0.920D+00
 Gap=     0.301 Goal=   None    Shift=    0.000
 RMSDP=1.93D-04 MaxDP=2.16D-02 DE=-3.87D-04 OVMax= 2.51D-03

 Cycle   7  Pass 1  IDiag  1:
 RMSU=  1.13D-04    CP:  9.46D-01  4.46D-01  9.83D-01  8.27D-01  1.14D+00
                    CP:  1.16D+00
 E= -1173.03437683501     Delta-E=       -0.000056784172 Rises=F Damp=F
 DIIS: error= 3.92D-05 at cycle   7 NSaved=   7.
 NSaved= 7 IEnMin= 7 EnMin= -1173.03437683501     IErMin= 7 ErrMin= 3.92D-05
 ErrMax= 3.92D-05  0.00D+00 EMaxC= 1.00D+00 BMatC= 7.80D-06 BMatP= 3.75D-05
 IDIUse=1 WtCom= 1.00D+00 WtEn= 0.00D+00
 Coeff-Com:  0.908D-03 0.286D-03-0.284D-01-0.549D-01 0.115D-01 0.435D+00
 Coeff-Com:  0.635D+00
 Coeff:      0.908D-03 0.286D-03-0.284D-01-0.549D-01 0.115D-01 0.435D+00
 Coeff:      0.635D+00
 Gap=     0.301 Goal=   None    Shift=    0.000
 RMSDP=6.62D-05 MaxDP=5.97D-03 DE=-5.68D-05 OVMax= 6.28D-04

 Cycle   8  Pass 1  IDiag  1:
 RMSU=  5.00D-05    CP:  9.46D-01  4.46D-01  9.82D-01  8.36D-01  1.18D+00
                    CP:  1.16D+00  9.35D-01
 E= -1173.03438618444     Delta-E=       -0.000009349424 Rises=F Damp=F
 DIIS: error= 8.50D-06 at cycle   8 NSaved=   8.
 NSaved= 8 IEnMin= 8 EnMin= -1173.03438618444     IErMin= 8 ErrMin= 8.50D-06
 ErrMax= 8.50D-06  0.00D+00 EMaxC= 1.00D+00 BMatC= 3.77D-07 BMatP= 7.80D-06
 IDIUse=1 WtCom= 1.00D+00 WtEn= 0.00D+00
 Coeff-Com:  0.220D-03 0.115D-03-0.333D-02-0.746D-02-0.142D-01 0.381D-02
 Coeff-Com:  0.135D+00 0.886D+00
 Coeff:      0.220D-03 0.115D-03-0.333D-02-0.746D-02-0.142D-01 0.381D-02
 Coeff:      0.135D+00 0.886D+00
 Gap=     0.301 Goal=   None    Shift=    0.000
 RMSDP=2.55D-05 MaxDP=2.02D-03 DE=-9.35D-06 OVMax= 6.13D-04

 Cycle   9  Pass 1  IDiag  1:
 RMSU=  1.74D-05    CP:  9.46D-01  4.46D-01  9.82D-01  8.35D-01  1.18D+00
                    CP:  1.20D+00  1.06D+00  1.09D+00
 E= -1173.03438712371     Delta-E=       -0.000000939268 Rises=F Damp=F
 DIIS: error= 3.56D-06 at cycle   9 NSaved=   9.
 NSaved= 9 IEnMin= 9 EnMin= -1173.03438712371     IErMin= 9 ErrMin= 3.56D-06
 ErrMax= 3.56D-06  0.00D+00 EMaxC= 1.00D+00 BMatC= 9.63D-08 BMatP= 3.77D-07
 IDIUse=1 WtCom= 1.00D+00 WtEn= 0.00D+00
 Coeff-Com: -0.602D-04-0.194D-04 0.368D-02 0.701D-02-0.747D-02-0.725D-01
 Coeff-Com: -0.641D-01 0.323D+00 0.811D+00
 Coeff:     -0.602D-04-0.194D-04 0.368D-02 0.701D-02-0.747D-02-0.725D-01
 Coeff:     -0.641D-01 0.323D+00 0.811D+00
 Gap=     0.301 Goal=   None    Shift=    0.000
 RMSDP=1.26D-05 MaxDP=1.12D-03 DE=-9.39D-07 OVMax= 2.92D-04

 Cycle  10  Pass 1  IDiag  1:
 RMSU=  7.37D-06    CP:  9.46D-01  4.46D-01  9.82D-01  8.36D-01  1.18D+00
                    CP:  1.19D+00  1.09D+00  1.25D+00  1.20D+00
 E= -1173.03438734346     Delta-E=       -0.000000219755 Rises=F Damp=F
 DIIS: error= 1.83D-06 at cycle  10 NSaved=  10.
 NSaved=10 IEnMin=10 EnMin= -1173.03438734346     IErMin=10 ErrMin= 1.83D-06
 ErrMax= 1.83D-06  0.00D+00 EMaxC= 1.00D+00 BMatC= 9.57D-09 BMatP= 9.63D-08
 IDIUse=1 WtCom= 1.00D+00 WtEn= 0.00D+00
 Coeff-Com: -0.386D-04-0.197D-04 0.126D-02 0.266D-02-0.170D-03-0.174D-01
 Coeff-Com: -0.332D-01-0.188D-01 0.198D+00 0.867D+00
 Coeff:     -0.386D-04-0.197D-04 0.126D-02 0.266D-02-0.170D-03-0.174D-01
 Coeff:     -0.332D-01-0.188D-01 0.198D+00 0.867D+00
 Gap=     0.301 Goal=   None    Shift=    0.000
 RMSDP=5.20D-06 MaxDP=6.05D-04 DE=-2.20D-07 OVMax= 1.46D-04

 Cycle  11  Pass 1  IDiag  1:
 RMSU=  2.59D-06    CP:  9.46D-01  4.46D-01  9.82D-01  8.36D-01  1.18D+00
                    CP:  1.19D+00  1.10D+00  1.30D+00  1.33D+00  1.37D+00
 E= -1173.03438737859     Delta-E=       -0.000000035130 Rises=F Damp=F
 DIIS: error= 7.67D-07 at cycle  11 NSaved=  11.
 NSaved=11 IEnMin=11 EnMin= -1173.03438737859     IErMin=11 ErrMin= 7.67D-07
 ErrMax= 7.67D-07  0.00D+00 EMaxC= 1.00D+00 BMatC= 2.23D-09 BMatP= 9.57D-09
 IDIUse=1 WtCom= 1.00D+00 WtEn= 0.00D+00
 Coeff-Com:  0.333D-05-0.122D-06-0.475D-03-0.792D-03 0.136D-02 0.110D-01
 Coeff-Com:  0.443D-02-0.693D-01-0.133D+00 0.196D+00 0.991D+00
 Coeff:      0.333D-05-0.122D-06-0.475D-03-0.792D-03 0.136D-02 0.110D-01
 Coeff:      0.443D-02-0.693D-01-0.133D+00 0.196D+00 0.991D+00
 Gap=     0.301 Goal=   None    Shift=    0.000
 RMSDP=3.08D-06 MaxDP=3.86D-04 DE=-3.51D-08 OVMax= 9.24D-05

 Cycle  12  Pass 1  IDiag  1:
 RMSU=  1.09D-06    CP:  9.46D-01  4.46D-01  9.82D-01  8.35D-01  1.18D+00
                    CP:  1.19D+00  1.11D+00  1.31D+00  1.43D+00  1.64D+00
                    CP:  1.36D+00
 E= -1173.03438738774     Delta-E=       -0.000000009147 Rises=F Damp=F
 DIIS: error= 2.25D-07 at cycle  12 NSaved=  12.
 NSaved=12 IEnMin=12 EnMin= -1173.03438738774     IErMin=12 ErrMin= 2.25D-07
 ErrMax= 2.25D-07  0.00D+00 EMaxC= 1.00D+00 BMatC= 3.50D-10 BMatP= 2.23D-09
 IDIUse=1 WtCom= 1.00D+00 WtEn= 0.00D+00
 Coeff-Com:  0.840D-05 0.364D-05-0.395D-03-0.745D-03 0.467D-03 0.701D-02
 Coeff-Com:  0.737D-02-0.180D-01-0.813D-01-0.874D-01 0.323D+00 0.850D+00
 Coeff:      0.840D-05 0.364D-05-0.395D-03-0.745D-03 0.467D-03 0.701D-02
 Coeff:      0.737D-02-0.180D-01-0.813D-01-0.874D-01 0.323D+00 0.850D+00
 Gap=     0.301 Goal=   None    Shift=    0.000
 RMSDP=1.06D-06 MaxDP=1.33D-04 DE=-9.15D-09 OVMax= 3.19D-05

 Cycle  13  Pass 1  IDiag  1:
 RMSU=  3.77D-07    CP:  9.46D-01  4.46D-01  9.82D-01  8.35D-01  1.18D+00
                    CP:  1.19D+00  1.11D+00  1.32D+00  1.46D+00  1.73D+00
                    CP:  1.52D+00  1.25D+00
 E= -1173.03438738892     Delta-E=       -0.000000001179 Rises=F Damp=F
 DIIS: error= 7.58D-08 at cycle  13 NSaved=  13.
 NSaved=13 IEnMin=13 EnMin= -1173.03438738892     IErMin=13 ErrMin= 7.58D-08
 ErrMax= 7.58D-08  0.00D+00 EMaxC= 1.00D+00 BMatC= 2.98D-11 BMatP= 3.50D-10
 IDIUse=1 WtCom= 1.00D+00 WtEn= 0.00D+00
 Coeff-Com:  0.141D-05 0.634D-06-0.284D-04-0.602D-04-0.661D-04 0.206D-03
 Coeff-Com:  0.873D-03 0.396D-02-0.212D-02-0.388D-01-0.396D-01 0.163D+00
 Coeff-Com:  0.912D+00
 Coeff:      0.141D-05 0.634D-06-0.284D-04-0.602D-04-0.661D-04 0.206D-03
 Coeff:      0.873D-03 0.396D-02-0.212D-02-0.388D-01-0.396D-01 0.163D+00
 Coeff:      0.912D+00
 Gap=     0.301 Goal=   None    Shift=    0.000
 RMSDP=3.07D-07 MaxDP=4.04D-05 DE=-1.18D-09 OVMax= 9.13D-06

 Cycle  14  Pass 1  IDiag  1:
 RMSU=  1.43D-07    CP:  9.46D-01  4.46D-01  9.82D-01  8.35D-01  1.18D+00
                    CP:  1.19D+00  1.11D+00  1.32D+00  1.46D+00  1.75D+00
                    CP:  1.57D+00  1.32D+00  1.22D+00
 E= -1173.03438738923     Delta-E=       -0.000000000317 Rises=F Damp=F
 DIIS: error= 3.89D-08 at cycle  14 NSaved=  14.
 NSaved=14 IEnMin=14 EnMin= -1173.03438738923     IErMin=14 ErrMin= 3.89D-08
 ErrMax= 3.89D-08  0.00D+00 EMaxC= 1.00D+00 BMatC= 7.88D-12 BMatP= 2.98D-11
 IDIUse=1 WtCom= 1.00D+00 WtEn= 0.00D+00
 Coeff-Com: -0.724D-06-0.394D-06 0.495D-04 0.922D-04-0.957D-04-0.989D-03
 Coeff-Com: -0.834D-03 0.422D-02 0.118D-01-0.209D-02-0.642D-01-0.803D-01
 Coeff-Com:  0.353D+00 0.779D+00
 Coeff:     -0.724D-06-0.394D-06 0.495D-04 0.922D-04-0.957D-04-0.989D-03
 Coeff:     -0.834D-03 0.422D-02 0.118D-01-0.209D-02-0.642D-01-0.803D-01
 Coeff:      0.353D+00 0.779D+00
 Gap=     0.301 Goal=   None    Shift=    0.000
 RMSDP=1.11D-07 MaxDP=1.11D-05 DE=-3.17D-10 OVMax= 2.76D-06

 Cycle  15  Pass 1  IDiag  1:
 RMSU=  5.74D-08    CP:  9.46D-01  4.46D-01  9.82D-01  8.35D-01  1.18D+00
                    CP:  1.19D+00  1.11D+00  1.32D+00  1.46D+00  1.75D+00
                    CP:  1.58D+00  1.37D+00  1.33D+00  1.20D+00
 E= -1173.03438738934     Delta-E=       -0.000000000105 Rises=F Damp=F
 DIIS: error= 1.19D-08 at cycle  15 NSaved=  15.
 NSaved=15 IEnMin=15 EnMin= -1173.03438738934     IErMin=15 ErrMin= 1.19D-08
 ErrMax= 1.19D-08  0.00D+00 EMaxC= 1.00D+00 BMatC= 6.61D-13 BMatP= 7.88D-12
 IDIUse=1 WtCom= 1.00D+00 WtEn= 0.00D+00
 Coeff-Com: -0.357D-06-0.182D-06 0.169D-04 0.320D-04-0.192D-04-0.289D-03
 Coeff-Com: -0.338D-03 0.769D-03 0.358D-02 0.385D-02-0.106D-01-0.408D-01
 Coeff-Com: -0.317D-02 0.203D+00 0.844D+00
 Coeff:     -0.357D-06-0.182D-06 0.169D-04 0.320D-04-0.192D-04-0.289D-03
 Coeff:     -0.338D-03 0.769D-03 0.358D-02 0.385D-02-0.106D-01-0.408D-01
 Coeff:     -0.317D-02 0.203D+00 0.844D+00
 Gap=     0.301 Goal=   None    Shift=    0.000
 RMSDP=3.29D-08 MaxDP=2.36D-06 DE=-1.05D-10 OVMax= 8.80D-07

 Cycle  16  Pass 1  IDiag  1:
 RMSU=  1.97D-08    CP:  9.46D-01  4.46D-01  9.82D-01  8.35D-01  1.18D+00
                    CP:  1.19D+00  1.11D+00  1.32D+00  1.46D+00  1.75D+00
                    CP:  1.58D+00  1.38D+00  1.35D+00  1.33D+00  1.28D+00
 E= -1173.03438738896     Delta-E=        0.000000000382 Rises=F Damp=F
 DIIS: error= 4.89D-09 at cycle  16 NSaved=  16.
 NSaved=16 IEnMin=15 EnMin= -1173.03438738934     IErMin=16 ErrMin= 4.89D-09
 ErrMax= 4.89D-09  0.00D+00 EMaxC= 1.00D+00 BMatC= 1.61D-13 BMatP= 6.61D-13
 IDIUse=1 WtCom= 1.00D+00 WtEn= 0.00D+00
 Coeff-Com: -0.214D-07 0.144D-07-0.195D-05-0.384D-05 0.827D-05 0.592D-04
 Coeff-Com:  0.634D-05-0.439D-03-0.713D-03 0.131D-02 0.652D-02-0.313D-02
 Coeff-Com: -0.595D-01-0.618D-01 0.297D+00 0.820D+00
 Coeff:     -0.214D-07 0.144D-07-0.195D-05-0.384D-05 0.827D-05 0.592D-04
 Coeff:      0.634D-05-0.439D-03-0.713D-03 0.131D-02 0.652D-02-0.313D-02
 Coeff:     -0.595D-01-0.618D-01 0.297D+00 0.820D+00
 Gap=     0.301 Goal=   None    Shift=    0.000
 RMSDP=1.83D-08 MaxDP=1.52D-06 DE= 3.82D-10 OVMax= 4.31D-07

 Cycle  17  Pass 1  IDiag  1:
 RMSU=  8.01D-09    CP:  9.46D-01  4.46D-01  9.82D-01  8.35D-01  1.18D+00
                    CP:  1.19D+00  1.11D+00  1.32D+00  1.46D+00  1.75D+00
                    CP:  1.58D+00  1.38D+00  1.36D+00  1.39D+00  1.46D+00
                    CP:  1.18D+00
 E= -1173.03438738888     Delta-E=        0.000000000081 Rises=F Damp=F
 DIIS: error= 1.75D-09 at cycle  17 NSaved=  17.
 NSaved=17 IEnMin=15 EnMin= -1173.03438738934     IErMin=17 ErrMin= 1.75D-09
 ErrMax= 1.75D-09  0.00D+00 EMaxC= 1.00D+00 BMatC= 1.65D-14 BMatP= 1.61D-13
 IDIUse=1 WtCom= 1.00D+00 WtEn= 0.00D+00
 Coeff-Com:  0.484D-07 0.361D-07-0.314D-05-0.609D-05 0.474D-05 0.613D-04
 Coeff-Com:  0.538D-04-0.208D-03-0.719D-03-0.273D-03 0.359D-02 0.610D-02
 Coeff-Com: -0.124D-01-0.482D-01-0.673D-01 0.202D+00 0.917D+00
 Coeff:      0.484D-07 0.361D-07-0.314D-05-0.609D-05 0.474D-05 0.613D-04
 Coeff:      0.538D-04-0.208D-03-0.719D-03-0.273D-03 0.359D-02 0.610D-02
 Coeff:     -0.124D-01-0.482D-01-0.673D-01 0.202D+00 0.917D+00
 Gap=     0.301 Goal=   None    Shift=    0.000
 RMSDP=7.29D-09 MaxDP=7.11D-07 DE= 8.09D-11 OVMax= 1.54D-07

 Error on total polarization charges =  0.06924
 SCF Done:  E(RwB97XD) =  -1173.03438739     A.U. after   17 cycles
            NFock= 17  Conv=0.73D-08     -V/T= 2.0050
 KE= 1.167155432169D+03 PE=-7.591182210865D+03 EE= 2.822153326720D+03
 SMD-CDS (non-electrostatic) energy       (kcal/mol) =      -2.24
 (included in total energy above)
 Leave Link  502 at Wed May  7 00:19:10 2025, MaxMem= 16106127360 cpu:           46601.8 elap:            1218.5
 (Enter /cm/shared/apps/Gaussian/g16-C01/g16/l701.exe)
 ... and contract with generalized density number  0.
 Compute integral first derivatives.
 R6Disp: Adding Grimme-D2 dispersion energy 1st derivatives to the gradient.
 D1PCM: PCM CHGder 1st derivatives, ID1Alg=3 FixD1E=F DoIter=F DoCFld=F I1PDM=0.
 GePol: Maximum number of non-zero 1st derivatives   =     246
 Leave Link  701 at Wed May  7 00:19:16 2025, MaxMem= 16106127360 cpu:             177.5 elap:               5.5
 (Enter /cm/shared/apps/Gaussian/g16-C01/g16/l702.exe)
 L702 exits ... SP integral derivatives will be done elsewhere.
 Leave Link  702 at Wed May  7 00:19:16 2025, MaxMem= 16106127360 cpu:               0.2 elap:               0.0
 (Enter /cm/shared/apps/Gaussian/g16-C01/g16/l703.exe)
 Integral derivatives from FoFJK, PRISM(SPDF).
 Compute integral first derivatives, UseDBF=F ICtDFT=           0.
 Calling FoFJK, ICntrl=      2127 FMM=F ISym2X=0 I1Cent= 0 IOpClX= 0 NMat=1 NMatS=1 NMatT=0.
 FoFJK:  IHMeth= 1 ICntrl=    2127 DoSepK=T KAlg= 0 I1Cent=           0 FoldK=F
 IRaf=         1 NMat=       1 IRICut=       1 DoRegI=T DoRafI=F ISym2E= 0 IDoP0=0 IntGTp=1.
 FoFCou: FMM=F IPFlag=           0 FMFlag=      100000 FMFlg1=         800
         NFxFlg=           0 DoJE=F BraDBF=F KetDBF=F FulRan=T
         wScrn=  0.000000 ICntrl=      2527 IOpCl=  0 I1Cent=           0 NGrid=           0
         NMat0=    1 NMatS0=      1 NMatT0=    0 NMatD0=    1 NMtDS0=    0 NMtDT0=    0
 Symmetry not used in FoFCou.
 Leave Link  703 at Wed May  7 00:24:20 2025, MaxMem= 16106127360 cpu:           12063.9 elap:             304.0
 (Enter /cm/shared/apps/Gaussian/g16-C01/g16/l716.exe)
 Dipole        =-1.38955489D+00 2.14211737D+00-4.44018740D-01
 ***** Axes restored to original set *****
 -------------------------------------------------------------------
 Center     Atomic                   Forces (Hartrees/Bohr)
 Number     Number              X              Y              Z
 -------------------------------------------------------------------
      1        6           0.001076394   -0.000470193   -0.000418871
      2        8          -0.000039843    0.000305559    0.000393248
      3        6           0.000067331   -0.000714095   -0.000615814
      4        9          -0.000068908    0.000190047   -0.000075630
      5        6           0.000235948   -0.000046207   -0.000746577
      6        6          -0.000038497    0.000290333   -0.000154914
      7        7          -0.000299420    0.000013713    0.000504314
      8        1          -0.000093021   -0.000343706   -0.000391875
      9        6           0.000187686    0.000181387   -0.000102161
     10        6           0.000049578    0.000070945    0.000007801
     11        6           0.000165527    0.000204380   -0.000299279
     12        6          -0.000224167    0.000417239   -0.000019241
     13        6           0.000053094   -0.000228359   -0.000012860
     14        6           0.000066211    0.000310410    0.000298355
     15        1          -0.000033670    0.000058316    0.000068549
     16        1           0.000039115   -0.000007591    0.000004816
     17        1          -0.000293443   -0.000013956    0.000041435
     18        1           0.000027844   -0.000033160   -0.000034369
     19        7           0.000994143    0.000622503    0.001268160
     20        1          -0.000884692    0.000596972   -0.000159751
     21        1          -0.000046773   -0.000450457   -0.000394020
     22        1          -0.000375149    0.000452941    0.000460631
     23        6           0.000128162    0.000336387   -0.001051542
     24        6          -0.000124969   -0.000137769   -0.000012808
     25        6           0.000315166   -0.000424122   -0.000000200
     26        6          -0.000955745    0.000113623    0.000212260
     27        6           0.000028724    0.000126483   -0.000010596
     28        6           0.000298216   -0.000174300    0.000183617
     29        1          -0.000787454   -0.000792742    0.000398954
     30        1           0.000144514    0.000017828    0.000005446
     31        1           0.000011109   -0.000013633    0.000043387
     32        1          -0.000059245   -0.000033153   -0.000016377
     33        6           0.000023728   -0.000026640    0.000002317
     34        6           0.000028313    0.000124363   -0.000087004
     35        6          -0.000084191    0.000040081    0.000064132
     36        6          -0.000002716    0.000042401    0.000296073
     37        6          -0.000007513   -0.000031674   -0.000062368
     38        6          -0.000016522    0.000005822   -0.000006162
     39        6          -0.000040459    0.000018620    0.000024794
     40        1          -0.000080327   -0.000004319   -0.000053086
     41        1          -0.000036174   -0.000072231    0.000179790
     42        1           0.000031243    0.000000333   -0.000007646
     43        1          -0.000024608    0.000015463    0.000002816
     44        1           0.000015353    0.000008852   -0.000035052
     45        1           0.000013139    0.000025946   -0.000045060
     46        1          -0.000015429    0.000010724    0.000002929
     47        1          -0.000029347   -0.000015129    0.000023671
     48        1           0.000661742   -0.000568236    0.000325766
 -------------------------------------------------------------------
 Cartesian Forces:  Max     0.001268160 RMS     0.000324500
 Leave Link  716 at Wed May  7 00:24:20 2025, MaxMem= 16106127360 cpu:               0.4 elap:               0.0
 (Enter /cm/shared/apps/Gaussian/g16-C01/g16/l103.exe)

 GradGradGradGradGradGradGradGradGradGradGradGradGradGradGradGradGradGrad
 Berny optimization.
 FormGI is forming the generalized inverse of G from B-inverse, IUseBI=4.
 GSVD:  received Info=                   1 from GESDD.
 Internal  Forces:  Max     0.003584398 RMS     0.000498983
 Search for a saddle point.
 Step number   4 out of a maximum of  277
 All quantities printed in internal units (Hartrees-Bohrs-Radians)
 Swapping is turned off.
 Update second derivatives using D2CorX and points    3    4
 ITU=  0  0  0  0
     Eigenvalues ---   -0.17699  -0.00077   0.00057   0.00392   0.00459
     Eigenvalues ---    0.00541   0.00704   0.00958   0.01179   0.01610
     Eigenvalues ---    0.01642   0.01686   0.01696   0.01760   0.01780
     Eigenvalues ---    0.01790   0.01811   0.01815   0.01970   0.02026
     Eigenvalues ---    0.02113   0.02151   0.02189   0.02418   0.02449
     Eigenvalues ---    0.02485   0.02530   0.02536   0.02557   0.02644
     Eigenvalues ---    0.02702   0.02726   0.02765   0.02804   0.02830
     Eigenvalues ---    0.02894   0.02910   0.02948   0.04413   0.04774
     Eigenvalues ---    0.04911   0.05436   0.05618   0.05826   0.06821
     Eigenvalues ---    0.07477   0.08098   0.08704   0.10065   0.10860
     Eigenvalues ---    0.10997   0.11048   0.11300   0.11389   0.11604
     Eigenvalues ---    0.11880   0.11903   0.11964   0.11984   0.12278
     Eigenvalues ---    0.12310   0.12460   0.12484   0.12713   0.12785
     Eigenvalues ---    0.12842   0.13896   0.14719   0.14861   0.17010
     Eigenvalues ---    0.18465   0.18824   0.19090   0.19198   0.19454
     Eigenvalues ---    0.19604   0.19634   0.19814   0.19939   0.20068
     Eigenvalues ---    0.20316   0.20792   0.20955   0.21664   0.22557
     Eigenvalues ---    0.22848   0.23479   0.26799   0.27718   0.29744
     Eigenvalues ---    0.30657   0.30971   0.31631   0.32263   0.33342
     Eigenvalues ---    0.33797   0.34084   0.34394   0.34503   0.35312
     Eigenvalues ---    0.35550   0.35890   0.36219   0.36765   0.37341
     Eigenvalues ---    0.37368   0.37541   0.37601   0.37734   0.37763
     Eigenvalues ---    0.37830   0.37848   0.37975   0.37995   0.38238
     Eigenvalues ---    0.38301   0.38392   0.38430   0.42766   0.43309
     Eigenvalues ---    0.43899   0.43909   0.44243   0.44597   0.45887
     Eigenvalues ---    0.46292   0.47303   0.47892   0.49215   0.49962
     Eigenvalues ---    0.50160   0.50266   0.50411   0.50674   0.53209
     Eigenvalues ---    0.53861   0.54051   0.54200
 Eigenvectors required to have negative eigenvalues:
                          R25       R3        A41       A43       D67
   1                    0.71735  -0.35891  -0.27251   0.20663  -0.17927
                          D70       R1        A2        D14       D20
   1                   -0.17723   0.16647  -0.15579  -0.09864   0.08652
 Eigenvalue     2 is  -7.65D-04 should be greater than     0.000000 Eigenvector:
                          D39       D41       D38       D40       D37
   1                   -0.36609  -0.36110  -0.35568  -0.35070  -0.32830
                          D36       D93       D92       D94       D96
   1                   -0.31789   0.18750   0.18580   0.18166   0.17845
 RFO step:  Lambda0=4.940581285D-06 Lambda=-1.11925516D-03.
 Linear search not attempted -- option 19 set.
 Iteration  1 RMS(Cart)=  0.16730228 RMS(Int)=  0.01328253
 Iteration  2 RMS(Cart)=  0.04488071 RMS(Int)=  0.00085192
 Iteration  3 RMS(Cart)=  0.00136507 RMS(Int)=  0.00013337
 Iteration  4 RMS(Cart)=  0.00000156 RMS(Int)=  0.00013337
 Iteration  5 RMS(Cart)=  0.00000000 RMS(Int)=  0.00013337
 ITry= 1 IFail=0 DXMaxC= 1.12D+00 DCOld= 1.00D+10 DXMaxT= 3.00D-01 DXLimC= 3.00D+00 Rises=F
 Variable       Old X    -DE/DX   Delta X   Delta X   Delta X     New X
                                 (Linear)    (Quad)   (Total)
    R1        2.56700   0.00033   0.00000   0.00229   0.00229   2.56929
    R2        2.80653   0.00075   0.00000   0.01275   0.01271   2.81924
    R3        3.14218   0.00068   0.00000  -0.00824  -0.00829   3.13389
    R4        2.85573   0.00004   0.00000  -0.00020  -0.00020   2.85552
    R5        2.63666  -0.00001   0.00000  -0.00404  -0.00404   2.63262
    R6        2.61037  -0.00037   0.00000  -0.00375  -0.00369   2.60668
    R7        2.83797  -0.00106   0.00000   0.00129   0.00129   2.83926
    R8        2.56042   0.00031   0.00000   0.00632   0.00633   2.56674
    R9        2.06764  -0.00014   0.00000  -0.00246  -0.00246   2.06518
   R10        2.85573  -0.00098   0.00000  -0.00059  -0.00059   2.85514
   R11        2.07799   0.00005   0.00000  -0.00022  -0.00022   2.07777
   R12        1.91426   0.00005   0.00000  -0.00151  -0.00151   1.91276
   R13        2.64595  -0.00013   0.00000  -0.00092  -0.00092   2.64502
   R14        2.67877   0.00007   0.00000   0.00029   0.00030   2.67907
   R15        2.64812   0.00015   0.00000   0.00107   0.00107   2.64919
   R16        2.63753  -0.00002   0.00000  -0.00032  -0.00032   2.63721
   R17        2.61438  -0.00002   0.00000   0.00011   0.00012   2.61450
   R18        2.05423  -0.00004   0.00000  -0.00009  -0.00009   2.05414
   R19        2.64747   0.00026   0.00000   0.00107   0.00107   2.64854
   R20        2.70788   0.00024   0.00000   0.00219   0.00221   2.71009
   R21        2.61263  -0.00012   0.00000  -0.00039  -0.00039   2.61224
   R22        2.05656  -0.00005   0.00000  -0.00035  -0.00035   2.05620
   R23        2.05502  -0.00003   0.00000  -0.00006  -0.00006   2.05496
   R24        2.05718   0.00009   0.00000   0.00061   0.00061   2.05779
   R25        2.37097  -0.00057   0.00000   0.00819   0.00819   2.37916
   R26        1.93058  -0.00024   0.00000  -0.00089  -0.00089   1.92968
   R27        2.64054  -0.00036   0.00000  -0.00021  -0.00020   2.64034
   R28        2.63763  -0.00021   0.00000   0.00030   0.00031   2.63794
   R29        2.63780   0.00024   0.00000   0.00112   0.00110   2.63890
   R30        2.64369   0.00016   0.00000  -0.00030  -0.00031   2.64338
   R31        2.84383  -0.00000   0.00000   0.00016   0.00016   2.84399
   R32        2.62756  -0.00034   0.00000   0.00093   0.00094   2.62850
   R33        2.05440   0.00071   0.00000   0.00209   0.00209   2.05648
   R34        2.63264   0.00013   0.00000  -0.00094  -0.00095   2.63169
   R35        2.05908  -0.00002   0.00000   0.00086   0.00086   2.05994
   R36        2.05825  -0.00005   0.00000  -0.00029  -0.00029   2.05797
   R37        2.05869  -0.00003   0.00000   0.00001   0.00001   2.05870
   R38        2.07244  -0.00003   0.00000   0.00050   0.00050   2.07294
   R39        2.07528  -0.00001   0.00000  -0.00046  -0.00046   2.07482
   R40        2.06995  -0.00002   0.00000  -0.00040  -0.00040   2.06954
   R41        2.63716  -0.00000   0.00000  -0.00025  -0.00025   2.63691
   R42        2.63612   0.00013   0.00000   0.00007   0.00007   2.63619
   R43        2.63160  -0.00010   0.00000  -0.00032  -0.00033   2.63128
   R44        2.63295  -0.00002   0.00000   0.00025   0.00025   2.63320
   R45        2.05616  -0.00003   0.00000  -0.00010  -0.00010   2.05606
   R46        2.62915   0.00000   0.00000   0.00019   0.00019   2.62933
   R47        2.05517  -0.00007   0.00000  -0.00018  -0.00018   2.05499
   R48        2.63054  -0.00005   0.00000  -0.00024  -0.00024   2.63030
   R49        2.05511  -0.00008   0.00000   0.00027   0.00027   2.05538
   R50        2.05592  -0.00003   0.00000  -0.00022  -0.00022   2.05570
   R51        2.05609  -0.00003   0.00000  -0.00012  -0.00012   2.05597
    A1        2.00964   0.00018   0.00000   0.01237   0.01234   2.02197
    A2        1.62210  -0.00034   0.00000  -0.00564  -0.00553   1.61657
    A3        2.02851  -0.00003   0.00000  -0.00047  -0.00054   2.02797
    A4        1.72083   0.00034   0.00000  -0.00019  -0.00035   1.72048
    A5        2.04530   0.00004   0.00000  -0.00461  -0.00452   2.04078
    A6        1.95795  -0.00028   0.00000  -0.00350  -0.00354   1.95441
    A7        1.89046   0.00099   0.00000  -0.00247  -0.00252   1.88794
    A8        2.05151  -0.00149   0.00000   0.00250   0.00242   2.05393
    A9        1.99955   0.00003   0.00000  -0.00064  -0.00053   1.99902
   A10        2.15691  -0.00084   0.00000  -0.00725  -0.00795   2.14897
   A11        2.04165   0.00062   0.00000  -0.00261  -0.00306   2.03858
   A12        2.08452   0.00021   0.00000   0.00897   0.00823   2.09275
   A13        1.88124   0.00061   0.00000  -0.01597  -0.01686   1.86437
   A14        1.99855  -0.00300   0.00000  -0.02250  -0.02311   1.97544
   A15        1.85460   0.00140   0.00000   0.03198   0.03204   1.88664
   A16        1.96488  -0.00010   0.00000  -0.02200  -0.02277   1.94211
   A17        1.85743  -0.00040   0.00000   0.00070   0.00103   1.85846
   A18        1.89892   0.00173   0.00000   0.03247   0.03260   1.93151
   A19        2.10615   0.00012   0.00000   0.00164   0.00156   2.10771
   A20        2.11074   0.00006   0.00000  -0.00303  -0.00313   2.10762
   A21        2.04391  -0.00021   0.00000  -0.00328  -0.00337   2.04053
   A22        2.16388  -0.00038   0.00000  -0.00114  -0.00117   2.16271
   A23        2.04490   0.00035   0.00000   0.00175   0.00178   2.04668
   A24        2.07440   0.00003   0.00000  -0.00060  -0.00060   2.07380
   A25        2.08231   0.00012   0.00000   0.00005   0.00005   2.08237
   A26        2.10844  -0.00007   0.00000  -0.00019  -0.00019   2.10825
   A27        2.09243  -0.00005   0.00000   0.00014   0.00014   2.09257
   A28        2.06374   0.00002   0.00000   0.00083   0.00082   2.06456
   A29        2.18462  -0.00020   0.00000   0.00007   0.00007   2.18469
   A30        2.03444   0.00018   0.00000  -0.00088  -0.00087   2.03356
   A31        2.12418  -0.00009   0.00000  -0.00039  -0.00041   2.12377
   A32        2.05877   0.00008   0.00000   0.00065   0.00066   2.05943
   A33        2.10023   0.00001   0.00000  -0.00026  -0.00025   2.09998
   A34        2.08837   0.00009   0.00000   0.00104   0.00103   2.08941
   A35        2.10478  -0.00002   0.00000  -0.00014  -0.00014   2.10464
   A36        2.08988  -0.00007   0.00000  -0.00086  -0.00086   2.08902
   A37        2.13223  -0.00017   0.00000  -0.00083  -0.00083   2.13140
   A38        2.08926  -0.00021   0.00000  -0.00407  -0.00406   2.08519
   A39        2.06142   0.00038   0.00000   0.00494   0.00494   2.06636
   A40        2.20691   0.00010   0.00000  -0.00019  -0.00048   2.20642
   A41        1.18782   0.00068   0.00000   0.01039   0.01041   1.19823
   A42        1.89375  -0.00033   0.00000  -0.00821  -0.00817   1.88558
   A43        2.33148  -0.00068   0.00000   0.01033   0.01035   2.34182
   A44        1.89722   0.00017   0.00000  -0.00467  -0.00466   1.89256
   A45        1.83514   0.00013   0.00000  -0.00581  -0.00578   1.82936
   A46        2.12613  -0.00358   0.00000  -0.02861  -0.02870   2.09743
   A47        2.09755   0.00288   0.00000   0.02462   0.02450   2.12205
   A48        2.05919   0.00070   0.00000   0.00347   0.00346   2.06265
   A49        2.05517   0.00021   0.00000   0.00176   0.00175   2.05692
   A50        2.12086  -0.00013   0.00000  -0.00128  -0.00128   2.11957
   A51        2.10692  -0.00008   0.00000  -0.00034  -0.00035   2.10657
   A52        2.10867  -0.00007   0.00000  -0.00039  -0.00041   2.10826
   A53        2.08864  -0.00036   0.00000  -0.00622  -0.00632   2.08232
   A54        2.08579   0.00043   0.00000   0.00689   0.00680   2.09258
   A55        2.11425  -0.00056   0.00000  -0.00366  -0.00365   2.11060
   A56        2.08569   0.00028   0.00000   0.00274   0.00270   2.08839
   A57        2.08324   0.00027   0.00000   0.00097   0.00093   2.08417
   A58        2.11160  -0.00002   0.00000   0.00126   0.00127   2.11287
   A59        2.08778  -0.00001   0.00000  -0.00136  -0.00137   2.08642
   A60        2.08380   0.00003   0.00000   0.00009   0.00009   2.08389
   A61        2.11742  -0.00025   0.00000  -0.00239  -0.00237   2.11505
   A62        2.08355   0.00015   0.00000   0.00064   0.00062   2.08417
   A63        2.08219   0.00010   0.00000   0.00179   0.00177   2.08396
   A64        1.93985   0.00004   0.00000  -0.00012  -0.00012   1.93973
   A65        1.93289   0.00003   0.00000   0.00165   0.00165   1.93455
   A66        1.94371  -0.00002   0.00000  -0.00123  -0.00123   1.94248
   A67        1.87231  -0.00002   0.00000  -0.00121  -0.00121   1.87110
   A68        1.89131  -0.00004   0.00000  -0.00151  -0.00151   1.88980
   A69        1.88113   0.00001   0.00000   0.00242   0.00242   1.88355
   A70        2.06313   0.00008   0.00000   0.00443   0.00442   2.06755
   A71        2.13590   0.00003   0.00000  -0.00459  -0.00460   2.13130
   A72        2.08395  -0.00011   0.00000   0.00029   0.00029   2.08424
   A73        2.08903  -0.00001   0.00000   0.00023   0.00023   2.08926
   A74        2.09688   0.00001   0.00000   0.00018   0.00018   2.09707
   A75        2.09727  -0.00000   0.00000  -0.00041  -0.00041   2.09686
   A76        2.09981   0.00002   0.00000  -0.00092  -0.00092   2.09889
   A77        2.08691  -0.00006   0.00000   0.00086   0.00086   2.08777
   A78        2.09646   0.00004   0.00000   0.00006   0.00006   2.09652
   A79        2.09910   0.00006   0.00000   0.00063   0.00064   2.09973
   A80        2.09593   0.00010   0.00000   0.00022   0.00021   2.09614
   A81        2.08816  -0.00016   0.00000  -0.00085  -0.00085   2.08731
   A82        2.09752   0.00001   0.00000  -0.00077  -0.00077   2.09676
   A83        2.09727  -0.00001   0.00000   0.00013   0.00013   2.09740
   A84        2.08839   0.00000   0.00000   0.00064   0.00064   2.08903
   A85        2.09691   0.00004   0.00000   0.00055   0.00055   2.09746
   A86        2.09713  -0.00002   0.00000  -0.00034  -0.00034   2.09679
   A87        2.08913  -0.00001   0.00000  -0.00020  -0.00020   2.08893
    D1       -2.96531   0.00010   0.00000  -0.02248  -0.02240  -2.98771
    D2       -0.66496  -0.00023   0.00000  -0.02359  -0.02348  -0.68845
    D3       -1.26592  -0.00008   0.00000  -0.02628  -0.02618  -1.29210
    D4        1.03443  -0.00040   0.00000  -0.02739  -0.02726   1.00716
    D5        0.83648  -0.00017   0.00000  -0.03289  -0.03287   0.80361
    D6        3.13682  -0.00049   0.00000  -0.03400  -0.03395   3.10287
    D7        2.42927  -0.00011   0.00000   0.04143   0.04147   2.47075
    D8        0.18148   0.00031   0.00000   0.02210   0.02207   0.20355
    D9       -1.55224  -0.00013   0.00000   0.02282   0.02283  -1.52941
   D10        0.40506  -0.00027   0.00000   0.02993   0.03000   0.43506
   D11       -1.84274   0.00015   0.00000   0.01060   0.01061  -1.83213
   D12        2.70672  -0.00030   0.00000   0.01132   0.01136   2.71809
   D13       -1.76092  -0.00040   0.00000   0.03706   0.03711  -1.72381
   D14        2.27447   0.00003   0.00000   0.01772   0.01772   2.29219
   D15        0.54075  -0.00042   0.00000   0.01845   0.01848   0.55922
   D16       -0.65781  -0.00020   0.00000  -0.04190  -0.04187  -0.69968
   D17        2.50565  -0.00033   0.00000  -0.04889  -0.04886   2.45679
   D18        1.81649   0.00015   0.00000  -0.02658  -0.02654   1.78995
   D19       -1.30323   0.00002   0.00000  -0.03357  -0.03352  -1.33676
   D20       -2.49430   0.00042   0.00000  -0.03244  -0.03252  -2.52682
   D21        0.66916   0.00029   0.00000  -0.03943  -0.03951   0.62965
   D22        1.31670  -0.00087   0.00000  -0.07154  -0.07123   1.24547
   D23       -1.80915  -0.00011   0.00000  -0.00513  -0.00518  -1.81433
   D24       -2.71660  -0.00084   0.00000  -0.07342  -0.07316  -2.78976
   D25        0.44073  -0.00009   0.00000  -0.00701  -0.00711   0.43362
   D26       -0.22545  -0.00008   0.00000   0.03987   0.04015  -0.18531
   D27       -2.42660   0.00175   0.00000   0.09806   0.09788  -2.32872
   D28        1.75999   0.00041   0.00000   0.04864   0.04862   1.80861
   D29        2.90003  -0.00085   0.00000  -0.02819  -0.02797   2.87206
   D30        0.69889   0.00098   0.00000   0.03000   0.02977   0.72865
   D31       -1.39771  -0.00036   0.00000  -0.01942  -0.01949  -1.41721
   D32       -2.73770   0.00047   0.00000   0.00952   0.00942  -2.72828
   D33        0.63617   0.00067   0.00000   0.03382   0.03382   0.66999
   D34        0.41895   0.00120   0.00000   0.07320   0.07337   0.49232
   D35       -2.49036   0.00140   0.00000   0.09749   0.09777  -2.39259
   D36        1.51348  -0.00122   0.00000   0.22682   0.22710   1.74058
   D37       -1.60033  -0.00087   0.00000   0.24941   0.24964  -1.35069
   D38       -0.64349   0.00044   0.00000   0.28470   0.28438  -0.35911
   D39        2.52588   0.00079   0.00000   0.30729   0.30692   2.83280
   D40       -2.69794  -0.00013   0.00000   0.27604   0.27615  -2.42179
   D41        0.47144   0.00022   0.00000   0.29863   0.29869   0.77013
   D42        0.28045   0.00036   0.00000  -0.02345  -0.02345   0.25700
   D43       -2.86517   0.00016   0.00000  -0.02200  -0.02202  -2.88718
   D44       -2.63685   0.00051   0.00000  -0.00062  -0.00059  -2.63743
   D45        0.50072   0.00031   0.00000   0.00083   0.00084   0.50156
   D46       -3.11122  -0.00006   0.00000   0.00665   0.00664  -3.10459
   D47        0.06127   0.00017   0.00000   0.00622   0.00618   0.06744
   D48        0.03446   0.00014   0.00000   0.00517   0.00518   0.03964
   D49       -3.07624   0.00037   0.00000   0.00474   0.00472  -3.07152
   D50       -3.13336  -0.00004   0.00000  -0.01060  -0.01059   3.13924
   D51        0.00705   0.00006   0.00000  -0.00716  -0.00715  -0.00010
   D52        0.00442  -0.00022   0.00000  -0.00923  -0.00923  -0.00481
   D53       -3.13835  -0.00013   0.00000  -0.00579  -0.00580   3.13904
   D54        0.02296   0.00001   0.00000   0.00038   0.00038   0.02335
   D55       -3.13744   0.00007   0.00000   0.00267   0.00267  -3.13477
   D56       -3.12096  -0.00004   0.00000   0.00043   0.00043  -3.12053
   D57        0.00182   0.00002   0.00000   0.00271   0.00271   0.00454
   D58        0.01721  -0.00010   0.00000  -0.00433  -0.00433   0.01288
   D59        3.13299  -0.00009   0.00000  -0.00213  -0.00213   3.13086
   D60       -3.12208  -0.00005   0.00000  -0.00438  -0.00437  -3.12645
   D61       -0.00630  -0.00004   0.00000  -0.00217  -0.00217  -0.00847
   D62       -0.04585   0.00002   0.00000   0.00148   0.00148  -0.04437
   D63        3.12116   0.00002   0.00000  -0.00057  -0.00058   3.12058
   D64        3.06750  -0.00020   0.00000   0.00189   0.00191   3.06941
   D65       -0.04867  -0.00020   0.00000  -0.00016  -0.00015  -0.04882
   D66       -0.90059  -0.00029   0.00000  -0.01740  -0.01739  -0.91798
   D67        0.73183   0.00034   0.00000   0.00723   0.00724   0.73906
   D68        3.08223  -0.00008   0.00000   0.00256   0.00261   3.08485
   D69        2.27144  -0.00006   0.00000  -0.01786  -0.01787   2.25357
   D70       -2.37933   0.00058   0.00000   0.00677   0.00676  -2.37257
   D71       -0.02893   0.00015   0.00000   0.00211   0.00214  -0.02679
   D72       -0.03374   0.00015   0.00000   0.00645   0.00645  -0.02728
   D73        3.12651   0.00009   0.00000   0.00418   0.00418   3.13069
   D74        3.10906   0.00006   0.00000   0.00293   0.00294   3.11200
   D75       -0.01388  -0.00000   0.00000   0.00066   0.00067  -0.01321
   D76       -3.10248   0.00009   0.00000   0.01503   0.01470  -3.08778
   D77        0.05392  -0.00027   0.00000  -0.00722  -0.00741   0.04651
   D78        0.01192  -0.00022   0.00000  -0.00674  -0.00674   0.00518
   D79       -3.11486  -0.00057   0.00000  -0.02900  -0.02885   3.13947
   D80        3.10103  -0.00017   0.00000  -0.01697  -0.01728   3.08375
   D81       -0.03620  -0.00030   0.00000  -0.03015  -0.03042  -0.06662
   D82       -0.01383   0.00024   0.00000   0.00529   0.00535  -0.00848
   D83        3.13212   0.00010   0.00000  -0.00789  -0.00779   3.12433
   D84        0.00283  -0.00001   0.00000  -0.00216  -0.00214   0.00069
   D85       -3.13531  -0.00004   0.00000  -0.00029  -0.00033  -3.13564
   D86        3.12074   0.00005   0.00000   0.00483   0.00486   3.12560
   D87       -0.01741   0.00001   0.00000   0.00671   0.00668  -0.01073
   D88       -0.00472   0.00002   0.00000   0.00068   0.00072  -0.00400
   D89        3.12951   0.00019   0.00000   0.00649   0.00648   3.13599
   D90       -3.12282  -0.00003   0.00000  -0.00624  -0.00622  -3.12904
   D91        0.01140   0.00013   0.00000  -0.00043  -0.00045   0.01095
   D92        2.37797  -0.00004   0.00000  -0.11155  -0.11155   2.26642
   D93       -1.82578  -0.00003   0.00000  -0.11205  -0.11205  -1.93783
   D94        0.26729  -0.00001   0.00000  -0.10870  -0.10870   0.15858
   D95       -0.78801   0.00002   0.00000  -0.10432  -0.10432  -0.89233
   D96        1.29143   0.00003   0.00000  -0.10483  -0.10482   1.18660
   D97       -2.89869   0.00005   0.00000  -0.10147  -0.10147  -3.00017
   D98       -0.00277   0.00010   0.00000   0.00388   0.00382   0.00105
   D99       -3.13700  -0.00007   0.00000  -0.00192  -0.00194  -3.13894
   D100       3.12404   0.00044   0.00000   0.02599   0.02595  -3.13320
   D101      -0.01019   0.00028   0.00000   0.02019   0.02019   0.01000
   D102       0.00660  -0.00013   0.00000  -0.00088  -0.00095   0.00565
   D103      -3.13844  -0.00009   0.00000  -0.00276  -0.00276  -3.14120
   D104      -3.13935   0.00001   0.00000   0.01229   0.01217  -3.12719
   D105      -0.00120   0.00004   0.00000   0.01041   0.01035   0.00915
   D106      -3.11950  -0.00010   0.00000  -0.00819  -0.00821  -3.12771
   D107       0.02515  -0.00010   0.00000  -0.00802  -0.00804   0.01711
   D108       0.00089   0.00003   0.00000  -0.00148  -0.00148  -0.00059
   D109      -3.13764   0.00003   0.00000  -0.00132  -0.00131  -3.13895
   D110       3.12656   0.00009   0.00000   0.00753   0.00751   3.13407
   D111      -0.01697   0.00003   0.00000   0.00806   0.00805  -0.00892
   D112       0.00709  -0.00005   0.00000   0.00041   0.00041   0.00750
   D113      -3.13644  -0.00010   0.00000   0.00094   0.00095  -3.13549
   D114       0.00495  -0.00000   0.00000  -0.00135  -0.00135   0.00360
   D115      -3.13796   0.00002   0.00000  -0.00126  -0.00126  -3.13922
   D116      -3.13997   0.00000   0.00000   0.00073   0.00074  -3.13923
   D117       0.00031   0.00003   0.00000   0.00083   0.00082   0.00114
   D118       0.00303  -0.00001   0.00000   0.00028   0.00028   0.00331
   D119       3.14065  -0.00001   0.00000   0.00024   0.00024   3.14089
   D120      -3.13524  -0.00002   0.00000  -0.00181  -0.00181  -3.13705
   D121       0.00238  -0.00002   0.00000  -0.00184  -0.00185   0.00054
   D122      -0.00595  -0.00000   0.00000   0.00115   0.00114  -0.00481
   D123       3.13959  -0.00001   0.00000   0.00118   0.00118   3.14077
   D124       3.13256  -0.00000   0.00000   0.00098   0.00097   3.13353
   D125      -0.00508  -0.00000   0.00000   0.00101   0.00101  -0.00407
   D126      -0.01004   0.00003   0.00000   0.00101   0.00101  -0.00904
   D127       3.13285   0.00001   0.00000   0.00092   0.00092   3.13377
   D128       3.13347   0.00009   0.00000   0.00048   0.00047   3.13395
   D129      -0.00681   0.00007   0.00000   0.00039   0.00039  -0.00643
[truncated: 3,192,879 more chars]
