# Supplementary material for: Non-Catalyzed Cascade Double Imination Reaction of 2‑Fluoro-alk-3-yn-1-ones: Sustainable Synthesis of 3‑Fluoro-1,5-benzodiazepines
Source: ACS Org Inorg Au. 2026 Jan 30;6(2):237–47. doi: 10.1021/acsorginorgau.5c00116 (PMC13047452; doi:10.1021/acsorginorgau.5c00116)
Supplement: Supplementary file 2 [file gg5c00116_si_002.zip › Figure_6/A-TS3.out]

 Entering Gaussian System, Link 0=g16
 Initial command:
 /cm/shared/apps/Gaussian/g16-C01/g16/l1.exe "/scratch/projects/rusakov-research-group/rusakov/160504/Gau-3781090.inp" -scrdir="/scratch/projects/rusakov-research-group/rusakov/160504/"
 Entering Link 1 = /cm/shared/apps/Gaussian/g16-C01/g16/l1.exe PID=   3781091.
  
 Copyright (c) 1988-2019, Gaussian, Inc.  All Rights Reserved.
  
 This is part of the Gaussian(R) 16 program.  It is based on
 the Gaussian(R) 09 system (copyright 2009, Gaussian, Inc.),
 the Gaussian(R) 03 system (copyright 2003, Gaussian, Inc.),
 the Gaussian(R) 98 system (copyright 1998, Gaussian, Inc.),
 the Gaussian(R) 94 system (copyright 1995, Gaussian, Inc.),
 the Gaussian 92(TM) system (copyright 1992, Gaussian, Inc.),
 the Gaussian 90(TM) system (copyright 1990, Gaussian, Inc.),
 the Gaussian 88(TM) system (copyright 1988, Gaussian, Inc.),
 the Gaussian 86(TM) system (copyright 1986, Carnegie Mellon
 University), and the Gaussian 82(TM) system (copyright 1983,
 Carnegie Mellon University). Gaussian is a federally registered
 trademark of Gaussian, Inc.
  
 This software contains proprietary and confidential information,
 including trade secrets, belonging to Gaussian, Inc.
  
 This software is provided under written license and may be
 used, copied, transmitted, or stored only in accord with that
 written license.
  
 The following legend is applicable only to US Government
 contracts under FAR:
  
                    RESTRICTED RIGHTS LEGEND
  
 Use, reproduction and disclosure by the US Government is
 subject to restrictions as set forth in subparagraphs (a)
 and (c) of the Commercial Computer Software - Restricted
 Rights clause in FAR 52.227-19.
  
 Gaussian, Inc.
 340 Quinnipiac St., Bldg. 40, Wallingford CT 06492
  
  
 ---------------------------------------------------------------
 Warning -- This program may not be used in any manner that
 competes with the business of Gaussian, Inc. or will provide
 assistance to any competitor of Gaussian, Inc.  The licensee
 of this program is prohibited from giving any competitor of
 Gaussian, Inc. access to this program.  By using this program,
 the user acknowledges that Gaussian, Inc. is engaged in the
 business of creating and licensing software in the field of
 computational chemistry and represents and warrants to the
 licensee that it is not a competitor of Gaussian, Inc. and that
 it will not use this program in any manner prohibited above.
 ---------------------------------------------------------------
  

 Cite this work as:
 Gaussian 16, Revision C.01,
 M. J. Frisch, G. W. Trucks, H. B. Schlegel, G. E. Scuseria, 
 M. A. Robb, J. R. Cheeseman, G. Scalmani, V. Barone, 
 G. A. Petersson, H. Nakatsuji, X. Li, M. Caricato, A. V. Marenich, 
 J. Bloino, B. G. Janesko, R. Gomperts, B. Mennucci, H. P. Hratchian, 
 J. V. Ortiz, A. F. Izmaylov, J. L. Sonnenberg, D. Williams-Young, 
 F. Ding, F. Lipparini, F. Egidi, J. Goings, B. Peng, A. Petrone, 
 T. Henderson, D. Ranasinghe, V. G. Zakrzewski, J. Gao, N. Rega, 
 G. Zheng, W. Liang, M. Hada, M. Ehara, K. Toyota, R. Fukuda, 
 J. Hasegawa, M. Ishida, T. Nakajima, Y. Honda, O. Kitao, H. Nakai, 
 T. Vreven, K. Throssell, J. A. Montgomery, Jr., J. E. Peralta, 
 F. Ogliaro, M. J. Bearpark, J. J. Heyd, E. N. Brothers, K. N. Kudin, 
 V. N. Staroverov, T. A. Keith, R. Kobayashi, J. Normand, 
 K. Raghavachari, A. P. Rendell, J. C. Burant, S. S. Iyengar, 
 J. Tomasi, M. Cossi, J. M. Millam, M. Klene, C. Adamo, R. Cammi, 
 J. W. Ochterski, R. L. Martin, K. Morokuma, O. Farkas, 
 J. B. Foresman, and D. J. Fox, Gaussian, Inc., Wallingford CT, 2019.
 
 ******************************************
 Gaussian 16:  ES64L-G16RevC.01  3-Jul-2019
                 1-Jun-2025 
 ******************************************
 %chk=7_to_8_TS2_1.734A
 %mem=120GB
 %CPU=0-39
 SetSPE:  set environment variable "MP_BIND" = "yes"
 SetSPE:  set environment variable "MP_BLIST" = "0,1,2,3,4,5,6,7,8,9,10,11,12,13,14,15,16,17,18,19,20,21,22,23,24,25,26,27,28,29,30,31,32,33,34,35,36,37,38,39"
 Will use up to   40 processors via shared memory.
 ----------------------------------------------------------------------
 #p wB97XD/Gen SCRF(SMD,Solvent=Ethanol) GEOM(ModRedundant,GIC) opt=(ts
 ,noeigen,calcfc) freq
 ----------------------------------------------------------------------
 1/5=1,10=4,11=1,18=20,26=3,38=1,145=903/1,3;
 2/9=110,12=2,17=6,18=5,40=1/2;
 3/5=7,11=2,25=1,30=1,70=32201,71=2,72=4,74=-58,140=1/1,2,3;
 4//1;
 5/5=2,38=5,53=4/2;
 8/6=4,10=90,11=11/1;
 11/6=1,8=1,9=11,15=111,16=1/1,2,10;
 10/6=1,13=1/2;
 6/7=2,8=2,9=2,10=2,28=1/1;
 7/10=1,25=1/1,2,3,16;
 1/5=1,10=4,11=1,18=20,26=3,145=903/3(2);
 2/9=110/2;
 99//99;
 2/9=110/2;
 3/5=7,6=1,11=2,25=1,30=1,70=32205,71=1,72=4,74=-58,82=7/1,2,3;
 4/5=5,16=3,69=1/1;
 5/5=2,38=5,53=4/2;
 7//1,2,3,16;
 1/5=1,11=1,18=20,26=3,145=903/3(-5);
 2/9=110/2;
 6/7=2,8=2,9=2,10=2,19=2,28=1/1;
 99/9=1/99;
 Leave Link    1 at Sun Jun  1 14:17:38 2025, MaxMem= 16106127360 cpu:               0.4 elap:               0.2
 (Enter /cm/shared/apps/Gaussian/g16-C01/g16/l101.exe)
 ---------
 5 to 9 TS
 ---------
 Symbolic Z-matrix:
 Charge =  0 Multiplicity = 1
 C                    -1.97019   0.31568   0.48241 
 O                    -2.16724   0.74446   2.15097 
 C                    -0.94871  -0.75818   0.40048 
 F                    -1.20448  -1.80532   1.23749 
 C                     0.02435  -0.87369  -0.50805 
 C                     0.87296  -2.10885  -0.64479 
 N                     0.34434   0.17972  -1.37384 
 H                     1.08167  -0.08901  -2.01502 
 C                     0.59717   1.45476  -0.8078 
 C                     1.12723   3.97315   0.26044 
 C                    -0.40495   2.09867  -0.06047 
 C                     1.83501   2.06342  -1.00954 
 C                     2.10537   3.32469  -0.49003 
 C                    -0.10287   3.36152   0.47127 
 H                     2.59184   1.53151  -1.58485 
 H                     3.0739    3.78826  -0.66344 
 H                    -0.87615   3.8716    1.04334 
 H                     1.31889   4.95719   0.68348 
 N                    -1.71721   1.61907   0.08088 
 H                    -1.32713   0.62812   2.62604 
 H                    -2.06069   1.69946   1.49487 
 H                     0.80083  -2.46373  -1.6804 
 C                     2.31414  -1.7765   -0.31429 
 C                     4.96767  -1.01586   0.29961 
 C                     3.31064  -1.81489  -1.28669 
 C                     2.65818  -1.35042   0.97164 
 C                     3.96149  -0.97783   1.27268 
 C                     4.61906  -1.44014  -0.98303 
 H                     3.06327  -2.13293  -2.2984 
 H                     1.89053  -1.29677   1.74276 
 H                     4.20448  -0.6466    2.28156 
 H                     5.37883  -1.47442  -1.76266 
 C                     6.38237  -0.63185   0.63982 
 C                    -3.35259  -0.18523   0.11935 
 C                    -5.82028  -1.18939  -0.71923 
 C                    -3.82568   0.09284  -1.16347 
 C                    -4.11873  -0.97183   0.98027 
 C                    -5.34945  -1.46745   0.562 
 C                    -5.05405  -0.40947  -1.58147 
 H                    -3.22658   0.70461  -1.83257 
 H                    -3.76095  -1.1864    1.98287 
 H                    -5.94474  -2.07137   1.24357 
 H                    -5.4145   -0.18537  -2.58314 
 H                    -6.78412  -1.57669  -1.04301 
 H                     6.95315  -0.37596  -0.25953 
 H                     6.90069  -1.46165   1.139 
 H                     6.40721   0.22656   1.32132 
 H                     0.49218  -2.90076   0.00431 
 
 Add virtual bond connecting atoms H21        and O2         Dist= 2.20D+00.
 Add virtual bond connecting atoms H21        and N19        Dist= 2.75D+00.
 Initializing the GIC definitions file.
 Number of initial coordinates =   255
 Number of input entries/lines =     4
 Number of additional coordinates =     1
 Number of removed coordinates =     0
 Number of frozen coordinates =     1
 Number of final active and frozen coordinates =   256
 ITRead=  0  0  0  0  0  0  0  0  0  0  0  0  0  0  0  0  0  0  0  0
 ITRead=  0  0  0  0  0  0  0  0  0  0  0  0  0  0  0  0  0  0  0  0
 ITRead=  0  0  0  0  0  0  0  0
 MicOpt= -1 -1 -1 -1 -1 -1 -1 -1 -1 -1 -1 -1 -1 -1 -1 -1 -1 -1 -1 -1
 MicOpt= -1 -1 -1 -1 -1 -1 -1 -1 -1 -1 -1 -1 -1 -1 -1 -1 -1 -1 -1 -1
 MicOpt= -1 -1 -1 -1 -1 -1 -1 -1
 NAtoms=     48 NQM=       48 NQMF=       0 NMMI=      0 NMMIF=      0
                NMic=       0 NMicF=      0.
                    Isotopes and Nuclear Properties:
 (Nuclear quadrupole moments (NQMom) in fm**2, nuclear magnetic moments (NMagM)
  in nuclear magnetons)

  Atom         1           2           3           4           5           6           7           8           9          10
 IAtWgt=          12          16          12          19          12          12          14           1          12          12
 AtmWgt=  12.0000000  15.9949146  12.0000000  18.9984032  12.0000000  12.0000000  14.0030740   1.0078250  12.0000000  12.0000000
 NucSpn=           0           0           0           1           0           0           2           1           0           0
 AtZEff=  -0.0000000  -0.0000000  -0.0000000  -0.0000000  -0.0000000  -0.0000000  -0.0000000  -0.0000000  -0.0000000  -0.0000000
 NQMom=    0.0000000   0.0000000   0.0000000   0.0000000   0.0000000   0.0000000   2.0440000   0.0000000   0.0000000   0.0000000
 NMagM=    0.0000000   0.0000000   0.0000000   2.6288670   0.0000000   0.0000000   0.4037610   2.7928460   0.0000000   0.0000000
 AtZNuc=   6.0000000   8.0000000   6.0000000   9.0000000   6.0000000   6.0000000   7.0000000   1.0000000   6.0000000   6.0000000

  Atom        11          12          13          14          15          16          17          18          19          20
 IAtWgt=          12          12          12          12           1           1           1           1          14           1
 AtmWgt=  12.0000000  12.0000000  12.0000000  12.0000000   1.0078250   1.0078250   1.0078250   1.0078250  14.0030740   1.0078250
 NucSpn=           0           0           0           0           1           1           1           1           2           1
 AtZEff=  -0.0000000  -0.0000000  -0.0000000  -0.0000000  -0.0000000  -0.0000000  -0.0000000  -0.0000000  -0.0000000  -0.0000000
 NQMom=    0.0000000   0.0000000   0.0000000   0.0000000   0.0000000   0.0000000   0.0000000   0.0000000   2.0440000   0.0000000
 NMagM=    0.0000000   0.0000000   0.0000000   0.0000000   2.7928460   2.7928460   2.7928460   2.7928460   0.4037610   2.7928460
 AtZNuc=   6.0000000   6.0000000   6.0000000   6.0000000   1.0000000   1.0000000   1.0000000   1.0000000   7.0000000   1.0000000

  Atom        21          22          23          24          25          26          27          28          29          30
 IAtWgt=           1           1          12          12          12          12          12          12           1           1
 AtmWgt=   1.0078250   1.0078250  12.0000000  12.0000000  12.0000000  12.0000000  12.0000000  12.0000000   1.0078250   1.0078250
 NucSpn=           1           1           0           0           0           0           0           0           1           1
 AtZEff=  -0.0000000  -0.0000000  -0.0000000  -0.0000000  -0.0000000  -0.0000000  -0.0000000  -0.0000000  -0.0000000  -0.0000000
 NQMom=    0.0000000   0.0000000   0.0000000   0.0000000   0.0000000   0.0000000   0.0000000   0.0000000   0.0000000   0.0000000
 NMagM=    2.7928460   2.7928460   0.0000000   0.0000000   0.0000000   0.0000000   0.0000000   0.0000000   2.7928460   2.7928460
 AtZNuc=   1.0000000   1.0000000   6.0000000   6.0000000   6.0000000   6.0000000   6.0000000   6.0000000   1.0000000   1.0000000

  Atom        31          32          33          34          35          36          37          38          39          40
 IAtWgt=           1           1          12          12          12          12          12          12          12           1
 AtmWgt=   1.0078250   1.0078250  12.0000000  12.0000000  12.0000000  12.0000000  12.0000000  12.0000000  12.0000000   1.0078250
 NucSpn=           1           1           0           0           0           0           0           0           0           1
 AtZEff=  -0.0000000  -0.0000000  -0.0000000  -0.0000000  -0.0000000  -0.0000000  -0.0000000  -0.0000000  -0.0000000  -0.0000000
 NQMom=    0.0000000   0.0000000   0.0000000   0.0000000   0.0000000   0.0000000   0.0000000   0.0000000   0.0000000   0.0000000
 NMagM=    2.7928460   2.7928460   0.0000000   0.0000000   0.0000000   0.0000000   0.0000000   0.0000000   0.0000000   2.7928460
 AtZNuc=   1.0000000   1.0000000   6.0000000   6.0000000   6.0000000   6.0000000   6.0000000   6.0000000   6.0000000   1.0000000

  Atom        41          42          43          44          45          46          47          48
 IAtWgt=           1           1           1           1           1           1           1           1
 AtmWgt=   1.0078250   1.0078250   1.0078250   1.0078250   1.0078250   1.0078250   1.0078250   1.0078250
 NucSpn=           1           1           1           1           1           1           1           1
 AtZEff=  -0.0000000  -0.0000000  -0.0000000  -0.0000000  -0.0000000  -0.0000000  -0.0000000  -0.0000000
 NQMom=    0.0000000   0.0000000   0.0000000   0.0000000   0.0000000   0.0000000   0.0000000   0.0000000
 NMagM=    2.7928460   2.7928460   2.7928460   2.7928460   2.7928460   2.7928460   2.7928460   2.7928460
 AtZNuc=   1.0000000   1.0000000   1.0000000   1.0000000   1.0000000   1.0000000   1.0000000   1.0000000
 Leave Link  101 at Sun Jun  1 14:17:41 2025, MaxMem= 16106127360 cpu:               3.8 elap:               3.5
 (Enter /cm/shared/apps/Gaussian/g16-C01/g16/l103.exe)

 GradGradGradGradGradGradGradGradGradGradGradGradGradGradGradGradGradGrad
 Berny optimization.
 Initialization pass.
                           ----------------------------
                           !    Initial Parameters    !
                           ! (Angstroms and Degrees)  !
 --------------------------                            --------------------------
 ! Name  Definition              Value          Derivative Info.                !
 --------------------------------------------------------------------------------
 ! R1    R(1,3)                  1.4844         calculate D2E/DX2 analytically  !
 ! R2    R(1,19)                 1.3871         calculate D2E/DX2 analytically  !
 ! R3    R(1,34)                 1.5145         calculate D2E/DX2 analytically  !
 ! R4    R(2,20)                 0.9721         calculate D2E/DX2 analytically  !
 ! R5    R(2,21)                 1.1635         calculate D2E/DX2 analytically  !
 ! R6    R(3,4)                  1.3647         calculate D2E/DX2 analytically  !
 ! R7    R(3,5)                  1.3363         calculate D2E/DX2 analytically  !
 ! R8    R(5,6)                  1.5048         calculate D2E/DX2 analytically  !
 ! R9    R(5,7)                  1.4006         calculate D2E/DX2 analytically  !
 ! R10   R(6,22)                 1.0971         calculate D2E/DX2 analytically  !
 ! R11   R(6,23)                 1.5155         calculate D2E/DX2 analytically  !
 ! R12   R(6,48)                 1.0924         calculate D2E/DX2 analytically  !
 ! R13   R(7,8)                  1.0134         calculate D2E/DX2 analytically  !
 ! R14   R(7,9)                  1.4178         calculate D2E/DX2 analytically  !
 ! R15   R(9,11)                 1.4062         calculate D2E/DX2 analytically  !
 ! R16   R(9,12)                 1.3941         calculate D2E/DX2 analytically  !
 ! R17   R(10,13)                1.393          calculate D2E/DX2 analytically  !
 ! R18   R(10,14)                1.3899         calculate D2E/DX2 analytically  !
 ! R19   R(10,18)                1.0881         calculate D2E/DX2 analytically  !
 ! R20   R(11,14)                1.4031         calculate D2E/DX2 analytically  !
 ! R21   R(11,19)                1.4043         calculate D2E/DX2 analytically  !
 ! R22   R(12,13)                1.3906         calculate D2E/DX2 analytically  !
 ! R23   R(12,15)                1.0894         calculate D2E/DX2 analytically  !
 ! R24   R(13,16)                1.0877         calculate D2E/DX2 analytically  !
 ! R25   R(14,17)                1.0888         calculate D2E/DX2 analytically  !
 ! R26   R(19,21)                1.4573         calculate D2E/DX2 analytically  !
 ! R27   R(23,25)                1.3929         calculate D2E/DX2 analytically  !
 ! R28   R(23,26)                1.3977         calculate D2E/DX2 analytically  !
 ! R29   R(24,27)                1.4003         calculate D2E/DX2 analytically  !
 ! R30   R(24,28)                1.3952         calculate D2E/DX2 analytically  !
 ! R31   R(24,33)                1.5049         calculate D2E/DX2 analytically  !
 ! R32   R(25,28)                1.3945         calculate D2E/DX2 analytically  !
 ! R33   R(25,29)                1.089          calculate D2E/DX2 analytically  !
 ! R34   R(26,27)                1.3885         calculate D2E/DX2 analytically  !
 ! R35   R(26,30)                1.0894         calculate D2E/DX2 analytically  !
 ! R36   R(27,31)                1.0893         calculate D2E/DX2 analytically  !
 ! R37   R(28,32)                1.0892         calculate D2E/DX2 analytically  !
 ! R38   R(33,45)                1.0955         calculate D2E/DX2 analytically  !
 ! R39   R(33,46)                1.0984         calculate D2E/DX2 analytically  !
 ! R40   R(33,47)                1.0963         calculate D2E/DX2 analytically  !
 ! R41   R(34,36)                1.3953         calculate D2E/DX2 analytically  !
 ! R42   R(34,37)                1.3953         calculate D2E/DX2 analytically  !
 ! R43   R(35,38)                1.393          calculate D2E/DX2 analytically  !
 ! R44   R(35,39)                1.3924         calculate D2E/DX2 analytically  !
 ! R45   R(35,44)                1.088          calculate D2E/DX2 analytically  !
 ! R46   R(36,39)                1.3914         calculate D2E/DX2 analytically  !
 ! R47   R(36,40)                1.0867         calculate D2E/DX2 analytically  !
 ! R48   R(37,38)                1.3911         calculate D2E/DX2 analytically  !
 ! R49   R(37,41)                1.0859         calculate D2E/DX2 analytically  !
 ! R50   R(38,42)                1.0879         calculate D2E/DX2 analytically  !
 ! R51   R(39,43)                1.0879         calculate D2E/DX2 analytically  !
 ! A1    A(3,1,19)             122.5684         calculate D2E/DX2 analytically  !
 ! A2    A(3,1,34)             112.0632         calculate D2E/DX2 analytically  !
 ! A3    A(19,1,34)            114.0703         calculate D2E/DX2 analytically  !
 ! A4    A(20,2,21)            107.1368         calculate D2E/DX2 analytically  !
 ! A5    A(1,3,4)              113.0958         calculate D2E/DX2 analytically  !
 ! A6    A(1,3,5)              126.9544         calculate D2E/DX2 analytically  !
 ! A7    A(4,3,5)              119.1527         calculate D2E/DX2 analytically  !
 ! A8    A(3,5,6)              122.9143         calculate D2E/DX2 analytically  !
 ! A9    A(3,5,7)              121.4424         calculate D2E/DX2 analytically  !
 ! A10   A(6,5,7)              115.6157         calculate D2E/DX2 analytically  !
 ! A11   A(5,6,22)             108.3129         calculate D2E/DX2 analytically  !
 ! A12   A(5,6,23)             109.6613         calculate D2E/DX2 analytically  !
 ! A13   A(5,6,48)             110.1479         calculate D2E/DX2 analytically  !
 ! A14   A(22,6,23)            109.8354         calculate D2E/DX2 analytically  !
 ! A15   A(22,6,48)            107.6661         calculate D2E/DX2 analytically  !
 ! A16   A(23,6,48)            111.1531         calculate D2E/DX2 analytically  !
 ! A17   A(5,7,8)              110.971          calculate D2E/DX2 analytically  !
 ! A18   A(5,7,9)              118.0568         calculate D2E/DX2 analytically  !
 ! A19   A(8,7,9)              111.1823         calculate D2E/DX2 analytically  !
 ! A20   A(7,9,11)             119.7959         calculate D2E/DX2 analytically  !
 ! A21   A(7,9,12)             119.5528         calculate D2E/DX2 analytically  !
 ! A22   A(11,9,12)            120.6484         calculate D2E/DX2 analytically  !
 ! A23   A(13,10,14)           119.89           calculate D2E/DX2 analytically  !
 ! A24   A(13,10,18)           120.4476         calculate D2E/DX2 analytically  !
 ! A25   A(14,10,18)           119.6624         calculate D2E/DX2 analytically  !
 ! A26   A(9,11,14)            117.3941         calculate D2E/DX2 analytically  !
 ! A27   A(9,11,19)            124.2672         calculate D2E/DX2 analytically  !
 ! A28   A(14,11,19)           118.0613         calculate D2E/DX2 analytically  !
 ! A29   A(9,12,13)            120.9687         calculate D2E/DX2 analytically  !
 ! A30   A(9,12,15)            118.694          calculate D2E/DX2 analytically  !
 ! A31   A(13,12,15)           120.3373         calculate D2E/DX2 analytically  !
 ! A32   A(10,13,12)           119.1413         calculate D2E/DX2 analytically  !
 ! A33   A(10,13,16)           120.8476         calculate D2E/DX2 analytically  !
 ! A34   A(12,13,16)           120.0084         calculate D2E/DX2 analytically  !
 ! A35   A(10,14,11)           121.9466         calculate D2E/DX2 analytically  !
 ! A36   A(10,14,17)           120.1414         calculate D2E/DX2 analytically  !
 ! A37   A(11,14,17)           117.896          calculate D2E/DX2 analytically  !
 ! A38   A(1,19,11)            121.3645         calculate D2E/DX2 analytically  !
 ! A39   A(1,19,21)             74.2155         calculate D2E/DX2 analytically  !
 ! A40   A(11,19,21)           107.4019         calculate D2E/DX2 analytically  !
 ! A41   A(2,21,19)            121.5618         calculate D2E/DX2 analytically  !
 ! A42   A(6,23,25)            121.4708         calculate D2E/DX2 analytically  !
 ! A43   A(6,23,26)            120.1046         calculate D2E/DX2 analytically  !
 ! A44   A(25,23,26)           118.334          calculate D2E/DX2 analytically  !
 ! A45   A(27,24,28)           117.876          calculate D2E/DX2 analytically  !
 ! A46   A(27,24,33)           120.7629         calculate D2E/DX2 analytically  !
 ! A47   A(28,24,33)           121.3534         calculate D2E/DX2 analytically  !
 ! A48   A(23,25,28)           120.7869         calculate D2E/DX2 analytically  !
 ! A49   A(23,25,29)           119.6121         calculate D2E/DX2 analytically  !
 ! A50   A(28,25,29)           119.5987         calculate D2E/DX2 analytically  !
 ! A51   A(23,26,27)           120.8176         calculate D2E/DX2 analytically  !
 ! A52   A(23,26,30)           119.5251         calculate D2E/DX2 analytically  !
 ! A53   A(27,26,30)           119.6515         calculate D2E/DX2 analytically  !
 ! A54   A(24,27,26)           121.0985         calculate D2E/DX2 analytically  !
 ! A55   A(24,27,31)           119.4447         calculate D2E/DX2 analytically  !
 ! A56   A(26,27,31)           119.4564         calculate D2E/DX2 analytically  !
 ! A57   A(24,28,25)           121.0868         calculate D2E/DX2 analytically  !
 ! A58   A(24,28,32)           119.5591         calculate D2E/DX2 analytically  !
 ! A59   A(25,28,32)           119.3532         calculate D2E/DX2 analytically  !
 ! A60   A(24,33,45)           111.3351         calculate D2E/DX2 analytically  !
 ! A61   A(24,33,46)           110.7071         calculate D2E/DX2 analytically  !
 ! A62   A(24,33,47)           111.2008         calculate D2E/DX2 analytically  !
 ! A63   A(45,33,46)           107.6801         calculate D2E/DX2 analytically  !
 ! A64   A(45,33,47)           108.3986         calculate D2E/DX2 analytically  !
 ! A65   A(46,33,47)           107.3575         calculate D2E/DX2 analytically  !
 ! A66   A(1,34,36)            117.644          calculate D2E/DX2 analytically  !
 ! A67   A(1,34,37)            122.6651         calculate D2E/DX2 analytically  !
 ! A68   A(36,34,37)           119.5683         calculate D2E/DX2 analytically  !
 ! A69   A(38,35,39)           119.6928         calculate D2E/DX2 analytically  !
 ! A70   A(38,35,44)           120.1359         calculate D2E/DX2 analytically  !
 ! A71   A(39,35,44)           120.1708         calculate D2E/DX2 analytically  !
 ! A72   A(34,36,39)           120.2389         calculate D2E/DX2 analytically  !
 ! A73   A(34,36,40)           119.4307         calculate D2E/DX2 analytically  !
 ! A74   A(39,36,40)           120.3304         calculate D2E/DX2 analytically  !
 ! A75   A(34,37,38)           120.0725         calculate D2E/DX2 analytically  !
 ! A76   A(34,37,41)           120.0097         calculate D2E/DX2 analytically  !
 ! A77   A(38,37,41)           119.9124         calculate D2E/DX2 analytically  !
 ! A78   A(35,38,37)           120.2939         calculate D2E/DX2 analytically  !
 ! A79   A(35,38,42)           120.1363         calculate D2E/DX2 analytically  !
 ! A80   A(37,38,42)           119.5694         calculate D2E/DX2 analytically  !
 ! A81   A(35,39,36)           120.1321         calculate D2E/DX2 analytically  !
 ! A82   A(35,39,43)           120.2132         calculate D2E/DX2 analytically  !
 ! A83   A(36,39,43)           119.6539         calculate D2E/DX2 analytically  !
 ! D1    D(19,1,3,4)           158.5551         calculate D2E/DX2 analytically  !
 ! D2    D(19,1,3,5)           -31.856          calculate D2E/DX2 analytically  !
 ! D3    D(34,1,3,4)           -60.0842         calculate D2E/DX2 analytically  !
 ! D4    D(34,1,3,5)           109.5048         calculate D2E/DX2 analytically  !
 ! D5    D(3,1,19,11)          -18.6728         calculate D2E/DX2 analytically  !
 ! D6    D(3,1,19,21)         -119.7231         calculate D2E/DX2 analytically  !
 ! D7    D(34,1,19,11)        -159.3417         calculate D2E/DX2 analytically  !
 ! D8    D(34,1,19,21)          99.608          calculate D2E/DX2 analytically  !
 ! D9    D(3,1,34,36)         -100.7041         calculate D2E/DX2 analytically  !
 ! D10   D(3,1,34,37)           75.248          calculate D2E/DX2 analytically  !
 ! D11   D(19,1,34,36)          44.1024         calculate D2E/DX2 analytically  !
 ! D12   D(19,1,34,37)        -139.9456         calculate D2E/DX2 analytically  !
 ! D13   D(20,2,21,19)          97.7389         calculate D2E/DX2 analytically  !
 ! D14   D(1,3,5,6)           -169.7977         calculate D2E/DX2 analytically  !
 ! D15   D(1,3,5,7)             12.2002         calculate D2E/DX2 analytically  !
 ! D16   D(4,3,5,6)             -0.7701         calculate D2E/DX2 analytically  !
 ! D17   D(4,3,5,7)           -178.7722         calculate D2E/DX2 analytically  !
 ! D18   D(3,5,6,22)           124.477          calculate D2E/DX2 analytically  !
 ! D19   D(3,5,6,23)          -115.6683         calculate D2E/DX2 analytically  !
 ! D20   D(3,5,6,48)             6.9656         calculate D2E/DX2 analytically  !
 ! D21   D(7,5,6,22)           -57.4133         calculate D2E/DX2 analytically  !
 ! D22   D(7,5,6,23)            62.4414         calculate D2E/DX2 analytically  !
 ! D23   D(7,5,6,48)          -174.9247         calculate D2E/DX2 analytically  !
 ! D24   D(3,5,7,8)           -178.1114         calculate D2E/DX2 analytically  !
 ! D25   D(3,5,7,9)             51.8889         calculate D2E/DX2 analytically  !
 ! D26   D(6,5,7,8)              3.7486         calculate D2E/DX2 analytically  !
 ! D27   D(6,5,7,9)           -126.2512         calculate D2E/DX2 analytically  !
 ! D28   D(5,6,23,25)         -113.0029         calculate D2E/DX2 analytically  !
 ! D29   D(5,6,23,26)           63.4789         calculate D2E/DX2 analytically  !
 ! D30   D(22,6,23,25)           5.917          calculate D2E/DX2 analytically  !
 ! D31   D(22,6,23,26)        -177.6012         calculate D2E/DX2 analytically  !
 ! D32   D(48,6,23,25)         124.9616         calculate D2E/DX2 analytically  !
 ! D33   D(48,6,23,26)         -58.5565         calculate D2E/DX2 analytically  !
 ! D34   D(5,7,9,11)           -60.1941         calculate D2E/DX2 analytically  !
 ! D35   D(5,7,9,12)           120.4214         calculate D2E/DX2 analytically  !
 ! D36   D(8,7,9,11)           169.9035         calculate D2E/DX2 analytically  !
 ! D37   D(8,7,9,12)            -9.4811         calculate D2E/DX2 analytically  !
 ! D38   D(7,9,11,14)         -179.7019         calculate D2E/DX2 analytically  !
 ! D39   D(7,9,11,19)           -5.8843         calculate D2E/DX2 analytically  !
 ! D40   D(12,9,11,14)          -0.3242         calculate D2E/DX2 analytically  !
 ! D41   D(12,9,11,19)         173.4934         calculate D2E/DX2 analytically  !
 ! D42   D(7,9,12,13)          178.7317         calculate D2E/DX2 analytically  !
 ! D43   D(7,9,12,15)           -1.2475         calculate D2E/DX2 analytically  !
 ! D44   D(11,9,12,13)          -0.6476         calculate D2E/DX2 analytically  !
 ! D45   D(11,9,12,15)         179.3732         calculate D2E/DX2 analytically  !
 ! D46   D(14,10,13,12)         -0.5054         calculate D2E/DX2 analytically  !
 ! D47   D(14,10,13,16)       -179.9064         calculate D2E/DX2 analytically  !
 ! D48   D(18,10,13,12)        179.5229         calculate D2E/DX2 analytically  !
 ! D49   D(18,10,13,16)          0.1219         calculate D2E/DX2 analytically  !
 ! D50   D(13,10,14,11)         -0.4831         calculate D2E/DX2 analytically  !
 ! D51   D(13,10,14,17)       -178.9927         calculate D2E/DX2 analytically  !
 ! D52   D(18,10,14,11)        179.4888         calculate D2E/DX2 analytically  !
 ! D53   D(18,10,14,17)          0.9792         calculate D2E/DX2 analytically  !
 ! D54   D(9,11,14,10)           0.8893         calculate D2E/DX2 analytically  !
 ! D55   D(9,11,14,17)         179.4309         calculate D2E/DX2 analytically  !
 ! D56   D(19,11,14,10)       -173.3222         calculate D2E/DX2 analytically  !
 ! D57   D(19,11,14,17)          5.2194         calculate D2E/DX2 analytically  !
 ! D58   D(9,11,19,1)           51.4756         calculate D2E/DX2 analytically  !
 ! D59   D(9,11,19,21)         133.2652         calculate D2E/DX2 analytically  !
 ! D60   D(14,11,19,1)        -134.7449         calculate D2E/DX2 analytically  !
 ! D61   D(14,11,19,21)        -52.9553         calculate D2E/DX2 analytically  !
 ! D62   D(9,12,13,10)           1.0659         calculate D2E/DX2 analytically  !
 ! D63   D(9,12,13,16)        -179.528          calculate D2E/DX2 analytically  !
 ! D64   D(15,12,13,10)       -178.9552         calculate D2E/DX2 analytically  !
 ! D65   D(15,12,13,16)          0.4509         calculate D2E/DX2 analytically  !
 ! D66   D(1,19,21,2)            9.4657         calculate D2E/DX2 analytically  !
 ! D67   D(11,19,21,2)        -109.1037         calculate D2E/DX2 analytically  !
 ! D68   D(6,23,25,28)         176.678          calculate D2E/DX2 analytically  !
 ! D69   D(6,23,25,29)          -2.7777         calculate D2E/DX2 analytically  !
 ! D70   D(26,23,25,28)          0.1359         calculate D2E/DX2 analytically  !
 ! D71   D(26,23,25,29)       -179.3199         calculate D2E/DX2 analytically  !
 ! D72   D(6,23,26,27)        -176.7409         calculate D2E/DX2 analytically  !
 ! D73   D(6,23,26,30)           2.3768         calculate D2E/DX2 analytically  !
 ! D74   D(25,23,26,27)         -0.1499         calculate D2E/DX2 analytically  !
 ! D75   D(25,23,26,30)        178.9678         calculate D2E/DX2 analytically  !
 ! D76   D(28,24,27,26)          0.0065         calculate D2E/DX2 analytically  !
 ! D77   D(28,24,27,31)       -179.7447         calculate D2E/DX2 analytically  !
 ! D78   D(33,24,27,26)       -178.9941         calculate D2E/DX2 analytically  !
 ! D79   D(33,24,27,31)          1.2547         calculate D2E/DX2 analytically  !
 ! D80   D(27,24,28,25)         -0.0206         calculate D2E/DX2 analytically  !
 ! D81   D(27,24,28,32)        179.626          calculate D2E/DX2 analytically  !
 ! D82   D(33,24,28,25)        178.9738         calculate D2E/DX2 analytically  !
 ! D83   D(33,24,28,32)         -1.3795         calculate D2E/DX2 analytically  !
 ! D84   D(27,24,33,45)       -160.0692         calculate D2E/DX2 analytically  !
 ! D85   D(27,24,33,46)         80.1813         calculate D2E/DX2 analytically  !
 ! D86   D(27,24,33,47)        -39.075          calculate D2E/DX2 analytically  !
 ! D87   D(28,24,33,45)         20.9653         calculate D2E/DX2 analytically  !
 ! D88   D(28,24,33,46)        -98.7843         calculate D2E/DX2 analytically  !
 ! D89   D(28,24,33,47)        141.9595         calculate D2E/DX2 analytically  !
 ! D90   D(23,25,28,24)         -0.0521         calculate D2E/DX2 analytically  !
 ! D91   D(23,25,28,32)       -179.6995         calculate D2E/DX2 analytically  !
 ! D92   D(29,25,28,24)        179.4037         calculate D2E/DX2 analytically  !
 ! D93   D(29,25,28,32)         -0.2437         calculate D2E/DX2 analytically  !
 ! D94   D(23,26,27,24)          0.0803         calculate D2E/DX2 analytically  !
 ! D95   D(23,26,27,31)        179.8315         calculate D2E/DX2 analytically  !
 ! D96   D(30,26,27,24)       -179.0363         calculate D2E/DX2 analytically  !
 ! D97   D(30,26,27,31)          0.7149         calculate D2E/DX2 analytically  !
 ! D98   D(1,34,36,39)         176.1546         calculate D2E/DX2 analytically  !
 ! D99   D(1,34,36,40)          -3.8384         calculate D2E/DX2 analytically  !
 ! D100  D(37,34,36,39)          0.0723         calculate D2E/DX2 analytically  !
 ! D101  D(37,34,36,40)       -179.9206         calculate D2E/DX2 analytically  !
 ! D102  D(1,34,37,38)        -176.2571         calculate D2E/DX2 analytically  !
 ! D103  D(1,34,37,41)           4.5923         calculate D2E/DX2 analytically  !
 ! D104  D(36,34,37,38)         -0.38           calculate D2E/DX2 analytically  !
 ! D105  D(36,34,37,41)       -179.5306         calculate D2E/DX2 analytically  !
 ! D106  D(39,35,38,37)         -0.1206         calculate D2E/DX2 analytically  !
 ! D107  D(39,35,38,42)        179.6543         calculate D2E/DX2 analytically  !
 ! D108  D(44,35,38,37)       -179.8782         calculate D2E/DX2 analytically  !
 ! D109  D(44,35,38,42)         -0.1033         calculate D2E/DX2 analytically  !
 ! D110  D(38,35,39,36)         -0.1879         calculate D2E/DX2 analytically  !
 ! D111  D(38,35,39,43)       -179.8732         calculate D2E/DX2 analytically  !
 ! D112  D(44,35,39,36)        179.5696         calculate D2E/DX2 analytically  !
 ! D113  D(44,35,39,43)         -0.1157         calculate D2E/DX2 analytically  !
 ! D114  D(34,36,39,35)          0.2119         calculate D2E/DX2 analytically  !
 ! D115  D(34,36,39,43)        179.8989         calculate D2E/DX2 analytically  !
 ! D116  D(40,36,39,35)       -179.7952         calculate D2E/DX2 analytically  !
 ! D117  D(40,36,39,43)         -0.1082         calculate D2E/DX2 analytically  !
 ! D118  D(34,37,38,35)          0.4057         calculate D2E/DX2 analytically  !
 ! D119  D(34,37,38,42)       -179.3705         calculate D2E/DX2 analytically  !
 ! D120  D(41,37,38,35)        179.5571         calculate D2E/DX2 analytically  !
 ! D121  D(41,37,38,42)         -0.2191         calculate D2E/DX2 analytically  !
 ! bCO   R(1,2)                  1.734          frozen, calculate D2E/DX2 analyt!
 --------------------------------------------------------------------------------
 Trust Radius=3.00D-01 FncErr=1.00D-07 GrdErr=1.00D-06 EigMax=2.50D+02 EigMin=1.00D-04
 Number of steps in this run=    266 maximum allowed number of steps=    288.
 Search for a saddle point of order  1.
 GradGradGradGradGradGradGradGradGradGradGradGradGradGradGradGradGradGrad

 Leave Link  103 at Sun Jun  1 14:17:41 2025, MaxMem= 16106127360 cpu:               0.2 elap:               0.1
 (Enter /cm/shared/apps/Gaussian/g16-C01/g16/l202.exe)
                          Input orientation:                          
 ---------------------------------------------------------------------
 Center     Atomic      Atomic             Coordinates (Angstroms)
 Number     Number       Type             X           Y           Z
 ---------------------------------------------------------------------
      1          6           0       -1.970190    0.315680    0.482410
      2          8           0       -2.167243    0.744457    2.150965
      3          6           0       -0.948710   -0.758180    0.400480
      4          9           0       -1.204480   -1.805320    1.237490
      5          6           0        0.024350   -0.873690   -0.508050
      6          6           0        0.872960   -2.108850   -0.644790
      7          7           0        0.344340    0.179720   -1.373840
      8          1           0        1.081670   -0.089010   -2.015020
      9          6           0        0.597170    1.454760   -0.807800
     10          6           0        1.127230    3.973150    0.260440
     11          6           0       -0.404950    2.098670   -0.060470
     12          6           0        1.835010    2.063420   -1.009540
     13          6           0        2.105370    3.324690   -0.490030
     14          6           0       -0.102870    3.361520    0.471270
     15          1           0        2.591840    1.531510   -1.584850
     16          1           0        3.073900    3.788260   -0.663440
     17          1           0       -0.876150    3.871600    1.043340
     18          1           0        1.318890    4.957190    0.683480
     19          7           0       -1.717210    1.619070    0.080880
     20          1           0       -1.327133    0.628117    2.626035
     21          1           0       -2.060693    1.699457    1.494865
     22          1           0        0.800830   -2.463730   -1.680400
     23          6           0        2.314140   -1.776500   -0.314290
     24          6           0        4.967670   -1.015860    0.299610
     25          6           0        3.310640   -1.814890   -1.286690
     26          6           0        2.658180   -1.350420    0.971640
     27          6           0        3.961490   -0.977830    1.272680
     28          6           0        4.619060   -1.440140   -0.983030
     29          1           0        3.063270   -2.132930   -2.298400
     30          1           0        1.890530   -1.296770    1.742760
     31          1           0        4.204480   -0.646600    2.281560
     32          1           0        5.378830   -1.474420   -1.762660
     33          6           0        6.382370   -0.631850    0.639820
     34          6           0       -3.352590   -0.185230    0.119350
     35          6           0       -5.820280   -1.189390   -0.719230
     36          6           0       -3.825680    0.092840   -1.163470
     37          6           0       -4.118730   -0.971830    0.980270
     38          6           0       -5.349450   -1.467450    0.562000
     39          6           0       -5.054050   -0.409470   -1.581470
     40          1           0       -3.226580    0.704610   -1.832570
     41          1           0       -3.760950   -1.186400    1.982870
     42          1           0       -5.944740   -2.071370    1.243570
     43          1           0       -5.414500   -0.185370   -2.583140
     44          1           0       -6.784120   -1.576690   -1.043010
     45          1           0        6.953150   -0.375960   -0.259530
     46          1           0        6.900690   -1.461650    1.139000
     47          1           0        6.407210    0.226560    1.321320
     48          1           0        0.492180   -2.900760    0.004310
 ---------------------------------------------------------------------
                    Distance matrix (angstroms):
                    1          2          3          4          5
     1  C    0.000000
     2  O    1.734000   0.000000
     3  C    1.484355   2.609011   0.000000
     4  F    2.378045   2.874493   1.364737   0.000000
     5  C    2.524639   3.806815   1.336269   2.329134   0.000000
     6  C    3.902874   5.020004   2.497074   2.819728   1.504811
     7  N    2.970050   4.364771   2.387435   3.627433   1.400592
     8  H    3.964187   5.348414   3.225658   4.330245   2.001151
     9  C    3.090871   4.111058   2.957497   4.249385   2.416537
    10  C    4.797955   4.985188   5.168619   6.307314   5.029789
    11  C    2.433875   3.135285   2.944443   4.191072   3.036371
    12  C    4.445229   5.267493   4.206980   5.408770   3.486631
    13  C    5.158485   5.646918   5.175929   6.344796   4.685868
    14  C    3.572695   3.732563   4.206232   5.338246   4.348822
    15  H    5.154020   6.101200   4.660441   5.788962   3.679197
    16  H    6.230139   6.682454   6.163070   7.294259   5.572942
    17  H    3.762464   3.559884   4.674762   5.689720   5.073016
    18  H    5.692284   5.661604   6.155287   7.239190   6.090545
    19  N    1.387102   2.291883   2.518741   3.650628   3.097373
    20  H    2.259705   0.972117   2.649173   2.804410   3.728863
    21  H    1.717002   1.163549   2.911042   3.617016   3.870421
    22  H    4.481230   5.812166   3.209338   3.601230   2.122629
    23  C    4.833987   5.702236   3.492000   3.845717   2.468957
    24  C    7.066846   7.578470   5.922848   6.292718   5.010882
    25  C    5.962903   6.955209   4.701621   5.172802   3.505972
    26  C    4.943384   5.391106   3.699544   3.898429   3.058401
    27  C    6.122297   6.426432   4.991898   5.231943   4.322374
    28  C    6.974857   7.787702   5.777476   6.243211   4.653798
    29  H    6.250145   7.445433   5.026915   5.551895   3.745140
    30  H    4.369627   4.560566   3.186390   3.176949   2.954280
    31  H    6.503036   6.523109   5.486919   5.629348   5.030604
    32  H    7.890050   8.785391   6.725321   7.242262   5.532213
    33  C    8.407607   8.790544   7.336074   7.700294   6.465331
    34  C    1.514514   2.529195   2.487156   2.913641   3.503046
    35  C    4.304924   5.032143   5.017159   5.051112   5.856959
    36  C    2.490265   3.763044   3.383361   4.029679   4.023243
    37  C    2.553776   2.850345   3.229679   3.041993   4.403390
    38  C    3.821686   4.188530   4.460456   4.213220   5.511378
    39  C    3.780957   4.857600   4.572039   4.971330   5.211322
    40  H    2.662502   4.122176   3.509268   4.451281   3.848887
    41  H    2.777489   2.509256   3.255153   2.733897   4.542132
    42  H    4.698342   4.798097   5.234079   4.747724   6.335033
    43  H    4.638094   5.815583   5.401239   5.911491   5.861815
    44  H    5.392763   6.074928   6.066765   6.032026   6.865541
    45  H    8.980804   9.499863   7.938583   8.416119   6.951098
    46  H    9.070972   9.387140   7.915388   8.113051   7.095246
    47  H    8.419771   8.630051   7.478450   7.878667   6.730382
    48  H    4.078889   4.996826   2.612233   2.366300   2.142520
                    6          7          8          9         10
     6  C    0.000000
     7  N    2.459371   0.000000
     8  H    2.449662   1.013402   0.000000
     9  C    3.577981   1.417763   2.018749   0.000000
    10  C    6.154252   4.204034   4.656279   2.786465   0.000000
    11  C    4.435956   2.443102   3.288807   1.406189   2.442178
    12  C    4.297257   2.429637   2.492281   1.394064   2.400181
    13  C    5.573701   3.711224   3.876455   2.423279   1.393005
    14  C    5.667696   3.705169   4.414853   2.400377   1.389851
    15  H    4.134064   2.631182   2.256489   2.142056   3.392902
    16  H    6.294473   4.580036   4.563877   3.405914   2.162698
    17  H    6.455614   4.578464   5.373365   3.382086   2.153317
    18  H    7.203615   5.292120   5.727330   3.874508   1.088132
    19  N    4.597060   2.904811   3.891537   2.484573   3.696589
    20  H    4.798926   4.358197   5.277878   4.022127   4.775896
    21  H    5.261905   4.040205   5.039082   3.525107   4.105647
    22  H    1.097101   2.700035   2.414568   4.019636   6.731034
    23  C    1.515482   2.971457   2.694269   3.692232   5.898944
    24  C    4.342024   5.060141   4.617094   5.141166   6.296089
    25  C    2.537860   3.575612   2.911603   4.275847   6.376700
    26  C    2.524891   3.632693   3.605090   3.909374   5.584802
    27  C    3.807219   4.629013   4.460082   4.643764   5.793951
    28  C    3.820320   4.588018   3.924753   4.958503   6.560701
    29  H    2.744533   3.687240   2.860883   4.601636   6.897835
    30  H    2.719433   3.779408   4.029125   3.968508   5.527382
    31  H    4.669125   5.380096   5.340735   5.193510   5.907325
    32  H    4.685616   5.313516   4.522016   5.688244   7.200351
    33  C    5.846824   6.416485   5.953173   6.318076   6.997603
    34  C    4.705263   4.003760   4.922139   4.376046   6.113985
    35  C    6.756509   6.348663   7.108222   6.941400   8.710882
    36  C    5.214757   4.176227   4.984003   4.641436   6.451019
    37  C    5.371276   5.175606   6.065912   5.596896   7.245073
    38  C    6.370724   6.235374   7.064024   6.765941   8.463950
    39  C    6.236562   5.434415   6.159360   6.000850   7.797962
    40  H    5.112006   3.638325   4.384534   4.029137   5.832641
    41  H    5.406351   5.476056   6.374822   5.810058   7.313141
    42  H    7.074485   7.174313   7.994911   7.709624   9.354973
    43  H    6.854862   5.895756   6.521677   6.479354   8.256723
    44  H    7.685873   7.349107   8.064034   7.983010   9.751367
    45  H    6.334038   6.725090   6.135011   6.637064   7.288791
    46  H    6.319359   7.210699   6.759658   7.213171   7.977579
    47  H    6.320415   6.635094   6.292227   6.308581   6.560533
    48  H    1.092449   3.377945   3.511571   4.431828   6.907932
                   11         12         13         14         15
    11  C    0.000000
    12  C    2.432981   0.000000
    13  C    2.826544   1.390607   0.000000
    14  C    1.403136   2.762832   2.408688   0.000000
    15  H    3.409715   1.089358   2.156566   3.852016   0.000000
    16  H    3.914165   2.151675   1.087667   3.400227   2.484814
    17  H    2.140959   3.851522   3.397027   1.088764   4.940684
    18  H    3.419974   3.392138   2.158873   2.147696   4.301280
    19  N    1.404287   3.742289   4.224594   2.407204   4.620631
    20  H    3.198477   5.027589   5.363156   3.689624   5.822888
    21  H    2.306496   4.645537   4.892573   2.764647   5.582017
    22  H    4.989346   4.691979   6.051827   6.275340   4.379359
    23  C    4.740761   3.931657   5.108484   5.732215   3.554486
    24  C    6.220531   4.583601   5.258961   6.700843   3.960411
    25  C    5.534002   4.158796   5.338785   6.444974   3.435690
    26  C    4.726969   4.031995   4.929374   5.484172   3.852994
    27  C    5.505265   4.356564   5.006397   5.999270   4.042055
    28  C    6.214094   4.475106   5.409740   6.889670   3.647261
    29  H    5.911287   4.558414   5.828670   6.919862   3.762914
    30  H    4.477709   4.343859   5.137061   5.223983   4.423120
    31  H    5.853927   4.877493   5.278174   6.155927   4.721641
    32  H    7.008319   5.063809   5.946981   7.643677   4.102992
    33  C    7.349412   5.537450   5.934939   7.617989   4.898714
    34  C    3.733245   5.765589   6.517684   4.823273   6.417768
    35  C    6.369545   8.322771   9.123891   7.403840   8.883488
    36  C    4.115988   5.995856   6.787911   5.216892   6.590288
    37  C    4.929835   6.972740   7.704628   5.929935   7.607779
    38  C    6.128031   8.158017   8.924445   7.131184   8.755959
    39  C    5.497121   7.341760   8.148158   6.553495   7.888412
    40  H    3.611833   5.305039   6.090724   4.703660   5.882103
    41  H    5.121490   7.129559   7.802492   6.029101   7.776477
    42  H    7.055425   9.093817   9.845156   8.014998   9.687822
    43  H    6.056096   7.751688   8.558626   7.079778   8.248984
    44  H    7.427480   9.356331  10.166236   8.445002   9.892579
    45  H    7.765633   5.719130   6.103189   8.018120   4.941249
    46  H    8.215046   6.534788   6.968349   8.529870   5.911392
    47  H    7.198588   5.450869   5.602252   7.275418   4.970490
    48  H    5.079699   5.241581   6.450037   6.307796   5.155484
                   16         17         18         19         20
    16  H    0.000000
    17  H    4.303828   0.000000
    18  H    2.502129   2.475117   0.000000
    19  N    5.311698   2.589904   4.552370   0.000000
    20  H    6.338473   3.637099   5.432847   2.758978   0.000000
    21  H    5.948565   2.514999   4.763691   1.457325   1.722041
    22  H    6.729668   7.097001   7.805534   5.109979   5.712541
    23  C    5.627228   6.627378   6.879582   5.285626   5.261802
    24  C    5.252942   7.654452   7.009870   7.188763   6.909375
    25  C    5.642675   7.436022   7.328691   6.240321   6.541150
    26  C    5.408543   6.306039   6.454663   5.362403   4.747036
    27  C    5.220344   6.853636   6.523416   6.357036   5.690358
    28  C    5.461302   7.906838   7.388789   7.116108   7.256738
    29  H    6.142776   7.920899   7.886968   6.526214   7.151858
    30  H    5.748712   5.903876   6.368741   4.927449   3.852106
    31  H    5.442354   6.910870   6.502534   6.711383   5.687030
    32  H    5.849512   8.693580   7.989513   7.957519   8.285605
    33  C    5.672903   8.551608   7.541757   8.425096   8.060335
    34  C    7.596128   4.841940   6.970326   2.435456   3.323775
    35  C   10.192475   7.291412   9.524484   5.036150   5.889185
    36  C    7.842854   5.277193   7.317085   2.885036   4.570515
    37  C    8.780328   5.828989   8.050408   3.645403   3.614054
    38  C   10.003850   6.981945   9.260535   4.790746   4.983039
    39  C    9.193872   6.532384   8.633968   4.244159   5.715732
    40  H    7.111386   4.881107   6.713884   2.603022   4.846948
    41  H    8.858068   5.898148   8.076935   3.957916   3.103159
    42  H   10.922812   7.813424  10.122978   5.730899   5.524557
    43  H    9.567022   7.085689   9.080488   4.901322   6.671119
    44  H   11.229752   8.303061  10.551357   6.095046   6.935544
    45  H    5.705476   9.002065   7.815155   8.903436   8.825970
    46  H    6.742008   9.430374   8.518538   9.212961   8.618322
    47  H    5.266492   8.149290   6.976869   8.335705   7.853890
    48  H    7.200983   6.986900   7.930454   5.031514   4.757764
                   21         22         23         24         25
    21  H    0.000000
    22  H    5.966804   0.000000
    23  C    5.873200   2.151429   0.000000
    24  C    7.628858   4.835217   2.827838   0.000000
    25  C    6.995634   2.622050   1.392856   2.429104   0.000000
    26  C    5.642985   3.423817   1.397685   2.428435   2.396141
    27  C    6.594234   4.573658   2.422831   1.400253   2.770316
    28  C    7.785636   4.014093   2.423429   1.395245   1.394493
    29  H    7.438484   2.368541   2.150565   3.409434   1.088990
    30  H    4.964976   3.777203   2.154308   3.410335   3.385665
    31  H    6.736116   5.530273   3.404188   2.155676   3.859567
    32  H    8.719602   4.684398   3.403139   2.152275   2.149390
    33  C    8.800648   6.316074   4.332556   1.504853   3.813994
    34  C    2.667037   5.067698   5.901865   8.363562   7.002241
    35  C    5.232795   6.810792   8.165627  10.837343   9.169894
    36  C    3.572554   5.311107   6.474019   8.982918   7.387942
    37  C    3.411173   5.788523   6.610991   9.111965   7.813155
    38  C    4.659985   6.621697   7.719716  10.330331   8.862027
    39  C    4.782426   6.205594   7.600312  10.214746   8.487057
    40  H    3.663446   5.126555   6.257848   8.640136   7.027169
    41  H    3.384848   5.988402   6.521647   8.891077   7.816163
    42  H    5.419235   7.362490   8.409695  11.003902   9.598440
    43  H    5.606311   6.681032   8.210436  10.806915   8.970183
    44  H    6.283686   7.663196   9.129583  11.841526  10.100510
    45  H    9.414596   6.650466   4.846125   2.159685   4.048883
    46  H    9.509239   6.794223   4.821579   2.154036   4.347092
    47  H    8.596797   6.905033   4.841559   2.158651   4.534091
    48  H    5.468173   1.767628   2.164487   4.865189   3.284739
                   26         27         28         29         30
    26  C    0.000000
    27  C    1.388548   0.000000
    28  C    2.770169   2.394652   0.000000
    29  H    3.386677   3.859231   2.151892   0.000000
    30  H    1.089399   2.147457   3.859451   4.290158   0.000000
    31  H    2.145296   1.089310   3.385134   4.948492   2.463207
    32  H    3.859237   3.386553   1.089150   2.466267   4.948511
    33  C    3.807366   2.526039   2.529078   4.680043   4.672817
    34  C    6.181701   7.446754   8.144768   7.127574   5.600115
    35  C    8.646922   9.984763  10.445683   9.072018   8.095030
    36  C    6.977258   8.229288   8.584650   7.328011   6.561421
    37  C    6.787482   8.085511   8.967878   7.979909   6.066151
    38  C    8.018955   9.350850  10.087569   8.910590   7.337618
    39  C    8.178157   9.473604   9.746254   8.329177   7.750161
    40  H    6.834994   8.008841   8.177759   6.915985   6.555404
    41  H    6.500363   7.757832   8.893004   8.111422   5.657655
    42  H    8.637358   9.966447  10.814346   9.679545   7.889274
    43  H    8.897301  10.168802  10.237535   8.703255   8.562248
    44  H    9.657486  11.008596  11.404155   9.942660   9.115285
    45  H    4.572977   3.414666   2.665316   4.730233   5.521519
    46  H    4.247266   2.981753   3.115976   5.195395   5.049100
    47  H    4.082201   2.726622   3.359375   5.463653   4.785242
    48  H    2.833873   4.164437   4.487693   3.535893   2.747795
                   31         32         33         34         35
    31  H    0.000000
    32  H    4.291864   0.000000
    33  C    2.727404   2.736590   0.000000
    34  C    7.873838   9.024504   9.759088   0.000000
    35  C   10.478319  11.251225  12.290750   2.793036   0.000000
    36  C    8.769177   9.356192  10.391406   1.395265   2.412445
    37  C    8.430596   9.898480  10.512117   1.395311   2.414727
    38  C    9.742087  10.977253  11.761798   2.414017   1.393036
    39  C   10.034919  10.488657  11.652265   2.416203   1.392423
    40  H    8.600726   8.877282  10.011531   2.148880   3.399124
    41  H    7.989285   9.881676  10.246865   2.154485   3.397380
    42  H   10.301168  11.731027  12.425553   3.397151   2.155450
    43  H   10.789014  10.900955  12.237359   3.399254   2.155661
    44  H   11.518123  12.184651  13.307182   3.881062   1.088036
    45  H    3.753075   2.438134   1.095491  10.314466  12.807557
    46  H    3.039621   3.276561   1.098364  10.382615  12.858858
    47  H    2.556656   3.669037   1.096324   9.842154  12.477190
    48  H    4.903904   5.388504   6.343986   4.708460   6.580232
                   36         37         38         39         40
    36  C    0.000000
    37  C    2.411436   0.000000
    38  C    2.780940   1.391136   0.000000
    39  C    1.391378   2.784526   2.408536   0.000000
    40  H    1.086682   3.393884   3.867607   2.154965   0.000000
    41  H    3.397072   1.085934   2.149696   3.870432   4.291742
    42  H    3.868858   2.147703   1.087946   3.396482   4.955512
    43  H    2.148770   3.872393   3.397038   1.087882   2.478389
    44  H    3.399148   3.400562   2.155520   2.155338   4.299282
    45  H   10.826821  11.157002  12.378216  12.079797  10.357074
    46  H   11.080290  11.031443  12.263723  12.305440  10.774252
    47  H   10.531102  10.599428  11.902323  11.840237  10.148175
    48  H    5.382310   5.092520   6.040698   6.283462   5.495634
                   41         42         43         44         45
    41  H    0.000000
    42  H    2.469550   0.000000
    43  H    4.958300   4.299053   0.000000
    44  H    4.295094   2.485501   2.486691   0.000000
    45  H   10.976207  13.095392  12.585478  13.811885   0.000000
    46  H   10.698525  12.860317  12.928539  13.858154   1.771260
    47  H   10.287156  12.564123  12.456618  13.522313   1.777686
    48  H    4.994281   6.607389   6.996936   7.469577   6.941784
                   46         47         48
    46  H    0.000000
    47  H    1.768281   0.000000
    48  H    6.665400   6.819254   0.000000
 Stoichiometry    C23H21FN2O
 Framework group  C1[X(C23H21FN2O)]
 Deg. of freedom   138
 Full point group                 C1      NOp   1
 Largest Abelian subgroup         C1      NOp   1
 Largest concise Abelian subgroup C1      NOp   1
                         Standard orientation:                         
 ---------------------------------------------------------------------
 Center     Atomic      Atomic             Coordinates (Angstroms)
 Number     Number       Type             X           Y           Z
 ---------------------------------------------------------------------
      1          6           0       -1.970243    0.315472    0.478134
      2          8           0       -2.168389    0.747161    2.145808
      3          6           0       -0.948495   -0.758321    0.398719
      4          9           0       -1.204555   -1.804031    1.237427
      5          6           0        0.025136   -0.875239   -0.509019
      6          6           0        0.874080   -2.110465   -0.643062
      7          7           0        0.345432    0.176703   -1.376480
      8          1           0        1.083203   -0.093010   -2.016739
      9          6           0        0.597660    1.452795   -0.812545
     10          6           0        1.126562    3.973180    0.251555
     11          6           0       -0.405041    2.097820   -0.066959
     12          6           0        1.835497    2.061351   -1.014617
     13          6           0        2.105286    3.323594   -0.497177
     14          6           0       -0.103540    3.361671    0.462727
     15          1           0        2.592782    1.528579   -1.588529
     16          1           0        3.073826    3.787055   -0.670824
     17          1           0       -0.877268    3.872604    1.033428
     18          1           0        1.317766    4.958006    0.672968
     19          7           0       -1.717288    1.618202    0.074450
     20          1           0       -1.328541    0.631834    2.621589
     21          1           0       -2.061639    1.701020    1.488083
     22          1           0        0.802647   -2.467192   -1.678086
     23          6           0        2.314993   -1.777234   -0.312284
     24          6           0        4.967997   -1.014964    0.301866
     25          6           0        3.312086   -1.817140   -1.284014
     26          6           0        2.658171   -1.348809    0.973097
     27          6           0        3.961224   -0.975419    1.274262
     28          6           0        4.620247   -1.441585   -0.980230
     29          1           0        3.065391   -2.137021   -2.295308
     30          1           0        1.890046   -1.293952    1.743659
     31          1           0        4.203538   -0.642354    2.282700
     32          1           0        5.380493   -1.477088   -1.759341
     33          6           0        6.382414   -0.630062    0.642248
     34          6           0       -3.352322   -0.186363    0.115129
     35          6           0       -5.819301   -1.192513   -0.723158
     36          6           0       -3.824696    0.089339   -1.168466
     37          6           0       -4.118820   -0.971596    0.976978
     38          6           0       -5.349186   -1.468208    0.558845
     39          6           0       -5.052712   -0.413963   -1.586316
     40          1           0       -3.225319    0.700047   -1.838287
     41          1           0       -3.761600   -1.184318    1.980172
     42          1           0       -5.944763   -2.071043    1.241125
     43          1           0       -5.412604   -0.191710   -2.588597
     44          1           0       -6.782867   -1.580583   -1.046832
     45          1           0        6.953683   -0.375647   -0.257210
     46          1           0        6.900603   -1.458871    1.143207
     47          1           0        6.406668    0.229558    1.322242
     48          1           0        0.493071   -2.901303    0.007209
 ---------------------------------------------------------------------
 Rotational constants (GHZ):           0.3526217           0.1223137           0.1044535
 Leave Link  202 at Sun Jun  1 14:17:42 2025, MaxMem= 16106127360 cpu:               0.6 elap:               0.1
 (Enter /cm/shared/apps/Gaussian/g16-C01/g16/l301.exe)
 General basis read from cards:  (5D, 7F)
 Centers:       8     15     16     17     18     20     21     22     29     30
 Centers:      31     32     40     41     42     43     44     45     46     47
 Centers:      48
 S 3 1.00
     Exponent=  1.2251800000D+01 Coefficients=  2.3337100000D-02
     Exponent=  1.8687100000D+00 Coefficients=  1.5915000000D-01
     Exponent=  4.1820800000D-01 Coefficients=  5.0000000000D-01
 S 1 1.00
     Exponent=  1.0610000000D-01 Coefficients=  1.0000000000D+00
 S 1 1.00
     Exponent=  2.6525000000D-02 Coefficients=  1.0000000000D+00
 P 1 1.00
     Exponent=  1.0000000000D+00 Coefficients=  1.0000000000D+00
 P 1 1.00
     Exponent=  7.9575000000D-02 Coefficients=  1.0000000000D+00
 ****
 Centers:       1      3      5      6      9     10     11     12     13     14
 Centers:      23     24     25     26     27     28     33     34     35     36
 Centers:      37     38     39
 S 5 1.00
     Exponent=  1.2432000000D+03 Coefficients=  6.0336600000D-03
     Exponent=  1.8714500000D+02 Coefficients=  4.4957600000D-02
     Exponent=  4.2512600000D+01 Coefficients=  1.9790100000D-01
     Exponent=  1.1739300000D+01 Coefficients=  5.0000000000D-01
     Exponent=  3.5054800000D+00 Coefficients=  4.8036400000D-01
 S 2 1.00
     Exponent=  5.3908900000D+00 Coefficients= -7.0398000000D-02
     Exponent=  4.9334100000D-01 Coefficients=  5.0000000000D-01
 S 1 1.00
     Exponent=  1.4974100000D-01 Coefficients=  1.0000000000D+00
 S 1 1.00
     Exponent=  4.2849000000D-02 Coefficients=  1.0000000000D+00
 P 3 1.00
     Exponent=  9.1805600000D+00 Coefficients=  4.3170100000D-02
     Exponent=  1.9365800000D+00 Coefficients=  2.2499900000D-01
     Exponent=  5.2629600000D-01 Coefficients=  5.0000000000D-01
 P 1 1.00
     Exponent=  1.3631900000D-01 Coefficients=  1.0000000000D+00
 P 1 1.00
     Exponent=  3.4080000000D-02 Coefficients=  1.0000000000D+00
 D 1 1.00
     Exponent=  8.0000000000D-01 Coefficients=  1.0000000000D+00
 D 1 1.00
     Exponent=  1.0224000000D-01 Coefficients=  1.0000000000D+00
 ****
 Centers:       7     19
 S 5 1.00
     Exponent=  1.7263200000D+03 Coefficients=  5.9307700000D-03
     Exponent=  2.5982700000D+02 Coefficients=  4.4253900000D-02
     Exponent=  5.9033500000D+01 Coefficients=  1.9609600000D-01
     Exponent=  1.6350900000D+01 Coefficients=  5.0000000000D-01
     Exponent=  4.9108400000D+00 Coefficients=  4.8298700000D-01
 S 2 1.00
     Exponent=  7.7589400000D+00 Coefficients= -7.0335600000D-02
     Exponent=  7.0557300000D-01 Coefficients=  5.0000000000D-01
 S 1 1.00
     Exponent=  2.0928600000D-01 Coefficients=  1.0000000000D+00
 S 1 1.00
     Exponent=  5.8602000000D-02 Coefficients=  1.0000000000D+00
 P 3 1.00
     Exponent=  1.3184400000D+01 Coefficients=  4.4074700000D-02
     Exponent=  2.8186000000D+00 Coefficients=  2.3047800000D-01
     Exponent=  7.6557100000D-01 Coefficients=  5.0000000000D-01
 P 1 1.00
     Exponent=  1.9594900000D-01 Coefficients=  1.0000000000D+00
 P 1 1.00
     Exponent=  4.8987000000D-02 Coefficients=  1.0000000000D+00
 D 1 1.00
     Exponent=  9.0000000000D-01 Coefficients=  1.0000000000D+00
 D 1 1.00
     Exponent=  1.4696000000D-01 Coefficients=  1.0000000000D+00
 ****
 Centers:       2
 S 5 1.00
     Exponent=  2.2886400000D+03 Coefficients=  5.8546800000D-03
     Exponent=  3.4441600000D+02 Coefficients=  4.3733300000D-02
     Exponent=  7.8253800000D+01 Coefficients=  1.9479600000D-01
     Exponent=  2.1719500000D+01 Coefficients=  5.0000000000D-01
     Exponent=  6.5590700000D+00 Coefficients=  4.8461400000D-01
 S 2 1.00
     Exponent=  1.0465600000D+01 Coefficients= -7.1334300000D-02
     Exponent=  9.6435100000D-01 Coefficients=  5.0000000000D-01
 S 1 1.00
     Exponent=  2.8512700000D-01 Coefficients=  1.0000000000D+00
 S 1 1.00
     Exponent=  7.9596000000D-02 Coefficients=  1.0000000000D+00
 P 3 1.00
     Exponent=  1.7059000000D+01 Coefficients=  4.7443900000D-02
     Exponent=  3.6899900000D+00 Coefficients=  2.4268900000D-01
     Exponent=  9.9299600000D-01 Coefficients=  5.0000000000D-01
 P 1 1.00
     Exponent=  2.4492400000D-01 Coefficients=  1.0000000000D+00
 P 1 1.00
     Exponent=  6.1231000000D-02 Coefficients=  1.0000000000D+00
 D 1 1.00
     Exponent=  1.0000000000D+00 Coefficients=  1.0000000000D+00
 D 1 1.00
     Exponent=  1.8369000000D-01 Coefficients=  1.0000000000D+00
 ****
 Centers:       4
 S 5 1.00
     Exponent=  2.9315500000D+03 Coefficients=  5.7950400000D-03
     Exponent=  4.4112500000D+02 Coefficients=  4.3323800000D-02
     Exponent=  1.0023200000D+02 Coefficients=  1.9373900000D-01
     Exponent=  2.7865500000D+01 Coefficients=  5.0000000000D-01
     Exponent=  8.4447000000D+00 Coefficients=  4.8642000000D-01
 S 2 1.00
     Exponent=  1.3612300000D+01 Coefficients= -7.1978500000D-02
     Exponent=  1.2612200000D+00 Coefficients=  5.0000000000D-01
 S 1 1.00
     Exponent=  3.7080000000D-01 Coefficients=  1.0000000000D+00
 S 1 1.00
     Exponent=  1.0296000000D-01 Coefficients=  1.0000000000D+00
 P 3 1.00
     Exponent=  2.1930500000D+01 Coefficients=  4.8877100000D-02
     Exponent=  4.7855200000D+00 Coefficients=  2.4783000000D-01
     Exponent=  1.2837800000D+00 Coefficients=  5.0000000000D-01
 P 1 1.00
     Exponent=  3.1155800000D-01 Coefficients=  1.0000000000D+00
 P 1 1.00
     Exponent=  7.7889000000D-02 Coefficients=  1.0000000000D+00
 D 1 1.00
     Exponent=  1.1000000000D+00 Coefficients=  1.0000000000D+00
 D 1 1.00
     Exponent=  2.3367000000D-01 Coefficients=  1.0000000000D+00
 ****
 Ernie: Thresh=  0.10000D-02 Tol=  0.10000D-05 Strict=F.
 There are   864 symmetry adapted cartesian basis functions of A   symmetry.
 There are   810 symmetry adapted basis functions of A   symmetry.
   810 basis functions,  1203 primitive gaussians,   864 cartesian basis functions
    95 alpha electrons       95 beta electrons
       nuclear repulsion energy      2413.7158110913 Hartrees.
 IExCor= 4639 DFT=T Ex+Corr=wB97XD ExCW=0 ScaHFX=  1.000000
 ScaDFX=  1.000000  1.000000  1.000000  1.000000 ScalE2=  1.000000  1.000000
 IRadAn=      5 IRanWt=     -1 IRanGd=            0 ICorTp=0 IEmpDi=121
 HFx  wShort=  0.000000 wLong=  0.200000 cFull=  0.222036 cShort=  0.000000 cLong=  0.777964
 DFx  wShort=  0.000000 wLong=  0.200000 cFull=  0.000000 cShort=  0.000000 cLong=  1.000000
 NAtoms=   48 NActive=   48 NUniq=   48 SFac= 1.00D+00 NAtFMM=   60 NAOKFM=F Big=F
 Integral buffers will be    131072 words long.
 Raffenetti 2 integral format.
 Two-electron integral symmetry is turned on.
 R6Disp:  Grimme-D2 Dispersion energy=       -0.0399635340 Hartrees.
 Nuclear repulsion after empirical dispersion term =     2413.6758475573 Hartrees.
 Force inversion solution in PCM.
 ------------------------------------------------------------------------------
 Polarizable Continuum Model (PCM)
 =================================
 Model                : PCM.
 Atomic radii         : SMD-Coulomb.
 Polarization charges : Total charges.
 Charge compensation  : None.
 Solution method      : Matrix inversion.
 Cavity type          : VdW (van der Waals Surface) (Alpha=1.000).
 Cavity algorithm     : GePol (No added spheres)
                        Default sphere list used, NSphG=   48.
                        Lebedev-Laikov grids with approx.  5.0 points / Ang**2.
                        Smoothing algorithm: York/Karplus (Gamma=1.0000).
                        Polarization charges: spherical gaussians, with
                                              point-specific exponents (IZeta= 3).
                        Self-potential: point-specific (ISelfS= 7).
                        Self-field    : sphere-specific E.n sum rule (ISelfD= 2).
 1st derivatives      : Analytical E(r).r(x)/FMM algorithm (CHGder, D1EAlg=3).
                        Cavity 1st derivative terms included.
 2nd derivatives      : Analytical E(r).r(xy)/FMM algorithm (CHGder, D2EAlg=3).
                        Cavity 2nd derivative terms included.
 Solvent              : Ethanol, Eps=  24.852000 Eps(inf)=   1.852593
 ------------------------------------------------------------------------------
 GePol: Number of generator spheres                  =      48
 GePol: Total number of spheres                      =      48
 GePol: Number of exposed spheres                    =      48 (100.00%)
 GePol: Number of points                             =    3508
 GePol: Average weight of points                     =       0.11
 GePol: Minimum weight of points                     =   0.16D-09
 GePol: Maximum weight of points                     =    0.21501
 GePol: Number of points with low weight             =     188
 GePol: Fraction of low-weight points (<1% of avg)   =       5.36%
 GePol: Cavity surface area                          =    387.580 Ang**2
 GePol: Cavity volume                                =    370.233 Ang**3
 ------------------------------------------------------------------------------
 Atomic radii for non-electrostatic terms: SMD-CDS.
 ------------------------------------------------------------------------------
 PCM non-electrostatic energy =        -0.0042945725 Hartrees.
 Nuclear repulsion after PCM non-electrostatic terms =     2413.6715529848 Hartrees.
 Leave Link  301 at Sun Jun  1 14:17:42 2025, MaxMem= 16106127360 cpu:               0.5 elap:               0.2
 (Enter /cm/shared/apps/Gaussian/g16-C01/g16/l302.exe)
 NPDir=0 NMtPBC=     1 NCelOv=     1 NCel=       1 NClECP=     1 NCelD=      1
         NCelK=      1 NCelE2=     1 NClLst=     1 CellRange=     0.0.
 One-electron integrals computed using PRISM.
 One-electron integral symmetry used in STVInt
 NBasis=   810 RedAO= T EigKep=  1.44D-06  NBF=   810
 NBsUse=   803 1.00D-06 EigRej=  9.12D-07 NBFU=   803
 Precomputing XC quadrature grid using
 IXCGrd= 4 IRadAn=           5 IRanWt=          -1 IRanGd=           0 AccXCQ= 0.00D+00.
 Generated NRdTot=       0 NPtTot=           0 NUsed=           0 NTot=          32
 NSgBfM=   857   857   857   857   857 MxSgAt=    48 MxSgA2=    48.
 Leave Link  302 at Sun Jun  1 14:17:44 2025, MaxMem= 16106127360 cpu:              26.5 elap:               2.5
 (Enter /cm/shared/apps/Gaussian/g16-C01/g16/l303.exe)
 DipDrv:  MaxL=1.
 Leave Link  303 at Sun Jun  1 14:17:45 2025, MaxMem= 16106127360 cpu:               1.0 elap:               0.2
 (Enter /cm/shared/apps/Gaussian/g16-C01/g16/l401.exe)
 ExpMin= 2.65D-02 ExpMax= 2.93D+03 ExpMxC= 4.41D+02 IAcc=3 IRadAn=         5 AccDes= 0.00D+00
 Harris functional with IExCor= 4639 and IRadAn=       5 diagonalized for initial guess.
 HarFok:  IExCor= 4639 AccDes= 0.00D+00 IRadAn=         5 IDoV= 1 UseB2=F ITyADJ=14
 ICtDFT=  3500011 ScaDFX=  1.000000  1.000000  1.000000  1.000000
 FoFCou: FMM=F IPFlag=           0 FMFlag=      100000 FMFlg1=           0
         NFxFlg=           0 DoJE=T BraDBF=F KetDBF=T FulRan=T
         wScrn=  0.000000 ICntrl=       500 IOpCl=  0 I1Cent=   200000004 NGrid=           0
         NMat0=    1 NMatS0=      1 NMatT0=    0 NMatD0=    1 NMtDS0=    0 NMtDT0=    0
 Petite list used in FoFCou.
 Harris En= -1122.24864922904    
 JPrj=0 DoOrth=F DoCkMO=F.
 Leave Link  401 at Sun Jun  1 14:17:53 2025, MaxMem= 16106127360 cpu:             279.2 elap:               8.4
 (Enter /cm/shared/apps/Gaussian/g16-C01/g16/l502.exe)
 Integral symmetry usage will be decided dynamically.
 Closed shell SCF:
 Using DIIS extrapolation, IDIIS=  1040.
 NGot= 16106127360 LenX= 16104590708 LenY= 16103843348
 Requested convergence on RMS density matrix=1.00D-08 within 128 cycles.
 Requested convergence on MAX density matrix=1.00D-06.
 Requested convergence on             energy=1.00D-06.
 No special actions if energy rises.
 Fock matrices will be formed incrementally for  20 cycles.

 Cycle   1  Pass 1  IDiag  1:
 FoFJK:  IHMeth= 1 ICntrl=       0 DoSepK=T KAlg= 0 I1Cent=           0 FoldK=F
 IRaf=         1 NMat=       1 IRICut=       1 DoRegI=T DoRafI=F ISym2E= 0 IDoP0=0 IntGTp=1.
 FoFCou: FMM=F IPFlag=           0 FMFlag=      100000 FMFlg1=           0
         NFxFlg=           0 DoJE=T BraDBF=F KetDBF=F FulRan=T
         wScrn=  0.000000 ICntrl=       500 IOpCl=  0 I1Cent=           0 NGrid=           0
         NMat0=    1 NMatS0=      1 NMatT0=    0 NMatD0=    1 NMtDS0=    0 NMtDT0=    0
 Symmetry not used in FoFCou.
 Inv3:  Mode=1 IEnd=    36918192.
 Iteration    1 A*A^-1 deviation from unit magnitude is 6.22D-15 for   2202.
 Iteration    1 A*A^-1 deviation from orthogonality  is 3.35D-15 for   2202   2154.
 Iteration    1 A^-1*A deviation from unit magnitude is 5.88D-15 for   2202.
 Iteration    1 A^-1*A deviation from orthogonality  is 4.29D-15 for   3293   3195.
 E= -1172.73208913520    
 DIIS: error= 1.87D-02 at cycle   1 NSaved=   1.
 NSaved= 1 IEnMin= 1 EnMin= -1172.73208913520     IErMin= 1 ErrMin= 1.87D-02
 ErrMax= 1.87D-02  0.00D+00 EMaxC= 1.00D-01 BMatC= 6.00D-01 BMatP= 6.00D-01
 IDIUse=3 WtCom= 8.13D-01 WtEn= 1.87D-01
 Coeff-Com:  0.100D+01
 Coeff-En:   0.100D+01
 Coeff:      0.100D+01
 Gap=     0.382 Goal=   None    Shift=    0.000
 GapD=    0.382 DampG=1.000 DampE=0.500 DampFc=0.5000 IDamp=-1.
 Damping current iteration by 5.00D-01
 RMSDP=3.24D-02 MaxDP=4.45D+00              OVMax= 1.58D-01

 Cycle   2  Pass 1  IDiag  1:
 RMSU=  7.88D-03    CP:  8.36D-01
 E= -1172.88264036997     Delta-E=       -0.150551234777 Rises=F Damp=T
 DIIS: error= 1.03D-02 at cycle   2 NSaved=   2.
 NSaved= 2 IEnMin= 2 EnMin= -1172.88264036997     IErMin= 2 ErrMin= 1.03D-02
 ErrMax= 1.03D-02  0.00D+00 EMaxC= 1.00D-01 BMatC= 8.77D-02 BMatP= 6.00D-01
 IDIUse=3 WtCom= 8.97D-01 WtEn= 1.03D-01
 Coeff-Com: -0.150D+00 0.115D+01
 Coeff-En:   0.000D+00 0.100D+01
 Coeff:     -0.135D+00 0.113D+01
 Gap=     0.339 Goal=   None    Shift=    0.000
 RMSDP=1.34D-02 MaxDP=1.67D+00 DE=-1.51D-01 OVMax= 8.87D-02

 Cycle   3  Pass 1  IDiag  1:
 RMSU=  5.45D-03    CP:  7.01D-01  1.50D+00
 E= -1173.03152497865     Delta-E=       -0.148884608672 Rises=F Damp=F
 DIIS: error= 1.78D-03 at cycle   3 NSaved=   3.
 NSaved= 3 IEnMin= 3 EnMin= -1173.03152497865     IErMin= 3 ErrMin= 1.78D-03
 ErrMax= 1.78D-03  0.00D+00 EMaxC= 1.00D-01 BMatC= 1.59D-02 BMatP= 8.77D-02
 IDIUse=3 WtCom= 9.82D-01 WtEn= 1.78D-02
 Coeff-Com: -0.157D+00 0.336D+00 0.821D+00
 Coeff-En:   0.000D+00 0.000D+00 0.100D+01
 Coeff:     -0.154D+00 0.330D+00 0.824D+00
 Gap=     0.290 Goal=   None    Shift=    0.000
 RMSDP=2.19D-03 MaxDP=2.11D-01 DE=-1.49D-01 OVMax= 2.14D-02

 Cycle   4  Pass 1  IDiag  1:
 RMSU=  1.30D-03    CP:  6.82D-01  1.56D+00  9.35D-01
 E= -1173.04132861851     Delta-E=       -0.009803639865 Rises=F Damp=F
 DIIS: error= 6.92D-04 at cycle   4 NSaved=   4.
 NSaved= 4 IEnMin= 4 EnMin= -1173.04132861851     IErMin= 4 ErrMin= 6.92D-04
 ErrMax= 6.92D-04  0.00D+00 EMaxC= 1.00D-01 BMatC= 2.69D-03 BMatP= 1.59D-02
 IDIUse=3 WtCom= 9.93D-01 WtEn= 6.92D-03
 Coeff-Com: -0.703D-01 0.128D+00 0.434D+00 0.508D+00
 Coeff-En:   0.000D+00 0.000D+00 0.384D-01 0.962D+00
 Coeff:     -0.698D-01 0.127D+00 0.431D+00 0.511D+00
 Gap=     0.292 Goal=   None    Shift=    0.000
 RMSDP=8.18D-04 MaxDP=8.32D-02 DE=-9.80D-03 OVMax= 9.64D-03

 Cycle   5  Pass 1  IDiag  1:
 RMSU=  5.41D-04    CP:  6.77D-01  1.60D+00  9.29D-01  7.78D-01
 E= -1173.04351879470     Delta-E=       -0.002190176187 Rises=F Damp=F
 DIIS: error= 1.11D-04 at cycle   5 NSaved=   5.
 NSaved= 5 IEnMin= 5 EnMin= -1173.04351879470     IErMin= 5 ErrMin= 1.11D-04
 ErrMax= 1.11D-04  0.00D+00 EMaxC= 1.00D-01 BMatC= 8.65D-05 BMatP= 2.69D-03
 IDIUse=3 WtCom= 9.99D-01 WtEn= 1.11D-03
 Coeff-Com: -0.113D-01 0.167D-01 0.993D-01 0.180D+00 0.716D+00
 Coeff-En:   0.000D+00 0.000D+00 0.000D+00 0.000D+00 0.100D+01
 Coeff:     -0.113D-01 0.167D-01 0.992D-01 0.179D+00 0.716D+00
 Gap=     0.291 Goal=   None    Shift=    0.000
 RMSDP=2.26D-04 MaxDP=2.25D-02 DE=-2.19D-03 OVMax= 2.83D-03

 Cycle   6  Pass 1  IDiag  1:
 RMSU=  1.70D-04    CP:  6.75D-01  1.60D+00  9.39D-01  7.77D-01  1.12D+00
 E= -1173.04361226084     Delta-E=       -0.000093466143 Rises=F Damp=F
 DIIS: error= 4.57D-05 at cycle   6 NSaved=   6.
 NSaved= 6 IEnMin= 6 EnMin= -1173.04361226084     IErMin= 6 ErrMin= 4.57D-05
 ErrMax= 4.57D-05  0.00D+00 EMaxC= 1.00D-01 BMatC= 1.35D-05 BMatP= 8.65D-05
 IDIUse=1 WtCom= 1.00D+00 WtEn= 0.00D+00
 Coeff-Com:  0.127D-01-0.249D-01-0.600D-01-0.495D-01 0.253D+00 0.869D+00
 Coeff:      0.127D-01-0.249D-01-0.600D-01-0.495D-01 0.253D+00 0.869D+00
 Gap=     0.292 Goal=   None    Shift=    0.000
 RMSDP=1.44D-04 MaxDP=1.27D-02 DE=-9.35D-05 OVMax= 2.87D-03

 Cycle   7  Pass 1  IDiag  1:
 RMSU=  5.85D-05    CP:  6.74D-01  1.60D+00  9.44D-01  8.27D-01  1.25D+00
                    CP:  1.11D+00
 E= -1173.04363752760     Delta-E=       -0.000025266764 Rises=F Damp=F
 DIIS: error= 1.22D-05 at cycle   7 NSaved=   7.
 NSaved= 7 IEnMin= 7 EnMin= -1173.04363752760     IErMin= 7 ErrMin= 1.22D-05
 ErrMax= 1.22D-05  0.00D+00 EMaxC= 1.00D-01 BMatC= 8.00D-07 BMatP= 1.35D-05
 IDIUse=1 WtCom= 1.00D+00 WtEn= 0.00D+00
 Coeff-Com:  0.402D-02-0.747D-02-0.218D-01-0.242D-01 0.102D-01 0.213D+00
 Coeff-Com:  0.826D+00
 Coeff:      0.402D-02-0.747D-02-0.218D-01-0.242D-01 0.102D-01 0.213D+00
 Coeff:      0.826D+00
 Gap=     0.292 Goal=   None    Shift=    0.000
 RMSDP=3.57D-05 MaxDP=2.33D-03 DE=-2.53D-05 OVMax= 1.10D-03

 Cycle   8  Pass 1  IDiag  1:
 RMSU=  2.26D-05    CP:  6.74D-01  1.60D+00  9.42D-01  8.30D-01  1.28D+00
                    CP:  1.16D+00  1.10D+00
 E= -1173.04363967160     Delta-E=       -0.000002143993 Rises=F Damp=F
 DIIS: error= 5.93D-06 at cycle   8 NSaved=   8.
 NSaved= 8 IEnMin= 8 EnMin= -1173.04363967160     IErMin= 8 ErrMin= 5.93D-06
 ErrMax= 5.93D-06  0.00D+00 EMaxC= 1.00D-01 BMatC= 1.94D-07 BMatP= 8.00D-07
 IDIUse=1 WtCom= 1.00D+00 WtEn= 0.00D+00
 Coeff-Com: -0.913D-03 0.191D-02 0.373D-02 0.194D-02-0.334D-01-0.696D-01
 Coeff-Com:  0.256D+00 0.841D+00
 Coeff:     -0.913D-03 0.191D-02 0.373D-02 0.194D-02-0.334D-01-0.696D-01
 Coeff:      0.256D+00 0.841D+00
 Gap=     0.292 Goal=   None    Shift=    0.000
 RMSDP=1.69D-05 MaxDP=1.78D-03 DE=-2.14D-06 OVMax= 4.98D-04

 Cycle   9  Pass 1  IDiag  1:
 RMSU=  9.20D-06    CP:  6.74D-01  1.60D+00  9.42D-01  8.31D-01  1.28D+00
                    CP:  1.19D+00  1.23D+00  1.30D+00
 E= -1173.04364019084     Delta-E=       -0.000000519241 Rises=F Damp=F
 DIIS: error= 3.26D-06 at cycle   9 NSaved=   9.
 NSaved= 9 IEnMin= 9 EnMin= -1173.04364019084     IErMin= 9 ErrMin= 3.26D-06
 ErrMax= 3.26D-06  0.00D+00 EMaxC= 1.00D-01 BMatC= 2.72D-08 BMatP= 1.94D-07
 IDIUse=1 WtCom= 1.00D+00 WtEn= 0.00D+00
 Coeff-Com: -0.969D-03 0.185D-02 0.515D-02 0.529D-02-0.111D-01-0.630D-01
 Coeff-Com: -0.848D-01 0.215D+00 0.932D+00
 Coeff:     -0.969D-03 0.185D-02 0.515D-02 0.529D-02-0.111D-01-0.630D-01
 Coeff:     -0.848D-01 0.215D+00 0.932D+00
 Gap=     0.292 Goal=   None    Shift=    0.000
 RMSDP=9.49D-06 MaxDP=1.10D-03 DE=-5.19D-07 OVMax= 3.45D-04

 Cycle  10  Pass 1  IDiag  1:
 RMSU=  4.14D-06    CP:  6.74D-01  1.60D+00  9.41D-01  8.33D-01  1.28D+00
                    CP:  1.21D+00  1.31D+00  1.49D+00  1.31D+00
 E= -1173.04364031196     Delta-E=       -0.000000121127 Rises=F Damp=F
 DIIS: error= 1.04D-06 at cycle  10 NSaved=  10.
 NSaved=10 IEnMin=10 EnMin= -1173.04364031196     IErMin=10 ErrMin= 1.04D-06
 ErrMax= 1.04D-06  0.00D+00 EMaxC= 1.00D-01 BMatC= 5.22D-09 BMatP= 2.72D-08
 IDIUse=1 WtCom= 1.00D+00 WtEn= 0.00D+00
 Coeff-Com: -0.162D-03 0.291D-03 0.108D-02 0.125D-02-0.143D-04-0.119D-01
 Coeff-Com: -0.556D-01-0.513D-01 0.288D+00 0.828D+00
 Coeff:     -0.162D-03 0.291D-03 0.108D-02 0.125D-02-0.143D-04-0.119D-01
 Coeff:     -0.556D-01-0.513D-01 0.288D+00 0.828D+00
 Gap=     0.292 Goal=   None    Shift=    0.000
 RMSDP=3.18D-06 MaxDP=3.15D-04 DE=-1.21D-07 OVMax= 1.09D-04

 Cycle  11  Pass 1  IDiag  1:
 RMSU=  1.44D-06    CP:  6.74D-01  1.60D+00  9.41D-01  8.33D-01  1.28D+00
                    CP:  1.21D+00  1.32D+00  1.57D+00  1.45D+00  1.15D+00
 E= -1173.04364032853     Delta-E=       -0.000000016565 Rises=F Damp=F
 DIIS: error= 4.58D-07 at cycle  11 NSaved=  11.
 NSaved=11 IEnMin=11 EnMin= -1173.04364032853     IErMin=11 ErrMin= 4.58D-07
 ErrMax= 4.58D-07  0.00D+00 EMaxC= 1.00D-01 BMatC= 8.27D-10 BMatP= 5.22D-09
 IDIUse=1 WtCom= 1.00D+00 WtEn= 0.00D+00
 Coeff-Com:  0.155D-03-0.302D-03-0.720D-03-0.708D-03 0.229D-02 0.916D-02
 Coeff-Com:  0.369D-02-0.597D-01-0.955D-01 0.236D+00 0.905D+00
 Coeff:      0.155D-03-0.302D-03-0.720D-03-0.708D-03 0.229D-02 0.916D-02
 Coeff:      0.369D-02-0.597D-01-0.955D-01 0.236D+00 0.905D+00
 Gap=     0.292 Goal=   None    Shift=    0.000
 RMSDP=1.41D-06 MaxDP=1.14D-04 DE=-1.66D-08 OVMax= 4.40D-05

 Cycle  12  Pass 1  IDiag  1:
 RMSU=  5.57D-07    CP:  6.74D-01  1.60D+00  9.41D-01  8.33D-01  1.28D+00
                    CP:  1.21D+00  1.32D+00  1.59D+00  1.52D+00  1.30D+00
                    CP:  1.13D+00
 E= -1173.04364033172     Delta-E=       -0.000000003193 Rises=F Damp=F
 DIIS: error= 1.74D-07 at cycle  12 NSaved=  12.
 NSaved=12 IEnMin=12 EnMin= -1173.04364033172     IErMin=12 ErrMin= 1.74D-07
 ErrMax= 1.74D-07  0.00D+00 EMaxC= 1.00D-01 BMatC= 8.58D-11 BMatP= 8.27D-10
 IDIUse=1 WtCom= 1.00D+00 WtEn= 0.00D+00
 Coeff-Com:  0.477D-04-0.904D-04-0.270D-03-0.293D-03 0.533D-03 0.327D-02
 Coeff-Com:  0.838D-02-0.812D-02-0.554D-01-0.566D-01 0.176D+00 0.932D+00
 Coeff:      0.477D-04-0.904D-04-0.270D-03-0.293D-03 0.533D-03 0.327D-02
 Coeff:      0.838D-02-0.812D-02-0.554D-01-0.566D-01 0.176D+00 0.932D+00
 Gap=     0.292 Goal=   None    Shift=    0.000
 RMSDP=5.36D-07 MaxDP=6.38D-05 DE=-3.19D-09 OVMax= 1.20D-05

 Cycle  13  Pass 1  IDiag  1:
 RMSU=  2.49D-07    CP:  6.74D-01  1.60D+00  9.41D-01  8.33D-01  1.28D+00
                    CP:  1.21D+00  1.32D+00  1.59D+00  1.54D+00  1.35D+00
                    CP:  1.23D+00  1.20D+00
 E= -1173.04364033196     Delta-E=       -0.000000000238 Rises=F Damp=F
 DIIS: error= 7.40D-08 at cycle  13 NSaved=  13.
 NSaved=13 IEnMin=13 EnMin= -1173.04364033196     IErMin=13 ErrMin= 7.40D-08
 ErrMax= 7.40D-08  0.00D+00 EMaxC= 1.00D-01 BMatC= 1.66D-11 BMatP= 8.58D-11
 IDIUse=1 WtCom= 1.00D+00 WtEn= 0.00D+00
 Coeff-Com: -0.899D-05 0.185D-04 0.236D-04 0.151D-04-0.140D-03-0.311D-03
 Coeff-Com:  0.207D-02 0.561D-02-0.382D-02-0.499D-01-0.786D-01 0.295D+00
 Coeff-Com:  0.830D+00
 Coeff:     -0.899D-05 0.185D-04 0.236D-04 0.151D-04-0.140D-03-0.311D-03
 Coeff:      0.207D-02 0.561D-02-0.382D-02-0.499D-01-0.786D-01 0.295D+00
 Coeff:      0.830D+00
 Gap=     0.292 Goal=   None    Shift=    0.000
 RMSDP=1.39D-07 MaxDP=9.48D-06 DE=-2.38D-10 OVMax= 4.46D-06

 Cycle  14  Pass 1  IDiag  1:
 RMSU=  9.96D-08    CP:  6.74D-01  1.60D+00  9.41D-01  8.33D-01  1.28D+00
                    CP:  1.21D+00  1.32D+00  1.59D+00  1.54D+00  1.35D+00
                    CP:  1.26D+00  1.32D+00  1.14D+00
 E= -1173.04364033244     Delta-E=       -0.000000000475 Rises=F Damp=F
 DIIS: error= 2.05D-08 at cycle  14 NSaved=  14.
 NSaved=14 IEnMin=14 EnMin= -1173.04364033244     IErMin=14 ErrMin= 2.05D-08
 ErrMax= 2.05D-08  0.00D+00 EMaxC= 1.00D-01 BMatC= 2.25D-12 BMatP= 1.66D-11
 IDIUse=1 WtCom= 1.00D+00 WtEn= 0.00D+00
 Coeff-Com: -0.100D-04 0.195D-04 0.476D-04 0.470D-04-0.137D-03-0.585D-03
 Coeff-Com: -0.538D-03 0.343D-02 0.660D-02-0.659D-02-0.491D-01-0.517D-01
 Coeff-Com:  0.241D+00 0.857D+00
 Coeff:     -0.100D-04 0.195D-04 0.476D-04 0.470D-04-0.137D-03-0.585D-03
 Coeff:     -0.538D-03 0.343D-02 0.660D-02-0.659D-02-0.491D-01-0.517D-01
 Coeff:      0.241D+00 0.857D+00
 Gap=     0.292 Goal=   None    Shift=    0.000
 RMSDP=6.24D-08 MaxDP=4.90D-06 DE=-4.75D-10 OVMax= 1.71D-06

 Cycle  15  Pass 1  IDiag  1:
 RMSU=  2.63D-08    CP:  6.74D-01  1.60D+00  9.41D-01  8.33D-01  1.28D+00
                    CP:  1.21D+00  1.32D+00  1.59D+00  1.54D+00  1.34D+00
                    CP:  1.27D+00  1.36D+00  1.28D+00  1.23D+00
 E= -1173.04364033187     Delta-E=        0.000000000563 Rises=F Damp=F
 DIIS: error= 8.78D-09 at cycle  15 NSaved=  15.
 NSaved=15 IEnMin=14 EnMin= -1173.04364033244     IErMin=15 ErrMin= 8.78D-09
 ErrMax= 8.78D-09  0.00D+00 EMaxC= 1.00D-01 BMatC= 3.66D-13 BMatP= 2.25D-12
 IDIUse=1 WtCom= 1.00D+00 WtEn= 0.00D+00
 Coeff-Com: -0.250D-05 0.465D-05 0.150D-04 0.159D-04-0.362D-04-0.177D-03
 Coeff-Com: -0.569D-03 0.495D-03 0.276D-02 0.536D-02-0.475D-02-0.643D-01
 Coeff-Com: -0.332D-01 0.298D+00 0.796D+00
 Coeff:     -0.250D-05 0.465D-05 0.150D-04 0.159D-04-0.362D-04-0.177D-03
 Coeff:     -0.569D-03 0.495D-03 0.276D-02 0.536D-02-0.475D-02-0.643D-01
 Coeff:     -0.332D-01 0.298D+00 0.796D+00
 Gap=     0.292 Goal=   None    Shift=    0.000
 RMSDP=2.70D-08 MaxDP=2.06D-06 DE= 5.63D-10 OVMax= 6.50D-07

 Cycle  16  Pass 1  IDiag  1:
 RMSU=  1.07D-08    CP:  6.74D-01  1.60D+00  9.41D-01  8.33D-01  1.28D+00
                    CP:  1.21D+00  1.32D+00  1.59D+00  1.54D+00  1.34D+00
                    CP:  1.27D+00  1.37D+00  1.33D+00  1.36D+00  1.22D+00
 E= -1173.04364033186     Delta-E=        0.000000000013 Rises=F Damp=F
 DIIS: error= 3.36D-09 at cycle  16 NSaved=  16.
 NSaved=16 IEnMin=14 EnMin= -1173.04364033244     IErMin=16 ErrMin= 3.36D-09
 ErrMax= 3.36D-09  0.00D+00 EMaxC= 1.00D-01 BMatC= 5.15D-14 BMatP= 3.66D-13
 IDIUse=1 WtCom= 1.00D+00 WtEn= 0.00D+00
 Coeff-Com:  0.856D-06-0.172D-05-0.323D-05-0.279D-05 0.639D-05 0.399D-04
 Coeff-Com: -0.840D-04-0.316D-03-0.278D-03 0.251D-02 0.681D-02-0.127D-01
 Coeff-Com: -0.461D-01-0.502D-01 0.234D+00 0.867D+00
 Coeff:      0.856D-06-0.172D-05-0.323D-05-0.279D-05 0.639D-05 0.399D-04
 Coeff:     -0.840D-04-0.316D-03-0.278D-03 0.251D-02 0.681D-02-0.127D-01
 Coeff:     -0.461D-01-0.502D-01 0.234D+00 0.867D+00
 Gap=     0.292 Goal=   None    Shift=    0.000
 RMSDP=1.27D-08 MaxDP=1.36D-06 DE= 1.32D-11 OVMax= 2.62D-07

 Cycle  17  Pass 1  IDiag  1:
 RMSU=  4.77D-09    CP:  6.74D-01  1.60D+00  9.41D-01  8.33D-01  1.28D+00
                    CP:  1.21D+00  1.32D+00  1.59D+00  1.53D+00  1.34D+00
                    CP:  1.27D+00  1.37D+00  1.34D+00  1.41D+00  1.39D+00
                    CP:  1.18D+00
 E= -1173.04364033189     Delta-E=       -0.000000000030 Rises=F Damp=F
 DIIS: error= 1.15D-09 at cycle  17 NSaved=  17.
 NSaved=17 IEnMin=14 EnMin= -1173.04364033244     IErMin=17 ErrMin= 1.15D-09
 ErrMax= 1.15D-09  0.00D+00 EMaxC= 1.00D-01 BMatC= 6.85D-15 BMatP= 5.15D-14
 IDIUse=1 WtCom= 1.00D+00 WtEn= 0.00D+00
 Coeff-Com:  0.458D-06-0.883D-06-0.235D-05-0.214D-05 0.543D-05 0.311D-04
 Coeff-Com:  0.369D-04-0.141D-03-0.397D-03 0.406D-04 0.269D-02 0.295D-02
 Coeff-Com: -0.915D-02-0.516D-01-0.136D-01 0.269D+00 0.800D+00
 Coeff:      0.458D-06-0.883D-06-0.235D-05-0.214D-05 0.543D-05 0.311D-04
 Coeff:      0.369D-04-0.141D-03-0.397D-03 0.406D-04 0.269D-02 0.295D-02
 Coeff:     -0.915D-02-0.516D-01-0.136D-01 0.269D+00 0.800D+00
 Gap=     0.292 Goal=   None    Shift=    0.000
 RMSDP=3.10D-09 MaxDP=2.14D-07 DE=-3.00D-11 OVMax= 9.29D-08

 Error on total polarization charges =  0.06859
 SCF Done:  E(RwB97XD) =  -1173.04364033     A.U. after   17 cycles
            NFock= 17  Conv=0.31D-08     -V/T= 2.0051
 KE= 1.167103139369D+03 PE=-7.560517440555D+03 EE= 2.806699107870D+03
 SMD-CDS (non-electrostatic) energy       (kcal/mol) =      -2.69
 (included in total energy above)
 Leave Link  502 at Sun Jun  1 14:38:00 2025, MaxMem= 16106127360 cpu:           46090.0 elap:            1207.0
 (Enter /cm/shared/apps/Gaussian/g16-C01/g16/l801.exe)
 DoSCS=F DFT=T ScalE2(SS,OS)=  1.000000  1.000000
 Range of M.O.s used for correlation:     1   803
 NBasis=   810 NAE=    95 NBE=    95 NFC=     0 NFV=     0
 NROrb=    803 NOA=    95 NOB=    95 NVA=   708 NVB=   708

 **** Warning!!: The largest alpha MO coefficient is  0.76601821D+02

 Leave Link  801 at Sun Jun  1 14:38:00 2025, MaxMem= 16106127360 cpu:               0.2 elap:               0.1
 (Enter /cm/shared/apps/Gaussian/g16-C01/g16/l1101.exe)
 Using compressed storage, NAtomX=    48.
 Will process     49 centers per pass.
 R6Disp: Adding Grimme-D2 dispersion energy 1st derivatives to the gradient.
 Leave Link 1101 at Sun Jun  1 14:38:03 2025, MaxMem= 16106127360 cpu:              61.2 elap:               2.9
 (Enter /cm/shared/apps/Gaussian/g16-C01/g16/l1102.exe)
 Symmetrizing basis deriv contribution to polar:
 IMax=3 JMax=2 DiffMx= 0.00D+00
 Leave Link 1102 at Sun Jun  1 14:38:03 2025, MaxMem= 16106127360 cpu:               0.7 elap:               0.2
 (Enter /cm/shared/apps/Gaussian/g16-C01/g16/l1110.exe)
 Forming Gx(P) for the SCF density, NAtomX=    48.
 Integral derivatives from FoFJK, PRISM(SPDF).
 Do as many integral derivatives as possible in FoFJK.
 G2DrvN: MDV=   16106122280.
 G2DrvN: will do    49 centers at a time, making    1 passes.
 Calling FoFCou, ICntrl=  3107 FMM=F I1Cent=   0 AccDes= 0.00D+00.
 FoFJK:  IHMeth= 1 ICntrl=    3107 DoSepK=T KAlg= 0 I1Cent=           0 FoldK=F
 IRaf=         1 NMat=       1 IRICut=       1 DoRegI=T DoRafI=F ISym2E= 0 IDoP0=0 IntGTp=1.
 FoFCou: FMM=F IPFlag=           0 FMFlag=      100000 FMFlg1=           0
         NFxFlg=           0 DoJE=F BraDBF=F KetDBF=F FulRan=T
         wScrn=  0.000000 ICntrl=      3507 IOpCl=  0 I1Cent=           0 NGrid=           0
         NMat0=    1 NMatS0=      1 NMatT0=    0 NMatD0=    1 NMtDS0=    0 NMtDT0=    0
 Symmetry not used in FoFCou.
 NEqPCM:  Using equilibrium solvation (IEInf=0, Eps=  24.8520, EpsInf=   1.8526)
 G2PCM: DoFxE=T DoFxN=T DoGrad=T DoDP/DQ/DG/TGxP=FFFF NFrqRd=   0 IEInf=0 SqF1=F DoCFld=F IF1Alg=4.
 GePol: Maximum number of non-zero 1st derivatives   =     247
 End of G2Drv F.D. properties file   721 does not exist.
 End of G2Drv F.D. properties file   722 does not exist.
 End of G2Drv F.D. properties file   788 does not exist.
 Leave Link 1110 at Sun Jun  1 15:02:22 2025, MaxMem= 16106127360 cpu:           57886.5 elap:            1458.8
 (Enter /cm/shared/apps/Gaussian/g16-C01/g16/l1002.exe)
 Minotr:  Closed shell wavefunction.
          IDoAtm=111111111111111111111111111111111111111111111111
 NEqPCM:  Using equilibrium solvation (IEInf=0, Eps=  24.8520, EpsInf=   1.8526)
          Direct CPHF calculation.
          Differentiating once with respect to nuclear coordinates.
          Requested convergence is 1.0D-08 RMS, and 1.0D-07 maximum.
          Secondary convergence is 1.0D-12 RMS, and 1.0D-12 maximum.
          NewPWx=T KeepS1=F KeepF1=F KeepIn=T MapXYZ=F SortEE=F KeepMc=T.
        15075 words used for storage of precomputed grid.
 Two-electron integrals replicated using symmetry.
          MDV=   16106127360 using IRadAn=       1.
          Solving linear equations simultaneously, MaxMat=     360.
 FoF2E skips out because all densities are zero.
 CalDSu exits because no D1Ps are significant.
 FoFJK:  IHMeth= 1 ICntrl=       0 DoSepK=T KAlg= 0 I1Cent=           0 FoldK=F
 IRaf=         1 NMat=     144 IRICut=       1 DoRegI=T DoRafI=F ISym2E= 2 IDoP0=3 IntGTp=3.
          There are   147 degrees of freedom in the 1st order CPHF.  IDoFFX=6 NUNeed=     0.
    141 vectors produced by pass  0 Test12= 6.73D-14 1.00D-09 XBig12= 4.25D-01 8.44D-02.
 AX will form   141 AO Fock derivatives at one time.
    141 vectors produced by pass  1 Test12= 6.73D-14 1.00D-09 XBig12= 2.64D-02 2.39D-02.
    141 vectors produced by pass  2 Test12= 6.73D-14 1.00D-09 XBig12= 1.54D-03 4.41D-03.
    141 vectors produced by pass  3 Test12= 6.73D-14 1.00D-09 XBig12= 2.47D-05 4.23D-04.
    141 vectors produced by pass  4 Test12= 6.73D-14 1.00D-09 XBig12= 2.77D-07 4.30D-05.
    141 vectors produced by pass  5 Test12= 6.73D-14 1.00D-09 XBig12= 2.43D-09 3.15D-06.
    141 vectors produced by pass  6 Test12= 6.73D-14 1.00D-09 XBig12= 1.83D-11 2.63D-07.
     89 vectors produced by pass  7 Test12= 6.73D-14 1.00D-09 XBig12= 1.20D-13 2.29D-08.
      2 vectors produced by pass  8 Test12= 6.73D-14 1.00D-09 XBig12= 7.29D-16 1.37D-09.
 InvSVY:  IOpt=1 It=  1 EMax= 1.22D-15
 Solved reduced A of dimension  1078 with   147 vectors.
 End of Minotr F.D. properties file   721 does not exist.
 End of Minotr F.D. properties file   722 does not exist.
 End of Minotr F.D. properties file   788 does not exist.
 Leave Link 1002 at Sun Jun  1 18:03:16 2025, MaxMem= 16106127360 cpu:          427949.4 elap:           10854.0
 (Enter /cm/shared/apps/Gaussian/g16-C01/g16/l601.exe)
 Copying SCF densities to generalized density rwf, IOpCl= 0 IROHF=0.

 **********************************************************************

            Population analysis using the SCF Density.

 **********************************************************************

 Orbital symmetries:
       Occupied  (A) (A) (A) (A) (A) (A) (A) (A) (A) (A) (A) (A)
                 (A) (A) (A) (A) (A) (A) (A) (A) (A) (A) (A) (A)
                 (A) (A) (A) (A) (A) (A) (A) (A) (A) (A) (A) (A)
                 (A) (A) (A) (A) (A) (A) (A) (A) (A) (A) (A) (A)
                 (A) (A) (A) (A) (A) (A) (A) (A) (A) (A) (A) (A)
                 (A) (A) (A) (A) (A) (A) (A) (A) (A) (A) (A) (A)
                 (A) (A) (A) (A) (A) (A) (A) (A) (A) (A) (A) (A)
                 (A) (A) (A) (A) (A) (A) (A) (A) (A) (A) (A)
       Virtual   (A) (A) (A) (A) (A) (A) (A) (A) (A) (A) (A) (A)
                 (A) (A) (A) (A) (A) (A) (A) (A) (A) (A) (A) (A)
                 (A) (A) (A) (A) (A) (A) (A) (A) (A) (A) (A) (A)
                 (A) (A) (A) (A) (A) (A) (A) (A) (A) (A) (A) (A)
                 (A) (A) (A) (A) (A) (A) (A) (A) (A) (A) (A) (A)
                 (A) (A) (A) (A) (A) (A) (A) (A) (A) (A) (A) (A)
                 (A) (A) (A) (A) (A) (A) (A) (A) (A) (A) (A) (A)
                 (A) (A) (A) (A) (A) (A) (A) (A) (A) (A) (A) (A)
                 (A) (A) (A) (A) (A) (A) (A) (A) (A) (A) (A) (A)
                 (A) (A) (A) (A) (A) (A) (A) (A) (A) (A) (A) (A)
                 (A) (A) (A) (A) (A) (A) (A) (A) (A) (A) (A) (A)
                 (A) (A) (A) (A) (A) (A) (A) (A) (A) (A) (A) (A)
                 (A) (A) (A) (A) (A) (A) (A) (A) (A) (A) (A) (A)
                 (A) (A) (A) (A) (A) (A) (A) (A) (A) (A) (A) (A)
                 (A) (A) (A) (A) (A) (A) (A) (A) (A) (A) (A) (A)
                 (A) (A) (A) (A) (A) (A) (A) (A) (A) (A) (A) (A)
                 (A) (A) (A) (A) (A) (A) (A) (A) (A) (A) (A) (A)
                 (A) (A) (A) (A) (A) (A) (A) (A) (A) (A) (A) (A)
                 (A) (A) (A) (A) (A) (A) (A) (A) (A) (A) (A) (A)
                 (A) (A) (A) (A) (A) (A) (A) (A) (A) (A) (A) (A)
                 (A) (A) (A) (A) (A) (A) (A) (A) (A) (A) (A) (A)
                 (A) (A) (A) (A) (A) (A) (A) (A) (A) (A) (A) (A)
                 (A) (A) (A) (A) (A) (A) (A) (A) (A) (A) (A) (A)
                 (A) (A) (A) (A) (A) (A) (A) (A) (A) (A) (A) (A)
                 (A) (A) (A) (A) (A) (A) (A) (A) (A) (A) (A) (A)
                 (A) (A) (A) (A) (A) (A) (A) (A) (A) (A) (A) (A)
                 (A) (A) (A) (A) (A) (A) (A) (A) (A) (A) (A) (A)
                 (A) (A) (A) (A) (A) (A) (A) (A) (A) (A) (A) (A)
                 (A) (A) (A) (A) (A) (A) (A) (A) (A) (A) (A) (A)
                 (A) (A) (A) (A) (A) (A) (A) (A) (A) (A) (A) (A)
                 (A) (A) (A) (A) (A) (A) (A) (A) (A) (A) (A) (A)
                 (A) (A) (A) (A) (A) (A) (A) (A) (A) (A) (A) (A)
                 (A) (A) (A) (A) (A) (A) (A) (A) (A) (A) (A) (A)
                 (A) (A) (A) (A) (A) (A) (A) (A) (A) (A) (A) (A)
                 (A) (A) (A) (A) (A) (A) (A) (A) (A) (A) (A) (A)
                 (A) (A) (A) (A) (A) (A) (A) (A) (A) (A) (A) (A)
                 (A) (A) (A) (A) (A) (A) (A) (A) (A) (A) (A) (A)
                 (A) (A) (A) (A) (A) (A) (A) (A) (A) (A) (A) (A)
                 (A) (A) (A) (A) (A) (A) (A) (A) (A) (A) (A) (A)
                 (A) (A) (A) (A) (A) (A) (A) (A) (A) (A) (A) (A)
                 (A) (A) (A) (A) (A) (A) (A) (A) (A) (A) (A) (A)
                 (A) (A) (A) (A) (A) (A) (A) (A) (A) (A) (A) (A)
                 (A) (A) (A) (A) (A) (A) (A) (A) (A) (A) (A) (A)
                 (A) (A) (A) (A) (A) (A) (A) (A) (A) (A) (A) (A)
                 (A) (A) (A) (A) (A) (A) (A) (A) (A) (A) (A) (A)
                 (A) (A) (A) (A) (A) (A) (A) (A) (A) (A) (A) (A)
                 (A) (A) (A) (A) (A) (A) (A) (A) (A) (A) (A) (A)
                 (A) (A) (A) (A) (A) (A) (A) (A) (A) (A) (A) (A)
                 (A) (A) (A) (A) (A) (A) (A) (A) (A) (A) (A) (A)
                 (A) (A) (A) (A) (A) (A) (A) (A) (A) (A) (A) (A)
                 (A) (A) (A) (A) (A) (A) (A) (A) (A) (A) (A) (A)
                 (A) (A) (A) (A) (A) (A) (A) (A) (A) (A) (A) (A)
                 (A) (A) (A) (A) (A) (A) (A) (A) (A) (A) (A) (A)
                 (A) (A) (A) (A) (A) (A) (A) (A) (A) (A) (A) (A)
                 (A) (A) (A) (A) (A) (A) (A) (A) (A) (A) (A) (A)
                 (A) (A) (A) (A) (A) (A) (A) (A) (A) (A) (A) (A)
                 (A) (A) (A) (A) (A) (A) (A) (A) (A) (A) (A) (A)
                 (A) (A) (A) (A) (A) (A) (A) (A) (A) (A) (A) (A)
                 (A) (A) (A) (A) (A) (A) (A) (A) (A) (A) (A) (A)
 The electronic state is 1-A.
 Alpha  occ. eigenvalues --  -24.82281 -19.29051 -14.45720 -14.41116 -10.41079
 Alpha  occ. eigenvalues --  -10.36881 -10.34811 -10.32704 -10.32372 -10.30866
 Alpha  occ. eigenvalues --  -10.30121 -10.30057 -10.29935 -10.29554 -10.29550
 Alpha  occ. eigenvalues --  -10.29435 -10.29349 -10.29322 -10.29023 -10.28974
 Alpha  occ. eigenvalues --  -10.28879 -10.28788 -10.28765 -10.28567 -10.28443
 Alpha  occ. eigenvalues --  -10.28304 -10.27696  -1.33654  -1.15437  -1.06789
 Alpha  occ. eigenvalues --   -1.01353  -0.97160  -0.96733  -0.95125  -0.90601
 Alpha  occ. eigenvalues --   -0.88792  -0.86889  -0.85212  -0.84687  -0.83954
 Alpha  occ. eigenvalues --   -0.82387  -0.82224  -0.77686  -0.74939  -0.70989
 Alpha  occ. eigenvalues --   -0.70826  -0.70448  -0.69935  -0.68986  -0.67180
 Alpha  occ. eigenvalues --   -0.66671  -0.64928  -0.61999  -0.61940  -0.59384
 Alpha  occ. eigenvalues --   -0.58936  -0.58000  -0.57213  -0.56462  -0.55699
 Alpha  occ. eigenvalues --   -0.54973  -0.54338  -0.53858  -0.53643  -0.53283
 Alpha  occ. eigenvalues --   -0.51808  -0.51275  -0.50832  -0.50408  -0.50217
 Alpha  occ. eigenvalues --   -0.50158  -0.49406  -0.49027  -0.48601  -0.47916
 Alpha  occ. eigenvalues --   -0.47172  -0.46145  -0.45360  -0.44773  -0.43891
 Alpha  occ. eigenvalues --   -0.43834  -0.43278  -0.42552  -0.42403  -0.41577
 Alpha  occ. eigenvalues --   -0.41235  -0.38340  -0.35204  -0.34206  -0.33658
 Alpha  occ. eigenvalues --   -0.33400  -0.32664  -0.31602  -0.29911  -0.27161
 Alpha virt. eigenvalues --    0.02028   0.03227   0.03541   0.03880   0.03971
 Alpha virt. eigenvalues --    0.04350   0.04623   0.04895   0.05004   0.05062
 Alpha virt. eigenvalues --    0.05138   0.05322   0.05468   0.05710   0.06002
 Alpha virt. eigenvalues --    0.06189   0.06268   0.06402   0.06905   0.07004
 Alpha virt. eigenvalues --    0.07431   0.07512   0.08022   0.08191   0.08362
 Alpha virt. eigenvalues --    0.08565   0.08982   0.09272   0.09401   0.10181
 Alpha virt. eigenvalues --    0.10241   0.10491   0.10621   0.11118   0.11252
 Alpha virt. eigenvalues --    0.11396   0.11524   0.11655   0.11922   0.12046
 Alpha virt. eigenvalues --    0.12130   0.12496   0.12554   0.12688   0.12838
 Alpha virt. eigenvalues --    0.13030   0.13418   0.13580   0.13772   0.13972
 Alpha virt. eigenvalues --    0.14079   0.14341   0.14520   0.14558   0.14687
 Alpha virt. eigenvalues --    0.14827   0.15165   0.15262   0.15579   0.15692
 Alpha virt. eigenvalues --    0.15811   0.16164   0.16204   0.16651   0.16749
 Alpha virt. eigenvalues --    0.16868   0.17057   0.17247   0.17477   0.17899
 Alpha virt. eigenvalues --    0.18051   0.18171   0.18353   0.18836   0.19081
 Alpha virt. eigenvalues --    0.19159   0.19410   0.19620   0.19669   0.20316
 Alpha virt. eigenvalues --    0.20431   0.20626   0.20827   0.20991   0.21264
 Alpha virt. eigenvalues --    0.21596   0.22030   0.22204   0.22356   0.22606
 Alpha virt. eigenvalues --    0.22678   0.22931   0.23065   0.23227   0.23368
 Alpha virt. eigenvalues --    0.23661   0.23956   0.24059   0.24211   0.24518
 Alpha virt. eigenvalues --    0.24954   0.25068   0.25202   0.25361   0.25537
 Alpha virt. eigenvalues --    0.25646   0.25729   0.26097   0.26214   0.26459
 Alpha virt. eigenvalues --    0.26539   0.26699   0.26775   0.27075   0.27170
 Alpha virt. eigenvalues --    0.27382   0.27523   0.27731   0.27889   0.27994
 Alpha virt. eigenvalues --    0.28105   0.28311   0.28498   0.28631   0.28885
 Alpha virt. eigenvalues --    0.29002   0.29189   0.29426   0.29462   0.29903
 Alpha virt. eigenvalues --    0.29968   0.30034   0.30302   0.30548   0.30762
 Alpha virt. eigenvalues --    0.30967   0.31088   0.31216   0.31481   0.31659
 Alpha virt. eigenvalues --    0.31847   0.32183   0.32214   0.32451   0.32554
 Alpha virt. eigenvalues --    0.32821   0.32854   0.33204   0.33274   0.33465
 Alpha virt. eigenvalues --    0.33863   0.34115   0.34312   0.34405   0.34767
 Alpha virt. eigenvalues --    0.34937   0.35036   0.35248   0.35383   0.35566
 Alpha virt. eigenvalues --    0.35735   0.35947   0.36095   0.36318   0.36815
 Alpha virt. eigenvalues --    0.37011   0.37146   0.37277   0.37560   0.37844
 Alpha virt. eigenvalues --    0.37972   0.38376   0.38641   0.38779   0.38912
 Alpha virt. eigenvalues --    0.39068   0.39345   0.39471   0.39855   0.40050
 Alpha virt. eigenvalues --    0.40148   0.40231   0.40372   0.40707   0.40830
 Alpha virt. eigenvalues --    0.41109   0.41472   0.41636   0.41682   0.41928
 Alpha virt. eigenvalues --    0.42091   0.42349   0.42771   0.43002   0.43242
 Alpha virt. eigenvalues --    0.43407   0.43558   0.44064   0.44265   0.44505
 Alpha virt. eigenvalues --    0.44799   0.45048   0.45187   0.45264   0.45661
 Alpha virt. eigenvalues --    0.45817   0.46128   0.46135   0.46335   0.46431
 Alpha virt. eigenvalues --    0.46586   0.46730   0.47019   0.47167   0.47349
 Alpha virt. eigenvalues --    0.47545   0.47550   0.48000   0.48088   0.48381
 Alpha virt. eigenvalues --    0.48460   0.48883   0.48930   0.49076   0.49105
 Alpha virt. eigenvalues --    0.49299   0.49739   0.50008   0.50224   0.50490
 Alpha virt. eigenvalues --    0.50609   0.50856   0.50981   0.51121   0.51305
 Alpha virt. eigenvalues --    0.51707   0.51800   0.52009   0.52381   0.52531
 Alpha virt. eigenvalues --    0.52730   0.53022   0.53181   0.53315   0.53563
 Alpha virt. eigenvalues --    0.53755   0.53908   0.54095   0.54352   0.54474
 Alpha virt. eigenvalues --    0.54749   0.54992   0.55141   0.55424   0.55522
 Alpha virt. eigenvalues --    0.55567   0.55831   0.55954   0.56286   0.56494
 Alpha virt. eigenvalues --    0.56747   0.56909   0.57323   0.57598   0.57965
 Alpha virt. eigenvalues --    0.58133   0.58397   0.58459   0.58706   0.59037
 Alpha virt. eigenvalues --    0.59131   0.59408   0.59553   0.60167   0.60271
 Alpha virt. eigenvalues --    0.60736   0.60880   0.61457   0.61685   0.61865
 Alpha virt. eigenvalues --    0.62177   0.62758   0.62789   0.62948   0.63029
 Alpha virt. eigenvalues --    0.63325   0.63411   0.64175   0.64341   0.64519
 Alpha virt. eigenvalues --    0.64758   0.65069   0.65598   0.65779   0.66015
 Alpha virt. eigenvalues --    0.66074   0.66541   0.67091   0.67282   0.67596
 Alpha virt. eigenvalues --    0.67859   0.68100   0.68611   0.68691   0.69051
 Alpha virt. eigenvalues --    0.69666   0.69851   0.70335   0.70683   0.70888
 Alpha virt. eigenvalues --    0.71040   0.71883   0.72083   0.72314   0.72559
 Alpha virt. eigenvalues --    0.72614   0.72880   0.73482   0.73688   0.73775
 Alpha virt. eigenvalues --    0.73932   0.74892   0.75113   0.75246   0.75704
 Alpha virt. eigenvalues --    0.75843   0.76337   0.76457   0.76674   0.77550
 Alpha virt. eigenvalues --    0.77954   0.78293   0.78672   0.79269   0.79513
 Alpha virt. eigenvalues --    0.80003   0.80214   0.80424   0.80585   0.81337
 Alpha virt. eigenvalues --    0.81811   0.82292   0.82404   0.82826   0.83227
 Alpha virt. eigenvalues --    0.83383   0.83439   0.83687   0.84280   0.84360
 Alpha virt. eigenvalues --    0.85485   0.85959   0.86144   0.86432   0.87508
 Alpha virt. eigenvalues --    0.87802   0.87935   0.88235   0.88858   0.89339
 Alpha virt. eigenvalues --    0.90088   0.90403   0.91145   0.91459   0.91701
 Alpha virt. eigenvalues --    0.92874   0.93320   0.94128   0.94402   0.94686
 Alpha virt. eigenvalues --    0.95200   0.96029   0.96457   0.96824   0.97572
 Alpha virt. eigenvalues --    0.97962   0.99042   0.99592   1.00225   1.00464
 Alpha virt. eigenvalues --    1.01228   1.01278   1.01670   1.02358   1.02479
 Alpha virt. eigenvalues --    1.02800   1.03027   1.03701   1.04022   1.04181
 Alpha virt. eigenvalues --    1.04784   1.05355   1.05757   1.06401   1.07168
 Alpha virt. eigenvalues --    1.08056   1.08460   1.08741   1.09243   1.09446
 Alpha virt. eigenvalues --    1.09850   1.09954   1.10243   1.10532   1.11320
 Alpha virt. eigenvalues --    1.11646   1.12102   1.12722   1.13084   1.13230
 Alpha virt. eigenvalues --    1.13934   1.14532   1.14790   1.15230   1.15437
 Alpha virt. eigenvalues --    1.16311   1.16657   1.16977   1.17481   1.18178
 Alpha virt. eigenvalues --    1.19043   1.19372   1.19595   1.19937   1.20251
 Alpha virt. eigenvalues --    1.20973   1.22104   1.22257   1.22569   1.22909
 Alpha virt. eigenvalues --    1.23720   1.24587   1.25294   1.25752   1.26199
 Alpha virt. eigenvalues --    1.27010   1.27612   1.28233   1.28869   1.29504
 Alpha virt. eigenvalues --    1.30093   1.30639   1.33034   1.33468   1.34532
 Alpha virt. eigenvalues --    1.35161   1.36009   1.36454   1.37079   1.37620
 Alpha virt. eigenvalues --    1.38789   1.39553   1.40414   1.41118   1.42511
 Alpha virt. eigenvalues --    1.42935   1.44447   1.45658   1.47058   1.47640
 Alpha virt. eigenvalues --    1.49950   1.51065   1.53015   1.54351   1.55585
 Alpha virt. eigenvalues --    1.56172   1.57698   1.58112   1.58883   1.59942
 Alpha virt. eigenvalues --    1.60779   1.62134   1.63645   1.64201   1.64848
 Alpha virt. eigenvalues --    1.65882   1.66443   1.66747   1.67314   1.67852
 Alpha virt. eigenvalues --    1.68739   1.68868   1.70121   1.70514   1.70727
 Alpha virt. eigenvalues --    1.70741   1.71573   1.72295   1.73837   1.74141
 Alpha virt. eigenvalues --    1.75203   1.75907   1.76066   1.76466   1.77687
 Alpha virt. eigenvalues --    1.78386   1.78521   1.79079   1.79597   1.80721
 Alpha virt. eigenvalues --    1.81136   1.81887   1.83584   1.84367   1.84814
 Alpha virt. eigenvalues --    1.85745   1.86227   1.86621   1.87546   1.88819
 Alpha virt. eigenvalues --    1.89443   1.91594   1.91833   1.93655   1.93738
 Alpha virt. eigenvalues --    1.94491   1.95037   1.95716   1.96025   1.97329
 Alpha virt. eigenvalues --    1.97661   1.98524   1.99168   1.99401   2.00720
 Alpha virt. eigenvalues --    2.00864   2.01243   2.01860   2.02110   2.02780
 Alpha virt. eigenvalues --    2.03268   2.04148   2.04385   2.04732   2.05283
 Alpha virt. eigenvalues --    2.05823   2.06062   2.06679   2.06891   2.07873
 Alpha virt. eigenvalues --    2.08706   2.08804   2.08978   2.09864   2.10137
 Alpha virt. eigenvalues --    2.11350   2.12164   2.12520   2.13356   2.14004
 Alpha virt. eigenvalues --    2.14661   2.15453   2.16552   2.17374   2.18231
 Alpha virt. eigenvalues --    2.18545   2.19932   2.21016   2.22155   2.22983
 Alpha virt. eigenvalues --    2.23646   2.24714   2.26321   2.26397   2.26794
 Alpha virt. eigenvalues --    2.28234   2.28662   2.29599   2.30197   2.31269
 Alpha virt. eigenvalues --    2.32089   2.33521   2.34947   2.35606   2.35937
 Alpha virt. eigenvalues --    2.36754   2.37389   2.38031   2.38979   2.39401
 Alpha virt. eigenvalues --    2.40426   2.40943   2.41250   2.41983   2.42332
 Alpha virt. eigenvalues --    2.43378   2.43954   2.44635   2.45247   2.45567
 Alpha virt. eigenvalues --    2.46398   2.46571   2.47195   2.47945   2.48581
 Alpha virt. eigenvalues --    2.49245   2.49604   2.49823   2.51403   2.51859
 Alpha virt. eigenvalues --    2.52803   2.54385   2.54815   2.55394   2.56653
 Alpha virt. eigenvalues --    2.57742   2.58294   2.58513   2.59471   2.61109
 Alpha virt. eigenvalues --    2.61436   2.62759   2.63345   2.63671   2.64186
 Alpha virt. eigenvalues --    2.65201   2.65969   2.66070   2.67246   2.67820
 Alpha virt. eigenvalues --    2.68969   2.70227   2.70430   2.71071   2.72283
 Alpha virt. eigenvalues --    2.73152   2.73713   2.74591   2.74934   2.75724
 Alpha virt. eigenvalues --    2.76096   2.76404   2.76657   2.77333   2.79101
 Alpha virt. eigenvalues --    2.79404   2.80315   2.80767   2.81555   2.82654
 Alpha virt. eigenvalues --    2.83081   2.84428   2.84962   2.86546   2.86772
 Alpha virt. eigenvalues --    2.87582   2.89568   2.90167   2.92784   2.93666
 Alpha virt. eigenvalues --    2.95473   2.96626   2.98368   2.98564   2.99162
 Alpha virt. eigenvalues --    2.99973   3.01918   3.02463   3.04411   3.05812
 Alpha virt. eigenvalues --    3.07002   3.08019   3.10530   3.11894   3.13930
 Alpha virt. eigenvalues --    3.15094   3.15395   3.17149   3.17720   3.18741
 Alpha virt. eigenvalues --    3.18862   3.20195   3.20987   3.23339   3.24523
 Alpha virt. eigenvalues --    3.25445   3.25625   3.25947   3.27307   3.28642
 Alpha virt. eigenvalues --    3.30358   3.31589   3.33927   3.34945   3.37272
 Alpha virt. eigenvalues --    3.38739   3.40255   3.41463   3.42105   3.43301
 Alpha virt. eigenvalues --    3.45139   3.45693   3.46924   3.48106   3.48760
 Alpha virt. eigenvalues --    3.49981   3.53336   3.55066   3.56604   3.57551
 Alpha virt. eigenvalues --    3.59469   3.66665   3.73863   3.84020   3.89018
 Alpha virt. eigenvalues --    3.94885   3.96741   4.02515
          Condensed to atoms (all electrons):
               1          2          3          4          5          6
     1  C   30.181867  -0.657656  -3.998406  -0.125833   0.503595   0.444282
     2  O   -0.657656  11.489965  -0.022745   0.047059   0.181795  -0.135606
     3  C   -3.998406  -0.022745  29.075374  -3.726038  -2.400488  -4.322133
     4  F   -0.125833   0.047059  -3.726038  12.795979   0.079829  -0.040722
     5  C    0.503595   0.181795  -2.400488   0.079829  30.290307  -1.034459
     6  C    0.444282  -0.135606  -4.322133  -0.040722  -1.034459  25.106331
     7  N   -0.003552   0.064570   1.080673   0.001350  -4.899121  -2.166145
     8  H   -0.117919  -0.042973  -0.202349  -0.021048  -0.160019  -0.005984
     9  C   -5.099396   0.232814  -1.725814   0.412989  -2.355765  -2.765606
    10  C   -0.528748  -0.023627  -0.392470   0.011852  -0.214421  -0.050085
    11  C   -2.167565  -1.128760  -0.743757   0.160704  -3.467223  -1.716141
    12  C   -0.136832   0.006432  -0.268478  -0.026350   0.334004   0.469916
    13  C   -0.287409   0.035099   0.129184  -0.002332  -0.094647  -0.110214
    14  C    0.714106   0.151604   0.689066  -0.057639  -0.199845  -0.129071
    15  H   -0.133729   0.012715  -0.050685   0.012746   0.122572   0.059291
    16  H    0.015053  -0.001093   0.033266  -0.000975  -0.046912  -0.015186
    17  H   -0.102429  -0.041485   0.062019  -0.005179  -0.087182  -0.037870
    18  H   -0.026939   0.000222  -0.039242   0.000988   0.007737   0.000097
    19  N   -4.844733  -0.560399  -0.564476   0.171380   0.328431  -0.276108
    20  H   -0.290948   0.134916   0.112045  -0.004401   0.044341   0.078301
    21  H   -0.343180  -0.376532  -0.417741  -0.043245  -0.131491  -0.018949
    22  H   -0.051588   0.010075  -0.248542   0.009462   0.551548   0.754720
    23  C    0.828557  -0.077217  -0.289861  -0.341963 -10.402612  -2.136694
    24  C   -0.140521   0.012411  -0.692194   0.010418  -0.014274  -1.692879
    25  C   -0.123668   0.005574  -0.511325   0.013646   0.586996  -0.336068
    26  C   -0.285978   0.013113  -1.508009   0.123568   0.514017  -2.176923
    27  C    0.228050  -0.052230  -0.134390   0.034663  -0.258094   0.882908
    28  C    0.172791  -0.004709   0.183216  -0.006680  -0.450701  -0.120529
    29  H   -0.002350   0.001108  -0.005860   0.003014   0.001122  -0.408708
    30  H    0.191458  -0.003863  -0.201104   0.076724   0.024215  -0.391256
    31  H   -0.007217  -0.002053  -0.060083   0.000318  -0.060155   0.095190
    32  H    0.004782  -0.000160   0.007510  -0.000085  -0.036986  -0.030915
    33  C   -0.002711  -0.000060  -0.067582  -0.000268  -0.174924  -0.258292
    34  C   -7.025229  -0.244936  -3.621218   0.631146  -0.894952   0.851307
    35  C   -0.066301  -0.034473  -0.340666   0.012514  -0.020714  -0.115486
    36  C   -1.136905   0.162826  -1.001937   0.130461  -0.156835  -0.775368
    37  C   -0.710053  -0.179942  -0.148195  -0.257285  -0.238102  -0.471601
    38  C   -0.132363   0.091640   0.127038   0.059849   0.121842   0.136791
    39  C    0.182030  -0.036884   0.496692  -0.035449  -0.088993  -0.088856
    40  H   -0.655876   0.046167  -0.215790   0.036905  -0.132329  -0.122501
    41  H   -0.181142  -0.045623  -0.122731  -0.014820   0.007606  -0.084383
    42  H   -0.053464   0.013730   0.019686   0.005893   0.007545   0.008440
    43  H   -0.025680  -0.000811   0.051772  -0.002480  -0.003397   0.012204
    44  H    0.050131  -0.004541  -0.041659   0.001409  -0.000365  -0.016940
    45  H    0.000003   0.000005  -0.001996  -0.000001  -0.008254   0.001993
    46  H   -0.000583  -0.000033  -0.008009  -0.000099  -0.018439  -0.036176
    47  H   -0.002070   0.000327   0.000638   0.000270  -0.002091  -0.005940
    48  H   -0.006527  -0.015298  -0.497388  -0.022788  -0.214476   0.013342
               7          8          9         10         11         12
     1  C   -0.003552  -0.117919  -5.099396  -0.528748  -2.167565  -0.136832
     2  O    0.064570  -0.042973   0.232814  -0.023627  -1.128760   0.006432
     3  C    1.080673  -0.202349  -1.725814  -0.392470  -0.743757  -0.268478
     4  F    0.001350  -0.021048   0.412989   0.011852   0.160704  -0.026350
     5  C   -4.899121  -0.160019  -2.355765  -0.214421  -3.467223   0.334004
     6  C   -2.166145  -0.005984  -2.765606  -0.050085  -1.716141   0.469916
     7  N   18.831040  -0.560682  -2.346381  -0.332149   0.742501  -0.677039
     8  H   -0.560682   1.673498   0.573382   0.077461  -0.026893   0.198665
     9  C   -2.346381   0.573382  24.134469   0.847821  -1.503300  -2.120481
    10  C   -0.332149   0.077461   0.847821   8.321609  -1.054814   1.032800
    11  C    0.742501  -0.026893  -1.503300  -1.054814  25.154793  -3.480872
    12  C   -0.677039   0.198665  -2.120481   1.032800  -3.480872  13.051451
    13  C    0.251823  -0.186763  -1.164834  -0.876530   2.293653  -2.518490
    14  C    0.361302  -0.049835  -0.641285  -1.900180  -1.822488  -0.808483
    15  H   -0.805120  -0.008375  -0.077319   0.098491  -0.081461   0.066299
    16  H    0.060151  -0.000967  -0.130146  -0.408381   0.272973  -0.310080
    17  H    0.067683  -0.004001  -0.044148  -0.320955   0.079511   0.102614
    18  H   -0.047706   0.001875   0.117136   0.587505  -0.135882   0.132056
    19  N   -0.987523  -0.051197   0.722849   1.079001  -4.734622   0.874886
    20  H    0.023628  -0.000883  -0.001355  -0.016010  -0.021169  -0.004167
    21  H    0.050633   0.022184  -0.108931  -0.038537   0.742282  -0.055179
    22  H   -0.315068  -0.020018   0.038840   0.007908  -0.039955   0.040846
    23  C    2.111459  -0.138562  -1.738111   0.016322  -0.435221   0.439759
    24  C   -0.331694  -0.011260  -0.080295   0.013434   0.076874  -0.167047
    25  C   -1.057820   0.113135  -0.406327  -0.016138   0.105306  -0.128654
    26  C   -1.124938  -0.016452  -0.067459  -0.076147   0.067915  -0.319173
    27  C    0.217669   0.036817  -0.031096   0.042780  -0.021696   0.334722
    28  C   -0.067035  -0.061220  -0.013792  -0.020956  -0.131364   0.130025
    29  H   -0.136225  -0.041499  -0.026198  -0.001781   0.014683  -0.039718
    30  H   -0.149595  -0.016489  -0.018339   0.018407  -0.024816  -0.055048
    31  H    0.031370   0.009529  -0.005761  -0.011114   0.000391  -0.008124
    32  H    0.003214   0.013894   0.011104  -0.004179   0.002732  -0.001623
    33  C    0.069913   0.002766  -0.055244   0.009662  -0.010654   0.087344
    34  C   -0.129673  -0.042818   0.704554   0.340916  -1.069842   0.253178
    35  C    0.032814   0.008487   0.104792   0.008528  -0.088474   0.008376
    36  C    0.231481   0.035664   0.837501   0.065754  -0.208619  -0.035016
    37  C    0.109922   0.015341  -0.235468  -0.010981  -0.304223   0.060242
    38  C   -0.074785  -0.005145   0.012628  -0.001124  -0.034855  -0.006601
    39  C   -0.042278  -0.003712   0.045113  -0.009488   0.173228  -0.042470
    40  H   -0.020431  -0.023520   0.274064   0.045664  -0.267700   0.040683
    41  H   -0.018496   0.005949   0.028988   0.009206   0.074482   0.005013
    42  H   -0.001026  -0.000342   0.000376  -0.000363  -0.003142  -0.000744
    43  H   -0.003868  -0.001645  -0.020777  -0.002541  -0.004624  -0.004224
    44  H    0.001751   0.000419   0.012244   0.000904  -0.008594   0.000678
    45  H    0.006021   0.001991   0.000381   0.001714  -0.004247   0.006545
    46  H   -0.000014  -0.000756  -0.004144   0.001323  -0.001432   0.014880
    47  H    0.000671  -0.000595  -0.003737   0.002334   0.002386   0.001038
    48  H    0.036347   0.033298  -0.126663   0.000843   0.033196   0.007316
              13         14         15         16         17         18
     1  C   -0.287409   0.714106  -0.133729   0.015053  -0.102429  -0.026939
     2  O    0.035099   0.151604   0.012715  -0.001093  -0.041485   0.000222
     3  C    0.129184   0.689066  -0.050685   0.033266   0.062019  -0.039242
     4  F   -0.002332  -0.057639   0.012746  -0.000975  -0.005179   0.000988
     5  C   -0.094647  -0.199845   0.122572  -0.046912  -0.087182   0.007737
     6  C   -0.110214  -0.129071   0.059291  -0.015186  -0.037870   0.000097
     7  N    0.251823   0.361302  -0.805120   0.060151   0.067683  -0.047706
     8  H   -0.186763  -0.049835  -0.008375  -0.000967  -0.004001   0.001875
     9  C   -1.164834  -0.641285  -0.077319  -0.130146  -0.044148   0.117136
    10  C   -0.876530  -1.900180   0.098491  -0.408381  -0.320955   0.587505
    11  C    2.293653  -1.822488  -0.081461   0.272973   0.079511  -0.135882
    12  C   -2.518490  -0.808483   0.066299  -0.310080   0.102614   0.132056
    13  C    9.130440   0.311650  -0.054187   0.575570   0.055493  -0.247001
    14  C    0.311650  11.312181  -0.005099   0.149712   0.430331  -0.283492
    15  H   -0.054187  -0.005099   1.272332  -0.193276  -0.002488   0.033231
    16  H    0.575570   0.149712  -0.193276   0.778153   0.019689  -0.142676
    17  H    0.055493   0.430331  -0.002488   0.019689   0.790290  -0.151542
    18  H   -0.247001  -0.283492   0.033231  -0.142676  -0.151542   0.646054
    19  N   -0.448986  -1.082348   0.175501  -0.066965  -0.354904   0.077653
    20  H    0.011277   0.013729   0.000425   0.000696  -0.010165  -0.001742
    21  H   -0.002963  -0.080229  -0.014112   0.005903  -0.038553  -0.001956
    22  H   -0.016188  -0.009903   0.031106  -0.002623  -0.001110   0.000677
    23  C   -0.347732   0.113001  -0.288846  -0.032580   0.018348   0.000793
    24  C    0.218655  -0.081888   0.133461   0.005016  -0.009966   0.003806
    25  C    0.238461  -0.083365   0.112207   0.006676  -0.006728   0.000456
    26  C    0.275707  -0.095333  -0.050013   0.045245  -0.013223  -0.010126
    27  C   -0.188057   0.026188   0.014024  -0.021565   0.010150   0.001658
    28  C   -0.033589   0.051190  -0.029291   0.017163   0.001991  -0.003332
    29  H    0.035063  -0.000794   0.016181   0.000324  -0.000182  -0.000101
    30  H    0.016330  -0.022578  -0.013798   0.000769  -0.004438   0.002523
    31  H    0.005896   0.000760  -0.005197   0.004067   0.000021  -0.001761
    32  H    0.012983   0.001427  -0.021201   0.004846  -0.000117  -0.000517
    33  C   -0.063573  -0.000610   0.017440  -0.021746   0.000713   0.000358
    34  C   -0.108401  -0.381566   0.029186  -0.014168  -0.054786   0.026628
    35  C   -0.003241   0.006968   0.002110  -0.000224  -0.004019   0.000513
    36  C    0.017371  -0.012617   0.016384  -0.000258  -0.009242   0.005449
    37  C   -0.015124  -0.004994   0.001633  -0.000323  -0.020760  -0.000009
    38  C    0.000955  -0.005851  -0.001039   0.000027  -0.000171  -0.000036
    39  C    0.004528   0.007082  -0.004294   0.000477   0.006448  -0.001061
    40  H   -0.016900  -0.057728   0.011827  -0.002873  -0.013369   0.005071
    41  H   -0.004680  -0.002578   0.000768  -0.000271   0.003297   0.000300
    42  H    0.000187  -0.001401  -0.000113   0.000007  -0.000241   0.000001
    43  H    0.001685   0.002862  -0.000832   0.000121   0.000419  -0.000230
    44  H   -0.000294   0.000854   0.000181  -0.000021  -0.000338   0.000051
    45  H   -0.008919   0.000584   0.003132  -0.003238   0.000098   0.000430
    46  H   -0.004008  -0.000730  -0.000996  -0.000423  -0.000059  -0.000006
    47  H   -0.006154  -0.001655   0.004003  -0.004090  -0.000148   0.000573
    48  H    0.009291  -0.007127  -0.025606   0.001497  -0.000794  -0.000138
              19         20         21         22         23         24
     1  C   -4.844733  -0.290948  -0.343180  -0.051588   0.828557  -0.140521
     2  O   -0.560399   0.134916  -0.376532   0.010075  -0.077217   0.012411
     3  C   -0.564476   0.112045  -0.417741  -0.248542  -0.289861  -0.692194
     4  F    0.171380  -0.004401  -0.043245   0.009462  -0.341963   0.010418
     5  C    0.328431   0.044341  -0.131491   0.551548 -10.402612  -0.014274
     6  C   -0.276108   0.078301  -0.018949   0.754720  -2.136694  -1.692879
     7  N   -0.987523   0.023628   0.050633  -0.315068   2.111459  -0.331694
     8  H   -0.051197  -0.000883   0.022184  -0.020018  -0.138562  -0.011260
     9  C    0.722849  -0.001355  -0.108931   0.038840  -1.738111  -0.080295
    10  C    1.079001  -0.016010  -0.038537   0.007908   0.016322   0.013434
    11  C   -4.734622  -0.021169   0.742282  -0.039955  -0.435221   0.076874
    12  C    0.874886  -0.004167  -0.055179   0.040846   0.439759  -0.167047
    13  C   -0.448986   0.011277  -0.002963  -0.016188  -0.347732   0.218655
    14  C   -1.082348   0.013729  -0.080229  -0.009903   0.113001  -0.081888
    15  H    0.175501   0.000425  -0.014112   0.031106  -0.288846   0.133461
    16  H   -0.066965   0.000696   0.005903  -0.002623  -0.032580   0.005016
    17  H   -0.354904  -0.010165  -0.038553  -0.001110   0.018348  -0.009966
    18  H    0.077653  -0.001742  -0.001956   0.000677   0.000793   0.003806
    19  N   20.149263   0.017302  -0.418592   0.001255  -0.430988   0.054649
    20  H    0.017302   0.587041   0.025445   0.000874   0.025740   0.008647
    21  H   -0.418592   0.025445   1.343799   0.002042   0.039824  -0.007415
    22  H    0.001255   0.000874   0.002042   0.878080  -0.790624  -0.035678
    23  C   -0.430988   0.025740   0.039824  -0.790624  33.984457  -4.350765
    24  C    0.054649   0.008647  -0.007415  -0.035678  -4.350765  19.173464
    25  C    0.062682  -0.001948  -0.011240  -0.057435  -6.168023   2.825113
    26  C    0.134158   0.020825  -0.007199   0.093577  -7.658937   2.291565
    27  C   -0.067387  -0.005001   0.023732   0.068353   2.360899  -3.792392
    28  C   -0.037604  -0.001377   0.007608   0.042390   3.430049  -3.690954
    29  H    0.011636  -0.000057  -0.002194  -0.026348  -0.620369   0.308940
    30  H    0.024098  -0.014935   0.023536   0.004407  -0.870645   0.305836
    31  H   -0.006216   0.003032   0.000340  -0.000008   0.226359  -0.361702
    32  H   -0.001178  -0.000112   0.000492  -0.004013   0.127431  -0.345565
    33  C    0.001597   0.002457  -0.001271  -0.009700  -0.629374  -1.591970
    34  C   -0.511708  -0.000166   0.392691   0.069604  -0.219357   0.033488
    35  C   -0.047904  -0.001523   0.028388  -0.000987  -0.008114   0.000217
    36  C    0.238453  -0.002240  -0.048098  -0.026292  -0.096645  -0.013126
    37  C    0.188170   0.031257   0.170960  -0.032824   0.086945   0.004340
    38  C   -0.095357   0.010788  -0.064230   0.004913   0.036552   0.002265
    39  C    0.126129   0.000063  -0.013894   0.005042  -0.019921  -0.002604
    40  H    0.004427   0.003807  -0.030246   0.000905  -0.057123   0.003868
    41  H    0.015451   0.002247  -0.005035  -0.001894  -0.043399  -0.003438
    42  H    0.001101   0.001451  -0.000381   0.000220   0.002262   0.000103
    43  H    0.013367  -0.000031   0.001965   0.000114   0.005450   0.000019
    44  H   -0.004729  -0.000883   0.000126   0.000104  -0.001348   0.000018
    45  H    0.000153   0.000086  -0.000096  -0.001239   0.044103  -0.023468
    46  H    0.000071   0.000218  -0.000051   0.000077  -0.079823  -0.247720
    47  H    0.001173   0.000064  -0.000251  -0.000163   0.017680  -0.137720
    48  H    0.053263   0.008210  -0.001335  -0.282776   0.794829  -0.006470
              25         26         27         28         29         30
     1  C   -0.123668  -0.285978   0.228050   0.172791  -0.002350   0.191458
     2  O    0.005574   0.013113  -0.052230  -0.004709   0.001108  -0.003863
     3  C   -0.511325  -1.508009  -0.134390   0.183216  -0.005860  -0.201104
     4  F    0.013646   0.123568   0.034663  -0.006680   0.003014   0.076724
     5  C    0.586996   0.514017  -0.258094  -0.450701   0.001122   0.024215
     6  C   -0.336068  -2.176923   0.882908  -0.120529  -0.408708  -0.391256
     7  N   -1.057820  -1.124938   0.217669  -0.067035  -0.136225  -0.149595
     8  H    0.113135  -0.016452   0.036817  -0.061220  -0.041499  -0.016489
     9  C   -0.406327  -0.067459  -0.031096  -0.013792  -0.026198  -0.018339
    10  C   -0.016138  -0.076147   0.042780  -0.020956  -0.001781   0.018407
    11  C    0.105306   0.067915  -0.021696  -0.131364   0.014683  -0.024816
    12  C   -0.128654  -0.319173   0.334722   0.130025  -0.039718  -0.055048
    13  C    0.238461   0.275707  -0.188057  -0.033589   0.035063   0.016330
    14  C   -0.083365  -0.095333   0.026188   0.051190  -0.000794  -0.022578
    15  H    0.112207  -0.050013   0.014024  -0.029291   0.016181  -0.013798
    16  H    0.006676   0.045245  -0.021565   0.017163   0.000324   0.000769
    17  H   -0.006728  -0.013223   0.010150   0.001991  -0.000182  -0.004438
    18  H    0.000456  -0.010126   0.001658  -0.003332  -0.000101   0.002523
    19  N    0.062682   0.134158  -0.067387  -0.037604   0.011636   0.024098
    20  H   -0.001948   0.020825  -0.005001  -0.001377  -0.000057  -0.014935
    21  H   -0.011240  -0.007199   0.023732   0.007608  -0.002194   0.023536
    22  H   -0.057435   0.093577   0.068353   0.042390  -0.026348   0.004407
    23  C   -6.168023  -7.658937   2.360899   3.430049  -0.620369  -0.870645
    24  C    2.825113   2.291565  -3.792392  -3.690954   0.308940   0.305836
    25  C   13.755948   1.854951  -1.348453  -3.903641   0.648869   0.120768
    26  C    1.854951  19.467740  -5.668154  -1.116164   0.359065   1.105712
    27  C   -1.348453  -5.668154  12.372160   1.575087  -0.062174  -0.637207
    28  C   -3.903641  -1.116164   1.575087  10.916148  -0.321104  -0.075565
    29  H    0.648869   0.359065  -0.062174  -0.321104   1.018694   0.024090
    30  H    0.120768   1.105712  -0.637207  -0.075565   0.024090   1.433253
    31  H    0.035193  -0.547772   0.639314   0.103798  -0.005783  -0.219673
    32  H   -0.239816   0.021654   0.030229   0.515103  -0.099605   0.001981
    33  C    0.093269   0.282890  -0.401370  -1.094690  -0.034466  -0.108023
    34  C   -0.008527   0.137989  -0.086752  -0.052057   0.008727   0.111036
    35  C   -0.005043  -0.001913  -0.001714  -0.000563  -0.000161   0.003877
    36  C   -0.036096  -0.047810   0.006208   0.000475  -0.000327   0.001048
    37  C   -0.001863   0.034068  -0.027458   0.004662   0.000695   0.021287
    38  C    0.004132   0.002036  -0.005489  -0.000532   0.000702  -0.001151
    39  C   -0.006475  -0.007993   0.004400   0.001670  -0.001141  -0.002579
    40  H    0.006298   0.011566  -0.009958  -0.006692   0.004935   0.006860
    41  H   -0.002491  -0.004241   0.003957   0.000304  -0.000268   0.008982
    42  H   -0.000032  -0.000325  -0.000047  -0.000022   0.000059  -0.000771
    43  H   -0.000030  -0.000619  -0.000037   0.000202  -0.000149  -0.000070
    44  H   -0.000510  -0.000424  -0.000120  -0.000048   0.000036   0.000476
    45  H   -0.003937  -0.020990  -0.039850  -0.028282  -0.002928  -0.003764
    46  H   -0.019692   0.077485   0.036478  -0.051999   0.001647  -0.004510
    47  H    0.003659   0.044469  -0.049364  -0.034444  -0.000523  -0.002970
    48  H   -0.037936   0.022805  -0.099032   0.002431  -0.012115  -0.026259
              31         32         33         34         35         36
     1  C   -0.007217   0.004782  -0.002711  -7.025229  -0.066301  -1.136905
     2  O   -0.002053  -0.000160  -0.000060  -0.244936  -0.034473   0.162826
     3  C   -0.060083   0.007510  -0.067582  -3.621218  -0.340666  -1.001937
     4  F    0.000318  -0.000085  -0.000268   0.631146   0.012514   0.130461
     5  C   -0.060155  -0.036986  -0.174924  -0.894952  -0.020714  -0.156835
     6  C    0.095190  -0.030915  -0.258292   0.851307  -0.115486  -0.775368
     7  N    0.031370   0.003214   0.069913  -0.129673   0.032814   0.231481
     8  H    0.009529   0.013894   0.002766  -0.042818   0.008487   0.035664
     9  C   -0.005761   0.011104  -0.055244   0.704554   0.104792   0.837501
    10  C   -0.011114  -0.004179   0.009662   0.340916   0.008528   0.065754
    11  C    0.000391   0.002732  -0.010654  -1.069842  -0.088474  -0.208619
    12  C   -0.008124  -0.001623   0.087344   0.253178   0.008376  -0.035016
    13  C    0.005896   0.012983  -0.063573  -0.108401  -0.003241   0.017371
    14  C    0.000760   0.001427  -0.000610  -0.381566   0.006968  -0.012617
    15  H   -0.005197  -0.021201   0.017440   0.029186   0.002110   0.016384
    16  H    0.004067   0.004846  -0.021746  -0.014168  -0.000224  -0.000258
    17  H    0.000021  -0.000117   0.000713  -0.054786  -0.004019  -0.009242
    18  H   -0.001761  -0.000517   0.000358   0.026628   0.000513   0.005449
    19  N   -0.006216  -0.001178   0.001597  -0.511708  -0.047904   0.238453
    20  H    0.003032  -0.000112   0.002457  -0.000166  -0.001523  -0.002240
    21  H    0.000340   0.000492  -0.001271   0.392691   0.028388  -0.048098
    22  H   -0.000008  -0.004013  -0.009700   0.069604  -0.000987  -0.026292
    23  C    0.226359   0.127431  -0.629374  -0.219357  -0.008114  -0.096645
    24  C   -0.361702  -0.345565  -1.591970   0.033488   0.000217  -0.013126
    25  C    0.035193  -0.239816   0.093269  -0.008527  -0.005043  -0.036096
    26  C   -0.547772   0.021654   0.282890   0.137989  -0.001913  -0.047810
    27  C    0.639314   0.030229  -0.401370  -0.086752  -0.001714   0.006208
    28  C    0.103798   0.515103  -1.094690  -0.052057  -0.000563   0.000475
    29  H   -0.005783  -0.099605  -0.034466   0.008727  -0.000161  -0.000327
    30  H   -0.219673   0.001981  -0.108023   0.111036   0.003877   0.001048
    31  H    0.853902   0.009442  -0.097008   0.001165  -0.000177  -0.002011
    32  H    0.009442   0.732309  -0.136276  -0.003505   0.000029   0.000953
    33  C   -0.097008  -0.136276   9.616303   0.002276  -0.000035  -0.002088
    34  C    0.001165  -0.003505   0.002276  24.251673  -2.082001  -3.773552
    35  C   -0.000177   0.000029  -0.000035  -2.082001   7.421112   1.709888
    36  C   -0.002011   0.000953  -0.002088  -3.773552   1.709888  13.536423
    37  C   -0.000781   0.000536  -0.000311  -4.021585   1.622334   0.547015
    38  C   -0.000107  -0.000137   0.000153   1.913059  -0.905068  -1.084436
    39  C    0.000406   0.000067   0.000104   1.256160  -0.991637  -3.190507
    40  H   -0.000804  -0.000419  -0.000677  -0.133789   0.225207   0.635115
    41  H   -0.000427   0.000034  -0.000401  -0.202380   0.166985   0.262490
    42  H    0.000005  -0.000009   0.000014   0.223003  -0.331464  -0.172943
    43  H    0.000025   0.000017   0.000022   0.256124  -0.330966  -0.422441
    44  H   -0.000016  -0.000000  -0.000002  -0.348761   0.487846   0.289054
    45  H   -0.002222  -0.021270   0.341465   0.000629   0.000002  -0.000079
    46  H   -0.026000  -0.018492   0.627443  -0.000030  -0.000006  -0.000244
    47  H   -0.022886  -0.012498   0.420760   0.000291   0.000006   0.000076
    48  H    0.007778   0.010110  -0.000864  -0.111335   0.008688   0.026612
              37         38         39         40         41         42
     1  C   -0.710053  -0.132363   0.182030  -0.655876  -0.181142  -0.053464
     2  O   -0.179942   0.091640  -0.036884   0.046167  -0.045623   0.013730
     3  C   -0.148195   0.127038   0.496692  -0.215790  -0.122731   0.019686
     4  F   -0.257285   0.059849  -0.035449   0.036905  -0.014820   0.005893
     5  C   -0.238102   0.121842  -0.088993  -0.132329   0.007606   0.007545
     6  C   -0.471601   0.136791  -0.088856  -0.122501  -0.084383   0.008440
     7  N    0.109922  -0.074785  -0.042278  -0.020431  -0.018496  -0.001026
     8  H    0.015341  -0.005145  -0.003712  -0.023520   0.005949  -0.000342
     9  C   -0.235468   0.012628   0.045113   0.274064   0.028988   0.000376
    10  C   -0.010981  -0.001124  -0.009488   0.045664   0.009206  -0.000363
    11  C   -0.304223  -0.034855   0.173228  -0.267700   0.074482  -0.003142
    12  C    0.060242  -0.006601  -0.042470   0.040683   0.005013  -0.000744
    13  C   -0.015124   0.000955   0.004528  -0.016900  -0.004680   0.000187
    14  C   -0.004994  -0.005851   0.007082  -0.057728  -0.002578  -0.001401
    15  H    0.001633  -0.001039  -0.004294   0.011827   0.000768  -0.000113
    16  H   -0.000323   0.000027   0.000477  -0.002873  -0.000271   0.000007
    17  H   -0.020760  -0.000171   0.006448  -0.013369   0.003297  -0.000241
    18  H   -0.000009  -0.000036  -0.001061   0.005071   0.000300   0.000001
    19  N    0.188170  -0.095357   0.126129   0.004427   0.015451   0.001101
    20  H    0.031257   0.010788   0.000063   0.003807   0.002247   0.001451
    21  H    0.170960  -0.064230  -0.013894  -0.030246  -0.005035  -0.000381
    22  H   -0.032824   0.004913   0.005042   0.000905  -0.001894   0.000220
    23  C    0.086945   0.036552  -0.019921  -0.057123  -0.043399   0.002262
    24  C    0.004340   0.002265  -0.002604   0.003868  -0.003438   0.000103
    25  C   -0.001863   0.004132  -0.006475   0.006298  -0.002491  -0.000032
    26  C    0.034068   0.002036  -0.007993   0.011566  -0.004241  -0.000325
    27  C   -0.027458  -0.005489   0.004400  -0.009958   0.003957  -0.000047
    28  C    0.004662  -0.000532   0.001670  -0.006692   0.000304  -0.000022
    29  H    0.000695   0.000702  -0.001141   0.004935  -0.000268   0.000059
    30  H    0.021287  -0.001151  -0.002579   0.006860   0.008982  -0.000771
    31  H   -0.000781  -0.000107   0.000406  -0.000804  -0.000427   0.000005
    32  H    0.000536  -0.000137   0.000067  -0.000419   0.000034  -0.000009
    33  C   -0.000311   0.000153   0.000104  -0.000677  -0.000401   0.000014
    34  C   -4.021585   1.913059   1.256160  -0.133789  -0.202380   0.223003
    35  C    1.622334  -0.905068  -0.991637   0.225207   0.166985  -0.331464
    36  C    0.547015  -1.084436  -3.190507   0.635115   0.262490  -0.172943
    37  C   13.271093  -2.667774  -0.865778   0.368700   0.207190  -0.276028
    38  C   -2.667774   8.285605   0.975609  -0.171963  -0.326972   0.539263
    39  C   -0.865778   0.975609   8.991370  -0.490380  -0.172312   0.211300
    40  H    0.368700  -0.171963  -0.490380   1.336585   0.025544  -0.011738
    41  H    0.207190  -0.326972  -0.172312   0.025544   1.163510  -0.169588
    42  H   -0.276028   0.539263   0.211300  -0.011738  -0.169588   0.693592
    43  H   -0.107203   0.172992   0.606216  -0.174927  -0.018325   0.031238
    44  H    0.240999  -0.311574  -0.333450   0.034375   0.036998  -0.138110
    45  H   -0.000079   0.000010  -0.000005   0.000029  -0.000006   0.000001
    46  H    0.000062   0.000026   0.000002  -0.000046  -0.000053   0.000002
    47  H   -0.000034   0.000007  -0.000012   0.000008  -0.000044   0.000001
    48  H    0.044579  -0.016969  -0.007302   0.000087   0.008012  -0.001470
              43         44         45         46         47         48
     1  C   -0.025680   0.050131   0.000003  -0.000583  -0.002070  -0.006527
     2  O   -0.000811  -0.004541   0.000005  -0.000033   0.000327  -0.015298
     3  C    0.051772  -0.041659  -0.001996  -0.008009   0.000638  -0.497388
     4  F   -0.002480   0.001409  -0.000001  -0.000099   0.000270  -0.022788
     5  C   -0.003397  -0.000365  -0.008254  -0.018439  -0.002091  -0.214476
     6  C    0.012204  -0.016940   0.001993  -0.036176  -0.005940   0.013342
     7  N   -0.003868   0.001751   0.006021  -0.000014   0.000671   0.036347
     8  H   -0.001645   0.000419   0.001991  -0.000756  -0.000595   0.033298
     9  C   -0.020777   0.012244   0.000381  -0.004144  -0.003737  -0.126663
    10  C   -0.002541   0.000904   0.001714   0.001323   0.002334   0.000843
    11  C   -0.004624  -0.008594  -0.004247  -0.001432   0.002386   0.033196
    12  C   -0.004224   0.000678   0.006545   0.014880   0.001038   0.007316
    13  C    0.001685  -0.000294  -0.008919  -0.004008  -0.006154   0.009291
    14  C    0.002862   0.000854   0.000584  -0.000730  -0.001655  -0.007127
    15  H   -0.000832   0.000181   0.003132  -0.000996   0.004003  -0.025606
    16  H    0.000121  -0.000021  -0.003238  -0.000423  -0.004090   0.001497
    17  H    0.000419  -0.000338   0.000098  -0.000059  -0.000148  -0.000794
    18  H   -0.000230   0.000051   0.000430  -0.000006   0.000573  -0.000138
    19  N    0.013367  -0.004729   0.000153   0.000071   0.001173   0.053263
    20  H   -0.000031  -0.000883   0.000086   0.000218   0.000064   0.008210
    21  H    0.001965   0.000126  -0.000096  -0.000051  -0.000251  -0.001335
    22  H    0.000114   0.000104  -0.001239   0.000077  -0.000163  -0.282776
    23  C    0.005450  -0.001348   0.044103  -0.079823   0.017680   0.794829
    24  C    0.000019   0.000018  -0.023468  -0.247720  -0.137720  -0.006470
    25  C   -0.000030  -0.000510  -0.003937  -0.019692   0.003659  -0.037936
    26  C   -0.000619  -0.000424  -0.020990   0.077485   0.044469   0.022805
    27  C   -0.000037  -0.000120  -0.039850   0.036478  -0.049364  -0.099032
    28  C    0.000202  -0.000048  -0.028282  -0.051999  -0.034444   0.002431
    29  H   -0.000149   0.000036  -0.002928   0.001647  -0.000523  -0.012115
    30  H   -0.000070   0.000476  -0.003764  -0.004510  -0.002970  -0.026259
    31  H    0.000025  -0.000016  -0.002222  -0.026000  -0.022886   0.007778
    32  H    0.000017  -0.000000  -0.021270  -0.018492  -0.012498   0.010110
    33  C    0.000022  -0.000002   0.341465   0.627443   0.420760  -0.000864
    34  C    0.256124  -0.348761   0.000629  -0.000030   0.000291  -0.111335
    35  C   -0.330966   0.487846   0.000002  -0.000006   0.000006   0.008688
    36  C   -0.422441   0.289054  -0.000079  -0.000244   0.000076   0.026612
    37  C   -0.107203   0.240999  -0.000079   0.000062  -0.000034   0.044579
    38  C    0.172992  -0.311574   0.000010   0.000026   0.000007  -0.016969
    39  C    0.606216  -0.333450  -0.000005   0.000002  -0.000012  -0.007302
    40  H   -0.174927   0.034375   0.000029  -0.000046   0.000008   0.000087
    41  H   -0.018325   0.036998  -0.000006  -0.000053  -0.000044   0.008012
    42  H    0.031238  -0.138110   0.000001   0.000002   0.000001  -0.001470
    43  H    0.689835  -0.128610  -0.000001   0.000001   0.000002  -0.001536
    44  H   -0.128610   0.635713   0.000000  -0.000000   0.000000   0.000829
    45  H   -0.000001   0.000000   0.424451  -0.030900   0.006167  -0.000328
    46  H    0.000001  -0.000000  -0.030900   0.457586  -0.014880  -0.000242
    47  H    0.000002   0.000000   0.006167  -0.014880   0.398852  -0.000491
    48  H   -0.001536   0.000829  -0.000328  -0.000242  -0.000491   1.131248
 Mulliken charges:
               1
     1  C    1.958798
     2  O   -1.020456
     3  C    2.525180
     4  F   -1.109457
     5  C    0.560761
     6  C   -0.821318
     7  N   -1.089627
     8  H   -0.000435
     9  C   -0.193875
    10  C   -0.330520
    11  C    0.746797
    12  C   -0.484876
    13  C   -0.820085
    14  C   -0.513886
    15  H    0.619832
    16  H    0.423662
    17  H    0.691480
    18  H    0.441655
    19  N   -1.934176
    20  H    0.210200
    21  H    0.401178
    22  H    0.357836
    23  C   -0.435962
    24  C   -1.653599
    25  C   -0.070056
    26  C   -0.175804
    27  C    0.058643
    28  C    0.202632
    29  H    0.393537
    30  H    0.341773
    31  H    0.426758
    32  H    0.465802
    33  C   -0.812761
    34  C   -0.351741
    35  C   -0.476805
    36  C   -0.500968
    37  C   -0.433252
    38  C   -0.585156
    39  C   -0.634659
    40  H    0.489080
    41  H    0.388683
    42  H    0.404285
    43  H    0.409401
    44  H    0.546143
    45  H    0.366103
    46  H    0.353294
    47  H    0.397305
    48  H    0.268652
 Sum of Mulliken charges =  -0.00000
 Mulliken charges with hydrogens summed into heavy atoms:
               1
     1  C    1.958798
     2  O   -0.409078
     3  C    2.525180
     4  F   -1.109457
     5  C    0.560761
     6  C   -0.194829
     7  N   -1.090062
     9  C   -0.193875
    10  C    0.111135
    11  C    0.746797
    12  C    0.134956
    13  C   -0.396423
    14  C    0.177595
    19  N   -1.934176
    23  C   -0.435962
    24  C   -1.653599
    25  C    0.323481
    26  C    0.165970
    27  C    0.485401
    28  C    0.668434
    33  C    0.303940
    34  C   -0.351741
    35  C    0.069338
    36  C   -0.011888
    37  C   -0.044568
    38  C   -0.180871
    39  C   -0.225258
 APT charges:
               1
     1  C    1.314422
     2  O   -0.742116
     3  C    0.770751
     4  F   -0.056870
     5  C    0.737287
     6  C   -0.816778
     7  N   -1.555695
     8  H    0.905418
     9  C   -1.230024
    10  C   -0.132145
    11  C   -0.327540
    12  C   -0.740706
    13  C   -0.645798
    14  C   -0.916052
    15  H    0.626418
    16  H    1.227821
    17  H    0.752896
    18  H    1.495666
    19  N   -1.998214
    20  H    0.465714
    21  H    0.827233
    22  H    0.986482
    23  C   -2.033276
    24  C   -1.500613
    25  C   -0.904359
    26  C   -0.542580
    27  C   -0.405379
    28  C    0.328993
    29  H    0.577443
    30  H    0.040341
    31  H    1.098704
    32  H    1.561265
    33  C   -1.551268
    34  C   -1.536465
    35  C   -0.257339
    36  C   -0.932261
    37  C   -1.352414
    38  C   -0.539149
    39  C   -0.636187
    40  H   -0.216486
    41  H   -0.145021
    42  H    1.434202
    43  H    1.147408
    44  H    1.913969
    45  H    1.045396
    46  H    1.374106
    47  H    0.479802
    48  H    0.602997
 Sum of APT charges =  -0.00000
 APT charges with hydrogens summed into heavy atoms:
               1
     1  C    1.314422
     2  O    0.550831
     3  C    0.770751
     4  F   -0.056870
     5  C    0.737287
     6  C    0.772701
     7  N   -0.650276
     9  C   -1.230024
    10  C    1.363522
    11  C   -0.327540
    12  C   -0.114289
    13  C    0.582023
    14  C   -0.163155
    19  N   -1.998214
    23  C   -2.033276
    24  C   -1.500613
    25  C   -0.326916
    26  C   -0.502239
    27  C    0.693325
    28  C    1.890257
    33  C    1.348036
    34  C   -1.536465
    35  C    1.656631
    36  C   -1.148747
    37  C   -1.497436
    38  C    0.895053
    39  C    0.511221
 Electronic spatial extent (au):  <R**2>=          10512.9029
 Charge=              0.0000 electrons
 Dipole moment (field-independent basis, Debye):
    X=              3.9244    Y=             -2.6481    Z=              0.3562  Tot=              4.7476
 Quadrupole moment (field-independent basis, Debye-Ang):
   XX=           -140.6620   YY=           -162.8477   ZZ=           -143.9039
   XY=              7.8705   XZ=             -2.5869   YZ=              8.4469
 Traceless Quadrupole moment (field-independent basis, Debye-Ang):
   XX=              8.4758   YY=            -13.7098   ZZ=              5.2340
   XY=              7.8705   XZ=             -2.5869   YZ=              8.4469
 Octapole moment (field-independent basis, Debye-Ang**2):
  XXX=             30.9157  YYY=              4.1353  ZZZ=             19.9105  XYY=             -0.3215
  XXY=            -44.6890  XXZ=            -26.9775  XZZ=              3.8839  YZZ=            -15.3571
  YYZ=             20.6298  XYZ=              9.3112
 Hexadecapole moment (field-independent basis, Debye-Ang**3):
 XXXX=          -9308.1015 YYYY=          -3009.0425 ZZZZ=          -1029.1911 XXXY=            343.5207
 XXXZ=             97.1504 YYYX=            106.3218 YYYZ=             98.9112 ZZZX=            -16.7630
 ZZZY=             22.1304 XXYY=          -2275.8243 XXZZ=          -1766.0933 YYZZ=           -700.9167
 XXYZ=            -21.6146 YYXZ=            -61.6466 ZZXY=            -18.8587
 N-N= 2.413671552985D+03 E-N=-7.560517440207D+03  KE= 1.167103139369D+03
  Exact polarizability:       0.000       0.000       0.000       0.000       0.000       0.000
 Approx polarizability:     364.349      36.440     290.712     -21.531      10.393     327.055
 No NMR shielding tensors so no spin-rotation constants.
 Leave Link  601 at Sun Jun  1 18:03:18 2025, MaxMem= 16106127360 cpu:               8.9 elap:               2.0
 (Enter /cm/shared/apps/Gaussian/g16-C01/g16/l701.exe)
 ... and contract with generalized density number  0.
 Compute integral second derivatives.
 R6Disp: Adding Grimme-D2 dispersion energy 2nd derivatives to the Hessian.
 D2PCM: PCM CHGder 2nd derivatives, FixD1E=F FixD2E=F DoIter=F DoCFld=F I1PDM=0
 GePol: Maximum number of non-zero 2nd derivatives   =     247
 Leave Link  701 at Sun Jun  1 18:03:56 2025, MaxMem= 16106127360 cpu:            1028.9 elap:              37.2
 (Enter /cm/shared/apps/Gaussian/g16-C01/g16/l702.exe)
 L702 exits ... SP integral derivatives will be done elsewhere.
 Leave Link  702 at Sun Jun  1 18:03:56 2025, MaxMem= 16106127360 cpu:               0.4 elap:               0.0
 (Enter /cm/shared/apps/Gaussian/g16-C01/g16/l703.exe)
 Integral derivatives from FoFJK, PRISM(SPDF).
 Compute integral second derivatives, UseDBF=F ICtDFT=           0.
 Calling FoFJK, ICntrl=    100127 FMM=F ISym2X=0 I1Cent= 0 IOpClX= 0 NMat=1 NMatS=1 NMatT=0.
 FoFJK:  IHMeth= 1 ICntrl=  100127 DoSepK=T KAlg= 0 I1Cent=           0 FoldK=F
 IRaf=         1 NMat=       1 IRICut=       1 DoRegI=T DoRafI=F ISym2E= 0 IDoP0=0 IntGTp=1.
 FoFCou: FMM=F IPFlag=           0 FMFlag=      100000 FMFlg1=         800
         NFxFlg=           0 DoJE=F BraDBF=F KetDBF=F FulRan=T
         wScrn=  0.000000 ICntrl=    100527 IOpCl=  0 I1Cent=           0 NGrid=           0
         NMat0=    1 NMatS0=      1 NMatT0=    0 NMatD0=    1 NMtDS0=    0 NMtDT0=    0
 Symmetry not used in FoFCou.
 Leave Link  703 at Sun Jun  1 18:40:42 2025, MaxMem= 16106127360 cpu:           87668.9 elap:            2206.6
 (Enter /cm/shared/apps/Gaussian/g16-C01/g16/l716.exe)
 Dipole        = 1.54398272D+00-1.04182999D+00 1.40137142D-01
 Polarizability= 0.00000000D+00 0.00000000D+00 0.00000000D+00
                 0.00000000D+00 0.00000000D+00 0.00000000D+00
 ***** Axes restored to original set *****
 -------------------------------------------------------------------
 Center     Atomic                   Forces (Hartrees/Bohr)
 Number     Number              X              Y              Z
 -------------------------------------------------------------------
      1        6           0.003090566    0.007838160   -0.014189989
      2        8           0.000520490    0.012356275   -0.003577226
      3        6          -0.001492263    0.001258914    0.002950536
      4        9           0.000097495   -0.000134085   -0.000144229
      5        6           0.000694071    0.000606691   -0.000246990
      6        6          -0.000177544   -0.000164885   -0.000082093
      7        7          -0.000262626   -0.000332285   -0.000162285
      8        1          -0.000010420   -0.000017410   -0.000029957
      9        6           0.000025154    0.000181495    0.000315939
     10        6           0.000166949    0.000065528    0.000040656
     11        6           0.000672177    0.000122292    0.000621181
     12        6           0.000043101   -0.000143606   -0.000031415
     13        6          -0.000186095    0.000008242    0.000096240
     14        6          -0.000134583   -0.000185004   -0.000145664
     15        1          -0.000006641    0.000012271   -0.000001766
     16        1          -0.000018672    0.000008712   -0.000026636
     17        1          -0.000023232    0.000005556   -0.000024393
     18        1           0.000006094   -0.000000198   -0.000015608
     19        7          -0.002163099   -0.009647001    0.003145233
     20        1          -0.000083665    0.000491466   -0.000311708
     21        1          -0.001352613   -0.013276380    0.008431860
     22        1           0.000008837   -0.000001949   -0.000000098
     23        6           0.000002790    0.000082861    0.000035927
     24        6          -0.000000459    0.000000916    0.000013719
     25        6          -0.000011595   -0.000000336   -0.000026817
     26        6          -0.000017622    0.000002322    0.000021366
     27        6           0.000001354   -0.000000092    0.000001132
     28        6          -0.000009814   -0.000013295   -0.000001376
     29        1           0.000002353    0.000000435    0.000003742
     30        1           0.000002425    0.000002828    0.000002057
     31        1          -0.000005441    0.000000736   -0.000003231
     32        1          -0.000004248   -0.000003974    0.000005042
     33        6           0.000001333   -0.000001574    0.000001004
     34        6           0.000531139    0.000734666    0.003468422
     35        6          -0.000008865    0.000016626   -0.000024019
     36        6           0.000176835    0.000432550   -0.000213594
     37        6          -0.000198790   -0.000195123   -0.000097974
     38        6           0.000062309   -0.000068430    0.000059677
     39        6           0.000011802   -0.000115744    0.000130885
     40        1          -0.000007469   -0.000047677    0.000002972
     41        1           0.000026488    0.000090840    0.000006773
     42        1          -0.000009343    0.000002796   -0.000003983
     43        1           0.000044654    0.000008575   -0.000000521
     44        1           0.000003954    0.000003585   -0.000001497
     45        1           0.000000143    0.000001580    0.000001931
     46        1          -0.000002981    0.000004029    0.000000462
     47        1          -0.000004065   -0.000000461    0.000000761
     48        1          -0.000000368    0.000008564    0.000005555
 -------------------------------------------------------------------
 Cartesian Forces:  Max     0.014189989 RMS     0.002391307
 FormGI is forming the generalized inverse of G from B-inverse, IUseBI=4.
 GSVD:  received Info=                   1 from GESDD.
 Leave Link  716 at Sun Jun  1 18:40:43 2025, MaxMem= 16106127360 cpu:               1.4 elap:               0.2
 (Enter /cm/shared/apps/Gaussian/g16-C01/g16/l103.exe)

 GradGradGradGradGradGradGradGradGradGradGradGradGradGradGradGradGradGrad
 Berny optimization.
 Red2BG is reusing G-inverse.
 Internal  Forces:  Max     0.013815511 RMS     0.001213219
 Search for a saddle point.
 Step number   1 out of a maximum of  266
 All quantities printed in internal units (Hartrees-Bohrs-Radians)
 Swapping is turned off.
 Second derivative matrix not updated -- analytic derivatives used.
 ITU=  0
     Eigenvalues ---   -0.07154   0.00030   0.00244   0.00377   0.00483
     Eigenvalues ---    0.00634   0.00832   0.01072   0.01202   0.01511
     Eigenvalues ---    0.01566   0.01655   0.01658   0.01726   0.01750
     Eigenvalues ---    0.01762   0.01774   0.01795   0.01835   0.01967
     Eigenvalues ---    0.01998   0.02097   0.02107   0.02135   0.02276
     Eigenvalues ---    0.02387   0.02430   0.02433   0.02502   0.02534
     Eigenvalues ---    0.02646   0.02663   0.02680   0.02708   0.02749
     Eigenvalues ---    0.02808   0.02819   0.02872   0.03302   0.04849
     Eigenvalues ---    0.05328   0.05552   0.05699   0.05763   0.07572
     Eigenvalues ---    0.08175   0.08277   0.10449   0.10746   0.10756
     Eigenvalues ---    0.11257   0.11392   0.11489   0.11527   0.11580
     Eigenvalues ---    0.11793   0.11872   0.12060   0.12133   0.12150
     Eigenvalues ---    0.12155   0.12394   0.12470   0.12718   0.13443
     Eigenvalues ---    0.14434   0.14513   0.15696   0.16993   0.17483
     Eigenvalues ---    0.18163   0.18309   0.19033   0.19090   0.19177
     Eigenvalues ---    0.19269   0.19334   0.19545   0.19655   0.19669
     Eigenvalues ---    0.20153   0.20802   0.20844   0.21516   0.22594
     Eigenvalues ---    0.23786   0.25333   0.27067   0.28365   0.28981
     Eigenvalues ---    0.30069   0.30862   0.32371   0.32603   0.33507
     Eigenvalues ---    0.33729   0.33809   0.34099   0.34294   0.34632
     Eigenvalues ---    0.34750   0.35195   0.35743   0.35794   0.36020
     Eigenvalues ---    0.36025   0.36099   0.36195   0.36216   0.36246
     Eigenvalues ---    0.36317   0.36384   0.36413   0.36707   0.36866
     Eigenvalues ---    0.37194   0.38513   0.40589   0.41940   0.42067
     Eigenvalues ---    0.42239   0.42793   0.43014   0.43508   0.46247
     Eigenvalues ---    0.46528   0.47622   0.47979   0.48001   0.48100
     Eigenvalues ---    0.48249   0.48283   0.50865   0.51499   0.51678
     Eigenvalues ---    0.52087   0.604391000.000001000.000001000.00000
     Eigenvalues --- 1000.000001000.000001000.000001000.000001000.00000
     Eigenvalues --- 1000.000001000.000001000.000001000.000001000.00000
     Eigenvalues --- 1000.000001000.000001000.000001000.000001000.00000
     Eigenvalues --- 1000.000001000.000001000.000001000.000001000.00000
     Eigenvalues --- 1000.000001000.000001000.000001000.000001000.00000
     Eigenvalues --- 1000.000001000.000001000.000001000.000001000.00000
     Eigenvalues --- 1000.000001000.000001000.000001000.000001000.00000
     Eigenvalues --- 1000.000001000.000001000.000001000.000001000.00000
     Eigenvalues --- 1000.000001000.000001000.000001000.000001000.00000
     Eigenvalues --- 1000.000001000.000001000.000001000.000001000.00000
     Eigenvalues --- 1000.000001000.000001000.000001000.000001000.00000
     Eigenvalues --- 1000.000001000.000001000.000001000.000001000.00000
     Eigenvalues --- 1000.000001000.000001000.000001000.000001000.00000
     Eigenvalues --- 1000.000001000.000001000.000001000.000001000.00000
     Eigenvalues --- 1000.000001000.000001000.000001000.000001000.00000
     Eigenvalues --- 1000.000001000.000001000.000001000.000001000.00000
     Eigenvalues --- 1000.000001000.000001000.000001000.000001000.00000
     Eigenvalues --- 1000.000001000.000001000.000001000.000001000.00000
     Eigenvalues --- 1000.000001000.000001000.000001000.000001000.00000
     Eigenvalues --- 1000.000001000.000001000.000001000.000001000.00000
     Eigenvalues --- 1000.000001000.000001000.000001000.000001000.00000
     Eigenvalues --- 1000.000001000.000001000.000001000.000001000.00000
     Eigenvalues --- 1000.000001000.000001000.000001000.000001000.00000
     Eigenvalues --- 1000.00000
 Eigenvectors required to have negative eigenvalues:
                          R26       R5        R2        A41       A39
   1                    0.74508  -0.60375  -0.13567  -0.11400  -0.11307
                          D59       D13       D61       D60       D6
   1                   -0.09178   0.08977  -0.08856   0.03721   0.03627
 RFO step:  Lambda0=1.681391893D-03 Lambda=-1.55888801D-03.
 Linear search not attempted -- option 19 set.
 Iteration  1 RMS(Cart)=  0.02598571 RMS(Int)=  0.00031441
 Iteration  2 RMS(Cart)=  0.00041674 RMS(Int)=  0.00003541
 Iteration  3 RMS(Cart)=  0.00000067 RMS(Int)=  0.00003540
 Iteration  1 RMS(Cart)=  0.00000717 RMS(Int)=  0.00000153
 Iteration  2 RMS(Cart)=  0.00000078 RMS(Int)=  0.00000160
 ITry= 1 IFail=0 DXMaxC= 2.00D-01 DCOld= 1.00D+10 DXMaxT= 3.00D-01 DXLimC= 3.00D+00 Rises=F
 Variable       Old X    -DE/DX   Delta X   Delta X   Delta X     New X
                                 (Linear)    (Quad)   (Total)
    R1        2.80502  -0.00140   0.00000  -0.00799  -0.00795   2.79707
    R2        2.62124  -0.01146   0.00000  -0.01192  -0.01188   2.60936
    R3        2.86202  -0.00166   0.00000  -0.00555  -0.00555   2.85647
    R4        1.83703  -0.00028   0.00000  -0.00160  -0.00160   1.83543
    R5        2.19879  -0.01382   0.00000   0.03537   0.03534   2.23412
    R6        2.57898  -0.00000   0.00000  -0.00241  -0.00241   2.57657
    R7        2.52518   0.00029   0.00000   0.00184   0.00185   2.52703
    R8        2.84368  -0.00005   0.00000  -0.00026  -0.00026   2.84342
    R9        2.64674  -0.00092   0.00000  -0.00122  -0.00124   2.64549
   R10        2.07322   0.00000   0.00000  -0.00007  -0.00007   2.07315
   R11        2.86385  -0.00002   0.00000   0.00013   0.00013   2.86398
   R12        2.06443  -0.00000   0.00000  -0.00008  -0.00008   2.06435
   R13        1.91505   0.00002   0.00000   0.00013   0.00013   1.91518
   R14        2.67918  -0.00034   0.00000  -0.00007  -0.00009   2.67909
   R15        2.65731  -0.00037   0.00000  -0.00249  -0.00251   2.65480
   R16        2.63440  -0.00012   0.00000  -0.00003  -0.00003   2.63437
   R17        2.63240  -0.00007   0.00000  -0.00017  -0.00017   2.63222
   R18        2.62644   0.00009   0.00000  -0.00011  -0.00011   2.62633
   R19        2.05627  -0.00000   0.00000  -0.00018  -0.00018   2.05609
   R20        2.65154  -0.00017   0.00000  -0.00186  -0.00186   2.64968
   R21        2.65372   0.00059   0.00000   0.00474   0.00474   2.65846
   R22        2.62787   0.00003   0.00000  -0.00031  -0.00031   2.62756
   R23        2.05859  -0.00001   0.00000  -0.00024  -0.00024   2.05835
   R24        2.05539  -0.00001   0.00000  -0.00003  -0.00003   2.05536
   R25        2.05747   0.00001   0.00000  -0.00013  -0.00013   2.05733
   R26        2.75395   0.00170   0.00000  -0.16347  -0.16355   2.59039
   R27        2.63212  -0.00001   0.00000   0.00000   0.00000   2.63212
   R28        2.64124   0.00000   0.00000  -0.00003  -0.00003   2.64122
   R29        2.64610  -0.00000   0.00000  -0.00002  -0.00002   2.64608
   R30        2.63663   0.00002   0.00000   0.00003   0.00003   2.63666
   R31        2.84376  -0.00000   0.00000  -0.00002  -0.00002   2.84374
   R32        2.63521  -0.00001   0.00000  -0.00009  -0.00009   2.63512
   R33        2.05789  -0.00000   0.00000  -0.00003  -0.00003   2.05787
   R34        2.62398  -0.00001   0.00000   0.00003   0.00003   2.62400
   R35        2.05867  -0.00000   0.00000  -0.00000  -0.00000   2.05866
   R36        2.05850  -0.00001   0.00000  -0.00003  -0.00003   2.05847
   R37        2.05820  -0.00001   0.00000  -0.00002  -0.00002   2.05818
   R38        2.07018   0.00000   0.00000   0.00000   0.00000   2.07018
   R39        2.07561  -0.00000   0.00000  -0.00002  -0.00002   2.07559
   R40        2.07175  -0.00000   0.00000  -0.00001  -0.00001   2.07174
   R41        2.63667   0.00005   0.00000   0.00035   0.00035   2.63701
   R42        2.63676   0.00008   0.00000   0.00035   0.00035   2.63711
   R43        2.63246   0.00003   0.00000   0.00044   0.00044   2.63289
   R44        2.63130   0.00003   0.00000  -0.00049  -0.00049   2.63081
   R45        2.05609  -0.00000   0.00000   0.00000   0.00000   2.05609
   R46        2.62932  -0.00001   0.00000   0.00029   0.00029   2.62961
   R47        2.05353  -0.00003   0.00000  -0.00001  -0.00001   2.05352
   R48        2.62887  -0.00007   0.00000  -0.00074  -0.00074   2.62813
   R49        2.05212  -0.00000   0.00000  -0.00034  -0.00034   2.05177
   R50        2.05592   0.00000   0.00000  -0.00004  -0.00004   2.05588
   R51        2.05580  -0.00001   0.00000  -0.00004  -0.00004   2.05576
    A1        2.13922   0.00124   0.00000   0.00539   0.00521   2.14443
    A2        1.95587   0.00026   0.00000   0.01273   0.01246   1.96833
    A3        1.99090   0.00004   0.00000   0.00541   0.00510   1.99600
    A4        1.86989  -0.00093   0.00000  -0.00146  -0.00146   1.86843
    A5        1.97389   0.00028   0.00000   0.00367   0.00363   1.97752
    A6        2.21577  -0.00008   0.00000  -0.00400  -0.00393   2.21185
    A7        2.07961  -0.00022   0.00000  -0.00008  -0.00011   2.07949
    A8        2.14526   0.00025   0.00000  -0.00064  -0.00065   2.14461
    A9        2.11957  -0.00070   0.00000   0.00029   0.00031   2.11988
   A10        2.01787   0.00046   0.00000   0.00043   0.00043   2.01830
   A11        1.89042   0.00006   0.00000  -0.00003  -0.00003   1.89039
   A12        1.91395  -0.00020   0.00000  -0.00116  -0.00116   1.91280
   A13        1.92244   0.00005   0.00000   0.00003   0.00003   1.92248
   A14        1.91699   0.00006   0.00000   0.00023   0.00023   1.91722
   A15        1.87913  -0.00002   0.00000   0.00048   0.00048   1.87961
   A16        1.93999   0.00005   0.00000   0.00046   0.00046   1.94045
   A17        1.93681   0.00059   0.00000   0.00098   0.00100   1.93781
   A18        2.06048  -0.00114   0.00000  -0.00116  -0.00120   2.05928
   A19        1.94050   0.00036   0.00000   0.00039   0.00040   1.94090
   A20        2.09083  -0.00066   0.00000   0.00062   0.00060   2.09143
   A21        2.08659   0.00041   0.00000   0.00084   0.00085   2.08744
   A22        2.10571   0.00024   0.00000  -0.00144  -0.00143   2.10428
   A23        2.09248  -0.00007   0.00000  -0.00051  -0.00051   2.09196
   A24        2.10221   0.00002   0.00000   0.00027   0.00027   2.10247
   A25        2.08850   0.00005   0.00000   0.00024   0.00025   2.08875
   A26        2.04891  -0.00005   0.00000   0.00334   0.00334   2.05225
   A27        2.16887   0.00010   0.00000  -0.00117  -0.00117   2.16770
   A28        2.06056  -0.00005   0.00000  -0.00191  -0.00191   2.05865
   A29        2.11130  -0.00019   0.00000  -0.00073  -0.00073   2.11057
   A30        2.07160   0.00010   0.00000   0.00038   0.00038   2.07198
   A31        2.10028   0.00009   0.00000   0.00035   0.00035   2.10063
   A32        2.07941   0.00005   0.00000   0.00115   0.00115   2.08056
   A33        2.10919  -0.00002   0.00000  -0.00056  -0.00056   2.10863
   A34        2.09454  -0.00002   0.00000  -0.00059  -0.00059   2.09395
   A35        2.12837   0.00002   0.00000  -0.00179  -0.00179   2.12657
   A36        2.09686   0.00001   0.00000   0.00049   0.00049   2.09735
   A37        2.05767  -0.00002   0.00000   0.00132   0.00132   2.05899
   A38        2.11821   0.00046   0.00000   0.00118   0.00124   2.11945
   A39        1.29531  -0.00045   0.00000   0.01078   0.01064   1.30595
   A40        1.87452  -0.00004   0.00000   0.00183   0.00189   1.87641
   A41        2.12165   0.00317   0.00000   0.05555   0.05538   2.17704
   A42        2.12007  -0.00000   0.00000  -0.00025  -0.00025   2.11982
   A43        2.09622  -0.00003   0.00000   0.00002   0.00002   2.09624
   A44        2.06532   0.00003   0.00000   0.00020   0.00020   2.06552
   A45        2.05732   0.00001   0.00000   0.00005   0.00005   2.05737
   A46        2.10771  -0.00001   0.00000   0.00006   0.00006   2.10777
   A47        2.11802   0.00000   0.00000  -0.00011  -0.00011   2.11791
   A48        2.10813  -0.00002   0.00000  -0.00014  -0.00014   2.10799
   A49        2.08762   0.00001   0.00000   0.00005   0.00005   2.08767
   A50        2.08739   0.00001   0.00000   0.00009   0.00009   2.08748
   A51        2.10866  -0.00001   0.00000  -0.00013  -0.00013   2.10853
   A52        2.08611   0.00001   0.00000   0.00012   0.00012   2.08622
   A53        2.08831   0.00000   0.00000   0.00002   0.00002   2.08833
   A54        2.11357  -0.00000   0.00000  -0.00001  -0.00001   2.11356
   A55        2.08470   0.00001   0.00000   0.00005   0.00005   2.08475
   A56        2.08491  -0.00000   0.00000  -0.00004  -0.00004   2.08486
   A57        2.11336   0.00000   0.00000   0.00003   0.00003   2.11339
   A58        2.08670   0.00000   0.00000  -0.00001  -0.00001   2.08669
   A59        2.08311  -0.00000   0.00000  -0.00002  -0.00002   2.08308
   A60        1.94316   0.00000   0.00000  -0.00005  -0.00005   1.94312
   A61        1.93220   0.00000   0.00000   0.00002   0.00002   1.93222
   A62        1.94082  -0.00001   0.00000  -0.00003  -0.00003   1.94079
   A63        1.87937   0.00000   0.00000   0.00001   0.00001   1.87938
   A64        1.89191   0.00000   0.00000   0.00002   0.00002   1.89193
   A65        1.87374   0.00000   0.00000   0.00003   0.00003   1.87377
   A66        2.05328  -0.00043   0.00000  -0.00287  -0.00287   2.05040
   A67        2.14091   0.00032   0.00000   0.00263   0.00263   2.14354
   A68        2.08686   0.00011   0.00000   0.00023   0.00023   2.08709
   A69        2.08903   0.00003   0.00000   0.00021   0.00021   2.08924
   A70        2.09677  -0.00001   0.00000  -0.00016  -0.00016   2.09661
   A71        2.09738  -0.00002   0.00000  -0.00005  -0.00005   2.09733
   A72        2.09856  -0.00018   0.00000  -0.00020  -0.00020   2.09836
   A73        2.08446   0.00010   0.00000   0.00064   0.00064   2.08510
   A74        2.10016   0.00008   0.00000  -0.00044  -0.00044   2.09972
   A75        2.09566   0.00001   0.00000  -0.00028  -0.00028   2.09538
   A76        2.09456  -0.00008   0.00000  -0.00070  -0.00070   2.09387
   A77        2.09287   0.00006   0.00000   0.00095   0.00095   2.09381
   A78        2.09952  -0.00007   0.00000   0.00019   0.00019   2.09972
   A79        2.09677   0.00003   0.00000  -0.00010  -0.00010   2.09667
   A80        2.08688   0.00004   0.00000  -0.00009  -0.00009   2.08679
   A81        2.09670   0.00010   0.00000  -0.00014  -0.00014   2.09656
   A82        2.09812  -0.00001   0.00000   0.00026   0.00026   2.09838
   A83        2.08836  -0.00009   0.00000  -0.00012  -0.00012   2.08823
    D1        2.76731  -0.00103   0.00000  -0.00671  -0.00674   2.76057
    D2       -0.55599  -0.00116   0.00000  -0.00925  -0.00929  -0.56528
    D3       -1.04867   0.00123   0.00000   0.03071   0.03076  -1.01791
    D4        1.91122   0.00110   0.00000   0.02816   0.02821   1.93943
    D5       -0.32590   0.00055   0.00000   0.01290   0.01290  -0.31301
    D6       -2.08956   0.00093   0.00000   0.00484   0.00483  -2.08474
    D7       -2.78104  -0.00184   0.00000  -0.02770  -0.02766  -2.80870
    D8        1.73849  -0.00145   0.00000  -0.03576  -0.03573   1.70275
    D9       -1.75762  -0.00133   0.00000  -0.03023  -0.03031  -1.78793
   D10        1.31333  -0.00136   0.00000  -0.03056  -0.03063   1.28270
   D11        0.76973   0.00121   0.00000   0.00349   0.00357   0.77330
   D12       -2.44251   0.00117   0.00000   0.00317   0.00325  -2.43926
   D13        1.70587   0.00012   0.00000  -0.03688  -0.03688   1.66899
   D14       -2.96353   0.00011   0.00000   0.00284   0.00286  -2.96067
   D15        0.21293   0.00002   0.00000  -0.00020  -0.00018   0.21275
   D16       -0.01344   0.00002   0.00000   0.00047   0.00048  -0.01296
   D17       -3.12016  -0.00007   0.00000  -0.00257  -0.00256  -3.12272
   D18        2.17253  -0.00000   0.00000  -0.00329  -0.00329   2.16924
   D19       -2.01879  -0.00001   0.00000  -0.00370  -0.00370  -2.02249
   D20        0.12157  -0.00005   0.00000  -0.00388  -0.00387   0.11770
   D21       -1.00205   0.00006   0.00000  -0.00041  -0.00042  -1.00247
   D22        1.08981   0.00006   0.00000  -0.00083  -0.00083   1.08898
   D23       -3.05301   0.00002   0.00000  -0.00100  -0.00100  -3.05401
   D24       -3.10863   0.00010   0.00000   0.00237   0.00238  -3.10625
   D25        0.90563   0.00004   0.00000   0.00190   0.00191   0.90754
   D26        0.06542   0.00002   0.00000  -0.00044  -0.00043   0.06499
   D27       -2.20350  -0.00004   0.00000  -0.00092  -0.00090  -2.20440
   D28       -1.97227  -0.00001   0.00000  -0.00116  -0.00116  -1.97343
   D29        1.10792  -0.00001   0.00000  -0.00169  -0.00169   1.10623
   D30        0.10327  -0.00002   0.00000  -0.00176  -0.00176   0.10151
   D31       -3.09973  -0.00002   0.00000  -0.00229  -0.00229  -3.10201
   D32        2.18099   0.00003   0.00000  -0.00072  -0.00072   2.18027
   D33       -1.02200   0.00003   0.00000  -0.00125  -0.00125  -1.02325
   D34       -1.05058   0.00036   0.00000   0.00123   0.00124  -1.04935
   D35        2.10175   0.00040   0.00000  -0.00092  -0.00091   2.10084
   D36        2.96537   0.00020   0.00000   0.00048   0.00049   2.96587
   D37       -0.16548   0.00024   0.00000  -0.00166  -0.00165  -0.16713
   D38       -3.13639   0.00021   0.00000  -0.00185  -0.00184  -3.13823
   D39       -0.10270   0.00025   0.00000   0.00092   0.00093  -0.10177
   D40       -0.00566   0.00017   0.00000   0.00034   0.00034  -0.00531
   D41        3.02803   0.00021   0.00000   0.00311   0.00311   3.03114
   D42        3.11946  -0.00016   0.00000   0.00255   0.00255   3.12201
   D43       -0.02177  -0.00007   0.00000   0.00190   0.00190  -0.01988
   D44       -0.01130  -0.00011   0.00000   0.00038   0.00037  -0.01093
   D45        3.13065  -0.00003   0.00000  -0.00028  -0.00028   3.13037
   D46       -0.00882   0.00005   0.00000  -0.00095  -0.00095  -0.00977
   D47       -3.13996  -0.00001   0.00000  -0.00108  -0.00108  -3.14104
   D48        3.13327   0.00003   0.00000   0.00028   0.00028   3.13355
   D49        0.00213  -0.00002   0.00000   0.00015   0.00015   0.00228
   D50       -0.00843   0.00002   0.00000   0.00173   0.00173  -0.00670
   D51       -3.12401  -0.00006   0.00000   0.00107   0.00107  -3.12294
   D52        3.13267   0.00003   0.00000   0.00052   0.00052   3.13319
   D53        0.01709  -0.00004   0.00000  -0.00015  -0.00015   0.01694
   D54        0.01552  -0.00013   0.00000  -0.00139  -0.00140   0.01412
   D55        3.13166  -0.00005   0.00000  -0.00075  -0.00075   3.13091
   D56       -3.02504  -0.00017   0.00000  -0.00401  -0.00401  -3.02905
   D57        0.09110  -0.00009   0.00000  -0.00336  -0.00336   0.08773
   D58        0.89842   0.00049   0.00000  -0.00755  -0.00748   0.89094
   D59        2.32592   0.00003   0.00000   0.00663   0.00660   2.33252
   D60       -2.35174   0.00052   0.00000  -0.00446  -0.00440  -2.35615
   D61       -0.92424   0.00006   0.00000   0.00972   0.00968  -0.91456
   D62        0.01860  -0.00000   0.00000  -0.00008  -0.00008   0.01853
   D63       -3.13335   0.00005   0.00000   0.00006   0.00006  -3.13330
   D64       -3.12336  -0.00009   0.00000   0.00059   0.00059  -3.12277
   D65        0.00787  -0.00003   0.00000   0.00072   0.00072   0.00859
   D66        0.16521   0.00044   0.00000   0.01946   0.01949   0.18470
   D67       -1.90422   0.00004   0.00000   0.01630   0.01625  -1.88797
   D68        3.08361  -0.00000   0.00000  -0.00054  -0.00054   3.08307
   D69       -0.04848  -0.00000   0.00000  -0.00052  -0.00052  -0.04899
   D70        0.00237   0.00000   0.00000  -0.00002  -0.00002   0.00236
   D71       -3.12972   0.00000   0.00000   0.00001   0.00001  -3.12971
   D72       -3.08471   0.00000   0.00000   0.00072   0.00072  -3.08399
   D73        0.04148   0.00000   0.00000   0.00054   0.00054   0.04202
   D74       -0.00262   0.00000   0.00000   0.00019   0.00019  -0.00243
   D75        3.12358  -0.00000   0.00000   0.00001   0.00001   3.12359
   D76        0.00011  -0.00000   0.00000  -0.00008  -0.00008   0.00003
   D77       -3.13714   0.00000   0.00000   0.00002   0.00002  -3.13712
   D78       -3.12404  -0.00000   0.00000  -0.00022  -0.00022  -3.12426
   D79        0.02190  -0.00000   0.00000  -0.00012  -0.00012   0.02178
   D80       -0.00036   0.00000   0.00000   0.00026   0.00026  -0.00010
   D81        3.13507   0.00000   0.00000   0.00014   0.00014   3.13521
   D82        3.12368   0.00001   0.00000   0.00040   0.00040   3.12408
   D83       -0.02408   0.00000   0.00000   0.00028   0.00028  -0.02380
   D84       -2.79373   0.00000   0.00000   0.00063   0.00063  -2.79310
   D85        1.39943   0.00000   0.00000   0.00064   0.00064   1.40007
   D86       -0.68199   0.00000   0.00000   0.00061   0.00061  -0.68138
   D87        0.36591   0.00000   0.00000   0.00049   0.00049   0.36640
   D88       -1.72411  -0.00000   0.00000   0.00049   0.00049  -1.72362
   D89        2.47766  -0.00000   0.00000   0.00046   0.00046   2.47812
   D90       -0.00091  -0.00000   0.00000  -0.00021  -0.00021  -0.00112
   D91       -3.13635  -0.00000   0.00000  -0.00009  -0.00009  -3.13644
   D92        3.13118  -0.00000   0.00000  -0.00024  -0.00024   3.13094
   D93       -0.00425  -0.00000   0.00000  -0.00012  -0.00012  -0.00437
   D94        0.00140  -0.00000   0.00000  -0.00014  -0.00014   0.00126
   D95        3.13865  -0.00000   0.00000  -0.00024  -0.00024   3.13841
   D96       -3.12477   0.00000   0.00000   0.00004   0.00004  -3.12474
   D97        0.01248  -0.00000   0.00000  -0.00006  -0.00006   0.01241
   D98        3.07448  -0.00006   0.00000  -0.00132  -0.00132   3.07315
   D99       -0.06699  -0.00001   0.00000   0.00035   0.00035  -0.06664
   D100       0.00126  -0.00004   0.00000  -0.00112  -0.00112   0.00014
   D101      -3.14021   0.00002   0.00000   0.00056   0.00056  -3.13965
   D102      -3.07627   0.00008   0.00000   0.00133   0.00133  -3.07494
   D103       0.08015   0.00008   0.00000   0.00388   0.00388   0.08403
   D104      -0.00663   0.00003   0.00000   0.00088   0.00088  -0.00575
   D105      -3.13340   0.00002   0.00000   0.00344   0.00343  -3.12997
   D106      -0.00211  -0.00000   0.00000  -0.00070  -0.00070  -0.00280
   D107       3.13556  -0.00001   0.00000  -0.00131  -0.00131   3.13425
   D108      -3.13947  -0.00000   0.00000  -0.00023  -0.00023  -3.13970
   D109      -0.00180  -0.00001   0.00000  -0.00085  -0.00085  -0.00265
   D110      -0.00328  -0.00001   0.00000   0.00046   0.00046  -0.00282
   D111      -3.13938  -0.00001   0.00000   0.00031   0.00031  -3.13907
   D112       3.13408  -0.00001   0.00000  -0.00000  -0.00000   3.13408
   D113      -0.00202  -0.00001   0.00000  -0.00015  -0.00015  -0.00217
   D114       0.00370   0.00003   0.00000   0.00045   0.00045   0.00415
   D115       3.13983   0.00003   0.00000   0.00060   0.00060   3.14043
   D116      -3.13802  -0.00003   0.00000  -0.00124  -0.00124  -3.13926
   D117      -0.00189  -0.00002   0.00000  -0.00109  -0.00109  -0.00298
   D118       0.00708  -0.00001   0.00000   0.00002   0.00002   0.00710
   D119      -3.13061  -0.00000   0.00000   0.00063   0.00063  -3.12997
   D120       3.13386  -0.00001   0.00000  -0.00254  -0.00254   3.13132
   D121      -0.00382  -0.00000   0.00000  -0.00193  -0.00193  -0.00576
   bCO        3.27678   0.00298   0.00000   0.00000   0.00000   3.27679
         Item               Value     Threshold  Converged?
 Maximum Force            0.013943     0.000450     NO 
 RMS     Force            0.001199     0.000300     NO 
 Maximum Displacement     0.200294     0.001800     NO 
 RMS     Displacement     0.026006     0.001200     NO 
 Predicted change in Energy= 6.732890D-05
 Lowest energy point so far.  Saving SCF results.
 GradGradGradGradGradGradGradGradGradGradGradGradGradGradGradGradGradGrad

 Leave Link  103 at Sun Jun  1 18:40:43 2025, MaxMem= 16106127360 cpu:               3.3 elap:               0.4
 (Enter /cm/shared/apps/Gaussian/g16-C01/g16/l202.exe)
                          Input orientation:                          
 ---------------------------------------------------------------------
 Center     Atomic      Atomic             Coordinates (Angstroms)
 Number     Number       Type             X           Y           Z
 ---------------------------------------------------------------------
      1          6           0       -1.967125    0.303810    0.448920
      2          8           0       -2.161977    0.754857    2.111853
      3          6           0       -0.947487   -0.766794    0.378386
      4          9           0       -1.208615   -1.815946    1.209118
      5          6           0        0.033710   -0.878546   -0.523276
      6          6           0        0.883645   -2.112983   -0.656748
      7          7           0        0.357792    0.176141   -1.384915
      8          1           0        1.099365   -0.089858   -2.022440
      9          6           0        0.604929    1.449945   -0.813725
     10          6           0        1.123442    3.963889    0.271289
     11          6           0       -0.401203    2.089780   -0.070793
     12          6           0        1.843245    2.061343   -1.003822
     13          6           0        2.107258    3.320192   -0.475683
     14          6           0       -0.107542    3.349926    0.469417
     15          1           0        2.605154    1.533556   -1.575978
     16          1           0        3.076215    3.786131   -0.640011
     17          1           0       -0.886167    3.855929    1.037711
     18          1           0        1.310822    4.946049    0.700333
     19          7           0       -1.715192    1.605224    0.062276
     20          1           0       -1.315519    0.653805    2.577324
     21          1           0       -2.051350    1.683713    1.388874
     22          1           0        0.817549   -2.466559   -1.693169
     23          6           0        2.322467   -1.778501   -0.317915
     24          6           0        4.970918   -1.012587    0.310419
     25          6           0        3.324450   -1.815847   -1.284709
     26          6           0        2.658313   -1.350985    0.969689
     27          6           0        3.959217   -0.975708    1.277778
     28          6           0        4.630406   -1.438595   -0.973842
     29          1           0        3.083329   -2.134990   -2.297565
     30          1           0        1.886214   -1.298167    1.736411
     31          1           0        4.195829   -0.643175    2.287727
     32          1           0        5.394674   -1.472150   -1.749080
     33          6           0        6.382917   -0.625406    0.658120
     34          6           0       -3.356535   -0.188320    0.113937
     35          6           0       -5.843959   -1.175457   -0.684622
     36          6           0       -3.854891    0.105328   -1.155980
     37          6           0       -4.107894   -0.981116    0.982467
     38          6           0       -5.348211   -1.468083    0.584156
     39          6           0       -5.093273   -0.388926   -1.554078
     40          1           0       -3.267447    0.721346   -1.831476
     41          1           0       -3.731098   -1.204566    1.975922
     42          1           0       -5.932059   -2.076375    1.271679
     43          1           0       -5.473193   -0.153232   -2.545820
     44          1           0       -6.815453   -1.556478   -0.992594
     45          1           0        6.957950   -0.368597   -0.238257
     46          1           0        6.900343   -1.453894    1.160374
     47          1           0        6.402192    0.233300    1.339415
     48          1           0        0.499996   -2.905702   -0.010404
 ---------------------------------------------------------------------
                    Distance matrix (angstroms):
                    1          2          3          4          5
     1  C    0.000000
     2  O    1.734000   0.000000
     3  C    1.480145   2.606783   0.000000
     4  F    2.376258   2.886669   1.363460   0.000000
     5  C    2.519221   3.799073   1.337248   2.328794   0.000000
     6  C    3.897471   5.016520   2.497352   2.819084   1.504672
     7  N    2.963864   4.348740   2.387909   3.626437   1.399934
     8  H    3.958025   5.333130   3.226734   4.330025   2.001285
     9  C    3.085995   4.086309   2.957204   4.248162   2.415061
    10  C    4.793677   4.947680   5.165228   6.302738   5.026732
    11  C    2.431440   3.105847   2.942822   4.188649   3.033949
    12  C    4.440529   5.239860   4.206785   5.407801   3.485439
    13  C    5.153062   5.612722   5.173428   6.341410   4.683083
    14  C    3.568934   3.694953   4.202520   5.333455   4.345730
    15  H    5.149585   6.077171   4.661803   5.789711   3.679503
    16  H    6.224758   6.648310   6.160879   7.291249   5.570428
    17  H    3.759348   3.521096   4.669907   5.683618   5.069330
    18  H    5.688456   5.623061   6.151437   7.234017   6.087211
    19  N    1.380813   2.263517   2.513119   3.643662   3.093646
    20  H    2.253262   0.971270   2.643648   2.825435   3.712444
    21  H    1.671747   1.182248   2.871338   3.604182   3.816932
    22  H    4.474137   5.808037   3.208721   3.598876   2.122460
    23  C    4.829561   5.694902   3.492991   3.847307   2.467894
    24  C    7.063182   7.566189   5.923897   6.296005   5.008896
    25  C    5.958119   6.945936   4.702748   5.173765   3.505321
    26  C    4.940063   5.382778   3.700366   3.902133   3.056253
    27  C    6.119290   6.415571   4.992824   5.236144   4.320051
    28  C    6.970484   7.776195   5.778644   6.245147   4.652555
    29  H    6.244839   7.436896   5.027937   5.551522   3.745254
    30  H    4.367172   4.554527   3.186919   3.181839   2.951955
    31  H    6.500769   6.512075   5.487674   5.634430   5.027959
    32  H    7.885514   8.773217   6.726563   7.243794   5.531265
    33  C    8.404191   8.776883   7.337102   7.704047   6.463142
    34  C    1.511577   2.511618   2.491602   2.908977   3.517985
    35  C    4.301510   5.010328   5.027170   5.048059   5.887376
    36  C    2.485711   3.737189   3.401158   4.035810   4.060732
    37  C    2.553155   2.841779   3.224752   3.025580   4.408024
    38  C    3.819638   4.174615   4.461000   4.200934   5.526214
    39  C    3.776861   4.831127   4.589634   4.976164   5.252451
    40  H    2.658078   4.095489   3.532742   4.463390   3.894699
    41  H    2.778225   2.513952   3.239175   2.706417   4.530570
    42  H    4.697118   4.789080   5.230577   4.731032   6.344057
    43  H    4.633558   5.786423   5.423048   5.920372   5.911239
    44  H    5.389334   6.052661   6.077517   6.029220   6.898615
    45  H    8.976709   9.484631   7.939442   8.419174   6.948840
    46  H    9.067948   9.376008   7.916567   8.117182   7.093401
    47  H    8.416854   8.614736   7.479408   7.882942   6.727807
    48  H    4.074142   4.998977   2.611760   2.365196   2.142387
                    6          7          8          9         10
     6  C    0.000000
     7  N    2.459032   0.000000
     8  H    2.450445   1.013471   0.000000
     9  C    3.577258   1.417713   2.019022   0.000000
    10  C    6.152002   4.204316   4.657751   2.786760   0.000000
    11  C    4.433665   2.442335   3.288077   1.404862   2.440051
    12  C    4.297241   2.430182   2.493713   1.394048   2.400773
    13  C    5.572199   3.711117   3.877725   2.422620   1.392913
    14  C    5.665162   3.705130   4.415664   2.400833   1.389795
    15  H    4.135918   2.632435   2.258806   2.142176   3.393286
    16  H    6.293424   4.580036   4.565341   3.405172   2.162264
    17  H    6.452235   4.577924   5.373649   3.382299   2.153505
    18  H    7.200977   5.292310   5.728749   3.874713   1.088038
    19  N    4.593039   2.904118   3.891154   2.484845   3.696597
    20  H    4.790684   4.327525   5.248098   3.977584   4.714126
    21  H    5.216672   3.971227   4.970878   3.458600   4.065404
    22  H    1.097065   2.700048   2.415894   4.019655   6.730775
    23  C    1.515551   2.969691   2.693121   3.690342   5.895750
    24  C    4.341899   5.056498   4.613305   5.137084   6.290463
    25  C    2.537746   3.574789   2.911063   4.275864   6.377376
    26  C    2.524953   3.628866   3.601888   3.904121   5.575973
    27  C    3.807221   4.624603   4.455886   4.637826   5.783966
    28  C    3.820152   4.586020   3.922614   4.957193   6.560182
    29  H    2.744336   3.688199   2.862581   4.603912   6.901920
    30  H    2.719610   3.775227   4.025929   3.961945   5.515219
    31  H    4.669136   5.374952   5.335897   5.186012   5.893269
    32  H    4.685429   5.312218   4.520524   5.688161   7.202488
    33  C    5.846688   6.412379   5.948793   6.313364   6.990948
    34  C    4.719895   4.021892   4.942555   4.386077   6.110303
    35  C    6.792672   6.385840   7.153883   6.964020   8.710415
    36  C    5.255840   4.219494   5.033240   4.670667   6.458281
    37  C    5.374347   5.185181   6.077776   5.598845   7.233653
    38  C    6.386843   6.256132   7.089788   6.775606   8.454970
    39  C    6.284991   5.482885   6.217521   6.033164   7.805544
    40  H    5.161876   3.693105   4.445623   4.069640   5.849412
    41  H    5.389992   5.469972   6.368897   5.799111   7.292822
    42  H    7.083360   7.189823   8.014886   7.714665   9.341610
    43  H    6.915099   5.954542   6.593668   6.520268   8.270573
    44  H    7.726486   7.389948   8.115165   8.008286   9.751816
    45  H    6.333656   6.721134   6.130581   6.633184   7.285023
    46  H    6.319572   7.206974   6.755904   7.208438   7.969657
    47  H    6.320133   6.630235   6.287009   6.302738   6.551595
    48  H    1.092406   3.377464   3.512337   4.430349   6.903573
                   11         12         13         14         15
    11  C    0.000000
    12  C    2.430822   0.000000
    13  C    2.823159   1.390445   0.000000
    14  C    1.402153   2.763413   2.408202   0.000000
    15  H    3.407807   1.089232   2.156530   3.852475   0.000000
    16  H    3.910761   2.151155   1.087649   3.399620   2.484357
    17  H    2.140854   3.852023   3.396758   1.088693   4.941064
    18  H    3.418178   3.392514   2.158873   2.147717   4.301395
    19  N    1.406794   3.742604   4.223936   2.407132   4.621083
    20  H    3.148099   4.978309   5.305269   3.629263   5.778889
    21  H    2.240202   4.586444   4.842382   2.720304   5.522312
    22  H    4.987753   4.693521   6.052446   6.274079   4.382942
    23  C    4.737409   3.929952   5.105671   5.729363   3.554203
    24  C    6.215279   4.578058   5.252760   6.696832   3.954514
    25  C    5.532450   4.159984   5.339942   6.445210   3.438128
    26  C    4.720392   4.025302   4.920636   5.477114   3.847573
    27  C    5.498102   4.348185   4.995912   5.991918   4.034082
    28  C    6.211442   4.474230   5.409297   6.889200   3.646628
    29  H    5.911781   4.562980   5.833608   6.922583   3.769293
    30  H    4.469502   4.335554   5.125570   5.213934   4.416724
    31  H    5.845029   4.866556   5.263730   6.145739   4.711329
    32  H    7.006866   5.064941   5.949385   7.645163   4.104345
    33  C    7.343557   5.530759   5.927438   7.613471   4.891197
    34  C    3.736021   5.774779   6.519996   4.816794   6.431361
    35  C    6.376689   8.346968   9.136541   7.397120   8.917443
    36  C    4.128395   6.026434   6.807744   5.216508   6.629361
    37  C    4.927405   6.972658   7.697764   5.918104   7.611454
    38  C    6.128641   8.166735   8.923836   7.119760   8.771091
    39  C    5.509958   7.377118   8.171177   6.552179   7.934872
    40  H    3.631524   5.347875   6.122061   4.710471   5.934004
    41  H    5.111747   7.114656   7.782686   6.011913   7.762821
    42  H    7.053329   9.096920   9.839046   8.000835   9.696637
    43  H    6.073050   7.798228   8.591471   7.081947   8.309364
    44  H    7.435558   9.384125  10.181546   8.438385   9.931590
    45  H    7.760721   5.714097   6.098586   8.015572   4.935029
    46  H    8.208895   6.528007   6.960047   8.524351   5.904331
    47  H    7.191759   5.442105   5.591954   7.269587   4.960613
    48  H    5.076479   5.240489   6.446823   6.303349   5.156522
                   16         17         18         19         20
    16  H    0.000000
    17  H    4.303497   0.000000
    18  H    2.501708   2.475671   0.000000
    19  N    5.311040   2.589291   4.552471   0.000000
    20  H    6.280927   3.578876   5.370673   2.718530   0.000000
    21  H    5.901564   2.489878   4.735096   1.370776   1.736252
    22  H    6.731036   7.094660   7.805057   5.106445   5.702961
    23  C    5.624679   6.624187   6.876033   5.281745   5.247234
    24  C    5.246038   7.650938   7.003833   7.184608   6.887308
    25  C    5.644415   7.435857   7.329279   6.238276   6.522560
    26  C    5.399605   6.299199   6.445224   5.356315   4.732337
    27  C    5.208908   6.846904   6.512652   6.351187   5.671594
    28  C    5.461201   7.906384   7.388246   7.113718   7.234842
    29  H    6.148757   7.922883   7.891152   6.525631   7.133848
    30  H    5.737035   5.893979   6.355688   4.919608   3.842971
    31  H    5.426227   6.901533   6.487103   6.704335   5.669301
    32  H    5.852760   8.695032   7.991917   7.956220   8.262212
    33  C    5.664017   8.547867   7.534523   8.420815   8.036520
    34  C    7.599011   4.828253   6.963464   2.431764   3.308051
    35  C   10.207294   7.270556   9.517449   5.033564   5.873097
    36  C    7.864780   5.262377   7.318680   2.883080   4.548274
    37  C    8.773284   5.812021   8.035756   3.641556   3.607478
    38  C   10.003815   6.961369   9.246476   4.787108   4.973704
    39  C    9.219932   6.514285   8.634625   4.242719   5.694488
    40  H    7.145246   4.871175   6.724487   2.603273   4.822044
    41  H    8.836836   5.880687   8.054697   3.952321   3.106485
    42  H   10.916617   7.791534  10.104465   5.727023   5.520057
    43  H    9.604325   7.067947   9.086420   4.900704   6.647117
    44  H   11.247794   8.280865  10.544440   6.092764   6.919461
    45  H    5.700091   9.000271   7.811304   8.899982   8.799039
    46  H    6.732251   9.425444   8.509621   9.208228   8.599449
    47  H    5.253843   8.144608   6.967100   8.330978   7.827663
    48  H    7.198190   6.981378   7.925438   5.026012   4.760517
                   21         22         23         24         25
    21  H    0.000000
    22  H    5.912219   0.000000
    23  C    5.833552   2.151633   0.000000
    24  C    7.599037   4.835170   2.827671   0.000000
    25  C    6.949402   2.621987   1.392858   2.429098   0.000000
    26  C    5.618365   3.423993   1.397672   2.428435   2.396277
    27  C    6.573567   4.573755   2.422739   1.400244   2.770397
    28  C    7.744488   4.013977   2.423295   1.395263   1.394445
    29  H    7.384935   2.368331   2.150584   3.409452   1.088976
    30  H    4.951445   3.777459   2.154366   3.410338   3.385805
    31  H    6.726782   5.530374   3.404089   2.155685   3.859632
    32  H    8.674647   4.684234   3.403020   2.152279   2.149325
    33  C    8.775130   6.315989   4.332382   1.504841   3.813916
    34  C    2.614093   5.087139   5.913225   8.370454   7.017165
    35  C    5.182482   6.860015   8.196869  10.861778   9.210316
    36  C    3.495760   5.360492   6.512367   9.016373   7.433063
    37  C    3.390553   5.798755   6.608809   9.103707   7.815152
    38  C    4.631488   6.648291   7.729773  10.332804   8.878550
    39  C    4.712758   6.266875   7.645405  10.254426   8.542056
    40  H    3.574311   5.183538   6.307713   8.687054   7.084448
    41  H    3.392393   5.978716   6.498979   8.862045   7.796546
    42  H    5.404803   7.382397   8.411464  10.996844   9.606557
    43  H    5.528580   6.756621   8.269061  10.861678   9.041748
    44  H    6.234333   7.718923   9.165482  11.870645  10.147425
    45  H    9.382272   6.650017   4.845810   2.159644   4.048693
    46  H    9.488393   6.794746   4.821582   2.154032   4.347005
    47  H    8.577210   6.904639   4.841306   2.158613   4.534041
    48  H    5.434158   1.767876   2.164843   4.865794   3.284688
                   26         27         28         29         30
    26  C    0.000000
    27  C    1.388562   0.000000
    28  C    2.770224   2.394692   0.000000
    29  H    3.386776   3.859299   2.151895   0.000000
    30  H    1.089398   2.147479   3.859505   4.290259   0.000000
    31  H    2.145268   1.089294   3.385171   4.948542   2.463186
    32  H    3.859283   3.386571   1.089140   2.466274   4.948556
    33  C    3.807390   2.526066   2.529007   4.679978   4.672864
    34  C    6.185668   7.449479   8.157063   7.146798   5.599161
    35  C    8.663497   9.999659  10.481661   9.122432   8.101361
    36  C    7.004366   8.255429   8.626537   7.379780   6.579971
    37  C    6.776321   8.072517   8.966288   7.987724   6.049652
    38  C    8.016656   9.346217  10.099556   8.935321   7.327583
    39  C    8.208656   9.503225   9.797367   8.393946   7.769638
    40  H    6.874279   8.048113   8.232676   6.979130   6.585475
    41  H    6.469815   7.725330   8.869646   8.097209   5.623195
    42  H    8.626232   9.952329  10.817337   9.696400   7.870640
    43  H    8.939507  10.211108  10.305628   8.786527   8.591231
    44  H    9.677036  11.026577  11.446481  10.001176   9.123223
    45  H    4.572865   3.414578   2.665229   4.730071   5.521405
    46  H    4.247560   2.982057   3.115722   5.195269   5.049510
    47  H    4.082069   2.726468   3.359408   5.463632   4.785087
    48  H    2.834794   4.165393   4.487861   3.535352   2.749023
                   31         32         33         34         35
    31  H    0.000000
    32  H    4.291881   0.000000
    33  C    2.727506   2.736460   0.000000
    34  C    7.872132   9.038955   9.764431   0.000000
    35  C   10.484061  11.292829  12.312678   2.792743   0.000000
    36  C    8.788258   9.401844  10.422939   1.395448   2.412256
    37  C    8.412474   9.899559  10.501850   1.395497   2.414721
    38  C    9.729919  10.993343  11.761588   2.413643   1.393267
    39  C   10.055423  10.545541  11.689854   2.416355   1.392163
    40  H    8.633090   8.935914  10.056906   2.149432   3.398758
    41  H    7.952895   9.860373  10.215935   2.154076   3.397576
    42  H   10.279131  11.738184  12.415329   3.396828   2.155581
    43  H   10.820961  10.976560  12.290465   3.399379   2.155568
    44  H   11.525752  12.233830  13.333744   3.880770   1.088036
    45  H    3.753039   2.438083   1.095493  10.322070  12.835075
    46  H    3.040162   3.276018   1.098353  10.387504  12.880170
    47  H    2.556471   3.669122   1.096317   9.844406  12.491980
    48  H    4.905060   5.388501   6.344717   4.719371   6.610151
                   36         37         38         39         40
    36  C    0.000000
    37  C    2.411913   0.000000
    38  C    2.780953   1.390746   0.000000
    39  C    1.391531   2.784910   2.408655   0.000000
    40  H    1.086676   3.394555   3.867617   2.154830   0.000000
    41  H    3.397051   1.085752   2.149770   3.870619   4.291898
    42  H    3.868848   2.147280   1.087927   3.396462   4.955499
    43  H    2.148816   3.872757   3.397235   1.087861   2.478001
    44  H    3.399003   3.400409   2.155633   2.155075   4.298901
    45  H   10.862060  11.149809  12.382521  12.122861  10.406011
    46  H   11.111783  11.019821  12.262108  12.342983  10.819740
    47  H   10.557042  10.586035  11.896937  11.870349  10.187967
    48  H    5.416982   5.091412   6.051593   6.324694   5.537636
                   41         42         43         44         45
    41  H    0.000000
    42  H    2.469866   0.000000
    43  H    4.958462   4.299109   0.000000
    44  H    4.295251   2.485480   2.486619   0.000000
    45  H   10.947930  13.090024  12.645336  13.845097   0.000000
    46  H   10.665590  12.847973  12.981986  13.884122   1.771258
    47  H   10.254568  12.548822  12.500769  13.540595   1.777694
    48  H    4.974084   6.610813   7.048646   7.503393   6.942188
                   46         47         48
    46  H    0.000000
    47  H    1.768285   0.000000
    48  H    6.666551   6.819916   0.000000
 Stoichiometry    C23H21FN2O
 Framework group  C1[X(C23H21FN2O)]
 Deg. of freedom   138
 Full point group                 C1      NOp   1
 RotChk:  IX=0 Diff= 2.81D-03
 Largest Abelian subgroup         C1      NOp   1
 Largest concise Abelian subgroup C1      NOp   1
                         Standard orientation:                         
 ---------------------------------------------------------------------
 Center     Atomic      Atomic             Coordinates (Angstroms)
 Number     Number       Type             X           Y           Z
 ---------------------------------------------------------------------
      1          6           0       -1.967305    0.302732    0.448427
      2          8           0       -2.162557    0.753606    2.111360
      3          6           0       -0.946717   -0.766966    0.377893
      4          9           0       -1.206914   -1.816350    1.208625
      5          6           0        0.034579   -0.877848   -0.523769
      6          6           0        0.885608   -2.111530   -0.657241
      7          7           0        0.357725    0.177126   -1.385408
      8          1           0        1.099533   -0.088215   -2.022933
      9          6           0        0.603731    1.451149   -0.814219
     10          6           0        1.120014    3.965552    0.270796
     11          6           0       -0.402968    2.090091   -0.071287
     12          6           0        1.841504    2.063645   -1.004315
     13          6           0        2.104400    3.322729   -0.476177
     14          6           0       -0.110426    3.350497    0.468924
     15          1           0        2.603881    1.536535   -1.576471
     16          1           0        3.072943    3.789527   -0.640504
     17          1           0       -0.889499    3.855809    1.037218
     18          1           0        1.306522    4.947878    0.699840
     19          7           0       -1.716527    1.604370    0.061783
     20          1           0       -1.316010    0.653305    2.576831
     21          1           0       -2.052754    1.682560    1.388381
     22          1           0        0.819827   -2.465165   -1.693662
     23          6           0        2.324133   -1.775772   -0.318408
     24          6           0        4.971904   -1.007508    0.309926
     25          6           0        3.326149   -1.812229   -1.285202
     26          6           0        2.659599   -1.347958    0.969196
     27          6           0        3.960170   -0.971527    1.277285
     28          6           0        4.631769   -1.433818   -0.974335
     29          1           0        3.085312   -2.131586   -2.298058
     30          1           0        1.887455   -1.295825    1.735918
     31          1           0        4.196487   -0.638784    2.287234
     32          1           0        5.396067   -1.466694   -1.749574
     33          6           0        6.383559   -0.619075    0.657627
     34          6           0       -3.356278   -0.190631    0.113443
     35          6           0       -5.842825   -1.179975   -0.685115
     36          6           0       -3.854894    0.102575   -1.156473
     37          6           0       -4.106933   -0.984093    0.981974
     38          6           0       -5.346818   -1.472160    0.583663
     39          6           0       -5.092837   -0.392777   -1.554571
     40          1           0       -3.267997    0.719114   -1.831969
     41          1           0       -3.729938   -1.207208    1.975429
     42          1           0       -5.930125   -2.080970    1.271186
     43          1           0       -5.472965   -0.157421   -2.546313
     44          1           0       -6.813980   -1.561857   -0.993087
     45          1           0        6.958363   -0.361755   -0.238750
     46          1           0        6.901719   -1.447103    1.159881
     47          1           0        6.402072    0.239648    1.338922
     48          1           0        0.502663   -2.904589   -0.010897
 ---------------------------------------------------------------------
 Rotational constants (GHZ):           0.3547934           0.1220585           0.1042005
 Leave Link  202 at Sun Jun  1 18:40:43 2025, MaxMem= 16106127360 cpu:               0.6 elap:               0.1
 (Enter /cm/shared/apps/Gaussian/g16-C01/g16/l301.exe)
 Basis read from rwf:  (5D, 7F)
 No pseudopotential information found on rwf file.
 There are   864 symmetry adapted cartesian basis functions of A   symmetry.
 There are   810 symmetry adapted basis functions of A   symmetry.
   810 basis functions,  1203 primitive gaussians,   864 cartesian basis functions
    95 alpha electrons       95 beta electrons
       nuclear repulsion energy      2414.7671888058 Hartrees.
 IExCor= 4639 DFT=T Ex+Corr=wB97XD ExCW=0 ScaHFX=  1.000000
 ScaDFX=  1.000000  1.000000  1.000000  1.000000 ScalE2=  1.000000  1.000000
 IRadAn=      5 IRanWt=     -1 IRanGd=            0 ICorTp=0 IEmpDi=121
 HFx  wShort=  0.000000 wLong=  0.200000 cFull=  0.222036 cShort=  0.000000 cLong=  0.777964
 DFx  wShort=  0.000000 wLong=  0.200000 cFull=  0.000000 cShort=  0.000000 cLong=  1.000000
 NAtoms=   48 NActive=   48 NUniq=   48 SFac= 1.00D+00 NAtFMM=   60 NAOKFM=F Big=F
 Integral buffers will be    131072 words long.
 Raffenetti 2 integral format.
 Two-electron integral symmetry is turned on.
 R6Disp:  Grimme-D2 Dispersion energy=       -0.0399868982 Hartrees.
 Nuclear repulsion after empirical dispersion term =     2414.7272019076 Hartrees.
 No density basis found on file    724.
 ------------------------------------------------------------------------------
 Polarizable Continuum Model (PCM)
 =================================
 Model                : PCM.
 Atomic radii         : SMD-Coulomb.
 Polarization charges : Total charges.
 Charge compensation  : None.
 Solution method      : Matrix inversion.
 Cavity type          : VdW (van der Waals Surface) (Alpha=1.000).
 Cavity algorithm     : GePol (No added spheres)
                        Default sphere list used, NSphG=   48.
                        Lebedev-Laikov grids with approx.  5.0 points / Ang**2.
                        Smoothing algorithm: York/Karplus (Gamma=1.0000).
                        Polarization charges: spherical gaussians, with
                                              point-specific exponents (IZeta= 3).
                        Self-potential: point-specific (ISelfS= 7).
                        Self-field    : sphere-specific E.n sum rule (ISelfD= 2).
 1st derivatives      : Analytical E(r).r(x)/FMM algorithm (CHGder, D1EAlg=3).
                        Cavity 1st derivative terms included.
 Solvent              : Ethanol, Eps=  24.852000 Eps(inf)=   1.852593
 ------------------------------------------------------------------------------
 GePol: Number of generator spheres                  =      48
 GePol: Total number of spheres                      =      48
 GePol: Number of exposed spheres                    =      48 (100.00%)
 GePol: Number of points                             =    3505
 GePol: Average weight of points                     =       0.11
 GePol: Minimum weight of points                     =   0.12D-10
 GePol: Maximum weight of points                     =    0.21501
 GePol: Number of points with low weight             =     198
 GePol: Fraction of low-weight points (<1% of avg)   =       5.65%
 GePol: Cavity surface area                          =    387.347 Ang**2
 GePol: Cavity volume                                =    369.955 Ang**3
 ------------------------------------------------------------------------------
 Atomic radii for non-electrostatic terms: SMD-CDS.
 ------------------------------------------------------------------------------
 PCM non-electrostatic energy =        -0.0043579364 Hartrees.
 Nuclear repulsion after PCM non-electrostatic terms =     2414.7228439712 Hartrees.
 Leave Link  301 at Sun Jun  1 18:40:43 2025, MaxMem= 16106127360 cpu:               0.4 elap:               0.1
 (Enter /cm/shared/apps/Gaussian/g16-C01/g16/l302.exe)
 NPDir=0 NMtPBC=     1 NCelOv=     1 NCel=       1 NClECP=     1 NCelD=      1
         NCelK=      1 NCelE2=     1 NClLst=     1 CellRange=     0.0.
 One-electron integrals computed using PRISM.
 One-electron integral symmetry used in STVInt
 NBasis=   810 RedAO= T EigKep=  1.43D-06  NBF=   810
 NBsUse=   803 1.00D-06 EigRej=  9.16D-07 NBFU=   803
 Precomputing XC quadrature grid using
 IXCGrd= 4 IRadAn=           5 IRanWt=          -1 IRanGd=           0 AccXCQ= 0.00D+00.
 Generated NRdTot=       0 NPtTot=           0 NUsed=           0 NTot=          32
 NSgBfM=   857   857   857   857   857 MxSgAt=    48 MxSgA2=    48.
 Leave Link  302 at Sun Jun  1 18:40:46 2025, MaxMem= 16106127360 cpu:              40.6 elap:               2.8
 (Enter /cm/shared/apps/Gaussian/g16-C01/g16/l303.exe)
 DipDrv:  MaxL=1.
 Leave Link  303 at Sun Jun  1 18:40:46 2025, MaxMem= 16106127360 cpu:               1.0 elap:               0.2
 (Enter /cm/shared/apps/Gaussian/g16-C01/g16/l401.exe)
 Initial guess from the checkpoint file:  "7_to_8_TS2_1.734A"
 B after Tr=    -0.000000    0.000000    0.000000
         Rot=    0.999999   -0.001013   -0.000260   -0.000273 Ang=  -0.12 deg.
 Guess basis will be translated and rotated to current coordinates.
 JPrj=2 DoOrth=T DoCkMO=T.
 Generating alternative initial guess.
 ExpMin= 2.65D-02 ExpMax= 2.93D+03 ExpMxC= 4.41D+02 IAcc=3 IRadAn=         5 AccDes= 0.00D+00
 Harris functional with IExCor= 4639 and IRadAn=       5 diagonalized for initial guess.
 HarFok:  IExCor= 4639 AccDes= 0.00D+00 IRadAn=         5 IDoV= 1 UseB2=F ITyADJ=14
 ICtDFT=  3500011 ScaDFX=  1.000000  1.000000  1.000000  1.000000
 FoFCou: FMM=F IPFlag=           0 FMFlag=      100000 FMFlg1=           0
         NFxFlg=           0 DoJE=T BraDBF=F KetDBF=T FulRan=T
         wScrn=  0.000000 ICntrl=       500 IOpCl=  0 I1Cent=   200000004 NGrid=           0
         NMat0=    1 NMatS0=      1 NMatT0=    0 NMatD0=    1 NMtDS0=    0 NMtDT0=    0
 Petite list used in FoFCou.
 Harris En= -1122.24197645100    
 Leave Link  401 at Sun Jun  1 18:40:57 2025, MaxMem= 16106127360 cpu:             296.5 elap:              10.8
 (Enter /cm/shared/apps/Gaussian/g16-C01/g16/l502.exe)
 Integral symmetry usage will be decided dynamically.
 Closed shell SCF:
 Using DIIS extrapolation, IDIIS=  1040.
 NGot= 16106127360 LenX= 16104590708 LenY= 16103843348
 Requested convergence on RMS density matrix=1.00D-08 within 128 cycles.
 Requested convergence on MAX density matrix=1.00D-06.
 Requested convergence on             energy=1.00D-06.
 No special actions if energy rises.
 Fock matrices will be formed incrementally for  20 cycles.

 Cycle   1  Pass 1  IDiag  1:
 FoFJK:  IHMeth= 1 ICntrl=       0 DoSepK=T KAlg= 0 I1Cent=           0 FoldK=F
 IRaf=         1 NMat=       1 IRICut=       1 DoRegI=T DoRafI=F ISym2E= 0 IDoP0=0 IntGTp=1.
 FoFCou: FMM=F IPFlag=           0 FMFlag=      100000 FMFlg1=           0
         NFxFlg=           0 DoJE=T BraDBF=F KetDBF=F FulRan=T
         wScrn=  0.000000 ICntrl=       500 IOpCl=  0 I1Cent=           0 NGrid=           0
         NMat0=    1 NMatS0=      1 NMatT0=    0 NMatD0=    1 NMtDS0=    0 NMtDT0=    0
 Symmetry not used in FoFCou.
 Inv3:  Mode=1 IEnd=    36855075.
 Iteration    1 A*A^-1 deviation from unit magnitude is 5.77D-15 for   2509.
 Iteration    1 A*A^-1 deviation from orthogonality  is 4.63D-15 for   2509    398.
 Iteration    1 A^-1*A deviation from unit magnitude is 5.55D-15 for   2509.
 Iteration    1 A^-1*A deviation from orthogonality  is 2.68D-15 for   1740    487.
 E= -1173.03465938723    
 DIIS: error= 1.83D-03 at cycle   1 NSaved=   1.
 NSaved= 1 IEnMin= 1 EnMin= -1173.03465938723     IErMin= 1 ErrMin= 1.83D-03
 ErrMax= 1.83D-03  0.00D+00 EMaxC= 1.00D-01 BMatC= 7.72D-03 BMatP= 7.72D-03
 IDIUse=3 WtCom= 9.82D-01 WtEn= 1.83D-02
 Coeff-Com:  0.100D+01
 Coeff-En:   0.100D+01
 Coeff:      0.100D+01
 Gap=     0.475 Goal=   None    Shift=    0.000
 GapD=    0.475 DampG=2.000 DampE=1.000 DampFc=2.0000 IDamp=-1.
 RMSDP=2.75D-03 MaxDP=1.79D-01              OVMax= 1.56D-02

 Cycle   2  Pass 1  IDiag  1:
 RMSU=  2.74D-03    CP:  9.96D-01
 E= -1173.04306767698     Delta-E=       -0.008408289747 Rises=F Damp=F
 DIIS: error= 2.71D-04 at cycle   2 NSaved=   2.
 NSaved= 2 IEnMin= 2 EnMin= -1173.04306767698     IErMin= 2 ErrMin= 2.71D-04
 ErrMax= 2.71D-04  0.00D+00 EMaxC= 1.00D-01 BMatC= 1.71D-04 BMatP= 7.72D-03
 IDIUse=3 WtCom= 9.97D-01 WtEn= 2.71D-03
 Coeff-Com: -0.570D-01 0.106D+01
 Coeff-En:   0.000D+00 0.100D+01
 Coeff:     -0.569D-01 0.106D+01
 Gap=     0.293 Goal=   None    Shift=    0.000
 RMSDP=4.29D-04 MaxDP=4.33D-02 DE=-8.41D-03 OVMax= 5.86D-03

 Cycle   3  Pass 1  IDiag  1:
 RMSU=  3.45D-04    CP:  9.97D-01  1.09D+00
 E= -1173.04342324498     Delta-E=       -0.000355567996 Rises=F Damp=F
 DIIS: error= 1.06D-04 at cycle   3 NSaved=   3.
 NSaved= 3 IEnMin= 3 EnMin= -1173.04342324498     IErMin= 3 ErrMin= 1.06D-04
 ErrMax= 1.06D-04  0.00D+00 EMaxC= 1.00D-01 BMatC= 6.73D-05 BMatP= 1.71D-04
 IDIUse=3 WtCom= 9.99D-01 WtEn= 1.06D-03
 Coeff-Com: -0.364D-01 0.387D+00 0.649D+00
 Coeff-En:   0.000D+00 0.000D+00 0.100D+01
 Coeff:     -0.363D-01 0.387D+00 0.650D+00
 Gap=     0.293 Goal=   None    Shift=    0.000
 RMSDP=1.64D-04 MaxDP=1.10D-02 DE=-3.56D-04 OVMax= 2.74D-03

 Cycle   4  Pass 1  IDiag  1:
 RMSU=  1.58D-04    CP:  9.97D-01  1.10D+00  1.00D+00
 E= -1173.04349471743     Delta-E=       -0.000071472457 Rises=F Damp=F
 DIIS: error= 4.77D-05 at cycle   4 NSaved=   4.
 NSaved= 4 IEnMin= 4 EnMin= -1173.04349471743     IErMin= 4 ErrMin= 4.77D-05
 ErrMax= 4.77D-05  0.00D+00 EMaxC= 1.00D-01 BMatC= 1.13D-05 BMatP= 6.73D-05
 IDIUse=1 WtCom= 1.00D+00 WtEn= 0.00D+00
 Coeff-Com: -0.953D-03-0.798D-01 0.235D+00 0.846D+00
 Coeff:     -0.953D-03-0.798D-01 0.235D+00 0.846D+00
 Gap=     0.293 Goal=   None    Shift=    0.000
 RMSDP=8.32D-05 MaxDP=8.60D-03 DE=-7.15D-05 OVMax= 1.60D-03

 Cycle   5  Pass 1  IDiag  1:
 RMSU=  5.81D-05    CP:  9.98D-01  1.10D+00  1.14D+00  1.09D+00
 E= -1173.04351094430     Delta-E=       -0.000016226871 Rises=F Damp=F
 DIIS: error= 2.44D-05 at cycle   5 NSaved=   5.
 NSaved= 5 IEnMin= 5 EnMin= -1173.04351094430     IErMin= 5 ErrMin= 2.44D-05
 ErrMax= 2.44D-05  0.00D+00 EMaxC= 1.00D-01 BMatC= 1.72D-06 BMatP= 1.13D-05
 IDIUse=1 WtCom= 1.00D+00 WtEn= 0.00D+00
 Coeff-Com:  0.295D-02-0.735D-01 0.434D-01 0.373D+00 0.654D+00
 Coeff:      0.295D-02-0.735D-01 0.434D-01 0.373D+00 0.654D+00
 Gap=     0.293 Goal=   None    Shift=    0.000
 RMSDP=2.45D-05 MaxDP=1.35D-03 DE=-1.62D-05 OVMax= 5.26D-04

 Cycle   6  Pass 1  IDiag  1:
 RMSU=  1.99D-05    CP:  9.98D-01  1.10D+00  1.17D+00  1.15D+00  1.01D+00
 E= -1173.04351317143     Delta-E=       -0.000002227125 Rises=F Damp=F
 DIIS: error= 7.70D-06 at cycle   6 NSaved=   6.
 NSaved= 6 IEnMin= 6 EnMin= -1173.04351317143     IErMin= 6 ErrMin= 7.70D-06
 ErrMax= 7.70D-06  0.00D+00 EMaxC= 1.00D-01 BMatC= 2.53D-07 BMatP= 1.72D-06
 IDIUse=1 WtCom= 1.00D+00 WtEn= 0.00D+00
 Coeff-Com:  0.140D-02-0.158D-01-0.232D-01-0.127D-02 0.260D+00 0.779D+00
 Coeff:      0.140D-02-0.158D-01-0.232D-01-0.127D-02 0.260D+00 0.779D+00
 Gap=     0.293 Goal=   None    Shift=    0.000
 RMSDP=1.14D-05 MaxDP=6.80D-04 DE=-2.23D-06 OVMax= 3.20D-04

 Cycle   7  Pass 1  IDiag  1:
 RMSU=  7.30D-06    CP:  9.98D-01  1.10D+00  1.18D+00  1.18D+00  1.07D+00
                    CP:  1.30D+00
 E= -1173.04351362514     Delta-E=       -0.000000453709 Rises=F Damp=F
 DIIS: error= 2.42D-06 at cycle   7 NSaved=   7.
 NSaved= 7 IEnMin= 7 EnMin= -1173.04351362514     IErMin= 7 ErrMin= 2.42D-06
 ErrMax= 2.42D-06  0.00D+00 EMaxC= 1.00D-01 BMatC= 2.82D-08 BMatP= 2.53D-07
 IDIUse=1 WtCom= 1.00D+00 WtEn= 0.00D+00
 Coeff-Com: -0.126D-03 0.886D-02-0.152D-01-0.720D-01-0.251D-01 0.224D+00
 Coeff-Com:  0.880D+00
 Coeff:     -0.126D-03 0.886D-02-0.152D-01-0.720D-01-0.251D-01 0.224D+00
 Coeff:      0.880D+00
 Gap=     0.293 Goal=   None    Shift=    0.000
 RMSDP=6.85D-06 MaxDP=5.79D-04 DE=-4.54D-07 OVMax= 1.78D-04

 Cycle   8  Pass 1  IDiag  1:
 RMSU=  3.57D-06    CP:  9.98D-01  1.10D+00  1.18D+00  1.19D+00  1.14D+00
                    CP:  1.45D+00  1.21D+00
 E= -1173.04351371519     Delta-E=       -0.000000090052 Rises=F Damp=F
 DIIS: error= 1.48D-06 at cycle   8 NSaved=   8.
 NSaved= 8 IEnMin= 8 EnMin= -1173.04351371519     IErMin= 8 ErrMin= 1.48D-06
 ErrMax= 1.48D-06  0.00D+00 EMaxC= 1.00D-01 BMatC= 5.11D-09 BMatP= 2.82D-08
 IDIUse=1 WtCom= 1.00D+00 WtEn= 0.00D+00
 Coeff-Com: -0.210D-03 0.489D-02-0.200D-02-0.238D-01-0.352D-01-0.396D-01
 Coeff-Com:  0.294D+00 0.802D+00
 Coeff:     -0.210D-03 0.489D-02-0.200D-02-0.238D-01-0.352D-01-0.396D-01
 Coeff:      0.294D+00 0.802D+00
 Gap=     0.293 Goal=   None    Shift=    0.000
 RMSDP=2.36D-06 MaxDP=1.75D-04 DE=-9.01D-08 OVMax= 7.25D-05

 Cycle   9  Pass 1  IDiag  1:
 RMSU=  1.34D-06    CP:  9.98D-01  1.10D+00  1.18D+00  1.19D+00  1.15D+00
                    CP:  1.52D+00  1.35D+00  1.22D+00
 E= -1173.04351372879     Delta-E=       -0.000000013603 Rises=F Damp=F
 DIIS: error= 4.11D-07 at cycle   9 NSaved=   9.
 NSaved= 9 IEnMin= 9 EnMin= -1173.04351372879     IErMin= 9 ErrMin= 4.11D-07
 ErrMax= 4.11D-07  0.00D+00 EMaxC= 1.00D-01 BMatC= 6.73D-10 BMatP= 5.11D-09
 IDIUse=1 WtCom= 1.00D+00 WtEn= 0.00D+00
 Coeff-Com: -0.209D-04-0.553D-03 0.215D-02 0.730D-02 0.660D-03-0.518D-01
 Coeff-Com: -0.944D-01 0.165D+00 0.972D+00
 Coeff:     -0.209D-04-0.553D-03 0.215D-02 0.730D-02 0.660D-03-0.518D-01
 Coeff:     -0.944D-01 0.165D+00 0.972D+00
 Gap=     0.293 Goal=   None    Shift=    0.000
 RMSDP=1.33D-06 MaxDP=9.85D-05 DE=-1.36D-08 OVMax= 3.86D-05

 Cycle  10  Pass 1  IDiag  1:
 RMSU=  5.90D-07    CP:  9.98D-01  1.10D+00  1.18D+00  1.19D+00  1.15D+00
                    CP:  1.54D+00  1.44D+00  1.40D+00  1.35D+00
 E= -1173.04351373196     Delta-E=       -0.000000003169 Rises=F Damp=F
 DIIS: error= 1.37D-07 at cycle  10 NSaved=  10.
 NSaved=10 IEnMin=10 EnMin= -1173.04351373196     IErMin=10 ErrMin= 1.37D-07
 ErrMax= 1.37D-07  0.00D+00 EMaxC= 1.00D-01 BMatC= 1.27D-10 BMatP= 6.73D-10
 IDIUse=1 WtCom= 1.00D+00 WtEn= 0.00D+00
 Coeff-Com:  0.244D-04-0.961D-03 0.111D-02 0.628D-02 0.610D-02-0.147D-01
 Coeff-Com: -0.814D-01-0.566D-01 0.361D+00 0.779D+00
 Coeff:      0.244D-04-0.961D-03 0.111D-02 0.628D-02 0.610D-02-0.147D-01
 Coeff:     -0.814D-01-0.566D-01 0.361D+00 0.779D+00
 Gap=     0.293 Goal=   None    Shift=    0.000
 RMSDP=4.53D-07 MaxDP=2.92D-05 DE=-3.17D-09 OVMax= 1.41D-05

 Cycle  11  Pass 1  IDiag  1:
 RMSU=  2.29D-07    CP:  9.98D-01  1.10D+00  1.18D+00  1.19D+00  1.15D+00
                    CP:  1.54D+00  1.46D+00  1.48D+00  1.50D+00  1.05D+00
 E= -1173.04351373184     Delta-E=        0.000000000125 Rises=F Damp=F
 DIIS: error= 6.03D-08 at cycle  11 NSaved=  11.
 NSaved=11 IEnMin=10 EnMin= -1173.04351373196     IErMin=11 ErrMin= 6.03D-08
 ErrMax= 6.03D-08  0.00D+00 EMaxC= 1.00D-01 BMatC= 1.47D-11 BMatP= 1.27D-10
 IDIUse=1 WtCom= 1.00D+00 WtEn= 0.00D+00
 Coeff-Com:  0.108D-04-0.236D-03 0.719D-04 0.101D-02 0.206D-02 0.207D-02
 Coeff-Com: -0.133D-01-0.375D-01-0.857D-02 0.245D+00 0.809D+00
 Coeff:      0.108D-04-0.236D-03 0.719D-04 0.101D-02 0.206D-02 0.207D-02
 Coeff:     -0.133D-01-0.375D-01-0.857D-02 0.245D+00 0.809D+00
 Gap=     0.293 Goal=   None    Shift=    0.000
 RMSDP=1.42D-07 MaxDP=1.20D-05 DE= 1.25D-10 OVMax= 4.53D-06

 Cycle  12  Pass 1  IDiag  1:
 RMSU=  7.90D-08    CP:  9.98D-01  1.10D+00  1.18D+00  1.19D+00  1.15D+00
                    CP:  1.54D+00  1.46D+00  1.49D+00  1.53D+00  1.17D+00
                    CP:  1.22D+00
 E= -1173.04351373207     Delta-E=       -0.000000000228 Rises=F Damp=F
 DIIS: error= 2.21D-08 at cycle  12 NSaved=  12.
 NSaved=12 IEnMin=12 EnMin= -1173.04351373207     IErMin=12 ErrMin= 2.21D-08
 ErrMax= 2.21D-08  0.00D+00 EMaxC= 1.00D-01 BMatC= 2.32D-12 BMatP= 1.47D-11
 IDIUse=1 WtCom= 1.00D+00 WtEn= 0.00D+00
 Coeff-Com: -0.112D-05 0.101D-03-0.177D-03-0.834D-03-0.420D-03 0.325D-02
 Coeff-Com:  0.103D-01-0.184D-02-0.690D-01-0.660D-01 0.223D+00 0.901D+00
 Coeff:     -0.112D-05 0.101D-03-0.177D-03-0.834D-03-0.420D-03 0.325D-02
 Coeff:      0.103D-01-0.184D-02-0.690D-01-0.660D-01 0.223D+00 0.901D+00
 Gap=     0.293 Goal=   None    Shift=    0.000
 RMSDP=7.54D-08 MaxDP=6.80D-06 DE=-2.28D-10 OVMax= 2.48D-06

 Cycle  13  Pass 1  IDiag  1:
 RMSU=  3.10D-08    CP:  9.98D-01  1.10D+00  1.18D+00  1.19D+00  1.15D+00
                    CP:  1.55D+00  1.46D+00  1.49D+00  1.55D+00  1.24D+00
                    CP:  1.38D+00  1.09D+00
 E= -1173.04351373207     Delta-E=       -0.000000000005 Rises=F Damp=F
 DIIS: error= 7.58D-09 at cycle  13 NSaved=  13.
 NSaved=13 IEnMin=13 EnMin= -1173.04351373207     IErMin=13 ErrMin= 7.58D-09
 ErrMax= 7.58D-09  0.00D+00 EMaxC= 1.00D-01 BMatC= 3.76D-13 BMatP= 2.32D-12
 IDIUse=1 WtCom= 1.00D+00 WtEn= 0.00D+00
 Coeff-Com: -0.187D-05 0.642D-04-0.632D-04-0.392D-03-0.413D-03 0.704D-03
 Coeff-Com:  0.489D-02 0.497D-02-0.183D-01-0.519D-01-0.579D-01 0.276D+00
 Coeff-Com:  0.842D+00
 Coeff:     -0.187D-05 0.642D-04-0.632D-04-0.392D-03-0.413D-03 0.704D-03
 Coeff:      0.489D-02 0.497D-02-0.183D-01-0.519D-01-0.579D-01 0.276D+00
 Coeff:      0.842D+00
 Gap=     0.293 Goal=   None    Shift=    0.000
 RMSDP=2.40D-08 MaxDP=1.70D-06 DE=-5.46D-12 OVMax= 8.21D-07

 Cycle  14  Pass 1  IDiag  1:
 RMSU=  1.11D-08    CP:  9.98D-01  1.10D+00  1.18D+00  1.19D+00  1.15D+00
                    CP:  1.55D+00  1.46D+00  1.50D+00  1.56D+00  1.25D+00
                    CP:  1.44D+00  1.25D+00  1.22D+00
 E= -1173.04351373195     Delta-E=        0.000000000124 Rises=F Damp=F
 DIIS: error= 3.78D-09 at cycle  14 NSaved=  14.
 NSaved=14 IEnMin=13 EnMin= -1173.04351373207     IErMin=14 ErrMin= 3.78D-09
 ErrMax= 3.78D-09  0.00D+00 EMaxC= 1.00D-01 BMatC= 5.52D-14 BMatP= 3.76D-13
 IDIUse=1 WtCom= 1.00D+00 WtEn= 0.00D+00
 Coeff-Com: -0.360D-06 0.289D-05 0.862D-05 0.156D-04-0.560D-04-0.264D-03
 Coeff-Com: -0.232D-03 0.154D-02 0.503D-02-0.347D-02-0.528D-01-0.466D-01
 Coeff-Com:  0.242D+00 0.855D+00
 Coeff:     -0.360D-06 0.289D-05 0.862D-05 0.156D-04-0.560D-04-0.264D-03
 Coeff:     -0.232D-03 0.154D-02 0.503D-02-0.347D-02-0.528D-01-0.466D-01
 Coeff:      0.242D+00 0.855D+00
 Gap=     0.293 Goal=   None    Shift=    0.000
 RMSDP=9.30D-09 MaxDP=8.19D-07 DE= 1.24D-10 OVMax= 3.22D-07

 Error on total polarization charges =  0.06846
 SCF Done:  E(RwB97XD) =  -1173.04351373     A.U. after   14 cycles
            NFock= 14  Conv=0.93D-08     -V/T= 2.0050
 KE= 1.167179673717D+03 PE=-7.562599744238D+03 EE= 2.807653712818D+03
 SMD-CDS (non-electrostatic) energy       (kcal/mol) =      -2.73
 (included in total energy above)
 Leave Link  502 at Sun Jun  1 18:57:31 2025, MaxMem= 16106127360 cpu:           37856.5 elap:             993.5
 (Enter /cm/shared/apps/Gaussian/g16-C01/g16/l701.exe)
 ... and contract with generalized density number  0.
 Compute integral first derivatives.
 R6Disp: Adding Grimme-D2 dispersion energy 1st derivatives to the gradient.
 D1PCM: PCM CHGder 1st derivatives, ID1Alg=3 FixD1E=F DoIter=F DoCFld=F I1PDM=0.
 GePol: Maximum number of non-zero 1st derivatives   =     246
 Leave Link  701 at Sun Jun  1 18:57:36 2025, MaxMem= 16106127360 cpu:             163.2 elap:               5.1
 (Enter /cm/shared/apps/Gaussian/g16-C01/g16/l702.exe)
 L702 exits ... SP integral derivatives will be done elsewhere.
 Leave Link  702 at Sun Jun  1 18:57:36 2025, MaxMem= 16106127360 cpu:               0.5 elap:               0.1
 (Enter /cm/shared/apps/Gaussian/g16-C01/g16/l703.exe)
 Integral derivatives from FoFJK, PRISM(SPDF).
 Compute integral first derivatives, UseDBF=F ICtDFT=           0.
 Calling FoFJK, ICntrl=      2127 FMM=F ISym2X=0 I1Cent= 0 IOpClX= 0 NMat=1 NMatS=1 NMatT=0.
 FoFJK:  IHMeth= 1 ICntrl=    2127 DoSepK=T KAlg= 0 I1Cent=           0 FoldK=F
 IRaf=         1 NMat=       1 IRICut=       1 DoRegI=T DoRafI=F ISym2E= 0 IDoP0=0 IntGTp=1.
 FoFCou: FMM=F IPFlag=           0 FMFlag=      100000 FMFlg1=         800
         NFxFlg=           0 DoJE=F BraDBF=F KetDBF=F FulRan=T
         wScrn=  0.000000 ICntrl=      2527 IOpCl=  0 I1Cent=           0 NGrid=           0
         NMat0=    1 NMatS0=      1 NMatT0=    0 NMatD0=    1 NMtDS0=    0 NMtDT0=    0
 Symmetry not used in FoFCou.
 Leave Link  703 at Sun Jun  1 19:02:40 2025, MaxMem= 16106127360 cpu:           12052.6 elap:             303.8
 (Enter /cm/shared/apps/Gaussian/g16-C01/g16/l716.exe)
 Dipole        = 1.62086888D+00-1.00190374D+00-4.51802087D-02
 ***** Axes restored to original set *****
 -------------------------------------------------------------------
 Center     Atomic                   Forces (Hartrees/Bohr)
 Number     Number              X              Y              Z
 -------------------------------------------------------------------
      1        6           0.000201121   -0.000824809   -0.002472276
      2        8          -0.000238482   -0.000229852    0.002666335
      3        6          -0.000027188    0.000046284    0.000198712
      4        9          -0.000038701   -0.000034714   -0.000005306
      5        6           0.000030209    0.000006363    0.000004713
      6        6          -0.000010004   -0.000005034    0.000007202
      7        7           0.000006296   -0.000007402    0.000016071
      8        1           0.000004399    0.000003172   -0.000002959
      9        6          -0.000006694   -0.000005670   -0.000007196
     10        6           0.000007338   -0.000008294    0.000011811
     11        6           0.000035721    0.000028949   -0.000023623
     12        6           0.000004227   -0.000002920   -0.000003035
     13        6          -0.000005592   -0.000004392    0.000000692
     14        6          -0.000044050   -0.000048341    0.000023582
     15        1          -0.000004561   -0.000002811   -0.000000333
     16        1          -0.000000596    0.000000511   -0.000005055
     17        1          -0.000003982    0.000005659   -0.000008961
     18        1          -0.000000003   -0.000000102   -0.000002622
     19        7           0.000409574    0.000113206   -0.001318175
     20        1          -0.000013669   -0.000017665   -0.000006298
     21        1          -0.000261270    0.001022540    0.000790506
     22        1          -0.000003065   -0.000000295    0.000001833
     23        6           0.000003420   -0.000000202    0.000001049
     24        6          -0.000000649    0.000000808    0.000004505
     25        6           0.000000228    0.000000293    0.000000168
     26        6           0.000000688    0.000003386    0.000003214
     27        6          -0.000000720    0.000001217    0.000001830
     28        6          -0.000000470   -0.000004124    0.000001776
     29        1           0.000000104   -0.000001748    0.000002737
     30        1          -0.000001568    0.000001225    0.000001461
     31        1          -0.000001012    0.000001013    0.000002353
     32        1           0.000000798   -0.000002025    0.000002789
     33        6          -0.000001848    0.000000924    0.000002344
     34        6          -0.000038587   -0.000015396    0.000112526
     35        6          -0.000000304   -0.000005574   -0.000009722
     36        6          -0.000021517    0.000019043   -0.000002679
     37        6          -0.000005891   -0.000029344   -0.000017785
     38        6           0.000008107    0.000006766    0.000014248
     39        6          -0.000007917    0.000001263    0.000004071
     40        1          -0.000005689   -0.000006447   -0.000000164
     41        1           0.000031693   -0.000003226    0.000005644
     42        1          -0.000001979    0.000001296   -0.000000500
     43        1          -0.000001184   -0.000000564   -0.000003722
     44        1          -0.000000369   -0.000001094   -0.000001738
     45        1          -0.000000038   -0.000001087    0.000002937
     46        1          -0.000001086   -0.000000251    0.000003396
     47        1           0.000000157   -0.000000171    0.000002866
     48        1           0.000004606   -0.000000366    0.000000778
 -------------------------------------------------------------------
 Cartesian Forces:  Max     0.002666335 RMS     0.000351411
 Leave Link  716 at Sun Jun  1 19:02:40 2025, MaxMem= 16106127360 cpu:               0.3 elap:               0.1
 (Enter /cm/shared/apps/Gaussian/g16-C01/g16/l103.exe)

 GradGradGradGradGradGradGradGradGradGradGradGradGradGradGradGradGradGrad
 Berny optimization.
 FormGI is forming the generalized inverse of G from B-inverse, IUseBI=4.
 GSVD:  received Info=                   1 from GESDD.
 Internal  Forces:  Max     0.002123868 RMS     0.000176180
 Search for a saddle point.
 Step number   2 out of a maximum of  266
 All quantities printed in internal units (Hartrees-Bohrs-Radians)
 Swapping is turned off.
 Update second derivatives using D2CorX and points    1    2
 ITU=  0  0
     Eigenvalues ---   -0.07290   0.00030   0.00244   0.00375   0.00483
     Eigenvalues ---    0.00632   0.00809   0.01070   0.01201   0.01511
     Eigenvalues ---    0.01566   0.01655   0.01658   0.01726   0.01750
     Eigenvalues ---    0.01762   0.01774   0.01794   0.01834   0.01966
     Eigenvalues ---    0.01998   0.02097   0.02107   0.02136   0.02276
     Eigenvalues ---    0.02387   0.02430   0.02433   0.02502   0.02534
     Eigenvalues ---    0.02646   0.02663   0.02679   0.02703   0.02749
     Eigenvalues ---    0.02808   0.02819   0.02872   0.03301   0.04849
     Eigenvalues ---    0.05332   0.05552   0.05700   0.05763   0.07631
     Eigenvalues ---    0.08175   0.08297   0.10445   0.10746   0.10756
     Eigenvalues ---    0.11258   0.11392   0.11526   0.11535   0.11580
     Eigenvalues ---    0.11865   0.11907   0.12066   0.12133   0.12150
     Eigenvalues ---    0.12155   0.12469   0.12524   0.12718   0.13611
     Eigenvalues ---    0.14434   0.14513   0.15696   0.16993   0.17511
     Eigenvalues ---    0.18163   0.18309   0.19033   0.19090   0.19177
     Eigenvalues ---    0.19269   0.19337   0.19545   0.19655   0.19675
     Eigenvalues ---    0.20154   0.20814   0.20853   0.21520   0.22602
     Eigenvalues ---    0.23832   0.25348   0.27075   0.28394   0.28982
     Eigenvalues ---    0.30069   0.30929   0.32372   0.32628   0.33506
     Eigenvalues ---    0.33734   0.33811   0.34101   0.34294   0.34632
     Eigenvalues ---    0.34750   0.35195   0.35744   0.35794   0.36020
     Eigenvalues ---    0.36025   0.36099   0.36195   0.36217   0.36246
     Eigenvalues ---    0.36317   0.36384   0.36413   0.36707   0.36868
     Eigenvalues ---    0.37198   0.38514   0.40590   0.41941   0.42068
     Eigenvalues ---    0.42240   0.42793   0.43014   0.43508   0.46247
     Eigenvalues ---    0.46520   0.47619   0.47979   0.48001   0.48100
     Eigenvalues ---    0.48249   0.48283   0.50865   0.51499   0.51678
     Eigenvalues ---    0.52087   0.604401000.000001000.000001000.00000
     Eigenvalues --- 1000.000001000.000001000.000001000.000001000.00000
     Eigenvalues --- 1000.000001000.000001000.000001000.000001000.00000
     Eigenvalues --- 1000.000001000.000001000.000001000.000001000.00000
     Eigenvalues --- 1000.000001000.000001000.000001000.000001000.00000
     Eigenvalues --- 1000.000001000.000001000.000001000.000001000.00000
     Eigenvalues --- 1000.000001000.000001000.000001000.000001000.00000
     Eigenvalues --- 1000.000001000.000001000.000001000.000001000.00000
     Eigenvalues --- 1000.000001000.000001000.000001000.000001000.00000
     Eigenvalues --- 1000.000001000.000001000.000001000.000001000.00000
     Eigenvalues --- 1000.000001000.000001000.000001000.000001000.00000
     Eigenvalues --- 1000.000001000.000001000.000001000.000001000.00000
     Eigenvalues --- 1000.000001000.000001000.000001000.000001000.00000
     Eigenvalues --- 1000.000001000.000001000.000001000.000001000.00000
     Eigenvalues --- 1000.000001000.000001000.000001000.000001000.00000
     Eigenvalues --- 1000.000001000.000001000.000001000.000001000.00000
     Eigenvalues --- 1000.000001000.000001000.000001000.000001000.00000
     Eigenvalues --- 1000.000001000.000001000.000001000.000001000.00000
     Eigenvalues --- 1000.000001000.000001000.000001000.000001000.00000
     Eigenvalues --- 1000.000001000.000001000.000001000.000001000.00000
     Eigenvalues --- 1000.000001000.000001000.000001000.000001000.00000
     Eigenvalues --- 1000.000001000.000001000.000001000.000001000.00000
     Eigenvalues --- 1000.000001000.000001000.000001000.000001000.00000
     Eigenvalues --- 1000.000001000.000001000.000001000.000001000.00000
     Eigenvalues --- 1000.00000
 Eigenvectors required to have negative eigenvalues:
                          R26       R5        R2        A39       A41
   1                    0.73681  -0.61729  -0.13909  -0.11088  -0.09588
                          D13       D59       D61       D6        D60
   1                    0.09230  -0.08997  -0.08750   0.03588   0.03529
 RFO step:  Lambda0=2.121192865D-06 Lambda=-2.16576928D-05.
 Linear search not attempted -- option 19 set.
 Iteration  1 RMS(Cart)=  0.00640092 RMS(Int)=  0.00001275
 Iteration  2 RMS(Cart)=  0.00002341 RMS(Int)=  0.00000054
 Iteration  3 RMS(Cart)=  0.00000000 RMS(Int)=  0.00000054
 Iteration  1 RMS(Cart)=  0.00000013 RMS(Int)=  0.00000003
 ITry= 1 IFail=0 DXMaxC= 3.11D-02 DCOld= 1.00D+10 DXMaxT= 3.00D-01 DXLimC= 3.00D+00 Rises=F
 Variable       Old X    -DE/DX   Delta X   Delta X   Delta X     New X
                                 (Linear)    (Quad)   (Total)
    R1        2.79707  -0.00006   0.00000  -0.00008  -0.00008   2.79699
    R2        2.60936   0.00025   0.00000   0.00165   0.00165   2.61101
    R3        2.85647   0.00003   0.00000  -0.00001  -0.00001   2.85646
    R4        1.83543  -0.00001   0.00000  -0.00003  -0.00003   1.83540
    R5        2.23412   0.00102   0.00000   0.01092   0.01093   2.24505
    R6        2.57657   0.00003   0.00000  -0.00000  -0.00000   2.57656
    R7        2.52703   0.00002   0.00000   0.00011   0.00011   2.52714
    R8        2.84342  -0.00001   0.00000   0.00002   0.00002   2.84344
    R9        2.64549   0.00001   0.00000   0.00010   0.00010   2.64559
   R10        2.07315   0.00000   0.00000  -0.00000  -0.00000   2.07315
   R11        2.86398   0.00000   0.00000   0.00005   0.00005   2.86403
   R12        2.06435  -0.00000   0.00000  -0.00002  -0.00002   2.06433
   R13        1.91518   0.00000   0.00000   0.00002   0.00002   1.91520
   R14        2.67909   0.00001   0.00000  -0.00004  -0.00004   2.67905
   R15        2.65480  -0.00001   0.00000  -0.00023  -0.00023   2.65457
   R16        2.63437  -0.00001   0.00000  -0.00002  -0.00002   2.63435
   R17        2.63222   0.00000   0.00000   0.00000   0.00000   2.63223
   R18        2.62633  -0.00000   0.00000   0.00002   0.00002   2.62635
   R19        2.05609   0.00000   0.00000  -0.00000  -0.00000   2.05609
   R20        2.64968  -0.00005   0.00000  -0.00018  -0.00018   2.64951
   R21        2.65846  -0.00004   0.00000   0.00030   0.00030   2.65876
   R22        2.62756   0.00000   0.00000   0.00000   0.00000   2.62756
   R23        2.05835  -0.00000   0.00000  -0.00002  -0.00002   2.05833
   R24        2.05536  -0.00000   0.00000  -0.00000  -0.00000   2.05536
   R25        2.05733   0.00000   0.00000   0.00001   0.00001   2.05734
   R26        2.59039   0.00145   0.00000   0.00251   0.00251   2.59290
   R27        2.63212   0.00000   0.00000   0.00002   0.00002   2.63214
   R28        2.64122   0.00000   0.00000  -0.00002  -0.00002   2.64120
   R29        2.64608  -0.00000   0.00000  -0.00003  -0.00003   2.64605
   R30        2.63666   0.00001   0.00000   0.00003   0.00003   2.63669
   R31        2.84374  -0.00000   0.00000  -0.00000  -0.00000   2.84373
   R32        2.63512   0.00000   0.00000  -0.00002  -0.00002   2.63510
   R33        2.05787  -0.00000   0.00000  -0.00000  -0.00000   2.05786
   R34        2.62400  -0.00000   0.00000   0.00002   0.00002   2.62402
   R35        2.05866   0.00000   0.00000   0.00000   0.00000   2.05866
   R36        2.05847   0.00000   0.00000  -0.00000  -0.00000   2.05846
   R37        2.05818   0.00000   0.00000   0.00000   0.00000   2.05818
   R38        2.07018  -0.00000   0.00000   0.00001   0.00001   2.07019
   R39        2.07559  -0.00000   0.00000   0.00001   0.00001   2.07559
   R40        2.07174   0.00000   0.00000  -0.00002  -0.00002   2.07172
   R41        2.63701   0.00001   0.00000  -0.00006  -0.00006   2.63696
   R42        2.63711  -0.00000   0.00000   0.00022   0.00022   2.63732
   R43        2.63289   0.00001   0.00000   0.00011   0.00011   2.63300
   R44        2.63081   0.00000   0.00000  -0.00012  -0.00012   2.63069
   R45        2.05609   0.00000   0.00000   0.00001   0.00001   2.05610
   R46        2.62961   0.00001   0.00000   0.00013   0.00013   2.62974
   R47        2.05352  -0.00001   0.00000  -0.00007  -0.00007   2.05345
   R48        2.62813  -0.00001   0.00000  -0.00017  -0.00017   2.62796
   R49        2.05177   0.00002   0.00000  -0.00000  -0.00000   2.05177
   R50        2.05588   0.00000   0.00000   0.00000   0.00000   2.05589
   R51        2.05576   0.00000   0.00000   0.00001   0.00001   2.05577
    A1        2.14443  -0.00001   0.00000  -0.00039  -0.00039   2.14404
    A2        1.96833  -0.00003   0.00000   0.00098   0.00098   1.96932
    A3        1.99600   0.00012   0.00000  -0.00008  -0.00008   1.99592
    A4        1.86843   0.00003   0.00000  -0.00115  -0.00115   1.86728
    A5        1.97752  -0.00002   0.00000   0.00022   0.00022   1.97774
    A6        2.21185   0.00001   0.00000   0.00039   0.00039   2.21223
    A7        2.07949   0.00001   0.00000  -0.00042  -0.00042   2.07907
    A8        2.14461   0.00000   0.00000  -0.00004  -0.00004   2.14457
    A9        2.11988   0.00001   0.00000   0.00022   0.00022   2.12009
   A10        2.01830  -0.00001   0.00000  -0.00018  -0.00018   2.01812
   A11        1.89039   0.00000   0.00000   0.00002   0.00002   1.89041
   A12        1.91280  -0.00003   0.00000  -0.00019  -0.00019   1.91261
   A13        1.92248   0.00001   0.00000   0.00012   0.00012   1.92259
   A14        1.91722   0.00001   0.00000   0.00003   0.00003   1.91725
   A15        1.87961  -0.00000   0.00000   0.00002   0.00002   1.87963
   A16        1.94045   0.00000   0.00000   0.00000   0.00000   1.94045
   A17        1.93781   0.00000   0.00000  -0.00004  -0.00004   1.93776
   A18        2.05928  -0.00000   0.00000  -0.00045  -0.00045   2.05883
   A19        1.94090  -0.00000   0.00000  -0.00013  -0.00013   1.94076
   A20        2.09143   0.00002   0.00000  -0.00023  -0.00023   2.09120
   A21        2.08744   0.00000   0.00000   0.00030   0.00030   2.08774
   A22        2.10428  -0.00002   0.00000  -0.00006  -0.00006   2.10423
   A23        2.09196  -0.00000   0.00000  -0.00001  -0.00001   2.09195
   A24        2.10247   0.00000   0.00000  -0.00000  -0.00000   2.10247
   A25        2.08875   0.00000   0.00000   0.00001   0.00001   2.08876
   A26        2.05225   0.00004   0.00000   0.00028   0.00028   2.05253
   A27        2.16770   0.00003   0.00000  -0.00030  -0.00030   2.16739
   A28        2.05865  -0.00007   0.00000   0.00008   0.00009   2.05874
   A29        2.11057  -0.00001   0.00000  -0.00011  -0.00011   2.11045
   A30        2.07198  -0.00000   0.00000   0.00004   0.00004   2.07202
   A31        2.10063   0.00001   0.00000   0.00007   0.00007   2.10071
   A32        2.08056   0.00001   0.00000   0.00009   0.00009   2.08065
   A33        2.10863  -0.00000   0.00000  -0.00005  -0.00005   2.10858
   A34        2.09395  -0.00000   0.00000  -0.00004  -0.00004   2.09391
   A35        2.12657  -0.00001   0.00000  -0.00019  -0.00019   2.12639
   A36        2.09735   0.00001   0.00000   0.00005   0.00005   2.09740
   A37        2.05899   0.00001   0.00000   0.00014   0.00014   2.05913
   A38        2.11945  -0.00005   0.00000  -0.00082  -0.00082   2.11862
   A39        1.30595   0.00016   0.00000   0.00185   0.00185   1.30780
   A40        1.87641  -0.00016   0.00000  -0.00255  -0.00255   1.87386
   A41        2.17704  -0.00005   0.00000  -0.00618  -0.00618   2.17086
   A42        2.11982   0.00002   0.00000   0.00003   0.00003   2.11985
   A43        2.09624  -0.00002   0.00000  -0.00003  -0.00003   2.09620
   A44        2.06552   0.00000   0.00000  -0.00001  -0.00001   2.06551
   A45        2.05737   0.00000   0.00000  -0.00000  -0.00000   2.05737
   A46        2.10777  -0.00000   0.00000   0.00007   0.00007   2.10785
   A47        2.11791   0.00000   0.00000  -0.00007  -0.00007   2.11784
   A48        2.10799  -0.00000   0.00000  -0.00001  -0.00001   2.10798
   A49        2.08767   0.00000   0.00000  -0.00001  -0.00001   2.08766
   A50        2.08748   0.00000   0.00000   0.00001   0.00001   2.08750
   A51        2.10853   0.00000   0.00000   0.00002   0.00002   2.10855
   A52        2.08622  -0.00000   0.00000   0.00001   0.00001   2.08623
   A53        2.08833  -0.00000   0.00000  -0.00003  -0.00003   2.08830
   A54        2.11356  -0.00000   0.00000  -0.00001  -0.00001   2.11355
   A55        2.08475   0.00000   0.00000   0.00002   0.00002   2.08477
   A56        2.08486   0.00000   0.00000  -0.00000  -0.00000   2.08486
   A57        2.11339   0.00000   0.00000   0.00001   0.00001   2.11341
   A58        2.08669  -0.00000   0.00000  -0.00002  -0.00002   2.08668
   A59        2.08308   0.00000   0.00000   0.00000   0.00000   2.08309
   A60        1.94312   0.00000   0.00000  -0.00001  -0.00001   1.94311
   A61        1.93222  -0.00000   0.00000  -0.00003  -0.00003   1.93219
   A62        1.94079   0.00000   0.00000   0.00004   0.00004   1.94084
   A63        1.87938   0.00000   0.00000  -0.00007  -0.00007   1.87931
   A64        1.89193  -0.00000   0.00000   0.00003   0.00003   1.89196
   A65        1.87377  -0.00000   0.00000   0.00003   0.00003   1.87381
   A66        2.05040   0.00010   0.00000   0.00095   0.00095   2.05136
   A67        2.14354  -0.00010   0.00000  -0.00075  -0.00075   2.14278
   A68        2.08709  -0.00000   0.00000  -0.00017  -0.00017   2.08691
   A69        2.08924   0.00000   0.00000  -0.00003  -0.00003   2.08921
   A70        2.09661   0.00000   0.00000  -0.00001  -0.00001   2.09660
   A71        2.09733  -0.00000   0.00000   0.00004   0.00004   2.09736
   A72        2.09836  -0.00001   0.00000   0.00008   0.00008   2.09844
   A73        2.08510   0.00001   0.00000  -0.00005  -0.00005   2.08505
   A74        2.09972   0.00000   0.00000  -0.00003  -0.00003   2.09969
   A75        2.09538   0.00001   0.00000   0.00011   0.00011   2.09549
   A76        2.09387  -0.00003   0.00000  -0.00005  -0.00005   2.09381
   A77        2.09381   0.00002   0.00000  -0.00006  -0.00006   2.09375
   A78        2.09972  -0.00001   0.00000   0.00000   0.00000   2.09972
   A79        2.09667   0.00000   0.00000  -0.00002  -0.00002   2.09665
   A80        2.08679   0.00000   0.00000   0.00002   0.00002   2.08681
   A81        2.09656   0.00000   0.00000   0.00001   0.00001   2.09658
   A82        2.09838  -0.00000   0.00000   0.00001   0.00001   2.09839
   A83        2.08823  -0.00000   0.00000  -0.00002  -0.00002   2.08821
    D1        2.76057  -0.00003   0.00000   0.00240   0.00240   2.76297
    D2       -0.56528  -0.00003   0.00000   0.00350   0.00350  -0.56178
    D3       -1.01791   0.00014   0.00000   0.00325   0.00325  -1.01466
    D4        1.93943   0.00015   0.00000   0.00434   0.00434   1.94377
    D5       -0.31301   0.00005   0.00000  -0.00434  -0.00434  -0.31735
    D6       -2.08474   0.00015   0.00000  -0.00251  -0.00251  -2.08725
    D7       -2.80870  -0.00007   0.00000  -0.00554  -0.00554  -2.81424
    D8        1.70275   0.00002   0.00000  -0.00371  -0.00371   1.69904
    D9       -1.78793  -0.00010   0.00000  -0.00904  -0.00904  -1.79696
   D10        1.28270  -0.00011   0.00000  -0.00854  -0.00854   1.27415
   D11        0.77330   0.00001   0.00000  -0.00843  -0.00843   0.76487
   D12       -2.43926   0.00001   0.00000  -0.00793  -0.00793  -2.44720
   D13        1.66899  -0.00002   0.00000  -0.00453  -0.00453   1.66446
   D14       -2.96067  -0.00000   0.00000  -0.00155  -0.00155  -2.96222
   D15        0.21275   0.00001   0.00000  -0.00128  -0.00128   0.21147
   D16       -0.01296  -0.00000   0.00000  -0.00033  -0.00033  -0.01329
   D17       -3.12272   0.00001   0.00000  -0.00006  -0.00006  -3.12278
   D18        2.16924   0.00001   0.00000  -0.00041  -0.00041   2.16883
   D19       -2.02249   0.00001   0.00000  -0.00048  -0.00048  -2.02297
   D20        0.11770   0.00000   0.00000  -0.00052  -0.00052   0.11718
   D21       -1.00247  -0.00000   0.00000  -0.00066  -0.00066  -1.00313
   D22        1.08898   0.00000   0.00000  -0.00072  -0.00072   1.08826
   D23       -3.05401  -0.00001   0.00000  -0.00077  -0.00077  -3.05478
   D24       -3.10625  -0.00001   0.00000   0.00017   0.00017  -3.10608
   D25        0.90754  -0.00000   0.00000   0.00084   0.00084   0.90838
   D26        0.06499   0.00000   0.00000   0.00042   0.00042   0.06541
   D27       -2.20440   0.00001   0.00000   0.00109   0.00109  -2.20331
   D28       -1.97343   0.00000   0.00000  -0.00090  -0.00090  -1.97434
   D29        1.10623   0.00000   0.00000  -0.00110  -0.00110   1.10513
   D30        0.10151  -0.00000   0.00000  -0.00097  -0.00097   0.10054
   D31       -3.10201  -0.00000   0.00000  -0.00117  -0.00117  -3.10318
   D32        2.18027   0.00000   0.00000  -0.00092  -0.00092   2.17935
   D33       -1.02325   0.00000   0.00000  -0.00112  -0.00112  -1.02437
   D34       -1.04935  -0.00001   0.00000  -0.00094  -0.00094  -1.05029
   D35        2.10084  -0.00002   0.00000  -0.00175  -0.00175   2.09909
   D36        2.96587  -0.00000   0.00000  -0.00031  -0.00031   2.96556
   D37       -0.16713  -0.00001   0.00000  -0.00112  -0.00112  -0.16825
   D38       -3.13823  -0.00002   0.00000  -0.00096  -0.00096  -3.13919
   D39       -0.10177  -0.00000   0.00000  -0.00023  -0.00023  -0.10201
   D40       -0.00531  -0.00001   0.00000  -0.00014  -0.00014  -0.00546
   D41        3.03114   0.00000   0.00000   0.00058   0.00058   3.03172
   D42        3.12201   0.00001   0.00000   0.00093   0.00093   3.12293
   D43       -0.01988   0.00001   0.00000   0.00067   0.00067  -0.01921
   D44       -0.01093   0.00001   0.00000   0.00011   0.00011  -0.01081
   D45        3.13037   0.00000   0.00000  -0.00015  -0.00015   3.13023
   D46       -0.00977  -0.00001   0.00000  -0.00019  -0.00019  -0.00996
   D47       -3.14104  -0.00000   0.00000  -0.00010  -0.00010  -3.14114
   D48        3.13355  -0.00000   0.00000  -0.00015  -0.00015   3.13340
   D49        0.00228  -0.00000   0.00000  -0.00006  -0.00006   0.00222
   D50       -0.00670   0.00000   0.00000   0.00016   0.00016  -0.00654
   D51       -3.12294   0.00000   0.00000   0.00010   0.00010  -3.12285
   D52        3.13319   0.00000   0.00000   0.00012   0.00012   3.13330
   D53        0.01694  -0.00000   0.00000   0.00006   0.00006   0.01699
   D54        0.01412   0.00000   0.00000   0.00001   0.00001   0.01413
   D55        3.13091   0.00000   0.00000   0.00007   0.00007   3.13097
   D56       -3.02905  -0.00002   0.00000  -0.00065  -0.00065  -3.02970
   D57        0.08773  -0.00002   0.00000  -0.00059  -0.00059   0.08715
   D58        0.89094  -0.00004   0.00000   0.00299   0.00299   0.89393
   D59        2.33252   0.00005   0.00000   0.00354   0.00354   2.33606
   D60       -2.35615  -0.00002   0.00000   0.00373   0.00373  -2.35242
   D61       -0.91456   0.00007   0.00000   0.00428   0.00428  -0.91028
   D62        0.01853   0.00000   0.00000   0.00005   0.00005   0.01858
   D63       -3.13330  -0.00000   0.00000  -0.00003  -0.00003  -3.13333
   D64       -3.12277   0.00001   0.00000   0.00032   0.00032  -3.12245
   D65        0.00859   0.00000   0.00000   0.00024   0.00024   0.00882
   D66        0.18470   0.00006   0.00000   0.00428   0.00428   0.18898
   D67       -1.88797   0.00005   0.00000   0.00441   0.00441  -1.88356
   D68        3.08307  -0.00000   0.00000  -0.00020  -0.00020   3.08287
   D69       -0.04899  -0.00000   0.00000  -0.00011  -0.00011  -0.04910
   D70        0.00236   0.00000   0.00000  -0.00001  -0.00001   0.00235
   D71       -3.12971   0.00000   0.00000   0.00009   0.00009  -3.12962
   D72       -3.08399   0.00000   0.00000   0.00022   0.00022  -3.08377
   D73        0.04202   0.00000   0.00000   0.00015   0.00015   0.04217
   D74       -0.00243  -0.00000   0.00000   0.00004   0.00004  -0.00239
   D75        3.12359  -0.00000   0.00000  -0.00004  -0.00004   3.12355
   D76        0.00003  -0.00000   0.00000  -0.00000  -0.00000   0.00003
   D77       -3.13712  -0.00000   0.00000   0.00003   0.00003  -3.13709
   D78       -3.12426  -0.00000   0.00000   0.00009   0.00009  -3.12416
   D79        0.02178  -0.00000   0.00000   0.00013   0.00013   0.02190
   D80       -0.00010   0.00000   0.00000   0.00003   0.00003  -0.00007
   D81        3.13521  -0.00000   0.00000  -0.00002  -0.00002   3.13519
   D82        3.12408   0.00000   0.00000  -0.00006  -0.00006   3.12402
   D83       -0.02380  -0.00000   0.00000  -0.00011  -0.00011  -0.02391
   D84       -2.79310   0.00000   0.00000   0.00303   0.00303  -2.79007
   D85        1.40007   0.00000   0.00000   0.00314   0.00314   1.40320
   D86       -0.68138   0.00000   0.00000   0.00309   0.00309  -0.67829
   D87        0.36640   0.00000   0.00000   0.00313   0.00313   0.36953
   D88       -1.72362   0.00000   0.00000   0.00324   0.00324  -1.72038
   D89        2.47812   0.00000   0.00000   0.00319   0.00319   2.48131
   D90       -0.00112  -0.00000   0.00000  -0.00003  -0.00003  -0.00115
   D91       -3.13644   0.00000   0.00000   0.00002   0.00002  -3.13642
   D92        3.13094  -0.00000   0.00000  -0.00012  -0.00012   3.13082
   D93       -0.00437  -0.00000   0.00000  -0.00007  -0.00007  -0.00445
   D94        0.00126   0.00000   0.00000  -0.00003  -0.00003   0.00123
   D95        3.13841   0.00000   0.00000  -0.00006  -0.00006   3.13835
   D96       -3.12474   0.00000   0.00000   0.00005   0.00005  -3.12469
   D97        0.01241   0.00000   0.00000   0.00001   0.00001   0.01243
   D98        3.07315  -0.00001   0.00000   0.00039   0.00039   3.07355
   D99       -0.06664  -0.00001   0.00000   0.00069   0.00070  -0.06594
   D100       0.00014   0.00000   0.00000  -0.00006  -0.00006   0.00008
   D101      -3.13965   0.00000   0.00000   0.00024   0.00024  -3.13941
   D102      -3.07494  -0.00000   0.00000  -0.00038  -0.00038  -3.07532
   D103       0.08403  -0.00001   0.00000  -0.00011  -0.00011   0.08392
   D104      -0.00575  -0.00000   0.00000   0.00017   0.00017  -0.00558
   D105      -3.12997  -0.00001   0.00000   0.00044   0.00044  -3.12952
   D106      -0.00280  -0.00000   0.00000  -0.00011  -0.00011  -0.00291
   D107       3.13425   0.00000   0.00000  -0.00020  -0.00020   3.13405
   D108      -3.13970  -0.00000   0.00000  -0.00006  -0.00006  -3.13976
   D109      -0.00265   0.00000   0.00000  -0.00014  -0.00014  -0.00279
   D110      -0.00282   0.00000   0.00000   0.00022   0.00022  -0.00260
   D111      -3.13907  -0.00000   0.00000   0.00007   0.00007  -3.13900
   D112       3.13408   0.00000   0.00000   0.00017   0.00017   3.13425
   D113      -0.00217  -0.00000   0.00000   0.00002   0.00002  -0.00215
   D114       0.00415  -0.00000   0.00000  -0.00014  -0.00014   0.00401
   D115       3.14043  -0.00000   0.00000   0.00001   0.00001   3.14044
   D116      -3.13926  -0.00000   0.00000  -0.00044  -0.00044  -3.13970
   D117      -0.00298  -0.00000   0.00000  -0.00029  -0.00029  -0.00327
   D118       0.00710   0.00000   0.00000  -0.00009  -0.00009   0.00702
   D119      -3.12997  -0.00000   0.00000  -0.00000  -0.00000  -3.12998
   D120       3.13132   0.00001   0.00000  -0.00035  -0.00035   3.13097
   D121      -0.00576   0.00001   0.00000  -0.00027  -0.00027  -0.00603
   bCO        3.27679   0.00212   0.00000   0.00000  -0.00000   3.27678
         Item               Value     Threshold  Converged?
 Maximum Force            0.001200     0.000450     NO 
 RMS     Force            0.000106     0.000300     YES
 Maximum Displacement     0.031075     0.001800     NO 
 RMS     Displacement     0.006399     0.001200     NO 
 Predicted change in Energy=-9.778442D-06
 GradGradGradGradGradGradGradGradGradGradGradGradGradGradGradGradGradGrad

 Leave Link  103 at Sun Jun  1 19:02:40 2025, MaxMem= 16106127360 cpu:               3.9 elap:               0.3
 (Enter /cm/shared/apps/Gaussian/g16-C01/g16/l202.exe)
                          Input orientation:                          
 ---------------------------------------------------------------------
 Center     Atomic      Atomic             Coordinates (Angstroms)
 Number     Number       Type             X           Y           Z
 ---------------------------------------------------------------------
      1          6           0       -1.967254    0.302720    0.443403
      2          8           0       -2.159374    0.753287    2.106783
      3          6           0       -0.948000   -0.768229    0.373436
      4          9           0       -1.209847   -1.817522    1.203760
      5          6           0        0.034686   -0.880046   -0.526680
      6          6           0        0.885280   -2.114253   -0.658180
      7          7           0        0.360140    0.174325   -1.388271
      8          1           0        1.102684   -0.092000   -2.024546
      9          6           0        0.607159    1.447895   -0.816559
     10          6           0        1.125398    3.960383    0.271881
     11          6           0       -0.400040    2.088194   -0.075707
     12          6           0        1.846529    2.058204   -1.003154
     13          6           0        2.110374    3.316364   -0.473285
     14          6           0       -0.106725    3.347514    0.466367
     15          1           0        2.609396    1.530056   -1.573675
     16          1           0        3.080176    3.781522   -0.634818
     17          1           0       -0.886290    3.853780    1.033143
     18          1           0        1.312745    4.941943    0.702303
     19          7           0       -1.714718    1.604161    0.054131
     20          1           0       -1.310849    0.654542    2.568937
     21          1           0       -2.052756    1.688013    1.381296
     22          1           0        0.820621   -2.468650   -1.694409
     23          6           0        2.323515   -1.778649   -0.317852
     24          6           0        4.970645   -1.010168    0.312936
     25          6           0        3.326925   -1.817217   -1.283131
     26          6           0        2.657279   -1.348635    0.969451
     27          6           0        3.957535   -0.972077    1.278751
     28          6           0        4.632215   -1.438716   -0.971046
     29          1           0        3.087417   -2.138237   -2.295775
     30          1           0        1.884044   -1.294795    1.734956
     31          1           0        4.192480   -0.637544    2.288428
     32          1           0        5.397630   -1.473246   -1.745113
     33          6           0        6.381980   -0.621714    0.661899
     34          6           0       -3.357859   -0.188433    0.111981
     35          6           0       -5.849052   -1.173008   -0.678413
     36          6           0       -3.863676    0.112219   -1.153304
     37          6           0       -4.103892   -0.986928    0.980066
     38          6           0       -5.345933   -1.472611    0.585891
     39          6           0       -5.103971   -0.380684   -1.547332
     40          1           0       -3.280437    0.732405   -1.828574
     41          1           0       -3.721546   -1.215601    1.970206
     42          1           0       -5.925460   -2.085350    1.273121
     43          1           0       -5.489637   -0.139458   -2.535525
     44          1           0       -6.821916   -1.553123   -0.983176
     45          1           0        6.957246   -0.363278   -0.233868
     46          1           0        6.900078   -1.450195    1.163478
     47          1           0        6.399893    0.236239    1.344164
     48          1           0        0.501310   -2.906676   -0.011678
 ---------------------------------------------------------------------
                    Distance matrix (angstroms):
                    1          2          3          4          5
     1  C    0.000000
     2  O    1.734000   0.000000
     3  C    1.480103   2.605174   0.000000
     4  F    2.376391   2.885500   1.363459   0.000000
     5  C    2.519476   3.796947   1.337304   2.328550   0.000000
     6  C    3.897716   5.013754   2.497384   2.818586   1.504682
     7  N    2.964503   4.347247   2.388148   3.626423   1.399985
     8  H    3.958673   5.331361   3.226903   4.329802   2.001309
     9  C    3.086508   4.084375   2.957332   4.248076   2.414760
    10  C    4.792955   4.943892   5.164210   6.301266   5.025645
    11  C    2.431779   3.104915   2.942981   4.188967   3.033614
    12  C    4.440630   5.236582   4.206319   5.406770   3.484698
    13  C    5.152613   5.608642   5.172474   6.339806   4.682007
    14  C    3.568314   3.692472   4.201871   5.332750   4.344929
    15  H    5.149824   6.073740   4.661376   5.788527   3.678849
    16  H    6.224241   6.643754   6.159790   7.289305   5.569284
    17  H    3.758498   3.519447   4.669260   5.683086   5.068565
    18  H    5.687514   5.618987   6.150218   7.232240   6.086000
    19  N    1.381686   2.266073   2.513573   3.644785   3.093387
    20  H    2.252230   0.971253   2.641243   2.825775   3.707866
    21  H    1.675109   1.188029   2.875655   3.609818   3.820041
    22  H    4.474704   5.806058   3.208650   3.598077   2.122486
    23  C    4.829317   5.690857   3.493085   3.847268   2.467760
    24  C    7.062233   7.560743   5.923896   6.296338   5.008551
    25  C    5.958471   6.942513   4.703145   5.173677   3.505616
    26  C    4.938623   5.376964   3.700019   3.902489   3.055483
    27  C    6.117682   6.409298   4.992537   5.236625   4.319352
    28  C    6.970384   7.771975   5.778926   6.245236   4.652618
    29  H    6.245884   7.434531   5.028538   5.551224   3.745919
    30  H    4.364935   4.547761   3.186139   3.182385   2.950786
    31  H    6.498503   6.504880   5.487150   5.635068   5.027017
    32  H    7.885758   8.769428   6.726985   7.243835   5.531514
    33  C    8.403096   8.771149   7.337117   7.704506   6.462786
    34  C    1.511573   2.510465   2.492377   2.908585   3.520735
    35  C    4.301697   5.008158   5.028970   5.047791   5.892980
    36  C    2.486399   3.734137   3.406947   4.040106   4.071175
    37  C    2.552728   2.842356   3.221100   3.019175   4.405625
    38  C    3.819369   4.173954   4.459048   4.196181   5.526301
    39  C    3.777441   4.827950   4.594740   4.979680   5.262783
    40  H    2.659127   4.091974   3.541329   4.470405   3.909599
    41  H    2.777403   2.517053   3.231467   2.694138   4.522866
    42  H    4.696670   4.789181   5.226791   4.723721   6.341559
    43  H    4.634298   5.782618   5.429905   5.925770   5.924700
    44  H    5.389530   6.050345   6.079420   6.028924   6.904666
    45  H    8.974906   9.478298   7.938873   8.419205   6.947994
    46  H    9.067568   9.371170   7.917169   8.118340   7.093329
    47  H    8.415755   8.608715   7.479492   7.883260   6.727705
    48  H    4.074449   4.996244   2.611852   2.364659   2.142474
                    6          7          8          9         10
     6  C    0.000000
     7  N    2.458942   0.000000
     8  H    2.450250   1.013482   0.000000
     9  C    3.576497   1.417693   2.018924   0.000000
    10  C    6.150112   4.204279   4.657886   2.786731   0.000000
    11  C    4.433044   2.442047   3.287764   1.404740   2.439851
    12  C    4.295627   2.430364   2.493978   1.394035   2.400839
    13  C    5.570156   3.711190   3.877988   2.422534   1.392914
    14  C    5.663884   3.704966   4.415606   2.400850   1.389806
    15  H    4.134211   2.632781   2.259321   2.142179   3.393349
    16  H    6.291127   4.580192   4.565741   3.405093   2.162232
    17  H    6.451081   4.577687   5.373514   3.382317   2.153549
    18  H    7.198857   5.292272   5.728910   3.874683   1.088036
    19  N    4.592818   2.903444   3.890451   2.484679   3.696681
    20  H    4.785759   4.322304   5.242380   3.971114   4.705354
    21  H    5.220033   3.972885   4.972424   3.458810   4.061420
    22  H    1.097064   2.700200   2.415991   4.019392   6.729907
    23  C    1.515577   2.968964   2.692214   3.688519   5.892348
    24  C    4.341921   5.055085   4.611721   5.133988   6.284423
    25  C    2.537799   3.574788   2.910896   4.275017   6.375378
    26  C    2.524942   3.626997   3.599988   3.900436   5.569464
    27  C    3.807233   4.622608   4.453816   4.633747   5.776153
    28  C    3.820178   4.585478   3.921874   4.955549   6.556897
    29  H    2.744394   3.689112   2.863532   4.604357   6.901851
    30  H    2.719585   3.772949   4.023815   3.957652   5.507542
    31  H    4.669126   5.372530   5.333498   5.181171   5.883399
    32  H    4.685469   5.312075   4.520231   5.687169   7.200317
    33  C    5.846708   6.410884   5.947146   6.310125   6.984223
    34  C    4.722940   4.025651   4.946766   4.388749   6.110469
    35  C    6.799821   6.393220   7.162910   6.969280   8.711930
    36  C    5.268292   4.230802   5.046335   4.678225   6.459906
    37  C    5.370898   5.185085   6.077583   5.599127   7.233456
    38  C    6.386504   6.258513   7.092611   6.777575   8.455422
    39  C    6.298172   5.494528   6.231664   6.041087   7.807653
    40  H    5.179428   3.709328   4.464280   4.080380   5.851764
    41  H    5.379483   5.465476   6.363467   5.796375   7.291638
    42  H    7.079331   7.190125   8.015164   7.715289   9.341733
    43  H    6.932806   5.969467   6.612265   6.530348   8.273386
    44  H    7.734427   7.397980   8.125184   8.014052   9.753652
    45  H    6.333618   6.718889   6.128296   6.628988   7.277381
    46  H    6.319589   7.205642   6.754107   7.205574   7.963430
    47  H    6.320217   6.629378   6.286204   6.300206   6.545176
    48  H    1.092397   3.377500   3.512220   4.429597   6.901188
                   11         12         13         14         15
    11  C    0.000000
    12  C    2.430665   0.000000
    13  C    2.822880   1.390446   0.000000
    14  C    1.402058   2.763515   2.408204   0.000000
    15  H    3.407659   1.089221   2.156566   3.852563   0.000000
    16  H    3.910482   2.151134   1.087649   3.399604   2.484389
    17  H    2.140860   3.852129   3.396783   1.088697   4.941156
    18  H    3.418014   3.392559   2.158872   2.147735   4.301437
    19  N    1.406955   3.742524   4.223876   2.407251   4.620953
    20  H    3.143100   4.969824   5.295771   3.622543   5.770277
    21  H    2.239302   4.585528   4.839695   2.716261   5.521999
    22  H    4.987488   4.692838   6.051528   6.273491   4.382230
    23  C    4.735912   3.926653   5.101838   5.727008   3.550542
    24  C    6.212499   4.572428   5.245776   6.692728   3.948105
    25  C    5.531761   4.157986   5.337555   6.444000   3.435622
    26  C    4.717133   4.019334   4.913533   5.472351   3.841438
    27  C    5.494386   4.341203   4.987220   5.986405   4.026721
    28  C    6.210018   4.470965   5.405389   6.887068   3.642604
    29  H    5.912172   4.562980   5.833417   6.922820   3.769125
    30  H    4.465440   4.329118   5.117650   5.208023   4.410551
    31  H    5.840379   4.858504   5.253153   6.138710   4.703242
    32  H    7.005980   5.062802   5.946761   7.643841   4.101642
    33  C    7.340536   5.524914   5.919774   7.608962   4.884700
    34  C    3.737238   5.777245   6.521327   4.816470   6.434499
    35  C    6.378904   8.352734   9.140514   7.397294   8.924875
    36  C    4.130673   6.034555   6.813093   5.215855   6.639852
    37  C    4.928442   6.972339   7.697249   5.918498   7.610850
    38  C    6.130163   8.168430   8.924833   7.120196   8.773084
    39  C    5.512531   7.386052   8.177317   6.551863   7.946550
    40  H    3.634197   5.359556   6.129803   4.709352   5.949063
    41  H    5.112066   7.110706   7.779502   6.012527   7.757484
    42  H    7.054649   9.096939   9.838855   8.001534   9.696349
    43  H    6.075946   7.810071   8.599750   7.081389   8.325069
    44  H    7.437955   9.390635  10.186152   8.438674   9.940037
    45  H    7.756571   5.707434   6.090095   8.009993   4.927838
    46  H    8.206553   6.522386   6.952722   8.520520   5.897784
    47  H    7.189218   5.437148   5.584824   7.265441   4.955362
    48  H    5.075949   5.238576   6.444253   6.301836   5.154460
                   16         17         18         19         20
    16  H    0.000000
    17  H    4.303506   0.000000
    18  H    2.501655   2.475744   0.000000
    19  N    5.310984   2.589506   4.552630   0.000000
    20  H    6.270818   3.574079   5.361845   2.718297   0.000000
    21  H    5.898685   2.484432   4.730295   1.372103   1.740397
    22  H    6.730005   7.094096   7.804057   5.106185   5.698563
    23  C    5.620365   6.622107   6.872316   5.281014   5.240475
    24  C    5.237595   7.647246   6.997103   7.183019   6.878805
    25  C    5.641549   7.434817   7.327012   6.237969   6.515901
    26  C    5.391756   6.294923   6.438207   5.354546   4.724099
    27  C    5.198866   6.841919   6.504063   6.349106   5.662715
    28  C    5.456442   7.904504   7.384564   7.112921   7.227256
    29  H    6.148364   7.923150   7.890937   6.525956   7.128098
    30  H    5.728486   5.888558   6.347413   4.917337   3.834421
    31  H    5.413939   6.895045   6.476059   6.701665   5.659930
    32  H    5.849439   8.693881   7.989417   7.955703   8.254830
    33  C    5.654367   8.543747   7.526822   8.419051   8.027780
    34  C    7.600430   4.826663   6.963029   2.432417   3.307187
    35  C   10.211776   7.268220   9.517896   5.034085   5.872010
    36  C    7.870813   5.257819   7.318801   2.881287   4.546000
    37  C    8.772502   5.812764   8.035460   3.644071   3.608326
    38  C   10.004767   6.961242   9.246516   4.789052   4.973847
    39  C    9.226966   6.509867   8.635130   4.241619   5.692375
    40  H    7.153989   4.864601   6.724795   2.599233   4.819071
    41  H    8.832939   5.883485   8.054006   3.955979   3.109240
    42  H   10.916130   7.792566  10.104469   5.729641   5.520940
    43  H    9.613972   7.062021   9.087165   4.898626   6.644414
    44  H   11.253054   8.278394  10.545114   6.093269   6.918320
    45  H    5.689622   8.994995   7.802703   8.897006   8.789373
    46  H    6.722826   9.422137   8.502376   9.207304   8.592122
    47  H    5.244609   8.140749   6.959505   8.329604   7.818605
    48  H    7.195196   6.980033   7.922690   5.026208   4.756656
                   21         22         23         24         25
    21  H    0.000000
    22  H    5.915581   0.000000
    23  C    5.835803   2.151674   0.000000
    24  C    7.599324   4.835214   2.827676   0.000000
    25  C    6.951746   2.622036   1.392868   2.429109   0.000000
    26  C    5.619188   3.424017   1.397662   2.428422   2.396272
    27  C    6.573446   4.573800   2.422751   1.400229   2.770410
    28  C    7.745888   4.014009   2.423286   1.395277   1.394433
    29  H    7.387991   2.368370   2.150588   3.409466   1.088975
    30  H    4.951829   3.777479   2.154361   3.410316   3.385805
    31  H    6.725629   5.530404   3.404092   2.155680   3.859643
    32  H    8.676189   4.684272   3.403017   2.152284   2.149317
    33  C    8.774802   6.316017   4.332384   1.504839   3.813887
    34  C    2.614479   5.091378   5.915366   8.371356   7.020371
    35  C    5.180705   6.869896   8.202905  10.866237   9.218418
    36  C    3.490953   5.375530   6.523396   9.025233   7.446094
    37  C    3.394621   5.796477   6.604769   9.099056   7.812073
    38  C    4.633274   6.649681   7.728574  10.330544   8.878652
    39  C    4.708108   6.283472   7.657250  10.264245   8.556485
    40  H    3.567023   5.204174   6.323919   8.700745   7.103190
    41  H    3.400390   5.969156   6.488066   8.851154   7.786340
    42  H    5.408124   7.379889   8.406596  10.991045   9.602757
    43  H    5.522072   6.778788   8.285552  10.876091   9.061740
    44  H    6.232221   7.729970   9.172374  11.875993  10.156707
    45  H    9.380654   6.650107   4.845801   2.159640   4.048965
    46  H    9.489417   6.794451   4.821529   2.154010   4.346035
    47  H    8.576497   6.904898   4.841376   2.158636   4.534588
    48  H    5.438272   1.767883   2.164860   4.865909   3.284450
                   26         27         28         29         30
    26  C    0.000000
    27  C    1.388571   0.000000
    28  C    2.770202   2.394689   0.000000
    29  H    3.386767   3.859310   2.151892   0.000000
    30  H    1.089398   2.147472   3.859483   4.290256   0.000000
    31  H    2.145272   1.089292   3.385176   4.948551   2.463166
    32  H    3.859263   3.386562   1.089142   2.466278   4.948536
    33  C    3.807415   2.526103   2.528968   4.679939   4.672892
    34  C    6.185726   7.449191   8.159500   7.151266   5.597824
    35  C    8.666254  10.002000  10.488717   9.132798   8.101849
    36  C    7.011635   8.262078   8.638216   7.395098   6.584680
    37  C    6.770847   8.066972   8.962730   7.985710   6.043179
    38  C    8.013357   9.342651  10.098943   8.936915   7.322878
    39  C    8.216332   9.510383   9.810446   8.411182   7.774404
    40  H    6.885937   8.059092   8.249799   7.000601   6.593947
    41  H    6.458220   7.713994   8.859237   8.087758   5.611083
    42  H    8.619650   9.945501  10.812906   9.693903   7.862990
    43  H    8.950933  10.222085  10.324125   8.810133   8.599010
    44  H    9.680377  11.029529  11.454710  10.013000   9.124074
    45  H    4.572595   3.414222   2.665664   4.730488   5.520993
    46  H    4.248448   2.983361   3.114406   5.193864   5.050874
    47  H    4.081592   2.725695   3.360112   5.464411   4.784315
    48  H    2.835191   4.165738   4.487724   3.534904   2.749699
                   31         32         33         34         35
    31  H    0.000000
    32  H    4.291880   0.000000
    33  C    2.727592   2.736377   0.000000
    34  C    7.870593   9.042021   9.764968   0.000000
    35  C   10.484333  11.301144  12.316595   2.792876   0.000000
    36  C    8.792571   9.414655  10.431063   1.395417   2.412270
    37  C    8.406169   9.896567  10.497053   1.395611   2.414697
    38  C    9.725086  10.993532  11.758986   2.413741   1.393325
    39  C   10.059972  10.560134  11.698969   2.416441   1.392100
    40  H    8.641235   8.954368  10.069677   2.149347   3.398713
    41  H    7.941488   9.850348  10.205176   2.154146   3.397540
    42  H   10.271305  11.734427  12.409227   3.396928   2.155619
    43  H   10.828758  10.997105  12.304120   3.399436   2.155521
    44  H   11.526431  12.243539  13.338541   3.880908   1.088041
    45  H    3.752483   2.438912   1.095499  10.322382  12.839569
    46  H    3.042532   3.273802   1.098357  10.388597  12.884475
    47  H    2.554956   3.670218   1.096307   9.844406  12.494536
    48  H    4.905526   5.388271   6.344843   4.722005   6.616437
                   36         37         38         39         40
    36  C    0.000000
    37  C    2.411865   0.000000
    38  C    2.780930   1.390658   0.000000
    39  C    1.391597   2.784857   2.408628   0.000000
    40  H    1.086641   3.394502   3.867559   2.154841   0.000000
    41  H    3.397002   1.085752   2.149655   3.870563   4.291857
    42  H    3.868824   2.147213   1.087928   3.396423   4.955442
    43  H    2.148866   3.872709   3.397232   1.087867   2.478001
    44  H    3.399043   3.400376   2.155686   2.155045   4.298885
    45  H   10.870317  11.145014  12.380260  12.132536  10.418913
    46  H   11.120567  11.015244  12.259645  12.352713  10.833236
    47  H   10.563785  10.581030  11.893678  11.877719  10.199079
    48  H    5.428641   5.086932   6.050115   6.337038   5.553885
                   41         42         43         44         45
    41  H    0.000000
    42  H    2.469742   0.000000
    43  H    4.958411   4.299096   0.000000
    44  H    4.295193   2.485514   2.486605   0.000000
    45  H   10.937138  13.084366  12.659881  13.850722   0.000000
    46  H   10.654799  12.841723  12.996372  13.889271   1.771224
    47  H   10.244183  12.542294  12.512156  13.543802   1.777709
    48  H    4.961866   6.605200   7.065320   7.510364   6.942430
                   46         47         48
    46  H    0.000000
    47  H    1.768302   0.000000
    48  H    6.666825   6.819787   0.000000
 Stoichiometry    C23H21FN2O
 Framework group  C1[X(C23H21FN2O)]
 Deg. of freedom   138
 Full point group                 C1      NOp   1
 RotChk:  IX=0 Diff= 1.30D-03
 Largest Abelian subgroup         C1      NOp   1
 Largest concise Abelian subgroup C1      NOp   1
                         Standard orientation:                         
 ---------------------------------------------------------------------
 Center     Atomic      Atomic             Coordinates (Angstroms)
 Number     Number       Type             X           Y           Z
 ---------------------------------------------------------------------
      1          6           0       -1.967307    0.301928    0.444377
      2          8           0       -2.159341    0.750912    2.108195
      3          6           0       -0.947309   -0.768234    0.373229
      4          9           0       -1.208206   -1.818434    1.202706
      5          6           0        0.035235   -0.878569   -0.527223
      6          6           0        0.886676   -2.112055   -0.660004
      7          7           0        0.359728    0.176782   -1.387978
      8          1           0        1.102306   -0.088462   -2.024665
      9          6           0        0.605981    1.450030   -0.815219
     10          6           0        1.122699    3.961940    0.275278
     11          6           0       -0.401493    2.088967   -0.073565
     12          6           0        1.844871    2.061384   -1.001587
     13          6           0        2.107950    3.319270   -0.470689
     14          6           0       -0.108941    3.348025    0.469532
     15          1           0        2.607974    1.534274   -1.572753
     16          1           0        3.077380    3.785258   -0.632054
     17          1           0       -0.888727    3.853243    1.036938
     18          1           0        1.309452    4.943258    0.706507
     19          7           0       -1.715793    1.603887    0.056174
     20          1           0       -1.310633    0.652370    2.570055
     21          1           0       -2.053566    1.686344    1.383494
     22          1           0        0.822016   -2.465598   -1.696525
     23          6           0        2.324755   -1.775724   -0.319736
     24          6           0        4.971491   -1.005906    0.311073
     25          6           0        3.327955   -1.812738   -1.285293
     26          6           0        2.658528   -1.346591    0.967859
     27          6           0        3.958592   -0.969375    1.277168
     28          6           0        4.633053   -1.433579   -0.973199
     29          1           0        3.088428   -2.133049   -2.298158
     30          1           0        1.885443   -1.293966    1.733599
     31          1           0        4.193546   -0.635553    2.287077
     32          1           0        5.398302   -1.466892   -1.747483
     33          6           0        6.382636   -0.616751    0.660027
     34          6           0       -3.357644   -0.189927    0.112868
     35          6           0       -5.848329   -1.175588   -0.677773
     36          6           0       -3.863985    0.111464   -1.152031
     37          6           0       -4.102895   -0.989706    0.980441
     38          6           0       -5.344688   -1.475931    0.586148
     39          6           0       -5.104025   -0.381980   -1.546185
     40          1           0       -3.281353    0.732652   -1.826905
     41          1           0       -3.720144   -1.218968    1.970289
     42          1           0       -5.923609   -2.089680    1.272987
     43          1           0       -5.490105   -0.140169   -2.534073
     44          1           0       -6.820997   -1.556130   -0.982628
     45          1           0        6.957497   -0.357127   -0.235655
     46          1           0        6.901446   -1.445298    1.160760
     47          1           0        6.400105    0.240621    1.343033
     48          1           0        0.503429   -2.905314   -0.014097
 ---------------------------------------------------------------------
 Rotational constants (GHZ):           0.3553492           0.1220094           0.1041615
 Leave Link  202 at Sun Jun  1 19:02:40 2025, MaxMem= 16106127360 cpu:               0.4 elap:               0.0
 (Enter /cm/shared/apps/Gaussian/g16-C01/g16/l301.exe)
 Basis read from rwf:  (5D, 7F)
 No pseudopotential information found on rwf file.
 There are   864 symmetry adapted cartesian basis functions of A   symmetry.
 There are   810 symmetry adapted basis functions of A   symmetry.
   810 basis functions,  1203 primitive gaussians,   864 cartesian basis functions
    95 alpha electrons       95 beta electrons
       nuclear repulsion energy      2414.8297765753 Hartrees.
 IExCor= 4639 DFT=T Ex+Corr=wB97XD ExCW=0 ScaHFX=  1.000000
 ScaDFX=  1.000000  1.000000  1.000000  1.000000 ScalE2=  1.000000  1.000000
 IRadAn=      5 IRanWt=     -1 IRanGd=            0 ICorTp=0 IEmpDi=121
 HFx  wShort=  0.000000 wLong=  0.200000 cFull=  0.222036 cShort=  0.000000 cLong=  0.777964
 DFx  wShort=  0.000000 wLong=  0.200000 cFull=  0.000000 cShort=  0.000000 cLong=  1.000000
 NAtoms=   48 NActive=   48 NUniq=   48 SFac= 1.00D+00 NAtFMM=   60 NAOKFM=F Big=F
 Integral buffers will be    131072 words long.
 Raffenetti 2 integral format.
 Two-electron integral symmetry is turned on.
 R6Disp:  Grimme-D2 Dispersion energy=       -0.0399949279 Hartrees.
 Nuclear repulsion after empirical dispersion term =     2414.7897816474 Hartrees.
 No density basis found on file    724.
 ------------------------------------------------------------------------------
 Polarizable Continuum Model (PCM)
 =================================
 Model                : PCM.
 Atomic radii         : SMD-Coulomb.
 Polarization charges : Total charges.
 Charge compensation  : None.
 Solution method      : Matrix inversion.
 Cavity type          : VdW (van der Waals Surface) (Alpha=1.000).
 Cavity algorithm     : GePol (No added spheres)
                        Default sphere list used, NSphG=   48.
                        Lebedev-Laikov grids with approx.  5.0 points / Ang**2.
                        Smoothing algorithm: York/Karplus (Gamma=1.0000).
                        Polarization charges: spherical gaussians, with
                                              point-specific exponents (IZeta= 3).
                        Self-potential: point-specific (ISelfS= 7).
                        Self-field    : sphere-specific E.n sum rule (ISelfD= 2).
 1st derivatives      : Analytical E(r).r(x)/FMM algorithm (CHGder, D1EAlg=3).
                        Cavity 1st derivative terms included.
 Solvent              : Ethanol, Eps=  24.852000 Eps(inf)=   1.852593
 ------------------------------------------------------------------------------
 GePol: Number of generator spheres                  =      48
 GePol: Total number of spheres                      =      48
 GePol: Number of exposed spheres                    =      48 (100.00%)
 GePol: Number of points                             =    3502
 GePol: Average weight of points                     =       0.11
 GePol: Minimum weight of points                     =   0.21D-10
 GePol: Maximum weight of points                     =    0.21501
 GePol: Number of points with low weight             =     198
 GePol: Fraction of low-weight points (<1% of avg)   =       5.65%
 GePol: Cavity surface area                          =    387.347 Ang**2
 GePol: Cavity volume                                =    369.998 Ang**3
 ------------------------------------------------------------------------------
 Atomic radii for non-electrostatic terms: SMD-CDS.
 ------------------------------------------------------------------------------
 PCM non-electrostatic energy =        -0.0043494139 Hartrees.
 Nuclear repulsion after PCM non-electrostatic terms =     2414.7854322335 Hartrees.
 Leave Link  301 at Sun Jun  1 19:02:40 2025, MaxMem= 16106127360 cpu:               0.4 elap:               0.1
 (Enter /cm/shared/apps/Gaussian/g16-C01/g16/l302.exe)
 NPDir=0 NMtPBC=     1 NCelOv=     1 NCel=       1 NClECP=     1 NCelD=      1
         NCelK=      1 NCelE2=     1 NClLst=     1 CellRange=     0.0.
 One-electron integrals computed using PRISM.
 One-electron integral symmetry used in STVInt
 NBasis=   810 RedAO= T EigKep=  1.43D-06  NBF=   810
 NBsUse=   803 1.00D-06 EigRej=  9.18D-07 NBFU=   803
 Precomputing XC quadrature grid using
 IXCGrd= 4 IRadAn=           5 IRanWt=          -1 IRanGd=           0 AccXCQ= 0.00D+00.
 Generated NRdTot=       0 NPtTot=           0 NUsed=           0 NTot=          32
 NSgBfM=   857   857   857   857   857 MxSgAt=    48 MxSgA2=    48.
 Leave Link  302 at Sun Jun  1 19:02:43 2025, MaxMem= 16106127360 cpu:              42.4 elap:               2.8
 (Enter /cm/shared/apps/Gaussian/g16-C01/g16/l303.exe)
 DipDrv:  MaxL=1.
 Leave Link  303 at Sun Jun  1 19:02:43 2025, MaxMem= 16106127360 cpu:               0.9 elap:               0.2
 (Enter /cm/shared/apps/Gaussian/g16-C01/g16/l401.exe)
 Initial guess from the checkpoint file:  "7_to_8_TS2_1.734A"
 B after Tr=    -0.000000    0.000000    0.000000
         Rot=    1.000000   -0.000388   -0.000093    0.000111 Ang=  -0.05 deg.
 Guess basis will be translated and rotated to current coordinates.
 JPrj=2 DoOrth=T DoCkMO=T.
 Generating alternative initial guess.
 ExpMin= 2.65D-02 ExpMax= 2.93D+03 ExpMxC= 4.41D+02 IAcc=3 IRadAn=         5 AccDes= 0.00D+00
 Harris functional with IExCor= 4639 and IRadAn=       5 diagonalized for initial guess.
 HarFok:  IExCor= 4639 AccDes= 0.00D+00 IRadAn=         5 IDoV= 1 UseB2=F ITyADJ=14
 ICtDFT=  3500011 ScaDFX=  1.000000  1.000000  1.000000  1.000000
 FoFCou: FMM=F IPFlag=           0 FMFlag=      100000 FMFlg1=           0
         NFxFlg=           0 DoJE=T BraDBF=F KetDBF=T FulRan=T
         wScrn=  0.000000 ICntrl=       500 IOpCl=  0 I1Cent=   200000004 NGrid=           0
         NMat0=    1 NMatS0=      1 NMatT0=    0 NMatD0=    1 NMtDS0=    0 NMtDT0=    0
 Petite list used in FoFCou.
 Harris En= -1122.24247307867    
 Leave Link  401 at Sun Jun  1 19:02:54 2025, MaxMem= 16106127360 cpu:             291.8 elap:              10.7
 (Enter /cm/shared/apps/Gaussian/g16-C01/g16/l502.exe)
 Integral symmetry usage will be decided dynamically.
 Closed shell SCF:
 Using DIIS extrapolation, IDIIS=  1040.
 NGot= 16106127360 LenX= 16104590708 LenY= 16103843348
 Requested convergence on RMS density matrix=1.00D-08 within 128 cycles.
 Requested convergence on MAX density matrix=1.00D-06.
 Requested convergence on             energy=1.00D-06.
 No special actions if energy rises.
 Fock matrices will be formed incrementally for  20 cycles.

 Cycle   1  Pass 1  IDiag  1:
 FoFJK:  IHMeth= 1 ICntrl=       0 DoSepK=T KAlg= 0 I1Cent=           0 FoldK=F
 IRaf=         1 NMat=       1 IRICut=       1 DoRegI=T DoRafI=F ISym2E= 0 IDoP0=0 IntGTp=1.
 FoFCou: FMM=F IPFlag=           0 FMFlag=      100000 FMFlg1=           0
         NFxFlg=           0 DoJE=T BraDBF=F KetDBF=F FulRan=T
         wScrn=  0.000000 ICntrl=       500 IOpCl=  0 I1Cent=           0 NGrid=           0
         NMat0=    1 NMatS0=      1 NMatT0=    0 NMatD0=    1 NMtDS0=    0 NMtDT0=    0
 Symmetry not used in FoFCou.
 Inv3:  Mode=1 IEnd=    36792012.
 Iteration    1 A*A^-1 deviation from unit magnitude is 5.77D-15 for   3491.
 Iteration    1 A*A^-1 deviation from orthogonality  is 2.39D-15 for   2242   1216.
 Iteration    1 A^-1*A deviation from unit magnitude is 6.22D-15 for   3491.
 Iteration    1 A^-1*A deviation from orthogonality  is 2.44D-15 for   3290   3192.
 E= -1173.04301244409    
 DIIS: error= 8.30D-04 at cycle   1 NSaved=   1.
 NSaved= 1 IEnMin= 1 EnMin= -1173.04301244409     IErMin= 1 ErrMin= 8.30D-04
 ErrMax= 8.30D-04  0.00D+00 EMaxC= 1.00D-01 BMatC= 4.73D-04 BMatP= 4.73D-04
 IDIUse=3 WtCom= 9.92D-01 WtEn= 8.30D-03
 Coeff-Com:  0.100D+01
 Coeff-En:   0.100D+01
 Coeff:      0.100D+01
 Gap=     0.475 Goal=   None    Shift=    0.000
 RMSDP=6.43D-04 MaxDP=4.26D-02              OVMax= 3.63D-03

 Cycle   2  Pass 1  IDiag  1:
 RMSU=  6.43D-04    CP:  1.00D+00
 E= -1173.04349514259     Delta-E=       -0.000482698501 Rises=F Damp=F
 DIIS: error= 1.23D-04 at cycle   2 NSaved=   2.
 NSaved= 2 IEnMin= 2 EnMin= -1173.04349514259     IErMin= 2 ErrMin= 1.23D-04
 ErrMax= 1.23D-04  0.00D+00 EMaxC= 1.00D-01 BMatC= 1.17D-05 BMatP= 4.73D-04
 IDIUse=3 WtCom= 9.99D-01 WtEn= 1.23D-03
 Coeff-Com: -0.497D-01 0.105D+01
 Coeff-En:   0.000D+00 0.100D+01
 Coeff:     -0.496D-01 0.105D+01
 Gap=     0.293 Goal=   None    Shift=    0.000
 RMSDP=9.99D-05 MaxDP=6.23D-03 DE=-4.83D-04 OVMax= 1.14D-03

 Cycle   3  Pass 1  IDiag  1:
 RMSU=  7.74D-05    CP:  1.00D+00  1.09D+00
 E= -1173.04351536612     Delta-E=       -0.000020223535 Rises=F Damp=F
 DIIS: error= 5.41D-05 at cycle   3 NSaved=   3.
 NSaved= 3 IEnMin= 3 EnMin= -1173.04351536612     IErMin= 3 ErrMin= 5.41D-05
 ErrMax= 5.41D-05  0.00D+00 EMaxC= 1.00D-01 BMatC= 8.78D-06 BMatP= 1.17D-05
 IDIUse=1 WtCom= 1.00D+00 WtEn= 0.00D+00
 Coeff-Com: -0.418D-01 0.501D+00 0.541D+00
 Coeff:     -0.418D-01 0.501D+00 0.541D+00
 Gap=     0.293 Goal=   None    Shift=    0.000
 RMSDP=3.04D-05 MaxDP=1.83D-03 DE=-2.02D-05 OVMax= 4.93D-04

 Cycle   4  Pass 1  IDiag  1:
 RMSU=  2.98D-05    CP:  1.00D+00  1.10D+00  9.85D-01
 E= -1173.04352234901     Delta-E=       -0.000006982885 Rises=F Damp=F
 DIIS: error= 2.28D-05 at cycle   4 NSaved=   4.
 NSaved= 4 IEnMin= 4 EnMin= -1173.04352234901     IErMin= 4 ErrMin= 2.28D-05
 ErrMax= 2.28D-05  0.00D+00 EMaxC= 1.00D-01 BMatC= 6.66D-07 BMatP= 8.78D-06
 IDIUse=1 WtCom= 1.00D+00 WtEn= 0.00D+00
 Coeff-Com:  0.125D-02-0.119D+00 0.139D+00 0.979D+00
 Coeff:      0.125D-02-0.119D+00 0.139D+00 0.979D+00
 Gap=     0.293 Goal=   None    Shift=    0.000
 RMSDP=1.85D-05 MaxDP=8.51D-04 DE=-6.98D-06 OVMax= 2.70D-04

 Cycle   5  Pass 1  IDiag  1:
 RMSU=  1.11D-05    CP:  1.00D+00  1.10D+00  1.14D+00  1.25D+00
 E= -1173.04352329909     Delta-E=       -0.000000950078 Rises=F Damp=F
 DIIS: error= 5.20D-06 at cycle   5 NSaved=   5.
 NSaved= 5 IEnMin= 5 EnMin= -1173.04352329909     IErMin= 5 ErrMin= 5.20D-06
 ErrMax= 5.20D-06  0.00D+00 EMaxC= 1.00D-01 BMatC= 1.23D-07 BMatP= 6.66D-07
 IDIUse=1 WtCom= 1.00D+00 WtEn= 0.00D+00
 Coeff-Com:  0.362D-02-0.949D-01 0.286D-01 0.477D+00 0.586D+00
 Coeff:      0.362D-02-0.949D-01 0.286D-01 0.477D+00 0.586D+00
 Gap=     0.293 Goal=   None    Shift=    0.000
 RMSDP=5.44D-06 MaxDP=5.37D-04 DE=-9.50D-07 OVMax= 8.92D-05

 Cycle   6  Pass 1  IDiag  1:
 RMSU=  4.55D-06    CP:  1.00D+00  1.10D+00  1.17D+00  1.28D+00  8.61D-01
 E= -1173.04352342939     Delta-E=       -0.000000130305 Rises=F Damp=F
 DIIS: error= 1.92D-06 at cycle   6 NSaved=   6.
 NSaved= 6 IEnMin= 6 EnMin= -1173.04352342939     IErMin= 6 ErrMin= 1.92D-06
 ErrMax= 1.92D-06  0.00D+00 EMaxC= 1.00D-01 BMatC= 5.91D-09 BMatP= 1.23D-07
 IDIUse=1 WtCom= 1.00D+00 WtEn= 0.00D+00
 Coeff-Com:  0.523D-03-0.216D-02-0.127D-01-0.440D-01 0.118D+00 0.940D+00
 Coeff:      0.523D-03-0.216D-02-0.127D-01-0.440D-01 0.118D+00 0.940D+00
 Gap=     0.293 Goal=   None    Shift=    0.000
 RMSDP=2.17D-06 MaxDP=1.86D-04 DE=-1.30D-07 OVMax= 3.92D-05

 Cycle   7  Pass 1  IDiag  1:
 RMSU=  1.61D-06    CP:  1.00D+00  1.10D+00  1.18D+00  1.30D+00  9.40D-01
                    CP:  1.14D+00
 E= -1173.04352344158     Delta-E=       -0.000000012192 Rises=F Damp=F
 DIIS: error= 4.56D-07 at cycle   7 NSaved=   7.
 NSaved= 7 IEnMin= 7 EnMin= -1173.04352344158     IErMin= 7 ErrMin= 4.56D-07
 ErrMax= 4.56D-07  0.00D+00 EMaxC= 1.00D-01 BMatC= 9.88D-10 BMatP= 5.91D-09
 IDIUse=1 WtCom= 1.00D+00 WtEn= 0.00D+00
 Coeff-Com: -0.225D-03 0.104D-01-0.808D-02-0.732D-01-0.216D-01 0.352D+00
 Coeff-Com:  0.741D+00
 Coeff:     -0.225D-03 0.104D-01-0.808D-02-0.732D-01-0.216D-01 0.352D+00
 Coeff:      0.741D+00
 Gap=     0.293 Goal=   None    Shift=    0.000
 RMSDP=8.17D-07 MaxDP=7.08D-05 DE=-1.22D-08 OVMax= 1.30D-05

 Cycle   8  Pass 1  IDiag  1:
 RMSU=  4.96D-07    CP:  1.00D+00  1.10D+00  1.18D+00  1.31D+00  9.73D-01
                    CP:  1.23D+00  9.16D-01
 E= -1173.04352344293     Delta-E=       -0.000000001348 Rises=F Damp=F
 DIIS: error= 1.26D-07 at cycle   8 NSaved=   8.
 NSaved= 8 IEnMin= 8 EnMin= -1173.04352344293     IErMin= 8 ErrMin= 1.26D-07
 ErrMax= 1.26D-07  0.00D+00 EMaxC= 1.00D-01 BMatC= 7.66D-11 BMatP= 9.88D-10
 IDIUse=1 WtCom= 1.00D+00 WtEn= 0.00D+00
 Coeff-Com: -0.104D-03 0.285D-02-0.794D-03-0.149D-01-0.147D-01 0.189D-02
 Coeff-Com:  0.196D+00 0.830D+00
 Coeff:     -0.104D-03 0.285D-02-0.794D-03-0.149D-01-0.147D-01 0.189D-02
 Coeff:      0.196D+00 0.830D+00
 Gap=     0.293 Goal=   None    Shift=    0.000
 RMSDP=2.28D-07 MaxDP=1.43D-05 DE=-1.35D-09 OVMax= 4.98D-06

 Cycle   9  Pass 1  IDiag  1:
 RMSU=  1.58D-07    CP:  1.00D+00  1.10D+00  1.18D+00  1.31D+00  9.76D-01
                    CP:  1.24D+00  9.57D-01  1.25D+00
 E= -1173.04352344306     Delta-E=       -0.000000000127 Rises=F Damp=F
 DIIS: error= 5.88D-08 at cycle   9 NSaved=   9.
 NSaved= 9 IEnMin= 9 EnMin= -1173.04352344306     IErMin= 9 ErrMin= 5.88D-08
 ErrMax= 5.88D-08  0.00D+00 EMaxC= 1.00D-01 BMatC= 1.12D-11 BMatP= 7.66D-11
 IDIUse=1 WtCom= 1.00D+00 WtEn= 0.00D+00
 Coeff-Com:  0.151D-04-0.111D-02 0.121D-02 0.853D-02 0.137D-02-0.576D-01
 Coeff-Com: -0.740D-01 0.144D+00 0.977D+00
 Coeff:      0.151D-04-0.111D-02 0.121D-02 0.853D-02 0.137D-02-0.576D-01
 Coeff:     -0.740D-01 0.144D+00 0.977D+00
 Gap=     0.293 Goal=   None    Shift=    0.000
 RMSDP=1.31D-07 MaxDP=6.55D-06 DE=-1.27D-10 OVMax= 3.42D-06

 Cycle  10  Pass 1  IDiag  1:
 RMSU=  7.01D-08    CP:  1.00D+00  1.10D+00  1.18D+00  1.31D+00  9.75D-01
                    CP:  1.25D+00  9.84D-01  1.43D+00  1.27D+00
 E= -1173.04352344254     Delta-E=        0.000000000520 Rises=F Damp=F
 DIIS: error= 2.43D-08 at cycle  10 NSaved=  10.
 NSaved=10 IEnMin= 9 EnMin= -1173.04352344306     IErMin=10 ErrMin= 2.43D-08
 ErrMax= 2.43D-08  0.00D+00 EMaxC= 1.00D-01 BMatC= 2.18D-12 BMatP= 1.12D-11
 IDIUse=1 WtCom= 1.00D+00 WtEn= 0.00D+00
 Coeff-Com:  0.208D-04-0.795D-03 0.537D-03 0.494D-02 0.285D-02-0.192D-01
 Coeff-Com: -0.509D-01-0.838D-01 0.313D+00 0.834D+00
 Coeff:      0.208D-04-0.795D-03 0.537D-03 0.494D-02 0.285D-02-0.192D-01
 Coeff:     -0.509D-01-0.838D-01 0.313D+00 0.834D+00
 Gap=     0.293 Goal=   None    Shift=    0.000
 RMSDP=4.98D-08 MaxDP=2.86D-06 DE= 5.20D-10 OVMax= 1.39D-06

 Cycle  11  Pass 1  IDiag  1:
 RMSU=  2.67D-08    CP:  1.00D+00  1.10D+00  1.18D+00  1.31D+00  9.74D-01
                    CP:  1.25D+00  9.88D-01  1.49D+00  1.42D+00  1.19D+00
 E= -1173.04352344347     Delta-E=       -0.000000000935 Rises=F Damp=F
 DIIS: error= 9.64D-09 at cycle  11 NSaved=  11.
 NSaved=11 IEnMin=11 EnMin= -1173.04352344347     IErMin=11 ErrMin= 9.64D-09
 ErrMax= 9.64D-09  0.00D+00 EMaxC= 1.00D-01 BMatC= 2.69D-13 BMatP= 2.18D-12
 IDIUse=1 WtCom= 1.00D+00 WtEn= 0.00D+00
 Coeff-Com:  0.137D-05 0.216D-04-0.615D-04-0.384D-03 0.297D-03 0.463D-02
 Coeff-Com:  0.321D-02-0.357D-01-0.934D-01 0.138D+00 0.983D+00
 Coeff:      0.137D-05 0.216D-04-0.615D-04-0.384D-03 0.297D-03 0.463D-02
 Coeff:      0.321D-02-0.357D-01-0.934D-01 0.138D+00 0.983D+00
 Gap=     0.293 Goal=   None    Shift=    0.000
 RMSDP=2.35D-08 MaxDP=1.69D-06 DE=-9.35D-10 OVMax= 6.04D-07

 Cycle  12  Pass 1  IDiag  1:
 RMSU=  1.09D-08    CP:  1.00D+00  1.10D+00  1.18D+00  1.31D+00  9.74D-01
                    CP:  1.25D+00  9.87D-01  1.50D+00  1.48D+00  1.35D+00
                    CP:  1.43D+00
 E= -1173.04352344303     Delta-E=        0.000000000443 Rises=F Damp=F
 DIIS: error= 4.15D-09 at cycle  12 NSaved=  12.
 NSaved=12 IEnMin=11 EnMin= -1173.04352344347     IErMin=12 ErrMin= 4.15D-09
 ErrMax= 4.15D-09  0.00D+00 EMaxC= 1.00D-01 BMatC= 6.28D-14 BMatP= 2.69D-13
 IDIUse=1 WtCom= 1.00D+00 WtEn= 0.00D+00
 Coeff-Com: -0.314D-05 0.149D-03-0.114D-03-0.103D-02-0.388D-03 0.509D-02
 Coeff-Com:  0.105D-01 0.106D-02-0.907D-01-0.966D-01 0.386D+00 0.785D+00
 Coeff:     -0.314D-05 0.149D-03-0.114D-03-0.103D-02-0.388D-03 0.509D-02
 Coeff:      0.105D-01 0.106D-02-0.907D-01-0.966D-01 0.386D+00 0.785D+00
 Gap=     0.293 Goal=   None    Shift=    0.000
 RMSDP=8.19D-09 MaxDP=4.63D-07 DE= 4.43D-10 OVMax= 2.11D-07

 Error on total polarization charges =  0.06846
 SCF Done:  E(RwB97XD) =  -1173.04352344     A.U. after   12 cycles
            NFock= 12  Conv=0.82D-08     -V/T= 2.0050
 KE= 1.167171543386D+03 PE=-7.562719588384D+03 EE= 2.807719089322D+03
 SMD-CDS (non-electrostatic) energy       (kcal/mol) =      -2.73
 (included in total energy above)
 Leave Link  502 at Sun Jun  1 19:17:00 2025, MaxMem= 16106127360 cpu:           32241.3 elap:             846.5
 (Enter /cm/shared/apps/Gaussian/g16-C01/g16/l701.exe)
 ... and contract with generalized density number  0.
 Compute integral first derivatives.
 R6Disp: Adding Grimme-D2 dispersion energy 1st derivatives to the gradient.
 D1PCM: PCM CHGder 1st derivatives, ID1Alg=3 FixD1E=F DoIter=F DoCFld=F I1PDM=0.
 GePol: Maximum number of non-zero 1st derivatives   =     246
 Leave Link  701 at Sun Jun  1 19:17:05 2025, MaxMem= 16106127360 cpu:             161.1 elap:               5.0
 (Enter /cm/shared/apps/Gaussian/g16-C01/g16/l702.exe)
 L702 exits ... SP integral derivatives will be done elsewhere.
 Leave Link  702 at Sun Jun  1 19:17:06 2025, MaxMem= 16106127360 cpu:               0.3 elap:               0.0
 (Enter /cm/shared/apps/Gaussian/g16-C01/g16/l703.exe)
 Integral derivatives from FoFJK, PRISM(SPDF).
 Compute integral first derivatives, UseDBF=F ICtDFT=           0.
 Calling FoFJK, ICntrl=      2127 FMM=F ISym2X=0 I1Cent= 0 IOpClX= 0 NMat=1 NMatS=1 NMatT=0.
 FoFJK:  IHMeth= 1 ICntrl=    2127 DoSepK=T KAlg= 0 I1Cent=           0 FoldK=F
 IRaf=         1 NMat=       1 IRICut=       1 DoRegI=T DoRafI=F ISym2E= 0 IDoP0=0 IntGTp=1.
 FoFCou: FMM=F IPFlag=           0 FMFlag=      100000 FMFlg1=         800
         NFxFlg=           0 DoJE=F BraDBF=F KetDBF=F FulRan=T
         wScrn=  0.000000 ICntrl=      2527 IOpCl=  0 I1Cent=           0 NGrid=           0
         NMat0=    1 NMatS0=      1 NMatT0=    0 NMatD0=    1 NMtDS0=    0 NMtDT0=    0
 Symmetry not used in FoFCou.
 Leave Link  703 at Sun Jun  1 19:22:08 2025, MaxMem= 16106127360 cpu:           12015.7 elap:             302.6
 (Enter /cm/shared/apps/Gaussian/g16-C01/g16/l716.exe)
 Dipole        = 1.62357359D+00-9.93830332D-01-4.92517879D-02
 ***** Axes restored to original set *****
 -------------------------------------------------------------------
 Center     Atomic                   Forces (Hartrees/Bohr)
 Number     Number              X              Y              Z
 -------------------------------------------------------------------
      1        6           0.000198766   -0.000437588   -0.001681914
      2        8          -0.000212958    0.000404276    0.001741810
      3        6           0.000019177    0.000008055   -0.000029692
      4        9          -0.000016059    0.000003148    0.000000833
      5        6          -0.000010398   -0.000013875    0.000000302
      6        6           0.000002139    0.000002648    0.000008620
      7        7           0.000001380    0.000002293   -0.000000179
      8        1           0.000001159   -0.000001137   -0.000000319
      9        6           0.000000179   -0.000006616   -0.000000322
     10        6          -0.000001373    0.000000610   -0.000005455
     11        6           0.000016283    0.000007117    0.000005929
     12        6           0.000000853    0.000000548   -0.000001803
     13        6           0.000001041   -0.000000802   -0.000003977
     14        6          -0.000001460   -0.000004150   -0.000000904
     15        1          -0.000000498   -0.000003040   -0.000000158
     16        1           0.000000756   -0.000001276   -0.000002701
     17        1           0.000001226    0.000000902   -0.000002445
     18        1           0.000000544    0.000000661   -0.000003848
     19        7          -0.000066568   -0.000053024    0.000124184
     20        1          -0.000006307    0.000012759    0.000004913
     21        1           0.000067366    0.000087488   -0.000154871
     22        1           0.000000681   -0.000002342    0.000002358
     23        6          -0.000000013   -0.000000929    0.000002347
     24        6          -0.000000319    0.000000265    0.000003326
     25        6          -0.000001256   -0.000000180    0.000002468
     26        6           0.000000580   -0.000000392    0.000002913
     27        6          -0.000000475   -0.000000051    0.000002064
     28        6           0.000000081   -0.000002359    0.000002123
     29        1           0.000000260   -0.000002610    0.000002761
     30        1          -0.000001259    0.000001542    0.000001696
     31        1          -0.000000816    0.000001274    0.000002073
     32        1           0.000000265   -0.000002206    0.000002830
     33        6          -0.000000575   -0.000000293    0.000002505
     34        6          -0.000000226    0.000002519   -0.000027998
     35        6           0.000001442   -0.000005549   -0.000003336
     36        6           0.000000335   -0.000009693   -0.000011134
     37        6          -0.000006559    0.000008365    0.000004162
     38        6          -0.000002579    0.000008528    0.000006043
     39        6          -0.000000152    0.000002309    0.000000673
     40        1          -0.000003446    0.000001653    0.000000211
     41        1           0.000019821   -0.000007047   -0.000001443
     42        1          -0.000000090    0.000000996   -0.000000447
     43        1           0.000000417   -0.000000982   -0.000002777
     44        1           0.000000133    0.000000241   -0.000000850
     45        1           0.000000153   -0.000002070    0.000002361
     46        1          -0.000000828    0.000000116    0.000003989
     47        1          -0.000000361    0.000000393    0.000001621
     48        1          -0.000000463   -0.000000495    0.000001457
 -------------------------------------------------------------------
 Cartesian Forces:  Max     0.001741810 RMS     0.000210258
 Leave Link  716 at Sun Jun  1 19:22:08 2025, MaxMem= 16106127360 cpu:               0.2 elap:               0.0
 (Enter /cm/shared/apps/Gaussian/g16-C01/g16/l103.exe)

 GradGradGradGradGradGradGradGradGradGradGradGradGradGradGradGradGradGrad
 Berny optimization.
 FormGI is forming the generalized inverse of G from B-inverse, IUseBI=4.
 GSVD:  received Info=                   1 from GESDD.
 Internal  Forces:  Max     0.001595979 RMS     0.000106282
 Search for a saddle point.
 Step number   3 out of a maximum of  266
 All quantities printed in internal units (Hartrees-Bohrs-Radians)
 Swapping is turned off.
 Update second derivatives using D2CorX and points    1    2    3
 ITU=  0  0  0
     Eigenvalues ---   -0.07617   0.00042   0.00244   0.00376   0.00481
     Eigenvalues ---    0.00629   0.00845   0.01070   0.01200   0.01511
     Eigenvalues ---    0.01566   0.01655   0.01658   0.01726   0.01750
     Eigenvalues ---    0.01762   0.01774   0.01794   0.01835   0.01968
     Eigenvalues ---    0.01998   0.02097   0.02108   0.02135   0.02275
     Eigenvalues ---    0.02387   0.02428   0.02433   0.02502   0.02534
     Eigenvalues ---    0.02646   0.02663   0.02681   0.02709   0.02749
     Eigenvalues ---    0.02808   0.02819   0.02872   0.03302   0.04849
     Eigenvalues ---    0.05338   0.05552   0.05700   0.05763   0.07614
     Eigenvalues ---    0.08175   0.08296   0.10449   0.10746   0.10756
     Eigenvalues ---    0.11258   0.11392   0.11526   0.11535   0.11580
     Eigenvalues ---    0.11866   0.11909   0.12066   0.12133   0.12150
     Eigenvalues ---    0.12155   0.12469   0.12523   0.12718   0.13613
     Eigenvalues ---    0.14434   0.14513   0.15696   0.16993   0.17519
     Eigenvalues ---    0.18163   0.18310   0.19033   0.19090   0.19177
     Eigenvalues ---    0.19269   0.19337   0.19545   0.19655   0.19675
     Eigenvalues ---    0.20154   0.20813   0.20853   0.21520   0.22597
     Eigenvalues ---    0.23838   0.25351   0.27074   0.28397   0.28982
     Eigenvalues ---    0.30068   0.30930   0.32373   0.32631   0.33505
     Eigenvalues ---    0.33732   0.33811   0.34101   0.34294   0.34632
     Eigenvalues ---    0.34750   0.35195   0.35744   0.35794   0.36020
     Eigenvalues ---    0.36025   0.36099   0.36195   0.36217   0.36246
     Eigenvalues ---    0.36317   0.36384   0.36413   0.36708   0.36867
     Eigenvalues ---    0.37197   0.38514   0.40590   0.41941   0.42069
     Eigenvalues ---    0.42239   0.42793   0.43014   0.43508   0.46247
     Eigenvalues ---    0.46519   0.47617   0.47979   0.48001   0.48100
     Eigenvalues ---    0.48248   0.48281   0.50865   0.51499   0.51678
     Eigenvalues ---    0.52087   0.604401000.000001000.000001000.00000
     Eigenvalues --- 1000.000001000.000001000.000001000.000001000.00000
     Eigenvalues --- 1000.000001000.000001000.000001000.000001000.00000
     Eigenvalues --- 1000.000001000.000001000.000001000.000001000.00000
     Eigenvalues --- 1000.000001000.000001000.000001000.000001000.00000
     Eigenvalues --- 1000.000001000.000001000.000001000.000001000.00000
     Eigenvalues --- 1000.000001000.000001000.000001000.000001000.00000
     Eigenvalues --- 1000.000001000.000001000.000001000.000001000.00000
     Eigenvalues --- 1000.000001000.000001000.000001000.000001000.00000
     Eigenvalues --- 1000.000001000.000001000.000001000.000001000.00000
     Eigenvalues --- 1000.000001000.000001000.000001000.000001000.00000
     Eigenvalues --- 1000.000001000.000001000.000001000.000001000.00000
     Eigenvalues --- 1000.000001000.000001000.000001000.000001000.00000
     Eigenvalues --- 1000.000001000.000001000.000001000.000001000.00000
     Eigenvalues --- 1000.000001000.000001000.000001000.000001000.00000
     Eigenvalues --- 1000.000001000.000001000.000001000.000001000.00000
     Eigenvalues --- 1000.000001000.000001000.000001000.000001000.00000
     Eigenvalues --- 1000.000001000.000001000.000001000.000001000.00000
     Eigenvalues --- 1000.000001000.000001000.000001000.000001000.00000
     Eigenvalues --- 1000.000001000.000001000.000001000.000001000.00000
     Eigenvalues --- 1000.000001000.000001000.000001000.000001000.00000
     Eigenvalues --- 1000.000001000.000001000.000001000.000001000.00000
     Eigenvalues --- 1000.000001000.000001000.000001000.000001000.00000
     Eigenvalues --- 1000.000001000.000001000.000001000.000001000.00000
     Eigenvalues --- 1000.00000
 Eigenvectors required to have negative eigenvalues:
                          R26       R5        R2        A39       D59
   1                    0.73176  -0.62144  -0.13674  -0.11348  -0.09645
                          D13       D61       A41       D6        D11
   1                    0.09561  -0.09517  -0.08864   0.04108   0.02968
 RFO step:  Lambda0=2.556007833D-07 Lambda=-1.72418729D-07.
 Linear search not attempted -- option 19 set.
 Iteration  1 RMS(Cart)=  0.00121350 RMS(Int)=  0.00000043
 Iteration  2 RMS(Cart)=  0.00000061 RMS(Int)=  0.00000001
 Iteration  1 RMS(Cart)=  0.00000001 RMS(Int)=  0.00000000
 ITry= 1 IFail=0 DXMaxC= 5.68D-03 DCOld= 1.00D+10 DXMaxT= 3.00D-01 DXLimC= 3.00D+00 Rises=F
 Variable       Old X    -DE/DX   Delta X   Delta X   Delta X     New X
                                 (Linear)    (Quad)   (Total)
    R1        2.79699   0.00000   0.00000   0.00009   0.00009   2.79708
    R2        2.61101  -0.00001   0.00000  -0.00040  -0.00040   2.61061
    R3        2.85646  -0.00000   0.00000   0.00003   0.00003   2.85649
    R4        1.83540  -0.00000   0.00000   0.00001   0.00001   1.83541
    R5        2.24505   0.00014   0.00000  -0.00114  -0.00114   2.24391
    R6        2.57656   0.00000   0.00000   0.00002   0.00002   2.57659
    R7        2.52714  -0.00003   0.00000  -0.00003  -0.00003   2.52711
    R8        2.84344  -0.00000   0.00000  -0.00000  -0.00000   2.84344
    R9        2.64559  -0.00003   0.00000   0.00005   0.00005   2.64564
   R10        2.07315   0.00000   0.00000  -0.00000  -0.00000   2.07315
   R11        2.86403  -0.00000   0.00000   0.00000   0.00000   2.86403
   R12        2.06433  -0.00000   0.00000  -0.00000  -0.00000   2.06433
   R13        1.91520   0.00000   0.00000  -0.00000  -0.00000   1.91520
   R14        2.67905  -0.00000   0.00000   0.00000   0.00000   2.67905
   R15        2.65457   0.00002   0.00000   0.00001   0.00001   2.65459
   R16        2.63435  -0.00000   0.00000  -0.00001  -0.00001   2.63434
   R17        2.63223  -0.00000   0.00000  -0.00000  -0.00000   2.63223
   R18        2.62635  -0.00000   0.00000   0.00001   0.00001   2.62636
   R19        2.05609   0.00000   0.00000   0.00000   0.00000   2.05609
   R20        2.64951  -0.00000   0.00000  -0.00001  -0.00001   2.64950
   R21        2.65876   0.00002   0.00000   0.00003   0.00003   2.65879
   R22        2.62756  -0.00000   0.00000   0.00001   0.00001   2.62757
   R23        2.05833  -0.00000   0.00000  -0.00000  -0.00000   2.05833
   R24        2.05536  -0.00000   0.00000   0.00000   0.00000   2.05536
   R25        2.05734   0.00000   0.00000   0.00000   0.00000   2.05734
   R26        2.59290   0.00006   0.00000   0.00119   0.00119   2.59408
   R27        2.63214  -0.00000   0.00000  -0.00002  -0.00002   2.63212
   R28        2.64120   0.00000   0.00000   0.00002   0.00002   2.64122
   R29        2.64605  -0.00000   0.00000   0.00002   0.00002   2.64607
   R30        2.63669   0.00000   0.00000  -0.00002  -0.00002   2.63667
   R31        2.84373  -0.00000   0.00000  -0.00000  -0.00000   2.84373
   R32        2.63510   0.00000   0.00000   0.00002   0.00002   2.63512
   R33        2.05786   0.00000   0.00000   0.00000   0.00000   2.05786
   R34        2.62402  -0.00000   0.00000  -0.00002  -0.00002   2.62400
   R35        2.05866   0.00000   0.00000  -0.00000  -0.00000   2.05866
   R36        2.05846   0.00000   0.00000   0.00000   0.00000   2.05847
   R37        2.05818   0.00000   0.00000  -0.00000  -0.00000   2.05818
   R38        2.07019   0.00000   0.00000  -0.00001  -0.00001   2.07018
   R39        2.07559  -0.00000   0.00000  -0.00001  -0.00001   2.07559
   R40        2.07172   0.00000   0.00000   0.00001   0.00001   2.07173
   R41        2.63696   0.00000   0.00000  -0.00002  -0.00002   2.63694
   R42        2.63732  -0.00001   0.00000   0.00003   0.00003   2.63735
   R43        2.63300   0.00000   0.00000   0.00002   0.00002   2.63302
   R44        2.63069   0.00001   0.00000  -0.00001  -0.00001   2.63068
   R45        2.05610  -0.00000   0.00000   0.00000   0.00000   2.05610
   R46        2.62974   0.00000   0.00000   0.00002   0.00002   2.62976
   R47        2.05345  -0.00000   0.00000  -0.00001  -0.00001   2.05345
   R48        2.62796  -0.00000   0.00000  -0.00003  -0.00003   2.62794
   R49        2.05177   0.00001   0.00000   0.00002   0.00002   2.05179
   R50        2.05589   0.00000   0.00000   0.00000   0.00000   2.05589
   R51        2.05577   0.00000   0.00000   0.00000   0.00000   2.05577
    A1        2.14404   0.00003   0.00000  -0.00004  -0.00004   2.14400
    A2        1.96932  -0.00003   0.00000  -0.00011  -0.00011   1.96921
    A3        1.99592   0.00001   0.00000   0.00015   0.00015   1.99606
    A4        1.86728  -0.00001   0.00000   0.00007   0.00007   1.86735
    A5        1.97774  -0.00004   0.00000  -0.00001  -0.00001   1.97773
    A6        2.21223   0.00004   0.00000   0.00004   0.00004   2.21227
    A7        2.07907  -0.00000   0.00000  -0.00001  -0.00001   2.07906
    A8        2.14457   0.00002   0.00000   0.00004   0.00004   2.14461
    A9        2.12009  -0.00003   0.00000  -0.00009  -0.00009   2.12000
   A10        2.01812   0.00001   0.00000   0.00004   0.00004   2.01816
   A11        1.89041   0.00000   0.00000   0.00003   0.00003   1.89044
   A12        1.91261  -0.00000   0.00000  -0.00008  -0.00008   1.91252
   A13        1.92259   0.00000   0.00000   0.00002   0.00002   1.92262
   A14        1.91725   0.00000   0.00000   0.00001   0.00001   1.91726
   A15        1.87963  -0.00000   0.00000   0.00001   0.00001   1.87965
   A16        1.94045   0.00000   0.00000   0.00001   0.00001   1.94046
   A17        1.93776  -0.00000   0.00000   0.00000   0.00000   1.93777
   A18        2.05883   0.00002   0.00000  -0.00015  -0.00015   2.05868
   A19        1.94076  -0.00000   0.00000  -0.00000  -0.00000   1.94076
   A20        2.09120   0.00001   0.00000  -0.00006  -0.00006   2.09113
   A21        2.08774  -0.00001   0.00000   0.00005   0.00005   2.08778
   A22        2.10423  -0.00000   0.00000   0.00002   0.00002   2.10424
   A23        2.09195   0.00000   0.00000   0.00000   0.00000   2.09195
   A24        2.10247  -0.00000   0.00000  -0.00000  -0.00000   2.10247
   A25        2.08876  -0.00000   0.00000  -0.00000  -0.00000   2.08876
   A26        2.05253  -0.00000   0.00000  -0.00001  -0.00001   2.05252
   A27        2.16739   0.00002   0.00000  -0.00003  -0.00003   2.16737
   A28        2.05874  -0.00001   0.00000   0.00003   0.00003   2.05877
   A29        2.11045   0.00000   0.00000  -0.00001  -0.00001   2.11044
   A30        2.07202  -0.00000   0.00000  -0.00000  -0.00000   2.07202
   A31        2.10071   0.00000   0.00000   0.00002   0.00002   2.10073
   A32        2.08065  -0.00000   0.00000   0.00000   0.00000   2.08065
   A33        2.10858   0.00000   0.00000  -0.00000  -0.00000   2.10857
   A34        2.09391   0.00000   0.00000   0.00000   0.00000   2.09391
   A35        2.12639   0.00000   0.00000  -0.00000  -0.00000   2.12638
   A36        2.09740  -0.00000   0.00000  -0.00001  -0.00001   2.09739
   A37        2.05913  -0.00000   0.00000   0.00001   0.00001   2.05914
   A38        2.11862  -0.00003   0.00000  -0.00002  -0.00002   2.11861
   A39        1.30780   0.00026   0.00000  -0.00005  -0.00005   1.30775
   A40        1.87386  -0.00013   0.00000  -0.00034  -0.00034   1.87351
   A41        2.17086   0.00039   0.00000  -0.00021  -0.00021   2.17064
   A42        2.11985   0.00000   0.00000   0.00001   0.00001   2.11986
   A43        2.09620  -0.00000   0.00000  -0.00002  -0.00002   2.09619
   A44        2.06551   0.00000   0.00000   0.00000   0.00000   2.06552
   A45        2.05737   0.00000   0.00000   0.00000   0.00000   2.05737
   A46        2.10785  -0.00000   0.00000  -0.00006  -0.00006   2.10779
   A47        2.11784   0.00000   0.00000   0.00006   0.00006   2.11789
   A48        2.10798  -0.00000   0.00000  -0.00000  -0.00000   2.10798
   A49        2.08766   0.00000   0.00000   0.00000   0.00000   2.08767
   A50        2.08750   0.00000   0.00000  -0.00000  -0.00000   2.08750
   A51        2.10855   0.00000   0.00000   0.00000   0.00000   2.10855
   A52        2.08623  -0.00000   0.00000  -0.00001  -0.00001   2.08622
   A53        2.08830   0.00000   0.00000   0.00001   0.00001   2.08831
   A54        2.11355  -0.00000   0.00000  -0.00000  -0.00000   2.11355
   A55        2.08477   0.00000   0.00000  -0.00000  -0.00000   2.08476
   A56        2.08486   0.00000   0.00000   0.00001   0.00001   2.08486
   A57        2.11341   0.00000   0.00000  -0.00000  -0.00000   2.11340
   A58        2.08668  -0.00000   0.00000   0.00000   0.00000   2.08668
   A59        2.08309   0.00000   0.00000  -0.00000  -0.00000   2.08308
   A60        1.94311   0.00000   0.00000   0.00000   0.00000   1.94311
   A61        1.93219  -0.00000   0.00000   0.00002   0.00002   1.93222
   A62        1.94084   0.00000   0.00000  -0.00003  -0.00003   1.94081
   A63        1.87931  -0.00000   0.00000   0.00005   0.00005   1.87937
   A64        1.89196   0.00000   0.00000  -0.00002  -0.00002   1.89194
   A65        1.87381  -0.00000   0.00000  -0.00003  -0.00003   1.87377
   A66        2.05136   0.00004   0.00000   0.00021   0.00021   2.05157
   A67        2.14278  -0.00005   0.00000  -0.00022  -0.00022   2.14257
   A68        2.08691   0.00001   0.00000   0.00000   0.00000   2.08692
   A69        2.08921   0.00000   0.00000   0.00001   0.00001   2.08921
   A70        2.09660  -0.00000   0.00000  -0.00000  -0.00000   2.09660
   A71        2.09736  -0.00000   0.00000  -0.00000  -0.00000   2.09736
   A72        2.09844  -0.00001   0.00000  -0.00002  -0.00002   2.09842
   A73        2.08505   0.00000   0.00000   0.00001   0.00001   2.08506
   A74        2.09969   0.00000   0.00000   0.00001   0.00001   2.09970
   A75        2.09549   0.00000   0.00000   0.00002   0.00002   2.09551
   A76        2.09381  -0.00001   0.00000  -0.00007  -0.00007   2.09374
   A77        2.09375   0.00001   0.00000   0.00005   0.00005   2.09380
   A78        2.09972  -0.00000   0.00000  -0.00003  -0.00003   2.09969
   A79        2.09665   0.00000   0.00000   0.00000   0.00000   2.09665
   A80        2.08681   0.00000   0.00000   0.00002   0.00002   2.08683
   A81        2.09658   0.00000   0.00000   0.00001   0.00001   2.09659
   A82        2.09839  -0.00000   0.00000  -0.00001  -0.00001   2.09838
   A83        2.08821  -0.00000   0.00000  -0.00001  -0.00001   2.08820
    D1        2.76297   0.00000   0.00000  -0.00016  -0.00016   2.76281
    D2       -0.56178   0.00001   0.00000  -0.00003  -0.00003  -0.56181
    D3       -1.01466   0.00001   0.00000  -0.00011  -0.00011  -1.01477
    D4        1.94377   0.00002   0.00000   0.00002   0.00002   1.94379
    D5       -0.31735   0.00002   0.00000  -0.00011  -0.00011  -0.31746
    D6       -2.08725   0.00002   0.00000   0.00033   0.00033  -2.08692
    D7       -2.81424   0.00003   0.00000  -0.00008  -0.00008  -2.81432
    D8        1.69904   0.00002   0.00000   0.00036   0.00036   1.69940
    D9       -1.79696  -0.00002   0.00000  -0.00103  -0.00103  -1.79799
   D10        1.27415  -0.00002   0.00000  -0.00106  -0.00106   1.27310
   D11        0.76487   0.00000   0.00000  -0.00104  -0.00104   0.76383
   D12       -2.44720   0.00000   0.00000  -0.00107  -0.00107  -2.44827
   D13        1.66446   0.00002   0.00000   0.00115   0.00115   1.66561
   D14       -2.96222  -0.00001   0.00000  -0.00039  -0.00039  -2.96261
   D15        0.21147  -0.00001   0.00000  -0.00008  -0.00008   0.21139
   D16       -0.01329  -0.00001   0.00000  -0.00025  -0.00025  -0.01354
   D17       -3.12278  -0.00000   0.00000   0.00006   0.00006  -3.12273
   D18        2.16883   0.00000   0.00000   0.00062   0.00062   2.16945
   D19       -2.02297   0.00000   0.00000   0.00060   0.00060  -2.02237
   D20        0.11718   0.00000   0.00000   0.00058   0.00058   0.11776
   D21       -1.00313  -0.00000   0.00000   0.00032   0.00032  -1.00280
   D22        1.08826  -0.00000   0.00000   0.00030   0.00030   1.08856
   D23       -3.05478  -0.00000   0.00000   0.00028   0.00028  -3.05450
   D24       -3.10608  -0.00000   0.00000   0.00008   0.00008  -3.10601
   D25        0.90838  -0.00002   0.00000   0.00022   0.00022   0.90860
   D26        0.06541   0.00000   0.00000   0.00037   0.00037   0.06578
   D27       -2.20331  -0.00001   0.00000   0.00051   0.00051  -2.20280
   D28       -1.97434   0.00000   0.00000   0.00085   0.00085  -1.97349
   D29        1.10513   0.00000   0.00000   0.00077   0.00077   1.10589
   D30        0.10054   0.00000   0.00000   0.00084   0.00084   0.10138
   D31       -3.10318   0.00000   0.00000   0.00075   0.00075  -3.10243
   D32        2.17935   0.00000   0.00000   0.00087   0.00087   2.18022
   D33       -1.02437   0.00000   0.00000   0.00078   0.00078  -1.02359
   D34       -1.05029  -0.00000   0.00000  -0.00015  -0.00015  -1.05044
   D35        2.09909   0.00002   0.00000  -0.00012  -0.00012   2.09896
   D36        2.96556  -0.00001   0.00000  -0.00001  -0.00001   2.96555
   D37       -0.16825   0.00001   0.00000   0.00001   0.00001  -0.16824
   D38       -3.13919   0.00003   0.00000  -0.00004  -0.00004  -3.13923
   D39       -0.10201   0.00002   0.00000  -0.00007  -0.00007  -0.10207
   D40       -0.00546   0.00001   0.00000  -0.00006  -0.00006  -0.00552
   D41        3.03172   0.00000   0.00000  -0.00009  -0.00009   3.03164
   D42        3.12293  -0.00002   0.00000   0.00000   0.00000   3.12294
   D43       -0.01921  -0.00002   0.00000  -0.00001  -0.00001  -0.01922
   D44       -0.01081  -0.00000   0.00000   0.00003   0.00003  -0.01079
   D45        3.13023   0.00000   0.00000   0.00002   0.00002   3.13024
   D46       -0.00996   0.00000   0.00000  -0.00002  -0.00002  -0.00997
   D47       -3.14114  -0.00000   0.00000  -0.00001  -0.00001  -3.14115
   D48        3.13340   0.00000   0.00000  -0.00003  -0.00003   3.13337
   D49        0.00222  -0.00000   0.00000  -0.00002  -0.00002   0.00220
   D50       -0.00654   0.00000   0.00000  -0.00003  -0.00003  -0.00656
   D51       -3.12285  -0.00000   0.00000  -0.00000  -0.00000  -3.12285
   D52        3.13330   0.00000   0.00000  -0.00001  -0.00001   3.13329
   D53        0.01699  -0.00000   0.00000   0.00001   0.00001   0.01700
   D54        0.01413  -0.00001   0.00000   0.00006   0.00006   0.01420
   D55        3.13097  -0.00000   0.00000   0.00004   0.00004   3.13102
   D56       -3.02970  -0.00000   0.00000   0.00009   0.00009  -3.02961
   D57        0.08715   0.00000   0.00000   0.00007   0.00007   0.08721
   D58        0.89393  -0.00007   0.00000   0.00024   0.00024   0.89417
   D59        2.33606   0.00016   0.00000  -0.00002  -0.00002   2.33604
   D60       -2.35242  -0.00007   0.00000   0.00022   0.00022  -2.35220
   D61       -0.91028   0.00015   0.00000  -0.00005  -0.00005  -0.91033
   D62        0.01858  -0.00000   0.00000   0.00001   0.00001   0.01860
   D63       -3.13333   0.00000   0.00000   0.00001   0.00001  -3.13332
   D64       -3.12245  -0.00001   0.00000   0.00002   0.00002  -3.12243
   D65        0.00882  -0.00000   0.00000   0.00002   0.00002   0.00884
   D66        0.18898   0.00004   0.00000  -0.00057  -0.00057   0.18841
   D67       -1.88356   0.00000   0.00000  -0.00058  -0.00058  -1.88414
   D68        3.08287  -0.00000   0.00000  -0.00012  -0.00012   3.08276
   D69       -0.04910  -0.00000   0.00000  -0.00011  -0.00011  -0.04921
   D70        0.00235   0.00000   0.00000  -0.00004  -0.00004   0.00231
   D71       -3.12962   0.00000   0.00000  -0.00003  -0.00003  -3.12965
   D72       -3.08377   0.00000   0.00000   0.00010   0.00010  -3.08366
   D73        0.04217   0.00000   0.00000   0.00010   0.00010   0.04227
   D74       -0.00239  -0.00000   0.00000   0.00002   0.00002  -0.00237
   D75        3.12355  -0.00000   0.00000   0.00002   0.00002   3.12357
   D76        0.00003  -0.00000   0.00000  -0.00005  -0.00005  -0.00002
   D77       -3.13709  -0.00000   0.00000  -0.00005  -0.00005  -3.13714
   D78       -3.12416  -0.00000   0.00000  -0.00013  -0.00013  -3.12429
   D79        0.02190  -0.00000   0.00000  -0.00013  -0.00013   0.02177
   D80       -0.00007   0.00000   0.00000   0.00004   0.00004  -0.00003
   D81        3.13519  -0.00000   0.00000   0.00003   0.00003   3.13522
   D82        3.12402   0.00000   0.00000   0.00012   0.00012   3.12414
   D83       -0.02391  -0.00000   0.00000   0.00011   0.00011  -0.02380
   D84       -2.79007  -0.00000   0.00000  -0.00240  -0.00240  -2.79248
   D85        1.40320  -0.00000   0.00000  -0.00249  -0.00249   1.40072
   D86       -0.67829  -0.00000   0.00000  -0.00244  -0.00244  -0.68074
   D87        0.36953  -0.00000   0.00000  -0.00249  -0.00249   0.36704
   D88       -1.72038  -0.00000   0.00000  -0.00257  -0.00257  -1.72295
   D89        2.48131  -0.00000   0.00000  -0.00253  -0.00253   2.47878
   D90       -0.00115  -0.00000   0.00000   0.00001   0.00001  -0.00115
   D91       -3.13642   0.00000   0.00000   0.00001   0.00001  -3.13641
   D92        3.13082  -0.00000   0.00000   0.00000   0.00000   3.13082
   D93       -0.00445   0.00000   0.00000   0.00001   0.00001  -0.00444
   D94        0.00123   0.00000   0.00000   0.00002   0.00002   0.00125
   D95        3.13835   0.00000   0.00000   0.00002   0.00002   3.13837
   D96       -3.12469   0.00000   0.00000   0.00002   0.00002  -3.12467
   D97        0.01243   0.00000   0.00000   0.00002   0.00002   0.01245
   D98        3.07355  -0.00000   0.00000  -0.00001  -0.00001   3.07354
   D99       -0.06594  -0.00001   0.00000  -0.00008  -0.00008  -0.06603
   D100       0.00008   0.00000   0.00000   0.00003   0.00003   0.00011
   D101      -3.13941  -0.00000   0.00000  -0.00004  -0.00004  -3.13945
   D102      -3.07532  -0.00000   0.00000  -0.00001  -0.00001  -3.07533
   D103       0.08392  -0.00001   0.00000  -0.00025  -0.00025   0.08367
   D104      -0.00558  -0.00000   0.00000  -0.00004  -0.00004  -0.00561
   D105      -3.12952  -0.00001   0.00000  -0.00028  -0.00028  -3.12980
   D106      -0.00291  -0.00000   0.00000  -0.00005  -0.00005  -0.00296
   D107       3.13405   0.00000   0.00000   0.00005   0.00005   3.13411
   D108      -3.13976  -0.00000   0.00000  -0.00004  -0.00004  -3.13980
   D109      -0.00279   0.00000   0.00000   0.00006   0.00006  -0.00273
   D110      -0.00260   0.00000   0.00000   0.00004   0.00004  -0.00255
   D111      -3.13900   0.00000   0.00000   0.00001   0.00001  -3.13899
   D112       3.13425   0.00000   0.00000   0.00003   0.00003   3.13428
   D113      -0.00215   0.00000   0.00000  -0.00000  -0.00000  -0.00215
   D114       0.00401  -0.00000   0.00000  -0.00004  -0.00004   0.00397
   D115       3.14044  -0.00000   0.00000  -0.00000  -0.00000   3.14044
   D116      -3.13970   0.00000   0.00000   0.00004   0.00004  -3.13966
   D117      -0.00327   0.00000   0.00000   0.00007   0.00007  -0.00320
   D118       0.00702   0.00000   0.00000   0.00004   0.00004   0.00706
   D119      -3.12998  -0.00000   0.00000  -0.00005  -0.00005  -3.13003
   D120       3.13097   0.00001   0.00000   0.00028   0.00028   3.13125
   D121      -0.00603   0.00000   0.00000   0.00019   0.00019  -0.00584
   bCO        3.27678   0.00160   0.00000   0.00000   0.00000   3.27678
         Item               Value     Threshold  Converged?
 Maximum Force            0.000126     0.000450     YES
 RMS     Force            0.000012     0.000300     YES
 Maximum Displacement     0.005680     0.001800     NO 
 RMS     Displacement     0.001214     0.001200     NO 
 Predicted change in Energy= 4.144558D-08
 GradGradGradGradGradGradGradGradGradGradGradGradGradGradGradGradGradGrad

 Leave Link  103 at Sun Jun  1 19:22:09 2025, MaxMem= 16106127360 cpu:               3.9 elap:               0.3
 (Enter /cm/shared/apps/Gaussian/g16-C01/g16/l202.exe)
                          Input orientation:                          
 ---------------------------------------------------------------------
 Center     Atomic      Atomic             Coordinates (Angstroms)
 Number     Number       Type             X           Y           Z
 ---------------------------------------------------------------------
      1          6           0       -1.967052    0.302878    0.442973
      2          8           0       -2.158882    0.753458    2.106384
      3          6           0       -0.947961   -0.768279    0.372850
      4          9           0       -1.209751   -1.817427    1.203396
      5          6           0        0.034538   -0.880342   -0.527414
      6          6           0        0.885226   -2.114506   -0.658700
      7          7           0        0.359902    0.173969   -1.389157
      8          1           0        1.102241   -0.092477   -2.025618
      9          6           0        0.607370    1.447416   -0.817364
     10          6           0        1.126342    3.959640    0.271309
     11          6           0       -0.399570    2.087833   -0.076248
     12          6           0        1.846826    2.057486   -1.004140
     13          6           0        2.111029    3.315527   -0.474157
     14          6           0       -0.105873    3.346998    0.465969
     15          1           0        2.609462    1.529240   -1.574880
     16          1           0        3.080889    3.780516   -0.635829
     17          1           0       -0.885207    3.853351    1.032987
     18          1           0        1.313987    4.941096    0.701841
     19          7           0       -1.714348    1.604057    0.053684
     20          1           0       -1.310599    0.654443    2.568931
     21          1           0       -2.051905    1.687934    1.381617
     22          1           0        0.820902   -2.468900   -1.694950
     23          6           0        2.323320   -1.778720   -0.317953
     24          6           0        4.970069   -1.009639    0.313688
     25          6           0        3.326846   -1.816187   -1.283142
     26          6           0        2.656778   -1.349541    0.969718
     27          6           0        3.956842   -0.972701    1.279439
     28          6           0        4.631959   -1.437384   -0.970635
     29          1           0        3.087580   -2.136566   -2.296047
     30          1           0        1.883433   -1.296589    1.735173
     31          1           0        4.191558   -0.638856    2.289397
     32          1           0        5.397470   -1.471038   -1.744644
     33          6           0        6.381155   -0.620712    0.663133
     34          6           0       -3.357765   -0.188212    0.111835
     35          6           0       -5.849251   -1.172814   -0.677594
     36          6           0       -3.864533    0.113323   -1.152849
     37          6           0       -4.102990   -0.987621    0.979796
     38          6           0       -5.345181   -1.473298    0.586134
     39          6           0       -5.104994   -0.379584   -1.546386
     40          1           0       -3.281955    0.734245   -1.828007
     41          1           0       -3.719715   -1.217164    1.969385
     42          1           0       -5.924043   -2.086795    1.273249
     43          1           0       -5.491418   -0.137667   -2.534116
     44          1           0       -6.822222   -1.552949   -0.981994
     45          1           0        6.957126   -0.363707   -0.232586
     46          1           0        6.898814   -1.448388    1.166483
     47          1           0        6.398555    0.238338    1.344041
     48          1           0        0.501149   -2.906964   -0.012307
 ---------------------------------------------------------------------
                    Distance matrix (angstroms):
                    1          2          3          4          5
     1  C    0.000000
     2  O    1.734000   0.000000
     3  C    1.480150   2.605216   0.000000
     4  F    2.376435   2.885426   1.363470   0.000000
     5  C    2.519528   3.797009   1.337287   2.328537   0.000000
     6  C    3.897810   5.013730   2.497397   2.818613   1.504682
     7  N    2.964462   4.347285   2.388097   3.626403   1.400013
     8  H    3.958637   5.331413   3.226869   4.329814   2.001334
     9  C    3.086433   4.084364   2.957189   4.247894   2.414677
    10  C    4.792751   4.943662   5.163938   6.300843   5.025477
    11  C    2.431595   3.104773   2.942753   4.188668   3.033490
    12  C    4.440546   5.236558   4.206171   5.406554   3.484607
    13  C    5.152468   5.608523   5.172263   6.339478   4.681877
    14  C    3.568078   3.692189   4.201581   5.332319   4.344758
    15  H    5.149775   6.073767   4.661277   5.788384   3.678792
    16  H    6.224106   6.643644   6.159594   7.288985   5.569166
    17  H    3.758239   3.519057   4.668959   5.682613   5.068395
    18  H    5.687292   5.618707   6.149927   7.231766   6.085819
    19  N    1.381475   2.265989   2.513403   3.644586   3.093301
    20  H    2.252604   0.971256   2.641668   2.825773   3.708410
    21  H    1.675301   1.187424   2.875637   3.609508   3.820168
    22  H    4.475060   5.806276   3.208860   3.598385   2.122505
    23  C    4.829012   5.690296   3.492775   3.846893   2.467688
    24  C    7.061378   7.559378   5.923245   6.295575   5.008357
    25  C    5.957790   6.941553   4.702594   5.173353   3.505171
    26  C    4.938397   5.376355   3.699765   3.901739   3.055765
    27  C    6.117132   6.408240   4.992071   5.235744   4.319458
    28  C    6.969487   7.770673   5.778249   6.244711   4.652206
    29  H    6.245192   7.433639   5.028003   5.551126   3.745295
    30  H    4.365125   4.547615   3.186193   3.181484   2.951436
    31  H    6.498047   6.503854   5.486761   5.634054   5.027281
    32  H    7.884709   8.767967   6.726228   7.243362   5.530969
    33  C    8.402027   8.769466   7.336346   7.703626   6.462535
    34  C    1.511590   2.510436   2.492341   2.908576   3.520710
    35  C    4.301721   5.007982   5.028889   5.047634   5.892967
    36  C    2.486566   3.733847   3.407547   4.040737   4.072013
    37  C    2.552606   2.842554   3.220358   3.018180   4.404807
    38  C    3.819300   4.173979   4.458485   4.195381   5.525663
    39  C    3.777563   4.827638   4.595158   4.980121   5.263444
    40  H    2.659397   4.091587   3.542440   4.471517   3.911209
    41  H    2.777101   2.517602   3.230022   2.692021   4.521268
    42  H    4.696560   4.789320   5.225955   4.722499   6.340552
    43  H    4.634468   5.782226   5.430574   5.926488   5.925758
    44  H    5.389554   6.050151   6.079330   6.028740   6.904650
    45  H    8.974501   9.477364   7.938553   8.418624   6.948098
    46  H    9.066090   9.368746   7.916077   8.117042   7.092972
    47  H    8.414242   8.606755   7.478487   7.882402   6.727147
    48  H    4.074603   4.996329   2.611942   2.364783   2.142489
                    6          7          8          9         10
     6  C    0.000000
     7  N    2.458994   0.000000
     8  H    2.450339   1.013481   0.000000
     9  C    3.576265   1.417694   2.018922   0.000000
    10  C    6.149659   4.204270   4.657908   2.786720   0.000000
    11  C    4.432787   2.442008   3.287739   1.404747   2.439849
    12  C    4.295290   2.430394   2.494025   1.394030   2.400845
    13  C    5.569732   3.711207   3.878038   2.422523   1.392914
    14  C    5.663496   3.704936   4.415601   2.400848   1.389811
    15  H    4.133917   2.632826   2.259391   2.142172   3.393361
    16  H    6.290687   4.580224   4.565812   3.405085   2.162230
    17  H    6.450701   4.577655   5.373506   3.382322   2.153550
    18  H    7.198362   5.292263   5.728937   3.874672   1.088037
    19  N    4.592710   2.903352   3.890359   2.484679   3.696708
    20  H    4.786055   4.322949   5.243049   3.971700   4.705537
    21  H    5.219979   3.973172   4.972701   3.459062   4.061365
    22  H    1.097063   2.700145   2.415756   4.019115   6.729457
    23  C    1.515578   2.969088   2.692688   3.688069   5.891415
    24  C    4.341914   5.055121   4.612334   5.133181   6.282497
    25  C    2.537800   3.574173   2.910551   4.273594   6.373281
    26  C    2.524939   3.627812   3.601227   3.900860   5.569328
    27  C    3.807220   4.623227   4.454990   4.633844   5.775470
    28  C    3.820184   4.584985   3.921820   4.954078   6.554361
    29  H    2.744405   3.687987   2.862342   4.602486   6.899384
    30  H    2.719564   3.774271   4.025381   3.958958   5.508542
    31  H    4.669117   5.373456   5.334956   5.181785   5.883400
    32  H    4.685475   5.311263   4.519775   5.685269   7.197143
    33  C    5.846700   6.410842   5.947717   6.309169   6.981849
    34  C    4.723061   4.025568   4.946668   4.388734   6.110428
    35  C    6.800023   6.393256   7.162928   6.969440   8.712141
    36  C    5.269498   4.231473   5.047071   4.678703   6.459969
    37  C    5.369994   5.184461   6.076860   5.598811   7.233482
    38  C    6.385822   6.258054   7.092050   6.777407   8.455563
    39  C    6.299259   5.495109   6.232324   6.041564   7.807844
    40  H    5.181511   3.710744   4.465836   4.081281   5.851784
    41  H    5.377502   5.464278   6.362093   5.795656   7.291573
    42  H    7.078088   7.189397   8.014268   7.714964   9.341905
    43  H    6.934455   5.970427   6.613392   6.531075   8.273638
    44  H    7.734637   7.398036   8.125223   8.014245   9.753926
    45  H    6.333628   6.719384   6.129291   6.628841   7.276213
    46  H    6.319672   7.205603   6.754869   7.204416   7.960499
    47  H    6.320098   6.628713   6.286094   6.298521   6.541794
    48  H    1.092396   3.377546   3.512274   4.429450   6.900837
                   11         12         13         14         15
    11  C    0.000000
    12  C    2.430678   0.000000
    13  C    2.822883   1.390451   0.000000
    14  C    1.402054   2.763529   2.408211   0.000000
    15  H    3.407667   1.089220   2.156582   3.852577   0.000000
    16  H    3.910486   2.151139   1.087649   3.399610   2.484412
    17  H    2.140864   3.852145   3.396788   1.088698   4.941171
    18  H    3.418012   3.392565   2.158870   2.147739   4.301450
    19  N    1.406969   3.742532   4.223890   2.407283   4.620946
    20  H    3.143494   4.970382   5.296158   3.622660   5.770902
    21  H    2.239532   4.585685   4.839729   2.716237   5.522174
    22  H    4.987340   4.692324   6.050980   6.273209   4.381608
    23  C    4.735270   3.926115   5.101061   5.726124   3.550260
    24  C    6.211232   4.571496   5.244222   6.690938   3.947792
    25  C    5.530292   4.156157   5.335462   6.442160   3.433895
    26  C    4.717081   4.019947   4.913805   5.472064   3.842474
    27  C    5.493912   4.341536   4.987086   5.985581   4.027689
    28  C    6.208330   4.469027   5.402938   6.884852   3.640943
    29  H    5.910437   4.560544   5.830802   6.920718   3.766539
    30  H    4.466280   4.330704   5.119039   5.208754   4.412355
    31  H    5.840339   4.859569   5.253853   6.138389   4.704923
    32  H    7.003911   5.060227   5.943571   7.641142   4.099204
    33  C    7.339014   5.523828   5.917886   7.606781   4.884328
    34  C    3.737202   5.777225   6.521295   4.816423   6.434474
    35  C    6.379064   8.352908   9.140714   7.397488   8.925023
    36  C    4.130826   6.035022   6.813374   5.215817   6.640447
    37  C    4.928384   6.972015   7.697084   5.918605   7.610386
    38  C    6.130210   8.168254   8.924804   7.120396   8.772774
    39  C    5.512755   7.386551   8.177683   6.551961   7.947154
    40  H    3.634419   5.360421   6.130269   4.709172   5.950200
    41  H    5.111848   7.109962   7.779059   6.012628   7.756483
    42  H    7.054677   9.096591   9.838745   8.001807   9.695786
    43  H    6.076256   7.810848   8.600301   7.081490   8.326042
    44  H    7.438154   9.390853  10.186409   8.438923   9.940225
    45  H    7.755995   5.707244   6.089316   8.008949   4.928203
    46  H    8.204611   6.521146   6.950502   8.517751   5.897447
    47  H    7.186957   5.435208   5.581918   7.262393   4.954165
    48  H    5.075764   5.238353   6.443944   6.301529   5.154273
                   16         17         18         19         20
    16  H    0.000000
    17  H    4.303506   0.000000
    18  H    2.501649   2.475742   0.000000
    19  N    5.310998   2.589562   4.552663   0.000000
    20  H    6.271203   3.573947   5.361890   2.718685   0.000000
    21  H    5.898692   2.484302   4.730157   1.372730   1.739929
    22  H    6.729374   7.093892   7.803574   5.106289   5.699056
    23  C    5.619614   6.621171   6.871292   5.280536   5.240205
    24  C    5.236045   7.645280   6.994915   7.181952   6.877650
    25  C    5.639379   7.433001   7.324795   6.236890   6.515241
    26  C    5.392137   6.294422   6.437931   5.354401   4.723718
    27  C    5.198906   6.840830   6.503176   6.348586   5.661830
    28  C    5.453842   7.902246   7.381810   7.111624   7.226220
    29  H    6.145586   7.921149   7.888362   6.524722   7.127532
    30  H    5.729970   5.888999   6.348288   4.917843   3.834517
    31  H    5.414922   6.894347   6.475847   6.701402   5.659018
    32  H    5.845925   8.691166   7.985961   7.954127   8.253653
    33  C    5.652421   8.541314   7.524054   8.417730   8.026279
    34  C    7.600400   4.826624   6.962986   2.432372   3.307307
    35  C   10.211984   7.268436   9.518125   5.034204   5.871810
    36  C    7.871118   5.257572   7.318765   2.881199   4.546101
    37  C    8.772314   5.813086   8.035582   3.644186   3.608209
    38  C   10.004720   6.961626   9.246748   4.789214   4.973592
    39  C    9.227363   6.509801   8.635246   4.241643   5.692317
    40  H    7.154497   4.864001   6.724611   2.598985   4.819302
    41  H    8.832450   5.883995   8.054129   3.956097   3.109052
    42  H   10.915985   7.793133  10.104793   5.729857   5.520602
    43  H    9.614578   7.061843   9.087287   4.898630   6.644379
    44  H   11.253323   8.278670  10.545417   6.093414   6.918066
    45  H    5.688796   8.993744   7.801224   8.896544   8.788652
    46  H    6.720589   9.418983   8.498923   9.205558   8.589716
    47  H    5.241547   8.137460   6.955658   8.327628   7.816940
    48  H    7.194875   6.979719   7.922295   5.026141   4.756977
                   21         22         23         24         25
    21  H    0.000000
    22  H    5.915873   0.000000
    23  C    5.835137   2.151681   0.000000
    24  C    7.597729   4.835252   2.827673   0.000000
    25  C    6.950595   2.622093   1.392859   2.429109   0.000000
    26  C    5.618507   3.424013   1.397672   2.428419   2.396274
    27  C    6.572249   4.573808   2.422751   1.400238   2.770412
    28  C    7.744337   4.014077   2.423287   1.395267   1.394444
    29  H    7.386902   2.368458   2.150582   3.409464   1.088975
    30  H    4.951694   3.777437   2.154362   3.410320   3.385801
    31  H    6.724496   5.530407   3.404097   2.155687   3.859647
    32  H    8.674434   4.684354   3.403016   2.152276   2.149325
    33  C    8.772831   6.316072   4.332382   1.504838   3.813915
    34  C    2.614870   5.091882   5.915164   8.370681   7.019992
    35  C    5.181126   6.870647   8.202888  10.865861   9.218534
    36  C    3.491209   5.377271   6.524293   9.025628   7.446872
    37  C    3.395145   5.795961   6.603594   9.097504   7.810882
    38  C    4.633773   6.649447   7.727649  10.329259   8.877827
    39  C    4.708416   6.285185   7.658098  10.264684   8.557397
    40  H    3.567104   5.206849   6.325691   8.701947   7.104775
    41  H    3.400979   5.967529   6.485795   8.848544   7.784072
    42  H    5.408676   7.379058   8.405108  10.989208   9.601422
    43  H    5.522322   6.781167   8.287012  10.877179   9.063340
    44  H    6.232648   7.730758   9.172397  11.875694  10.156946
    45  H    9.379634   6.650082   4.845793   2.159639   4.048741
    46  H    9.486737   6.794871   4.821599   2.154024   4.346827
    47  H    8.573973   6.904695   4.841310   2.158621   4.534155
    48  H    5.438217   1.767889   2.164870   4.865939   3.284719
                   26         27         28         29         30
    26  C    0.000000
    27  C    1.388560   0.000000
    28  C    2.770203   2.394691   0.000000
    29  H    3.386771   3.859313   2.151901   0.000000
    30  H    1.089398   2.147468   3.859484   4.290252   0.000000
    31  H    2.145268   1.089294   3.385175   4.948555   2.463172
    32  H    3.859263   3.386565   1.089141   2.466286   4.948536
    33  C    3.807383   2.526069   2.528999   4.679978   4.672856
    34  C    6.185417   7.448637   8.158913   7.150976   5.597668
    35  C    8.665876  10.001473  10.488643   9.133190   8.101306
    36  C    7.012329   8.262528   8.638765   7.395997   6.585410
    37  C    6.769458   8.065414   8.961351   7.984706   6.041798
    38  C    8.012104   9.341247  10.097928   8.936350   7.321501
    39  C    8.216855   9.510727   9.811151   8.412327   7.774807
    40  H    6.887524   8.060400   8.251127   7.002256   6.595587
    41  H    6.455736   7.711375   8.856787   8.085696   5.608603
    42  H    8.617783   9.943497  10.811380   9.692869   7.860947
    43  H    8.952016  10.223018  10.325527   8.812008   8.599904
    44  H    9.679980  11.029006  11.454770  10.013567   9.123439
    45  H    4.572789   3.414499   2.665314   4.730146   5.521296
    46  H    4.247747   2.982321   3.115450   5.195018   5.049802
    47  H    4.081956   2.726308   3.359558   5.463786   4.784904
    48  H    2.834903   4.165548   4.487945   3.535337   2.749127
                   31         32         33         34         35
    31  H    0.000000
    32  H    4.291881   0.000000
    33  C    2.727526   2.736435   0.000000
    34  C    7.870015   9.041366   9.764095   0.000000
    35  C   10.483605  11.301162  12.316054   2.792873   0.000000
    36  C    8.792919   9.415153  10.431237   1.395407   2.412286
    37  C    8.404535   9.895201  10.495341   1.395626   2.414677
    38  C    9.723517  10.992592  11.757541   2.413758   1.393336
    39  C   10.060135  10.560886  11.699219   2.416428   1.392096
    40  H    8.642442   8.955592  10.070619   2.149339   3.398725
    41  H    7.938834   9.847920  10.202432   2.154123   3.397556
    42  H   10.269103  11.733009  12.407237   3.396952   2.155630
    43  H   10.829473  10.998592  12.305028   3.399424   2.155515
    44  H   11.525663  12.243742  13.338091   3.880906   1.088042
    45  H    3.752929   2.438243   1.095494  10.322132  12.839625
    46  H    3.040644   3.275547   1.098354  10.387384  12.883700
    47  H    2.556169   3.669347   1.096315   9.843071  12.493482
    48  H    4.905229   5.388584   6.344890   4.722101   6.616454
                   36         37         38         39         40
    36  C    0.000000
    37  C    2.411870   0.000000
    38  C    2.780962   1.390644   0.000000
    39  C    1.391608   2.784836   2.408639   0.000000
    40  H    1.086637   3.394507   3.867586   2.154854   0.000000
    41  H    3.396986   1.085761   2.149681   3.870554   4.291832
    42  H    3.868857   2.147215   1.087928   3.396432   4.955470
    43  H    2.148872   3.872690   3.397242   1.087869   2.478013
    44  H    3.399056   3.400358   2.155695   2.155040   4.298894
    45  H   10.871188  11.143846  12.379348  12.133468  10.420635
    46  H   11.120606  11.013031  12.257767  12.352870  10.834155
    47  H   10.563193  10.579135  11.891991  11.877206  10.199023
    48  H    5.429747   5.085887   6.049223   6.337972   5.555812
                   41         42         43         44         45
    41  H    0.000000
    42  H    2.469803   0.000000
    43  H    4.958404   4.299103   0.000000
    44  H    4.295223   2.485525   2.486593   0.000000
    45  H   10.934898  13.082855  12.661532  13.850861   0.000000
    46  H   10.651351  12.839184  12.997318  13.888619   1.771251
    47  H   10.241529  12.540242  12.512111  13.542824   1.777699
    48  H    4.959659   6.603668   7.066781   7.510354   6.942357
                   46         47         48
    46  H    0.000000
    47  H    1.768285   0.000000
    48  H    6.666867   6.819971   0.000000
 Stoichiometry    C23H21FN2O
 Framework group  C1[X(C23H21FN2O)]
 Deg. of freedom   138
 Full point group                 C1      NOp   1
 RotChk:  IX=0 Diff= 5.56D-04
 Largest Abelian subgroup         C1      NOp   1
 Largest concise Abelian subgroup C1      NOp   1
                         Standard orientation:                         
 ---------------------------------------------------------------------
 Center     Atomic      Atomic             Coordinates (Angstroms)
 Number     Number       Type             X           Y           Z
 ---------------------------------------------------------------------
      1          6           0       -1.967088    0.302114    0.444241
      2          8           0       -2.158725    0.750495    2.108268
      3          6           0       -0.947351   -0.768321    0.372491
      4          9           0       -1.208253   -1.818669    1.201799
      5          6           0        0.034961   -0.878647   -0.528190
      6          6           0        0.886379   -2.112117   -0.661260
      7          7           0        0.359425    0.176942   -1.388708
      8          1           0        1.101749   -0.088247   -2.025711
      9          6           0        0.606264    1.449827   -0.815394
     10          6           0        1.123983    3.961011    0.276271
     11          6           0       -0.400863    2.088690   -0.073193
     12          6           0        1.845287    2.060900   -1.001758
     13          6           0        2.108859    3.318442   -0.470278
     14          6           0       -0.107795    3.347359    0.470515
     15          1           0        2.608089    1.533843   -1.573374
     16          1           0        3.078384    3.784236   -0.631644
     17          1           0       -0.887282    3.852518    1.038386
     18          1           0        1.311141    4.942044    0.707977
     19          7           0       -1.715303    1.603935    0.056507
     20          1           0       -1.310249    0.651429    2.570451
     21          1           0       -2.052535    1.685943    1.384640
     22          1           0        0.821981   -2.465256   -1.697934
     23          6           0        2.324361   -1.775863   -0.320501
     24          6           0        4.970810   -1.005926    0.311351
     25          6           0        3.327635   -1.811500   -1.286021
     26          6           0        2.657918   -1.348086    0.967611
     27          6           0        3.957835   -0.970825    1.277434
     28          6           0        4.632602   -1.432276   -0.973411
     29          1           0        3.088281   -2.130761   -2.299258
     30          1           0        1.884758   -1.296572    1.733350
     31          1           0        4.192630   -0.638096    2.287742
     32          1           0        5.397914   -1.464486   -1.747677
     33          6           0        6.381753   -0.616558    0.660881
     34          6           0       -3.357590   -0.189427    0.112883
     35          6           0       -5.848687   -1.174592   -0.677069
     36          6           0       -3.864904    0.113373   -1.151279
     37          6           0       -4.102071   -0.990384    0.980056
     38          6           0       -5.344071   -1.476341    0.586139
     39          6           0       -5.105170   -0.379814   -1.545080
     40          1           0       -3.282904    0.735501   -1.825825
     41          1           0       -3.718372   -1.220925    1.969249
     42          1           0       -5.922357   -2.091055    1.272651
     43          1           0       -5.492025   -0.136903   -2.532397
     44          1           0       -6.821508   -1.554951   -0.981668
     45          1           0        6.957310   -0.358075   -0.234679
     46          1           0        6.900070   -1.444540    1.163050
     47          1           0        6.398813    0.241651    1.342858
     48          1           0        0.502979   -2.905621   -0.015749
 ---------------------------------------------------------------------
 Rotational constants (GHZ):           0.3554169           0.1220189           0.1041752
 Leave Link  202 at Sun Jun  1 19:22:09 2025, MaxMem= 16106127360 cpu:               0.6 elap:               0.1
 (Enter /cm/shared/apps/Gaussian/g16-C01/g16/l301.exe)
 Basis read from rwf:  (5D, 7F)
 No pseudopotential information found on rwf file.
 There are   864 symmetry adapted cartesian basis functions of A   symmetry.
 There are   810 symmetry adapted basis functions of A   symmetry.
   810 basis functions,  1203 primitive gaussians,   864 cartesian basis functions
    95 alpha electrons       95 beta electrons
       nuclear repulsion energy      2414.8996623835 Hartrees.
 IExCor= 4639 DFT=T Ex+Corr=wB97XD ExCW=0 ScaHFX=  1.000000
 ScaDFX=  1.000000  1.000000  1.000000  1.000000 ScalE2=  1.000000  1.000000
 IRadAn=      5 IRanWt=     -1 IRanGd=            0 ICorTp=0 IEmpDi=121
 HFx  wShort=  0.000000 wLong=  0.200000 cFull=  0.222036 cShort=  0.000000 cLong=  0.777964
 DFx  wShort=  0.000000 wLong=  0.200000 cFull=  0.000000 cShort=  0.000000 cLong=  1.000000
 NAtoms=   48 NActive=   48 NUniq=   48 SFac= 1.00D+00 NAtFMM=   60 NAOKFM=F Big=F
 Integral buffers will be    131072 words long.
 Raffenetti 2 integral format.
 Two-electron integral symmetry is turned on.
 R6Disp:  Grimme-D2 Dispersion energy=       -0.0399974993 Hartrees.
 Nuclear repulsion after empirical dispersion term =     2414.8596648842 Hartrees.
 No density basis found on file    724.
 ------------------------------------------------------------------------------
 Polarizable Continuum Model (PCM)
 =================================
 Model                : PCM.
 Atomic radii         : SMD-Coulomb.
 Polarization charges : Total charges.
 Charge compensation  : None.
 Solution method      : Matrix inversion.
 Cavity type          : VdW (van der Waals Surface) (Alpha=1.000).
 Cavity algorithm     : GePol (No added spheres)
                        Default sphere list used, NSphG=   48.
                        Lebedev-Laikov grids with approx.  5.0 points / Ang**2.
                        Smoothing algorithm: York/Karplus (Gamma=1.0000).
                        Polarization charges: spherical gaussians, with
                                              point-specific exponents (IZeta= 3).
                        Self-potential: point-specific (ISelfS= 7).
                        Self-field    : sphere-specific E.n sum rule (ISelfD= 2).
 1st derivatives      : Analytical E(r).r(x)/FMM algorithm (CHGder, D1EAlg=3).
                        Cavity 1st derivative terms included.
 Solvent              : Ethanol, Eps=  24.852000 Eps(inf)=   1.852593
 ------------------------------------------------------------------------------
 GePol: Number of generator spheres                  =      48
 GePol: Total number of spheres                      =      48
 GePol: Number of exposed spheres                    =      48 (100.00%)
 GePol: Number of points                             =    3504
 GePol: Average weight of points                     =       0.11
 GePol: Minimum weight of points                     =   0.13D-09
 GePol: Maximum weight of points                     =    0.21501
 GePol: Number of points with low weight             =     203
 GePol: Fraction of low-weight points (<1% of avg)   =       5.79%
 GePol: Cavity surface area                          =    387.352 Ang**2
 GePol: Cavity volume                                =    370.008 Ang**3
 ------------------------------------------------------------------------------
 Atomic radii for non-electrostatic terms: SMD-CDS.
 ------------------------------------------------------------------------------
 PCM non-electrostatic energy =        -0.0043491845 Hartrees.
 Nuclear repulsion after PCM non-electrostatic terms =     2414.8553156997 Hartrees.
 Leave Link  301 at Sun Jun  1 19:22:09 2025, MaxMem= 16106127360 cpu:               0.1 elap:               0.1
 (Enter /cm/shared/apps/Gaussian/g16-C01/g16/l302.exe)
 NPDir=0 NMtPBC=     1 NCelOv=     1 NCel=       1 NClECP=     1 NCelD=      1
         NCelK=      1 NCelE2=     1 NClLst=     1 CellRange=     0.0.
 One-electron integrals computed using PRISM.
 One-electron integral symmetry used in STVInt
 NBasis=   810 RedAO= T EigKep=  1.43D-06  NBF=   810
 NBsUse=   803 1.00D-06 EigRej=  9.18D-07 NBFU=   803
 Precomputing XC quadrature grid using
 IXCGrd= 4 IRadAn=           5 IRanWt=          -1 IRanGd=           0 AccXCQ= 0.00D+00.
 Generated NRdTot=       0 NPtTot=           0 NUsed=           0 NTot=          32
 NSgBfM=   857   857   857   857   857 MxSgAt=    48 MxSgA2=    48.
 Leave Link  302 at Sun Jun  1 19:22:12 2025, MaxMem= 16106127360 cpu:              48.8 elap:               3.1
 (Enter /cm/shared/apps/Gaussian/g16-C01/g16/l303.exe)
 DipDrv:  MaxL=1.
 Leave Link  303 at Sun Jun  1 19:22:12 2025, MaxMem= 16106127360 cpu:               0.9 elap:               0.2
 (Enter /cm/shared/apps/Gaussian/g16-C01/g16/l401.exe)
 Initial guess from the checkpoint file:  "7_to_8_TS2_1.734A"
 B after Tr=     0.000000   -0.000000    0.000000
         Rot=    1.000000   -0.000163   -0.000020    0.000055 Ang=  -0.02 deg.
 Guess basis will be translated and rotated to current coordinates.
 JPrj=2 DoOrth=T DoCkMO=T.
 Leave Link  401 at Sun Jun  1 19:22:14 2025, MaxMem= 16106127360 cpu:               9.9 elap:               2.3
 (Enter /cm/shared/apps/Gaussian/g16-C01/g16/l502.exe)
 Integral symmetry usage will be decided dynamically.
 Closed shell SCF:
 Using DIIS extrapolation, IDIIS=  1040.
 NGot= 16106127360 LenX= 16104590708 LenY= 16103843348
 Requested convergence on RMS density matrix=1.00D-08 within 128 cycles.
 Requested convergence on MAX density matrix=1.00D-06.
 Requested convergence on             energy=1.00D-06.
 No special actions if energy rises.
 Fock matrices will be formed incrementally for  20 cycles.

 Cycle   1  Pass 1  IDiag  1:
 FoFJK:  IHMeth= 1 ICntrl=       0 DoSepK=T KAlg= 0 I1Cent=           0 FoldK=F
 IRaf=         1 NMat=       1 IRICut=       1 DoRegI=T DoRafI=F ISym2E= 0 IDoP0=0 IntGTp=1.
 FoFCou: FMM=F IPFlag=           0 FMFlag=      100000 FMFlg1=           0
         NFxFlg=           0 DoJE=T BraDBF=F KetDBF=F FulRan=T
         wScrn=  0.000000 ICntrl=       500 IOpCl=  0 I1Cent=           0 NGrid=           0
         NMat0=    1 NMatS0=      1 NMatT0=    0 NMatD0=    1 NMtDS0=    0 NMtDT0=    0
 Symmetry not used in FoFCou.
 Inv3:  Mode=1 IEnd=    36834048.
 Iteration    1 A*A^-1 deviation from unit magnitude is 7.55D-15 for   3502.
 Iteration    1 A*A^-1 deviation from orthogonality  is 4.11D-15 for   3493   2904.
 Iteration    1 A^-1*A deviation from unit magnitude is 7.44D-15 for   3502.
 Iteration    1 A^-1*A deviation from orthogonality  is 2.64D-15 for   3292   3194.
 E= -1173.04350713404    
 DIIS: error= 1.22D-04 at cycle   1 NSaved=   1.
 NSaved= 1 IEnMin= 1 EnMin= -1173.04350713404     IErMin= 1 ErrMin= 1.22D-04
 ErrMax= 1.22D-04  0.00D+00 EMaxC= 1.00D-01 BMatC= 1.57D-05 BMatP= 1.57D-05
 IDIUse=3 WtCom= 9.99D-01 WtEn= 1.22D-03
 Coeff-Com:  0.100D+01
 Coeff-En:   0.100D+01
 Coeff:      0.100D+01
 Gap=     0.475 Goal=   None    Shift=    0.000
 RMSDP=1.13D-04 MaxDP=1.15D-02              OVMax= 5.46D-04

 Cycle   2  Pass 1  IDiag  1:
 RMSU=  1.12D-04    CP:  1.00D+00
 E= -1173.04352244215     Delta-E=       -0.000015308114 Rises=F Damp=F
 DIIS: error= 1.58D-05 at cycle   2 NSaved=   2.
 NSaved= 2 IEnMin= 2 EnMin= -1173.04352244215     IErMin= 2 ErrMin= 1.58D-05
 ErrMax= 1.58D-05  0.00D+00 EMaxC= 1.00D-01 BMatC= 2.77D-07 BMatP= 1.57D-05
 IDIUse=1 WtCom= 1.00D+00 WtEn= 0.00D+00
 Coeff-Com: -0.600D-01 0.106D+01
 Coeff:     -0.600D-01 0.106D+01
 Gap=     0.293 Goal=   None    Shift=    0.000
 RMSDP=1.83D-05 MaxDP=1.42D-03 DE=-1.53D-05 OVMax= 1.68D-04

 Cycle   3  Pass 1  IDiag  1:
 RMSU=  1.37D-05    CP:  1.00D+00  1.11D+00
 E= -1173.04352315163     Delta-E=       -0.000000709478 Rises=F Damp=F
 DIIS: error= 4.30D-06 at cycle   3 NSaved=   3.
 NSaved= 3 IEnMin= 3 EnMin= -1173.04352315163     IErMin= 3 ErrMin= 4.30D-06
 ErrMax= 4.30D-06  0.00D+00 EMaxC= 1.00D-01 BMatC= 8.70D-08 BMatP= 2.77D-07
 IDIUse=1 WtCom= 1.00D+00 WtEn= 0.00D+00
 Coeff-Com: -0.299D-01 0.332D+00 0.698D+00
 Coeff:     -0.299D-01 0.332D+00 0.698D+00
 Gap=     0.293 Goal=   None    Shift=    0.000
 RMSDP=5.81D-06 MaxDP=5.04D-04 DE=-7.09D-07 OVMax= 6.97D-05

 Cycle   4  Pass 1  IDiag  1:
 RMSU=  5.42D-06    CP:  1.00D+00  1.11D+00  1.09D+00
 E= -1173.04352324325     Delta-E=       -0.000000091626 Rises=F Damp=F
 DIIS: error= 2.34D-06 at cycle   4 NSaved=   4.
 NSaved= 4 IEnMin= 4 EnMin= -1173.04352324325     IErMin= 4 ErrMin= 2.34D-06
 ErrMax= 2.34D-06  0.00D+00 EMaxC= 1.00D-01 BMatC= 2.30D-08 BMatP= 8.70D-08
 IDIUse=1 WtCom= 1.00D+00 WtEn= 0.00D+00
 Coeff-Com:  0.331D-02-0.142D+00 0.296D+00 0.843D+00
 Coeff:      0.331D-02-0.142D+00 0.296D+00 0.843D+00
 Gap=     0.293 Goal=   None    Shift=    0.000
 RMSDP=3.12D-06 MaxDP=2.06D-04 DE=-9.16D-08 OVMax= 4.26D-05

 Cycle   5  Pass 1  IDiag  1:
 RMSU=  1.70D-06    CP:  1.00D+00  1.11D+00  1.28D+00  1.04D+00
 E= -1173.04352327350     Delta-E=       -0.000000030248 Rises=F Damp=F
 DIIS: error= 7.82D-07 at cycle   5 NSaved=   5.
 NSaved= 5 IEnMin= 5 EnMin= -1173.04352327350     IErMin= 5 ErrMin= 7.82D-07
 ErrMax= 7.82D-07  0.00D+00 EMaxC= 1.00D-01 BMatC= 2.70D-09 BMatP= 2.30D-08
 IDIUse=1 WtCom= 1.00D+00 WtEn= 0.00D+00
 Coeff-Com:  0.335D-02-0.888D-01 0.101D+00 0.407D+00 0.578D+00
 Coeff:      0.335D-02-0.888D-01 0.101D+00 0.407D+00 0.578D+00
 Gap=     0.293 Goal=   None    Shift=    0.000
 RMSDP=7.83D-07 MaxDP=4.82D-05 DE=-3.02D-08 OVMax= 1.26D-05

 Cycle   6  Pass 1  IDiag  1:
 RMSU=  6.70D-07    CP:  1.00D+00  1.11D+00  1.30D+00  1.08D+00  9.94D-01
 E= -1173.04352327598     Delta-E=       -0.000000002482 Rises=F Damp=F
 DIIS: error= 2.45D-07 at cycle   6 NSaved=   6.
 NSaved= 6 IEnMin= 6 EnMin= -1173.04352327598     IErMin= 6 ErrMin= 2.45D-07
 ErrMax= 2.45D-07  0.00D+00 EMaxC= 1.00D-01 BMatC= 2.04D-10 BMatP= 2.70D-09
 IDIUse=1 WtCom= 1.00D+00 WtEn= 0.00D+00
 Coeff-Com:  0.725D-04 0.963D-02-0.382D-01-0.867D-01 0.130D+00 0.985D+00
 Coeff:      0.725D-04 0.963D-02-0.382D-01-0.867D-01 0.130D+00 0.985D+00
 Gap=     0.293 Goal=   None    Shift=    0.000
 RMSDP=4.94D-07 MaxDP=3.31D-05 DE=-2.48D-09 OVMax= 1.07D-05

 Cycle   7  Pass 1  IDiag  1:
 RMSU=  2.29D-07    CP:  1.00D+00  1.11D+00  1.31D+00  1.12D+00  1.14D+00
                    CP:  1.38D+00
 E= -1173.04352327649     Delta-E=       -0.000000000502 Rises=F Damp=F
 DIIS: error= 8.24D-08 at cycle   7 NSaved=   7.
 NSaved= 7 IEnMin= 7 EnMin= -1173.04352327649     IErMin= 7 ErrMin= 8.24D-08
 ErrMax= 8.24D-08  0.00D+00 EMaxC= 1.00D-01 BMatC= 3.33D-11 BMatP= 2.04D-10
 IDIUse=1 WtCom= 1.00D+00 WtEn= 0.00D+00
 Coeff-Com: -0.311D-03 0.129D-01-0.256D-01-0.776D-01 0.434D-02 0.403D+00
 Coeff-Com:  0.683D+00
 Coeff:     -0.311D-03 0.129D-01-0.256D-01-0.776D-01 0.434D-02 0.403D+00
 Coeff:      0.683D+00
 Gap=     0.293 Goal=   None    Shift=    0.000
 RMSDP=1.52D-07 MaxDP=1.14D-05 DE=-5.02D-10 OVMax= 4.11D-06

 Cycle   8  Pass 1  IDiag  1:
 RMSU=  1.02D-07    CP:  1.00D+00  1.11D+00  1.31D+00  1.12D+00  1.20D+00
                    CP:  1.44D+00  1.05D+00
 E= -1173.04352327619     Delta-E=        0.000000000300 Rises=F Damp=F
 DIIS: error= 3.67D-08 at cycle   8 NSaved=   8.
 NSaved= 8 IEnMin= 7 EnMin= -1173.04352327649     IErMin= 8 ErrMin= 3.67D-08
 ErrMax= 3.67D-08  0.00D+00 EMaxC= 1.00D-01 BMatC= 3.91D-12 BMatP= 3.33D-11
 IDIUse=1 WtCom= 1.00D+00 WtEn= 0.00D+00
 Coeff-Com: -0.728D-04 0.133D-02 0.277D-03-0.434D-02-0.135D-01-0.651D-01
 Coeff-Com:  0.159D+00 0.922D+00
 Coeff:     -0.728D-04 0.133D-02 0.277D-03-0.434D-02-0.135D-01-0.651D-01
 Coeff:      0.159D+00 0.922D+00
 Gap=     0.293 Goal=   None    Shift=    0.000
 RMSDP=8.04D-08 MaxDP=4.96D-06 DE= 3.00D-10 OVMax= 2.79D-06

 Cycle   9  Pass 1  IDiag  1:
 RMSU=  3.77D-08    CP:  1.00D+00  1.11D+00  1.31D+00  1.13D+00  1.21D+00
                    CP:  1.49D+00  1.21D+00  1.41D+00
 E= -1173.04352327691     Delta-E=       -0.000000000722 Rises=F Damp=F
 DIIS: error= 1.34D-08 at cycle   9 NSaved=   9.
 NSaved= 9 IEnMin= 9 EnMin= -1173.04352327691     IErMin= 9 ErrMin= 1.34D-08
 ErrMax= 1.34D-08  0.00D+00 EMaxC= 1.00D-01 BMatC= 7.49D-13 BMatP= 3.91D-12
 IDIUse=1 WtCom= 1.00D+00 WtEn= 0.00D+00
 Coeff-Com:  0.475D-04-0.249D-02 0.584D-02 0.156D-01-0.378D-02-0.112D+00
 Coeff-Com: -0.935D-01 0.262D+00 0.928D+00
 Coeff:      0.475D-04-0.249D-02 0.584D-02 0.156D-01-0.378D-02-0.112D+00
 Coeff:     -0.935D-01 0.262D+00 0.928D+00
 Gap=     0.293 Goal=   None    Shift=    0.000
 RMSDP=4.62D-08 MaxDP=3.19D-06 DE=-7.22D-10 OVMax= 1.69D-06

 Cycle  10  Pass 1  IDiag  1:
 RMSU=  1.70D-08    CP:  1.00D+00  1.11D+00  1.31D+00  1.13D+00  1.21D+00
                    CP:  1.52D+00  1.32D+00  1.65D+00  1.38D+00
 E= -1173.04352327681     Delta-E=        0.000000000098 Rises=F Damp=F
 DIIS: error= 4.20D-09 at cycle  10 NSaved=  10.
 NSaved=10 IEnMin= 9 EnMin= -1173.04352327691     IErMin=10 ErrMin= 4.20D-09
 ErrMax= 4.20D-09  0.00D+00 EMaxC= 1.00D-01 BMatC= 1.04D-13 BMatP= 7.49D-13
 IDIUse=1 WtCom= 1.00D+00 WtEn= 0.00D+00
 Coeff-Com:  0.251D-04-0.925D-03 0.167D-02 0.505D-02 0.131D-02-0.230D-01
 Coeff-Com: -0.484D-01-0.648D-01 0.263D+00 0.866D+00
 Coeff:      0.251D-04-0.925D-03 0.167D-02 0.505D-02 0.131D-02-0.230D-01
 Coeff:     -0.484D-01-0.648D-01 0.263D+00 0.866D+00
 Gap=     0.293 Goal=   None    Shift=    0.000
 RMSDP=1.54D-08 MaxDP=1.44D-06 DE= 9.78D-11 OVMax= 5.88D-07

 Cycle  11  Pass 1  IDiag  1:
 RMSU=  7.12D-09    CP:  1.00D+00  1.11D+00  1.31D+00  1.13D+00  1.21D+00
                    CP:  1.53D+00  1.34D+00  1.75D+00  1.54D+00  1.22D+00
 E= -1173.04352327686     Delta-E=       -0.000000000047 Rises=F Damp=F
 DIIS: error= 1.42D-09 at cycle  11 NSaved=  11.
 NSaved=11 IEnMin= 9 EnMin= -1173.04352327691     IErMin=11 ErrMin= 1.42D-09
 ErrMax= 1.42D-09  0.00D+00 EMaxC= 1.00D-01 BMatC= 1.30D-14 BMatP= 1.04D-13
 IDIUse=1 WtCom= 1.00D+00 WtEn= 0.00D+00
 Coeff-Com: -0.178D-06 0.107D-03-0.368D-03-0.894D-03 0.912D-03 0.943D-02
 Coeff-Com:  0.110D-02-0.532D-01-0.620D-01 0.215D+00 0.890D+00
 Coeff:     -0.178D-06 0.107D-03-0.368D-03-0.894D-03 0.912D-03 0.943D-02
 Coeff:      0.110D-02-0.532D-01-0.620D-01 0.215D+00 0.890D+00
 Gap=     0.293 Goal=   None    Shift=    0.000
 RMSDP=5.49D-09 MaxDP=3.43D-07 DE=-4.68D-11 OVMax= 1.96D-07

 Error on total polarization charges =  0.06846
 SCF Done:  E(RwB97XD) =  -1173.04352328     A.U. after   11 cycles
            NFock= 11  Conv=0.55D-08     -V/T= 2.0050
 KE= 1.167172101420D+03 PE=-7.562861098234D+03 EE= 2.807790157837D+03
 SMD-CDS (non-electrostatic) energy       (kcal/mol) =      -2.73
 (included in total energy above)
 Leave Link  502 at Sun Jun  1 19:35:03 2025, MaxMem= 16106127360 cpu:           29186.6 elap:             768.7
 (Enter /cm/shared/apps/Gaussian/g16-C01/g16/l701.exe)
 ... and contract with generalized density number  0.
 Compute integral first derivatives.
 R6Disp: Adding Grimme-D2 dispersion energy 1st derivatives to the gradient.
 D1PCM: PCM CHGder 1st derivatives, ID1Alg=3 FixD1E=F DoIter=F DoCFld=F I1PDM=0.
 GePol: Maximum number of non-zero 1st derivatives   =     246
 Leave Link  701 at Sun Jun  1 19:35:08 2025, MaxMem= 16106127360 cpu:             165.6 elap:               5.2
 (Enter /cm/shared/apps/Gaussian/g16-C01/g16/l702.exe)
 L702 exits ... SP integral derivatives will be done elsewhere.
 Leave Link  702 at Sun Jun  1 19:35:08 2025, MaxMem= 16106127360 cpu:               0.2 elap:               0.0
 (Enter /cm/shared/apps/Gaussian/g16-C01/g16/l703.exe)
 Integral derivatives from FoFJK, PRISM(SPDF).
 Compute integral first derivatives, UseDBF=F ICtDFT=           0.
 Calling FoFJK, ICntrl=      2127 FMM=F ISym2X=0 I1Cent= 0 IOpClX= 0 NMat=1 NMatS=1 NMatT=0.
 FoFJK:  IHMeth= 1 ICntrl=    2127 DoSepK=T KAlg= 0 I1Cent=           0 FoldK=F
 IRaf=         1 NMat=       1 IRICut=       1 DoRegI=T DoRafI=F ISym2E= 0 IDoP0=0 IntGTp=1.
 FoFCou: FMM=F IPFlag=           0 FMFlag=      100000 FMFlg1=         800
         NFxFlg=           0 DoJE=F BraDBF=F KetDBF=F FulRan=T
         wScrn=  0.000000 ICntrl=      2527 IOpCl=  0 I1Cent=           0 NGrid=           0
         NMat0=    1 NMatS0=      1 NMatT0=    0 NMatD0=    1 NMtDS0=    0 NMtDT0=    0
 Symmetry not used in FoFCou.
 Leave Link  703 at Sun Jun  1 19:40:13 2025, MaxMem= 16106127360 cpu:           12082.3 elap:             304.5
 (Enter /cm/shared/apps/Gaussian/g16-C01/g16/l716.exe)
 Dipole        = 1.62285425D+00-9.94364296D-01-4.73851016D-02
 ***** Axes restored to original set *****
 -------------------------------------------------------------------
 Center     Atomic                   Forces (Hartrees/Bohr)
 Number     Number              X              Y              Z
 -------------------------------------------------------------------
      1        6           0.000210702   -0.000500599   -0.001829396
      2        8          -0.000211812    0.000510815    0.001820015
      3        6           0.000000614    0.000001387   -0.000001175
      4        9          -0.000005635    0.000001726    0.000000539
      5        6           0.000000634   -0.000000442    0.000001345
      6        6          -0.000000786   -0.000000337    0.000003750
      7        7           0.000000924   -0.000002286   -0.000001010
      8        1           0.000000777   -0.000001857   -0.000001289
      9        6           0.000001848   -0.000000192   -0.000001169
     10        6           0.000000562    0.000000040   -0.000003708
     11        6          -0.000000037   -0.000001842   -0.000003431
     12        6           0.000000285   -0.000002200   -0.000000709
     13        6           0.000001035    0.000000052   -0.000003012
     14        6           0.000000742    0.000000569   -0.000003540
     15        1           0.000000726   -0.000001609   -0.000000438
     16        1           0.000000889   -0.000001120   -0.000002840
     17        1           0.000000329    0.000001075   -0.000004020
     18        1           0.000000777    0.000000614   -0.000004245
     19        7           0.000002553    0.000010564    0.000003067
     20        1           0.000000783    0.000002581   -0.000000978
     21        1          -0.000003135   -0.000013462    0.000000891
     22        1          -0.000000023   -0.000001798    0.000002461
     23        6          -0.000000089   -0.000000725    0.000002564
     24        6          -0.000000325   -0.000000029    0.000002512
     25        6          -0.000000377   -0.000001568    0.000002687
     26        6          -0.000000285    0.000000744    0.000002433
     27        6          -0.000000772    0.000000547    0.000001945
     28        6           0.000000214   -0.000002382    0.000002485
     29        1           0.000000159   -0.000002723    0.000002895
     30        1          -0.000000876    0.000001535    0.000001662
     31        1          -0.000000834    0.000001382    0.000001826
     32        1           0.000000167   -0.000002634    0.000002851
     33        6          -0.000000456   -0.000000393    0.000002343
     34        6          -0.000001582    0.000001269    0.000000321
     35        6           0.000000524   -0.000000558   -0.000001456
     36        6           0.000000427   -0.000000193   -0.000002284
     37        6          -0.000001490    0.000001519   -0.000000751
     38        6          -0.000000993    0.000003114    0.000001231
     39        6           0.000000293   -0.000000207   -0.000000761
     40        1          -0.000000023   -0.000000589   -0.000001358
     41        1           0.000004531    0.000000653    0.000000038
     42        1          -0.000000619    0.000002181   -0.000000000
     43        1           0.000000718   -0.000001148   -0.000001787
     44        1           0.000000071    0.000000314   -0.000000667
     45        1          -0.000000004   -0.000001357    0.000002475
     46        1          -0.000000613   -0.000000246    0.000003307
     47        1          -0.000000226    0.000000056    0.000001798
     48        1          -0.000000293   -0.000000238    0.000002581
 -------------------------------------------------------------------
 Cartesian Forces:  Max     0.001829396 RMS     0.000224547
 Leave Link  716 at Sun Jun  1 19:40:13 2025, MaxMem= 16106127360 cpu:               0.4 elap:               0.1
 (Enter /cm/shared/apps/Gaussian/g16-C01/g16/l103.exe)

 GradGradGradGradGradGradGradGradGradGradGradGradGradGradGradGradGradGrad
 Berny optimization.
 FormGI is forming the generalized inverse of G from B-inverse, IUseBI=4.
 Internal  Forces:  Max     0.001699561 RMS     0.000112522
 Search for a saddle point.
 Step number   4 out of a maximum of  266
 All quantities printed in internal units (Hartrees-Bohrs-Radians)
 Swapping is turned off.
 Update second derivatives using D2CorX and points    1    2    3    4
 ITU=  0  0  0  0
     Eigenvalues ---   -0.07590   0.00063   0.00240   0.00356   0.00472
     Eigenvalues ---    0.00615   0.00822   0.01069   0.01193   0.01511
     Eigenvalues ---    0.01564   0.01655   0.01657   0.01726   0.01748
     Eigenvalues ---    0.01762   0.01774   0.01794   0.01835   0.01966
     Eigenvalues ---    0.01998   0.02097   0.02110   0.02138   0.02273
     Eigenvalues ---    0.02387   0.02421   0.02432   0.02501   0.02534
     Eigenvalues ---    0.02646   0.02663   0.02680   0.02711   0.02748
     Eigenvalues ---    0.02807   0.02819   0.02871   0.03302   0.04849
     Eigenvalues ---    0.05301   0.05552   0.05699   0.05762   0.07620
     Eigenvalues ---    0.08175   0.08299   0.10447   0.10746   0.10756
     Eigenvalues ---    0.11257   0.11392   0.11526   0.11535   0.11578
     Eigenvalues ---    0.11866   0.11907   0.12066   0.12133   0.12150
     Eigenvalues ---    0.12155   0.12468   0.12515   0.12718   0.13599
     Eigenvalues ---    0.14434   0.14513   0.15697   0.16993   0.17519
     Eigenvalues ---    0.18163   0.18310   0.19033   0.19089   0.19177
     Eigenvalues ---    0.19269   0.19337   0.19545   0.19655   0.19675
     Eigenvalues ---    0.20154   0.20812   0.20852   0.21521   0.22588
     Eigenvalues ---    0.23835   0.25351   0.27073   0.28398   0.28982
     Eigenvalues ---    0.30067   0.30929   0.32372   0.32631   0.33504
     Eigenvalues ---    0.33729   0.33810   0.34101   0.34294   0.34632
     Eigenvalues ---    0.34750   0.35195   0.35744   0.35794   0.36020
     Eigenvalues ---    0.36025   0.36099   0.36195   0.36216   0.36246
     Eigenvalues ---    0.36317   0.36384   0.36413   0.36708   0.36867
     Eigenvalues ---    0.37196   0.38513   0.40590   0.41941   0.42069
     Eigenvalues ---    0.42238   0.42793   0.43014   0.43508   0.46247
     Eigenvalues ---    0.46520   0.47618   0.47979   0.48001   0.48100
     Eigenvalues ---    0.48249   0.48281   0.50865   0.51499   0.51678
     Eigenvalues ---    0.52087   0.604401000.000001000.000001000.00000
     Eigenvalues --- 1000.000001000.000001000.000001000.000001000.00000
     Eigenvalues --- 1000.000001000.000001000.000001000.000001000.00000
     Eigenvalues --- 1000.000001000.000001000.000001000.000001000.00000
     Eigenvalues --- 1000.000001000.000001000.000001000.000001000.00000
     Eigenvalues --- 1000.000001000.000001000.000001000.000001000.00000
     Eigenvalues --- 1000.000001000.000001000.000001000.000001000.00000
     Eigenvalues --- 1000.000001000.000001000.000001000.000001000.00000
     Eigenvalues --- 1000.000001000.000001000.000001000.000001000.00000
     Eigenvalues --- 1000.000001000.000001000.000001000.000001000.00000
     Eigenvalues --- 1000.000001000.000001000.000001000.000001000.00000
     Eigenvalues --- 1000.000001000.000001000.000001000.000001000.00000
     Eigenvalues --- 1000.000001000.000001000.000001000.000001000.00000
     Eigenvalues --- 1000.000001000.000001000.000001000.000001000.00000
     Eigenvalues --- 1000.000001000.000001000.000001000.000001000.00000
     Eigenvalues --- 1000.000001000.000001000.000001000.000001000.00000
     Eigenvalues --- 1000.000001000.000001000.000001000.000001000.00000
     Eigenvalues --- 1000.000001000.000001000.000001000.000001000.00000
     Eigenvalues --- 1000.000001000.000001000.000001000.000001000.00000
     Eigenvalues --- 1000.000001000.000001000.000001000.000001000.00000
     Eigenvalues --- 1000.000001000.000001000.000001000.000001000.00000
     Eigenvalues --- 1000.000001000.000001000.000001000.000001000.00000
     Eigenvalues --- 1000.000001000.000001000.000001000.000001000.00000
     Eigenvalues --- 1000.000001000.000001000.000001000.000001000.00000
     Eigenvalues --- 1000.00000
 Eigenvectors required to have negative eigenvalues:
                          R26       R5        R2        A39       D13
   1                    0.73154  -0.62150  -0.13709  -0.11277   0.09838
                          D59       D61       A41       D6        D11
   1                   -0.09590  -0.09471  -0.08940   0.04104   0.02735
 RFO step:  Lambda0=2.799722329D-10 Lambda=-2.45856596D-08.
 Linear search not attempted -- option 19 set.
 Iteration  1 RMS(Cart)=  0.00085548 RMS(Int)=  0.00000025
 Iteration  2 RMS(Cart)=  0.00000041 RMS(Int)=  0.00000000
 Iteration  1 RMS(Cart)=  0.00000000 RMS(Int)=  0.00000000
 ITry= 1 IFail=0 DXMaxC= 4.14D-03 DCOld= 1.00D+10 DXMaxT= 3.00D-01 DXLimC= 3.00D+00 Rises=F
 Variable       Old X    -DE/DX   Delta X   Delta X   Delta X     New X
                                 (Linear)    (Quad)   (Total)
    R1        2.79708  -0.00000   0.00000   0.00000   0.00000   2.79708
    R2        2.61061   0.00001   0.00000   0.00003   0.00003   2.61064
    R3        2.85649  -0.00000   0.00000  -0.00001  -0.00001   2.85648
    R4        1.83541   0.00000   0.00000   0.00000   0.00000   1.83541
    R5        2.24391   0.00007   0.00000  -0.00007  -0.00007   2.24384
    R6        2.57659   0.00000   0.00000  -0.00000  -0.00000   2.57658
    R7        2.52711  -0.00002   0.00000  -0.00001  -0.00001   2.52710
    R8        2.84344  -0.00000   0.00000  -0.00000  -0.00000   2.84343
    R9        2.64564  -0.00002   0.00000   0.00001   0.00001   2.64565
   R10        2.07315   0.00000   0.00000  -0.00000  -0.00000   2.07315
   R11        2.86403   0.00000   0.00000   0.00000   0.00000   2.86403
   R12        2.06433  -0.00000   0.00000  -0.00000  -0.00000   2.06433
   R13        1.91520   0.00000   0.00000   0.00000   0.00000   1.91520
   R14        2.67905   0.00000   0.00000   0.00001   0.00001   2.67906
   R15        2.65459   0.00002   0.00000   0.00000   0.00000   2.65459
   R16        2.63434   0.00000   0.00000  -0.00000  -0.00000   2.63433
   R17        2.63223  -0.00000   0.00000  -0.00000  -0.00000   2.63223
   R18        2.62636  -0.00000   0.00000   0.00000   0.00000   2.62636
   R19        2.05609   0.00000   0.00000   0.00000   0.00000   2.05609
   R20        2.64950   0.00000   0.00000   0.00000   0.00000   2.64950
   R21        2.65879   0.00001   0.00000  -0.00001  -0.00001   2.65878
   R22        2.62757  -0.00000   0.00000   0.00000   0.00000   2.62757
   R23        2.05833  -0.00000   0.00000  -0.00000  -0.00000   2.05833
   R24        2.05536   0.00000   0.00000  -0.00000  -0.00000   2.05536
   R25        2.05734  -0.00000   0.00000  -0.00000  -0.00000   2.05734
   R26        2.59408   0.00020   0.00000  -0.00011  -0.00011   2.59397
   R27        2.63212  -0.00000   0.00000  -0.00001  -0.00001   2.63211
   R28        2.64122   0.00000   0.00000   0.00001   0.00001   2.64123
   R29        2.64607  -0.00000   0.00000   0.00001   0.00001   2.64607
   R30        2.63667   0.00000   0.00000  -0.00001  -0.00001   2.63667
   R31        2.84373   0.00000   0.00000  -0.00000  -0.00000   2.84373
   R32        2.63512   0.00000   0.00000   0.00001   0.00001   2.63513
   R33        2.05786  -0.00000   0.00000  -0.00000  -0.00000   2.05786
   R34        2.62400  -0.00000   0.00000  -0.00001  -0.00001   2.62399
   R35        2.05866   0.00000   0.00000  -0.00000  -0.00000   2.05866
   R36        2.05847   0.00000   0.00000   0.00000   0.00000   2.05847
   R37        2.05818  -0.00000   0.00000  -0.00000  -0.00000   2.05818
   R38        2.07018  -0.00000   0.00000  -0.00000  -0.00000   2.07018
   R39        2.07559   0.00000   0.00000  -0.00000  -0.00000   2.07559
   R40        2.07173   0.00000   0.00000   0.00001   0.00001   2.07174
   R41        2.63694  -0.00000   0.00000  -0.00001  -0.00001   2.63692
   R42        2.63735  -0.00000   0.00000   0.00002   0.00002   2.63737
   R43        2.63302   0.00000   0.00000   0.00002   0.00002   2.63304
   R44        2.63068   0.00000   0.00000  -0.00001  -0.00001   2.63067
   R45        2.05610  -0.00000   0.00000   0.00000   0.00000   2.05610
   R46        2.62976   0.00000   0.00000   0.00001   0.00001   2.62977
   R47        2.05345  -0.00000   0.00000  -0.00001  -0.00001   2.05344
   R48        2.62794  -0.00000   0.00000  -0.00002  -0.00002   2.62791
   R49        2.05179   0.00000   0.00000   0.00001   0.00001   2.05180
   R50        2.05589  -0.00000   0.00000  -0.00000  -0.00000   2.05588
   R51        2.05577   0.00000   0.00000   0.00000   0.00000   2.05578
    A1        2.14400   0.00003   0.00000  -0.00001  -0.00001   2.14399
    A2        1.96921  -0.00001   0.00000   0.00005   0.00005   1.96926
    A3        1.99606  -0.00001   0.00000   0.00003   0.00003   1.99610
    A4        1.86735  -0.00000   0.00000  -0.00002  -0.00002   1.86733
    A5        1.97773  -0.00002   0.00000   0.00001   0.00001   1.97774
    A6        2.21227   0.00002   0.00000   0.00004   0.00004   2.21231
    A7        2.07906  -0.00001   0.00000  -0.00002  -0.00002   2.07904
    A8        2.14461   0.00001   0.00000  -0.00001  -0.00001   2.14460
    A9        2.12000  -0.00002   0.00000  -0.00001  -0.00001   2.11999
   A10        2.01816   0.00001   0.00000   0.00002   0.00002   2.01817
   A11        1.89044   0.00000   0.00000   0.00002   0.00002   1.89046
   A12        1.91252  -0.00000   0.00000  -0.00005  -0.00005   1.91248
   A13        1.92262   0.00000   0.00000   0.00002   0.00002   1.92263
   A14        1.91726   0.00000   0.00000   0.00001   0.00001   1.91726
   A15        1.87965  -0.00000   0.00000   0.00001   0.00001   1.87965
   A16        1.94046  -0.00000   0.00000   0.00000   0.00000   1.94046
   A17        1.93777  -0.00000   0.00000   0.00001   0.00001   1.93777
   A18        2.05868   0.00002   0.00000  -0.00005  -0.00005   2.05864
   A19        1.94076  -0.00000   0.00000   0.00001   0.00001   1.94077
   A20        2.09113   0.00001   0.00000  -0.00001  -0.00001   2.09112
   A21        2.08778  -0.00001   0.00000   0.00001   0.00001   2.08779
   A22        2.10424  -0.00000   0.00000   0.00000   0.00000   2.10424
   A23        2.09195   0.00000   0.00000   0.00000   0.00000   2.09195
   A24        2.10247  -0.00000   0.00000   0.00000   0.00000   2.10247
   A25        2.08876  -0.00000   0.00000  -0.00000  -0.00000   2.08876
   A26        2.05252  -0.00001   0.00000  -0.00001  -0.00001   2.05252
   A27        2.16737   0.00002   0.00000   0.00003   0.00003   2.16739
   A28        2.05877  -0.00001   0.00000  -0.00002  -0.00002   2.05875
   A29        2.11044   0.00000   0.00000   0.00000   0.00000   2.11044
   A30        2.07202  -0.00000   0.00000  -0.00000  -0.00000   2.07201
   A31        2.10073  -0.00000   0.00000  -0.00000  -0.00000   2.10073
   A32        2.08065  -0.00000   0.00000  -0.00000  -0.00000   2.08065
   A33        2.10857   0.00000   0.00000   0.00000   0.00000   2.10857
   A34        2.09391   0.00000   0.00000   0.00000   0.00000   2.09392
   A35        2.12638   0.00000   0.00000   0.00000   0.00000   2.12639
   A36        2.09739  -0.00000   0.00000  -0.00000  -0.00000   2.09739
   A37        2.05914  -0.00000   0.00000  -0.00000  -0.00000   2.05914
   A38        2.11861  -0.00003   0.00000   0.00002   0.00002   2.11862
   A39        1.30775   0.00023   0.00000  -0.00002  -0.00002   1.30772
   A40        1.87351  -0.00011   0.00000   0.00007   0.00007   1.87358
   A41        2.17064   0.00043   0.00000   0.00008   0.00008   2.17073
   A42        2.11986   0.00000   0.00000   0.00000   0.00000   2.11986
   A43        2.09619  -0.00000   0.00000  -0.00000  -0.00000   2.09618
   A44        2.06552   0.00000   0.00000   0.00000   0.00000   2.06552
   A45        2.05737  -0.00000   0.00000   0.00000   0.00000   2.05737
   A46        2.10779  -0.00000   0.00000  -0.00002  -0.00002   2.10776
   A47        2.11789   0.00000   0.00000   0.00002   0.00002   2.11792
   A48        2.10798  -0.00000   0.00000  -0.00000  -0.00000   2.10798
   A49        2.08767  -0.00000   0.00000  -0.00000  -0.00000   2.08767
   A50        2.08750   0.00000   0.00000   0.00000   0.00000   2.08750
   A51        2.10855   0.00000   0.00000   0.00000   0.00000   2.10855
   A52        2.08622  -0.00000   0.00000  -0.00000  -0.00000   2.08622
   A53        2.08831  -0.00000   0.00000   0.00000   0.00000   2.08832
   A54        2.11355  -0.00000   0.00000  -0.00000  -0.00000   2.11355
   A55        2.08476   0.00000   0.00000  -0.00000  -0.00000   2.08476
   A56        2.08486  -0.00000   0.00000   0.00000   0.00000   2.08487
   A57        2.11340  -0.00000   0.00000  -0.00000  -0.00000   2.11340
   A58        2.08668   0.00000   0.00000   0.00000   0.00000   2.08668
   A59        2.08308  -0.00000   0.00000  -0.00000  -0.00000   2.08308
   A60        1.94311   0.00000   0.00000   0.00000   0.00000   1.94312
   A61        1.93222  -0.00000   0.00000   0.00001   0.00001   1.93222
   A62        1.94081   0.00000   0.00000  -0.00001  -0.00001   1.94080
   A63        1.87937  -0.00000   0.00000   0.00002   0.00002   1.87939
   A64        1.89194  -0.00000   0.00000  -0.00001  -0.00001   1.89193
   A65        1.87377  -0.00000   0.00000  -0.00001  -0.00001   1.87376
   A66        2.05157   0.00001   0.00000   0.00012   0.00012   2.05169
   A67        2.14257  -0.00001   0.00000  -0.00011  -0.00011   2.14246
   A68        2.08692   0.00000   0.00000  -0.00000  -0.00000   2.08691
   A69        2.08921   0.00000   0.00000   0.00000   0.00000   2.08922
   A70        2.09660  -0.00000   0.00000  -0.00000  -0.00000   2.09660
   A71        2.09736  -0.00000   0.00000   0.00000   0.00000   2.09736
   A72        2.09842  -0.00000   0.00000  -0.00000  -0.00000   2.09842
   A73        2.08506   0.00000   0.00000  -0.00000  -0.00000   2.08506
   A74        2.09970   0.00000   0.00000   0.00001   0.00001   2.09971
   A75        2.09551   0.00000   0.00000   0.00001   0.00001   2.09552
   A76        2.09374  -0.00000   0.00000  -0.00002  -0.00002   2.09372
   A77        2.09380   0.00000   0.00000   0.00001   0.00001   2.09382
   A78        2.09969  -0.00000   0.00000  -0.00001  -0.00001   2.09969
   A79        2.09665   0.00000   0.00000  -0.00000  -0.00000   2.09665
   A80        2.08683   0.00000   0.00000   0.00001   0.00001   2.08684
   A81        2.09659   0.00000   0.00000   0.00000   0.00000   2.09660
   A82        2.09838   0.00000   0.00000   0.00000   0.00000   2.09838
   A83        2.08820  -0.00000   0.00000  -0.00000  -0.00000   2.08820
    D1        2.76281  -0.00000   0.00000  -0.00010  -0.00010   2.76272
    D2       -0.56181   0.00001   0.00000   0.00009   0.00009  -0.56172
    D3       -1.01477   0.00001   0.00000   0.00005   0.00005  -1.01472
    D4        1.94379   0.00002   0.00000   0.00024   0.00024   1.94403
    D5       -0.31746   0.00003   0.00000   0.00006   0.00006  -0.31739
    D6       -2.08692   0.00003   0.00000  -0.00000  -0.00000  -2.08693
    D7       -2.81432   0.00002   0.00000  -0.00009  -0.00009  -2.81441
    D8        1.69940   0.00001   0.00000  -0.00016  -0.00016   1.69924
    D9       -1.79799  -0.00002   0.00000  -0.00109  -0.00109  -1.79909
   D10        1.27310  -0.00002   0.00000  -0.00108  -0.00108   1.27201
   D11        0.76383   0.00001   0.00000  -0.00098  -0.00098   0.76285
   D12       -2.44827   0.00001   0.00000  -0.00096  -0.00096  -2.44924
   D13        1.66561  -0.00000   0.00000  -0.00007  -0.00007   1.66554
   D14       -2.96261  -0.00001   0.00000  -0.00031  -0.00031  -2.96293
   D15        0.21139  -0.00001   0.00000  -0.00023  -0.00023   0.21116
   D16       -0.01354  -0.00000   0.00000  -0.00011  -0.00011  -0.01365
   D17       -3.12273  -0.00000   0.00000  -0.00002  -0.00002  -3.12275
   D18        2.16945   0.00000   0.00000   0.00022   0.00022   2.16967
   D19       -2.02237   0.00000   0.00000   0.00021   0.00021  -2.02216
   D20        0.11776   0.00000   0.00000   0.00019   0.00019   0.11795
   D21       -1.00280  -0.00000   0.00000   0.00014   0.00014  -1.00267
   D22        1.08856   0.00000   0.00000   0.00013   0.00013   1.08869
   D23       -3.05450  -0.00000   0.00000   0.00011   0.00011  -3.05439
   D24       -3.10601  -0.00000   0.00000   0.00015   0.00015  -3.10585
   D25        0.90860  -0.00001   0.00000   0.00018   0.00018   0.90878
   D26        0.06578   0.00000   0.00000   0.00023   0.00023   0.06601
   D27       -2.20280  -0.00001   0.00000   0.00026   0.00026  -2.20254
   D28       -1.97349  -0.00000   0.00000   0.00012   0.00012  -1.97337
   D29        1.10589  -0.00000   0.00000   0.00010   0.00010   1.10599
   D30        0.10138  -0.00000   0.00000   0.00012   0.00012   0.10149
   D31       -3.10243   0.00000   0.00000   0.00010   0.00010  -3.10233
   D32        2.18022   0.00000   0.00000   0.00013   0.00013   2.18034
   D33       -1.02359   0.00000   0.00000   0.00011   0.00011  -1.02348
   D34       -1.05044   0.00000   0.00000  -0.00004  -0.00004  -1.05048
   D35        2.09896   0.00001   0.00000  -0.00005  -0.00005   2.09891
   D36        2.96555  -0.00001   0.00000  -0.00002  -0.00002   2.96553
   D37       -0.16824   0.00000   0.00000  -0.00003  -0.00003  -0.16826
   D38       -3.13923   0.00002   0.00000   0.00001   0.00001  -3.13922
   D39       -0.10207   0.00002   0.00000   0.00002   0.00002  -0.10205
   D40       -0.00552   0.00001   0.00000   0.00002   0.00002  -0.00550
   D41        3.03164   0.00000   0.00000   0.00003   0.00003   3.03167
   D42        3.12294  -0.00002   0.00000  -0.00002  -0.00002   3.12291
   D43       -0.01922  -0.00001   0.00000  -0.00001  -0.00001  -0.01923
   D44       -0.01079  -0.00000   0.00000  -0.00003  -0.00003  -0.01082
   D45        3.13024   0.00000   0.00000  -0.00002  -0.00002   3.13022
   D46       -0.00997   0.00000   0.00000  -0.00000  -0.00000  -0.00997
   D47       -3.14115  -0.00000   0.00000   0.00000   0.00000  -3.14114
   D48        3.13337   0.00000   0.00000  -0.00001  -0.00001   3.13337
   D49        0.00220  -0.00000   0.00000  -0.00000  -0.00000   0.00220
   D50       -0.00656   0.00000   0.00000  -0.00001  -0.00001  -0.00657
   D51       -3.12285  -0.00000   0.00000  -0.00001  -0.00001  -3.12286
   D52        3.13329   0.00000   0.00000  -0.00001  -0.00001   3.13329
   D53        0.01700  -0.00000   0.00000  -0.00000  -0.00000   0.01700
   D54        0.01420  -0.00001   0.00000   0.00000   0.00000   0.01420
   D55        3.13102  -0.00000   0.00000  -0.00000  -0.00000   3.13102
   D56       -3.02961  -0.00001   0.00000  -0.00001  -0.00001  -3.02962
   D57        0.08721  -0.00000   0.00000  -0.00001  -0.00001   0.08720
   D58        0.89417  -0.00007   0.00000  -0.00007  -0.00007   0.89410
   D59        2.33604   0.00014   0.00000  -0.00006  -0.00006   2.33598
   D60       -2.35220  -0.00007   0.00000  -0.00006  -0.00006  -2.35227
   D61       -0.91033   0.00014   0.00000  -0.00005  -0.00005  -0.91038
   D62        0.01860  -0.00000   0.00000   0.00002   0.00002   0.01862
   D63       -3.13332   0.00000   0.00000   0.00002   0.00002  -3.13331
   D64       -3.12243  -0.00001   0.00000   0.00001   0.00001  -3.12242
   D65        0.00884  -0.00000   0.00000   0.00001   0.00001   0.00884
   D66        0.18841   0.00005   0.00000   0.00010   0.00010   0.18851
   D67       -1.88414   0.00001   0.00000   0.00010   0.00010  -1.88404
   D68        3.08276   0.00000   0.00000  -0.00003  -0.00003   3.08273
   D69       -0.04921   0.00000   0.00000  -0.00003  -0.00003  -0.04924
   D70        0.00231   0.00000   0.00000  -0.00000  -0.00000   0.00231
   D71       -3.12965  -0.00000   0.00000  -0.00001  -0.00001  -3.12966
   D72       -3.08366  -0.00000   0.00000   0.00003   0.00003  -3.08364
   D73        0.04227  -0.00000   0.00000   0.00002   0.00002   0.04229
   D74       -0.00237  -0.00000   0.00000   0.00001   0.00001  -0.00236
   D75        3.12357  -0.00000   0.00000   0.00000   0.00000   3.12357
   D76       -0.00002   0.00000   0.00000  -0.00002  -0.00002  -0.00004
   D77       -3.13714  -0.00000   0.00000  -0.00002  -0.00002  -3.13716
   D78       -3.12429   0.00000   0.00000  -0.00005  -0.00005  -3.12434
   D79        0.02177   0.00000   0.00000  -0.00005  -0.00005   0.02173
   D80       -0.00003   0.00000   0.00000   0.00002   0.00002  -0.00001
   D81        3.13522   0.00000   0.00000   0.00002   0.00002   3.13524
   D82        3.12414  -0.00000   0.00000   0.00005   0.00005   3.12418
   D83       -0.02380  -0.00000   0.00000   0.00004   0.00004  -0.02376
   D84       -2.79248   0.00000   0.00000  -0.00095  -0.00095  -2.79342
   D85        1.40072   0.00000   0.00000  -0.00098  -0.00098   1.39974
   D86       -0.68074   0.00000   0.00000  -0.00096  -0.00096  -0.68170
   D87        0.36704   0.00000   0.00000  -0.00098  -0.00098   0.36607
   D88       -1.72295   0.00000   0.00000  -0.00101  -0.00101  -1.72396
   D89        2.47878   0.00000   0.00000  -0.00099  -0.00099   2.47779
   D90       -0.00115  -0.00000   0.00000  -0.00001  -0.00001  -0.00115
   D91       -3.13641  -0.00000   0.00000  -0.00001  -0.00001  -3.13641
   D92        3.13082   0.00000   0.00000  -0.00000  -0.00000   3.13082
   D93       -0.00444   0.00000   0.00000  -0.00000  -0.00000  -0.00444
   D94        0.00125  -0.00000   0.00000   0.00001   0.00001   0.00125
   D95        3.13837   0.00000   0.00000   0.00001   0.00001   3.13838
   D96       -3.12467   0.00000   0.00000   0.00001   0.00001  -3.12466
   D97        0.01245   0.00000   0.00000   0.00001   0.00001   0.01246
   D98        3.07354  -0.00000   0.00000  -0.00000  -0.00000   3.07354
   D99       -0.06603  -0.00000   0.00000   0.00001   0.00001  -0.06602
   D100       0.00011   0.00000   0.00000  -0.00001  -0.00001   0.00010
   D101      -3.13945   0.00000   0.00000   0.00000   0.00000  -3.13945
   D102      -3.07533   0.00000   0.00000  -0.00001  -0.00001  -3.07534
   D103       0.08367  -0.00000   0.00000  -0.00006  -0.00006   0.08361
   D104      -0.00561  -0.00000   0.00000   0.00000   0.00000  -0.00561
   D105      -3.12980  -0.00000   0.00000  -0.00004  -0.00004  -3.12984
   D106      -0.00296  -0.00000   0.00000  -0.00003  -0.00003  -0.00299
   D107       3.13411   0.00000   0.00000  -0.00000  -0.00000   3.13410
   D108      -3.13980  -0.00000   0.00000  -0.00002  -0.00002  -3.13982
   D109      -0.00273   0.00000   0.00000   0.00000   0.00000  -0.00273
   D110      -0.00255   0.00000   0.00000   0.00002   0.00002  -0.00253
   D111      -3.13899   0.00000   0.00000   0.00001   0.00001  -3.13898
   D112       3.13428   0.00000   0.00000   0.00001   0.00001   3.13429
   D113      -0.00215   0.00000   0.00000   0.00000   0.00000  -0.00215
   D114       0.00397  -0.00000   0.00000  -0.00000  -0.00000   0.00397
   D115       3.14044  -0.00000   0.00000   0.00001   0.00001   3.14045
   D116      -3.13966   0.00000   0.00000  -0.00002  -0.00002  -3.13968
   D117      -0.00320   0.00000   0.00000  -0.00001  -0.00001  -0.00320
   D118       0.00706   0.00000   0.00000   0.00002   0.00002   0.00708
   D119      -3.13003  -0.00000   0.00000  -0.00001  -0.00001  -3.13004
   D120       3.13125   0.00000   0.00000   0.00006   0.00006   3.13131
   D121      -0.00584   0.00000   0.00000   0.00004   0.00004  -0.00581
   bCO        3.27678   0.00170   0.00000   0.00000   0.00000   3.27678
         Item               Value     Threshold  Converged?
 Maximum Force            0.000015     0.000450     YES
 RMS     Force            0.000002     0.000300     YES
 Maximum Displacement     0.004143     0.001800     NO 
 RMS     Displacement     0.000855     0.001200     YES
 Predicted change in Energy=-1.216892D-08
 GradGradGradGradGradGradGradGradGradGradGradGradGradGradGradGradGradGrad

 Leave Link  103 at Sun Jun  1 19:40:14 2025, MaxMem= 16106127360 cpu:               4.6 elap:               0.7
 (Enter /cm/shared/apps/Gaussian/g16-C01/g16/l202.exe)
                          Input orientation:                          
 ---------------------------------------------------------------------
 Center     Atomic      Atomic             Coordinates (Angstroms)
 Number     Number       Type             X           Y           Z
 ---------------------------------------------------------------------
      1          6           0       -1.966947    0.302723    0.442653
      2          8           0       -2.158548    0.753269    2.106099
      3          6           0       -0.947956   -0.768522    0.372393
      4          9           0       -1.209724   -1.817655    1.202962
      5          6           0        0.034553   -0.880600   -0.527851
      6          6           0        0.885345   -2.114707   -0.658975
      7          7           0        0.359885    0.173688   -1.389645
      8          1           0        1.102143   -0.092800   -2.026185
      9          6           0        0.607507    1.447100   -0.817830
     10          6           0        1.126758    3.959257    0.270864
     11          6           0       -0.399329    2.087573   -0.076618
     12          6           0        1.847001    2.057070   -1.004668
     13          6           0        2.111342    3.315084   -0.474686
     14          6           0       -0.105487    3.346703    0.465607
     15          1           0        2.609557    1.528773   -1.575466
     16          1           0        3.081227    3.779999   -0.636422
     17          1           0       -0.884738    3.853101    1.032698
     18          1           0        1.314509    4.940689    0.701404
     19          7           0       -1.714135    1.603918    0.053435
     20          1           0       -1.310212    0.654225    2.568547
     21          1           0       -2.051602    1.687704    1.381336
     22          1           0        0.821253   -2.469122   -1.695232
     23          6           0        2.323338   -1.778755   -0.317957
     24          6           0        4.969859   -1.009304    0.314186
     25          6           0        3.327027   -1.815991   -1.282978
     26          6           0        2.656516   -1.349629    0.969809
     27          6           0        3.956464   -0.972612    1.279776
     28          6           0        4.632034   -1.437008   -0.970223
     29          1           0        3.087981   -2.136331   -2.295947
     30          1           0        1.883034   -1.296860    1.735138
     31          1           0        4.190964   -0.638818    2.289802
     32          1           0        5.397679   -1.470488   -1.744105
     33          6           0        6.380804   -0.620123    0.663915
     34          6           0       -3.357780   -0.188185    0.111771
     35          6           0       -5.849618   -1.172416   -0.677011
     36          6           0       -3.865386    0.114466   -1.152301
     37          6           0       -4.102357   -0.988518    0.979456
     38          6           0       -5.344718   -1.474001    0.586132
     39          6           0       -5.106030   -0.378259   -1.545518
     40          1           0       -3.283320    0.736098   -1.827240
     41          1           0       -3.718391   -1.218957    1.968574
     42          1           0       -5.923061   -2.088228    1.273031
     43          1           0       -5.493108   -0.135475   -2.532780
     44          1           0       -6.822719   -1.552419   -0.981160
     45          1           0        6.957169   -0.363873   -0.231765
     46          1           0        6.898222   -1.447377    1.168204
     47          1           0        6.397922    0.239503    1.344109
     48          1           0        0.501227   -2.907190   -0.012638
 ---------------------------------------------------------------------
                    Distance matrix (angstroms):
                    1          2          3          4          5
     1  C    0.000000
     2  O    1.734000   0.000000
     3  C    1.480150   2.605210   0.000000
     4  F    2.376439   2.885407   1.363469   0.000000
     5  C    2.519550   3.796960   1.337282   2.328521   0.000000
     6  C    3.897835   5.013602   2.497384   2.818575   1.504680
     7  N    2.964475   4.347257   2.388093   3.626394   1.400019
     8  H    3.958650   5.331389   3.226869   4.329809   2.001345
     9  C    3.086459   4.084339   2.957208   4.247888   2.414653
    10  C    4.792782   4.943651   5.163975   6.300846   5.025442
    11  C    2.431616   3.104750   2.942768   4.188660   3.033465
    12  C    4.440570   5.236525   4.206192   5.406541   3.484569
    13  C    5.152501   5.608504   5.172300   6.339479   4.681841
    14  C    3.568105   3.692178   4.201609   5.332319   4.344727
    15  H    5.149795   6.073726   4.661289   5.788363   3.678752
    16  H    6.224139   6.643626   6.159632   7.288987   5.569128
    17  H    3.758259   3.519054   4.668983   5.682612   5.068365
    18  H    5.687323   5.618700   6.149967   7.231773   6.085783
    19  N    1.381490   2.265952   2.513412   3.644586   3.093321
    20  H    2.252616   0.971258   2.641691   2.825794   3.708336
    21  H    1.675251   1.187387   2.875595   3.609449   3.820107
    22  H    4.475236   5.806302   3.208928   3.598445   2.122518
    23  C    4.828832   5.689859   3.492638   3.846717   2.467646
    24  C    7.060962   7.558558   5.922997   6.295284   5.008277
    25  C    5.957593   6.941072   4.702438   5.173201   3.505077
    26  C    4.938074   5.375703   3.699569   3.901438   3.055760
    27  C    6.116703   6.407406   4.991827   5.235408   4.319418
    28  C    6.969177   7.770011   5.778043   6.244498   4.652109
    29  H    6.245094   7.433294   5.027894   5.551052   3.745190
    30  H    4.364806   4.546980   3.186019   3.181130   2.951486
    31  H    6.497563   6.502919   5.486508   5.633676   5.027263
    32  H    7.884409   8.767311   6.726024   7.243169   5.530856
    33  C    8.401520   8.768502   7.336057   7.703296   6.462434
    34  C    1.511585   2.510345   2.492382   2.908611   3.520863
    35  C    4.301722   5.007789   5.028983   5.047698   5.893290
    36  C    2.486642   3.733435   3.408190   4.041398   4.073036
    37  C    2.552536   2.842804   3.219809   3.017408   4.404276
    38  C    3.819250   4.174051   4.458128   4.194849   5.525363
    39  C    3.777618   4.827246   4.595679   4.980683   5.264369
    40  H    2.659524   4.091034   3.543472   4.472537   3.912851
    41  H    2.776959   2.518273   3.228931   2.690355   4.520090
    42  H    4.696490   4.789537   5.225366   4.721617   6.339930
    43  H    4.634547   5.781725   5.431315   5.927300   5.927056
    44  H    5.389556   6.049946   6.079428   6.028802   6.904999
    45  H    8.974354   9.476809   7.938497   8.418435   6.948185
    46  H    9.065345   9.367367   7.915596   8.116471   7.092798
    47  H    8.413540   8.605683   7.478120   7.882138   6.726911
    48  H    4.074643   4.996240   2.611950   2.364767   2.142498
                    6          7          8          9         10
     6  C    0.000000
     7  N    2.459012   0.000000
     8  H    2.450382   1.013482   0.000000
     9  C    3.576157   1.417697   2.018930   0.000000
    10  C    6.149464   4.204273   4.657918   2.786720   0.000000
    11  C    4.432683   2.442008   3.287743   1.404749   2.439854
    12  C    4.295114   2.430400   2.494043   1.394029   2.400843
    13  C    5.569529   3.711215   3.878054   2.422526   1.392914
    14  C    5.663340   3.704936   4.415606   2.400846   1.389811
    15  H    4.133740   2.632832   2.259412   2.142169   3.393358
    16  H    6.290466   4.580232   4.565828   3.405087   2.162232
    17  H    6.450557   4.577653   5.373509   3.382320   2.153550
    18  H    7.198154   5.292267   5.728949   3.874673   1.088037
    19  N    4.592711   2.903377   3.890385   2.484697   3.696697
    20  H    4.785849   4.322896   5.243002   3.971630   4.705466
    21  H    5.219852   3.973141   4.972676   3.459058   4.061413
    22  H    1.097063   2.700128   2.415644   4.018995   6.729259
    23  C    1.515580   2.969124   2.692917   3.687830   5.890950
    24  C    4.341914   5.055133   4.612650   5.132786   6.281552
    25  C    2.537799   3.574092   2.910644   4.273162   6.372526
    26  C    2.524942   3.627952   3.601621   3.900742   5.568927
    27  C    3.807218   4.623332   4.455400   4.633624   5.774813
    28  C    3.820187   4.584922   3.921999   4.953597   6.553390
    29  H    2.744403   3.687828   2.862227   4.602017   6.898631
    30  H    2.719565   3.774488   4.025804   3.959031   5.508430
    31  H    4.669117   5.373608   5.335418   5.181660   5.882835
    32  H    4.685476   5.311151   4.519869   5.684721   7.196040
    33  C    5.846699   6.410828   5.948022   6.308719   6.980702
    34  C    4.723309   4.025697   4.946804   4.388828   6.110456
    35  C    6.800585   6.393572   7.163297   6.969659   8.712196
    36  C    5.270866   4.232346   5.048067   4.679162   6.459824
    37  C    5.369351   5.184107   6.076431   5.598686   7.233687
    38  C    6.385490   6.257881   7.091822   6.777383   8.455749
    39  C    6.300617   5.495923   6.233293   6.042016   7.807748
    40  H    5.183599   3.712241   4.467543   4.082029   5.851460
    41  H    5.375943   5.463463   6.361122   5.795283   7.291885
    42  H    7.077269   7.188986   8.013742   7.714828   9.342182
    43  H    6.936365   5.971588   6.614817   6.531699   8.273444
    44  H    7.735258   7.398386   8.125639   8.014490   9.753990
    45  H    6.333638   6.719659   6.129824   6.628824   7.275697
    46  H    6.319700   7.205574   6.755259   7.203848   7.959064
    47  H    6.320060   6.628396   6.286062   6.297713   6.540152
    48  H    1.092395   3.377564   3.512301   4.429387   6.900707
                   11         12         13         14         15
    11  C    0.000000
    12  C    2.430680   0.000000
    13  C    2.822891   1.390452   0.000000
    14  C    1.402055   2.763525   2.408212   0.000000
    15  H    3.407667   1.089220   2.156581   3.852572   0.000000
    16  H    3.910493   2.151141   1.087649   3.399611   2.484411
    17  H    2.140863   3.852140   3.396788   1.088698   4.941166
    18  H    3.418016   3.392564   2.158871   2.147739   4.301448
    19  N    1.406965   3.742542   4.223894   2.407267   4.620961
    20  H    3.143420   4.970295   5.296081   3.622590   5.770812
    21  H    2.239538   4.585690   4.839761   2.716284   5.522168
    22  H    4.987304   4.692063   6.050711   6.273109   4.381271
    23  C    4.734939   3.925815   5.100657   5.725686   3.550069
    24  C    6.210600   4.571024   5.243450   6.690057   3.947612
    25  C    5.529814   4.155542   5.334712   6.441514   3.433330
    26  C    4.716731   4.019884   4.913586   5.471601   3.842633
    27  C    5.493402   4.341369   4.986677   5.984881   4.027839
    28  C    6.207722   4.468352   5.402020   6.884010   3.640410
    29  H    5.910001   4.559829   5.829986   6.920121   3.765763
    30  H    4.466097   4.330897   5.119127   5.208512   4.412723
    31  H    5.839857   4.859579   5.253623   6.137716   4.705273
    32  H    7.003257   5.059421   5.942485   7.640222   4.098491
    33  C    7.338270   5.523305   5.916973   7.605722   4.884146
    34  C    3.737245   5.777313   6.521359   4.816434   6.434580
    35  C    6.379157   8.353136   9.140868   7.397503   8.925317
    36  C    4.130835   6.035467   6.813545   5.215536   6.641101
    37  C    4.928493   6.971887   7.697115   5.918881   7.610136
    38  C    6.130328   8.168227   8.924881   7.120622   8.772665
    39  C    5.512806   7.387014   8.177892   6.551747   7.947826
    40  H    3.634360   5.361136   6.130494   4.708612   5.951279
    41  H    5.111959   7.109578   7.779000   6.013089   7.755847
    42  H    7.054820   9.096443   9.838797   8.002161   9.695473
    43  H    6.076287   7.811503   8.600568   7.081126   8.327025
    44  H    7.438258   9.391113  10.186587   8.438942   9.940562
    45  H    7.755754   5.707202   6.088987   8.008483   4.928425
    46  H    8.203639   6.520533   6.949413   8.516383   5.897274
[truncated: 683,612 more chars]
