# Supplementary material for: Non-Catalyzed Cascade Double Imination Reaction of 2‑Fluoro-alk-3-yn-1-ones: Sustainable Synthesis of 3‑Fluoro-1,5-benzodiazepines
Source: ACS Org Inorg Au. 2026 Jan 30;6(2):237–47. doi: 10.1021/acsorginorgau.5c00116 (PMC13047452; doi:10.1021/acsorginorgau.5c00116)
Supplement: Supplementary file 2 [file gg5c00116_si_002.zip › Figure_6/A-TS1.out]

 Entering Gaussian System, Link 0=g16
 Initial command:
 /cm/shared/apps/Gaussian/g16-C01/g16/l1.exe "/scratch/projects/rusakov-research-group/rusakov/159427/Gau-3848068.inp" -scrdir="/scratch/projects/rusakov-research-group/rusakov/159427/"
 Entering Link 1 = /cm/shared/apps/Gaussian/g16-C01/g16/l1.exe PID=   3848069.
  
 Copyright (c) 1988-2019, Gaussian, Inc.  All Rights Reserved.
  
 This is part of the Gaussian(R) 16 program.  It is based on
 the Gaussian(R) 09 system (copyright 2009, Gaussian, Inc.),
 the Gaussian(R) 03 system (copyright 2003, Gaussian, Inc.),
 the Gaussian(R) 98 system (copyright 1998, Gaussian, Inc.),
 the Gaussian(R) 94 system (copyright 1995, Gaussian, Inc.),
 the Gaussian 92(TM) system (copyright 1992, Gaussian, Inc.),
 the Gaussian 90(TM) system (copyright 1990, Gaussian, Inc.),
 the Gaussian 88(TM) system (copyright 1988, Gaussian, Inc.),
 the Gaussian 86(TM) system (copyright 1986, Carnegie Mellon
 University), and the Gaussian 82(TM) system (copyright 1983,
 Carnegie Mellon University). Gaussian is a federally registered
 trademark of Gaussian, Inc.
  
 This software contains proprietary and confidential information,
 including trade secrets, belonging to Gaussian, Inc.
  
 This software is provided under written license and may be
 used, copied, transmitted, or stored only in accord with that
 written license.
  
 The following legend is applicable only to US Government
 contracts under FAR:
  
                    RESTRICTED RIGHTS LEGEND
  
 Use, reproduction and disclosure by the US Government is
 subject to restrictions as set forth in subparagraphs (a)
 and (c) of the Commercial Computer Software - Restricted
 Rights clause in FAR 52.227-19.
  
 Gaussian, Inc.
 340 Quinnipiac St., Bldg. 40, Wallingford CT 06492
  
  
 ---------------------------------------------------------------
 Warning -- This program may not be used in any manner that
 competes with the business of Gaussian, Inc. or will provide
 assistance to any competitor of Gaussian, Inc.  The licensee
 of this program is prohibited from giving any competitor of
 Gaussian, Inc. access to this program.  By using this program,
 the user acknowledges that Gaussian, Inc. is engaged in the
 business of creating and licensing software in the field of
 computational chemistry and represents and warrants to the
 licensee that it is not a competitor of Gaussian, Inc. and that
 it will not use this program in any manner prohibited above.
 ---------------------------------------------------------------
  

 Cite this work as:
 Gaussian 16, Revision C.01,
 M. J. Frisch, G. W. Trucks, H. B. Schlegel, G. E. Scuseria, 
 M. A. Robb, J. R. Cheeseman, G. Scalmani, V. Barone, 
 G. A. Petersson, H. Nakatsuji, X. Li, M. Caricato, A. V. Marenich, 
 J. Bloino, B. G. Janesko, R. Gomperts, B. Mennucci, H. P. Hratchian, 
 J. V. Ortiz, A. F. Izmaylov, J. L. Sonnenberg, D. Williams-Young, 
 F. Ding, F. Lipparini, F. Egidi, J. Goings, B. Peng, A. Petrone, 
 T. Henderson, D. Ranasinghe, V. G. Zakrzewski, J. Gao, N. Rega, 
 G. Zheng, W. Liang, M. Hada, M. Ehara, K. Toyota, R. Fukuda, 
 J. Hasegawa, M. Ishida, T. Nakajima, Y. Honda, O. Kitao, H. Nakai, 
 T. Vreven, K. Throssell, J. A. Montgomery, Jr., J. E. Peralta, 
 F. Ogliaro, M. J. Bearpark, J. J. Heyd, E. N. Brothers, K. N. Kudin, 
 V. N. Staroverov, T. A. Keith, R. Kobayashi, J. Normand, 
 K. Raghavachari, A. P. Rendell, J. C. Burant, S. S. Iyengar, 
 J. Tomasi, M. Cossi, J. M. Millam, M. Klene, C. Adamo, R. Cammi, 
 J. W. Ochterski, R. L. Martin, K. Morokuma, O. Farkas, 
 J. B. Foresman, and D. J. Fox, Gaussian, Inc., Wallingford CT, 2019.
 
 ******************************************
 Gaussian 16:  ES64L-G16RevC.01  3-Jul-2019
                15-Apr-2025 
 ******************************************
 %chk=4_to_7_TS
 %mem=120GB
 %CPU=0-39
 SetSPE:  set environment variable "MP_BIND" = "yes"
 SetSPE:  set environment variable "MP_BLIST" = "0,1,2,3,4,5,6,7,8,9,10,11,12,13,14,15,16,17,18,19,20,21,22,23,24,25,26,27,28,29,30,31,32,33,34,35,36,37,38,39"
 Will use up to   40 processors via shared memory.
 --------------------------------------------------------------------
 #p wB97XD/Gen SCRF(SMD,Solvent=Ethanol) opt=(ts,noeigen,calcfc) freq
 --------------------------------------------------------------------
 1/5=1,10=4,11=1,18=20,26=3,38=1/1,3;
 2/9=110,12=2,17=6,18=5,40=1/2;
 3/5=7,11=2,25=1,30=1,70=32201,71=2,72=4,74=-58,140=1/1,2,3;
 4//1;
 5/5=2,38=5,53=4/2;
 8/6=4,10=90,11=11/1;
 11/6=1,8=1,9=11,15=111,16=1/1,2,10;
 10/6=1,13=1/2;
 6/7=2,8=2,9=2,10=2,28=1/1;
 7/10=1,25=1/1,2,3,16;
 1/5=1,10=4,11=1,18=20,26=3/3(2);
 2/9=110/2;
 99//99;
 2/9=110/2;
 3/5=7,6=1,11=2,25=1,30=1,70=32205,71=1,72=4,74=-58,82=7/1,2,3;
 4/5=5,16=3,69=1/1;
 5/5=2,38=5,53=4/2;
 7//1,2,3,16;
 1/5=1,11=1,18=20,26=3/3(-5);
 2/9=110/2;
 6/7=2,8=2,9=2,10=2,19=2,28=1/1;
 99/9=1/99;
 Leave Link    1 at Tue Apr 15 11:32:32 2025, MaxMem= 16106127360 cpu:               0.4 elap:               0.0
 (Enter /cm/shared/apps/Gaussian/g16-C01/g16/l101.exe)
 ---------
 5 to 9 TS
 ---------
 Symbolic Z-matrix:
 Charge =  0 Multiplicity = 1
 6                     2.55803   0.26523   0.27101 
 8                     1.93611   0.79403   1.24342 
 6                     1.81824  -0.34218  -0.85042 
 1                     1.27563   0.94824  -1.34438 
 9                     2.54799  -1.52829  -1.3409 
 6                     0.38178  -0.53007  -0.7202 
 6                    -0.18761   0.66277  -1.25859 
 7                    -0.2157   -1.53766  -0.06539 
 1                     0.37219  -2.18932   0.46504 
 6                    -1.62998  -1.78899  -0.09136 
 6                    -4.37058  -2.23064  -0.11871 
 6                    -2.3203   -1.85468   1.13258 
 6                    -2.29804  -1.92761  -1.30504 
 6                    -3.67382  -2.14544  -1.33016 
 6                    -3.70791  -2.08825   1.09557 
 1                    -1.7311   -1.86304  -2.23212 
 1                    -4.19504  -2.2552   -2.27883 
 1                    -4.25974  -2.1413    2.03309 
 1                    -5.44553  -2.40642  -0.12072 
 7                    -1.65271  -1.68971   2.33546 
 1                    -2.16641  -1.71148   3.21428 
 1                    -0.69157  -1.35566   2.36747 
 1                    -0.04746   0.76074  -2.34516 
 6                    -1.4316    1.26725  -0.74285 
 6                    -3.86108   2.32873   0.24316 
 6                    -2.40989   1.75449  -1.6204 
 6                    -1.67413   1.34736   0.6336 
 6                    -2.87386   1.86466   1.11749 
 6                    -3.60545   2.27609  -1.13306 
 1                    -2.23795   1.70974  -2.69593 
 1                    -0.92125   0.99501   1.33552 
 1                    -3.04447   1.90464   2.19325 
 1                    -4.35791   2.64112  -1.83308 
 6                    -5.16828   2.88725   0.75986 
 6                     4.03878   0.29579   0.21706 
 6                     6.83025   0.44267   0.1895 
 6                     4.72597   0.39535  -1.00026 
 6                     4.7568    0.27699   1.41929 
 6                     6.14884   0.3416    1.40503 
 6                     6.11739   0.47465  -1.0116 
 1                     4.17541   0.43163  -1.93776 
 1                     4.2245    0.19886   2.36528 
 1                     6.70235   0.31488   2.34201 
 1                     6.64633   0.56353  -1.95874 
 1                     7.91778   0.49783   0.17782 
 1                    -6.02775   2.40995   0.26698 
 1                    -5.24173   3.96809   0.56479 
 1                    -5.26945   2.73403   1.84245 
 
 Add virtual bond connecting atoms H4         and C3         Dist= 2.81D+00.
 Add virtual bond connecting atoms H4         and C7         Dist= 2.82D+00.
 ITRead=  0  0  0  0  0  0  0  0  0  0  0  0  0  0  0  0  0  0  0  0
 ITRead=  0  0  0  0  0  0  0  0  0  0  0  0  0  0  0  0  0  0  0  0
 ITRead=  0  0  0  0  0  0  0  0
 MicOpt= -1 -1 -1 -1 -1 -1 -1 -1 -1 -1 -1 -1 -1 -1 -1 -1 -1 -1 -1 -1
 MicOpt= -1 -1 -1 -1 -1 -1 -1 -1 -1 -1 -1 -1 -1 -1 -1 -1 -1 -1 -1 -1
 MicOpt= -1 -1 -1 -1 -1 -1 -1 -1
 NAtoms=     48 NQM=       48 NQMF=       0 NMMI=      0 NMMIF=      0
                NMic=       0 NMicF=      0.
                    Isotopes and Nuclear Properties:
 (Nuclear quadrupole moments (NQMom) in fm**2, nuclear magnetic moments (NMagM)
  in nuclear magnetons)

  Atom         1           2           3           4           5           6           7           8           9          10
 IAtWgt=          12          16          12           1          19          12          12          14           1          12
 AtmWgt=  12.0000000  15.9949146  12.0000000   1.0078250  18.9984032  12.0000000  12.0000000  14.0030740   1.0078250  12.0000000
 NucSpn=           0           0           0           1           1           0           0           2           1           0
 AtZEff=  -0.0000000  -0.0000000  -0.0000000  -0.0000000  -0.0000000  -0.0000000  -0.0000000  -0.0000000  -0.0000000  -0.0000000
 NQMom=    0.0000000   0.0000000   0.0000000   0.0000000   0.0000000   0.0000000   0.0000000   2.0440000   0.0000000   0.0000000
 NMagM=    0.0000000   0.0000000   0.0000000   2.7928460   2.6288670   0.0000000   0.0000000   0.4037610   2.7928460   0.0000000
 AtZNuc=   6.0000000   8.0000000   6.0000000   1.0000000   9.0000000   6.0000000   6.0000000   7.0000000   1.0000000   6.0000000

  Atom        11          12          13          14          15          16          17          18          19          20
 IAtWgt=          12          12          12          12          12           1           1           1           1          14
 AtmWgt=  12.0000000  12.0000000  12.0000000  12.0000000  12.0000000   1.0078250   1.0078250   1.0078250   1.0078250  14.0030740
 NucSpn=           0           0           0           0           0           1           1           1           1           2
 AtZEff=  -0.0000000  -0.0000000  -0.0000000  -0.0000000  -0.0000000  -0.0000000  -0.0000000  -0.0000000  -0.0000000  -0.0000000
 NQMom=    0.0000000   0.0000000   0.0000000   0.0000000   0.0000000   0.0000000   0.0000000   0.0000000   0.0000000   2.0440000
 NMagM=    0.0000000   0.0000000   0.0000000   0.0000000   0.0000000   2.7928460   2.7928460   2.7928460   2.7928460   0.4037610
 AtZNuc=   6.0000000   6.0000000   6.0000000   6.0000000   6.0000000   1.0000000   1.0000000   1.0000000   1.0000000   7.0000000

  Atom        21          22          23          24          25          26          27          28          29          30
 IAtWgt=           1           1           1          12          12          12          12          12          12           1
 AtmWgt=   1.0078250   1.0078250   1.0078250  12.0000000  12.0000000  12.0000000  12.0000000  12.0000000  12.0000000   1.0078250
 NucSpn=           1           1           1           0           0           0           0           0           0           1
 AtZEff=  -0.0000000  -0.0000000  -0.0000000  -0.0000000  -0.0000000  -0.0000000  -0.0000000  -0.0000000  -0.0000000  -0.0000000
 NQMom=    0.0000000   0.0000000   0.0000000   0.0000000   0.0000000   0.0000000   0.0000000   0.0000000   0.0000000   0.0000000
 NMagM=    2.7928460   2.7928460   2.7928460   0.0000000   0.0000000   0.0000000   0.0000000   0.0000000   0.0000000   2.7928460
 AtZNuc=   1.0000000   1.0000000   1.0000000   6.0000000   6.0000000   6.0000000   6.0000000   6.0000000   6.0000000   1.0000000

  Atom        31          32          33          34          35          36          37          38          39          40
 IAtWgt=           1           1           1          12          12          12          12          12          12          12
 AtmWgt=   1.0078250   1.0078250   1.0078250  12.0000000  12.0000000  12.0000000  12.0000000  12.0000000  12.0000000  12.0000000
 NucSpn=           1           1           1           0           0           0           0           0           0           0
 AtZEff=  -0.0000000  -0.0000000  -0.0000000  -0.0000000  -0.0000000  -0.0000000  -0.0000000  -0.0000000  -0.0000000  -0.0000000
 NQMom=    0.0000000   0.0000000   0.0000000   0.0000000   0.0000000   0.0000000   0.0000000   0.0000000   0.0000000   0.0000000
 NMagM=    2.7928460   2.7928460   2.7928460   0.0000000   0.0000000   0.0000000   0.0000000   0.0000000   0.0000000   0.0000000
 AtZNuc=   1.0000000   1.0000000   1.0000000   6.0000000   6.0000000   6.0000000   6.0000000   6.0000000   6.0000000   6.0000000

  Atom        41          42          43          44          45          46          47          48
 IAtWgt=           1           1           1           1           1           1           1           1
 AtmWgt=   1.0078250   1.0078250   1.0078250   1.0078250   1.0078250   1.0078250   1.0078250   1.0078250
 NucSpn=           1           1           1           1           1           1           1           1
 AtZEff=  -0.0000000  -0.0000000  -0.0000000  -0.0000000  -0.0000000  -0.0000000  -0.0000000  -0.0000000
 NQMom=    0.0000000   0.0000000   0.0000000   0.0000000   0.0000000   0.0000000   0.0000000   0.0000000
 NMagM=    2.7928460   2.7928460   2.7928460   2.7928460   2.7928460   2.7928460   2.7928460   2.7928460
 AtZNuc=   1.0000000   1.0000000   1.0000000   1.0000000   1.0000000   1.0000000   1.0000000   1.0000000
 Leave Link  101 at Tue Apr 15 11:32:32 2025, MaxMem= 16106127360 cpu:               0.6 elap:               0.3
 (Enter /cm/shared/apps/Gaussian/g16-C01/g16/l103.exe)

 GradGradGradGradGradGradGradGradGradGradGradGradGradGradGradGradGradGrad
 Berny optimization.
 Initialization pass.
                           ----------------------------
                           !    Initial Parameters    !
                           ! (Angstroms and Degrees)  !
 --------------------------                            --------------------------
 ! Name  Definition              Value          Derivative Info.                !
 --------------------------------------------------------------------------------
 ! R1    R(1,2)                  1.2696         calculate D2E/DX2 analytically  !
 ! R2    R(1,3)                  1.4744         calculate D2E/DX2 analytically  !
 ! R3    R(1,35)                 1.482          calculate D2E/DX2 analytically  !
 ! R4    R(3,4)                  1.4845         calculate D2E/DX2 analytically  !
 ! R5    R(3,5)                  1.4765         calculate D2E/DX2 analytically  !
 ! R6    R(3,6)                  1.4545         calculate D2E/DX2 analytically  !
 ! R7    R(4,7)                  1.4933         calculate D2E/DX2 analytically  !
 ! R8    R(6,7)                  1.4272         calculate D2E/DX2 analytically  !
 ! R9    R(6,8)                  1.342          calculate D2E/DX2 analytically  !
 ! R10   R(7,23)                 1.0999         calculate D2E/DX2 analytically  !
 ! R11   R(7,24)                 1.4761         calculate D2E/DX2 analytically  !
 ! R12   R(8,9)                  1.0255         calculate D2E/DX2 analytically  !
 ! R13   R(8,10)                 1.4367         calculate D2E/DX2 analytically  !
 ! R14   R(10,12)                1.4067         calculate D2E/DX2 analytically  !
 ! R15   R(10,13)                1.3923         calculate D2E/DX2 analytically  !
 ! R16   R(11,14)                1.4001         calculate D2E/DX2 analytically  !
 ! R17   R(11,15)                1.3906         calculate D2E/DX2 analytically  !
 ! R18   R(11,19)                1.0892         calculate D2E/DX2 analytically  !
 ! R19   R(12,15)                1.4076         calculate D2E/DX2 analytically  !
 ! R20   R(12,20)                1.3856         calculate D2E/DX2 analytically  !
 ! R21   R(13,14)                1.3932         calculate D2E/DX2 analytically  !
 ! R22   R(13,16)                1.0886         calculate D2E/DX2 analytically  !
 ! R23   R(14,17)                1.088          calculate D2E/DX2 analytically  !
 ! R24   R(15,18)                1.0892         calculate D2E/DX2 analytically  !
 ! R25   R(20,21)                1.0182         calculate D2E/DX2 analytically  !
 ! R26   R(20,22)                1.018          calculate D2E/DX2 analytically  !
 ! R27   R(24,26)                1.4016         calculate D2E/DX2 analytically  !
 ! R28   R(24,27)                1.3999         calculate D2E/DX2 analytically  !
 ! R29   R(25,28)                1.398          calculate D2E/DX2 analytically  !
 ! R30   R(25,29)                1.4007         calculate D2E/DX2 analytically  !
 ! R31   R(25,34)                1.5125         calculate D2E/DX2 analytically  !
 ! R32   R(26,29)                1.3924         calculate D2E/DX2 analytically  !
 ! R33   R(26,30)                1.0901         calculate D2E/DX2 analytically  !
 ! R34   R(27,28)                1.3932         calculate D2E/DX2 analytically  !
 ! R35   R(27,31)                1.088          calculate D2E/DX2 analytically  !
 ! R36   R(28,32)                1.0899         calculate D2E/DX2 analytically  !
 ! R37   R(29,33)                1.0906         calculate D2E/DX2 analytically  !
 ! R38   R(34,46)                1.0997         calculate D2E/DX2 analytically  !
 ! R39   R(34,47)                1.1008         calculate D2E/DX2 analytically  !
 ! R40   R(34,48)                1.098          calculate D2E/DX2 analytically  !
 ! R41   R(35,37)                1.4014         calculate D2E/DX2 analytically  !
 ! R42   R(35,38)                1.4004         calculate D2E/DX2 analytically  !
 ! R43   R(36,39)                1.3972         calculate D2E/DX2 analytically  !
 ! R44   R(36,40)                1.3971         calculate D2E/DX2 analytically  !
 ! R45   R(36,45)                1.089          calculate D2E/DX2 analytically  !
 ! R46   R(37,40)                1.3937         calculate D2E/DX2 analytically  !
 ! R47   R(37,41)                1.0878         calculate D2E/DX2 analytically  !
 ! R48   R(38,39)                1.3936         calculate D2E/DX2 analytically  !
 ! R49   R(38,42)                1.0883         calculate D2E/DX2 analytically  !
 ! R50   R(39,43)                1.0886         calculate D2E/DX2 analytically  !
 ! R51   R(40,44)                1.0885         calculate D2E/DX2 analytically  !
 ! A1    A(2,1,3)              120.5537         calculate D2E/DX2 analytically  !
 ! A2    A(2,1,35)             120.5771         calculate D2E/DX2 analytically  !
 ! A3    A(3,1,35)             118.8245         calculate D2E/DX2 analytically  !
 ! A4    A(1,3,4)               94.4956         calculate D2E/DX2 analytically  !
 ! A5    A(1,3,5)              109.6107         calculate D2E/DX2 analytically  !
 ! A6    A(1,3,6)              118.7277         calculate D2E/DX2 analytically  !
 ! A7    A(4,3,5)              140.216          calculate D2E/DX2 analytically  !
 ! A8    A(4,3,6)               77.3553         calculate D2E/DX2 analytically  !
 ! A9    A(5,3,6)              114.461          calculate D2E/DX2 analytically  !
 ! A10   A(3,4,7)               99.9548         calculate D2E/DX2 analytically  !
 ! A11   A(3,6,7)              104.6111         calculate D2E/DX2 analytically  !
 ! A12   A(3,6,8)              125.475          calculate D2E/DX2 analytically  !
 ! A13   A(7,6,8)              129.3425         calculate D2E/DX2 analytically  !
 ! A14   A(4,7,6)               77.9086         calculate D2E/DX2 analytically  !
 ! A15   A(4,7,23)              78.5431         calculate D2E/DX2 analytically  !
 ! A16   A(4,7,24)             140.1364         calculate D2E/DX2 analytically  !
 ! A17   A(6,7,23)             113.3445         calculate D2E/DX2 analytically  !
 ! A18   A(6,7,24)             123.1393         calculate D2E/DX2 analytically  !
 ! A19   A(23,7,24)            114.5853         calculate D2E/DX2 analytically  !
 ! A20   A(6,8,9)              118.3109         calculate D2E/DX2 analytically  !
 ! A21   A(6,8,10)             124.111          calculate D2E/DX2 analytically  !
 ! A22   A(9,8,10)             117.5503         calculate D2E/DX2 analytically  !
 ! A23   A(8,10,12)            118.3934         calculate D2E/DX2 analytically  !
 ! A24   A(8,10,13)            120.3656         calculate D2E/DX2 analytically  !
 ! A25   A(12,10,13)           121.2195         calculate D2E/DX2 analytically  !
 ! A26   A(14,11,15)           120.8071         calculate D2E/DX2 analytically  !
 ! A27   A(14,11,19)           119.9567         calculate D2E/DX2 analytically  !
 ! A28   A(15,11,19)           119.2357         calculate D2E/DX2 analytically  !
 ! A29   A(10,12,15)           117.9454         calculate D2E/DX2 analytically  !
 ! A30   A(10,12,20)           120.8865         calculate D2E/DX2 analytically  !
 ! A31   A(15,12,20)           121.1678         calculate D2E/DX2 analytically  !
 ! A32   A(10,13,14)           120.3398         calculate D2E/DX2 analytically  !
 ! A33   A(10,13,16)           119.115          calculate D2E/DX2 analytically  !
 ! A34   A(14,13,16)           120.5451         calculate D2E/DX2 analytically  !
 ! A35   A(11,14,13)           119.0353         calculate D2E/DX2 analytically  !
 ! A36   A(11,14,17)           120.6581         calculate D2E/DX2 analytically  !
 ! A37   A(13,14,17)           120.3048         calculate D2E/DX2 analytically  !
 ! A38   A(11,15,12)           120.6434         calculate D2E/DX2 analytically  !
 ! A39   A(11,15,18)           120.3445         calculate D2E/DX2 analytically  !
 ! A40   A(12,15,18)           119.0058         calculate D2E/DX2 analytically  !
 ! A41   A(12,20,21)           120.2441         calculate D2E/DX2 analytically  !
 ! A42   A(12,20,22)           121.416          calculate D2E/DX2 analytically  !
 ! A43   A(21,20,22)           117.1432         calculate D2E/DX2 analytically  !
 ! A44   A(7,24,26)            120.785          calculate D2E/DX2 analytically  !
 ! A45   A(7,24,27)            120.8611         calculate D2E/DX2 analytically  !
 ! A46   A(26,24,27)           118.3449         calculate D2E/DX2 analytically  !
 ! A47   A(28,25,29)           118.2365         calculate D2E/DX2 analytically  !
 ! A48   A(28,25,34)           121.281          calculate D2E/DX2 analytically  !
 ! A49   A(29,25,34)           120.4798         calculate D2E/DX2 analytically  !
 ! A50   A(24,26,29)           120.6882         calculate D2E/DX2 analytically  !
 ! A51   A(24,26,30)           119.5616         calculate D2E/DX2 analytically  !
 ! A52   A(29,26,30)           119.7434         calculate D2E/DX2 analytically  !
 ! A53   A(24,27,28)           120.7909         calculate D2E/DX2 analytically  !
 ! A54   A(24,27,31)           119.7306         calculate D2E/DX2 analytically  !
 ! A55   A(28,27,31)           119.4769         calculate D2E/DX2 analytically  !
 ! A56   A(25,28,27)           120.9391         calculate D2E/DX2 analytically  !
 ! A57   A(25,28,32)           119.6411         calculate D2E/DX2 analytically  !
 ! A58   A(27,28,32)           119.4196         calculate D2E/DX2 analytically  !
 ! A59   A(25,29,26)           120.9727         calculate D2E/DX2 analytically  !
 ! A60   A(25,29,33)           119.4801         calculate D2E/DX2 analytically  !
 ! A61   A(26,29,33)           119.545          calculate D2E/DX2 analytically  !
 ! A62   A(25,34,46)           111.2272         calculate D2E/DX2 analytically  !
 ! A63   A(25,34,47)           111.0829         calculate D2E/DX2 analytically  !
 ! A64   A(25,34,48)           111.4023         calculate D2E/DX2 analytically  !
 ! A65   A(46,34,47)           107.1327         calculate D2E/DX2 analytically  !
 ! A66   A(46,34,48)           108.0168         calculate D2E/DX2 analytically  !
 ! A67   A(47,34,48)           107.7929         calculate D2E/DX2 analytically  !
 ! A68   A(1,35,37)            121.5337         calculate D2E/DX2 analytically  !
 ! A69   A(1,35,38)            118.7335         calculate D2E/DX2 analytically  !
 ! A70   A(37,35,38)           119.6847         calculate D2E/DX2 analytically  !
 ! A71   A(39,36,40)           120.0507         calculate D2E/DX2 analytically  !
 ! A72   A(39,36,45)           120.0034         calculate D2E/DX2 analytically  !
 ! A73   A(40,36,45)           119.9459         calculate D2E/DX2 analytically  !
 ! A74   A(35,37,40)           120.0429         calculate D2E/DX2 analytically  !
 ! A75   A(35,37,41)           120.1856         calculate D2E/DX2 analytically  !
 ! A76   A(40,37,41)           119.7596         calculate D2E/DX2 analytically  !
 ! A77   A(35,38,39)           120.1805         calculate D2E/DX2 analytically  !
 ! A78   A(35,38,42)           119.7623         calculate D2E/DX2 analytically  !
 ! A79   A(39,38,42)           120.0526         calculate D2E/DX2 analytically  !
 ! A80   A(36,39,38)           119.9613         calculate D2E/DX2 analytically  !
 ! A81   A(36,39,43)           120.174          calculate D2E/DX2 analytically  !
 ! A82   A(38,39,43)           119.8646         calculate D2E/DX2 analytically  !
 ! A83   A(36,40,37)           120.073          calculate D2E/DX2 analytically  !
 ! A84   A(36,40,44)           120.1332         calculate D2E/DX2 analytically  !
 ! A85   A(37,40,44)           119.7937         calculate D2E/DX2 analytically  !
 ! D1    D(2,1,3,4)             67.6762         calculate D2E/DX2 analytically  !
 ! D2    D(2,1,3,5)           -144.5109         calculate D2E/DX2 analytically  !
 ! D3    D(2,1,3,6)            -10.3593         calculate D2E/DX2 analytically  !
 ! D4    D(35,1,3,4)          -109.9066         calculate D2E/DX2 analytically  !
 ! D5    D(35,1,3,5)            37.9063         calculate D2E/DX2 analytically  !
 ! D6    D(35,1,3,6)           172.058          calculate D2E/DX2 analytically  !
 ! D7    D(2,1,35,37)         -146.2058         calculate D2E/DX2 analytically  !
 ! D8    D(2,1,35,38)           31.2645         calculate D2E/DX2 analytically  !
 ! D9    D(3,1,35,37)           31.3764         calculate D2E/DX2 analytically  !
 ! D10   D(3,1,35,38)         -151.1533         calculate D2E/DX2 analytically  !
 ! D11   D(1,3,4,7)           -121.5085         calculate D2E/DX2 analytically  !
 ! D12   D(5,3,4,7)            110.1357         calculate D2E/DX2 analytically  !
 ! D13   D(6,3,4,7)             -3.053          calculate D2E/DX2 analytically  !
 ! D14   D(1,3,6,7)             91.4545         calculate D2E/DX2 analytically  !
 ! D15   D(1,3,6,8)            -80.5401         calculate D2E/DX2 analytically  !
 ! D16   D(4,3,6,7)              3.2516         calculate D2E/DX2 analytically  !
 ! D17   D(4,3,6,8)           -168.7429         calculate D2E/DX2 analytically  !
 ! D18   D(5,3,6,7)           -136.4926         calculate D2E/DX2 analytically  !
 ! D19   D(5,3,6,8)             51.5128         calculate D2E/DX2 analytically  !
 ! D20   D(3,4,7,6)              3.1049         calculate D2E/DX2 analytically  !
 ! D21   D(3,4,7,23)          -114.0827         calculate D2E/DX2 analytically  !
 ! D22   D(3,4,7,24)           131.1084         calculate D2E/DX2 analytically  !
 ! D23   D(3,6,7,4)             -3.2255         calculate D2E/DX2 analytically  !
 ! D24   D(3,6,7,23)            68.4918         calculate D2E/DX2 analytically  !
 ! D25   D(3,6,7,24)          -146.1282         calculate D2E/DX2 analytically  !
 ! D26   D(8,6,7,4)            168.3416         calculate D2E/DX2 analytically  !
 ! D27   D(8,6,7,23)          -119.941          calculate D2E/DX2 analytically  !
 ! D28   D(8,6,7,24)            25.4389         calculate D2E/DX2 analytically  !
 ! D29   D(3,6,8,9)              6.0274         calculate D2E/DX2 analytically  !
 ! D30   D(3,6,8,10)          -172.0025         calculate D2E/DX2 analytically  !
 ! D31   D(7,6,8,9)           -163.9373         calculate D2E/DX2 analytically  !
 ! D32   D(7,6,8,10)            18.0328         calculate D2E/DX2 analytically  !
 ! D33   D(4,7,24,26)          110.034          calculate D2E/DX2 analytically  !
 ! D34   D(4,7,24,27)          -71.0765         calculate D2E/DX2 analytically  !
 ! D35   D(6,7,24,26)         -136.9157         calculate D2E/DX2 analytically  !
 ! D36   D(6,7,24,27)           41.9738         calculate D2E/DX2 analytically  !
 ! D37   D(23,7,24,26)           8.0808         calculate D2E/DX2 analytically  !
 ! D38   D(23,7,24,27)        -173.0297         calculate D2E/DX2 analytically  !
 ! D39   D(6,8,10,12)         -124.3912         calculate D2E/DX2 analytically  !
 ! D40   D(6,8,10,13)           53.945          calculate D2E/DX2 analytically  !
 ! D41   D(9,8,10,12)           57.5651         calculate D2E/DX2 analytically  !
 ! D42   D(9,8,10,13)         -124.0987         calculate D2E/DX2 analytically  !
 ! D43   D(8,10,12,15)         179.3855         calculate D2E/DX2 analytically  !
 ! D44   D(8,10,12,20)          -0.4042         calculate D2E/DX2 analytically  !
 ! D45   D(13,10,12,15)          1.0641         calculate D2E/DX2 analytically  !
 ! D46   D(13,10,12,20)       -178.7255         calculate D2E/DX2 analytically  !
 ! D47   D(8,10,13,14)        -178.7488         calculate D2E/DX2 analytically  !
 ! D48   D(8,10,13,16)           1.2246         calculate D2E/DX2 analytically  !
 ! D49   D(12,10,13,14)         -0.4603         calculate D2E/DX2 analytically  !
 ! D50   D(12,10,13,16)        179.5131         calculate D2E/DX2 analytically  !
 ! D51   D(15,11,14,13)          0.6075         calculate D2E/DX2 analytically  !
 ! D52   D(15,11,14,17)       -179.8749         calculate D2E/DX2 analytically  !
 ! D53   D(19,11,14,13)       -179.6433         calculate D2E/DX2 analytically  !
 ! D54   D(19,11,14,17)         -0.1257         calculate D2E/DX2 analytically  !
 ! D55   D(14,11,15,12)          0.0167         calculate D2E/DX2 analytically  !
 ! D56   D(14,11,15,18)        179.0983         calculate D2E/DX2 analytically  !
 ! D57   D(19,11,15,12)       -179.7342         calculate D2E/DX2 analytically  !
 ! D58   D(19,11,15,18)         -0.6526         calculate D2E/DX2 analytically  !
 ! D59   D(10,12,15,11)         -0.8396         calculate D2E/DX2 analytically  !
 ! D60   D(10,12,15,18)       -179.9334         calculate D2E/DX2 analytically  !
 ! D61   D(20,12,15,11)        178.9494         calculate D2E/DX2 analytically  !
 ! D62   D(20,12,15,18)         -0.1444         calculate D2E/DX2 analytically  !
 ! D63   D(10,12,20,21)        178.1735         calculate D2E/DX2 analytically  !
 ! D64   D(10,12,20,22)         11.0308         calculate D2E/DX2 analytically  !
 ! D65   D(15,12,20,21)         -1.6094         calculate D2E/DX2 analytically  !
 ! D66   D(15,12,20,22)       -168.752          calculate D2E/DX2 analytically  !
 ! D67   D(10,13,14,11)         -0.3868         calculate D2E/DX2 analytically  !
 ! D68   D(10,13,14,17)       -179.9062         calculate D2E/DX2 analytically  !
 ! D69   D(16,13,14,11)        179.6402         calculate D2E/DX2 analytically  !
 ! D70   D(16,13,14,17)          0.1208         calculate D2E/DX2 analytically  !
 ! D71   D(7,24,26,29)         177.4454         calculate D2E/DX2 analytically  !
 ! D72   D(7,24,26,30)          -1.6011         calculate D2E/DX2 analytically  !
 ! D73   D(27,24,26,29)         -1.4715         calculate D2E/DX2 analytically  !
 ! D74   D(27,24,26,30)        179.482          calculate D2E/DX2 analytically  !
 ! D75   D(7,24,27,28)        -177.1686         calculate D2E/DX2 analytically  !
 ! D76   D(7,24,27,31)           2.36           calculate D2E/DX2 analytically  !
 ! D77   D(26,24,27,28)          1.7474         calculate D2E/DX2 analytically  !
 ! D78   D(26,24,27,31)       -178.724          calculate D2E/DX2 analytically  !
 ! D79   D(29,25,28,27)         -0.8133         calculate D2E/DX2 analytically  !
 ! D80   D(29,25,28,32)        179.3641         calculate D2E/DX2 analytically  !
 ! D81   D(34,25,28,27)        179.7796         calculate D2E/DX2 analytically  !
 ! D82   D(34,25,28,32)         -0.043          calculate D2E/DX2 analytically  !
 ! D83   D(28,25,29,26)          1.0889         calculate D2E/DX2 analytically  !
 ! D84   D(28,25,29,33)       -179.4518         calculate D2E/DX2 analytically  !
 ! D85   D(34,25,29,26)       -179.4991         calculate D2E/DX2 analytically  !
 ! D86   D(34,25,29,33)         -0.0398         calculate D2E/DX2 analytically  !
 ! D87   D(28,25,34,46)       -128.8856         calculate D2E/DX2 analytically  !
 ! D88   D(28,25,34,47)        111.876          calculate D2E/DX2 analytically  !
 ! D89   D(28,25,34,48)         -8.3135         calculate D2E/DX2 analytically  !
 ! D90   D(29,25,34,46)         51.7205         calculate D2E/DX2 analytically  !
 ! D91   D(29,25,34,47)        -67.5179         calculate D2E/DX2 analytically  !
 ! D92   D(29,25,34,48)        172.2926         calculate D2E/DX2 analytically  !
 ! D93   D(24,26,29,25)          0.0586         calculate D2E/DX2 analytically  !
 ! D94   D(24,26,29,33)       -179.4004         calculate D2E/DX2 analytically  !
 ! D95   D(30,26,29,25)        179.1034         calculate D2E/DX2 analytically  !
 ! D96   D(30,26,29,33)         -0.3556         calculate D2E/DX2 analytically  !
 ! D97   D(24,27,28,25)         -0.6146         calculate D2E/DX2 analytically  !
 ! D98   D(24,27,28,32)        179.2083         calculate D2E/DX2 analytically  !
 ! D99   D(31,27,28,25)        179.8556         calculate D2E/DX2 analytically  !
 ! D100  D(31,27,28,32)         -0.3215         calculate D2E/DX2 analytically  !
 ! D101  D(1,35,37,40)         177.4695         calculate D2E/DX2 analytically  !
 ! D102  D(1,35,37,41)          -1.2717         calculate D2E/DX2 analytically  !
 ! D103  D(38,35,37,40)          0.0228         calculate D2E/DX2 analytically  !
 ! D104  D(38,35,37,41)       -178.7184         calculate D2E/DX2 analytically  !
 ! D105  D(1,35,38,39)        -178.2467         calculate D2E/DX2 analytically  !
 ! D106  D(1,35,38,42)           2.5337         calculate D2E/DX2 analytically  !
 ! D107  D(37,35,38,39)         -0.7285         calculate D2E/DX2 analytically  !
 ! D108  D(37,35,38,42)       -179.9482         calculate D2E/DX2 analytically  !
 ! D109  D(40,36,39,38)         -0.2066         calculate D2E/DX2 analytically  !
 ! D110  D(40,36,39,43)        179.9            calculate D2E/DX2 analytically  !
 ! D111  D(45,36,39,38)        179.7182         calculate D2E/DX2 analytically  !
 ! D112  D(45,36,39,43)         -0.1752         calculate D2E/DX2 analytically  !
 ! D113  D(39,36,40,37)         -0.4987         calculate D2E/DX2 analytically  !
 ! D114  D(39,36,40,44)        179.3797         calculate D2E/DX2 analytically  !
 ! D115  D(45,36,40,37)        179.5765         calculate D2E/DX2 analytically  !
 ! D116  D(45,36,40,44)         -0.5451         calculate D2E/DX2 analytically  !
 ! D117  D(35,37,40,36)          0.5889         calculate D2E/DX2 analytically  !
 ! D118  D(35,37,40,44)       -179.2899         calculate D2E/DX2 analytically  !
 ! D119  D(41,37,40,36)        179.3355         calculate D2E/DX2 analytically  !
 ! D120  D(41,37,40,44)         -0.5434         calculate D2E/DX2 analytically  !
 ! D121  D(35,38,39,36)          0.8205         calculate D2E/DX2 analytically  !
 ! D122  D(35,38,39,43)       -179.2857         calculate D2E/DX2 analytically  !
 ! D123  D(42,38,39,36)       -179.9621         calculate D2E/DX2 analytically  !
 ! D124  D(42,38,39,43)         -0.0684         calculate D2E/DX2 analytically  !
 --------------------------------------------------------------------------------
 Trust Radius=3.00D-01 FncErr=1.00D-07 GrdErr=1.00D-06 EigMax=2.50D+02 EigMin=1.00D-04
 Number of steps in this run=    270 maximum allowed number of steps=    288.
 Search for a saddle point of order  1.
 GradGradGradGradGradGradGradGradGradGradGradGradGradGradGradGradGradGrad

 Leave Link  103 at Tue Apr 15 11:32:32 2025, MaxMem= 16106127360 cpu:               0.4 elap:               0.0
 (Enter /cm/shared/apps/Gaussian/g16-C01/g16/l202.exe)
                          Input orientation:                          
 ---------------------------------------------------------------------
 Center     Atomic      Atomic             Coordinates (Angstroms)
 Number     Number       Type             X           Y           Z
 ---------------------------------------------------------------------
      1          6           0        2.558027    0.265229    0.271009
      2          8           0        1.936111    0.794030    1.243420
      3          6           0        1.818237   -0.342176   -0.850420
      4          1           0        1.275626    0.948242   -1.344380
      5          9           0        2.547985   -1.528293   -1.340895
      6          6           0        0.381779   -0.530069   -0.720204
      7          6           0       -0.187607    0.662766   -1.258594
      8          7           0       -0.215703   -1.537657   -0.065385
      9          1           0        0.372194   -2.189323    0.465040
     10          6           0       -1.629977   -1.788988   -0.091356
     11          6           0       -4.370582   -2.230644   -0.118714
     12          6           0       -2.320299   -1.854681    1.132577
     13          6           0       -2.298037   -1.927614   -1.305037
     14          6           0       -3.673824   -2.145436   -1.330163
     15          6           0       -3.707914   -2.088248    1.095569
     16          1           0       -1.731099   -1.863041   -2.232115
     17          1           0       -4.195040   -2.255197   -2.278831
     18          1           0       -4.259736   -2.141298    2.033093
     19          1           0       -5.445526   -2.406422   -0.120719
     20          7           0       -1.652708   -1.689705    2.335464
     21          1           0       -2.166410   -1.711484    3.214281
     22          1           0       -0.691568   -1.355661    2.367470
     23          1           0       -0.047456    0.760741   -2.345161
     24          6           0       -1.431603    1.267252   -0.742851
     25          6           0       -3.861076    2.328729    0.243159
     26          6           0       -2.409889    1.754494   -1.620397
     27          6           0       -1.674128    1.347362    0.633600
     28          6           0       -2.873858    1.864664    1.117485
     29          6           0       -3.605445    2.276087   -1.133055
     30          1           0       -2.237945    1.709735   -2.695933
     31          1           0       -0.921248    0.995005    1.335519
     32          1           0       -3.044470    1.904636    2.193249
     33          1           0       -4.357909    2.641121   -1.833080
     34          6           0       -5.168278    2.887247    0.759856
     35          6           0        4.038779    0.295786    0.217062
     36          6           0        6.830245    0.442671    0.189499
     37          6           0        4.725965    0.395345   -1.000257
     38          6           0        4.756802    0.276988    1.419286
     39          6           0        6.148839    0.341597    1.405028
     40          6           0        6.117391    0.474653   -1.011600
     41          1           0        4.175409    0.431629   -1.937764
     42          1           0        4.224497    0.198860    2.365279
     43          1           0        6.702352    0.314875    2.342005
     44          1           0        6.646331    0.563530   -1.958735
     45          1           0        7.917776    0.497829    0.177818
     46          1           0       -6.027746    2.409948    0.266981
     47          1           0       -5.241733    3.968094    0.564787
     48          1           0       -5.269454    2.734033    1.842445
 ---------------------------------------------------------------------
                    Distance matrix (angstroms):
                    1          2          3          4          5
     1  C    0.000000
     2  O    1.269643   0.000000
     3  C    1.474392   2.385168   0.000000
     4  H    2.172681   2.675207   1.484453   0.000000
     5  F    2.411443   3.527925   1.476473   2.784266   0.000000
     6  C    2.520130   2.832844   1.454535   1.836835   2.464580
     7  C    3.168000   3.284430   2.280334   1.493287   3.505849
     8  N    3.325227   3.432206   2.486437   3.168530   3.043844
     9  H    3.292467   3.457182   2.689503   3.732895   2.903864
    10  C    4.678728   4.601151   3.815707   4.183901   4.368601
    11  C    7.374747   7.125899   6.511773   6.594485   7.060708
    12  C    5.388356   5.014477   4.831918   5.188677   5.470355
    13  C    5.556423   5.641807   4.434411   4.587283   4.862579
    14  C    6.871028   6.836312   5.800399   5.836789   6.252351
    15  C    6.743943   6.339117   6.113427   6.325290   6.736927
    16  H    5.402940   5.708572   4.101207   4.210912   4.383707
    17  H    7.645793   7.700328   6.469892   6.408074   6.846641
    18  H    7.441653   6.901323   6.963709   7.182814   7.622640
    19  H    8.446776   8.160413   7.586556   7.610848   8.133644
    20  N    5.080751   4.499013   4.900321   5.392138   5.584576
    21  H    5.906822   5.195438   5.854418   6.301043   6.558102
    22  H    4.193125   3.576221   4.204889   4.791206   4.927116
    23  H    3.725375   4.100434   2.632772   1.669510   3.603407
    24  C    4.236639   3.938364   3.628125   2.791540   4.899985
    25  C    6.742677   6.079737   6.370576   5.550832   7.646039
    26  C    5.520463   5.292604   4.781834   3.782757   5.952758
    27  C    4.383334   3.702956   4.153729   3.573898   5.476702
    28  C    5.725390   4.929292   5.546039   4.911092   6.852165
    29  C    6.633501   6.209104   6.029221   5.062873   7.237486
    30  H    5.821571   5.812036   4.906003   3.840800   5.935156
    31  H    3.710944   2.865898   3.751155   3.465588   5.056264
    32  H    6.145782   5.190550   6.161007   5.665045   7.453236
    33  H    7.609351   7.245087   6.928958   5.902659   8.081932
    34  C    8.173722   7.422111   7.863431   7.050635   9.135144
    35  C    1.482049   2.392252   2.545058   3.240187   2.824351
    36  C    4.276678   5.018640   5.178575   5.784650   4.956264
    37  C    2.516546   3.602266   3.003543   3.511261   2.925750
    38  C    2.480583   2.873075   3.764318   4.495222   3.969447
    39  C    3.766399   4.240034   4.930386   5.628096   4.899258
    40  C    3.789197   4.761325   4.379031   4.876240   4.106201
    41  H    2.742680   3.907137   2.708755   3.004619   2.616497
    42  H    2.677218   2.617156   4.052595   4.797810   4.419217
    43  H    4.633241   4.914624   5.871786   6.590899   5.849768
    44  H    4.666366   5.700272   5.035788   5.419401   4.642617
    45  H    5.365603   6.083055   6.242376   6.829210   5.936861
    46  H    8.849595   8.184598   8.389411   7.620519   9.572783
    47  H    8.639084   7.877606   8.391926   7.432388   9.722222
    48  H    8.356666   7.486161   8.182295   7.495530   9.455867
                    6          7          8          9         10
     6  C    0.000000
     7  C    1.427207   0.000000
     8  N    1.342016   2.503278   0.000000
     9  H    2.039122   3.379157   1.025496   0.000000
    10  C    2.455095   3.074731   1.436667   2.116255   0.000000
    11  C    5.083176   5.212334   4.212611   4.778745   2.776099
    12  C    3.533924   4.074753   2.442323   2.794121   1.406724
    13  C    3.078405   3.341578   2.454571   3.214311   1.392316
    14  C    4.407877   4.477145   3.731978   4.426617   2.416404
    15  C    4.738200   5.050022   3.721089   4.129778   2.411674
    16  H    2.920093   3.116057   2.664023   3.435833   2.144425
    17  H    5.133484   5.061118   4.609700   5.328489   3.403226
    18  H    5.632084   5.939715   4.595889   4.890386   3.398976
    19  H    6.151225   6.193576   5.301779   5.851163   3.865294
    20  N    3.849805   4.538490   2.802174   2.801487   2.428956
    21  H    4.834168   5.436850   3.819906   3.772422   3.349777
    22  H    3.371558   4.180474   2.485629   2.333628   2.667247
    23  H    2.119179   1.099941   3.241654   4.095878   3.753016
    24  C    2.553278   1.476117   3.131276   4.081739   3.131198
    25  C    5.206017   4.304076   5.322864   6.195369   4.695242
    26  C    3.717928   2.502261   4.250973   5.257635   3.937321
    27  C    3.095850   2.501762   3.307404   4.089497   3.219348
    28  C    4.439709   3.782361   4.476690   5.234248   4.044467
    29  C    4.893150   3.781558   5.212956   6.189944   4.638151
    30  H    3.972805   2.714033   4.642715   5.657493   4.403920
    31  H    2.872234   2.716254   2.979044   3.545514   3.207629
    32  H    5.114213   4.649637   4.995271   5.605426   4.567611
    33  H    5.810300   4.651381   6.143680   7.140618   5.486445
    34  C    6.683694   5.816317   6.692443   7.520326   5.925480
    35  C    3.864473   4.491611   4.641326   4.436339   6.047826
    36  C    6.584565   7.169077   7.323390   6.979236   8.754115
    37  C    4.450480   4.927620   5.388002   5.270951   6.781992
    38  C    4.936556   5.636226   5.497544   5.120358   6.880497
    39  C    6.207688   6.881030   6.797139   6.376422   8.202959
    40  C    5.830234   6.312638   6.712138   6.502655   8.123585
    41  H    4.098651   4.421607   5.163890   5.206467   6.484047
    42  H    4.981769   5.728379   5.351541   4.914729   6.652929
    43  H    7.073945   7.781830   7.555586   7.061509   8.931696
    44  H    6.478775   6.870426   7.422080   7.267577   8.804472
    45  H    7.658607   8.233330   8.387838   8.014929   9.821485
    46  H    7.120410   6.283888   7.033768   7.883638   6.090964
    47  H    7.314955   6.308257   7.481403   8.333061   6.827833
    48  H    7.011274   6.303313   6.886766   7.613466   6.119077
                   11         12         13         14         15
    11  C    0.000000
    12  C    2.431201   0.000000
    13  C    2.407204   2.438806   0.000000
    14  C    1.400122   2.825183   1.393150   0.000000
    15  C    1.390643   1.407622   2.788631   2.426645   0.000000
    16  H    3.401245   3.415901   1.088606   2.160427   3.877112
    17  H    2.167377   3.913154   2.157361   1.087973   3.413464
    18  H    2.156512   2.157428   3.877762   3.413913   1.089162
    19  H    1.089223   3.412069   3.396845   2.160971   2.144735
    20  N    3.701681   1.385580   3.704902   4.210632   2.433115
    21  H    4.029486   2.092290   4.526397   4.807555   2.647098
    22  H    4.525688   2.103983   4.049096   4.815608   3.354513
    23  H    5.709192   4.909268   3.657079   4.756746   5.775319
    24  C    4.611119   3.748797   3.357667   4.125401   4.452051
    25  C    4.602003   4.545985   4.791290   4.746426   4.501083
    26  C    4.688357   4.540158   3.697280   4.109893   4.881394
    27  C    4.543013   3.304481   3.856559   4.478257   4.019094
    28  C    4.532099   3.760343   4.536690   4.765693   4.040005
    29  C    4.682408   4.883435   4.405678   4.426442   4.901498
    30  H    5.168828   5.231571   3.894677   4.334676   5.564258
    31  H    4.941408   3.181075   4.172504   4.954281   4.162876
    32  H    4.919785   3.972646   5.242262   5.404961   4.193827
    33  H    5.164621   5.758404   5.039369   4.861278   5.600572
    34  C    5.253667   5.543987   5.973688   5.650617   5.196241
    35  C    8.787090   6.774994   6.885894   8.236365   8.152708
    36  C   11.519554   9.481544   9.548687  10.924428  10.875629
    37  C    9.508949   7.698145   7.404433   8.781848   9.038309
    38  C    9.589724   7.396727   7.877370   9.192555   8.794916
    39  C   10.936015   8.753523   9.156609  10.495299  10.156549
    40  C   10.868001   9.012098   8.756507  10.140722  10.370402
    41  H    9.134035   7.539790   6.918950   8.283773   8.814628
    42  H    9.270819   6.969285   7.780524   9.029700   8.352615
    43  H   11.625174   9.358308   9.966779  11.278430  10.756498
    44  H   11.513707   9.787973   9.307784  10.688274  11.116253
    45  H   12.591117  10.548177  10.603984  11.984409  11.945155
    46  H    4.942676   5.716772   5.932657   5.370600   5.128542
    47  H    6.296859   6.539256   6.849888   6.589721   6.270057
    48  H    5.413144   5.500702   6.361361   6.034956   5.123536
                   16         17         18         19         20
    16  H    0.000000
    17  H    2.495391   0.000000
    18  H    4.966229   4.313913   0.000000
    19  H    4.306997   2.498806   2.472912   0.000000
    20  N    4.571539   5.298580   2.663073   4.575149   0.000000
    21  H    5.465866   5.880922   2.441712   4.728400   1.018177
    22  H    4.742809   5.888259   3.668904   5.467659   1.018037
    23  H    3.119562   5.128619   6.733071   6.642155   5.521754
    24  C    3.479417   4.733230   5.227085   5.476724   4.274167
    25  C    5.313635   5.242551   4.831556   5.006450   5.040083
    26  C    3.731155   4.438234   5.652178   5.364452   5.299497
    27  C    4.303749   5.274058   4.562313   5.374322   3.481462
    28  C    5.140185   5.500340   4.336672   5.137003   3.950724
    29  C    4.674771   4.710940   5.474110   5.131921   5.618835
    30  H    3.638234   4.441270   6.425090   5.819197   6.100299
    31  H    4.642445   5.860465   4.633412   5.844607   2.956787
    32  H    5.958538   6.215104   4.227541   5.450205   3.857008
    33  H    5.229420   4.919263   6.150485   5.439925   6.591732
    34  C    6.582653   6.051904   5.266198   5.373566   5.982496
    35  C    6.629517   8.974005   8.837573   9.867526   6.389274
    36  C    9.191144  11.615854  11.535312  12.605876   9.006258
    37  C    6.950644   9.393852   9.817260  10.586912   7.494127
    38  C    7.746310  10.011169   9.355363  10.661135   6.766763
    39  C    8.954477  11.283173  10.719033  12.012860   8.115173
    40  C    8.279690  10.742634  11.126460  11.949699   8.732796
    41  H    6.343421   8.797714   9.671573  10.194046   7.531765
    42  H    7.801063   9.923646   8.807321  10.318771   6.173257
    43  H    9.838139  12.112413  11.238131  12.690209   8.592172
    44  H    8.726071  11.206382  11.924474  12.586180   9.612037
    45  H   10.221657  12.662329  12.597573  13.678510  10.051612
    46  H    6.554776   5.621703   5.192191   4.866900   6.342455
    47  H    7.358624   6.921783   6.359631   6.414507   6.930158
    48  H    7.089082   6.559855   4.982442   5.505388   5.735275
                   21         22         23         24         25
    21  H    0.000000
    22  H    1.737486   0.000000
    23  H    6.442768   5.206047   0.000000
    24  C    5.007165   4.135386   2.177111   0.000000
    25  C    5.293655   5.304075   4.868438   2.828655   0.000000
    26  C    5.953688   5.341233   2.663441   1.401619   2.430747
    27  C    4.032220   3.358283   3.444300   1.399948   2.428635
    28  C    4.205457   4.085994   4.604032   2.428549   1.397999
    29  C    6.072139   5.825285   4.052747   2.428085   1.400744
    30  H    6.829384   6.117678   2.412856   2.158821   3.414084
    31  H    3.522110   2.577461   3.790224   2.157360   3.408029
    32  H    3.858733   4.024430   5.557675   3.410027   2.156282
    33  H    7.015960   6.860098   4.730546   3.411654   2.157591
    34  C    6.015292   6.373980   6.354996   4.341112   1.512513
    35  C    7.177522   5.452313   4.845460   5.638285   8.157282
    36  C    9.732908   8.034627   7.336787   8.355079  10.856539
    37  C    8.349005   6.614928   4.972708   6.224317   8.889394
    38  C    7.423402   5.766223   6.122579   6.629617   8.936483
    39  C    8.753965   7.113237   7.254907   7.933053  10.271175
    40  C    9.552938   7.818573   6.313919   7.595245  10.226525
    41  H    8.447199   6.739207   4.255217   5.793502   8.540521
    42  H    6.724129   5.155990   6.383850   6.541667   8.626484
    43  H    9.139034   7.580329   8.229716   8.751262  10.956586
    44  H   10.469011   8.731787   6.707831   8.199184  10.879792
    45  H   10.760668   9.074734   8.359394   9.426056  11.920479
    46  H    6.370455   6.860515   6.731050   4.842525   2.168323
    47  H    6.981048   7.231600   6.762797   4.849903   2.167297
    48  H    5.592266   6.161030   6.978480   4.854308   2.169220
                   26         27         28         29         30
    26  C    0.000000
    27  C    2.405744   0.000000
    28  C    2.779101   1.393233   0.000000
    29  C    1.392450   2.777334   2.401961   0.000000
    30  H    1.090113   3.396321   3.869179   2.152533   0.000000
    31  H    3.395632   1.087968   2.148612   3.865222   4.300830
    32  H    3.868996   2.149627   1.089942   3.393666   4.959090
    33  H    2.150842   3.867946   3.392805   1.090636   2.471081
    34  C    3.815422   3.820507   2.537309   2.529639   4.681438
    35  C    6.862172   5.823798   7.145396   8.011153   7.062723
    36  C    9.506665   8.563881   9.851540  10.677743   9.600169
    37  C    7.290560   6.673606   8.025026   8.542085   7.286905
    38  C    7.923645   6.566572   7.799921   8.968724   8.241012
    39  C    9.187018   7.924991   9.154861  10.263049   9.435456
    40  C    8.644254   8.010997   9.343859   9.889057   8.612435
    41  H    6.724347   6.455042   7.815389   8.036869   6.583273
    42  H    7.894345   6.253922   7.397198   8.823900   8.346362
    43  H   10.040223   8.611045   9.777786  11.053193  10.356417
    44  H    9.140459   8.750122  10.089107  10.426577   8.988193
    45  H   10.558099   9.640232  10.918360  11.733082  10.623833
    46  H    4.132881   4.496386   3.311752   2.800993   4.861250
    47  H    4.206471   4.427276   3.215078   2.902239   4.975462
    48  H    4.596508   4.038630   2.649575   3.439802   5.553027
                   31         32         33         34         35
    31  H    0.000000
    32  H    2.463981   0.000000
    33  H    4.955841   4.298704   0.000000
    34  C    4.685001   2.744212   2.727745   0.000000
    35  C    5.132419   7.527691   8.955895   9.580198   0.000000
    36  C    7.855194  10.181471  11.580104  12.258296   2.795464
    37  C    6.140558   8.535578   9.394353  10.353918   1.401429
    38  C    5.723881   8.006753   9.962177  10.283750   1.400447
    39  C    7.100557   9.358489  11.232315  11.617819   2.421924
    40  C    7.437888   9.810994  10.728482  11.675829   2.421205
    41  H    6.083394   8.447584   8.815346  10.030538   2.163422
    42  H    5.307819   7.468410   9.861468   9.900961   2.158407
    43  H    7.719771   9.876741  12.048740  12.248761   3.407399
    44  H    8.264777  10.627754  11.199351  12.344042   3.406627
    45  H    8.928371  11.234407  12.622593  13.315138   3.884454
    46  H    5.405567   3.586891   2.692964   1.099739  10.286258
    47  H    5.300932   3.426034   2.879543   1.100762   9.986724
    48  H    4.710423   2.400316   3.788011   1.098048   9.758592
                   36         37         38         39         40
    36  C    0.000000
    37  C    2.417799   0.000000
    38  C    2.416401   2.422632   0.000000
    39  C    1.397155   2.795149   1.393608   0.000000
    40  C    1.397076   1.393731   2.792755   2.420492   0.000000
    41  H    3.401988   1.087818   3.410530   3.882884   2.151958
    42  H    3.403437   3.408359   1.088281   2.155353   3.881034
    43  H    2.160086   3.883722   2.153604   1.088585   3.407987
    44  H    2.159477   2.152852   3.881166   3.407588   1.088458
    45  H    1.088992   3.403824   3.403200   2.158609   2.157925
    46  H   13.007848  11.013937  11.053678  12.403324  12.364647
    47  H   12.581816  10.703686  10.692293  11.983431  11.988279
    48  H   12.425188  10.651705  10.331599  11.674438  11.954523
                   41         42         43         44         45
    41  H    0.000000
    42  H    4.309614   0.000000
    43  H    4.971468   2.480679   0.000000
    44  H    2.474529   4.969443   4.308286   0.000000
    45  H    4.299463   4.302869   2.488862   2.487116   0.000000
    46  H   10.624454  10.695805  13.067152  12.999819  14.076283
    47  H   10.365901  10.346903  12.616088  12.620827  13.614887
    48  H   10.430555   9.840506  12.223994  12.694329  13.478673
                   46         47         48
    46  H    0.000000
    47  H    1.770402   0.000000
    48  H    1.778236   1.776537   0.000000
 Stoichiometry    C23H21FN2O
 Framework group  C1[X(C23H21FN2O)]
 Deg. of freedom   138
 Full point group                 C1      NOp   1
 Largest Abelian subgroup         C1      NOp   1
 Largest concise Abelian subgroup C1      NOp   1
                         Standard orientation:                         
 ---------------------------------------------------------------------
 Center     Atomic      Atomic             Coordinates (Angstroms)
 Number     Number       Type             X           Y           Z
 ---------------------------------------------------------------------
      1          6           0        2.558027    0.265229    0.271009
      2          8           0        1.936111    0.794030    1.243420
      3          6           0        1.818237   -0.342176   -0.850420
      4          1           0        1.275626    0.948242   -1.344380
      5          9           0        2.547985   -1.528293   -1.340895
      6          6           0        0.381779   -0.530069   -0.720204
      7          6           0       -0.187607    0.662766   -1.258594
      8          7           0       -0.215703   -1.537657   -0.065385
      9          1           0        0.372194   -2.189323    0.465040
     10          6           0       -1.629977   -1.788988   -0.091356
     11          6           0       -4.370582   -2.230644   -0.118714
     12          6           0       -2.320299   -1.854681    1.132577
     13          6           0       -2.298037   -1.927614   -1.305037
     14          6           0       -3.673824   -2.145436   -1.330163
     15          6           0       -3.707914   -2.088248    1.095569
     16          1           0       -1.731099   -1.863041   -2.232115
     17          1           0       -4.195040   -2.255197   -2.278831
     18          1           0       -4.259736   -2.141298    2.033093
     19          1           0       -5.445526   -2.406422   -0.120719
     20          7           0       -1.652708   -1.689705    2.335464
     21          1           0       -2.166410   -1.711484    3.214281
     22          1           0       -0.691568   -1.355661    2.367470
     23          1           0       -0.047456    0.760741   -2.345161
     24          6           0       -1.431603    1.267252   -0.742851
     25          6           0       -3.861076    2.328729    0.243159
     26          6           0       -2.409889    1.754494   -1.620397
     27          6           0       -1.674128    1.347362    0.633600
     28          6           0       -2.873858    1.864664    1.117485
     29          6           0       -3.605445    2.276087   -1.133055
     30          1           0       -2.237945    1.709735   -2.695933
     31          1           0       -0.921248    0.995005    1.335519
     32          1           0       -3.044470    1.904636    2.193249
     33          1           0       -4.357909    2.641121   -1.833080
     34          6           0       -5.168278    2.887247    0.759856
     35          6           0        4.038779    0.295786    0.217062
     36          6           0        6.830245    0.442671    0.189499
     37          6           0        4.725965    0.395345   -1.000257
     38          6           0        4.756802    0.276988    1.419286
     39          6           0        6.148839    0.341597    1.405028
     40          6           0        6.117391    0.474653   -1.011600
     41          1           0        4.175409    0.431629   -1.937764
     42          1           0        4.224497    0.198860    2.365279
     43          1           0        6.702352    0.314875    2.342005
     44          1           0        6.646331    0.563530   -1.958735
     45          1           0        7.917776    0.497829    0.177818
     46          1           0       -6.027746    2.409948    0.266981
     47          1           0       -5.241733    3.968094    0.564787
     48          1           0       -5.269454    2.734033    1.842445
 ---------------------------------------------------------------------
 Rotational constants (GHZ):           0.3782569           0.1010096           0.0937366
 Leave Link  202 at Tue Apr 15 11:32:32 2025, MaxMem= 16106127360 cpu:               0.3 elap:               0.0
 (Enter /cm/shared/apps/Gaussian/g16-C01/g16/l301.exe)
 General basis read from cards:  (5D, 7F)
 Centers:       4      9     16     17     18     19     21     22     23     30
 Centers:      31     32     33     41     42     43     44     45     46     47
 Centers:      48
 S 3 1.00
     Exponent=  1.2251800000D+01 Coefficients=  2.3337100000D-02
     Exponent=  1.8687100000D+00 Coefficients=  1.5915000000D-01
     Exponent=  4.1820800000D-01 Coefficients=  5.0000000000D-01
 S 1 1.00
     Exponent=  1.0610000000D-01 Coefficients=  1.0000000000D+00
 S 1 1.00
     Exponent=  2.6525000000D-02 Coefficients=  1.0000000000D+00
 P 1 1.00
     Exponent=  1.0000000000D+00 Coefficients=  1.0000000000D+00
 P 1 1.00
     Exponent=  7.9575000000D-02 Coefficients=  1.0000000000D+00
 ****
 Centers:       1      3      6      7     10     11     12     13     14     15
 Centers:      24     25     26     27     28     29     34     35     36     37
 Centers:      38     39     40
 S 5 1.00
     Exponent=  1.2432000000D+03 Coefficients=  6.0336600000D-03
     Exponent=  1.8714500000D+02 Coefficients=  4.4957600000D-02
     Exponent=  4.2512600000D+01 Coefficients=  1.9790100000D-01
     Exponent=  1.1739300000D+01 Coefficients=  5.0000000000D-01
     Exponent=  3.5054800000D+00 Coefficients=  4.8036400000D-01
 S 2 1.00
     Exponent=  5.3908900000D+00 Coefficients= -7.0398000000D-02
     Exponent=  4.9334100000D-01 Coefficients=  5.0000000000D-01
 S 1 1.00
     Exponent=  1.4974100000D-01 Coefficients=  1.0000000000D+00
 S 1 1.00
     Exponent=  4.2849000000D-02 Coefficients=  1.0000000000D+00
 P 3 1.00
     Exponent=  9.1805600000D+00 Coefficients=  4.3170100000D-02
     Exponent=  1.9365800000D+00 Coefficients=  2.2499900000D-01
     Exponent=  5.2629600000D-01 Coefficients=  5.0000000000D-01
 P 1 1.00
     Exponent=  1.3631900000D-01 Coefficients=  1.0000000000D+00
 P 1 1.00
     Exponent=  3.4080000000D-02 Coefficients=  1.0000000000D+00
 D 1 1.00
     Exponent=  8.0000000000D-01 Coefficients=  1.0000000000D+00
 D 1 1.00
     Exponent=  1.0224000000D-01 Coefficients=  1.0000000000D+00
 ****
 Centers:       8     20
 S 5 1.00
     Exponent=  1.7263200000D+03 Coefficients=  5.9307700000D-03
     Exponent=  2.5982700000D+02 Coefficients=  4.4253900000D-02
     Exponent=  5.9033500000D+01 Coefficients=  1.9609600000D-01
     Exponent=  1.6350900000D+01 Coefficients=  5.0000000000D-01
     Exponent=  4.9108400000D+00 Coefficients=  4.8298700000D-01
 S 2 1.00
     Exponent=  7.7589400000D+00 Coefficients= -7.0335600000D-02
     Exponent=  7.0557300000D-01 Coefficients=  5.0000000000D-01
 S 1 1.00
     Exponent=  2.0928600000D-01 Coefficients=  1.0000000000D+00
 S 1 1.00
     Exponent=  5.8602000000D-02 Coefficients=  1.0000000000D+00
 P 3 1.00
     Exponent=  1.3184400000D+01 Coefficients=  4.4074700000D-02
     Exponent=  2.8186000000D+00 Coefficients=  2.3047800000D-01
     Exponent=  7.6557100000D-01 Coefficients=  5.0000000000D-01
 P 1 1.00
     Exponent=  1.9594900000D-01 Coefficients=  1.0000000000D+00
 P 1 1.00
     Exponent=  4.8987000000D-02 Coefficients=  1.0000000000D+00
 D 1 1.00
     Exponent=  9.0000000000D-01 Coefficients=  1.0000000000D+00
 D 1 1.00
     Exponent=  1.4696000000D-01 Coefficients=  1.0000000000D+00
 ****
 Centers:       2
 S 5 1.00
     Exponent=  2.2886400000D+03 Coefficients=  5.8546800000D-03
     Exponent=  3.4441600000D+02 Coefficients=  4.3733300000D-02
     Exponent=  7.8253800000D+01 Coefficients=  1.9479600000D-01
     Exponent=  2.1719500000D+01 Coefficients=  5.0000000000D-01
     Exponent=  6.5590700000D+00 Coefficients=  4.8461400000D-01
 S 2 1.00
     Exponent=  1.0465600000D+01 Coefficients= -7.1334300000D-02
     Exponent=  9.6435100000D-01 Coefficients=  5.0000000000D-01
 S 1 1.00
     Exponent=  2.8512700000D-01 Coefficients=  1.0000000000D+00
 S 1 1.00
     Exponent=  7.9596000000D-02 Coefficients=  1.0000000000D+00
 P 3 1.00
     Exponent=  1.7059000000D+01 Coefficients=  4.7443900000D-02
     Exponent=  3.6899900000D+00 Coefficients=  2.4268900000D-01
     Exponent=  9.9299600000D-01 Coefficients=  5.0000000000D-01
 P 1 1.00
     Exponent=  2.4492400000D-01 Coefficients=  1.0000000000D+00
 P 1 1.00
     Exponent=  6.1231000000D-02 Coefficients=  1.0000000000D+00
 D 1 1.00
     Exponent=  1.0000000000D+00 Coefficients=  1.0000000000D+00
 D 1 1.00
     Exponent=  1.8369000000D-01 Coefficients=  1.0000000000D+00
 ****
 Centers:       5
 S 5 1.00
     Exponent=  2.9315500000D+03 Coefficients=  5.7950400000D-03
     Exponent=  4.4112500000D+02 Coefficients=  4.3323800000D-02
     Exponent=  1.0023200000D+02 Coefficients=  1.9373900000D-01
     Exponent=  2.7865500000D+01 Coefficients=  5.0000000000D-01
     Exponent=  8.4447000000D+00 Coefficients=  4.8642000000D-01
 S 2 1.00
     Exponent=  1.3612300000D+01 Coefficients= -7.1978500000D-02
     Exponent=  1.2612200000D+00 Coefficients=  5.0000000000D-01
 S 1 1.00
     Exponent=  3.7080000000D-01 Coefficients=  1.0000000000D+00
 S 1 1.00
     Exponent=  1.0296000000D-01 Coefficients=  1.0000000000D+00
 P 3 1.00
     Exponent=  2.1930500000D+01 Coefficients=  4.8877100000D-02
     Exponent=  4.7855200000D+00 Coefficients=  2.4783000000D-01
     Exponent=  1.2837800000D+00 Coefficients=  5.0000000000D-01
 P 1 1.00
     Exponent=  3.1155800000D-01 Coefficients=  1.0000000000D+00
 P 1 1.00
     Exponent=  7.7889000000D-02 Coefficients=  1.0000000000D+00
 D 1 1.00
     Exponent=  1.1000000000D+00 Coefficients=  1.0000000000D+00
 D 1 1.00
     Exponent=  2.3367000000D-01 Coefficients=  1.0000000000D+00
 ****
 Ernie: Thresh=  0.10000D-02 Tol=  0.10000D-05 Strict=F.
 There are   864 symmetry adapted cartesian basis functions of A   symmetry.
 There are   810 symmetry adapted basis functions of A   symmetry.
   810 basis functions,  1203 primitive gaussians,   864 cartesian basis functions
    95 alpha electrons       95 beta electrons
       nuclear repulsion energy      2347.4594789801 Hartrees.
 IExCor= 4639 DFT=T Ex+Corr=wB97XD ExCW=0 ScaHFX=  1.000000
 ScaDFX=  1.000000  1.000000  1.000000  1.000000 ScalE2=  1.000000  1.000000
 IRadAn=      5 IRanWt=     -1 IRanGd=            0 ICorTp=0 IEmpDi=121
 HFx  wShort=  0.000000 wLong=  0.200000 cFull=  0.222036 cShort=  0.000000 cLong=  0.777964
 DFx  wShort=  0.000000 wLong=  0.200000 cFull=  0.000000 cShort=  0.000000 cLong=  1.000000
 NAtoms=   48 NActive=   48 NUniq=   48 SFac= 1.00D+00 NAtFMM=   60 NAOKFM=F Big=F
 Integral buffers will be    131072 words long.
 Raffenetti 2 integral format.
 Two-electron integral symmetry is turned on.
 R6Disp:  Grimme-D2 Dispersion energy=       -0.0398267090 Hartrees.
 Nuclear repulsion after empirical dispersion term =     2347.4196522711 Hartrees.
 Force inversion solution in PCM.
 ------------------------------------------------------------------------------
 Polarizable Continuum Model (PCM)
 =================================
 Model                : PCM.
 Atomic radii         : SMD-Coulomb.
 Polarization charges : Total charges.
 Charge compensation  : None.
 Solution method      : Matrix inversion.
 Cavity type          : VdW (van der Waals Surface) (Alpha=1.000).
 Cavity algorithm     : GePol (No added spheres)
                        Default sphere list used, NSphG=   48.
                        Lebedev-Laikov grids with approx.  5.0 points / Ang**2.
                        Smoothing algorithm: York/Karplus (Gamma=1.0000).
                        Polarization charges: spherical gaussians, with
                                              point-specific exponents (IZeta= 3).
                        Self-potential: point-specific (ISelfS= 7).
                        Self-field    : sphere-specific E.n sum rule (ISelfD= 2).
 1st derivatives      : Analytical E(r).r(x)/FMM algorithm (CHGder, D1EAlg=3).
                        Cavity 1st derivative terms included.
 2nd derivatives      : Analytical E(r).r(xy)/FMM algorithm (CHGder, D2EAlg=3).
                        Cavity 2nd derivative terms included.
 Solvent              : Ethanol, Eps=  24.852000 Eps(inf)=   1.852593
 ------------------------------------------------------------------------------
 GePol: Number of generator spheres                  =      48
 GePol: Total number of spheres                      =      48
 GePol: Number of exposed spheres                    =      48 (100.00%)
 GePol: Number of points                             =    3592
 GePol: Average weight of points                     =       0.11
 GePol: Minimum weight of points                     =   0.54D-11
 GePol: Maximum weight of points                     =    0.21501
 GePol: Number of points with low weight             =     203
 GePol: Fraction of low-weight points (<1% of avg)   =       5.65%
 GePol: Cavity surface area                          =    398.883 Ang**2
 GePol: Cavity volume                                =    377.890 Ang**3
 ------------------------------------------------------------------------------
 Atomic radii for non-electrostatic terms: SMD-CDS.
 ------------------------------------------------------------------------------
 PCM non-electrostatic energy =        -0.0020399142 Hartrees.
 Nuclear repulsion after PCM non-electrostatic terms =     2347.4176123569 Hartrees.
 Leave Link  301 at Tue Apr 15 11:32:32 2025, MaxMem= 16106127360 cpu:               0.5 elap:               0.1
 (Enter /cm/shared/apps/Gaussian/g16-C01/g16/l302.exe)
 NPDir=0 NMtPBC=     1 NCelOv=     1 NCel=       1 NClECP=     1 NCelD=      1
         NCelK=      1 NCelE2=     1 NClLst=     1 CellRange=     0.0.
 One-electron integrals computed using PRISM.
 One-electron integral symmetry used in STVInt
 NBasis=   810 RedAO= T EigKep=  1.05D-06  NBF=   810
 NBsUse=   804 1.00D-06 EigRej=  8.93D-07 NBFU=   804
 Precomputing XC quadrature grid using
 IXCGrd= 4 IRadAn=           5 IRanWt=          -1 IRanGd=           0 AccXCQ= 0.00D+00.
 Generated NRdTot=       0 NPtTot=           0 NUsed=           0 NTot=          32
 NSgBfM=   852   852   852   852   852 MxSgAt=    48 MxSgA2=    48.
 Leave Link  302 at Tue Apr 15 11:32:35 2025, MaxMem= 16106127360 cpu:              29.2 elap:               2.5
 (Enter /cm/shared/apps/Gaussian/g16-C01/g16/l303.exe)
 DipDrv:  MaxL=1.
 Leave Link  303 at Tue Apr 15 11:32:35 2025, MaxMem= 16106127360 cpu:               1.0 elap:               0.2
 (Enter /cm/shared/apps/Gaussian/g16-C01/g16/l401.exe)
 ExpMin= 2.65D-02 ExpMax= 2.93D+03 ExpMxC= 4.41D+02 IAcc=3 IRadAn=         5 AccDes= 0.00D+00
 Harris functional with IExCor= 4639 and IRadAn=       5 diagonalized for initial guess.
 HarFok:  IExCor= 4639 AccDes= 0.00D+00 IRadAn=         5 IDoV= 1 UseB2=F ITyADJ=14
 ICtDFT=  3500011 ScaDFX=  1.000000  1.000000  1.000000  1.000000
 FoFCou: FMM=F IPFlag=           0 FMFlag=      100000 FMFlg1=           0
         NFxFlg=           0 DoJE=T BraDBF=F KetDBF=T FulRan=T
         wScrn=  0.000000 ICntrl=       500 IOpCl=  0 I1Cent=   200000004 NGrid=           0
         NMat0=    1 NMatS0=      1 NMatT0=    0 NMatD0=    1 NMtDS0=    0 NMtDT0=    0
 Petite list used in FoFCou.
 Harris En= -1122.26317740971    
 JPrj=0 DoOrth=F DoCkMO=F.
 Leave Link  401 at Tue Apr 15 11:32:43 2025, MaxMem= 16106127360 cpu:             266.0 elap:               8.0
 (Enter /cm/shared/apps/Gaussian/g16-C01/g16/l502.exe)
 Integral symmetry usage will be decided dynamically.
 Closed shell SCF:
 Using DIIS extrapolation, IDIIS=  1040.
 NGot= 16106127360 LenX= 16104590708 LenY= 16103843348
 Requested convergence on RMS density matrix=1.00D-08 within 128 cycles.
 Requested convergence on MAX density matrix=1.00D-06.
 Requested convergence on             energy=1.00D-06.
 No special actions if energy rises.
 Fock matrices will be formed incrementally for  20 cycles.

 Cycle   1  Pass 1  IDiag  1:
 FoFJK:  IHMeth= 1 ICntrl=       0 DoSepK=T KAlg= 0 I1Cent=           0 FoldK=F
 IRaf=         1 NMat=       1 IRICut=       1 DoRegI=T DoRafI=F ISym2E= 0 IDoP0=0 IntGTp=1.
 FoFCou: FMM=F IPFlag=           0 FMFlag=      100000 FMFlg1=           0
         NFxFlg=           0 DoJE=T BraDBF=F KetDBF=F FulRan=T
         wScrn=  0.000000 ICntrl=       500 IOpCl=  0 I1Cent=           0 NGrid=           0
         NMat0=    1 NMatS0=      1 NMatT0=    0 NMatD0=    1 NMtDS0=    0 NMtDT0=    0
 Symmetry not used in FoFCou.
 Inv3:  Mode=1 IEnd=    38707392.
 Iteration    1 A*A^-1 deviation from unit magnitude is 7.55D-15 for   3588.
 Iteration    1 A*A^-1 deviation from orthogonality  is 3.34D-15 for   2006   1460.
 Iteration    1 A^-1*A deviation from unit magnitude is 7.55D-15 for   3588.
 Iteration    1 A^-1*A deviation from orthogonality  is 3.35D-15 for   3391   3328.
 E= -1172.73351285769    
 DIIS: error= 1.52D-02 at cycle   1 NSaved=   1.
 NSaved= 1 IEnMin= 1 EnMin= -1172.73351285769     IErMin= 1 ErrMin= 1.52D-02
 ErrMax= 1.52D-02  0.00D+00 EMaxC= 1.00D-01 BMatC= 5.75D-01 BMatP= 5.75D-01
 IDIUse=3 WtCom= 8.48D-01 WtEn= 1.52D-01
 Coeff-Com:  0.100D+01
 Coeff-En:   0.100D+01
 Coeff:      0.100D+01
 Gap=     0.319 Goal=   None    Shift=    0.000
 GapD=    0.319 DampG=1.000 DampE=0.500 DampFc=0.5000 IDamp=-1.
 Damping current iteration by 5.00D-01
 RMSDP=3.36D-02 MaxDP=6.91D+00              OVMax= 1.47D-01

 Cycle   2  Pass 1  IDiag  1:
 RMSU=  7.56D-03    CP:  8.48D-01
 E= -1172.87307302923     Delta-E=       -0.139560171535 Rises=F Damp=T
 DIIS: error= 7.84D-03 at cycle   2 NSaved=   2.
 NSaved= 2 IEnMin= 2 EnMin= -1172.87307302923     IErMin= 2 ErrMin= 7.84D-03
 ErrMax= 7.84D-03  0.00D+00 EMaxC= 1.00D-01 BMatC= 8.86D-02 BMatP= 5.75D-01
 IDIUse=3 WtCom= 9.22D-01 WtEn= 7.84D-02
 Coeff-Com: -0.139D+00 0.114D+01
 Coeff-En:   0.000D+00 0.100D+01
 Coeff:     -0.128D+00 0.113D+01
 Gap=     0.283 Goal=   None    Shift=    0.000
 RMSDP=1.40D-02 MaxDP=2.27D+00 DE=-1.40D-01 OVMax= 1.00D-01

 Cycle   3  Pass 1  IDiag  1:
 RMSU=  5.94D-03    CP:  7.22D-01  1.34D+00
 E= -1173.01417442413     Delta-E=       -0.141101394899 Rises=F Damp=F
 DIIS: error= 2.99D-03 at cycle   3 NSaved=   3.
 NSaved= 3 IEnMin= 3 EnMin= -1173.01417442413     IErMin= 3 ErrMin= 2.99D-03
 ErrMax= 2.99D-03  0.00D+00 EMaxC= 1.00D-01 BMatC= 2.06D-02 BMatP= 8.86D-02
 IDIUse=3 WtCom= 9.70D-01 WtEn= 2.99D-02
 Coeff-Com: -0.179D+00 0.377D+00 0.802D+00
 Coeff-En:   0.000D+00 0.000D+00 0.100D+01
 Coeff:     -0.174D+00 0.365D+00 0.808D+00
 Gap=     0.261 Goal=   None    Shift=    0.000
 RMSDP=3.26D-03 MaxDP=7.18D-01 DE=-1.41D-01 OVMax= 3.22D-02

 Cycle   4  Pass 1  IDiag  1:
 RMSU=  1.47D-03    CP:  6.95D-01  1.48D+00  8.92D-01
 E= -1173.02817311904     Delta-E=       -0.013998694915 Rises=F Damp=F
 DIIS: error= 6.69D-04 at cycle   4 NSaved=   4.
 NSaved= 4 IEnMin= 4 EnMin= -1173.02817311904     IErMin= 4 ErrMin= 6.69D-04
 ErrMax= 6.69D-04  0.00D+00 EMaxC= 1.00D-01 BMatC= 2.15D-03 BMatP= 2.06D-02
 IDIUse=3 WtCom= 9.93D-01 WtEn= 6.69D-03
 Coeff-Com: -0.721D-01 0.131D+00 0.397D+00 0.544D+00
 Coeff-En:   0.000D+00 0.000D+00 0.000D+00 0.100D+01
 Coeff:     -0.716D-01 0.130D+00 0.394D+00 0.547D+00
 Gap=     0.260 Goal=   None    Shift=    0.000
 RMSDP=7.70D-04 MaxDP=5.83D-02 DE=-1.40D-02 OVMax= 9.08D-03

 Cycle   5  Pass 1  IDiag  1:
 RMSU=  5.68D-04    CP:  6.92D-01  1.51D+00  9.18D-01  7.44D-01
 E= -1173.03013045880     Delta-E=       -0.001957339759 Rises=F Damp=F
 DIIS: error= 1.07D-04 at cycle   5 NSaved=   5.
 NSaved= 5 IEnMin= 5 EnMin= -1173.03013045880     IErMin= 5 ErrMin= 1.07D-04
 ErrMax= 1.07D-04  0.00D+00 EMaxC= 1.00D-01 BMatC= 6.26D-05 BMatP= 2.15D-03
 IDIUse=3 WtCom= 9.99D-01 WtEn= 1.07D-03
 Coeff-Com: -0.724D-02 0.929D-02 0.685D-01 0.138D+00 0.791D+00
 Coeff-En:   0.000D+00 0.000D+00 0.000D+00 0.000D+00 0.100D+01
 Coeff:     -0.723D-02 0.928D-02 0.684D-01 0.138D+00 0.791D+00
 Gap=     0.259 Goal=   None    Shift=    0.000
 RMSDP=2.71D-04 MaxDP=3.12D-02 DE=-1.96D-03 OVMax= 3.94D-03

 Cycle   6  Pass 1  IDiag  1:
 RMSU=  1.28D-04    CP:  6.90D-01  1.51D+00  9.35D-01  7.85D-01  1.19D+00
 E= -1173.03021384949     Delta-E=       -0.000083390687 Rises=F Damp=F
 DIIS: error= 9.73D-05 at cycle   6 NSaved=   6.
 NSaved= 6 IEnMin= 6 EnMin= -1173.03021384949     IErMin= 6 ErrMin= 9.73D-05
 ErrMax= 9.73D-05  0.00D+00 EMaxC= 1.00D-01 BMatC= 2.78D-05 BMatP= 6.26D-05
 IDIUse=1 WtCom= 1.00D+00 WtEn= 0.00D+00
 Coeff-Com:  0.169D-01-0.330D-01-0.712D-01-0.780D-01 0.436D+00 0.729D+00
 Coeff:      0.169D-01-0.330D-01-0.712D-01-0.780D-01 0.436D+00 0.729D+00
 Gap=     0.260 Goal=   None    Shift=    0.000
 RMSDP=1.71D-04 MaxDP=1.57D-02 DE=-8.34D-05 OVMax= 3.25D-03

 Cycle   7  Pass 1  IDiag  1:
 RMSU=  7.17D-05    CP:  6.89D-01  1.51D+00  9.43D-01  8.13D-01  1.35D+00
                    CP:  1.31D+00
 E= -1173.03025188333     Delta-E=       -0.000038033844 Rises=F Damp=F
 DIIS: error= 1.95D-05 at cycle   7 NSaved=   7.
 NSaved= 7 IEnMin= 7 EnMin= -1173.03025188333     IErMin= 7 ErrMin= 1.95D-05
 ErrMax= 1.95D-05  0.00D+00 EMaxC= 1.00D-01 BMatC= 1.50D-06 BMatP= 2.78D-05
 IDIUse=1 WtCom= 1.00D+00 WtEn= 0.00D+00
 Coeff-Com:  0.557D-02-0.104D-01-0.262D-01-0.338D-01 0.576D-01 0.229D+00
 Coeff-Com:  0.779D+00
 Coeff:      0.557D-02-0.104D-01-0.262D-01-0.338D-01 0.576D-01 0.229D+00
 Coeff:      0.779D+00
 Gap=     0.260 Goal=   None    Shift=    0.000
 RMSDP=5.02D-05 MaxDP=4.80D-03 DE=-3.80D-05 OVMax= 1.27D-03

 Cycle   8  Pass 1  IDiag  1:
 RMSU=  2.65D-05    CP:  6.89D-01  1.51D+00  9.44D-01  8.18D-01  1.40D+00
                    CP:  1.47D+00  1.29D+00
 E= -1173.03025541832     Delta-E=       -0.000003534992 Rises=F Damp=F
 DIIS: error= 9.32D-06 at cycle   8 NSaved=   8.
 NSaved= 8 IEnMin= 8 EnMin= -1173.03025541832     IErMin= 8 ErrMin= 9.32D-06
 ErrMax= 9.32D-06  0.00D+00 EMaxC= 1.00D-01 BMatC= 3.23D-07 BMatP= 1.50D-06
 IDIUse=1 WtCom= 1.00D+00 WtEn= 0.00D+00
 Coeff-Com: -0.188D-02 0.382D-02 0.738D-02 0.701D-02-0.757D-01-0.734D-01
 Coeff-Com:  0.253D+00 0.880D+00
 Coeff:     -0.188D-02 0.382D-02 0.738D-02 0.701D-02-0.757D-01-0.734D-01
 Coeff:      0.253D+00 0.880D+00
 Gap=     0.260 Goal=   None    Shift=    0.000
 RMSDP=2.92D-05 MaxDP=2.81D-03 DE=-3.53D-06 OVMax= 8.07D-04

 Cycle   9  Pass 1  IDiag  1:
 RMSU=  1.23D-05    CP:  6.89D-01  1.51D+00  9.44D-01  8.20D-01  1.42D+00
                    CP:  1.59D+00  1.50D+00  1.45D+00
 E= -1173.03025642601     Delta-E=       -0.000001007688 Rises=F Damp=F
 DIIS: error= 3.64D-06 at cycle   9 NSaved=   9.
 NSaved= 9 IEnMin= 9 EnMin= -1173.03025642601     IErMin= 9 ErrMin= 3.64D-06
 ErrMax= 3.64D-06  0.00D+00 EMaxC= 1.00D-01 BMatC= 4.51D-08 BMatP= 3.23D-07
 IDIUse=1 WtCom= 1.00D+00 WtEn= 0.00D+00
 Coeff-Com: -0.127D-02 0.244D-02 0.598D-02 0.688D-02-0.308D-01-0.507D-01
 Coeff-Com: -0.546D-01 0.201D+00 0.921D+00
 Coeff:     -0.127D-02 0.244D-02 0.598D-02 0.688D-02-0.308D-01-0.507D-01
 Coeff:     -0.546D-01 0.201D+00 0.921D+00
 Gap=     0.260 Goal=   None    Shift=    0.000
 RMSDP=1.45D-05 MaxDP=1.52D-03 DE=-1.01D-06 OVMax= 3.82D-04

 Cycle  10  Pass 1  IDiag  1:
 RMSU=  5.39D-06    CP:  6.89D-01  1.51D+00  9.44D-01  8.21D-01  1.42D+00
                    CP:  1.64D+00  1.61D+00  1.70D+00  1.32D+00
 E= -1173.03025660406     Delta-E=       -0.000000178046 Rises=F Damp=F
 DIIS: error= 1.49D-06 at cycle  10 NSaved=  10.
 NSaved=10 IEnMin=10 EnMin= -1173.03025660406     IErMin=10 ErrMin= 1.49D-06
 ErrMax= 1.49D-06  0.00D+00 EMaxC= 1.00D-01 BMatC= 8.84D-09 BMatP= 4.51D-08
 IDIUse=1 WtCom= 1.00D+00 WtEn= 0.00D+00
 Coeff-Com:  0.616D-04-0.149D-03 0.126D-03 0.201D-03 0.364D-02 0.190D-02
 Coeff-Com: -0.535D-01-0.924D-01 0.279D+00 0.861D+00
 Coeff:      0.616D-04-0.149D-03 0.126D-03 0.201D-03 0.364D-02 0.190D-02
 Coeff:     -0.535D-01-0.924D-01 0.279D+00 0.861D+00
 Gap=     0.260 Goal=   None    Shift=    0.000
 RMSDP=5.05D-06 MaxDP=6.05D-04 DE=-1.78D-07 OVMax= 1.54D-04

 Cycle  11  Pass 1  IDiag  1:
 RMSU=  2.00D-06    CP:  6.89D-01  1.51D+00  9.44D-01  8.21D-01  1.42D+00
                    CP:  1.65D+00  1.63D+00  1.79D+00  1.47D+00  1.23D+00
 E= -1173.03025663533     Delta-E=       -0.000000031272 Rises=F Damp=F
 DIIS: error= 5.63D-07 at cycle  11 NSaved=  11.
 NSaved=11 IEnMin=11 EnMin= -1173.03025663533     IErMin=11 ErrMin= 5.63D-07
 ErrMax= 5.63D-07  0.00D+00 EMaxC= 1.00D-01 BMatC= 1.43D-09 BMatP= 8.84D-09
 IDIUse=1 WtCom= 1.00D+00 WtEn= 0.00D+00
 Coeff-Com:  0.236D-03-0.457D-03-0.988D-03-0.120D-02 0.574D-02 0.942D-02
 Coeff-Com: -0.321D-02-0.575D-01-0.103D+00 0.193D+00 0.959D+00
 Coeff:      0.236D-03-0.457D-03-0.988D-03-0.120D-02 0.574D-02 0.942D-02
 Coeff:     -0.321D-02-0.575D-01-0.103D+00 0.193D+00 0.959D+00
 Gap=     0.260 Goal=   None    Shift=    0.000
 RMSDP=2.47D-06 MaxDP=2.64D-04 DE=-3.13D-08 OVMax= 7.01D-05

 Cycle  12  Pass 1  IDiag  1:
 RMSU=  7.83D-07    CP:  6.89D-01  1.51D+00  9.44D-01  8.21D-01  1.43D+00
                    CP:  1.65D+00  1.64D+00  1.84D+00  1.54D+00  1.46D+00
                    CP:  1.41D+00
 E= -1173.03025664177     Delta-E=       -0.000000006438 Rises=F Damp=F
 DIIS: error= 2.25D-07 at cycle  12 NSaved=  12.
 NSaved=12 IEnMin=12 EnMin= -1173.03025664177     IErMin=12 ErrMin= 2.25D-07
 ErrMax= 2.25D-07  0.00D+00 EMaxC= 1.00D-01 BMatC= 2.16D-10 BMatP= 1.43D-09
 IDIUse=1 WtCom= 1.00D+00 WtEn= 0.00D+00
 Coeff-Com:  0.759D-04-0.143D-03-0.384D-03-0.471D-03 0.165D-02 0.345D-02
 Coeff-Com:  0.891D-02-0.409D-02-0.834D-01-0.798D-01 0.288D+00 0.866D+00
 Coeff:      0.759D-04-0.143D-03-0.384D-03-0.471D-03 0.165D-02 0.345D-02
 Coeff:      0.891D-02-0.409D-02-0.834D-01-0.798D-01 0.288D+00 0.866D+00
 Gap=     0.260 Goal=   None    Shift=    0.000
 RMSDP=7.46D-07 MaxDP=6.42D-05 DE=-6.44D-09 OVMax= 2.54D-05

 Cycle  13  Pass 1  IDiag  1:
 RMSU=  3.61D-07    CP:  6.89D-01  1.51D+00  9.44D-01  8.22D-01  1.43D+00
                    CP:  1.65D+00  1.64D+00  1.84D+00  1.56D+00  1.52D+00
                    CP:  1.65D+00  1.23D+00
 E= -1173.03025664288     Delta-E=       -0.000000001118 Rises=F Damp=F
 DIIS: error= 9.34D-08 at cycle  13 NSaved=  13.
 NSaved=13 IEnMin=13 EnMin= -1173.03025664288     IErMin=13 ErrMin= 9.34D-08
 ErrMax= 9.34D-08  0.00D+00 EMaxC= 1.00D-01 BMatC= 3.69D-11 BMatP= 2.16D-10
 IDIUse=1 WtCom= 1.00D+00 WtEn= 0.00D+00
 Coeff-Com: -0.185D-04 0.370D-04 0.568D-04 0.600D-04-0.440D-03-0.498D-03
 Coeff-Com:  0.271D-02 0.728D-02-0.725D-02-0.499D-01-0.771D-01 0.253D+00
 Coeff-Com:  0.872D+00
 Coeff:     -0.185D-04 0.370D-04 0.568D-04 0.600D-04-0.440D-03-0.498D-03
 Coeff:      0.271D-02 0.728D-02-0.725D-02-0.499D-01-0.771D-01 0.253D+00
 Coeff:      0.872D+00
 Gap=     0.260 Goal=   None    Shift=    0.000
 RMSDP=3.16D-07 MaxDP=2.35D-05 DE=-1.12D-09 OVMax= 9.81D-06

 Cycle  14  Pass 1  IDiag  1:
 RMSU=  1.44D-07    CP:  6.89D-01  1.51D+00  9.44D-01  8.22D-01  1.43D+00
                    CP:  1.65D+00  1.64D+00  1.84D+00  1.56D+00  1.54D+00
                    CP:  1.74D+00  1.42D+00  1.24D+00
 E= -1173.03025664270     Delta-E=        0.000000000189 Rises=F Damp=F
 DIIS: error= 3.42D-08 at cycle  14 NSaved=  14.
 NSaved=14 IEnMin=13 EnMin= -1173.03025664288     IErMin=14 ErrMin= 3.42D-08
 ErrMax= 3.42D-08  0.00D+00 EMaxC= 1.00D-01 BMatC= 6.18D-12 BMatP= 3.69D-11
 IDIUse=1 WtCom= 1.00D+00 WtEn= 0.00D+00
 Coeff-Com: -0.132D-04 0.257D-04 0.589D-04 0.652D-04-0.333D-03-0.513D-03
 Coeff-Com: -0.390D-03 0.269D-02 0.953D-02-0.258D-02-0.659D-01-0.520D-01
 Coeff-Com:  0.260D+00 0.849D+00
 Coeff:     -0.132D-04 0.257D-04 0.589D-04 0.652D-04-0.333D-03-0.513D-03
 Coeff:     -0.390D-03 0.269D-02 0.953D-02-0.258D-02-0.659D-01-0.520D-01
 Coeff:      0.260D+00 0.849D+00
 Gap=     0.260 Goal=   None    Shift=    0.000
 RMSDP=1.31D-07 MaxDP=9.10D-06 DE= 1.89D-10 OVMax= 3.75D-06

 Cycle  15  Pass 1  IDiag  1:
 RMSU=  5.16D-08    CP:  6.89D-01  1.51D+00  9.44D-01  8.22D-01  1.43D+00
                    CP:  1.65D+00  1.64D+00  1.84D+00  1.56D+00  1.54D+00
                    CP:  1.77D+00  1.50D+00  1.39D+00  1.18D+00
 E= -1173.03025664279     Delta-E=       -0.000000000096 Rises=F Damp=F
 DIIS: error= 1.55D-08 at cycle  15 NSaved=  15.
 NSaved=15 IEnMin=13 EnMin= -1173.03025664288     IErMin=15 ErrMin= 1.55D-08
 ErrMax= 1.55D-08  0.00D+00 EMaxC= 1.00D-01 BMatC= 1.33D-12 BMatP= 6.18D-12
 IDIUse=1 WtCom= 1.00D+00 WtEn= 0.00D+00
 Coeff-Com: -0.116D-05 0.195D-05 0.111D-04 0.988D-05-0.470D-04-0.935D-04
 Coeff-Com: -0.772D-03-0.612D-03 0.465D-02 0.989D-02-0.406D-02-0.709D-01
 Coeff-Com: -0.107D+00 0.258D+00 0.910D+00
 Coeff:     -0.116D-05 0.195D-05 0.111D-04 0.988D-05-0.470D-04-0.935D-04
 Coeff:     -0.772D-03-0.612D-03 0.465D-02 0.989D-02-0.406D-02-0.709D-01
 Coeff:     -0.107D+00 0.258D+00 0.910D+00
 Gap=     0.260 Goal=   None    Shift=    0.000
 RMSDP=6.00D-08 MaxDP=3.50D-06 DE=-9.60D-11 OVMax= 1.93D-06

 Cycle  16  Pass 1  IDiag  1:
 RMSU=  2.55D-08    CP:  6.89D-01  1.51D+00  9.44D-01  8.22D-01  1.43D+00
                    CP:  1.65D+00  1.64D+00  1.84D+00  1.56D+00  1.54D+00
                    CP:  1.78D+00  1.52D+00  1.46D+00  1.34D+00  1.36D+00
 E= -1173.03025664261     Delta-E=        0.000000000181 Rises=F Damp=F
 DIIS: error= 5.56D-09 at cycle  16 NSaved=  16.
 NSaved=16 IEnMin=13 EnMin= -1173.03025664288     IErMin=16 ErrMin= 5.56D-09
 ErrMax= 5.56D-09  0.00D+00 EMaxC= 1.00D-01 BMatC= 1.80D-13 BMatP= 1.33D-12
 IDIUse=1 WtCom= 1.00D+00 WtEn= 0.00D+00
 Coeff-Com:  0.266D-05-0.525D-05-0.101D-04-0.121D-04 0.595D-04 0.993D-04
 Coeff-Com: -0.958D-04-0.652D-03-0.608D-03 0.310D-02 0.112D-01-0.859D-02
 Coeff-Com: -0.726D-01-0.669D-01 0.209D+00 0.926D+00
 Coeff:      0.266D-05-0.525D-05-0.101D-04-0.121D-04 0.595D-04 0.993D-04
 Coeff:     -0.958D-04-0.652D-03-0.608D-03 0.310D-02 0.112D-01-0.859D-02
 Coeff:     -0.726D-01-0.669D-01 0.209D+00 0.926D+00
 Gap=     0.260 Goal=   None    Shift=    0.000
 RMSDP=2.04D-08 MaxDP=1.04D-06 DE= 1.81D-10 OVMax= 6.67D-07

 Cycle  17  Pass 1  IDiag  1:
 RMSU=  9.20D-09    CP:  6.89D-01  1.51D+00  9.44D-01  8.22D-01  1.43D+00
                    CP:  1.65D+00  1.64D+00  1.84D+00  1.55D+00  1.54D+00
                    CP:  1.79D+00  1.52D+00  1.47D+00  1.38D+00  1.58D+00
                    CP:  1.35D+00
 E= -1173.03025664285     Delta-E=       -0.000000000236 Rises=F Damp=F
 DIIS: error= 2.92D-09 at cycle  17 NSaved=  17.
 NSaved=17 IEnMin=13 EnMin= -1173.03025664288     IErMin=17 ErrMin= 2.92D-09
 ErrMax= 2.92D-09  0.00D+00 EMaxC= 1.00D-01 BMatC= 4.60D-14 BMatP= 1.80D-13
 IDIUse=1 WtCom= 1.00D+00 WtEn= 0.00D+00
 Coeff-Com:  0.911D-06-0.172D-05-0.490D-05-0.506D-05 0.254D-04 0.469D-04
 Coeff-Com:  0.113D-03-0.101D-03-0.116D-02-0.104D-02 0.435D-02 0.112D-01
 Coeff-Com: -0.318D-02-0.707D-01-0.124D+00 0.328D+00 0.857D+00
 Coeff:      0.911D-06-0.172D-05-0.490D-05-0.506D-05 0.254D-04 0.469D-04
 Coeff:      0.113D-03-0.101D-03-0.116D-02-0.104D-02 0.435D-02 0.112D-01
 Coeff:     -0.318D-02-0.707D-01-0.124D+00 0.328D+00 0.857D+00
 Gap=     0.260 Goal=   None    Shift=    0.000
 RMSDP=1.14D-08 MaxDP=1.08D-06 DE=-2.36D-10 OVMax= 3.17D-07

 Cycle  18  Pass 1  IDiag  1:
 RMSU=  4.55D-09    CP:  6.89D-01  1.51D+00  9.44D-01  8.22D-01  1.43D+00
                    CP:  1.65D+00  1.64D+00  1.84D+00  1.56D+00  1.54D+00
                    CP:  1.79D+00  1.52D+00  1.47D+00  1.40D+00  1.66D+00
                    CP:  1.53D+00  1.44D+00
 E= -1173.03025664265     Delta-E=        0.000000000201 Rises=F Damp=F
 DIIS: error= 1.03D-09 at cycle  18 NSaved=  18.
 NSaved=18 IEnMin=13 EnMin= -1173.03025664288     IErMin=18 ErrMin= 1.03D-09
 ErrMax= 1.03D-09  0.00D+00 EMaxC= 1.00D-01 BMatC= 4.44D-15 BMatP= 4.60D-14
 IDIUse=1 WtCom= 1.00D+00 WtEn= 0.00D+00
 Coeff-Com: -0.250D-08 0.330D-07-0.459D-06-0.263D-06 0.114D-05 0.427D-05
 Coeff-Com:  0.447D-04 0.445D-04-0.239D-03-0.600D-03-0.169D-03 0.388D-02
 Coeff-Com:  0.846D-02-0.708D-02-0.556D-01-0.510D-01 0.185D+00 0.917D+00
 Coeff:     -0.250D-08 0.330D-07-0.459D-06-0.263D-06 0.114D-05 0.427D-05
 Coeff:      0.447D-04 0.445D-04-0.239D-03-0.600D-03-0.169D-03 0.388D-02
 Coeff:      0.846D-02-0.708D-02-0.556D-01-0.510D-01 0.185D+00 0.917D+00
 Gap=     0.260 Goal=   None    Shift=    0.000
 RMSDP=6.42D-09 MaxDP=5.70D-07 DE= 2.01D-10 OVMax= 7.36D-08

 Error on total polarization charges =  0.06665
 SCF Done:  E(RwB97XD) =  -1173.03025664     A.U. after   18 cycles
            NFock= 18  Conv=0.64D-08     -V/T= 2.0056
 KE= 1.166543142349D+03 PE=-7.428198528613D+03 EE= 2.741207517264D+03
 SMD-CDS (non-electrostatic) energy       (kcal/mol) =      -1.28
 (included in total energy above)
 Leave Link  502 at Tue Apr 15 11:52:51 2025, MaxMem= 16106127360 cpu:           46037.0 elap:            1208.4
 (Enter /cm/shared/apps/Gaussian/g16-C01/g16/l801.exe)
 DoSCS=F DFT=T ScalE2(SS,OS)=  1.000000  1.000000
 Range of M.O.s used for correlation:     1   804
 NBasis=   810 NAE=    95 NBE=    95 NFC=     0 NFV=     0
 NROrb=    804 NOA=    95 NOB=    95 NVA=   709 NVB=   709

 **** Warning!!: The largest alpha MO coefficient is  0.87951669D+02

 Leave Link  801 at Tue Apr 15 11:52:51 2025, MaxMem= 16106127360 cpu:               0.3 elap:               0.1
 (Enter /cm/shared/apps/Gaussian/g16-C01/g16/l1101.exe)
 Using compressed storage, NAtomX=    48.
 Will process     49 centers per pass.
 R6Disp: Adding Grimme-D2 dispersion energy 1st derivatives to the gradient.
 Leave Link 1101 at Tue Apr 15 11:52:55 2025, MaxMem= 16106127360 cpu:              79.7 elap:               3.6
 (Enter /cm/shared/apps/Gaussian/g16-C01/g16/l1102.exe)
 Symmetrizing basis deriv contribution to polar:
 IMax=3 JMax=2 DiffMx= 0.00D+00
 Leave Link 1102 at Tue Apr 15 11:52:55 2025, MaxMem= 16106127360 cpu:               0.9 elap:               0.2
 (Enter /cm/shared/apps/Gaussian/g16-C01/g16/l1110.exe)
 Forming Gx(P) for the SCF density, NAtomX=    48.
 Integral derivatives from FoFJK, PRISM(SPDF).
 Do as many integral derivatives as possible in FoFJK.
 G2DrvN: MDV=   16106122280.
 G2DrvN: will do    49 centers at a time, making    1 passes.
 Calling FoFCou, ICntrl=  3107 FMM=F I1Cent=   0 AccDes= 0.00D+00.
 FoFJK:  IHMeth= 1 ICntrl=    3107 DoSepK=T KAlg= 0 I1Cent=           0 FoldK=F
 IRaf=         1 NMat=       1 IRICut=       1 DoRegI=T DoRafI=F ISym2E= 0 IDoP0=0 IntGTp=1.
 FoFCou: FMM=F IPFlag=           0 FMFlag=      100000 FMFlg1=           0
         NFxFlg=           0 DoJE=F BraDBF=F KetDBF=F FulRan=T
         wScrn=  0.000000 ICntrl=      3507 IOpCl=  0 I1Cent=           0 NGrid=           0
         NMat0=    1 NMatS0=      1 NMatT0=    0 NMatD0=    1 NMtDS0=    0 NMtDT0=    0
 Symmetry not used in FoFCou.
 NEqPCM:  Using equilibrium solvation (IEInf=0, Eps=  24.8520, EpsInf=   1.8526)
 G2PCM: DoFxE=T DoFxN=T DoGrad=T DoDP/DQ/DG/TGxP=FFFF NFrqRd=   0 IEInf=0 SqF1=F DoCFld=F IF1Alg=4.
 GePol: Maximum number of non-zero 1st derivatives   =     255
 End of G2Drv F.D. properties file   721 does not exist.
 End of G2Drv F.D. properties file   722 does not exist.
 End of G2Drv F.D. properties file   788 does not exist.
 Leave Link 1110 at Tue Apr 15 12:15:53 2025, MaxMem= 16106127360 cpu:           54647.4 elap:            1377.7
 (Enter /cm/shared/apps/Gaussian/g16-C01/g16/l1002.exe)
 Minotr:  Closed shell wavefunction.
          IDoAtm=111111111111111111111111111111111111111111111111
 NEqPCM:  Using equilibrium solvation (IEInf=0, Eps=  24.8520, EpsInf=   1.8526)
          Direct CPHF calculation.
          Differentiating once with respect to nuclear coordinates.
          Requested convergence is 1.0D-08 RMS, and 1.0D-07 maximum.
          Secondary convergence is 1.0D-12 RMS, and 1.0D-12 maximum.
          NewPWx=T KeepS1=F KeepF1=F KeepIn=T MapXYZ=F SortEE=F KeepMc=T.
        15103 words used for storage of precomputed grid.
 Two-electron integrals replicated using symmetry.
          MDV=   16106127360 using IRadAn=       1.
          Solving linear equations simultaneously, MaxMat=     360.
 FoF2E skips out because all densities are zero.
 CalDSu exits because no D1Ps are significant.
 FoFJK:  IHMeth= 1 ICntrl=       0 DoSepK=T KAlg= 0 I1Cent=           0 FoldK=F
 IRaf=         1 NMat=     144 IRICut=       1 DoRegI=T DoRafI=F ISym2E= 2 IDoP0=3 IntGTp=3.
          There are   147 degrees of freedom in the 1st order CPHF.  IDoFFX=6 NUNeed=     0.
    141 vectors produced by pass  0 Test12= 6.74D-14 1.00D-09 XBig12= 4.25D-01 8.22D-02.
 AX will form   141 AO Fock derivatives at one time.
    141 vectors produced by pass  1 Test12= 6.74D-14 1.00D-09 XBig12= 5.26D-02 4.43D-02.
    141 vectors produced by pass  2 Test12= 6.74D-14 1.00D-09 XBig12= 2.94D-03 1.09D-02.
    141 vectors produced by pass  3 Test12= 6.74D-14 1.00D-09 XBig12= 4.07D-05 7.03D-04.
    141 vectors produced by pass  4 Test12= 6.74D-14 1.00D-09 XBig12= 5.14D-07 8.57D-05.
    141 vectors produced by pass  5 Test12= 6.74D-14 1.00D-09 XBig12= 5.18D-09 6.66D-06.
    141 vectors produced by pass  6 Test12= 6.74D-14 1.00D-09 XBig12= 3.98D-11 3.94D-07.
     92 vectors produced by pass  7 Test12= 6.74D-14 1.00D-09 XBig12= 2.49D-13 2.66D-08.
      3 vectors produced by pass  8 Test12= 6.74D-14 1.00D-09 XBig12= 1.47D-15 2.05D-09.
 InvSVY:  IOpt=1 It=  1 EMax= 1.11D-15
 Solved reduced A of dimension  1082 with   147 vectors.
 End of Minotr F.D. properties file   721 does not exist.
 End of Minotr F.D. properties file   722 does not exist.
 End of Minotr F.D. properties file   788 does not exist.
 Leave Link 1002 at Tue Apr 15 15:05:22 2025, MaxMem= 16106127360 cpu:          400691.2 elap:           10168.9
 (Enter /cm/shared/apps/Gaussian/g16-C01/g16/l601.exe)
 Copying SCF densities to generalized density rwf, IOpCl= 0 IROHF=0.

 **********************************************************************

            Population analysis using the SCF Density.

 **********************************************************************

 Orbital symmetries:
       Occupied  (A) (A) (A) (A) (A) (A) (A) (A) (A) (A) (A) (A)
                 (A) (A) (A) (A) (A) (A) (A) (A) (A) (A) (A) (A)
                 (A) (A) (A) (A) (A) (A) (A) (A) (A) (A) (A) (A)
                 (A) (A) (A) (A) (A) (A) (A) (A) (A) (A) (A) (A)
                 (A) (A) (A) (A) (A) (A) (A) (A) (A) (A) (A) (A)
                 (A) (A) (A) (A) (A) (A) (A) (A) (A) (A) (A) (A)
                 (A) (A) (A) (A) (A) (A) (A) (A) (A) (A) (A) (A)
                 (A) (A) (A) (A) (A) (A) (A) (A) (A) (A) (A)
       Virtual   (A) (A) (A) (A) (A) (A) (A) (A) (A) (A) (A) (A)
                 (A) (A) (A) (A) (A) (A) (A) (A) (A) (A) (A) (A)
                 (A) (A) (A) (A) (A) (A) (A) (A) (A) (A) (A) (A)
                 (A) (A) (A) (A) (A) (A) (A) (A) (A) (A) (A) (A)
                 (A) (A) (A) (A) (A) (A) (A) (A) (A) (A) (A) (A)
                 (A) (A) (A) (A) (A) (A) (A) (A) (A) (A) (A) (A)
                 (A) (A) (A) (A) (A) (A) (A) (A) (A) (A) (A) (A)
                 (A) (A) (A) (A) (A) (A) (A) (A) (A) (A) (A) (A)
                 (A) (A) (A) (A) (A) (A) (A) (A) (A) (A) (A) (A)
                 (A) (A) (A) (A) (A) (A) (A) (A) (A) (A) (A) (A)
                 (A) (A) (A) (A) (A) (A) (A) (A) (A) (A) (A) (A)
                 (A) (A) (A) (A) (A) (A) (A) (A) (A) (A) (A) (A)
                 (A) (A) (A) (A) (A) (A) (A) (A) (A) (A) (A) (A)
                 (A) (A) (A) (A) (A) (A) (A) (A) (A) (A) (A) (A)
                 (A) (A) (A) (A) (A) (A) (A) (A) (A) (A) (A) (A)
                 (A) (A) (A) (A) (A) (A) (A) (A) (A) (A) (A) (A)
                 (A) (A) (A) (A) (A) (A) (A) (A) (A) (A) (A) (A)
                 (A) (A) (A) (A) (A) (A) (A) (A) (A) (A) (A) (A)
                 (A) (A) (A) (A) (A) (A) (A) (A) (A) (A) (A) (A)
                 (A) (A) (A) (A) (A) (A) (A) (A) (A) (A) (A) (A)
                 (A) (A) (A) (A) (A) (A) (A) (A) (A) (A) (A) (A)
                 (A) (A) (A) (A) (A) (A) (A) (A) (A) (A) (A) (A)
                 (A) (A) (A) (A) (A) (A) (A) (A) (A) (A) (A) (A)
                 (A) (A) (A) (A) (A) (A) (A) (A) (A) (A) (A) (A)
                 (A) (A) (A) (A) (A) (A) (A) (A) (A) (A) (A) (A)
                 (A) (A) (A) (A) (A) (A) (A) (A) (A) (A) (A) (A)
                 (A) (A) (A) (A) (A) (A) (A) (A) (A) (A) (A) (A)
                 (A) (A) (A) (A) (A) (A) (A) (A) (A) (A) (A) (A)
                 (A) (A) (A) (A) (A) (A) (A) (A) (A) (A) (A) (A)
                 (A) (A) (A) (A) (A) (A) (A) (A) (A) (A) (A) (A)
                 (A) (A) (A) (A) (A) (A) (A) (A) (A) (A) (A) (A)
                 (A) (A) (A) (A) (A) (A) (A) (A) (A) (A) (A) (A)
                 (A) (A) (A) (A) (A) (A) (A) (A) (A) (A) (A) (A)
                 (A) (A) (A) (A) (A) (A) (A) (A) (A) (A) (A) (A)
                 (A) (A) (A) (A) (A) (A) (A) (A) (A) (A) (A) (A)
                 (A) (A) (A) (A) (A) (A) (A) (A) (A) (A) (A) (A)
                 (A) (A) (A) (A) (A) (A) (A) (A) (A) (A) (A) (A)
                 (A) (A) (A) (A) (A) (A) (A) (A) (A) (A) (A) (A)
                 (A) (A) (A) (A) (A) (A) (A) (A) (A) (A) (A) (A)
                 (A) (A) (A) (A) (A) (A) (A) (A) (A) (A) (A) (A)
                 (A) (A) (A) (A) (A) (A) (A) (A) (A) (A) (A) (A)
                 (A) (A) (A) (A) (A) (A) (A) (A) (A) (A) (A) (A)
                 (A) (A) (A) (A) (A) (A) (A) (A) (A) (A) (A) (A)
                 (A) (A) (A) (A) (A) (A) (A) (A) (A) (A) (A) (A)
                 (A) (A) (A) (A) (A) (A) (A) (A) (A) (A) (A) (A)
                 (A) (A) (A) (A) (A) (A) (A) (A) (A) (A) (A) (A)
                 (A) (A) (A) (A) (A) (A) (A) (A) (A) (A) (A) (A)
                 (A) (A) (A) (A) (A) (A) (A) (A) (A) (A) (A) (A)
                 (A) (A) (A) (A) (A) (A) (A) (A) (A) (A) (A) (A)
                 (A) (A) (A) (A) (A) (A) (A) (A) (A) (A) (A) (A)
                 (A) (A) (A) (A) (A) (A) (A) (A) (A) (A) (A) (A)
                 (A) (A) (A) (A) (A) (A) (A) (A) (A) (A) (A) (A)
                 (A) (A) (A) (A) (A) (A) (A) (A) (A) (A) (A) (A)
                 (A) (A) (A) (A) (A) (A) (A) (A) (A) (A) (A) (A)
                 (A) (A) (A) (A) (A) (A) (A) (A) (A) (A) (A) (A)
                 (A) (A) (A) (A) (A) (A) (A) (A) (A) (A) (A) (A)
                 (A) (A) (A) (A) (A) (A) (A) (A) (A) (A) (A) (A)
                 (A) (A) (A) (A) (A) (A) (A) (A) (A) (A) (A) (A)
                 (A) (A) (A) (A) (A) (A) (A) (A) (A) (A) (A) (A)
                 (A)
 The electronic state is 1-A.
 Alpha  occ. eigenvalues --  -24.79421 -19.24448 -14.48931 -14.44205 -10.39804
 Alpha  occ. eigenvalues --  -10.37076 -10.37016 -10.34368 -10.33144 -10.31006
 Alpha  occ. eigenvalues --  -10.30515 -10.30420 -10.30323 -10.30170 -10.29966
 Alpha  occ. eigenvalues --  -10.29851 -10.29814 -10.29803 -10.29699 -10.29414
 Alpha  occ. eigenvalues --  -10.29057 -10.28879 -10.28816 -10.28684 -10.28661
 Alpha  occ. eigenvalues --  -10.28434 -10.27769  -1.28202  -1.13414  -1.07981
 Alpha  occ. eigenvalues --   -1.01750  -0.97148  -0.96650  -0.94676  -0.92346
 Alpha  occ. eigenvalues --   -0.88317  -0.87221  -0.85614  -0.84530  -0.84476
 Alpha  occ. eigenvalues --   -0.83008  -0.81367  -0.77494  -0.73680  -0.72642
 Alpha  occ. eigenvalues --   -0.70956  -0.70464  -0.70333  -0.68483  -0.66762
 Alpha  occ. eigenvalues --   -0.66005  -0.63516  -0.62115  -0.61540  -0.60622
 Alpha  occ. eigenvalues --   -0.59213  -0.58128  -0.57127  -0.56004  -0.55119
 Alpha  occ. eigenvalues --   -0.54304  -0.53855  -0.53338  -0.52843  -0.52513
 Alpha  occ. eigenvalues --   -0.52061  -0.51561  -0.51169  -0.50816  -0.50333
 Alpha  occ. eigenvalues --   -0.50163  -0.49625  -0.48868  -0.48651  -0.46858
 Alpha  occ. eigenvalues --   -0.46150  -0.45808  -0.45556  -0.44377  -0.44295
 Alpha  occ. eigenvalues --   -0.43947  -0.43117  -0.42564  -0.42314  -0.41697
 Alpha  occ. eigenvalues --   -0.40369  -0.38706  -0.36719  -0.34455  -0.34031
 Alpha  occ. eigenvalues --   -0.33752  -0.33131  -0.31584  -0.28663  -0.27049
 Alpha virt. eigenvalues --   -0.01064   0.02353   0.03331   0.03545   0.03858
 Alpha virt. eigenvalues --    0.04140   0.04187   0.04371   0.04546   0.04818
 Alpha virt. eigenvalues --    0.05154   0.05233   0.05440   0.05477   0.05586
 Alpha virt. eigenvalues --    0.06032   0.06382   0.06827   0.06882   0.07080
 Alpha virt. eigenvalues --    0.07198   0.07394   0.07650   0.08156   0.08532
 Alpha virt. eigenvalues --    0.08826   0.09153   0.09363   0.09570   0.09725
 Alpha virt. eigenvalues --    0.09890   0.10192   0.10584   0.10800   0.11087
 Alpha virt. eigenvalues --    0.11337   0.11423   0.11485   0.11934   0.12119
 Alpha virt. eigenvalues --    0.12149   0.12306   0.12458   0.12726   0.12792
 Alpha virt. eigenvalues --    0.12944   0.13253   0.13396   0.13727   0.13776
 Alpha virt. eigenvalues --    0.14073   0.14258   0.14312   0.14540   0.14572
 Alpha virt. eigenvalues --    0.14884   0.14932   0.15188   0.15325   0.15466
 Alpha virt. eigenvalues --    0.15590   0.15832   0.16217   0.16439   0.16581
 Alpha virt. eigenvalues --    0.16672   0.17018   0.17172   0.17385   0.17412
 Alpha virt. eigenvalues --    0.17620   0.17950   0.18018   0.18252   0.18415
 Alpha virt. eigenvalues --    0.18599   0.18925   0.19050   0.19581   0.19828
 Alpha virt. eigenvalues --    0.19957   0.20203   0.20569   0.20874   0.21291
 Alpha virt. eigenvalues --    0.21329   0.21558   0.21966   0.22224   0.22270
 Alpha virt. eigenvalues --    0.22340   0.22614   0.22900   0.23084   0.23174
 Alpha virt. eigenvalues --    0.23350   0.23728   0.23993   0.24025   0.24132
 Alpha virt. eigenvalues --    0.24376   0.24458   0.24735   0.24953   0.25103
 Alpha virt. eigenvalues --    0.25473   0.25593   0.25691   0.25794   0.25982
 Alpha virt. eigenvalues --    0.26313   0.26459   0.26596   0.26742   0.26867
 Alpha virt. eigenvalues --    0.27227   0.27347   0.27435   0.27605   0.27771
 Alpha virt. eigenvalues --    0.27864   0.27982   0.28276   0.28305   0.28496
 Alpha virt. eigenvalues --    0.28547   0.28877   0.28939   0.28984   0.29313
 Alpha virt. eigenvalues --    0.29582   0.29644   0.29837   0.29935   0.30085
 Alpha virt. eigenvalues --    0.30237   0.30783   0.30808   0.31009   0.31338
 Alpha virt. eigenvalues --    0.31496   0.31728   0.31837   0.32018   0.32309
 Alpha virt. eigenvalues --    0.32526   0.32738   0.32936   0.33110   0.33355
 Alpha virt. eigenvalues --    0.33477   0.33738   0.33908   0.34310   0.34333
 Alpha virt. eigenvalues --    0.34543   0.34676   0.34869   0.35037   0.35396
 Alpha virt. eigenvalues --    0.35556   0.35861   0.36019   0.36262   0.36380
 Alpha virt. eigenvalues --    0.36617   0.36861   0.36956   0.37138   0.37464
 Alpha virt. eigenvalues --    0.37885   0.37960   0.38084   0.38408   0.38506
 Alpha virt. eigenvalues --    0.38699   0.38935   0.39062   0.39441   0.39556
 Alpha virt. eigenvalues --    0.39704   0.39936   0.40020   0.40296   0.40675
 Alpha virt. eigenvalues --    0.40812   0.40847   0.40983   0.41365   0.41626
 Alpha virt. eigenvalues --    0.41917   0.42008   0.42214   0.42433   0.42851
 Alpha virt. eigenvalues --    0.42866   0.43145   0.43468   0.43598   0.43944
 Alpha virt. eigenvalues --    0.44043   0.44314   0.44500   0.44600   0.44797
 Alpha virt. eigenvalues --    0.44893   0.45185   0.45479   0.45616   0.45848
 Alpha virt. eigenvalues --    0.45867   0.46155   0.46300   0.46474   0.46768
 Alpha virt. eigenvalues --    0.47096   0.47308   0.47411   0.47650   0.47785
 Alpha virt. eigenvalues --    0.48078   0.48308   0.48367   0.48515   0.48666
 Alpha virt. eigenvalues --    0.48979   0.49077   0.49465   0.49565   0.49781
 Alpha virt. eigenvalues --    0.49903   0.49929   0.50353   0.50614   0.50752
 Alpha virt. eigenvalues --    0.50906   0.51167   0.51219   0.51364   0.51602
 Alpha virt. eigenvalues --    0.51773   0.52121   0.52271   0.52577   0.52797
 Alpha virt. eigenvalues --    0.53081   0.53223   0.53256   0.53543   0.53628
 Alpha virt. eigenvalues --    0.53796   0.54243   0.54390   0.54623   0.54892
 Alpha virt. eigenvalues --    0.54985   0.55110   0.55300   0.55616   0.55887
 Alpha virt. eigenvalues --    0.56134   0.56279   0.56346   0.56619   0.56865
 Alpha virt. eigenvalues --    0.56940   0.57295   0.57654   0.57816   0.58071
 Alpha virt. eigenvalues --    0.58682   0.58906   0.59057   0.59316   0.59764
 Alpha virt. eigenvalues --    0.60235   0.60320   0.60902   0.61033   0.61220
 Alpha virt. eigenvalues --    0.61612   0.61713   0.61942   0.62393   0.62672
 Alpha virt. eigenvalues --    0.62933   0.63114   0.63280   0.63511   0.64102
 Alpha virt. eigenvalues --    0.64171   0.64345   0.64622   0.64952   0.65305
 Alpha virt. eigenvalues --    0.65363   0.65715   0.66144   0.66414   0.66700
 Alpha virt. eigenvalues --    0.67143   0.67506   0.67848   0.68109   0.68307
 Alpha virt. eigenvalues --    0.68413   0.68781   0.69179   0.69278   0.69817
 Alpha virt. eigenvalues --    0.70131   0.70426   0.70984   0.71342   0.71632
 Alpha virt. eigenvalues --    0.71741   0.72019   0.72163   0.72360   0.73044
 Alpha virt. eigenvalues --    0.73595   0.73797   0.73919   0.74167   0.74526
 Alpha virt. eigenvalues --    0.74901   0.75098   0.75653   0.75976   0.76023
 Alpha virt. eigenvalues --    0.76246   0.77012   0.77185   0.77557   0.78122
 Alpha virt. eigenvalues --    0.78644   0.78981   0.79196   0.79760   0.79950
 Alpha virt. eigenvalues --    0.80567   0.80789   0.81105   0.81628   0.81736
 Alpha virt. eigenvalues --    0.82104   0.82527   0.82744   0.83033   0.83331
 Alpha virt. eigenvalues --    0.83898   0.84458   0.84666   0.85284   0.85330
 Alpha virt. eigenvalues --    0.85836   0.86480   0.87034   0.87395   0.87876
 Alpha virt. eigenvalues --    0.88295   0.88440   0.89097   0.89624   0.90355
 Alpha virt. eigenvalues --    0.91117   0.91417   0.92060   0.92426   0.93093
 Alpha virt. eigenvalues --    0.93618   0.94811   0.95049   0.95751   0.96169
 Alpha virt. eigenvalues --    0.96739   0.97455   0.97905   0.98761   0.99021
 Alpha virt. eigenvalues --    0.99595   1.00200   1.00510   1.01101   1.01268
 Alpha virt. eigenvalues --    1.01325   1.02119   1.02533   1.02579   1.03428
 Alpha virt. eigenvalues --    1.03704   1.04030   1.04378   1.04603   1.04969
 Alpha virt. eigenvalues --    1.05351   1.06069   1.06781   1.07311   1.07859
 Alpha virt. eigenvalues --    1.08315   1.08501   1.09181   1.09390   1.10066
 Alpha virt. eigenvalues --    1.10216   1.10871   1.11357   1.12111   1.12635
 Alpha virt. eigenvalues --    1.12894   1.13364   1.13467   1.13772   1.14242
 Alpha virt. eigenvalues --    1.14607   1.15141   1.15522   1.16011   1.16203
 Alpha virt. eigenvalues --    1.17082   1.17519   1.17958   1.18732   1.19010
 Alpha virt. eigenvalues --    1.19533   1.20393   1.21379   1.21751   1.22224
 Alpha virt. eigenvalues --    1.22920   1.23671   1.24112   1.25034   1.25799
 Alpha virt. eigenvalues --    1.25995   1.26637   1.27355   1.27653   1.28809
 Alpha virt. eigenvalues --    1.29321   1.29712   1.30200   1.30980   1.32663
 Alpha virt. eigenvalues --    1.33348   1.33546   1.34067   1.35689   1.36102
 Alpha virt. eigenvalues --    1.36640   1.38190   1.39153   1.39933   1.40610
 Alpha virt. eigenvalues --    1.41736   1.43120   1.44141   1.45719   1.46647
 Alpha virt. eigenvalues --    1.48064   1.49093   1.49928   1.51880   1.52970
 Alpha virt. eigenvalues --    1.54270   1.55263   1.55735   1.56707   1.57503
 Alpha virt. eigenvalues --    1.58050   1.60204   1.60958   1.62199   1.62498
 Alpha virt. eigenvalues --    1.63328   1.64347   1.64461   1.65162   1.66029
 Alpha virt. eigenvalues --    1.66907   1.67814   1.68285   1.68652   1.68815
 Alpha virt. eigenvalues --    1.69809   1.70743   1.71024   1.71406   1.71974
 Alpha virt. eigenvalues --    1.72449   1.73028   1.73697   1.74238   1.74730
 Alpha virt. eigenvalues --    1.75273   1.76138   1.76719   1.77418   1.78199
 Alpha virt. eigenvalues --    1.79205   1.79575   1.80091   1.80652   1.81888
 Alpha virt. eigenvalues --    1.82349   1.83705   1.84228   1.85375   1.86184
 Alpha virt. eigenvalues --    1.87068   1.87555   1.88262   1.89720   1.90992
 Alpha virt. eigenvalues --    1.91720   1.92554   1.92981   1.93915   1.95355
 Alpha virt. eigenvalues --    1.96367   1.96736   1.97753   1.98042   1.98246
 Alpha virt. eigenvalues --    1.98961   1.99800   2.00376   2.00716   2.00850
 Alpha virt. eigenvalues --    2.01528   2.01666   2.02273   2.02459   2.02759
 Alpha virt. eigenvalues --    2.03061   2.03554   2.04056   2.04570   2.04971
 Alpha virt. eigenvalues --    2.06222   2.06344   2.06569   2.07905   2.08175
 Alpha virt. eigenvalues --    2.08460   2.09670   2.09772   2.10918   2.11135
 Alpha virt. eigenvalues --    2.12375   2.12513   2.12936   2.15030   2.15682
 Alpha virt. eigenvalues --    2.16920   2.17523   2.18300   2.19836   2.21291
 Alpha virt. eigenvalues --    2.21813   2.22414   2.23035   2.23316   2.23941
 Alpha virt. eigenvalues --    2.25147   2.25456   2.27227   2.28219   2.28831
 Alpha virt. eigenvalues --    2.30045   2.30593   2.31559   2.32483   2.33985
 Alpha virt. eigenvalues --    2.34071   2.35216   2.35880   2.36588   2.36716
 Alpha virt. eigenvalues --    2.38580   2.38749   2.39677   2.39863   2.40258
 Alpha virt. eigenvalues --    2.41340   2.42339   2.42525   2.43236   2.43519
 Alpha virt. eigenvalues --    2.43899   2.44674   2.45390   2.45673   2.45936
 Alpha virt. eigenvalues --    2.46455   2.47455   2.47740   2.48194   2.49615
 Alpha virt. eigenvalues --    2.50414   2.50926   2.51729   2.52595   2.53927
 Alpha virt. eigenvalues --    2.54195   2.54660   2.55775   2.56003   2.58202
 Alpha virt. eigenvalues --    2.58743   2.60065   2.60364   2.61891   2.62441
 Alpha virt. eigenvalues --    2.63705   2.64263   2.65325   2.66761   2.67024
 Alpha virt. eigenvalues --    2.68046   2.68291   2.69109   2.70289   2.70363
 Alpha virt. eigenvalues --    2.70785   2.72185   2.72845   2.73955   2.74224
 Alpha virt. eigenvalues --    2.75108   2.75447   2.75958   2.76494   2.76939
 Alpha virt. eigenvalues --    2.77102   2.77767   2.79162   2.79465   2.80634
 Alpha virt. eigenvalues --    2.81342   2.82159   2.82674   2.84107   2.84370
 Alpha virt. eigenvalues --    2.84808   2.86122   2.86641   2.87766   2.89759
 Alpha virt. eigenvalues --    2.90574   2.91587   2.92053   2.93049   2.93767
 Alpha virt. eigenvalues --    2.95531   2.96830   2.97686   2.98737   2.99936
 Alpha virt. eigenvalues --    3.01047   3.03128   3.04225   3.05314   3.08615
 Alpha virt. eigenvalues --    3.11344   3.12509   3.13050   3.13759   3.14599
 Alpha virt. eigenvalues --    3.15386   3.17014   3.18317   3.18998   3.21347
 Alpha virt. eigenvalues --    3.22252   3.23272   3.24231   3.25225   3.25764
 Alpha virt. eigenvalues --    3.26801   3.28025   3.28152   3.31893   3.32745
 Alpha virt. eigenvalues --    3.34662   3.35390   3.37735   3.38832   3.40492
 Alpha virt. eigenvalues --    3.43351   3.43677   3.44123   3.44818   3.45756
 Alpha virt. eigenvalues --    3.48714   3.49031   3.52646   3.54272   3.55836
 Alpha virt. eigenvalues --    3.57605   3.59404   3.63085   3.66406   3.72432
 Alpha virt. eigenvalues --    3.81241   3.89631   3.93098   3.95158
          Condensed to atoms (all electrons):
               1          2          3          4          5          6
     1  C   40.737726  -5.294986 -13.561323   0.969910  -0.195895   1.130297
     2  O   -5.294986  12.031016   1.634507  -0.153093   0.028665  -0.748713
     3  C  -13.561323   1.634507  27.236694  -1.271708  -1.889307  -3.986447
     4  H    0.969910  -0.153093  -1.271708   2.017282  -0.019893  -1.320668
     5  F   -0.195895   0.028665  -1.889307  -0.019893  11.479463  -0.471919
     6  C    1.130297  -0.748713  -3.986447  -1.320668  -0.471919  27.758882
     7  C   -4.982753   0.702285  -3.294766  -0.238836   0.948968  -3.142055
     8  N   -0.668022   0.215102  -0.832428   0.457980  -0.068296  -6.658820
     9  H    0.155578  -0.027031   0.169833  -0.019804  -0.008250  -0.152792
    10  C   -0.007493   0.082168   0.192790  -0.358524   0.274559   1.223179
    11  C   -0.003070   0.005725  -0.126804  -0.011723   0.001792  -0.344123
    12  C   -0.537944   0.107320  -0.277528  -0.054839   0.021610  -1.666659
    13  C   -0.166830   0.033923   0.271081   0.063767  -0.086332  -2.376783
    14  C   -0.008067  -0.001870   0.129060   0.017785  -0.003511  -0.768406
    15  C   -0.041770  -0.034256   0.021669   0.025156   0.006499   0.293136
    16  H   -0.097597   0.016507   0.096345  -0.017193  -0.001315  -0.015694
    17  H   -0.002391  -0.000698   0.014915   0.001399   0.000014  -0.044359
    18  H   -0.011135  -0.002762   0.012236  -0.002174   0.000871   0.090391
    19  H   -0.001222   0.000373  -0.004856  -0.000379   0.000151  -0.079978
    20  N    0.170981  -0.010971  -0.066369   0.042879  -0.010991  -1.114418
    21  H    0.018066   0.000061  -0.040748  -0.000406  -0.000741  -0.085619
    22  H    0.009859  -0.010071   0.083639   0.004663   0.008060   0.343387
    23  H   -0.523136   0.056674  -0.184129  -0.333496   0.033570  -0.224396
    24  C    1.562957  -0.044906  -1.307432   1.009428  -0.038244  -4.836843
    25  C   -0.104592  -0.026262  -0.091071  -0.047166   0.005857   0.062422
    26  C    0.024803  -0.097801   0.040398  -0.151017   0.027561   1.890876
    27  C    0.636341  -0.550848  -1.440931   0.101775  -0.001274   1.262857
    28  C   -0.098050   0.070261   0.498991  -0.063589  -0.005968   0.133052
    29  C    0.040036   0.016400  -0.076428   0.074705  -0.008890  -0.675589
    30  H    0.142637  -0.017843  -0.029805   0.048940  -0.000037   0.061442
    31  H    0.931373  -0.144140  -0.365358   0.110406  -0.012567  -0.529267
    32  H   -0.038399   0.004453   0.035582  -0.001349   0.000131   0.026568
    33  H   -0.014658   0.001848   0.013963  -0.001516  -0.000361  -0.061690
    34  C   -0.027168  -0.001265  -0.005218  -0.039498   0.000118   0.267352
    35  C  -20.806121   2.095367   5.437429  -0.352126   0.236658  -1.531276
    36  C    0.298969  -0.002631  -0.213084   0.007982   0.023263   0.015374
    37  C    2.895852  -0.561835  -1.436926   0.023307  -0.122929   0.359751
    38  C   -0.794308   0.035320   0.689734   0.076986  -0.014232  -0.103358
    39  C    0.223845   0.063378  -0.225536  -0.039061   0.005279  -0.122365
    40  C    1.237224  -0.074618  -0.554093  -0.032474   0.005629  -0.036937
    41  H   -0.149913   0.028772   0.423574  -0.155270  -0.097070   0.032056
    42  H    0.322691  -0.076439  -0.301554   0.007589   0.004741   0.119446
    43  H    0.013694  -0.002135   0.004970  -0.002640   0.000257  -0.002926
    44  H   -0.003982   0.000616  -0.024295   0.004383   0.005483  -0.018904
    45  H   -0.001986  -0.001718  -0.014296  -0.000608   0.001690   0.003352
    46  H   -0.000545  -0.000041  -0.001023  -0.002353   0.000030   0.024216
    47  H   -0.001864  -0.000350  -0.002142  -0.001542   0.000028   0.010147
    48  H    0.000256   0.000084  -0.000144  -0.002389  -0.000035   0.011245
               7          8          9         10         11         12
     1  C   -4.982753  -0.668022   0.155578  -0.007493  -0.003070  -0.537944
     2  O    0.702285   0.215102  -0.027031   0.082168   0.005725   0.107320
     3  C   -3.294766  -0.832428   0.169833   0.192790  -0.126804  -0.277528
     4  H   -0.238836   0.457980  -0.019804  -0.358524  -0.011723  -0.054839
     5  F    0.948968  -0.068296  -0.008250   0.274559   0.001792   0.021610
     6  C   -3.142055  -6.658820  -0.152792   1.223179  -0.344123  -1.666659
     7  C   31.073116   1.014247  -0.048085  -7.396305   0.147822   0.722673
     8  N    1.014247  19.776592   0.395550  -7.945113  -0.248936  -1.449736
     9  H   -0.048085   0.395550   1.294080  -0.460827   0.013959   0.220717
    10  C   -7.396305  -7.945113  -0.460827  26.706502  -1.176527  -3.209263
    11  C    0.147822  -0.248936   0.013959  -1.176527   8.281898   1.104899
    12  C    0.722673  -1.449736   0.220717  -3.209263   1.104899  22.399020
    13  C    2.350958   2.727060   0.021517  -6.712775   1.467591   0.508397
    14  C   -0.378745   0.650982  -0.071879   1.232280  -1.478690  -1.966703
    15  C    0.192268   1.300445  -0.085491  -0.422288  -0.976732  -6.142773
    16  H    0.101222  -0.386198   0.010133  -0.143969   0.294032   0.117219
    17  H   -0.037962   0.084344  -0.005893   0.002583  -0.441404  -0.101603
    18  H   -0.016288   0.096499  -0.002134  -0.031162  -0.278138  -0.652427
    19  H    0.006515  -0.040343  -0.002563  -0.142069   0.502714   0.281525
    20  N   -0.102779   0.369092  -0.168572   0.145401   0.141447  -2.765725
    21  H    0.043165   0.086134  -0.020757   0.036696  -0.027039  -0.463511
    22  H   -0.057987  -0.245397   0.098659  -0.212892   0.009762   0.441384
    23  H    1.020881   0.102997   0.012438  -0.166439  -0.001659   0.042166
    24  C   -8.639551   1.812689  -0.126860   0.921197   0.268463   0.533786
    25  C   -2.918633  -0.050866  -0.037705   0.975086  -0.252129  -0.343355
    26  C   -1.607273  -0.827808  -0.004997   1.902018  -0.105692  -0.215977
    27  C   -5.138830  -0.756433  -0.012713   2.637706  -0.515957  -1.187557
    28  C    3.163885   0.183541   0.065723  -2.419572   0.246557   0.340585
    29  C    1.613848   0.265771   0.016427  -1.086957  -0.014486  -0.017216
    30  H   -0.720604  -0.086747   0.001608   0.207424  -0.017666  -0.031035
    31  H   -0.901443  -0.134013  -0.017555   0.612882  -0.091417  -0.465871
    32  H    0.230426   0.062479  -0.001400  -0.234331   0.029649   0.150771
    33  H    0.094079   0.022241  -0.000209  -0.049599  -0.005596  -0.013230
    34  C   -0.073676  -0.105170   0.003082   0.119039  -0.045738   0.073239
    35  C    3.700071   0.109409  -0.067417   0.262267   0.007340   0.220170
    36  C   -0.076124  -0.010421   0.001909  -0.012807  -0.000031  -0.000193
    37  C   -1.197068  -0.176278   0.003969  -0.069061  -0.001615  -0.062934
    38  C   -0.059138  -0.010358   0.017813  -0.072434  -0.001212  -0.013829
    39  C    0.111880   0.001293  -0.000942  -0.021749   0.000024   0.006268
    40  C   -0.209464   0.037907   0.000215   0.045547   0.000140  -0.007555
    41  H   -0.295959  -0.027349   0.009571   0.015797   0.000387  -0.006419
    42  H   -0.067769  -0.018830   0.008670  -0.009142  -0.000141   0.002350
    43  H    0.000964  -0.002573  -0.000612  -0.000678  -0.000011  -0.000181
    44  H    0.025647   0.002761  -0.001077   0.002068   0.000005   0.000227
    45  H   -0.003998  -0.000643   0.000257  -0.000831  -0.000004  -0.000091
    46  H   -0.001647  -0.010969   0.000771   0.025387  -0.015928  -0.011011
    47  H   -0.028601  -0.001632  -0.000445  -0.000964  -0.001480   0.002310
    48  H    0.004095  -0.010055   0.000739   0.030031  -0.006245   0.013952
              13         14         15         16         17         18
     1  C   -0.166830  -0.008067  -0.041770  -0.097597  -0.002391  -0.011135
     2  O    0.033923  -0.001870  -0.034256   0.016507  -0.000698  -0.002762
     3  C    0.271081   0.129060   0.021669   0.096345   0.014915   0.012236
     4  H    0.063767   0.017785   0.025156  -0.017193   0.001399  -0.002174
     5  F   -0.086332  -0.003511   0.006499  -0.001315   0.000014   0.000871
     6  C   -2.376783  -0.768406   0.293136  -0.015694  -0.044359   0.090391
     7  C    2.350958  -0.378745   0.192268   0.101222  -0.037962  -0.016288
     8  N    2.727060   0.650982   1.300445  -0.386198   0.084344   0.096499
     9  H    0.021517  -0.071879  -0.085491   0.010133  -0.005893  -0.002134
    10  C   -6.712775   1.232280  -0.422288  -0.143969   0.002583  -0.031162
    11  C    1.467591  -1.478690  -0.976732   0.294032  -0.441404  -0.278138
    12  C    0.508397  -1.966703  -6.142773   0.117219  -0.101603  -0.652427
    13  C   13.054459  -2.292996  -1.375284   0.771458  -0.531433  -0.126725
    14  C   -2.292996   9.731757   1.349230  -0.592756   0.835740   0.244518
    15  C   -1.375284   1.349230  11.017293  -0.177329   0.256467   0.738795
    16  H    0.771458  -0.592756  -0.177329   1.003663  -0.202203  -0.020833
    17  H   -0.531433   0.835740   0.256467  -0.202203   0.753915   0.035173
    18  H   -0.126725   0.244518   0.738795  -0.020833   0.035173   0.649146
    19  H    0.189620  -0.381846  -0.309099   0.037122  -0.139899  -0.146810
    20  N    0.437890   0.070010   0.819624   0.053515  -0.015601  -0.083670
    21  H    0.041155  -0.007886   0.240914   0.002236  -0.000583   0.015279
    22  H   -0.026270  -0.032007  -0.351223   0.010780  -0.004779  -0.024224
    23  H    0.107999   0.031647   0.024006  -0.044907   0.007196   0.002083
    24  C    0.610494  -0.137686  -0.729253  -0.141145  -0.031712  -0.084805
    25  C   -0.734962   0.692693   0.077874  -0.054194   0.061519   0.006133
    26  C   -1.361235   0.383025  -0.003793  -0.055605   0.049284   0.004907
    27  C   -1.922575   0.381373   0.603917  -0.161915   0.036640   0.039146
    28  C    0.991855  -0.423756  -0.001578   0.039211  -0.010234   0.039229
    29  C    0.763164  -0.380021   0.123226   0.011439  -0.034551  -0.001613
    30  H   -0.164680   0.023650  -0.005178  -0.009724   0.003820   0.000839
    31  H   -0.362132   0.092026   0.258529  -0.047521   0.007468   0.018628
    32  H    0.097571  -0.031797  -0.071298   0.003146  -0.000589   0.000885
    33  H    0.032876   0.006741   0.022844   0.001519  -0.000458   0.001521
    34  C   -0.072144  -0.035216  -0.082378  -0.000684  -0.004636  -0.010274
    35  C   -0.077280  -0.034709   0.017001   0.028024  -0.000992   0.001476
    36  C    0.001112   0.000098   0.000298  -0.000724   0.000020   0.000010
    37  C    0.048596   0.004830  -0.007106  -0.008757   0.000173   0.000250
    38  C    0.009606   0.002473   0.005817   0.001210   0.000048  -0.000237
    39  C   -0.001892  -0.001149   0.001783   0.000044  -0.000026   0.000048
    40  C   -0.008052   0.000872  -0.001266  -0.001355   0.000013  -0.000013
    41  H    0.003809  -0.003006  -0.001826   0.005958  -0.000613   0.000035
    42  H    0.001892  -0.000150  -0.000417  -0.000173  -0.000022   0.000123
    43  H   -0.000347  -0.000019   0.000059  -0.000085   0.000003   0.000012
    44  H   -0.000730   0.000021  -0.000017  -0.000210   0.000011  -0.000002
    45  H    0.000025  -0.000010   0.000010  -0.000033  -0.000000   0.000001
    46  H   -0.007210  -0.007413   0.008294   0.000033  -0.001787  -0.000744
    47  H   -0.004835   0.006175  -0.002263  -0.000739   0.000742   0.000488
    48  H   -0.010508  -0.003960  -0.012273   0.000498  -0.001295  -0.003565
              19         20         21         22         23         24
     1  C   -0.001222   0.170981   0.018066   0.009859  -0.523136   1.562957
     2  O    0.000373  -0.010971   0.000061  -0.010071   0.056674  -0.044906
     3  C   -0.004856  -0.066369  -0.040748   0.083639  -0.184129  -1.307432
     4  H   -0.000379   0.042879  -0.000406   0.004663  -0.333496   1.009428
     5  F    0.000151  -0.010991  -0.000741   0.008060   0.033570  -0.038244
     6  C   -0.079978  -1.114418  -0.085619   0.343387  -0.224396  -4.836843
     7  C    0.006515  -0.102779   0.043165  -0.057987   1.020881  -8.639551
     8  N   -0.040343   0.369092   0.086134  -0.245397   0.102997   1.812689
     9  H   -0.002563  -0.168572  -0.020757   0.098659   0.012438  -0.126860
    10  C   -0.142069   0.145401   0.036696  -0.212892  -0.166439   0.921197
    11  C    0.502714   0.141447  -0.027039   0.009762  -0.001659   0.268463
    12  C    0.281525  -2.765725  -0.463511   0.441384   0.042166   0.533786
    13  C    0.189620   0.437890   0.041155  -0.026270   0.107999   0.610494
    14  C   -0.381846   0.070010  -0.007886  -0.032007   0.031647  -0.137686
    15  C   -0.309099   0.819624   0.240914  -0.351223   0.024006  -0.729253
    16  H    0.037122   0.053515   0.002236   0.010780  -0.044907  -0.141145
    17  H   -0.139899  -0.015601  -0.000583  -0.004779   0.007196  -0.031712
    18  H   -0.146810  -0.083670   0.015279  -0.024224   0.002083  -0.084805
    19  H    0.729436   0.042992  -0.001104   0.005032   0.002330   0.013634
    20  N    0.042992   9.819098   0.661140  -0.199356  -0.017332   0.039526
    21  H   -0.001104   0.661140   1.036148  -0.485365   0.002330   0.004174
    22  H    0.005032  -0.199356  -0.485365   1.249276  -0.014768  -0.011831
    23  H    0.002330  -0.017332   0.002330  -0.014768   1.558802  -0.372727
    24  C    0.013634   0.039526   0.004174  -0.011831  -0.372727  29.450328
    25  C    0.012405   0.132024  -0.031194   0.042520  -0.022508  -1.561061
    26  C   -0.001088  -0.112680  -0.018833   0.063947  -0.537277  -5.660861
    27  C   -0.003717   0.126215  -0.021345  -0.100284  -0.074880  -7.812223
    28  C   -0.003674  -0.341074  -0.011482   0.156322   0.118323   2.200339
    29  C    0.001955  -0.001756   0.013131  -0.025087   0.209087   2.185879
    30  H   -0.004240  -0.005134  -0.001751   0.006737  -0.212532   0.206642
    31  H   -0.004873   0.189640   0.037885  -0.074062  -0.027866  -0.343587
    32  H   -0.002749  -0.048899  -0.004959   0.012906   0.009571   0.239125
    33  H    0.001957  -0.000685   0.000623  -0.002162   0.015478  -0.174604
    34  C   -0.021219  -0.052367  -0.003072   0.017335  -0.023320  -0.778229
    35  C    0.000108  -0.100878   0.005485   0.015276   0.245328  -1.232652
    36  C   -0.000002  -0.000305   0.000084  -0.001701  -0.006639   0.013924
    37  C   -0.000123   0.001026  -0.003321   0.008453  -0.108901   0.302662
    38  C   -0.000023   0.029195   0.000414  -0.023824   0.005060  -0.025168
    39  C   -0.000011  -0.004961   0.000416   0.004563  -0.000032  -0.054576
    40  C   -0.000006   0.001055  -0.000191   0.001855   0.001909   0.066029
    41  H   -0.000028  -0.003770  -0.000116   0.000709  -0.037049  -0.057091
    42  H   -0.000009  -0.005708   0.000822  -0.006708  -0.000893   0.022469
    43  H   -0.000002  -0.000146  -0.000125   0.001265  -0.000353  -0.001215
    44  H    0.000000   0.000066  -0.000002   0.000133   0.004327   0.001761
    45  H   -0.000000  -0.000015  -0.000003  -0.000080  -0.000247  -0.000001
    46  H   -0.005732  -0.002476   0.000184   0.000700  -0.002484   0.011509
    47  H   -0.000649  -0.000198  -0.000589   0.001168  -0.000591  -0.018429
    48  H   -0.000939  -0.008571   0.000093  -0.000189  -0.002947  -0.070230
              25         26         27         28         29         30
     1  C   -0.104592   0.024803   0.636341  -0.098050   0.040036   0.142637
     2  O   -0.026262  -0.097801  -0.550848   0.070261   0.016400  -0.017843
     3  C   -0.091071   0.040398  -1.440931   0.498991  -0.076428  -0.029805
     4  H   -0.047166  -0.151017   0.101775  -0.063589   0.074705   0.048940
     5  F    0.005857   0.027561  -0.001274  -0.005968  -0.008890  -0.000037
     6  C    0.062422   1.890876   1.262857   0.133052  -0.675589   0.061442
     7  C   -2.918633  -1.607273  -5.138830   3.163885   1.613848  -0.720604
     8  N   -0.050866  -0.827808  -0.756433   0.183541   0.265771  -0.086747
     9  H   -0.037705  -0.004997  -0.012713   0.065723   0.016427   0.001608
    10  C    0.975086   1.902018   2.637706  -2.419572  -1.086957   0.207424
    11  C   -0.252129  -0.105692  -0.515957   0.246557  -0.014486  -0.017666
    12  C   -0.343355  -0.215977  -1.187557   0.340585  -0.017216  -0.031035
    13  C   -0.734962  -1.361235  -1.922575   0.991855   0.763164  -0.164680
    14  C    0.692693   0.383025   0.381373  -0.423756  -0.380021   0.023650
    15  C    0.077874  -0.003793   0.603917  -0.001578   0.123226  -0.005178
    16  H   -0.054194  -0.055605  -0.161915   0.039211   0.011439  -0.009724
    17  H    0.061519   0.049284   0.036640  -0.010234  -0.034551   0.003820
    18  H    0.006133   0.004907   0.039146   0.039229  -0.001613   0.000839
    19  H    0.012405  -0.001088  -0.003717  -0.003674   0.001955  -0.004240
    20  N    0.132024  -0.112680   0.126215  -0.341074  -0.001756  -0.005134
    21  H   -0.031194  -0.018833  -0.021345  -0.011482   0.013131  -0.001751
    22  H    0.042520   0.063947  -0.100284   0.156322  -0.025087   0.006737
    23  H   -0.022508  -0.537277  -0.074880   0.118323   0.209087  -0.212532
    24  C   -1.561061  -5.660861  -7.812223   2.200339   2.185879   0.206642
    25  C   19.279989   0.522732   2.718931  -3.599529  -3.269861   0.109980
    26  C    0.522732  16.607977   1.383918  -1.444349  -5.113236   0.508032
    27  C    2.718931   1.383918  27.109485  -9.706410  -1.069703   0.071132
    28  C   -3.599529  -1.444349  -9.706410  15.827869   0.964833   0.010981
    29  C   -3.269861  -5.113236  -1.069703   0.964833  11.475413  -0.385966
    30  H    0.109980   0.508032   0.071132   0.010981  -0.385966   1.028054
    31  H   -0.195021  -0.180740   0.926284  -0.711284   0.164531   0.003902
    32  H   -0.317414   0.021295  -0.891039   0.816198   0.017571   0.000022
    33  H   -0.183171  -0.315980   0.176135  -0.062398   0.567479  -0.142938
    34  C   -2.547420   0.430156  -0.241483  -1.299156  -0.409905   0.009690
    35  C    0.032704   0.098859  -0.025944   0.002128  -0.035572  -0.030544
    36  C   -0.000398  -0.002072   0.001925   0.001953   0.000371   0.000616
    37  C    0.006732   0.009534   0.011791   0.002778  -0.004797   0.018319
    38  C   -0.012027  -0.024924  -0.020558   0.012228   0.008638  -0.004250
    39  C    0.000376   0.005092   0.031489   0.002136  -0.000446   0.000452
    40  C    0.002965  -0.005477   0.002971  -0.005642  -0.001370   0.002443
    41  H    0.000697   0.012327  -0.002491   0.010593  -0.005211   0.008395
    42  H   -0.002341  -0.004658  -0.022690   0.008445   0.002475  -0.000266
    43  H    0.000158   0.000549   0.002880  -0.000297  -0.000118   0.000109
    44  H    0.000141  -0.000130  -0.000830  -0.000498  -0.000084  -0.000345
    45  H   -0.000014  -0.000044   0.000282   0.000114   0.000018   0.000035
    46  H   -0.118758   0.023160  -0.041956  -0.056860   0.029314   0.004862
    47  H    0.049408  -0.030235   0.007680  -0.048811  -0.085790   0.000705
    48  H   -0.321344   0.113103   0.049861  -0.154830   0.027056   0.003039
              31         32         33         34         35         36
     1  C    0.931373  -0.038399  -0.014658  -0.027168 -20.806121   0.298969
     2  O   -0.144140   0.004453   0.001848  -0.001265   2.095367  -0.002631
     3  C   -0.365358   0.035582   0.013963  -0.005218   5.437429  -0.213084
     4  H    0.110406  -0.001349  -0.001516  -0.039498  -0.352126   0.007982
     5  F   -0.012567   0.000131  -0.000361   0.000118   0.236658   0.023263
     6  C   -0.529267   0.026568  -0.061690   0.267352  -1.531276   0.015374
     7  C   -0.901443   0.230426   0.094079  -0.073676   3.700071  -0.076124
     8  N   -0.134013   0.062479   0.022241  -0.105170   0.109409  -0.010421
     9  H   -0.017555  -0.001400  -0.000209   0.003082  -0.067417   0.001909
    10  C    0.612882  -0.234331  -0.049599   0.119039   0.262267  -0.012807
    11  C   -0.091417   0.029649  -0.005596  -0.045738   0.007340  -0.000031
    12  C   -0.465871   0.150771  -0.013230   0.073239   0.220170  -0.000193
    13  C   -0.362132   0.097571   0.032876  -0.072144  -0.077280   0.001112
    14  C    0.092026  -0.031797   0.006741  -0.035216  -0.034709   0.000098
    15  C    0.258529  -0.071298   0.022844  -0.082378   0.017001   0.000298
    16  H   -0.047521   0.003146   0.001519  -0.000684   0.028024  -0.000724
    17  H    0.007468  -0.000589  -0.000458  -0.004636  -0.000992   0.000020
    18  H    0.018628   0.000885   0.001521  -0.010274   0.001476   0.000010
    19  H   -0.004873  -0.002749   0.001957  -0.021219   0.000108  -0.000002
    20  N    0.189640  -0.048899  -0.000685  -0.052367  -0.100878  -0.000305
    21  H    0.037885  -0.004959   0.000623  -0.003072   0.005485   0.000084
    22  H   -0.074062   0.012906  -0.002162   0.017335   0.015276  -0.001701
    23  H   -0.027866   0.009571   0.015478  -0.023320   0.245328  -0.006639
    24  C   -0.343587   0.239125  -0.174604  -0.778229  -1.232652   0.013924
    25  C   -0.195021  -0.317414  -0.183171  -2.547420   0.032704  -0.000398
    26  C   -0.180740   0.021295  -0.315980   0.430156   0.098859  -0.002072
    27  C    0.926284  -0.891039   0.176135  -0.241483  -0.025944   0.001925
    28  C   -0.711284   0.816198  -0.062398  -1.299156   0.002128   0.001953
    29  C    0.164531   0.017571   0.567479  -0.409905  -0.035572   0.000371
    30  H    0.003902   0.000022  -0.142938   0.009690  -0.030544   0.000616
    31  H    2.564071  -0.365595   0.017995  -0.089782  -0.325108  -0.002559
    32  H   -0.365595   0.953939  -0.003786  -0.159167   0.008013   0.000119
    33  H    0.017995  -0.003786   0.820548  -0.140920   0.001297   0.000018
    34  C   -0.089782  -0.159167  -0.140920  10.627555   0.004983  -0.000003
    35  C   -0.325108   0.008013   0.001297   0.004983  27.387825  -1.414795
    36  C   -0.002559   0.000119   0.000018  -0.000003  -1.414795   6.665168
    37  C    0.086831  -0.003070  -0.000578   0.000997  -3.902541   0.497719
    38  C   -0.014453   0.001296   0.000509  -0.001374  -2.491978   0.908765
    39  C    0.001234   0.000433  -0.000051   0.000118   0.898722  -0.325173
    40  C    0.005850  -0.000485  -0.000127   0.000035  -0.240448  -0.273708
    41  H    0.001978   0.000022  -0.000375   0.000882  -0.415600   0.113006
    42  H   -0.007462   0.000825   0.000217  -0.000093  -0.730293   0.138423
    43  H    0.001679  -0.000063  -0.000011   0.000011   0.018182  -0.149781
    44  H   -0.000408  -0.000014  -0.000001  -0.000004   0.156695  -0.239563
    45  H    0.000008   0.000002   0.000002   0.000001  -0.061268   0.245281
    46  H   -0.003412  -0.017792  -0.024548   0.440568   0.000609  -0.000000
    47  H   -0.001640  -0.025128  -0.023891   0.475880   0.000554  -0.000004
    48  H    0.010785  -0.024753  -0.000848   0.558510  -0.000955  -0.000002
              37         38         39         40         41         42
     1  C    2.895852  -0.794308   0.223845   1.237224  -0.149913   0.322691
     2  O   -0.561835   0.035320   0.063378  -0.074618   0.028772  -0.076439
     3  C   -1.436926   0.689734  -0.225536  -0.554093   0.423574  -0.301554
     4  H    0.023307   0.076986  -0.039061  -0.032474  -0.155270   0.007589
     5  F   -0.122929  -0.014232   0.005279   0.005629  -0.097070   0.004741
     6  C    0.359751  -0.103358  -0.122365  -0.036937   0.032056   0.119446
     7  C   -1.197068  -0.059138   0.111880  -0.209464  -0.295959  -0.067769
     8  N   -0.176278  -0.010358   0.001293   0.037907  -0.027349  -0.018830
     9  H    0.003969   0.017813  -0.000942   0.000215   0.009571   0.008670
    10  C   -0.069061  -0.072434  -0.021749   0.045547   0.015797  -0.009142
    11  C   -0.001615  -0.001212   0.000024   0.000140   0.000387  -0.000141
    12  C   -0.062934  -0.013829   0.006268  -0.007555  -0.006419   0.002350
    13  C    0.048596   0.009606  -0.001892  -0.008052   0.003809   0.001892
    14  C    0.004830   0.002473  -0.001149   0.000872  -0.003006  -0.000150
    15  C   -0.007106   0.005817   0.001783  -0.001266  -0.001826  -0.000417
    16  H   -0.008757   0.001210   0.000044  -0.001355   0.005958  -0.000173
    17  H    0.000173   0.000048  -0.000026   0.000013  -0.000613  -0.000022
    18  H    0.000250  -0.000237   0.000048  -0.000013   0.000035   0.000123
    19  H   -0.000123  -0.000023  -0.000011  -0.000006  -0.000028  -0.000009
    20  N    0.001026   0.029195  -0.004961   0.001055  -0.003770  -0.005708
    21  H   -0.003321   0.000414   0.000416  -0.000191  -0.000116   0.000822
    22  H    0.008453  -0.023824   0.004563   0.001855   0.000709  -0.006708
    23  H   -0.108901   0.005060  -0.000032   0.001909  -0.037049  -0.000893
    24  C    0.302662  -0.025168  -0.054576   0.066029  -0.057091   0.022469
    25  C    0.006732  -0.012027   0.000376   0.002965   0.000697  -0.002341
    26  C    0.009534  -0.024924   0.005092  -0.005477   0.012327  -0.004658
    27  C    0.011791  -0.020558   0.031489   0.002971  -0.002491  -0.022690
    28  C    0.002778   0.012228   0.002136  -0.005642   0.010593   0.008445
    29  C   -0.004797   0.008638  -0.000446  -0.001370  -0.005211   0.002475
    30  H    0.018319  -0.004250   0.000452   0.002443   0.008395  -0.000266
    31  H    0.086831  -0.014453   0.001234   0.005850   0.001978  -0.007462
    32  H   -0.003070   0.001296   0.000433  -0.000485   0.000022   0.000825
    33  H   -0.000578   0.000509  -0.000051  -0.000127  -0.000375   0.000217
    34  C    0.000997  -0.001374   0.000118   0.000035   0.000882  -0.000093
    35  C   -3.902541  -2.491978   0.898722  -0.240448  -0.415600  -0.730293
    36  C    0.497719   0.908765  -0.325173  -0.273708   0.113006   0.138423
    37  C   11.059306  -0.382514  -0.395116  -1.427869   0.576771   0.278431
    38  C   -0.382514  10.113476  -1.608976  -0.345452   0.034717   0.505614
    39  C   -0.395116  -1.608976   7.664465   0.466879  -0.044075  -0.268118
    40  C   -1.427869  -0.345452   0.466879   8.015895  -0.269940  -0.163644
    41  H    0.576771   0.034717  -0.044075  -0.269940   0.976777   0.023720
    42  H    0.278431   0.505614  -0.268118  -0.163644   0.023720   0.885413
    43  H   -0.068108  -0.184491   0.394795   0.186691  -0.006494  -0.109216
    44  H   -0.322947  -0.036520   0.107047   0.632990  -0.148287  -0.012272
    45  H    0.127206   0.075591  -0.135514  -0.192151   0.015835   0.018575
    46  H   -0.000020  -0.000079   0.000006   0.000006   0.000057   0.000007
    47  H    0.000014  -0.000096   0.000010   0.000000   0.000031  -0.000038
    48  H    0.000365  -0.000148  -0.000001   0.000023   0.000083  -0.000057
              43         44         45         46         47         48
     1  C    0.013694  -0.003982  -0.001986  -0.000545  -0.001864   0.000256
     2  O   -0.002135   0.000616  -0.001718  -0.000041  -0.000350   0.000084
     3  C    0.004970  -0.024295  -0.014296  -0.001023  -0.002142  -0.000144
     4  H   -0.002640   0.004383  -0.000608  -0.002353  -0.001542  -0.002389
     5  F    0.000257   0.005483   0.001690   0.000030   0.000028  -0.000035
     6  C   -0.002926  -0.018904   0.003352   0.024216   0.010147   0.011245
     7  C    0.000964   0.025647  -0.003998  -0.001647  -0.028601   0.004095
     8  N   -0.002573   0.002761  -0.000643  -0.010969  -0.001632  -0.010055
     9  H   -0.000612  -0.001077   0.000257   0.000771  -0.000445   0.000739
    10  C   -0.000678   0.002068  -0.000831   0.025387  -0.000964   0.030031
    11  C   -0.000011   0.000005  -0.000004  -0.015928  -0.001480  -0.006245
    12  C   -0.000181   0.000227  -0.000091  -0.011011   0.002310   0.013952
    13  C   -0.000347  -0.000730   0.000025  -0.007210  -0.004835  -0.010508
    14  C   -0.000019   0.000021  -0.000010  -0.007413   0.006175  -0.003960
    15  C    0.000059  -0.000017   0.000010   0.008294  -0.002263  -0.012273
    16  H   -0.000085  -0.000210  -0.000033   0.000033  -0.000739   0.000498
    17  H    0.000003   0.000011  -0.000000  -0.001787   0.000742  -0.001295
    18  H    0.000012  -0.000002   0.000001  -0.000744   0.000488  -0.003565
    19  H   -0.000002   0.000000  -0.000000  -0.005732  -0.000649  -0.000939
    20  N   -0.000146   0.000066  -0.000015  -0.002476  -0.000198  -0.008571
    21  H   -0.000125  -0.000002  -0.000003   0.000184  -0.000589   0.000093
    22  H    0.001265   0.000133  -0.000080   0.000700   0.001168  -0.000189
    23  H   -0.000353   0.004327  -0.000247  -0.002484  -0.000591  -0.002947
    24  C   -0.001215   0.001761  -0.000001   0.011509  -0.018429  -0.070230
    25  C    0.000158   0.000141  -0.000014  -0.118758   0.049408  -0.321344
    26  C    0.000549  -0.000130  -0.000044   0.023160  -0.030235   0.113103
    27  C    0.002880  -0.000830   0.000282  -0.041956   0.007680   0.049861
    28  C   -0.000297  -0.000498   0.000114  -0.056860  -0.048811  -0.154830
    29  C   -0.000118  -0.000084   0.000018   0.029314  -0.085790   0.027056
    30  H    0.000109  -0.000345   0.000035   0.004862   0.000705   0.003039
    31  H    0.001679  -0.000408   0.000008  -0.003412  -0.001640   0.010785
    32  H   -0.000063  -0.000014   0.000002  -0.017792  -0.025128  -0.024753
    33  H   -0.000011  -0.000001   0.000002  -0.024548  -0.023891  -0.000848
    34  C    0.000011  -0.000004   0.000001   0.440568   0.475880   0.558510
    35  C    0.018182   0.156695  -0.061268   0.000609   0.000554  -0.000955
    36  C   -0.149781  -0.239563   0.245281  -0.000000  -0.000004  -0.000002
    37  C   -0.068108  -0.322947   0.127206  -0.000020   0.000014   0.000365
    38  C   -0.184491  -0.036520   0.075591  -0.000079  -0.000096  -0.000148
    39  C    0.394795   0.107047  -0.135514   0.000006   0.000010  -0.000001
    40  C    0.186691   0.632990  -0.192151   0.000006   0.000000   0.000023
    41  H   -0.006494  -0.148287   0.015835   0.000057   0.000031   0.000083
    42  H   -0.109216  -0.012272   0.018575   0.000007  -0.000038  -0.000057
    43  H    0.566363   0.019711  -0.073371   0.000000   0.000002   0.000004
    44  H    0.019711   0.641556  -0.078834   0.000000   0.000000  -0.000000
    45  H   -0.073371  -0.078834   0.511081   0.000000  -0.000000   0.000000
    46  H    0.000000   0.000000   0.000000   0.407370  -0.020014  -0.007716
    47  H    0.000002   0.000000  -0.000000  -0.020014   0.439435  -0.043125
    48  H    0.000004  -0.000000   0.000000  -0.007716  -0.043125   0.488786
 Mulliken charges:
               1
     1  C    2.622125
     2  O   -1.343544
     3  C    0.618336
     4  H    0.629010
     5  F   -1.062889
     6  C    2.001573
     7  C    0.367324
     8  N   -2.001681
     9  H   -0.177204
    10  C    0.711164
    11  C   -0.334016
    12  C    0.354574
    13  C   -0.183866
    14  C   -0.842733
    15  C   -0.570262
    16  H    0.577540
    17  H    0.464234
    18  H    0.501012
    19  H    0.471382
    20  N   -1.047408
    21  H   -0.015895
    22  H    0.311873
    23  H    0.327307
    24  C   -1.184093
    25  C   -1.950352
    26  C   -0.239771
    27  C   -0.596152
    28  C    0.560911
    29  C    0.111887
    30  H    0.386777
    31  H    0.375152
    32  H    0.521081
    33  H    0.424503
    34  C   -0.758977
    35  C   -1.113480
    36  C   -0.203683
    37  C   -0.061252
    38  C   -0.288549
    39  C   -0.742306
    40  C   -0.862807
    41  H    0.431390
    42  H    0.456166
    43  H    0.393640
    44  H    0.284306
    45  H    0.566397
    46  H    0.385435
    47  H    0.351303
    48  H    0.374515
 Sum of Mulliken charges =  -0.00000
 Mulliken charges with hydrogens summed into heavy atoms:
               1
     1  C    2.622125
     2  O   -1.343544
     3  C    1.247347
     5  F   -1.062889
     6  C    2.001573
     7  C    0.694631
     8  N   -2.178885
    10  C    0.711164
    11  C    0.137366
    12  C    0.354574
    13  C    0.393674
    14  C   -0.378499
    15  C   -0.069250
    20  N   -0.751430
    24  C   -1.184093
    25  C   -1.950352
    26  C    0.147006
    27  C   -0.221000
    28  C    1.081992
    29  C    0.536390
    34  C    0.352277
    35  C   -1.113480
    36  C    0.362713
    37  C    0.370138
    38  C    0.167618
    39  C   -0.348666
    40  C   -0.578501
 APT charges:
               1
     1  C    2.807346
     2  O   -0.866787
     3  C   -0.359287
     4  H    0.575875
     5  F   -0.171663
     6  C    1.472869
     7  C    0.350014
     8  N   -1.718012
     9  H    0.531362
    10  C   -1.120650
    11  C   -0.261375
    12  C   -0.640494
    13  C   -0.413819
    14  C   -0.597190
    15  C   -0.845201
    16  H    0.154102
    17  H    1.275578
    18  H    0.995646
    19  H    1.710510
    20  N   -2.041689
    21  H    0.908934
    22  H    0.657946
    23  H    1.158654
    24  C   -0.948046
    25  C   -1.626949
    26  C   -0.981195
    27  C   -1.868912
    28  C    0.835451
    29  C   -0.452085
    30  H    0.286891
    31  H   -0.270132
    32  H    1.419718
    33  H    1.336088
    34  C   -1.580304
    35  C   -2.890111
    36  C   -0.249698
    37  C   -0.411711
    38  C   -0.888927
    39  C   -0.661704
    40  C   -1.220497
    41  H   -0.359834
    42  H   -0.432844
    43  H    1.378905
    44  H    1.282774
    45  H    2.064798
    46  H    0.976771
    47  H    1.164538
    48  H    0.534347
 Sum of APT charges =  -0.00000
 APT charges with hydrogens summed into heavy atoms:
               1
     1  C    2.807346
     2  O   -0.866787
     3  C    0.216588
     5  F   -0.171663
     6  C    1.472869
     7  C    1.508668
     8  N   -1.186650
    10  C   -1.120650
    11  C    1.449135
    12  C   -0.640494
    13  C   -0.259717
    14  C    0.678388
    15  C    0.150445
    20  N   -0.474809
    24  C   -0.948046
    25  C   -1.626949
    26  C   -0.694304
    27  C   -2.139045
    28  C    2.255169
    29  C    0.884003
    34  C    1.095351
    35  C   -2.890111
    36  C    1.815100
    37  C   -0.771545
    38  C   -1.321771
    39  C    0.717201
    40  C    0.062278
 Electronic spatial extent (au):  <R**2>=          11732.7024
 Charge=              0.0000 electrons
 Dipole moment (field-independent basis, Debye):
    X=             -2.3594    Y=             -1.4240    Z=              0.8984  Tot=              2.8986
 Quadrupole moment (field-independent basis, Debye-Ang):
   XX=           -126.4149   YY=           -167.6578   ZZ=           -136.8685
   XY=             -0.9104   XZ=             -4.4248   YZ=            -11.0391
 Traceless Quadrupole moment (field-independent basis, Debye-Ang):
   XX=             17.2321   YY=            -24.0107   ZZ=              6.7786
   XY=             -0.9104   XZ=             -4.4248   YZ=            -11.0391
 Octapole moment (field-independent basis, Debye-Ang**2):
  XXX=            108.8325  YYY=             -4.7212  ZZZ=             23.1555  XYY=            -28.2613
  XXY=             32.8057  XXZ=             24.1368  XZZ=            -17.8150  YZZ=            -11.3042
  YYZ=              5.9447  XYZ=            -10.5679
 Hexadecapole moment (field-independent basis, Debye-Ang**3):
 XXXX=         -10204.1127 YYYY=          -2640.9557 ZZZZ=          -1219.9671 XXXY=             76.0932
 XXXZ=            -13.2040 YYYX=           -155.4219 YYYZ=             -3.9822 ZZZX=            -65.6005
 ZZZY=            -57.6850 XXYY=          -2540.9202 XXZZ=          -2008.1993 YYZZ=           -640.2415
 XXYZ=            -69.9924 YYXZ=            -16.5327 ZZXY=             29.2692
 N-N= 2.347417612357D+03 E-N=-7.428198528194D+03  KE= 1.166543142349D+03
  Exact polarizability:       0.000       0.000       0.000       0.000       0.000       0.000
 Approx polarizability:     404.107     -14.071     258.645      -2.745      -2.485     364.588
 No NMR shielding tensors so no spin-rotation constants.
 Leave Link  601 at Tue Apr 15 15:05:24 2025, MaxMem= 16106127360 cpu:               9.6 elap:               1.8
 (Enter /cm/shared/apps/Gaussian/g16-C01/g16/l701.exe)
 ... and contract with generalized density number  0.
 Compute integral second derivatives.
 R6Disp: Adding Grimme-D2 dispersion energy 2nd derivatives to the Hessian.
 D2PCM: PCM CHGder 2nd derivatives, FixD1E=F FixD2E=F DoIter=F DoCFld=F I1PDM=0
 GePol: Maximum number of non-zero 2nd derivatives   =     255
 Leave Link  701 at Tue Apr 15 15:06:02 2025, MaxMem= 16106127360 cpu:            1057.6 elap:              38.1
 (Enter /cm/shared/apps/Gaussian/g16-C01/g16/l702.exe)
 L702 exits ... SP integral derivatives will be done elsewhere.
 Leave Link  702 at Tue Apr 15 15:06:02 2025, MaxMem= 16106127360 cpu:               0.2 elap:               0.0
 (Enter /cm/shared/apps/Gaussian/g16-C01/g16/l703.exe)
 Integral derivatives from FoFJK, PRISM(SPDF).
 Compute integral second derivatives, UseDBF=F ICtDFT=           0.
 Calling FoFJK, ICntrl=    100127 FMM=F ISym2X=0 I1Cent= 0 IOpClX= 0 NMat=1 NMatS=1 NMatT=0.
 FoFJK:  IHMeth= 1 ICntrl=  100127 DoSepK=T KAlg= 0 I1Cent=           0 FoldK=F
 IRaf=         1 NMat=       1 IRICut=       1 DoRegI=T DoRafI=F ISym2E= 0 IDoP0=0 IntGTp=1.
 FoFCou: FMM=F IPFlag=           0 FMFlag=      100000 FMFlg1=         800
         NFxFlg=           0 DoJE=F BraDBF=F KetDBF=F FulRan=T
         wScrn=  0.000000 ICntrl=    100527 IOpCl=  0 I1Cent=           0 NGrid=           0
         NMat0=    1 NMatS0=      1 NMatT0=    0 NMatD0=    1 NMtDS0=    0 NMtDT0=    0
 Symmetry not used in FoFCou.
 Leave Link  703 at Tue Apr 15 15:40:25 2025, MaxMem= 16106127360 cpu:           81939.3 elap:            2063.2
 (Enter /cm/shared/apps/Gaussian/g16-C01/g16/l716.exe)
 Dipole        =-9.28254583D-01-5.60246874D-01 3.53457037D-01
 Polarizability= 0.00000000D+00 0.00000000D+00 0.00000000D+00
                 0.00000000D+00 0.00000000D+00 0.00000000D+00
 ***** Axes restored to original set *****
 -------------------------------------------------------------------
 Center     Atomic                   Forces (Hartrees/Bohr)
 Number     Number              X              Y              Z
 -------------------------------------------------------------------
      1        6          -0.026759708    0.017891585    0.033741423
      2        8           0.024420196   -0.018843234   -0.035979950
      3        6           0.007048877   -0.016555961   -0.010885136
      4        1          -0.003815927   -0.009998553    0.003640586
      5        9          -0.013929550    0.022741968    0.009705089
      6        6           0.001536143   -0.000928374   -0.000485453
      7        6           0.006024174   -0.001488243    0.000629249
      8        7          -0.000866659   -0.001924163    0.000401827
      9        1          -0.004574508    0.006874854   -0.005003208
     10        6           0.008549573    0.001358808   -0.000872320
     11        6           0.002975366    0.000594108   -0.000347336
     12        6           0.004197933    0.002563463    0.011570192
     13        6          -0.003357652   -0.000925567    0.001965559
     14        6           0.001564965    0.000554623    0.002824628
     15        6           0.001841420   -0.000168874   -0.002764558
     16        1           0.000227375    0.000126981    0.000773811
     17        1           0.000503973    0.000173556    0.000589677
     18        1           0.000512622    0.000193543   -0.000418486
     19        1           0.000690633    0.000199357    0.000098838
     20        7          -0.001648328   -0.003379258   -0.002370976
     21        1           0.003789660    0.001509445   -0.009228093
     22        1          -0.009529693   -0.001513506   -0.001448793
     23        1           0.001420259   -0.001107676    0.003659910
     24        6          -0.002197927    0.002002155    0.000212264
     25        6          -0.003807619    0.001461654    0.001195058
     26        6          -0.001560998    0.000876860    0.002303815
     27        6          -0.002815972    0.001527109   -0.000669077
     28        6           0.001920933   -0.000535517   -0.002165374
     29        6           0.002059002   -0.001018560   -0.000026042
     30        1          -0.000071369   -0.000194760    0.000790423
     31        1          -0.000144506   -0.000276228   -0.000347301
     32        1           0.000085932   -0.000162580   -0.000745958
     33        1           0.000700358   -0.000426273    0.000618809
     34        6           0.001315631   -0.000279767   -0.000189029
     35        6           0.003171699    0.001152077    0.000292801
     36        6          -0.002778888   -0.000157986   -0.000094698
     37        6           0.002592694   -0.000478672    0.001538695
     38        6           0.003012709   -0.000012197   -0.000958501
     39        6          -0.001934650    0.000009926   -0.002607799
     40        6          -0.001774392   -0.000023850    0.002750974
     41        1           0.000061993   -0.000189023    0.000587854
     42        1          -0.000239776    0.000066555   -0.000835197
     43        1          -0.000334424   -0.000011159   -0.000545881
     44        1          -0.000357206    0.000005205    0.000471350
     45        1          -0.000647729   -0.000021991    0.000015726
     46        1           0.001759515    0.000469015    0.000356086
     47        1           0.000532373   -0.001813651    0.000065458
     48        1           0.000631473    0.000082775   -0.001810935
 -------------------------------------------------------------------
 Cartesian Forces:  Max     0.035979950 RMS     0.006765015
 FormGI is forming the generalized inverse of G from B-inverse, IUseBI=4.
 Leave Link  716 at Tue Apr 15 15:40:25 2025, MaxMem= 16106127360 cpu:               1.1 elap:               0.1
 (Enter /cm/shared/apps/Gaussian/g16-C01/g16/l103.exe)

 GradGradGradGradGradGradGradGradGradGradGradGradGradGradGradGradGradGrad
 Berny optimization.
 Red2BG is reusing G-inverse.
 Internal  Forces:  Max     0.047368052 RMS     0.004038784
 Search for a saddle point.
 Step number   1 out of a maximum of  270
 All quantities printed in internal units (Hartrees-Bohrs-Radians)
 Swapping is turned off.
 Second derivative matrix not updated -- analytic derivatives used.
 ITU=  0
     Eigenvalues ---   -0.08017  -0.00757   0.00012   0.00071   0.00434
     Eigenvalues ---    0.00484   0.00578   0.00807   0.00903   0.00957
     Eigenvalues ---    0.01449   0.01488   0.01535   0.01596   0.01671
     Eigenvalues ---    0.01710   0.01720   0.01752   0.01754   0.01765
     Eigenvalues ---    0.01839   0.01923   0.02021   0.02089   0.02109
     Eigenvalues ---    0.02161   0.02197   0.02275   0.02352   0.02374
     Eigenvalues ---    0.02379   0.02384   0.02445   0.02531   0.02624
     Eigenvalues ---    0.02639   0.02668   0.02743   0.02761   0.02831
     Eigenvalues ---    0.02912   0.03543   0.03763   0.04000   0.05534
     Eigenvalues ---    0.05707   0.05718   0.07151   0.07622   0.08058
     Eigenvalues ---    0.10538   0.10717   0.10725   0.10779   0.11228
     Eigenvalues ---    0.11356   0.11433   0.11593   0.11736   0.11921
     Eigenvalues ---    0.11951   0.12028   0.12119   0.12171   0.12326
     Eigenvalues ---    0.12581   0.12709   0.12889   0.14349   0.14357
     Eigenvalues ---    0.17178   0.17862   0.17998   0.18262   0.18510
     Eigenvalues ---    0.18762   0.19005   0.19160   0.19175   0.19221
     Eigenvalues ---    0.19378   0.19608   0.19672   0.19966   0.20588
     Eigenvalues ---    0.21401   0.22018   0.22959   0.24574   0.27636
     Eigenvalues ---    0.28299   0.29023   0.30565   0.31349   0.32474
     Eigenvalues ---    0.33109   0.33238   0.33481   0.33619   0.33765
     Eigenvalues ---    0.34111   0.34333   0.35399   0.35576   0.35848
     Eigenvalues ---    0.35880   0.35887   0.36106   0.36118   0.36152
     Eigenvalues ---    0.36206   0.36295   0.36315   0.36467   0.36540
     Eigenvalues ---    0.36849   0.38205   0.39003   0.41462   0.41587
     Eigenvalues ---    0.42300   0.42543   0.43140   0.43331   0.44672
     Eigenvalues ---    0.45389   0.45740   0.47083   0.47087   0.47174
     Eigenvalues ---    0.47177   0.47247   0.49216   0.50936   0.51085
     Eigenvalues ---    0.52038   0.55288   0.60364
 Eigenvectors required to have negative eigenvalues:
                          R4        R7        A16       D24       A14
   1                    0.58580  -0.55838  -0.17552   0.16909   0.15741
                          D27       D12       A7        A8        D4
   1                    0.15144  -0.14953   0.14783  -0.14248  -0.13604
 Eigenvalue     2 is  -7.57D-03 should be greater than     0.000000 Eigenvector:
                          D64       D65       D66       D63       A42
   1                   -0.53954   0.49778  -0.48509   0.44332   0.07919
                          A41       D61       D44       D46       D62
   1                    0.06436  -0.05431   0.05315   0.05314  -0.05303
 RFO step:  Lambda0=1.885287624D-04 Lambda=-1.37312788D-02.
 Linear search not attempted -- option 19 set.
 Iteration  1 RMS(Cart)=  0.04235053 RMS(Int)=  0.02219703
 Iteration  2 RMS(Cart)=  0.02427329 RMS(Int)=  0.00907910
 Iteration  3 RMS(Cart)=  0.00251675 RMS(Int)=  0.00875325
 Iteration  4 RMS(Cart)=  0.00020535 RMS(Int)=  0.00875235
 Iteration  5 RMS(Cart)=  0.00002385 RMS(Int)=  0.00875234
 Iteration  6 RMS(Cart)=  0.00000278 RMS(Int)=  0.00875234
 Iteration  7 RMS(Cart)=  0.00000032 RMS(Int)=  0.00875234
 ITry= 1 IFail=0 DXMaxC= 2.85D-01 DCOld= 1.00D+10 DXMaxT= 3.00D-01 DXLimC= 3.00D+00 Rises=F
 Variable       Old X    -DE/DX   Delta X   Delta X   Delta X     New X
                                 (Linear)    (Quad)   (Total)
    R1        2.39928  -0.04737   0.00000  -0.08180  -0.08180   2.31747
    R2        2.78620  -0.00230   0.00000   0.00744   0.00744   2.79364
    R3        2.80067   0.00076   0.00000   0.02210   0.02210   2.82277
    R4        2.80521  -0.00892   0.00000  -0.04023  -0.03971   2.76550
    R5        2.79013  -0.02838   0.00000  -0.17773  -0.17773   2.61240
    R6        2.74867  -0.00685   0.00000  -0.01107  -0.01124   2.73744
    R7        2.82190  -0.00600   0.00000  -0.09700  -0.09684   2.72506
    R8        2.69703  -0.00385   0.00000  -0.00825  -0.00877   2.68826
    R9        2.53604  -0.00891   0.00000  -0.01005  -0.01005   2.52599
   R10        2.07859  -0.00353   0.00000  -0.00902  -0.00902   2.06957
   R11        2.78946   0.00190   0.00000   0.00726   0.00726   2.79672
   R12        1.93791  -0.00958   0.00000  -0.02108  -0.02108   1.91682
   R13        2.71491  -0.01038   0.00000  -0.03045  -0.03045   2.68446
   R14        2.65832  -0.00181   0.00000  -0.00211  -0.00209   2.65624
   R15        2.63110  -0.00299   0.00000  -0.00447  -0.00447   2.62663
   R16        2.64585  -0.00383   0.00000  -0.00901  -0.00903   2.63681
   R17        2.62793  -0.00349   0.00000  -0.00526  -0.00526   2.62267
   R18        2.05833  -0.00071   0.00000  -0.00182  -0.00182   2.05651
   R19        2.66002  -0.00405   0.00000  -0.01028  -0.01025   2.64977
   R20        2.61837  -0.01529   0.00000  -0.01611  -0.01611   2.60225
   R21        2.63267  -0.00417   0.00000  -0.00768  -0.00771   2.62496
   R22        2.05717  -0.00054   0.00000  -0.00117  -0.00117   2.05599
   R23        2.05597  -0.00077   0.00000  -0.00183  -0.00183   2.05414
   R24        2.05822  -0.00063   0.00000  -0.00105  -0.00105   2.05717
   R25        1.92407  -0.00991   0.00000  -0.01640  -0.01640   1.90767
   R26        1.92381  -0.00954   0.00000  -0.01371  -0.01371   1.91010
   R27        2.64868  -0.00198   0.00000  -0.00432  -0.00432   2.64436
   R28        2.64552  -0.00223   0.00000  -0.00391  -0.00391   2.64161
   R29        2.64184  -0.00147   0.00000  -0.00194  -0.00194   2.63989
   R30        2.64702  -0.00190   0.00000  -0.00277  -0.00276   2.64426
   R31        2.85824  -0.00477   0.00000  -0.01459  -0.01459   2.84365
   R32        2.63135  -0.00321   0.00000  -0.00616  -0.00616   2.62518
   R33        2.06001  -0.00078   0.00000  -0.00181  -0.00181   2.05821
   R34        2.63283  -0.00303   0.00000  -0.00568  -0.00568   2.62715
   R35        2.05596  -0.00023   0.00000   0.00011   0.00011   2.05608
   R36        2.05969  -0.00076   0.00000  -0.00162  -0.00162   2.05808
   R37        2.06100  -0.00102   0.00000  -0.00244  -0.00244   2.05856
   R38        2.07821  -0.00174   0.00000  -0.00488  -0.00488   2.07333
   R39        2.08014  -0.00183   0.00000  -0.00517  -0.00517   2.07497
   R40        2.07501  -0.00186   0.00000  -0.00525  -0.00525   2.06976
   R41        2.64832  -0.00279   0.00000  -0.00662  -0.00662   2.64170
   R42        2.64646  -0.00243   0.00000  -0.00531  -0.00531   2.64116
   R43        2.64024  -0.00326   0.00000  -0.00636  -0.00636   2.63388
   R44        2.64009  -0.00339   0.00000  -0.00706  -0.00705   2.63304
   R45        2.05790  -0.00065   0.00000  -0.00159  -0.00159   2.05630
   R46        2.63377  -0.00391   0.00000  -0.00625  -0.00625   2.62752
   R47        2.05568  -0.00054   0.00000  -0.00112  -0.00112   2.05456
   R48        2.63354  -0.00392   0.00000  -0.00694  -0.00694   2.62660
   R49        2.05655  -0.00062   0.00000  -0.00116  -0.00116   2.05540
   R50        2.05713  -0.00064   0.00000  -0.00139  -0.00139   2.05574
   R51        2.05689  -0.00058   0.00000  -0.00123  -0.00123   2.05566
    A1        2.10406   0.00155   0.00000   0.02700   0.02700   2.13106
    A2        2.10447  -0.00180   0.00000  -0.00606  -0.00606   2.09841
    A3        2.07388   0.00024   0.00000  -0.02081  -0.02081   2.05307
    A4        1.64926   0.00003   0.00000  -0.03862  -0.03921   1.61005
    A5        1.91307  -0.00003   0.00000   0.03315   0.03309   1.94615
    A6        2.07219   0.00023   0.00000  -0.02200  -0.02296   2.04923
    A7        2.44723   0.00023   0.00000   0.00534   0.00557   2.45280
    A8        1.35010  -0.00048   0.00000  -0.03159  -0.03175   1.31836
    A9        1.99772   0.00003   0.00000   0.02751   0.02746   2.02518
   A10        1.74454   0.00214   0.00000   0.04837   0.04928   1.79382
   A11        1.82581   0.00056   0.00000  -0.00142  -0.00178   1.82403
   A12        2.18995  -0.00282   0.00000  -0.00578  -0.00563   2.18433
   A13        2.25745   0.00225   0.00000   0.00738   0.00758   2.26504
   A14        1.35976  -0.00218   0.00000  -0.01527  -0.01565   1.34412
   A15        1.37084  -0.00060   0.00000  -0.00029  -0.00043   1.37041
   A16        2.44584   0.00024   0.00000   0.01230   0.01248   2.45832
   A17        1.97824  -0.00225   0.00000  -0.01878  -0.01889   1.95934
   A18        2.14919   0.00276   0.00000   0.01679   0.01692   2.16610
   A19        1.99989   0.00016   0.00000  -0.00295  -0.00293   1.99696
   A20        2.06491  -0.00161   0.00000  -0.00740  -0.00743   2.05748
   A21        2.16615   0.00094   0.00000   0.00295   0.00292   2.16906
   A22        2.05164   0.00066   0.00000   0.00490   0.00486   2.05650
   A23        2.06635   0.00078   0.00000  -0.00064  -0.00068   2.06568
   A24        2.10078  -0.00023   0.00000   0.00419   0.00415   2.10493
   A25        2.11568  -0.00055   0.00000  -0.00374  -0.00369   2.11199
   A26        2.10848   0.00015   0.00000  -0.00182  -0.00182   2.10666
   A27        2.09364   0.00003   0.00000   0.00174   0.00174   2.09538
   A28        2.08106  -0.00018   0.00000   0.00007   0.00007   2.08113
   A29        2.05854  -0.00032   0.00000  -0.00030  -0.00041   2.05813
   A30        2.10987   0.00068   0.00000  -0.00741  -0.00764   2.10223
   A31        2.11478  -0.00036   0.00000   0.00783   0.00759   2.12236
   A32        2.10033   0.00038   0.00000   0.00242   0.00242   2.10274
   A33        2.07895  -0.00082   0.00000  -0.00577  -0.00578   2.07317
   A34        2.10391   0.00044   0.00000   0.00335   0.00334   2.10725
   A35        2.07756   0.00001   0.00000   0.00045   0.00043   2.07798
   A36        2.10588   0.00017   0.00000   0.00112   0.00113   2.10701
   A37        2.09971  -0.00017   0.00000  -0.00156  -0.00155   2.09816
   A38        2.10563   0.00033   0.00000   0.00297   0.00302   2.10865
   A39        2.10041   0.00010   0.00000  -0.00053  -0.00056   2.09984
   A40        2.07704  -0.00043   0.00000  -0.00251  -0.00254   2.07450
   A41        2.09866  -0.00091   0.00000  -0.05223  -0.11211   1.98654
   A42        2.11911  -0.00104   0.00000  -0.06352  -0.12304   1.99606
   A43        2.04453   0.00138   0.00000  -0.02396  -0.11666   1.92788
   A44        2.10810  -0.00032   0.00000   0.00096   0.00096   2.10906
   A45        2.10942   0.00106   0.00000   0.00355   0.00355   2.11297
   A46        2.06551  -0.00074   0.00000  -0.00453  -0.00453   2.06098
   A47        2.06362  -0.00089   0.00000  -0.00584  -0.00584   2.05777
   A48        2.11675   0.00053   0.00000   0.00307   0.00307   2.11983
   A49        2.10277   0.00037   0.00000   0.00276   0.00276   2.10553
   A50        2.10641   0.00073   0.00000   0.00345   0.00345   2.10986
   A51        2.08674  -0.00051   0.00000  -0.00244  -0.00244   2.08430
   A52        2.08992  -0.00022   0.00000  -0.00103  -0.00103   2.08889
   A53        2.10820   0.00021   0.00000   0.00164   0.00164   2.10984
   A54        2.08969  -0.00036   0.00000  -0.00295  -0.00295   2.08675
   A55        2.08526   0.00015   0.00000   0.00132   0.00132   2.08659
   A56        2.11079   0.00055   0.00000   0.00338   0.00338   2.11417
   A57        2.08813  -0.00025   0.00000  -0.00194  -0.00194   2.08619
   A58        2.08427  -0.00030   0.00000  -0.00145  -0.00144   2.08282
   A59        2.11137   0.00015   0.00000   0.00204   0.00204   2.11341
   A60        2.08532  -0.00003   0.00000  -0.00056  -0.00056   2.08476
   A61        2.08645  -0.00012   0.00000  -0.00148  -0.00148   2.08497
   A62        1.94128  -0.00071   0.00000  -0.00349  -0.00349   1.93779
   A63        1.93876  -0.00046   0.00000  -0.00266  -0.00267   1.93609
   A64        1.94434  -0.00040   0.00000  -0.00123  -0.00123   1.94310
   A65        1.86982   0.00052   0.00000   0.00175   0.00174   1.87156
   A66        1.88525   0.00064   0.00000   0.00349   0.00349   1.88874
   A67        1.88134   0.00051   0.00000   0.00258   0.00258   1.88392
   A68        2.12116   0.00018   0.00000   0.00625   0.00625   2.12741
   A69        2.07229  -0.00012   0.00000  -0.00452  -0.00452   2.06777
   A70        2.08889  -0.00005   0.00000  -0.00163  -0.00163   2.08726
   A71        2.09528   0.00017   0.00000  -0.00075  -0.00075   2.09453
   A72        2.09446  -0.00009   0.00000   0.00024   0.00024   2.09470
   A73        2.09345  -0.00008   0.00000   0.00050   0.00050   2.09395
   A74        2.09514  -0.00014   0.00000   0.00066   0.00065   2.09580
   A75        2.09764  -0.00019   0.00000  -0.00071  -0.00071   2.09693
   A76        2.09020   0.00033   0.00000   0.00002   0.00002   2.09022
   A77        2.09755  -0.00018   0.00000   0.00092   0.00092   2.09847
   A78        2.09025  -0.00054   0.00000  -0.00492  -0.00492   2.08532
   A79        2.09531   0.00073   0.00000   0.00403   0.00403   2.09934
   A80        2.09372   0.00007   0.00000   0.00020   0.00020   2.09392
   A81        2.09743  -0.00002   0.00000  -0.00049  -0.00049   2.09694
   A82        2.09203  -0.00004   0.00000   0.00029   0.00029   2.09232
   A83        2.09567   0.00013   0.00000   0.00058   0.00058   2.09625
   A84        2.09672   0.00002   0.00000   0.00009   0.00009   2.09681
   A85        2.09079  -0.00015   0.00000  -0.00067  -0.00067   2.09012
    D1        1.18117  -0.00074   0.00000  -0.03398  -0.03350   1.14768
    D2       -2.52219  -0.00044   0.00000  -0.03414  -0.03427  -2.55646
    D3       -0.18080  -0.00021   0.00000   0.02227   0.02195  -0.15885
    D4       -1.91823  -0.00048   0.00000  -0.03733  -0.03688  -1.95511
    D5        0.66159  -0.00018   0.00000  -0.03750  -0.03765   0.62394
    D6        3.00298   0.00006   0.00000   0.01892   0.01857   3.02155
    D7       -2.55177  -0.00015   0.00000   0.00519   0.00521  -2.54656
    D8        0.54567   0.00001   0.00000   0.00765   0.00767   0.55334
    D9        0.54762  -0.00033   0.00000   0.00937   0.00936   0.55698
   D10       -2.63812  -0.00017   0.00000   0.01183   0.01182  -2.62631
   D11       -2.12072   0.00004   0.00000   0.01303   0.01204  -2.10869
   D12        1.92223  -0.00018   0.00000   0.00654   0.00643   1.92866
   D13       -0.05328   0.00028   0.00000  -0.00030  -0.00019  -0.05348
   D14        1.59618  -0.00064   0.00000  -0.05921  -0.05901   1.53717
   D15       -1.40569  -0.00082   0.00000  -0.06124  -0.06098  -1.46667
   D16        0.05675  -0.00036   0.00000  -0.00196  -0.00214   0.05461
   D17       -2.94512  -0.00053   0.00000  -0.00398  -0.00411  -2.94923
   D18       -2.38225  -0.00041   0.00000   0.00073   0.00071  -2.38153
   D19        0.89907  -0.00058   0.00000  -0.00130  -0.00126   0.89781
   D20        0.05419  -0.00033   0.00000   0.00005  -0.00008   0.05411
   D21       -1.99112   0.00115   0.00000   0.01502   0.01485  -1.97627
   D22        2.28827   0.00156   0.00000   0.01602   0.01590   2.30417
   D23       -0.05630   0.00039   0.00000   0.00103   0.00122  -0.05507
   D24        1.19541  -0.00062   0.00000  -0.00041  -0.00029   1.19512
   D25       -2.55042   0.00042   0.00000  -0.01126  -0.01115  -2.56157
   D26        2.93812   0.00000   0.00000   0.00166   0.00180   2.93991
   D27       -2.09337  -0.00101   0.00000   0.00021   0.00028  -2.09308
   D28        0.44399   0.00003   0.00000  -0.01063  -0.01058   0.43342
   D29        0.10520  -0.00004   0.00000   0.01581   0.01573   0.12093
   D30       -3.00201   0.00013   0.00000  -0.00020  -0.00022  -3.00223
   D31       -2.86125   0.00004   0.00000   0.01440   0.01443  -2.84682
   D32        0.31473   0.00021   0.00000  -0.00161  -0.00153   0.31320
   D33        1.92046  -0.00039   0.00000  -0.00598  -0.00604   1.91441
   D34       -1.24052  -0.00032   0.00000  -0.00704  -0.00710  -1.24762
   D35       -2.38963  -0.00006   0.00000   0.00529   0.00534  -2.38429
   D36        0.73258   0.00001   0.00000   0.00423   0.00428   0.73686
   D37        0.14104   0.00027   0.00000  -0.01044  -0.01043   0.13060
   D38       -3.01994   0.00034   0.00000  -0.01151  -0.01150  -3.03144
   D39       -2.17104  -0.00047   0.00000  -0.00226  -0.00221  -2.17325
   D40        0.94152  -0.00051   0.00000  -0.00973  -0.00972   0.93180
   D41        1.00470  -0.00026   0.00000  -0.01793  -0.01794   0.98677
   D42       -2.16593  -0.00030   0.00000  -0.02540  -0.02544  -2.19137
   D43        3.13087  -0.00014   0.00000  -0.00697  -0.00699   3.12388
   D44       -0.00705  -0.00017   0.00000  -0.04298  -0.04283  -0.04988
   D45        0.01857  -0.00011   0.00000   0.00043   0.00041   0.01898
   D46       -3.11935  -0.00014   0.00000  -0.03557  -0.03543   3.12841
   D47       -3.11976   0.00028   0.00000   0.01150   0.01155  -3.10821
   D48        0.02137   0.00001   0.00000   0.00476   0.00480   0.02617
   D49       -0.00803   0.00026   0.00000   0.00386   0.00390  -0.00414
   D50        3.13309  -0.00000   0.00000  -0.00288  -0.00286   3.13024
   D51        0.01060  -0.00001   0.00000   0.00077   0.00075   0.01136
   D52       -3.13941  -0.00000   0.00000   0.00134   0.00133  -3.13808
   D53       -3.13537  -0.00001   0.00000  -0.00127  -0.00126  -3.13663
   D54       -0.00219  -0.00000   0.00000  -0.00070  -0.00069  -0.00288
   D55        0.00029   0.00017   0.00000   0.00359   0.00362   0.00391
   D56        3.12586  -0.00002   0.00000  -0.00173  -0.00168   3.12418
   D57       -3.13695   0.00017   0.00000   0.00561   0.00561  -3.13134
   D58       -0.01139  -0.00002   0.00000   0.00029   0.00032  -0.01107
   D59       -0.01465  -0.00011   0.00000  -0.00416  -0.00417  -0.01882
   D60       -3.14043   0.00007   0.00000   0.00107   0.00103  -3.13940
   D61        3.12326  -0.00007   0.00000   0.03192   0.03207  -3.12786
   D62       -0.00252   0.00011   0.00000   0.03715   0.03727   0.03475
   D63        3.10971  -0.00135   0.00000  -0.33876  -0.30639   2.80332
   D64        0.19252   0.00149   0.00000   0.40438   0.37202   0.56455
   D65       -0.02809  -0.00139   0.00000  -0.37591  -0.34355  -0.37164
   D66       -2.94528   0.00145   0.00000   0.36723   0.33486  -2.61042
   D67       -0.00675  -0.00020   0.00000  -0.00444  -0.00446  -0.01121
   D68       -3.13996  -0.00020   0.00000  -0.00502  -0.00504   3.13819
   D69        3.13531   0.00007   0.00000   0.00240   0.00243   3.13774
   D70        0.00211   0.00006   0.00000   0.00182   0.00185   0.00396
   D71        3.09701   0.00016   0.00000   0.00331   0.00331   3.10031
   D72       -0.02794   0.00019   0.00000   0.00426   0.00427  -0.02368
   D73       -0.02568   0.00007   0.00000   0.00425   0.00425  -0.02143
   D74        3.13255   0.00011   0.00000   0.00521   0.00521   3.13777
   D75       -3.09218  -0.00019   0.00000  -0.00355  -0.00355  -3.09573
   D76        0.04119  -0.00025   0.00000  -0.00127  -0.00127   0.03992
   D77        0.03050  -0.00012   0.00000  -0.00453  -0.00453   0.02597
   D78       -3.11932  -0.00018   0.00000  -0.00225  -0.00225  -3.12157
   D79       -0.01420   0.00007   0.00000   0.00296   0.00296  -0.01123
   D80        3.13049   0.00013   0.00000   0.00268   0.00268   3.13318
   D81        3.13775   0.00009   0.00000   0.00404   0.00404  -3.14140
   D82       -0.00075   0.00014   0.00000   0.00376   0.00376   0.00301
   D83        0.01900  -0.00012   0.00000  -0.00322  -0.00322   0.01578
   D84       -3.13203  -0.00008   0.00000  -0.00317  -0.00317  -3.13519
   D85       -3.13285  -0.00013   0.00000  -0.00429  -0.00429  -3.13714
   D86       -0.00069  -0.00009   0.00000  -0.00423  -0.00423  -0.00493
   D87       -2.24948  -0.00007   0.00000  -0.00177  -0.00177  -2.25125
   D88        1.95260   0.00005   0.00000   0.00008   0.00008   1.95268
   D89       -0.14510  -0.00001   0.00000  -0.00056  -0.00056  -0.14565
   D90        0.90269  -0.00005   0.00000  -0.00062  -0.00062   0.90208
   D91       -1.17841   0.00007   0.00000   0.00123   0.00123  -1.17718
   D92        3.00707   0.00001   0.00000   0.00060   0.00060   3.00767
   D93        0.00102   0.00005   0.00000  -0.00040  -0.00040   0.00062
   D94       -3.13113   0.00000   0.00000  -0.00046  -0.00046  -3.13159
   D95        3.12594   0.00001   0.00000  -0.00137  -0.00137   3.12457
   D96       -0.00621  -0.00003   0.00000  -0.00143  -0.00143  -0.00764
   D97       -0.01073   0.00004   0.00000   0.00090   0.00090  -0.00983
   D98        3.12777  -0.00001   0.00000   0.00118   0.00118   3.12896
   D99        3.13907   0.00010   0.00000  -0.00136  -0.00136   3.13771
   D100      -0.00561   0.00004   0.00000  -0.00108  -0.00108  -0.00669
   D101       3.09743  -0.00006   0.00000  -0.00293  -0.00292   3.09451
   D102      -0.02219   0.00001   0.00000  -0.00131  -0.00130  -0.02350
   D103       0.00040  -0.00021   0.00000  -0.00534  -0.00534  -0.00494
   D104      -3.11922  -0.00015   0.00000  -0.00372  -0.00372  -3.12294
   D105      -3.11099  -0.00004   0.00000   0.00052   0.00053  -3.11046
   D106       0.04422  -0.00008   0.00000  -0.00217  -0.00216   0.04207
   D107      -0.01271   0.00012   0.00000   0.00314   0.00314  -0.00958
   D108      -3.14069   0.00008   0.00000   0.00045   0.00045  -3.14024
   D109      -0.00361  -0.00007   0.00000  -0.00123  -0.00123  -0.00484
   D110       3.13985  -0.00004   0.00000  -0.00062  -0.00061   3.13923
   D111       3.13667  -0.00005   0.00000  -0.00120  -0.00120   3.13548
   D112      -0.00306  -0.00001   0.00000  -0.00058  -0.00058  -0.00364
   D113      -0.00870  -0.00003   0.00000  -0.00097  -0.00097  -0.00968
   D114       3.13077   0.00004   0.00000   0.00050   0.00050   3.13127
   D115       3.13420  -0.00005   0.00000  -0.00101  -0.00101   3.13319
   D116      -0.00951   0.00001   0.00000   0.00046   0.00047  -0.00905
   D117       0.01028   0.00016   0.00000   0.00427   0.00427   0.01455
   D118      -3.12920   0.00010   0.00000   0.00280   0.00280  -3.12640
   D119       3.12999   0.00010   0.00000   0.00264   0.00265   3.13264
   D120      -0.00948   0.00003   0.00000   0.00118   0.00118  -0.00830
   D121       0.01432   0.00002   0.00000   0.00014   0.00014   0.01446
   D122      -3.12913  -0.00001   0.00000  -0.00047  -0.00047  -3.12960
   D123      -3.14093   0.00005   0.00000   0.00277   0.00278  -3.13815
   D124      -0.00119   0.00001   0.00000   0.00216   0.00216   0.00097
         Item               Value     Threshold  Converged?
 Maximum Force            0.047368     0.000450     NO 
 RMS     Force            0.004039     0.000300     NO 
 Maximum Displacement     0.284511     0.001800     NO 
 RMS     Displacement     0.050710     0.001200     NO 
 Predicted change in Energy=-1.034435D-02
 Lowest energy point so far.  Saving SCF results.
 GradGradGradGradGradGradGradGradGradGradGradGradGradGradGradGradGradGrad

 Leave Link  103 at Tue Apr 15 15:40:25 2025, MaxMem= 16106127360 cpu:               2.5 elap:               0.2
 (Enter /cm/shared/apps/Gaussian/g16-C01/g16/l202.exe)
                          Input orientation:                          
 ---------------------------------------------------------------------
 Center     Atomic      Atomic             Coordinates (Angstroms)
 Number     Number       Type             X           Y           Z
 ---------------------------------------------------------------------
      1          6           0        2.524383    0.256391    0.271618
      2          8           0        1.927964    0.784446    1.204027
      3          6           0        1.812294   -0.395930   -0.847698
      4          1           0        1.243576    0.873753   -1.301697
      5          9           0        2.515663   -1.483663   -1.330609
      6          6           0        0.380681   -0.572628   -0.714769
      7          6           0       -0.176132    0.632725   -1.225427
      8          7           0       -0.213829   -1.587596   -0.079821
      9          1           0        0.373767   -2.234223    0.435433
     10          6           0       -1.613017   -1.832450   -0.096976
     11          6           0       -4.354059   -2.245138   -0.102029
     12          6           0       -2.289545   -1.925569    1.131603
     13          6           0       -2.299147   -1.932577   -1.301619
     14          6           0       -3.673676   -2.132599   -1.315038
     15          6           0       -3.674061   -2.145791    1.103741
     16          1           0       -1.740933   -1.844610   -2.231334
     17          1           0       -4.206444   -2.207117   -2.259591
     18          1           0       -4.213640   -2.218374    2.046425
     19          1           0       -5.430229   -2.406679   -0.093659
     20          7           0       -1.596170   -1.840262    2.318292
     21          1           0       -2.174659   -1.609769    3.112842
     22          1           0       -0.785225   -1.237815    2.285064
     23          1           0       -0.029658    0.732180   -2.306190
     24          6           0       -1.419907    1.253032   -0.716972
     25          6           0       -3.843726    2.350957    0.246854
     26          6           0       -2.378746    1.764562   -1.598504
     27          6           0       -1.682526    1.323453    0.654209
     28          6           0       -2.876193    1.857893    1.125658
     29          6           0       -3.568311    2.302918   -1.124213
     30          1           0       -2.194853    1.724171   -2.671263
     31          1           0       -0.945246    0.949983    1.361843
     32          1           0       -3.059652    1.889578    2.198714
     33          1           0       -4.302641    2.686131   -1.831729
     34          6           0       -5.138112    2.931189    0.749150
     35          6           0        4.016278    0.300480    0.211798
     36          6           0        6.800816    0.474189    0.187998
     37          6           0        4.704564    0.385253   -1.001987
     38          6           0        4.731429    0.306134    1.412600
     39          6           0        6.119131    0.383994    1.400359
     40          6           0        6.091691    0.480469   -1.011380
     41          1           0        4.156297    0.399106   -1.940749
     42          1           0        4.194154    0.238812    2.355906
     43          1           0        6.670656    0.376689    2.338007
     44          1           0        6.620945    0.560466   -1.958383
     45          1           0        7.886868    0.540925    0.177803
     46          1           0       -5.997106    2.476898    0.239733
     47          1           0       -5.182640    4.012050    0.560942
     48          1           0       -5.254998    2.771205    1.826351
 ---------------------------------------------------------------------
                    Distance matrix (angstroms):
                    1          2          3          4          5
     1  C    0.000000
     2  O    1.226354   0.000000
     3  C    1.478330   2.369861   0.000000
     4  H    2.120595   2.599041   1.463438   0.000000
     5  F    2.365374   3.451679   1.382423   2.678890   0.000000
     6  C    2.501137   2.813808   1.448588   1.783561   2.401539
     7  C    3.110554   3.217528   2.270385   1.442041   3.425773
     8  N    3.319879   3.444144   2.472828   3.110506   3.004230
     9  H    3.294714   3.481182   2.663664   3.665202   2.875754
    10  C    4.649430   4.591220   3.789450   4.115217   4.323136
    11  C    7.328726   7.095631   6.480703   6.519218   7.020138
    12  C    5.354850   5.013662   4.804426   5.122509   5.417360
    13  C    5.525675   5.615064   4.412627   4.519554   4.835779
    14  C    6.829398   6.799501   5.773239   5.763479   6.223285
    15  C    6.699523   6.322897   6.080313   6.251954   6.684097
    16  H    5.373257   5.672252   4.079037   4.142586   4.365798
    17  H    7.601311   7.653566   6.441976   6.333407   6.824450
    18  H    7.394278   6.888096   6.928862   7.110019   7.564898
    19  H    8.396500   8.124671   7.554193   7.533941   8.094394
    20  N    5.056065   4.533234   4.871059   5.341756   5.508976
    21  H    5.799664   5.119312   5.749354   6.110676   6.462142
    22  H    4.152123   3.552405   4.155727   4.630292   4.901979
    23  H    3.659862   4.019532   2.606265   1.627935   3.512887
    24  C    4.186648   3.888194   3.630880   2.753161   4.832676
    25  C    6.703777   6.056612   6.382319   5.519129   7.591741
    26  C    5.460092   5.230923   4.774542   3.742038   5.880304
    27  C    4.356957   3.691675   4.174418   3.548221   5.426250
    28  C    5.697404   4.923247   5.563790   4.881913   6.802305
    29  C    6.577046   6.159180   6.025873   5.022775   7.169068
    30  H    5.752053   5.735728   4.886455   3.797593   5.854614
    31  H    3.702430   2.882299   3.781214   3.448362   5.014960
    32  H    6.128821   5.204521   6.183852   5.639375   7.410736
    33  H    7.545592   7.186979   6.918081   5.858854   8.007969
    34  C    8.129969   7.398976   7.869421   7.011772   9.077256
    35  C    1.493745   2.362158   2.542649   3.210481   2.795359
    36  C    4.282792   4.987310   5.168668   5.767301   4.949938
    37  C    2.528214   3.568663   2.999880   3.508119   2.896917
    38  C    2.485029   2.851613   3.758083   4.455863   3.954515
    39  C    3.769954   4.214829   4.920456   5.595714   4.891964
    40  C    3.797629   4.726209   4.371282   4.872698   4.092395
    41  H    2.752831   3.873444   2.705771   3.019540   2.570753
    42  H    2.670712   2.600030   4.042181   4.742059   4.401664
    43  H    4.634222   4.893393   5.860830   6.553450   5.846676
    44  H    4.674097   5.663485   5.027070   5.426369   4.628812
    45  H    5.370848   6.051526   6.231356   6.814178   5.934990
    46  H    8.806103   8.160944   8.391804   7.574534   9.519415
    47  H    8.578280   7.835284   8.387112   7.390168   9.645968
    48  H    8.322275   7.478600   8.193162   7.457645   9.404971
                    6          7          8          9         10
     6  C    0.000000
     7  C    1.422564   0.000000
     8  N    1.336698   2.498732   0.000000
     9  H    2.020869   3.358607   1.014338   0.000000
    10  C    2.437961   3.068409   1.420555   2.095756   0.000000
    11  C    5.058706   5.196075   4.192179   4.758291   2.771939
    12  C    3.517050   4.070255   2.427008   2.770046   1.405620
    13  C    3.061916   3.330731   2.441383   3.202001   1.389951
    14  C    4.385389   4.459581   3.713937   4.410926   2.412484
    15  C    4.714101   5.037924   3.699406   4.103580   2.405785
    16  H    2.901577   3.098006   2.650870   3.425697   2.138222
    17  H    5.108791   5.037621   4.590881   5.314342   3.397521
    18  H    5.607179   5.927500   4.573542   4.862083   3.392100
    19  H    6.125047   6.174497   5.280333   5.830614   3.860163
    20  N    3.835922   4.548640   2.779506   2.753366   2.415339
    21  H    4.717629   5.276691   3.746791   3.748725   3.266184
    22  H    3.286458   4.024110   2.457950   2.399422   2.590934
    23  H    2.098457   1.095168   3.220558   4.059408   3.736975
    24  C    2.564207   1.479961   3.151151   4.087328   3.153076
    25  C    5.226632   4.309430   5.366104   6.232712   4.753438
    26  C    3.722618   2.504346   4.269687   5.263413   3.972332
    27  C    3.118661   2.505865   3.342166   4.115005   3.244816
    28  C    4.461147   3.784041   4.518048   5.271060   4.087674
    29  C    4.902137   3.782415   5.242080   6.209519   4.688247
    30  H    3.966929   2.712366   4.648422   5.649624   4.428887
    31  H    2.896333   2.717749   3.008766   3.568922   3.211854
    32  H    5.136802   4.649636   5.037973   5.648298   4.606130
    33  H    5.813830   4.648888   6.168655   7.156725   5.537239
    34  C    6.699020   5.814046   6.734625   7.560470   5.986190
    35  C    3.852066   4.444356   4.641517   4.443266   6.027744
    36  C    6.567263   7.120443   7.316278   6.978802   8.728939
    37  C    4.438017   4.892071   5.378951   5.261524   6.756411
    38  C    4.922086   5.581219   5.501737   5.137848   6.863261
    39  C    6.190210   6.825464   6.795917   6.387124   8.181733
    40  C    5.814863   6.273325   6.701066   6.492879   8.096188
    41  H    4.086878   4.397295   5.148596   5.185383   6.454792
    42  H    4.962868   5.663966   5.357130   4.939583   6.635510
    43  H    7.055808   7.722831   7.556483   7.077249   8.912277
    44  H    6.463078   6.836863   7.406571   7.250370   8.774339
    45  H    7.640649   8.184708   8.379633   8.013395   9.795725
    46  H    7.133502   6.279444   7.075912   7.925970   6.156630
    47  H    7.321014   6.298895   7.513700   8.360942   6.879916
    48  H    7.028470   6.299312   6.931524   7.659763   6.177123
                   11         12         13         14         15
    11  C    0.000000
    12  C    2.426148   0.000000
    13  C    2.399870   2.433251   0.000000
    14  C    1.395342   2.818640   1.389071   0.000000
    15  C    1.387857   1.402198   2.778778   2.418815   0.000000
    16  H    3.394524   3.408354   1.087985   2.158247   3.866577
    17  H    2.162941   3.905634   2.151945   1.087003   3.405759
    18  H    2.153204   2.150529   3.867346   3.405636   1.088608
    19  H    1.088259   3.405383   3.389339   2.156935   2.141485
    20  N    3.691589   1.377054   3.688693   4.195543   2.426131
    21  H    3.935591   2.009536   4.427998   4.703884   2.563594
    22  H    4.410157   2.016545   3.954610   4.701544   3.250433
    23  H    5.694137   4.897871   3.641520   4.740064   5.761251
    24  C    4.607017   3.778493   3.356037   4.110919   4.466341
    25  C    4.637483   4.635400   4.809591   4.750863   4.580806
    26  C    4.713703   4.591134   3.709894   4.116438   4.926543
    27  C    4.521485   3.339539   3.848014   4.448247   4.025412
    28  C    4.530581   3.828678   4.537876   4.745208   4.082469
    29  C    4.727269   4.960247   4.425118   4.440870   4.976542
    30  H    5.197938   5.271751   3.906227   4.347521   5.604937
    31  H    4.896093   3.182601   4.151654   4.910431   4.134835
    32  H    4.905587   4.035733   5.238280   5.376001   4.226188
    33  H    5.226081   5.839664   5.062358   4.886995   5.688547
    34  C    5.304112   5.643465   5.993463   5.661042   5.295743
    35  C    8.754496   6.750165   6.867428   8.208927   8.119181
    36  C   11.485212   9.449015   9.529995  10.898139  10.836324
    37  C    9.475629   7.668746   7.383365   8.753998   9.002312
    38  C    9.557677   7.372484   7.861794   9.166963   8.761255
    39  C   10.902166   8.724227   9.139726  10.469273  10.119012
    40  C   10.833723   8.979227   8.735742  10.113492  10.331548
    41  H    9.099401   7.509483   6.893329   8.252849   8.778378
    42  H    9.234901   6.944193   7.762433   9.000120   8.316432
    43  H   11.591898   9.329576   9.951731  11.253731  10.719117
    44  H   11.479032   9.753215   9.285184  10.660474  11.076442
    45  H   12.557099  10.514404  10.585924  11.959200  11.905077
    46  H    5.011390   5.824360   5.957696   5.391021   5.245217
    47  H    6.346533   6.629553   6.864565   6.599468   6.363131
    48  H    5.449224   5.597881   6.375486   6.034584   5.215206
                   16         17         18         19         20
    16  H    0.000000
    17  H    2.492179   0.000000
    18  H    4.955119   4.306038   0.000000
    19  H    4.300754   2.495744   2.468909   0.000000
    20  N    4.551931   5.282531   2.658576   4.564904   0.000000
    21  H    5.366888   5.774774   2.380145   4.638475   1.009497
    22  H    4.656117   5.770457   3.573859   5.347955   1.010781
    23  H    3.094174   5.107562   6.719876   6.626756   5.518809
    24  C    3.462909   4.702882   5.243278   5.464860   4.337323
    25  C    5.307160   5.214391   4.924843   5.026732   5.187357
    26  C    3.719329   4.421737   5.702291   5.382876   5.380379
    27  C    4.285603   5.227363   4.570485   5.340269   3.575712
    28  C    5.125109   5.454704   4.387770   5.118243   4.091110
    29  C    4.665514   4.694328   5.559809   5.168083   5.736385
    30  H    3.624332   4.435200   6.471147   5.845992   6.161109
    31  H    4.621016   5.806676   4.603209   5.787982   3.020590
    32  H    5.942097   6.162348   4.269678   5.415943   4.008464
    33  H    5.220120   4.912861   6.253173   5.498095   6.710879
    34  C    6.575133   6.026833   5.390321   5.411884   6.146079
    35  C    6.611791   8.944774   8.800115   9.831506   6.365506
    36  C    9.175591  11.590508  11.490078  12.568898   8.966840
    37  C    6.930225   9.365256   9.777835  10.551492   7.461664
    38  C    7.732750   9.984338   9.316068  10.624851   6.742834
    39  C    8.940720  11.257291  10.675012  11.975294   8.081819
    40  C    8.261010  10.716005  11.083040  11.913542   8.693430
    41  H    6.316330   8.765245   9.633515  10.158034   7.499672
    42  H    7.785157   9.892191   8.764961  10.277536   6.152383
    43  H    9.826895  12.088229  11.193179  12.652729   8.558953
    44  H    8.705165  11.179562  11.880600  12.550376   9.569453
    45  H   10.207314  12.638862  12.551006  13.642109  10.008984
    46  H    6.549552   5.602954   5.337646   4.927659   6.505883
    47  H    7.344564   6.898290   6.477947   6.456770   7.085238
    48  H    7.079493   6.525189   5.101838   5.525181   5.907170
                   21         22         23         24         25
    21  H    0.000000
    22  H    1.659546   0.000000
    23  H    6.281056   5.052857   0.000000
    24  C    4.840740   3.952133   2.174786   0.000000
    25  C    5.165949   5.136926   4.866785   2.830071   0.000000
    26  C    5.798668   5.160976   2.661738   1.399334   2.428039
    27  C    3.858868   3.166216   3.441735   1.397879   2.427445
    28  C    4.057799   3.911493   4.598649   2.425265   1.396971
    29  C    5.933298   5.648497   4.048006   2.425643   1.399281
    30  H    6.676185   5.943533   2.409439   2.154476   3.409847
    31  H    3.336133   2.380001   3.786846   2.153744   3.406922
    32  H    3.723477   3.867953   5.551090   3.405170   2.153462
    33  H    6.887079   6.687118   4.722438   3.406848   2.154868
    34  C    5.915183   6.219907   6.345632   4.334833   1.504793
    35  C    7.098789   5.451533   4.785000   5.596612   8.123136
    36  C    9.667302   8.054605   7.276187   8.306976  10.808885
    37  C    8.260486   6.601276   4.922820   6.192206   8.859846
    38  C    7.365837   5.794691   6.056307   6.578041   8.892331
    39  C    8.700266   7.147245   7.188000   7.878795  10.220472
    40  C    9.471581   7.817354   6.261853   7.556959  10.187954
    41  H    8.345979   6.704897   4.215057   5.772423   8.520311
    42  H    6.674727   5.194195   6.310240   6.479884   8.574192
    43  H    9.098680   7.628866   8.160216   8.692414  10.900591
    44  H   10.382191   8.723073   6.661904   8.165540  10.843351
    45  H   10.699264   9.099981   8.299287   9.376767  11.869617
    46  H    6.290208   6.719090   6.718349   4.833621   2.157071
    47  H    6.867678   7.061935   6.747682   4.837706   2.156518
    48  H    5.507857   6.021755   6.967044   4.845748   2.159423
                   26         27         28         29         30
    26  C    0.000000
    27  C    2.398753   0.000000
    28  C    2.770780   1.390227   0.000000
    29  C    1.389188   2.770979   2.395619   0.000000
    30  H    1.089156   3.388484   3.859886   2.148185   0.000000
    31  H    3.388527   1.088029   2.146774   3.858934   4.292649
    32  H    3.859809   2.145337   1.089087   3.386950   4.948931
    33  H    2.145939   3.860283   3.386277   1.089345   2.464337
    34  C    3.806126   3.812467   2.531797   2.523587   4.671070
    35  C    6.805664   5.806768   7.125084   7.957428   6.994075
    36  C    9.440393   8.538483   9.820303  10.610605   9.521549
    37  C    7.240967   6.664692   8.010207   8.493105   7.223651
    38  C    7.858011   6.538265   7.769569   8.905517   8.164689
    39  C    9.116637   7.893362   9.119413  10.193246   9.353957
    40  C    8.587312   7.995202   9.321329   9.831058   8.542179
    41  H    6.684938   6.456011   7.809406   7.997549   6.528901
    42  H    7.821015   6.213500   7.356952   8.753720   8.264268
    43  H    9.965640   8.573632   9.736841  10.978786  10.271598
    44  H    9.087012   8.738158  10.069273  10.370772   8.920801
    45  H   10.489775   9.613147  10.884682  11.662803  10.543165
    46  H    4.120567   4.485291   3.302746   2.790997   4.847436
    47  H    4.192401   4.414528   3.206087   2.892566   4.960687
    48  H    4.584298   4.028953   2.642693   3.430749   5.539793
                   31         32         33         34         35
    31  H    0.000000
    32  H    2.460468   0.000000
    33  H    4.948254   4.292318   0.000000
    34  C    4.677680   2.739741   2.723785   0.000000
    35  C    5.134313   7.519431   8.892229   9.540032   0.000000
    36  C    7.848934  10.162437  11.500380  12.202038   2.790053
    37  C    6.150363   8.531737   9.333395  10.316324   1.397927
    38  C    5.713296   7.989131   9.889614  10.234203   1.397640
    39  C    7.087119   9.335642  11.151662  11.560181   2.416949
    40  C    7.441177   9.799866  10.657395  11.628154   2.415761
    41  H    6.102157   8.451425   8.763333  10.001652   2.159350
    42  H    5.282741   7.440930   9.783720   9.844884   2.152357
    43  H    7.699579   9.848204  11.963840  12.185931   3.401807
    44  H    8.271812  10.618943  11.129206  12.297417   3.400231
    45  H    8.920511  11.212905  12.538909  13.254806   3.878200
    46  H    5.395544   3.579272   2.684389   1.097159  10.247216
    47  H    5.288970   3.419688   2.873557   1.098028   9.925610
    48  H    4.701764   2.394883   3.780975   1.095271   9.729739
                   36         37         38         39         40
    36  C    0.000000
    37  C    2.412104   0.000000
    38  C    2.410447   2.416032   0.000000
    39  C    1.393790   2.787879   1.389939   0.000000
    40  C    1.393343   1.390423   2.785029   2.413824   0.000000
    41  H    3.395685   1.087227   3.403581   3.875042   2.148510
    42  H    3.398516   3.399618   1.087669   2.153993   3.872681
    43  H    2.156150   3.875712   2.149874   1.087849   3.400641
    44  H    2.155632   2.148932   3.872787   3.400604   1.087806
    45  H    1.088148   3.397527   3.396563   2.155032   2.154175
    46  H   12.953777  10.974634  11.008601  12.350324  12.316251
    47  H   12.500351  10.646746  10.618281  11.899472  11.918675
    48  H   12.381565  10.624742  10.294488  11.629749  11.918371
                   41         42         43         44         45
    41  H    0.000000
    42  H    4.299810   0.000000
    43  H    4.962887   2.480401   0.000000
    44  H    2.469987   4.960429   4.300605   0.000000
    45  H    4.292497   4.297853   2.484477   2.483189   0.000000
    46  H   10.590719  10.646549  13.010988  12.950662  14.018436
    47  H   10.321219  10.265646  12.524952  12.553288  13.528027
    48  H   10.411070   9.796934  12.174429  12.658973  13.431325
                   46         47         48
    46  H    0.000000
    47  H    1.767263   0.000000
    48  H    1.776147   1.773751   0.000000
 Stoichiometry    C23H21FN2O
 Framework group  C1[X(C23H21FN2O)]
 Deg. of freedom   138
 Full point group                 C1      NOp   1
 RotChk:  IX=0 Diff= 1.20D-02
 Largest Abelian subgroup         C1      NOp   1
 Largest concise Abelian subgroup C1      NOp   1
                         Standard orientation:                         
 ---------------------------------------------------------------------
 Center     Atomic      Atomic             Coordinates (Angstroms)
 Number     Number       Type             X           Y           Z
 ---------------------------------------------------------------------
      1          6           0        2.523960    0.255245    0.274294
      2          8           0        1.928340    0.777838    1.210284
      3          6           0        1.810863   -0.386086   -0.850715
      4          1           0        1.246488    0.888868   -1.295263
      5          9           0        2.511295   -1.472186   -1.341508
      6          6           0        0.378590   -0.559375   -0.720428
      7          6           0       -0.174027    0.651658   -1.222126
      8          7           0       -0.219631   -1.577430   -0.093964
      9          1           0        0.365496   -2.229888    0.416728
     10          6           0       -1.619555   -1.817799   -0.114261
     11          6           0       -4.361856   -2.221926   -0.124945
     12          6           0       -2.297473   -1.918426    1.112958
     13          6           0       -2.304905   -1.906369   -1.320252
     14          6           0       -3.680035   -2.102013   -1.336440
     15          6           0       -3.682639   -2.134125    1.082160
     16          1           0       -1.745585   -1.812864   -2.248760
     17          1           0       -4.212181   -2.167486   -2.282014
     18          1           0       -4.223289   -2.212406    2.023775
     19          1           0       -5.438528   -2.380187   -0.118783
     20          7           0       -1.604907   -1.844557    2.300886
     21          1           0       -2.183394   -1.618494    3.096708
     22          1           0       -0.792071   -1.244389    2.273084
     23          1           0       -0.026272    0.759109   -2.301948
     24          6           0       -1.416333    1.271825   -0.709922
     25          6           0       -3.837608    2.369693    0.260343
     26          6           0       -2.372789    1.793209   -1.588264
     27          6           0       -1.679967    1.332331    0.661538
     28          6           0       -2.872398    1.866769    1.136108
     29          6           0       -3.561108    2.331527   -1.110817
     30          1           0       -2.188056    1.760641   -2.661145
     31          1           0       -0.944485    0.951051    1.366873
     32          1           0       -3.056725    1.890628    2.209218
     33          1           0       -4.293611    2.722540   -1.815956
     34          6           0       -5.130643    2.949991    0.766029
     35          6           0        4.016037    0.295171    0.216129
     36          6           0        6.801120    0.460418    0.196130
     37          6           0        4.705676    0.387300   -0.996351
     38          6           0        4.730121    0.289211    1.417565
     39          6           0        6.118068    0.362858    1.407150
     40          6           0        6.093099    0.478282   -1.003784
     41          1           0        4.158300    0.410199   -1.935456
     42          1           0        4.191791    0.216180    2.359844
     43          1           0        6.668722    0.346507    2.345194
     44          1           0        6.623451    0.564042   -1.949667
     45          1           0        7.887382    0.523862    0.187409
     46          1           0       -5.990581    2.502368    0.252320
     47          1           0       -5.171655    4.032425    0.586246
     48          1           0       -5.248994    2.781949    1.841842
 ---------------------------------------------------------------------
 Rotational constants (GHZ):           0.3744080           0.1021858           0.0942326
 Leave Link  202 at Tue Apr 15 15:40:26 2025, MaxMem= 16106127360 cpu:               0.6 elap:               0.0
 (Enter /cm/shared/apps/Gaussian/g16-C01/g16/l301.exe)
 Basis read from rwf:  (5D, 7F)
 No pseudopotential information found on rwf file.
 There are   864 symmetry adapted cartesian basis functions of A   symmetry.
 There are   810 symmetry adapted basis functions of A   symmetry.
   810 basis functions,  1203 primitive gaussians,   864 cartesian basis functions
    95 alpha electrons       95 beta electrons
       nuclear repulsion energy      2355.9451782217 Hartrees.
 IExCor= 4639 DFT=T Ex+Corr=wB97XD ExCW=0 ScaHFX=  1.000000
 ScaDFX=  1.000000  1.000000  1.000000  1.000000 ScalE2=  1.000000  1.000000
 IRadAn=      5 IRanWt=     -1 IRanGd=            0 ICorTp=0 IEmpDi=121
 HFx  wShort=  0.000000 wLong=  0.200000 cFull=  0.222036 cShort=  0.000000 cLong=  0.777964
 DFx  wShort=  0.000000 wLong=  0.200000 cFull=  0.000000 cShort=  0.000000 cLong=  1.000000
 NAtoms=   48 NActive=   48 NUniq=   48 SFac= 1.00D+00 NAtFMM=   60 NAOKFM=F Big=F
 Integral buffers will be    131072 words long.
 Raffenetti 2 integral format.
 Two-electron integral symmetry is turned on.
 R6Disp:  Grimme-D2 Dispersion energy=       -0.0399046574 Hartrees.
 Nuclear repulsion after empirical dispersion term =     2355.9052735643 Hartrees.
 No density basis found on file    724.
 ------------------------------------------------------------------------------
 Polarizable Continuum Model (PCM)
 =================================
 Model                : PCM.
 Atomic radii         : SMD-Coulomb.
 Polarization charges : Total charges.
 Charge compensation  : None.
 Solution method      : Matrix inversion.
 Cavity type          : VdW (van der Waals Surface) (Alpha=1.000).
 Cavity algorithm     : GePol (No added spheres)
                        Default sphere list used, NSphG=   48.
                        Lebedev-Laikov grids with approx.  5.0 points / Ang**2.
                        Smoothing algorithm: York/Karplus (Gamma=1.0000).
                        Polarization charges: spherical gaussians, with
                                              point-specific exponents (IZeta= 3).
                        Self-potential: point-specific (ISelfS= 7).
                        Self-field    : sphere-specific E.n sum rule (ISelfD= 2).
 1st derivatives      : Analytical E(r).r(x)/FMM algorithm (CHGder, D1EAlg=3).
                        Cavity 1st derivative terms included.
 Solvent              : Ethanol, Eps=  24.852000 Eps(inf)=   1.852593
 ------------------------------------------------------------------------------
 GePol: Number of generator spheres                  =      48
 GePol: Total number of spheres                      =      48
 GePol: Number of exposed spheres                    =      48 (100.00%)
 GePol: Number of points                             =    3580
 GePol: Average weight of points                     =       0.11
 GePol: Minimum weight of points                     =   0.10D-10
 GePol: Maximum weight of points                     =    0.21501
 GePol: Number of points with low weight             =     191
 GePol: Fraction of low-weight points (<1% of avg)   =       5.34%
 GePol: Cavity surface area                          =    396.941 Ang**2
 GePol: Cavity volume                                =    375.685 Ang**3
 ------------------------------------------------------------------------------
 Atomic radii for non-electrostatic terms: SMD-CDS.
 ------------------------------------------------------------------------------
 PCM non-electrostatic energy =        -0.0020302716 Hartrees.
 Nuclear repulsion after PCM non-electrostatic terms =     2355.9032432928 Hartrees.
 Leave Link  301 at Tue Apr 15 15:40:26 2025, MaxMem= 16106127360 cpu:               0.4 elap:               0.1
 (Enter /cm/shared/apps/Gaussian/g16-C01/g16/l302.exe)
 NPDir=0 NMtPBC=     1 NCelOv=     1 NCel=       1 NClECP=     1 NCelD=      1
         NCelK=      1 NCelE2=     1 NClLst=     1 CellRange=     0.0.
 One-electron integrals computed using PRISM.
 One-electron integral symmetry used in STVInt
 NBasis=   810 RedAO= T EigKep=  1.01D-06  NBF=   810
 NBsUse=   804 1.00D-06 EigRej=  8.48D-07 NBFU=   804
 Precomputing XC quadrature grid using
 IXCGrd= 4 IRadAn=           5 IRanWt=          -1 IRanGd=           0 AccXCQ= 0.00D+00.
 Generated NRdTot=       0 NPtTot=           0 NUsed=           0 NTot=          32
 NSgBfM=   854   854   854   854   854 MxSgAt=    48 MxSgA2=    48.
 Leave Link  302 at Tue Apr 15 15:40:28 2025, MaxMem= 16106127360 cpu:              40.8 elap:               2.8
 (Enter /cm/shared/apps/Gaussian/g16-C01/g16/l303.exe)
 DipDrv:  MaxL=1.
 Leave Link  303 at Tue Apr 15 15:40:29 2025, MaxMem= 16106127360 cpu:               0.9 elap:               0.2
 (Enter /cm/shared/apps/Gaussian/g16-C01/g16/l401.exe)
 Initial guess from the checkpoint file:  "4_to_7_TS.chk"
 B after Tr=    -0.000000    0.000000    0.000000
         Rot=    0.999984   -0.005619   -0.000066    0.000594 Ang=  -0.65 deg.
 Guess basis will be translated and rotated to current coordinates.
 JPrj=2 DoOrth=T DoCkMO=T.
 Generating alternative initial guess.
 ExpMin= 2.65D-02 ExpMax= 2.93D+03 ExpMxC= 4.41D+02 IAcc=3 IRadAn=         5 AccDes= 0.00D+00
 Harris functional with IExCor= 4639 and IRadAn=       5 diagonalized for initial guess.
 HarFok:  IExCor= 4639 AccDes= 0.00D+00 IRadAn=         5 IDoV= 1 UseB2=F ITyADJ=14
 ICtDFT=  3500011 ScaDFX=  1.000000  1.000000  1.000000  1.000000
 FoFCou: FMM=F IPFlag=           0 FMFlag=      100000 FMFlg1=           0
         NFxFlg=           0 DoJE=T BraDBF=F KetDBF=T FulRan=T
         wScrn=  0.000000 ICntrl=       500 IOpCl=  0 I1Cent=   200000004 NGrid=           0
         NMat0=    1 NMatS0=      1 NMatT0=    0 NMatD0=    1 NMtDS0=    0 NMtDT0=    0
 Petite list used in FoFCou.
 Harris En= -1122.23369050139    
 Leave Link  401 at Tue Apr 15 15:40:39 2025, MaxMem= 16106127360 cpu:             275.0 elap:              10.2
 (Enter /cm/shared/apps/Gaussian/g16-C01/g16/l502.exe)
 Integral symmetry usage will be decided dynamically.
 Closed shell SCF:
 Using DIIS extrapolation, IDIIS=  1040.
 NGot= 16106127360 LenX= 16104590708 LenY= 16103843348
 Requested convergence on RMS density matrix=1.00D-08 within 128 cycles.
 Requested convergence on MAX density matrix=1.00D-06.
 Requested convergence on             energy=1.00D-06.
 No special actions if energy rises.
 Fock matrices will be formed incrementally for  20 cycles.

 Cycle   1  Pass 1  IDiag  1:
 FoFJK:  IHMeth= 1 ICntrl=       0 DoSepK=T KAlg= 0 I1Cent=           0 FoldK=F
 IRaf=         1 NMat=       1 IRICut=       1 DoRegI=T DoRafI=F ISym2E= 0 IDoP0=0 IntGTp=1.
 FoFCou: FMM=F IPFlag=           0 FMFlag=      100000 FMFlg1=           0
         NFxFlg=           0 DoJE=T BraDBF=F KetDBF=F FulRan=T
         wScrn=  0.000000 ICntrl=       500 IOpCl=  0 I1Cent=           0 NGrid=           0
         NMat0=    1 NMatS0=      1 NMatT0=    0 NMatD0=    1 NMtDS0=    0 NMtDT0=    0
 Symmetry not used in FoFCou.
 Inv3:  Mode=1 IEnd=    38449200.
 Iteration    1 A*A^-1 deviation from unit magnitude is 1.17D-14 for   3570.
 Iteration    1 A*A^-1 deviation from orthogonality  is 3.74D-15 for   3545    121.
 Iteration    1 A^-1*A deviation from unit magnitude is 1.17D-14 for   3570.
 Iteration    1 A^-1*A deviation from orthogonality  is 2.11D-15 for   3580   3556.
 E= -1172.98434677143    
 DIIS: error= 3.94D-03 at cycle   1 NSaved=   1.
 NSaved= 1 IEnMin= 1 EnMin= -1172.98434677143     IErMin= 1 ErrMin= 3.94D-03
 ErrMax= 3.94D-03  0.00D+00 EMaxC= 1.00D-01 BMatC= 5.07D-02 BMatP= 5.07D-02
 IDIUse=3 WtCom= 9.61D-01 WtEn= 3.94D-02
 Coeff-Com:  0.100D+01
 Coeff-En:   0.100D+01
 Coeff:      0.100D+01
 Gap=     0.481 Goal=   None    Shift=    0.000
 GapD=    0.481 DampG=2.000 DampE=1.000 DampFc=2.0000 IDamp=-1.
 RMSDP=1.06D-02 MaxDP=1.02D+00              OVMax= 4.49D-02

 Cycle   2  Pass 1  IDiag  1:
 RMSU=  1.06D-02    CP:  9.96D-01
 E= -1173.03493580236     Delta-E=       -0.050589030923 Rises=F Damp=F
 DIIS: error= 6.16D-04 at cycle   2 NSaved=   2.
 NSaved= 2 IEnMin= 2 EnMin= -1173.03493580236     IErMin= 2 ErrMin= 6.16D-04
 ErrMax= 6.16D-04  0.00D+00 EMaxC= 1.00D-01 BMatC= 1.72D-03 BMatP= 5.07D-02
 IDIUse=3 WtCom= 9.94D-01 WtEn= 6.16D-03
 Coeff-Com: -0.447D-01 0.104D+01
 Coeff-En:   0.000D+00 0.100D+01
 Coeff:     -0.445D-01 0.104D+01
 Gap=     0.266 Goal=   None    Shift=    0.000
 RMSDP=1.95D-03 MaxDP=3.46D-01 DE=-5.06D-02 OVMax= 1.23D-02

 Cycle   3  Pass 1  IDiag  1:
 RMSU=  1.54D-03    CP:  9.97D-01  1.11D+00
 E= -1173.03672651987     Delta-E=       -0.001790717517 Rises=F Damp=F
 DIIS: error= 6.70D-04 at cycle   3 NSaved=   3.
 NSaved= 3 IEnMin= 3 EnMin= -1173.03672651987     IErMin= 2 ErrMin= 6.16D-04
 ErrMax= 6.70D-04  0.00D+00 EMaxC= 1.00D-01 BMatC= 1.15D-03 BMatP= 1.72D-03
 IDIUse=3 WtCom= 9.93D-01 WtEn= 6.70D-03
 Coeff-Com: -0.465D-01 0.482D+00 0.564D+00
 Coeff-En:   0.000D+00 0.000D+00 0.100D+01
 Coeff:     -0.462D-01 0.479D+00 0.567D+00
 Gap=     0.267 Goal=   None    Shift=    0.000
 RMSDP=4.31D-04 MaxDP=5.06D-02 DE=-1.79D-03 OVMax= 7.86D-03

 Cycle   4  Pass 1  IDiag  1:
 RMSU=  3.91D-04    CP:  9.95D-01  1.11D+00  1.06D+00
 E= -1173.03768792659     Delta-E=       -0.000961406715 Rises=F Damp=F
 DIIS: error= 1.18D-04 at cycle   4 NSaved=   4.
 NSaved= 4 IEnMin= 4 EnMin= -1173.03768792659     IErMin= 4 ErrMin= 1.18D-04
 ErrMax= 1.18D-04  0.00D+00 EMaxC= 1.00D-01 BMatC= 4.77D-05 BMatP= 1.15D-03
 IDIUse=3 WtCom= 9.99D-01 WtEn= 1.18D-03
 Coeff-Com: -0.404D-02-0.302D-01 0.118D+00 0.916D+00
 Coeff-En:   0.000D+00 0.000D+00 0.000D+00 0.100D+01
 Coeff:     -0.403D-02-0.302D-01 0.118D+00 0.916D+00
 Gap=     0.267 Goal=   None    Shift=    0.000
 RMSDP=2.71D-04 MaxDP=2.78D-02 DE=-9.61D-04 OVMax= 1.95D-03

 Cycle   5  Pass 1  IDiag  1:
 RMSU=  1.66D-04    CP:  9.94D-01  1.12D+00  1.19D+00  1.24D+00
 E= -1173.03774645844     Delta-E=       -0.000058531848 Rises=F Damp=F
 DIIS: error= 7.69D-05 at cycle   5 NSaved=   5.
 NSaved= 5 IEnMin= 5 EnMin= -1173.03774645844     IErMin= 5 ErrMin= 7.69D-05
 ErrMax= 7.69D-05  0.00D+00 EMaxC= 1.00D-01 BMatC= 1.41D-05 BMatP= 4.77D-05
 IDIUse=1 WtCom= 1.00D+00 WtEn= 0.00D+00
 Coeff-Com:  0.271D-02-0.654D-01 0.218D-02 0.456D+00 0.604D+00
 Coeff:      0.271D-02-0.654D-01 0.218D-02 0.456D+00 0.604D+00
 Gap=     0.267 Goal=   None    Shift=    0.000
 RMSDP=8.28D-05 MaxDP=8.97D-03 DE=-5.85D-05 OVMax= 9.22D-04

 Cycle   6  Pass 1  IDiag  1:
 RMSU=  5.23D-05    CP:  9.94D-01  1.12D+00  1.22D+00  1.31D+00  1.10D+00
 E= -1173.03776033981     Delta-E=       -0.000013881375 Rises=F Damp=F
 DIIS: error= 2.08D-05 at cycle   6 NSaved=   6.
 NSaved= 6 IEnMin= 6 EnMin= -1173.03776033981     IErMin= 6 ErrMin= 2.08D-05
 ErrMax= 2.08D-05  0.00D+00 EMaxC= 1.00D-01 BMatC= 1.08D-06 BMatP= 1.41D-05
 IDIUse=1 WtCom= 1.00D+00 WtEn= 0.00D+00
 Coeff-Com:  0.151D-02-0.207D-01-0.118D-01 0.541D-01 0.223D+00 0.753D+00
 Coeff:      0.151D-02-0.207D-01-0.118D-01 0.541D-01 0.223D+00 0.753D+00
 Gap=     0.267 Goal=   None    Shift=    0.000
 RMSDP=3.35D-05 MaxDP=3.64D-03 DE=-1.39D-05 OVMax= 4.75D-04

 Cycle   7  Pass 1  IDiag  1:
 RMSU=  1.90D-05    CP:  9.94D-01  1.12D+00  1.23D+00  1.34D+00  1.17D+00
                    CP:  1.23D+00
 E= -1173.03776193486     Delta-E=       -0.000001595050 Rises=F Damp=F
 DIIS: error= 4.60D-06 at cycle   7 NSaved=   7.
 NSaved= 7 IEnMin= 7 EnMin= -1173.03776193486     IErMin= 7 ErrMin= 4.60D-06
 ErrMax= 4.60D-06  0.00D+00 EMaxC= 1.00D-01 BMatC= 1.38D-07 BMatP= 1.08D-06
 IDIUse=1 WtCom= 1.00D+00 WtEn= 0.00D+00
 Coeff-Com: -0.881D-04 0.612D-02-0.283D-02-0.722D-01-0.469D-01 0.210D+00
 Coeff-Com:  0.905D+00
 Coeff:     -0.881D-04 0.612D-02-0.283D-02-0.722D-01-0.469D-01 0.210D+00
 Coeff:      0.905D+00
 Gap=     0.267 Goal=   None    Shift=    0.000
 RMSDP=1.58D-05 MaxDP=1.78D-03 DE=-1.60D-06 OVMax= 2.61D-04

 Cycle   8  Pass 1  IDiag  1:
 RMSU=  9.12D-06    CP:  9.94D-01  1.12D+00  1.23D+00  1.35D+00  1.23D+00
                    CP:  1.33D+00  1.22D+00
 E= -1173.03776225737     Delta-E=       -0.000000322505 Rises=F Damp=F
 DIIS: error= 2.33D-06 at cycle   8 NSaved=   8.
 NSaved= 8 IEnMin= 8 EnMin= -1173.03776225737     IErMin= 8 ErrMin= 2.33D-06
 ErrMax= 2.33D-06  0.00D+00 EMaxC= 1.00D-01 BMatC= 1.12D-08 BMatP= 1.38D-07
 IDIUse=1 WtCom= 1.00D+00 WtEn= 0.00D+00
 Coeff-Com: -0.151D-03 0.342D-02 0.351D-03-0.237D-01-0.301D-01-0.677D-02
 Coeff-Com:  0.221D+00 0.836D+00
 Coeff:     -0.151D-03 0.342D-02 0.351D-03-0.237D-01-0.301D-01-0.677D-02
 Coeff:      0.221D+00 0.836D+00
 Gap=     0.267 Goal=   None    Shift=    0.000
 RMSDP=4.75D-06 MaxDP=6.91D-04 DE=-3.23D-07 OVMax= 9.39D-05

 Cycle   9  Pass 1  IDiag  1:
 RMSU=  3.19D-06    CP:  9.94D-01  1.12D+00  1.23D+00  1.35D+00  1.24D+00
                    CP:  1.35D+00  1.31D+00  1.23D+00
 E= -1173.03776228841     Delta-E=       -0.000000031043 Rises=F Damp=F
 DIIS: error= 9.41D-07 at cycle   9 NSaved=   9.
 NSaved= 9 IEnMin= 9 EnMin= -1173.03776228841     IErMin= 9 ErrMin= 9.41D-07
 ErrMax= 9.41D-07  0.00D+00 EMaxC= 1.00D-01 BMatC= 3.14D-09 BMatP= 1.12D-08
 IDIUse=1 WtCom= 1.00D+00 WtEn= 0.00D+00
 Coeff-Com: -0.322D-04 0.103D-03 0.563D-03 0.415D-02-0.136D-02-0.358D-01
 Coeff-Com: -0.877D-01 0.307D+00 0.813D+00
 Coeff:     -0.322D-04 0.103D-03 0.563D-03 0.415D-02-0.136D-02-0.358D-01
 Coeff:     -0.877D-01 0.307D+00 0.813D+00
 Gap=     0.267 Goal=   None    Shift=    0.000
 RMSDP=2.46D-06 MaxDP=3.21D-04 DE=-3.10D-08 OVMax= 4.27D-05

 Cycle  10  Pass 1  IDiag  1:
 RMSU=  1.11D-06    CP:  9.94D-01  1.12D+00  1.23D+00  1.35D+00  1.24D+00
                    CP:  1.35D+00  1.37D+00  1.39D+00  1.18D+00
 E= -1173.03776229605     Delta-E=       -0.000000007639 Rises=F Damp=F
 DIIS: error= 3.38D-07 at cycle  10 NSaved=  10.
 NSaved=10 IEnMin=10 EnMin= -1173.03776229605     IErMin=10 ErrMin= 3.38D-07
 ErrMax= 3.38D-07  0.00D+00 EMaxC= 1.00D-01 BMatC= 3.80D-10 BMatP= 3.14D-09
 IDIUse=1 WtCom= 1.00D+00 WtEn= 0.00D+00
 Coeff-Com:  0.143D-04-0.557D-03 0.106D-03 0.532D-02 0.513D-02-0.103D-01
 Coeff-Com: -0.715D-01-0.354D-01 0.230D+00 0.877D+00
 Coeff:      0.143D-04-0.557D-03 0.106D-03 0.532D-02 0.513D-02-0.103D-01
 Coeff:     -0.715D-01-0.354D-01 0.230D+00 0.877D+00
 Gap=     0.267 Goal=   None    Shift=    0.000
 RMSDP=1.08D-06 MaxDP=1.78D-04 DE=-7.64D-09 OVMax= 1.88D-05

 Cycle  11  Pass 1  IDiag  1:
 RMSU=  5.03D-07    CP:  9.94D-01  1.12D+00  1.23D+00  1.35D+00  1.24D+00
                    CP:  1.35D+00  1.39D+00  1.45D+00  1.33D+00  1.19D+00
 E= -1173.03776229699     Delta-E=       -0.000000000944 Rises=F Damp=F
 DIIS: error= 1.24D-07 at cycle  11 NSaved=  11.
 NSaved=11 IEnMin=11 EnMin= -1173.03776229699     IErMin=11 ErrMin= 1.24D-07
 ErrMax= 1.24D-07  0.00D+00 EMaxC= 1.00D-01 BMatC= 6.42D-11 BMatP= 3.80D-10
 IDIUse=1 WtCom= 1.00D+00 WtEn= 0.00D+00
 Coeff-Com:  0.100D-04-0.215D-03-0.430D-04 0.129D-02 0.214D-02 0.164D-02
 Coeff-Com: -0.133D-01-0.488D-01-0.356D-01 0.319D+00 0.774D+00
 Coeff:      0.100D-04-0.215D-03-0.430D-04 0.129D-02 0.214D-02 0.164D-02
 Coeff:     -0.133D-01-0.488D-01-0.356D-01 0.319D+00 0.774D+00
 Gap=     0.267 Goal=   None    Shift=    0.000
 RMSDP=3.85D-07 MaxDP=9.37D-05 DE=-9.44D-10 OVMax= 5.79D-06

 Cycle  12  Pass 1  IDiag  1:
 RMSU=  1.80D-07    CP:  9.94D-01  1.12D+00  1.23D+00  1.35D+00  1.23D+00
                    CP:  1.35D+00  1.38D+00  1.46D+00  1.37D+00  1.30D+00
                    CP:  1.30D+00
 E= -1173.03776229727     Delta-E=       -0.000000000272 Rises=F Damp=F
 DIIS: error= 5.51D-08 at cycle  12 NSaved=  12.
 NSaved=12 IEnMin=12 EnMin= -1173.03776229727     IErMin=12 ErrMin= 5.51D-08
 ErrMax= 5.51D-08  0.00D+00 EMaxC= 1.00D-01 BMatC= 6.11D-12 BMatP= 6.42D-11
 IDIUse=1 WtCom= 1.00D+00 WtEn= 0.00D+00
 Coeff-Com: -0.100D-05 0.583D-04-0.201D-04-0.635D-03-0.503D-03 0.167D-02
 Coeff-Com:  0.863D-02 0.110D-02-0.438D-01-0.997D-01 0.102D+00 0.103D+01
 Coeff:     -0.100D-05 0.583D-04-0.201D-04-0.635D-03-0.503D-03 0.167D-02
 Coeff:      0.863D-02 0.110D-02-0.438D-01-0.997D-01 0.102D+00 0.103D+01
 Gap=     0.267 Goal=   None    Shift=    0.000
 RMSDP=1.91D-07 MaxDP=5.51D-05 DE=-2.72D-10 OVMax= 2.75D-06

 Cycle  13  Pass 1  IDiag  1:
 RMSU=  6.37D-08    CP:  9.94D-01  1.12D+00  1.23D+00  1.35D+00  1.24D+00
                    CP:  1.35D+00  1.38D+00  1.46D+00  1.39D+00  1.35D+00
                    CP:  1.52D+00  1.27D+00
 E= -1173.03776229688     Delta-E=        0.000000000383 Rises=F Damp=F
 DIIS: error= 1.34D-08 at cycle  13 NSaved=  13.
 NSaved=13 IEnMin=12 EnMin= -1173.03776229727     IErMin=13 ErrMin= 1.34D-08
 ErrMax= 1.34D-08  0.00D+00 EMaxC= 1.00D-01 BMatC= 8.53D-13 BMatP= 6.11D-12
 IDIUse=1 WtCom= 1.00D+00 WtEn= 0.00D+00
 Coeff-Com: -0.129D-05 0.394D-04-0.279D-05-0.330D-03-0.361D-03 0.384D-03
 Coeff-Com:  0.397D-02 0.536D-02-0.107D-01-0.617D-01-0.428D-01 0.315D+00
 Coeff-Com:  0.791D+00
 Coeff:     -0.129D-05 0.394D-04-0.279D-05-0.330D-03-0.361D-03 0.384D-03
 Coeff:      0.397D-02 0.536D-02-0.107D-01-0.617D-01-0.428D-01 0.315D+00
 Coeff:      0.791D+00
 Gap=     0.267 Goal=   None    Shift=    0.000
 RMSDP=4.50D-08 MaxDP=8.49D-06 DE= 3.83D-10 OVMax= 7.52D-07

 Cycle  14  Pass 1  IDiag  1:
 RMSU=  2.27D-08    CP:  9.94D-01  1.12D+00  1.23D+00  1.35D+00  1.24D+00
                    CP:  1.35D+00  1.38D+00  1.46D+00  1.39D+00  1.35D+00
                    CP:  1.57D+00  1.37D+00  1.16D+00
 E= -1173.03776229713     Delta-E=       -0.000000000247 Rises=F Damp=F
 DIIS: error= 7.54D-09 at cycle  14 NSaved=  14.
 NSaved=14 IEnMin=12 EnMin= -1173.03776229727     IErMin=14 ErrMin= 7.54D-09
 ErrMax= 7.54D-09  0.00D+00 EMaxC= 1.00D-01 BMatC= 1.52D-13 BMatP= 8.53D-13
 IDIUse=1 WtCom= 1.00D+00 WtEn= 0.00D+00
 Coeff-Com: -0.192D-06 0.119D-05 0.307D-05 0.167D-04-0.138D-04-0.186D-03
 Coeff-Com: -0.364D-03 0.152D-02 0.462D-02 0.355D-03-0.303D-01-0.901D-01
 Coeff-Com:  0.222D+00 0.893D+00
 Coeff:     -0.192D-06 0.119D-05 0.307D-05 0.167D-04-0.138D-04-0.186D-03
 Coeff:     -0.364D-03 0.152D-02 0.462D-02 0.355D-03-0.303D-01-0.901D-01
 Coeff:      0.222D+00 0.893D+00
 Gap=     0.267 Goal=   None    Shift=    0.000
 RMSDP=1.88D-08 MaxDP=1.68D-06 DE=-2.47D-10 OVMax= 3.60D-07

 Cycle  15  Pass 1  IDiag  1:
 RMSU=  9.75D-09    CP:  9.94D-01  1.12D+00  1.23D+00  1.35D+00  1.24D+00
                    CP:  1.35D+00  1.38D+00  1.46D+00  1.39D+00  1.34D+00
                    CP:  1.58D+00  1.41D+00  1.29D+00  1.32D+00
 E= -1173.03776229708     Delta-E=        0.000000000055 Rises=F Damp=F
 DIIS: error= 3.08D-09 at cycle  15 NSaved=  15.
 NSaved=15 IEnMin=12 EnMin= -1173.03776229727     IErMin=15 ErrMin= 3.08D-09
 ErrMax= 3.08D-09  0.00D+00 EMaxC= 1.00D-01 BMatC= 2.65D-14 BMatP= 1.52D-13
 IDIUse=1 WtCom= 1.00D+00 WtEn= 0.00D+00
 Coeff-Com:  0.171D-06-0.686D-05 0.149D-05 0.656D-04 0.633D-04-0.132D-03
 Coeff-Com: -0.856D-03-0.555D-03 0.341D-02 0.115D-01-0.227D-02-0.861D-01
 Coeff-Com: -0.706D-01 0.269D+00 0.877D+00
 Coeff:      0.171D-06-0.686D-05 0.149D-05 0.656D-04 0.633D-04-0.132D-03
 Coeff:     -0.856D-03-0.555D-03 0.341D-02 0.115D-01-0.227D-02-0.861D-01
 Coeff:     -0.706D-01 0.269D+00 0.877D+00
 Gap=     0.267 Goal=   None    Shift=    0.000
 RMSDP=8.41D-09 MaxDP=7.08D-07 DE= 5.46D-11 OVMax= 1.66D-07

 Error on total polarization charges =  0.06674
 SCF Done:  E(RwB97XD) =  -1173.03776230     A.U. after   15 cycles
            NFock= 15  Conv=0.84D-08     -V/T= 2.0050
 KE= 1.167229188401D+03 PE=-7.445274154709D+03 EE= 2.749103960718D+03
 SMD-CDS (non-electrostatic) energy       (kcal/mol) =      -1.27
 (included in total energy above)
 Leave Link  502 at Tue Apr 15 15:57:32 2025, MaxMem= 16106127360 cpu:           38587.4 elap:            1013.4
 (Enter /cm/shared/apps/Gaussian/g16-C01/g16/l701.exe)
 ... and contract with generalized density number  0.
 Compute integral first derivatives.
 R6Disp: Adding Grimme-D2 dispersion energy 1st derivatives to the gradient.
 D1PCM: PCM CHGder 1st derivatives, ID1Alg=3 FixD1E=F DoIter=F DoCFld=F I1PDM=0.
 GePol: Maximum number of non-zero 1st derivatives   =     265
 Leave Link  701 at Tue Apr 15 15:57:38 2025, MaxMem= 16106127360 cpu:             171.7 elap:               5.3
 (Enter /cm/shared/apps/Gaussian/g16-C01/g16/l702.exe)
 L702 exits ... SP integral derivatives will be done elsewhere.
 Leave Link  702 at Tue Apr 15 15:57:38 2025, MaxMem= 16106127360 cpu:               0.3 elap:               0.0
 (Enter /cm/shared/apps/Gaussian/g16-C01/g16/l703.exe)
 Integral derivatives from FoFJK, PRISM(SPDF).
 Compute integral first derivatives, UseDBF=F ICtDFT=           0.
 Calling FoFJK, ICntrl=      2127 FMM=F ISym2X=0 I1Cent= 0 IOpClX= 0 NMat=1 NMatS=1 NMatT=0.
 FoFJK:  IHMeth= 1 ICntrl=    2127 DoSepK=T KAlg= 0 I1Cent=           0 FoldK=F
 IRaf=         1 NMat=       1 IRICut=       1 DoRegI=T DoRafI=F ISym2E= 0 IDoP0=0 IntGTp=1.
 FoFCou: FMM=F IPFlag=           0 FMFlag=      100000 FMFlg1=         800
         NFxFlg=           0 DoJE=F BraDBF=F KetDBF=F FulRan=T
         wScrn=  0.000000 ICntrl=      2527 IOpCl=  0 I1Cent=           0 NGrid=           0
         NMat0=    1 NMatS0=      1 NMatT0=    0 NMatD0=    1 NMtDS0=    0 NMtDT0=    0
 Symmetry not used in FoFCou.
 Leave Link  703 at Tue Apr 15 16:02:23 2025, MaxMem= 16106127360 cpu:           11313.3 elap:             284.9
 (Enter /cm/shared/apps/Gaussian/g16-C01/g16/l716.exe)
 Dipole        =-9.76624575D-01-3.74615995D-01 8.34793846D-02
 ***** Axes restored to original set *****
 -------------------------------------------------------------------
 Center     Atomic                   Forces (Hartrees/Bohr)
 Number     Number              X              Y              Z
 -------------------------------------------------------------------
      1        6           0.002280560   -0.001400102   -0.004347438
      2        8          -0.003013298    0.003286236    0.004921844
      3        6          -0.005506417    0.005871507    0.002482050
      4        1          -0.000166224   -0.000938510    0.000308851
      5        9           0.005552210   -0.007639473   -0.003805046
      6        6           0.000446109    0.001285286   -0.000112699
      7        6           0.000254745    0.000601798    0.001001793
      8        7          -0.000361662   -0.000718334   -0.000756409
      9        1           0.000042748    0.000546008    0.000401615
     10        6          -0.000419674   -0.000467097    0.000810789
     11        6          -0.000504267    0.000134889   -0.000413271
     12        6          -0.005331935   -0.001178708   -0.008865509
     13        6          -0.000150748    0.000092886   -0.000487794
     14        6           0.000255444    0.000117756    0.000641640
     15        6           0.001296208   -0.000008835   -0.000412610
     16        1          -0.000016715    0.000015686    0.000014990
     17        1           0.000018207   -0.000006293    0.000015211
     18        1          -0.000001344    0.000034170    0.000051732
     19        1           0.000030144    0.000049851   -0.000048402
     20        7           0.003326304   -0.000086065    0.006396910
     21        1          -0.001766208   -0.000273723    0.002815391
     22        1           0.003330067    0.001256956   -0.000135312
     23        1          -0.000025610   -0.000158115    0.000080844
     24        6          -0.000140175    0.000014706   -0.000313659
     25        6          -0.000174488    0.000009470    0.000074143
     26        6           0.000012147    0.000201472    0.000012642
     27        6          -0.000191232   -0.000128934   -0.000028025
     28        6           0.000094196    0.000052446   -0.000095137
     29        6           0.000083295   -0.000028180   -0.000027398
     30        1          -0.000032510   -0.000077213    0.000017752
     31        1          -0.000001141   -0.000084870   -0.000065408
     32        1          -0.000012597   -0.000050184   -0.000030197
     33        1           0.000005439   -0.000060464    0.000010404
     34        6           0.000026643    0.000078909    0.000065893
     35        6           0.000549750   -0.000220872   -0.000135309
     36        6          -0.000034565   -0.000023083   -0.000014059
     37        6           0.000180780    0.000018619    0.000032130
     38        6           0.000159490   -0.000230525    0.000028184
     39        6          -0.000072839    0.000016241   -0.000020603
     40        6          -0.000032183    0.000100566    0.000028418
     41        1           0.000006311   -0.000039698    0.000013341
     42        1          -0.000080252    0.000060955   -0.000030616
     43        1          -0.000004001   -0.000020104   -0.000011705
     44        1          -0.000010918    0.000026735    0.000017430
     45        1          -0.000019251    0.000008027    0.000007733
     46        1           0.000065736    0.000017567   -0.000015385
     47        1           0.000024078   -0.000061998   -0.000018825
     48        1           0.000029644    0.000002640   -0.000060911
 -------------------------------------------------------------------
 Cartesian Forces:  Max     0.008865509 RMS     0.001747974
 Leave Link  716 at Tue Apr 15 16:02:23 2025, MaxMem= 16106127360 cpu:               0.6 elap:               0.1
 (Enter /cm/shared/apps/Gaussian/g16-C01/g16/l103.exe)

 GradGradGradGradGradGradGradGradGradGradGradGradGradGradGradGradGradGrad
 Berny optimization.
 FormGI is forming the generalized inverse of G from B-inverse, IUseBI=4.
 Internal  Forces:  Max     0.010343948 RMS     0.001056543
 Search for a saddle point.
 Step number   2 out of a maximum of  270
 All quantities printed in internal units (Hartrees-Bohrs-Radians)
 Swapping is turned off.
 Update second derivatives using D2CorX and points    1    2
 ITU=  0  0
     Eigenvalues ---   -0.08023  -0.00154   0.00012   0.00068   0.00438
     Eigenvalues ---    0.00488   0.00576   0.00807   0.00903   0.00954
     Eigenvalues ---    0.01449   0.01494   0.01535   0.01600   0.01678
     Eigenvalues ---    0.01710   0.01719   0.01751   0.01754   0.01765
     Eigenvalues ---    0.01840   0.01923   0.02020   0.02107   0.02113
     Eigenvalues ---    0.02161   0.02203   0.02284   0.02353   0.02374
     Eigenvalues ---    0.02379   0.02385   0.02445   0.02531   0.02624
     Eigenvalues ---    0.02639   0.02667   0.02743   0.02761   0.02831
     Eigenvalues ---    0.02912   0.03532   0.03768   0.04005   0.05534
     Eigenvalues ---    0.05707   0.05717   0.07149   0.07667   0.08163
     Eigenvalues ---    0.10440   0.10625   0.10723   0.10755   0.11228
     Eigenvalues ---    0.11356   0.11430   0.11594   0.11736   0.11921
     Eigenvalues ---    0.11951   0.12028   0.12119   0.12171   0.12326
     Eigenvalues ---    0.12580   0.12709   0.12888   0.14349   0.14357
     Eigenvalues ---    0.17179   0.17877   0.18046   0.18287   0.18519
     Eigenvalues ---    0.18861   0.19005   0.19164   0.19176   0.19224
     Eigenvalues ---    0.19444   0.19618   0.19673   0.20133   0.20705
     Eigenvalues ---    0.21394   0.22125   0.22961   0.24574   0.27639
     Eigenvalues ---    0.28299   0.29025   0.30572   0.31349   0.32503
     Eigenvalues ---    0.33109   0.33238   0.33482   0.33620   0.33765
     Eigenvalues ---    0.34111   0.34340   0.35406   0.35576   0.35848
     Eigenvalues ---    0.35885   0.35898   0.36106   0.36118   0.36152
     Eigenvalues ---    0.36208   0.36295   0.36315   0.36467   0.36549
     Eigenvalues ---    0.36850   0.38350   0.39009   0.41462   0.41587
     Eigenvalues ---    0.42301   0.42543   0.43152   0.43338   0.44709
     Eigenvalues ---    0.45602   0.45827   0.47083   0.47087   0.47175
     Eigenvalues ---    0.47180   0.47277   0.49238   0.50936   0.51085
     Eigenvalues ---    0.52117   0.55287   0.60758
 Eigenvectors required to have negative eigenvalues:
                          R4        R7        A16       D24       A14
   1                   -0.58682   0.56189   0.17368  -0.16796  -0.15446
                          D27       D12       A7        A8        D4
   1                   -0.14972   0.14914  -0.14620   0.13923   0.13418
 Eigenvalue     2 is  -1.54D-03 should be greater than     0.000000 Eigenvector:
                          D64       D66       D65       D63       A43
   1                    0.49809   0.44032  -0.41590  -0.35813  -0.26610
                          A42       A41       R5        D42       D41
   1                   -0.26245  -0.25266   0.08764  -0.08258  -0.07689
 RFO step:  Lambda0=7.912923860D-07 Lambda=-1.56247591D-03.
 Linear search not attempted -- option 19 set.
 Maximum step size (   0.300) exceeded in Quadratic search.
    -- Step size scaled by   0.814
 Iteration  1 RMS(Cart)=  0.09847012 RMS(Int)=  0.01271251
 Iteration  2 RMS(Cart)=  0.01093297 RMS(Int)=  0.00646249
 Iteration  3 RMS(Cart)=  0.00064000 RMS(Int)=  0.00643869
 Iteration  4 RMS(Cart)=  0.00003161 RMS(Int)=  0.00643864
 Iteration  5 RMS(Cart)=  0.00000178 RMS(Int)=  0.00643864
 Iteration  6 RMS(Cart)=  0.00000010 RMS(Int)=  0.00643864
 ITry= 1 IFail=0 DXMaxC= 6.80D-01 DCOld= 1.00D+10 DXMaxT= 3.00D-01 DXLimC= 3.00D+00 Rises=F
 Variable       Old X    -DE/DX   Delta X   Delta X   Delta X     New X
                                 (Linear)    (Quad)   (Total)
    R1        2.31747   0.00662   0.00000   0.00121   0.00121   2.31868
    R2        2.79364   0.00101   0.00000  -0.00162  -0.00162   2.79202
    R3        2.82277   0.00064   0.00000   0.00180   0.00180   2.82457
    R4        2.76550  -0.00076   0.00000  -0.01083  -0.01084   2.75466
    R5        2.61240   0.01017   0.00000  -0.00453  -0.00453   2.60787
    R6        2.73744  -0.00005   0.00000  -0.00015  -0.00018   2.73726
    R7        2.72506  -0.00027   0.00000  -0.01123  -0.01120   2.71386
    R8        2.68826  -0.00000   0.00000   0.00085   0.00086   2.68912
    R9        2.52599   0.00051   0.00000   0.00143   0.00143   2.52742
   R10        2.06957  -0.00010   0.00000   0.00009   0.00009   2.06965
   R11        2.79672  -0.00004   0.00000  -0.00336  -0.00336   2.79336
   R12        1.91682  -0.00012   0.00000  -0.00029  -0.00029   1.91653
   R13        2.68446  -0.00001   0.00000  -0.00188  -0.00188   2.68258
   R14        2.65624  -0.00024   0.00000   0.00263   0.00265   2.65889
   R15        2.62663   0.00019   0.00000   0.00117   0.00117   2.62780
   R16        2.63681  -0.00046   0.00000   0.00073   0.00070   2.63752
   R17        2.62267   0.00019   0.00000  -0.00189  -0.00189   2.62078
   R18        2.05651  -0.00004   0.00000  -0.00002  -0.00002   2.05649
   R19        2.64977  -0.00080   0.00000   0.00265   0.00267   2.65244
   R20        2.60225   0.01034   0.00000  -0.01042  -0.01042   2.59183
   R21        2.62496  -0.00032   0.00000  -0.00118  -0.00120   2.62377
   R22        2.05599  -0.00002   0.00000  -0.00004  -0.00004   2.05595
   R23        2.05414  -0.00002   0.00000  -0.00010  -0.00010   2.05404
   R24        2.05717   0.00005   0.00000  -0.00005  -0.00005   2.05712
   R25        1.90767   0.00317   0.00000  -0.00315  -0.00315   1.90452
   R26        1.91010   0.00343   0.00000  -0.00503  -0.00503   1.90507
   R27        2.64436  -0.00002   0.00000   0.00051   0.00052   2.64487
   R28        2.64161  -0.00015   0.00000   0.00063   0.00064   2.64224
   R29        2.63989  -0.00001   0.00000   0.00029   0.00029   2.64018
   R30        2.64426  -0.00002   0.00000  -0.00027  -0.00027   2.64399
   R31        2.84365  -0.00012   0.00000  -0.00036  -0.00036   2.84328
   R32        2.62518  -0.00011   0.00000  -0.00019  -0.00019   2.62500
   R33        2.05821  -0.00002   0.00000   0.00019   0.00019   2.05839
   R34        2.62715  -0.00007   0.00000  -0.00039  -0.00039   2.62676
   R35        2.05608  -0.00001   0.00000   0.00011   0.00011   2.05619
   R36        2.05808  -0.00003   0.00000  -0.00002  -0.00002   2.05805
   R37        2.05856  -0.00003   0.00000  -0.00002  -0.00002   2.05854
   R38        2.07333  -0.00005   0.00000  -0.00007  -0.00007   2.07326
   R39        2.07497  -0.00006   0.00000  -0.00012  -0.00012   2.07485
   R40        2.06976  -0.00006   0.00000  -0.00006  -0.00006   2.06970
   R41        2.64170   0.00002   0.00000  -0.00018  -0.00018   2.64151
   R42        2.64116  -0.00002   0.00000  -0.00021  -0.00021   2.64094
   R43        2.63388  -0.00004   0.00000  -0.00019  -0.00019   2.63369
   R44        2.63304  -0.00005   0.00000  -0.00009  -0.00009   2.63295
   R45        2.05630  -0.00002   0.00000  -0.00003  -0.00003   2.05628
   R46        2.62752  -0.00006   0.00000  -0.00005  -0.00005   2.62747
   R47        2.05456  -0.00001   0.00000  -0.00003  -0.00003   2.05453
   R48        2.62660  -0.00010   0.00000   0.00008   0.00008   2.62669
   R49        2.05540   0.00001   0.00000   0.00002   0.00002   2.05542
   R50        2.05574  -0.00001   0.00000  -0.00000  -0.00000   2.05574
   R51        2.05566  -0.00002   0.00000  -0.00002  -0.00002   2.05563
    A1        2.13106   0.00042   0.00000   0.00169   0.00169   2.13275
    A2        2.09841  -0.00016   0.00000  -0.00147  -0.00147   2.09694
    A3        2.05307  -0.00026   0.00000  -0.00025  -0.00025   2.05281
    A4        1.61005  -0.00059   0.00000  -0.01528  -0.01529   1.59477
    A5        1.94615   0.00038   0.00000   0.00799   0.00789   1.95404
    A6        2.04923  -0.00031   0.00000   0.00046   0.00038   2.04961
    A7        2.45280   0.00004   0.00000  -0.00339  -0.00340   2.44940
    A8        1.31836  -0.00020   0.00000  -0.00109  -0.00109   1.31727
    A9        2.02518   0.00035   0.00000   0.00640   0.00637   2.03155
   A10        1.79382   0.00050   0.00000   0.00659   0.00660   1.80042
   A11        1.82403   0.00005   0.00000  -0.00391  -0.00392   1.82011
   A12        2.18433  -0.00013   0.00000  -0.00478  -0.00478   2.17955
   A13        2.26504   0.00009   0.00000   0.00900   0.00900   2.27404
   A14        1.34412  -0.00036   0.00000  -0.00124  -0.00125   1.34286
   A15        1.37041  -0.00001   0.00000  -0.00866  -0.00867   1.36174
   A16        2.45832   0.00030   0.00000   0.00075   0.00064   2.45896
   A17        1.95934  -0.00016   0.00000  -0.00532  -0.00533   1.95402
   A18        2.16610   0.00030   0.00000   0.01298   0.01296   2.17906
   A19        1.99696  -0.00016   0.00000  -0.00517  -0.00516   1.99180
   A20        2.05748  -0.00019   0.00000  -0.00684  -0.00684   2.05064
   A21        2.16906  -0.00004   0.00000   0.00537   0.00537   2.17443
   A22        2.05650   0.00023   0.00000   0.00148   0.00148   2.05799
   A23        2.06568   0.00031   0.00000   0.00440   0.00437   2.07005
   A24        2.10493  -0.00047   0.00000  -0.00207  -0.00210   2.10283
   A25        2.11199   0.00015   0.00000  -0.00256  -0.00252   2.10947
   A26        2.10666  -0.00029   0.00000  -0.00044  -0.00044   2.10622
   A27        2.09538   0.00010   0.00000   0.00050   0.00050   2.09588
   A28        2.08113   0.00019   0.00000  -0.00005  -0.00005   2.08107
   A29        2.05813  -0.00030   0.00000  -0.00107  -0.00117   2.05696
   A30        2.10223   0.00047   0.00000   0.01122   0.01102   2.11325
   A31        2.12236  -0.00017   0.00000  -0.00919  -0.00939   2.11298
   A32        2.10274  -0.00014   0.00000   0.00298   0.00299   2.10573
   A33        2.07317   0.00008   0.00000  -0.00135  -0.00135   2.07182
   A34        2.10725   0.00007   0.00000  -0.00163  -0.00164   2.10561
   A35        2.07798   0.00013   0.00000  -0.00084  -0.00086   2.07712
   A36        2.10701  -0.00006   0.00000   0.00069   0.00070   2.10771
   A37        2.09816  -0.00007   0.00000   0.00012   0.00013   2.09830
   A38        2.10865   0.00046   0.00000   0.00177   0.00181   2.11045
   A39        2.09984  -0.00020   0.00000   0.00031   0.00028   2.10013
   A40        2.07450  -0.00026   0.00000  -0.00218  -0.00221   2.07229
   A41        1.98654   0.00066   0.00000   0.16010   0.10199   2.08854
   A42        1.99606   0.00063   0.00000   0.17345   0.11542   2.11149
   A43        1.92788   0.00024   0.00000   0.16942   0.10817   2.03605
   A44        2.10906  -0.00009   0.00000  -0.00394  -0.00395   2.10510
   A45        2.11297   0.00009   0.00000   0.00531   0.00530   2.11827
   A46        2.06098   0.00000   0.00000  -0.00123  -0.00124   2.05974
   A47        2.05777  -0.00006   0.00000  -0.00082  -0.00083   2.05695
   A48        2.11983   0.00005   0.00000  -0.00006  -0.00006   2.11977
   A49        2.10553   0.00000   0.00000   0.00088   0.00088   2.10641
   A50        2.10986   0.00002   0.00000   0.00118   0.00118   2.11104
   A51        2.08430  -0.00002   0.00000  -0.00031  -0.00031   2.08399
   A52        2.08889   0.00000   0.00000  -0.00084  -0.00084   2.08805
   A53        2.10984  -0.00000   0.00000  -0.00009  -0.00009   2.10975
   A54        2.08675  -0.00007   0.00000   0.00233   0.00233   2.08907
   A55        2.08659   0.00007   0.00000  -0.00224  -0.00225   2.08434
   A56        2.11417   0.00004   0.00000   0.00110   0.00110   2.11526
   A57        2.08619  -0.00001   0.00000   0.00017   0.00018   2.08637
   A58        2.08282  -0.00002   0.00000  -0.00127  -0.00127   2.08155
   A59        2.11341   0.00001   0.00000  -0.00010  -0.00010   2.11331
   A60        2.08476   0.00001   0.00000   0.00040   0.00040   2.08516
   A61        2.08497  -0.00001   0.00000  -0.00030  -0.00030   2.08468
   A62        1.93779  -0.00005   0.00000   0.00017   0.00017   1.93796
   A63        1.93609  -0.00004   0.00000  -0.00027  -0.00027   1.93582
   A64        1.94310  -0.00001   0.00000  -0.00001  -0.00001   1.94309
   A65        1.87156   0.00002   0.00000  -0.00003  -0.00003   1.87153
   A66        1.88874   0.00004   0.00000  -0.00022  -0.00022   1.88851
   A67        1.88392   0.00003   0.00000   0.00038   0.00038   1.88430
   A68        2.12741   0.00028   0.00000   0.00066   0.00066   2.12807
   A69        2.06777  -0.00024   0.00000  -0.00069  -0.00069   2.06708
   A70        2.08726  -0.00004   0.00000   0.00001   0.00001   2.08727
   A71        2.09453   0.00001   0.00000  -0.00014  -0.00014   2.09439
   A72        2.09470  -0.00001   0.00000   0.00007   0.00007   2.09477
   A73        2.09395   0.00000   0.00000   0.00007   0.00007   2.09402
   A74        2.09580   0.00000   0.00000  -0.00006  -0.00006   2.09574
   A75        2.09693  -0.00000   0.00000   0.00013   0.00013   2.09706
   A76        2.09022   0.00000   0.00000  -0.00008  -0.00008   2.09013
   A77        2.09847   0.00004   0.00000   0.00000  -0.00000   2.09847
   A78        2.08532  -0.00010   0.00000  -0.00029  -0.00029   2.08504
   A79        2.09934   0.00007   0.00000   0.00030   0.00030   2.09965
   A80        2.09392  -0.00001   0.00000   0.00004   0.00004   2.09396
   A81        2.09694   0.00000   0.00000  -0.00004  -0.00004   2.09690
   A82        2.09232   0.00001   0.00000  -0.00000  -0.00000   2.09232
   A83        2.09625  -0.00000   0.00000   0.00012   0.00012   2.09637
   A84        2.09681   0.00000   0.00000  -0.00001  -0.00001   2.09680
   A85        2.09012  -0.00000   0.00000  -0.00011  -0.00011   2.09001
    D1        1.14768  -0.00033   0.00000  -0.02142  -0.02143   1.12625
    D2       -2.55646  -0.00049   0.00000  -0.03243  -0.03245  -2.58891
    D3       -0.15885   0.00018   0.00000  -0.01209  -0.01206  -0.17091
    D4       -1.95511  -0.00037   0.00000  -0.02038  -0.02039  -1.97549
    D5        0.62394  -0.00053   0.00000  -0.03139  -0.03141   0.59253
    D6        3.02155   0.00014   0.00000  -0.01105  -0.01102   3.01053
    D7       -2.54656   0.00011   0.00000   0.01912   0.01912  -2.52745
    D8        0.55334   0.00010   0.00000   0.01852   0.01852   0.57186
    D9        0.55698   0.00016   0.00000   0.01817   0.01817   0.57515
   D10       -2.62631   0.00015   0.00000   0.01757   0.01757  -2.60873
   D11       -2.10869   0.00013   0.00000  -0.00161  -0.00160  -2.11029
   D12        1.92866   0.00032   0.00000   0.01112   0.01107   1.93974
   D13       -0.05348  -0.00002   0.00000   0.00310   0.00312  -0.05036
   D14        1.53717  -0.00070   0.00000  -0.02211  -0.02212   1.51506
   D15       -1.46667  -0.00081   0.00000  -0.02506  -0.02507  -1.49173
   D16        0.05461   0.00001   0.00000  -0.00355  -0.00354   0.05107
   D17       -2.94923  -0.00010   0.00000  -0.00650  -0.00649  -2.95572
   D18       -2.38153  -0.00001   0.00000  -0.00036  -0.00035  -2.38188
   D19        0.89781  -0.00012   0.00000  -0.00331  -0.00330   0.89451
   D20        0.05411   0.00002   0.00000  -0.00316  -0.00318   0.05094
   D21       -1.97627   0.00007   0.00000  -0.00093  -0.00096  -1.97723
   D22        2.30417   0.00025   0.00000   0.01809   0.01805   2.32222
   D23       -0.05507   0.00000   0.00000   0.00357   0.00356  -0.05151
   D24        1.19512  -0.00013   0.00000  -0.00496  -0.00496   1.19015
   D25       -2.56157  -0.00025   0.00000  -0.00328  -0.00331  -2.56488
   D26        2.93991   0.00009   0.00000   0.00511   0.00512   2.94503
   D27       -2.09308  -0.00004   0.00000  -0.00342  -0.00341  -2.09649
   D28        0.43342  -0.00016   0.00000  -0.00174  -0.00176   0.43166
   D29        0.12093  -0.00001   0.00000  -0.00886  -0.00886   0.11207
   D30       -3.00223  -0.00017   0.00000  -0.00989  -0.00989  -3.01212
   D31       -2.84682  -0.00014   0.00000  -0.01111  -0.01111  -2.85794
   D32        0.31320  -0.00030   0.00000  -0.01214  -0.01214   0.30106
   D33        1.91441  -0.00017   0.00000  -0.12004  -0.12005   1.79436
   D34       -1.24762  -0.00017   0.00000  -0.11192  -0.11194  -1.35956
   D35       -2.38429  -0.00003   0.00000  -0.10033  -0.10030  -2.48459
   D36        0.73686  -0.00003   0.00000  -0.09221  -0.09219   0.64467
   D37        0.13060  -0.00014   0.00000  -0.09848  -0.09850   0.03211
   D38       -3.03144  -0.00014   0.00000  -0.09037  -0.09038  -3.12181
   D39       -2.17325  -0.00039   0.00000  -0.04187  -0.04185  -2.21510
   D40        0.93180  -0.00053   0.00000  -0.04904  -0.04905   0.88274
   D41        0.98677  -0.00054   0.00000  -0.04281  -0.04280   0.94397
   D42       -2.19137  -0.00068   0.00000  -0.04999  -0.05000  -2.24138
   D43        3.12388  -0.00024   0.00000  -0.00052  -0.00057   3.12330
   D44       -0.04988  -0.00036   0.00000   0.03273   0.03287  -0.01701
   D45        0.01898  -0.00009   0.00000   0.00667   0.00665   0.02563
   D46        3.12841  -0.00020   0.00000   0.03992   0.04010  -3.11468
   D47       -3.10821   0.00029   0.00000   0.00699   0.00704  -3.10117
   D48        0.02617   0.00014   0.00000   0.00699   0.00700   0.03317
   D49       -0.00414   0.00014   0.00000  -0.00023  -0.00019  -0.00433
   D50        3.13024  -0.00001   0.00000  -0.00023  -0.00022   3.13001
   D51        0.01136  -0.00007   0.00000   0.00275   0.00273   0.01409
   D52       -3.13808  -0.00005   0.00000  -0.00064  -0.00066  -3.13874
   D53       -3.13663  -0.00001   0.00000   0.00321   0.00323  -3.13340
   D54       -0.00288   0.00001   0.00000  -0.00018  -0.00016  -0.00304
   D55        0.00391   0.00014   0.00000   0.00390   0.00394   0.00786
   D56        3.12418   0.00007   0.00000  -0.00190  -0.00184   3.12234
   D57       -3.13134   0.00008   0.00000   0.00344   0.00345  -3.12789
   D58       -0.01107   0.00001   0.00000  -0.00236  -0.00233  -0.01340
   D59       -0.01882  -0.00005   0.00000  -0.00851  -0.00853  -0.02736
   D60       -3.13940   0.00002   0.00000  -0.00282  -0.00288   3.14091
   D61       -3.12786   0.00005   0.00000  -0.04256  -0.04237   3.11295
   D62        0.03475   0.00012   0.00000  -0.03687  -0.03671  -0.00196
   D63        2.80332   0.00086   0.00000   0.24988   0.25827   3.06159
   D64        0.56455  -0.00068   0.00000  -0.30040  -0.30882   0.25572
   D65       -0.37164   0.00074   0.00000   0.28454   0.29297  -0.07868
   D66       -2.61042  -0.00080   0.00000  -0.26573  -0.27413  -2.88455
   D67       -0.01121  -0.00006   0.00000  -0.00456  -0.00459  -0.01580
   D68        3.13819  -0.00009   0.00000  -0.00120  -0.00121   3.13697
   D69        3.13774   0.00009   0.00000  -0.00456  -0.00455   3.13319
   D70        0.00396   0.00007   0.00000  -0.00119  -0.00118   0.00277
   D71        3.10031   0.00006   0.00000   0.01052   0.01049   3.11081
   D72       -0.02368   0.00007   0.00000   0.00786   0.00784  -0.01583
   D73       -0.02143   0.00006   0.00000   0.00256   0.00257  -0.01886
   D74        3.13777   0.00007   0.00000  -0.00009  -0.00008   3.13768
   D75       -3.09573  -0.00008   0.00000  -0.00810  -0.00812  -3.10385
   D76        0.03992  -0.00006   0.00000  -0.00919  -0.00921   0.03071
   D77        0.02597  -0.00008   0.00000  -0.00024  -0.00024   0.02573
   D78       -3.12157  -0.00006   0.00000  -0.00133  -0.00133  -3.12290
   D79       -0.01123   0.00004   0.00000   0.00297   0.00297  -0.00826
   D80        3.13318   0.00005   0.00000   0.00243   0.00242   3.13560
   D81       -3.14140   0.00005   0.00000   0.00324   0.00324  -3.13816
   D82        0.00301   0.00006   0.00000   0.00270   0.00270   0.00571
   D83        0.01578  -0.00006   0.00000  -0.00062  -0.00062   0.01516
   D84       -3.13519  -0.00005   0.00000  -0.00070  -0.00070  -3.13590
   D85       -3.13714  -0.00007   0.00000  -0.00091  -0.00090  -3.13804
   D86       -0.00493  -0.00006   0.00000  -0.00098  -0.00098  -0.00591
   D87       -2.25125  -0.00002   0.00000   0.00822   0.00822  -2.24303
   D88        1.95268   0.00001   0.00000   0.00832   0.00832   1.96101
   D89       -0.14565  -0.00000   0.00000   0.00804   0.00804  -0.13761
   D90        0.90208  -0.00001   0.00000   0.00851   0.00851   0.91059
   D91       -1.17718   0.00002   0.00000   0.00862   0.00862  -1.16856
   D92        3.00767   0.00001   0.00000   0.00834   0.00834   3.01601
   D93        0.00062   0.00001   0.00000  -0.00216  -0.00216  -0.00154
   D94       -3.13159  -0.00000   0.00000  -0.00208  -0.00208  -3.13367
   D95        3.12457  -0.00000   0.00000   0.00051   0.00050   3.12507
   D96       -0.00764  -0.00001   0.00000   0.00058   0.00058  -0.00706
   D97       -0.00983   0.00003   0.00000  -0.00258  -0.00258  -0.01241
   D98        3.12896   0.00002   0.00000  -0.00204  -0.00204   3.12692
   D99        3.13771   0.00001   0.00000  -0.00151  -0.00151   3.13620
   D100      -0.00669   0.00000   0.00000  -0.00096  -0.00097  -0.00766
   D101       3.09451  -0.00007   0.00000  -0.00277  -0.00277   3.09174
   D102      -0.02350  -0.00003   0.00000  -0.00200  -0.00200  -0.02550
   D103      -0.00494  -0.00006   0.00000  -0.00215  -0.00215  -0.00709
   D104      -3.12294  -0.00002   0.00000  -0.00139  -0.00138  -3.12433
   D105      -3.11046   0.00002   0.00000   0.00109   0.00109  -3.10937
   D106       0.04207  -0.00002   0.00000  -0.00058  -0.00058   0.04149
   D107      -0.00958   0.00003   0.00000   0.00052   0.00052  -0.00905
   D108      -3.14024  -0.00001   0.00000  -0.00114  -0.00114  -3.14138
   D109      -0.00484  -0.00001   0.00000  -0.00050  -0.00050  -0.00534
   D110       3.13923   0.00000   0.00000  -0.00003  -0.00003   3.13921
   D111       3.13548  -0.00002   0.00000  -0.00106  -0.00106   3.13442
   D112      -0.00364  -0.00001   0.00000  -0.00059  -0.00059  -0.00422
   D113      -0.00968  -0.00002   0.00000  -0.00112  -0.00112  -0.01080
   D114       3.13127  -0.00000   0.00000  -0.00030  -0.00030   3.13097
   D115       3.13319  -0.00001   0.00000  -0.00057  -0.00057   3.13263
   D116      -0.00905   0.00000   0.00000   0.00026   0.00026  -0.00879
   D117       0.01455   0.00005   0.00000   0.00245   0.00245   0.01700
   D118      -3.12640   0.00004   0.00000   0.00163   0.00163  -3.12477
   D119       3.13264   0.00002   0.00000   0.00170   0.00170   3.13434
   D120      -0.00830   0.00000   0.00000   0.00088   0.00088  -0.00743
   D121       0.01446   0.00001   0.00000   0.00080   0.00080   0.01526
   D122      -3.12960  -0.00000   0.00000   0.00032   0.00032  -3.12928
   D123      -3.13815   0.00005   0.00000   0.00248   0.00248  -3.13568
   D124       0.00097   0.00004   0.00000   0.00200   0.00200   0.00297
         Item               Value     Threshold  Converged?
 Maximum Force            0.010344     0.000450     NO 
 RMS     Force            0.001057     0.000300     NO 
 Maximum Displacement     0.680436     0.001800     NO 
 RMS     Displacement     0.103162     0.001200     NO 
 Predicted change in Energy=-1.065689D-03
 Lowest energy point so far.  Saving SCF results.
 GradGradGradGradGradGradGradGradGradGradGradGradGradGradGradGradGradGrad

 Leave Link  103 at Tue Apr 15 16:02:23 2025, MaxMem= 16106127360 cpu:               2.8 elap:               0.2
 (Enter /cm/shared/apps/Gaussian/g16-C01/g16/l202.exe)
                          Input orientation:                          
 ---------------------------------------------------------------------
 Center     Atomic      Atomic             Coordinates (Angstroms)
 Number     Number       Type             X           Y           Z
 ---------------------------------------------------------------------
      1          6           0        2.510126    0.287001    0.252848
      2          8           0        1.913418    0.849187    1.165756
      3          6           0        1.800552   -0.399999   -0.845997
      4          1           0        1.226012    0.857471   -1.308139
      5          9           0        2.512325   -1.481740   -1.323157
      6          6           0        0.370210   -0.581080   -0.706458
      7          6           0       -0.188038    0.621390   -1.223579
      8          7           0       -0.212766   -1.598992   -0.063977
      9          1           0        0.389262   -2.240350    0.440794
     10          6           0       -1.609294   -1.853576   -0.057074
     11          6           0       -4.351155   -2.275728   -0.022784
     12          6           0       -2.260466   -2.004165    1.181073
     13          6           0       -2.323829   -1.899673   -1.249130
     14          6           0       -3.697605   -2.100844   -1.243566
     15          6           0       -3.645243   -2.233071    1.170214
     16          1           0       -1.786444   -1.768196   -2.185930
     17          1           0       -4.249906   -2.131386   -2.179244
     18          1           0       -4.163418   -2.352338    2.120097
     19          1           0       -5.426310   -2.442279    0.001464
     20          7           0       -1.564922   -1.928228    2.360721
     21          1           0       -2.062031   -1.969841    3.236434
     22          1           0       -0.630230   -1.551568    2.388680
     23          1           0       -0.036852    0.711318   -2.304574
     24          6           0       -1.429442    1.255941   -0.732367
     25          6           0       -3.848255    2.409522    0.181455
     26          6           0       -2.317761    1.868458   -1.623776
     27          6           0       -1.760683    1.251812    0.626039
     28          6           0       -2.952107    1.812341    1.071539
     29          6           0       -3.503811    2.434943   -1.174385
     30          1           0       -2.080331    1.887953   -2.686659
     31          1           0       -1.081382    0.798595    1.345124
     32          1           0       -3.190095    1.782376    2.133871
     33          1           0       -4.180813    2.898815   -1.890722
     34          6           0       -5.137408    3.021856    0.657854
     35          6           0        4.003280    0.324958    0.196561
     36          6           0        6.788262    0.492136    0.179971
     37          6           0        4.695986    0.388831   -1.015877
     38          6           0        4.714199    0.347079    1.399553
     39          6           0        6.102178    0.421203    1.391017
     40          6           0        6.083224    0.482300   -1.021737
     41          1           0        4.151219    0.388481   -1.956757
     42          1           0        4.173092    0.297069    2.341759
     43          1           0        6.650427    0.426472    2.330596
     44          1           0        6.615822    0.547538   -1.967981
     45          1           0        7.874439    0.556936    0.172586
     46          1           0       -5.990746    2.639482    0.084022
     47          1           0       -5.123324    4.112491    0.531995
     48          1           0       -5.313288    2.806340    1.717180
 ---------------------------------------------------------------------
                    Distance matrix (angstroms):
                    1          2          3          4          5
     1  C    0.000000
     2  O    1.226994   0.000000
     3  C    1.477472   2.370729   0.000000
     4  H    2.100253   2.567635   1.457704   0.000000
     5  F    2.369017   3.462167   1.380024   2.669594   0.000000
     6  C    2.500614   2.816441   1.448495   1.778720   2.404196
     7  C    3.093822   3.190130   2.267221   1.436113   3.424183
     8  N    3.327384   3.467922   2.470342   3.106804   3.004230
     9  H    3.304677   3.520491   2.652256   3.654505   2.862587
    10  C    4.652713   4.605403   3.789767   4.117511   4.327697
    11  C    7.329442   7.100887   6.483790   6.524865   7.030557
    12  C    5.373043   5.056002   4.813961   5.151763   5.415129
    13  C    5.514037   5.598408   4.407046   4.495186   4.854743
    14  C    6.817402   6.781673   5.768939   5.744371   6.241222
    15  C    6.714230   6.356024   6.089494   6.278758   6.685584
    16  H    5.350886   5.636796   4.066192   4.091397   4.393842
    17  H    7.580349   7.619672   6.432984   6.299029   6.847094
    18  H    7.415451   6.934584   6.941057   7.148540   7.561711
    19  H    8.396378   8.127787   7.557554   7.540344   8.105503
    20  N    5.094741   4.608777   4.893357   5.386090   5.513098
    21  H    5.907599   5.295169   5.835254   6.281565   6.477101
    22  H    4.219473   3.705309   4.206893   4.787021   4.863976
    23  H    3.634219   3.983184   2.595867   1.615261   3.502997
    24  C    4.174887   3.865622   3.631515   2.746220   4.835437
    25  C    6.703670   6.049824   6.392033   5.511437   7.606757
    26  C    5.415830   5.169456   4.765641   3.698655   5.885909
    27  C    4.394307   3.735293   4.192584   3.580069   5.434176
    28  C    5.730000   4.960834   5.582039   4.902175   6.815097
    29  C    6.543553   6.110422   6.023371   4.987738   7.180280
    30  H    5.681201   5.645367   4.866622   3.727481   5.857171
    31  H    3.788631   3.000593   3.813552   3.516723   5.023384
    32  H    6.186025   5.277683   6.208778   5.674935   7.424492
    33  H    7.495674   7.119178   6.910163   5.808636   8.019320
    34  C    8.131926   7.395444   7.880732   7.003057   9.095339
    35  C    1.494697   2.362558   2.542538   3.203265   2.792248
    36  C    4.283671   4.986317   5.169697   5.769451   4.943604
    37  C    2.529431   3.565689   3.005770   3.513654   2.891684
    38  C    2.485252   2.855022   3.753659   4.445170   3.950440
    39  C    3.770448   4.216589   4.917580   5.590417   4.886203
    40  C    3.798650   4.723031   4.376142   4.880091   4.086518
    41  H    2.754240   3.869120   2.716823   3.032737   2.566155
    42  H    2.670039   2.606520   4.034432   4.724520   4.399309
    43  H    4.634499   4.896406   5.856201   6.546024   5.840811
    44  H    4.675115   5.658967   5.034233   5.438888   4.623035
    45  H    5.371701   6.050254   6.232604   6.817951   5.928383
    46  H    8.821989   8.176253   8.414731   7.562756   9.553368
    47  H    8.542941   7.782451   8.378632   7.368535   9.645731
    48  H    8.348481   7.507316   8.213233   7.464120   9.427168
                    6          7          8          9         10
     6  C    0.000000
     7  C    1.423021   0.000000
     8  N    1.337456   2.505072   0.000000
     9  H    2.017356   3.360501   1.014185   0.000000
    10  C    2.441184   3.083206   1.419560   2.095636   0.000000
    11  C    5.062660   5.212173   4.193558   4.763162   2.774381
    12  C    3.536722   4.119569   2.430512   2.761314   1.407022
    13  C    3.048119   3.304242   2.439587   3.214462   1.390569
    14  C    4.375533   4.441624   3.713137   4.422557   2.414529
    15  C    4.730204   5.082368   3.702321   4.099919   2.407351
    16  H    2.872148   3.031690   2.647220   3.443298   2.137920
    17  H    5.090974   4.998985   4.588714   5.329011   3.399062
    18  H    5.628548   5.985556   4.576610   4.853813   3.392991
    19  H    6.129018   6.190823   5.281709   5.835637   3.862591
    20  N    3.868738   4.609075   2.795690   2.757241   2.419354
    21  H    4.836409   5.487991   3.801319   3.727951   3.326512
    22  H    3.394497   4.238596   2.488384   2.303920   2.651695
    23  H    2.095225   1.095214   3.223159   4.053513   3.755331
    24  C    2.571782   1.478184   3.174538   4.111939   3.187078
    25  C    5.246669   4.309145   5.417121   6.296437   4.821188
    26  C    3.750586   2.500212   4.345939   5.335984   4.100003
    27  C    3.110586   2.508333   3.316512   4.105092   3.183237
    28  C    4.464026   3.784972   4.520020   5.290264   4.063971
    29  C    4.931875   3.779649   5.323215   6.294695   4.819645
    30  H    4.002808   2.706577   4.746056   5.737834   4.597351
    31  H    2.866987   2.725381   2.913501   3.495111   3.046123
    32  H    5.131196   4.651098   5.012851   5.644523   4.529826
    33  H    5.850125   4.644782   6.269982   7.261720   5.706155
    34  C    6.721336   5.813630   6.791567   7.634266   6.060409
    35  C    3.851694   4.435292   4.641606   4.438646   6.025888
    36  C    6.567263   7.117262   7.310726   6.962881   8.722241
    37  C    4.443963   4.893967   5.380836   5.251891   6.760491
    38  C    4.915994   5.566685   5.495825   5.130213   6.852094
    39  C    6.185421   6.814910   6.787983   6.373711   8.169356
    40  C    5.819683   6.276051   6.699894   6.478659   8.097020
    41  H    4.098698   4.406920   5.155291   5.177965   6.466770
    42  H    4.952241   5.642364   5.349614   4.936551   6.619340
    43  H    7.048403   7.709393   7.545853   7.062965   8.895087
    44  H    6.470926   6.844859   7.406918   7.234954   8.778920
    45  H    7.640763   8.182724   8.372985   7.995288   9.787978
    46  H    7.173468   6.281238   7.167400   8.040184   6.277309
    47  H    7.330913   6.294988   7.555779   8.411629   6.949055
    48  H    7.046332   6.300021   6.970997   7.721226   6.211471
                   11         12         13         14         15
    11  C    0.000000
    12  C    2.427756   0.000000
    13  C    2.399039   2.433273   0.000000
    14  C    1.395715   2.820211   1.388438   0.000000
    15  C    1.386858   1.403611   2.776781   2.417966   0.000000
    16  H    3.393307   3.408385   1.087963   2.156674   3.864576
    17  H    2.163656   3.907146   2.151413   1.086951   3.405118
    18  H    2.152453   2.150399   3.865318   3.405064   1.088581
    19  H    1.088249   3.406756   3.388774   2.157567   2.140548
    20  N    3.683062   1.371538   3.688872   4.191541   2.416189
    21  H    3.994516   2.065203   4.493745   4.771024   2.616318
    22  H    4.492755   2.078660   4.027793   4.785781   3.322560
    23  H    5.722081   4.946518   3.627878   4.736571   5.810685
    24  C    4.638168   3.870420   3.320373   4.083368   4.550032
    25  C    4.716587   4.795930   4.789531   4.732523   4.751055
    26  C    4.885913   4.782015   3.786715   4.219465   5.137230
    27  C    4.424371   3.340544   3.710155   4.299697   3.999013
    28  C    4.457262   3.880217   4.422588   4.607438   4.105548
    29  C    4.922865   5.176849   4.492977   4.540452   5.225658
    30  H    5.439588   5.490026   4.058558   4.539669   5.857240
    31  H    4.691913   3.045097   3.943917   4.685369   3.974289
    32  H    4.739982   4.013717   5.074702   5.171464   4.154468
    33  H    5.504008   6.096136   5.185125   5.064473   5.999368
    34  C    5.398691   5.814761   5.981159   5.650707   5.486650
    35  C    8.752614   6.754894   6.860854   8.201348   8.123510
    36  C   11.479929   9.439979   9.528551  10.895109  10.828913
    37  C    9.483505   7.677581   7.387115   8.758008   9.012739
    38  C    9.543730   7.363561   7.848391   9.150784   8.751573
    39  C   10.887811   8.709782   9.129865  10.456457  10.104758
    40  C   10.838860   8.980649   8.740941  10.118620  10.335423
    41  H    9.117490   7.528641   6.903813   8.264951   8.799733
    42  H    9.212662   6.930624   7.741457   8.975100   8.300632
    43  H   11.570440   9.307707   9.937940  11.235823  10.696750
    44  H   11.490396   9.757880   9.296394  10.672651  11.084652
    45  H   12.550988  10.502028  10.585881  11.957487  11.894641
    46  H    5.182563   6.056564   5.985608   5.430624   5.515702
    47  H    6.458589   6.784596   6.867000   6.617463   6.546618
    48  H    5.457160   5.722595   6.315253   5.954570   5.336404
                   16         17         18         19         20
    16  H    0.000000
    17  H    2.490100   0.000000
    18  H    4.953090   4.305884   0.000000
    19  H    4.299733   2.497212   2.468115   0.000000
    20  N    4.554857   5.278418   2.643851   4.554191   0.000000
    21  H    5.433106   5.843156   2.410050   4.691120   1.007830
    22  H    4.723432   5.856976   3.632738   5.430888   1.008119
    23  H    3.036962   5.083945   6.781759   6.656518   5.573794
    24  C    3.374270   4.639231   5.350781   5.494570   4.441226
    25  C    5.225792   5.133622   5.151017   5.105156   5.364595
    26  C    3.718006   4.476660   5.936174   5.557601   5.554981
    27  C    4.126534   5.050929   4.582057   5.241491   3.627685
    28  C    4.978967   5.273031   4.462208   5.036718   4.192628
    29  C    4.651768   4.734740   5.848654   5.372701   5.940836
    30  H    3.701962   4.595608   6.739750   6.096924   6.348617
    31  H    4.421976   5.571850   4.475255   5.584540   2.949714
    32  H    5.765195   5.919772   4.247753   5.234073   4.057244
    33  H    5.253679   5.038943   6.607691   5.801630   6.943918
    34  C    6.500820   5.949176   5.654094   5.510997   6.337645
    35  C    6.601398   8.932702   8.806978   9.829182   6.384772
    36  C    9.177808  11.588353  11.480175  12.563376   8.966020
    37  C    6.931355   9.366638   9.789657  10.559879   7.481253
    38  C    7.719354   9.965227   9.306885  10.609669   6.747461
    39  C    8.934112  11.244026  10.658637  11.959783   8.077412
    40  C    8.267512  10.721230  11.086026  11.919290   8.703207
    41  H    6.321362   8.773718   9.657433  10.177273   7.528747
    42  H    7.764107   9.863254   8.750194  10.253269   6.154439
    43  H    9.818165  12.070566  11.167154  12.629416   8.546197
    44  H    8.718268  11.193092  11.887543  12.563067   9.580796
    45  H   10.212810  12.639539  12.536614  13.635780  10.003276
    46  H    6.500497   5.560043   5.692363   5.113677   6.755387
    47  H    7.287274   6.862921   6.725883   6.583181   7.245464
    48  H    6.971318   6.379188   5.300614   5.523084   6.072934
                   21         22         23         24         25
    21  H    0.000000
    22  H    1.715719   0.000000
    23  H    6.480180   5.243986   0.000000
    24  C    5.153370   4.273381   2.169736   0.000000
    25  C    5.630481   5.560374   4.857060   2.831339   0.000000
    26  C    6.198353   5.535715   2.646697   1.399606   2.427760
    27  C    4.157405   3.499109   3.442705   1.398215   2.428149
    28  C    4.447910   4.294398   4.594464   2.425318   1.397124
    29  C    6.398139   6.070022   4.033362   2.426610   1.399139
    30  H    7.068659   6.300172   2.388779   2.154612   3.409350
    31  H    3.493274   2.610712   3.797230   2.155524   3.406581
    32  H    4.070296   4.211059   5.548865   3.404755   2.153698
    33  H    7.381110   7.122207   4.704129   3.407472   2.154976
    34  C    6.405003   6.650310   6.334843   4.335918   1.504601
    35  C    7.162048   5.458586   4.767349   5.589642   8.123561
    36  C    9.681476   8.005570   7.266580   8.303397  10.807954
    37  C    8.325639   6.612468   4.915740   6.192990   8.861200
    38  C    7.393209   5.757270   6.035372   6.566234   8.891178
    39  C    8.704996   7.086077   7.171419   7.869615  10.218981
    40  C    9.512633   7.799874   6.257273   7.557937  10.188039
    41  H    8.434180   6.746026   4.214871   5.778874   8.523388
    42  H    6.694482   5.146996   6.283602   6.462049   8.571545
    43  H    9.081287   7.544799   8.141599   8.680670  10.898331
    44  H   10.427284   8.711602   6.663197   8.170363  10.843614
    45  H   10.700710   9.038046   8.291483   9.373887  11.868181
    46  H    6.827764   7.184113   6.698661   4.835926   2.156999
    47  H    7.326682   7.464364   6.744352   4.837691   2.156103
    48  H    5.974171   6.432209   6.957327   4.846471   2.159221
                   26         27         28         29         30
    26  C    0.000000
    27  C    2.398386   0.000000
    28  C    2.769524   1.390020   0.000000
    29  C    1.389090   2.771249   2.395034   0.000000
    30  H    1.089254   3.388336   3.858726   2.147665   0.000000
    31  H    3.389337   1.088089   2.145260   3.859239   4.294168
    32  H    3.858534   2.144359   1.089076   3.386565   4.947751
    33  H    2.145661   3.860536   3.386021   1.089334   2.463206
    34  C    3.806123   3.812655   2.531719   2.523927   4.670892
    35  C    6.756595   5.853783   7.166262   7.917572   6.911312
    36  C    9.384424   8.594215   9.869783  10.561039   9.424320
    37  C    7.193851   6.717827   8.054627   8.452714   7.138442
    38  C    7.804074   6.583385   7.811967   8.861152   8.076946
    39  C    9.059740   7.943531   9.166101  10.144528   9.259171
    40  C    8.535833   8.051968   9.369527   9.785058   8.449347
    41  H    6.644465   6.508975   7.852082   7.962386   6.450844
    42  H    7.766975   6.250193   7.394456   8.710260   8.180538
    43  H    9.906804   8.621686   9.783379  10.928284  10.175210
    44  H    9.037268   8.797203  10.118482  10.324682   8.828153
    45  H   10.432064   9.670783  10.936099  11.610591  10.442430
    46  H    4.123333   4.484735   3.300406   2.794686   4.851064
    47  H    4.189774   4.415844   3.208735   2.889415   4.956623
    48  H    4.584189   4.028418   2.641981   3.431223   5.539788
                   31         32         33         34         35
    31  H    0.000000
    32  H    2.456953   0.000000
    33  H    4.948545   4.292471   0.000000
    34  C    4.676171   2.739884   2.724969   0.000000
    35  C    5.234245   7.590908   8.829546   9.541395   0.000000
    36  C    7.961331  10.249393  11.419303  12.200387   2.790044
    37  C    6.254616   8.605415   9.266226  10.316484   1.397829
    38  C    5.813397   8.067042   9.821329  10.235170   1.397528
    39  C    7.193613   9.420773  11.074668  11.559810   2.416891
    40  C    7.552064   9.881423  10.580414  11.626391   2.415610
    41  H    6.200865   8.518866   8.702235  10.002472   2.159328
    42  H    5.371621   7.514379   9.719605   9.846086   2.152090
    43  H    7.803237   9.935444  11.884770  12.185529   3.401734
    44  H    8.383713  10.700749  11.049968  12.294538   3.400023
    45  H    9.035485  11.303640  12.452741  13.252150   3.878178
    46  H    5.392689   3.574935   2.691231   1.097124  10.259154
    47  H    5.289648   3.425320   2.868953   1.097963   9.887002
    48  H    4.698776   2.393759   3.782593   1.095240   9.760532
                   36         37         38         39         40
    36  C    0.000000
    37  C    2.412124   0.000000
    38  C    2.410427   2.415859   0.000000
    39  C    1.393691   2.787752   1.389983   0.000000
    40  C    1.393297   1.390396   2.784808   2.413601   0.000000
    41  H    3.395636   1.087211   3.403450   3.874906   2.148420
    42  H    3.398601   3.399347   1.087681   2.154226   3.872469
    43  H    2.156037   3.875582   2.149912   1.087848   3.400437
    44  H    2.155575   2.148827   3.872549   3.400391   1.087794
    45  H    1.088134   3.397538   3.396558   2.154973   2.154165
    46  H   12.958524  10.976405  11.026404  12.363972  12.314906
    47  H   12.454588  10.615102  10.569193  11.848013  11.881881
    48  H   12.416363  10.653616  10.329538  11.666539  11.949198
                   41         42         43         44         45
    41  H    0.000000
    42  H    4.299543   0.000000
    43  H    4.962749   2.480737   0.000000
    44  H    2.469755   4.960194   4.300421   0.000000
    45  H    4.292418   4.298001   2.484398   2.483191   0.000000
    46  H   10.587315  10.671827  13.028575  12.942662  14.020992
    47  H   10.299479  10.210585  12.467674  12.520635  13.480096
    48  H   10.436510   9.832495  12.213539  12.688036  13.467062
                   46         47         48
    46  H    0.000000
    47  H    1.767161   0.000000
    48  H    1.775949   1.773916   0.000000
 Stoichiometry    C23H21FN2O
 Framework group  C1[X(C23H21FN2O)]
 Deg. of freedom   138
 Full point group                 C1      NOp   1
 RotChk:  IX=0 Diff= 1.16D-01
 Largest Abelian subgroup         C1      NOp   1
 Largest concise Abelian subgroup C1      NOp   1
                         Standard orientation:                         
 ---------------------------------------------------------------------
 Center     Atomic      Atomic             Coordinates (Angstroms)
 Number     Number       Type             X           Y           Z
 ---------------------------------------------------------------------
      1          6           0        2.513129    0.256556    0.282485
      2          8           0        1.916064    0.736668    1.240879
      3          6           0        1.803963   -0.326200   -0.875272
      4          1           0        1.235118    0.969886   -1.223806
      5          9           0        2.513105   -1.363363   -1.446128
      6          6           0        0.372626   -0.513670   -0.755817
      7          6           0       -0.179980    0.732521   -1.164014
      8          7           0       -0.215647   -1.582993   -0.208762
      9          1           0        0.382775   -2.269403    0.237675
     10          6           0       -1.613088   -1.831873   -0.227935
     11          6           0       -4.356519   -2.245005   -0.237943
     12          6           0       -2.268006   -2.090673    0.990184
     13          6           0       -2.324686   -1.767929   -1.420924
     14          6           0       -3.699181   -1.963578   -1.436578
     15          6           0       -3.653559   -2.312427    0.955655
     16          1           0       -1.784404   -1.554818   -2.340893
     17          1           0       -4.249156   -1.907802   -2.372463
     18          1           0       -4.174621   -2.514627    1.889795
     19          1           0       -5.432321   -2.408986   -0.231201
     20          7           0       -1.575262   -2.123711    2.173455
     21          1           0       -2.074787   -2.241984    3.040754
     22          1           0       -0.639307   -1.754634    2.237277
     23          1           0       -0.025668    0.918675   -2.232203
     24          6           0       -1.420381    1.325051   -0.620563
     25          6           0       -3.837426    2.400983    0.387777
     26          6           0       -2.304191    2.018574   -1.455311
     27          6           0       -1.755162    1.200096    0.731219
     28          6           0       -2.945730    1.722823    1.222603
     29          6           0       -3.489373    2.546863   -0.959505
     30          1           0       -2.063933    2.132626   -2.511599
     31          1           0       -1.079353    0.681508    1.408189
     32          1           0       -3.186581    1.598395    2.277399
     33          1           0       -4.162853    3.075807   -1.632775
     34          6           0       -5.125616    2.972899    0.914371
     35          6           0        4.006551    0.293761    0.233219
     36          6           0        6.792146    0.451198    0.238034
     37          6           0        4.702627    0.463728   -0.966995
     38          6           0        4.714418    0.204968    1.434937
     39          6           0        6.102671    0.274300    1.436243
     40          6           0        6.090200    0.552088   -0.961287
     41          1           0        4.160307    0.550014   -1.905329
     42          1           0        4.170692    0.072523    2.367605
     43          1           0        6.648493    0.193017    2.373731
     44          1           0        6.625482    0.700095   -1.896628
     45          1           0        7.878563    0.512284    0.238964
     46          1           0       -5.978822    2.646887    0.306557
     47          1           0       -5.107311    4.070370    0.887093
     48          1           0       -5.305015    2.663707    1.949633
 ---------------------------------------------------------------------
 Rotational constants (GHZ):           0.3641789           0.1025950           0.0938014
 Leave Link  202 at Tue Apr 15 16:02:23 2025, MaxMem= 16106127360 cpu:               0.3 elap:               0.0
 (Enter /cm/shared/apps/Gaussian/g16-C01/g16/l301.exe)
 Basis read from rwf:  (5D, 7F)
 No pseudopotential information found on rwf file.
 There are   864 symmetry adapted cartesian basis functions of A   symmetry.
 There are   810 symmetry adapted basis functions of A   symmetry.
   810 basis functions,  1203 primitive gaussians,   864 cartesian basis functions
    95 alpha electrons       95 beta electrons
       nuclear repulsion energy      2351.0161344724 Hartrees.
 IExCor= 4639 DFT=T Ex+Corr=wB97XD ExCW=0 ScaHFX=  1.000000
 ScaDFX=  1.000000  1.000000  1.000000  1.000000 ScalE2=  1.000000  1.000000
 IRadAn=      5 IRanWt=     -1 IRanGd=            0 ICorTp=0 IEmpDi=121
 HFx  wShort=  0.000000 wLong=  0.200000 cFull=  0.222036 cShort=  0.000000 cLong=  0.777964
 DFx  wShort=  0.000000 wLong=  0.200000 cFull=  0.000000 cShort=  0.000000 cLong=  1.000000
 NAtoms=   48 NActive=   48 NUniq=   48 SFac= 1.00D+00 NAtFMM=   60 NAOKFM=F Big=F
 Integral buffers will be    131072 words long.
 Raffenetti 2 integral format.
 Two-electron integral symmetry is turned on.
 R6Disp:  Grimme-D2 Dispersion energy=       -0.0394428394 Hartrees.
 Nuclear repulsion after empirical dispersion term =     2350.9766916330 Hartrees.
 No density basis found on file    724.
 ------------------------------------------------------------------------------
 Polarizable Continuum Model (PCM)
 =================================
 Model                : PCM.
 Atomic radii         : SMD-Coulomb.
 Polarization charges : Total charges.
 Charge compensation  : None.
 Solution method      : Matrix inversion.
 Cavity type          : VdW (van der Waals Surface) (Alpha=1.000).
 Cavity algorithm     : GePol (No added spheres)
                        Default sphere list used, NSphG=   48.
                        Lebedev-Laikov grids with approx.  5.0 points / Ang**2.
                        Smoothing algorithm: York/Karplus (Gamma=1.0000).
                        Polarization charges: spherical gaussians, with
                                              point-specific exponents (IZeta= 3).
                        Self-potential: point-specific (ISelfS= 7).
                        Self-field    : sphere-specific E.n sum rule (ISelfD= 2).
 1st derivatives      : Analytical E(r).r(x)/FMM algorithm (CHGder, D1EAlg=3).
                        Cavity 1st derivative terms included.
 Solvent              : Ethanol, Eps=  24.852000 Eps(inf)=   1.852593
 ------------------------------------------------------------------------------
 GePol: Number of generator spheres                  =      48
 GePol: Total number of spheres                      =      48
 GePol: Number of exposed spheres                    =      48 (100.00%)
 GePol: Number of points                             =    3565
 GePol: Average weight of points                     =       0.11
 GePol: Minimum weight of points                     =   0.24D-09
 GePol: Maximum weight of points                     =    0.21501
 GePol: Number of points with low weight             =     213
 GePol: Fraction of low-weight points (<1% of avg)   =       5.97%
 GePol: Cavity surface area                          =    397.032 Ang**2
 GePol: Cavity volume                                =    376.324 Ang**3
 ------------------------------------------------------------------------------
 Atomic radii for non-electrostatic terms: SMD-CDS.
 ------------------------------------------------------------------------------
 PCM non-electrostatic energy =        -0.0020270136 Hartrees.
 Nuclear repulsion after PCM non-electrostatic terms =     2350.9746646194 Hartrees.
 Leave Link  301 at Tue Apr 15 16:02:23 2025, MaxMem= 16106127360 cpu:               0.3 elap:               0.1
 (Enter /cm/shared/apps/Gaussian/g16-C01/g16/l302.exe)
 NPDir=0 NMtPBC=     1 NCelOv=     1 NCel=       1 NClECP=     1 NCelD=      1
         NCelK=      1 NCelE2=     1 NClLst=     1 CellRange=     0.0.
 One-electron integrals computed using PRISM.
 One-electron integral symmetry used in STVInt
 NBasis=   810 RedAO= T EigKep=  1.03D-06  NBF=   810
 NBsUse=   804 1.00D-06 EigRej=  8.61D-07 NBFU=   804
 Precomputing XC quadrature grid using
 IXCGrd= 4 IRadAn=           5 IRanWt=          -1 IRanGd=           0 AccXCQ= 0.00D+00.
 Generated NRdTot=       0 NPtTot=           0 NUsed=           0 NTot=          32
 NSgBfM=   853   853   853   853   853 MxSgAt=    48 MxSgA2=    48.
 Leave Link  302 at Tue Apr 15 16:02:26 2025, MaxMem= 16106127360 cpu:              46.8 elap:               3.0
 (Enter /cm/shared/apps/Gaussian/g16-C01/g16/l303.exe)
 DipDrv:  MaxL=1.
 Leave Link  303 at Tue Apr 15 16:02:26 2025, MaxMem= 16106127360 cpu:               1.3 elap:               0.2
 (Enter /cm/shared/apps/Gaussian/g16-C01/g16/l401.exe)
 Initial guess from the checkpoint file:  "4_to_7_TS.chk"
 B after Tr=     0.000000   -0.000000   -0.000000
         Rot=    0.999300   -0.037403    0.000470   -0.000218 Ang=  -4.29 deg.
 Guess basis will be translated and rotated to current coordinates.
 JPrj=2 DoOrth=T DoCkMO=T.
 Generating alternative initial guess.
 ExpMin= 2.65D-02 ExpMax= 2.93D+03 ExpMxC= 4.41D+02 IAcc=3 IRadAn=         5 AccDes= 0.00D+00
 Harris functional with IExCor= 4639 and IRadAn=       5 diagonalized for initial guess.
 HarFok:  IExCor= 4639 AccDes= 0.00D+00 IRadAn=         5 IDoV= 1 UseB2=F ITyADJ=14
 ICtDFT=  3500011 ScaDFX=  1.000000  1.000000  1.000000  1.000000
 FoFCou: FMM=F IPFlag=           0 FMFlag=      100000 FMFlg1=           0
         NFxFlg=           0 DoJE=T BraDBF=F KetDBF=T FulRan=T
         wScrn=  0.000000 ICntrl=       500 IOpCl=  0 I1Cent=   200000004 NGrid=           0
         NMat0=    1 NMatS0=      1 NMatT0=    0 NMatD0=    1 NMtDS0=    0 NMtDT0=    0
 Petite list used in FoFCou.
 Harris En= -1122.23511285822    
 Leave Link  401 at Tue Apr 15 16:02:36 2025, MaxMem= 16106127360 cpu:             276.4 elap:              10.3
 (Enter /cm/shared/apps/Gaussian/g16-C01/g16/l502.exe)
 Integral symmetry usage will be decided dynamically.
 Closed shell SCF:
 Using DIIS extrapolation, IDIIS=  1040.
 NGot= 16106127360 LenX= 16104590708 LenY= 16103843348
 Requested convergence on RMS density matrix=1.00D-08 within 128 cycles.
 Requested convergence on MAX density matrix=1.00D-06.
 Requested convergence on             energy=1.00D-06.
 No special actions if energy rises.
 Fock matrices will be formed incrementally for  20 cycles.

 Cycle   1  Pass 1  IDiag  1:
 FoFJK:  IHMeth= 1 ICntrl=       0 DoSepK=T KAlg= 0 I1Cent=           0 FoldK=F
 IRaf=         1 NMat=       1 IRICut=       1 DoRegI=T DoRafI=F ISym2E= 0 IDoP0=0 IntGTp=1.
 FoFCou: FMM=F IPFlag=           0 FMFlag=      100000 FMFlg1=           0
         NFxFlg=           0 DoJE=T BraDBF=F KetDBF=F FulRan=T
         wScrn=  0.000000 ICntrl=       500 IOpCl=  0 I1Cent=           0 NGrid=           0
         NMat0=    1 NMatS0=      1 NMatT0=    0 NMatD0=    1 NMtDS0=    0 NMtDT0=    0
 Symmetry not used in FoFCou.
 Inv3:  Mode=1 IEnd=    38127675.
 Iteration    1 A*A^-1 deviation from unit magnitude is 7.99D-15 for   1531.
 Iteration    1 A*A^-1 deviation from orthogonality  is 3.12D-15 for   2545   2160.
 Iteration    1 A^-1*A deviation from unit magnitude is 7.11D-15 for   1531.
 Iteration    1 A^-1*A deviation from orthogonality  is 8.91D-14 for   2599   2598.
 E= -1172.92284906825    
 DIIS: error= 1.50D-02 at cycle   1 NSaved=   1.
 NSaved= 1 IEnMin= 1 EnMin= -1172.92284906825     IErMin= 1 ErrMin= 1.50D-02
 ErrMax= 1.50D-02  0.00D+00 EMaxC= 1.00D-01 BMatC= 1.16D-01 BMatP= 1.16D-01
 IDIUse=3 WtCom= 8.50D-01 WtEn= 1.50D-01
 Coeff-Com:  0.100D+01
 Coeff-En:   0.100D+01
 Coeff:      0.100D+01
 Recover alternate guess density for next cycle.
 RMSDP=3.63D-02 MaxDP=6.62D+00              OVMax= 0.00D+00

 Cycle   2  Pass 1  IDiag  1:
 RMSU=  2.56D-02    CP:  1.37D+00
 E= -1172.75083813768     Delta-E=        0.172010930568 Rises=F Damp=F
 Switch densities from cycles 1 and 2 for lowest energy.
 DIIS: error= 1.36D-02 at cycle   2 NSaved=   2.
 NSaved= 2 IEnMin= 1 EnMin= -1172.92284906825     IErMin= 2 ErrMin= 1.36D-02
 ErrMax= 1.36D-02  0.00D+00 EMaxC= 1.00D+00 BMatC= 5.62D-01 BMatP= 1.16D-01
 IDIUse=1 WtCom= 1.00D+00 WtEn= 0.00D+00
 Coeff-Com:  0.827D+00 0.173D+00
 Coeff:      0.827D+00 0.173D+00
 Gap=     0.285 Goal=   None    Shift=    0.000
 RMSDP=1.38D-02 MaxDP=1.20D+00 DE= 1.72D-01 OVMax= 1.49D-01

 Cycle   3  Pass 1  IDiag  1:
 RMSU=  9.78D-03    CP:  9.72D-01  3.71D-01
 E= -1173.02586974712     Delta-E=       -0.275031609434 Rises=F Damp=F
 DIIS: error= 1.84D-03 at cycle   3 NSaved=   3.
 NSaved= 3 IEnMin= 3 EnMin= -1173.02586974712     IErMin= 3 ErrMin= 1.84D-03
 ErrMax= 1.84D-03  0.00D+00 EMaxC= 1.00D+00 BMatC= 1.15D-02 BMatP= 1.16D-01
 IDIUse=1 WtCom= 1.00D+00 WtEn= 0.00D+00
 Coeff-Com:  0.135D-01 0.833D-01 0.903D+00
 Coeff:      0.135D-01 0.833D-01 0.903D+00
 Gap=     0.268 Goal=   None    Shift=    0.000
 RMSDP=2.38D-03 MaxDP=3.27D-01 DE=-2.75D-01 OVMax= 2.33D-02

 Cycle   4  Pass 1  IDiag  1:
 RMSU=  1.99D-03    CP:  9.82D-01  4.14D-01  9.95D-01
 E= -1173.03341598278     Delta-E=       -0.007546235657 Rises=F Damp=F
 DIIS: error= 1.07D-03 at cycle   4 NSaved=   4.
 NSaved= 4 IEnMin= 4 EnMin= -1173.03341598278     IErMin= 4 ErrMin= 1.07D-03
 ErrMax= 1.07D-03  0.00D+00 EMaxC= 1.00D+00 BMatC= 4.04D-03 BMatP= 1.15D-02
 IDIUse=1 WtCom= 1.00D+00 WtEn= 0.00D+00
 Coeff-Com: -0.293D-01 0.351D-02 0.384D+00 0.642D+00
 Coeff:     -0.293D-01 0.351D-02 0.384D+00 0.642D+00
 Gap=     0.264 Goal=   None    Shift=    0.000
 RMSDP=9.91D-04 MaxDP=2.18D-01 DE=-7.55D-03 OVMax= 1.00D-02

 Cycle   5  Pass 1  IDiag  1:
 RMSU=  6.04D-04    CP:  9.73D-01  4.07D-01  1.02D+00  8.23D-01
 E= -1173.03632748267     Delta-E=       -0.002911499897 Rises=F Damp=F
 DIIS: error= 2.15D-04 at cycle   5 NSaved=   5.
 NSaved= 5 IEnMin= 5 EnMin= -1173.03632748267     IErMin= 5 ErrMin= 2.15D-04
 ErrMax= 2.15D-04  0.00D+00 EMaxC= 1.00D+00 BMatC= 1.54D-04 BMatP= 4.04D-03
 IDIUse=1 WtCom= 1.00D+00 WtEn= 0.00D+00
 Coeff-Com: -0.890D-02-0.393D-02 0.803D-01 0.223D+00 0.710D+00
 Coeff:     -0.890D-02-0.393D-02 0.803D-01 0.223D+00 0.710D+00
 Gap=     0.264 Goal=   None    Shift=    0.000
 RMSDP=3.27D-04 MaxDP=3.22D-02 DE=-2.91D-03 OVMax= 3.49D-03

 Cycle   6  Pass 1  IDiag  1:
 RMSU=  2.65D-04    CP:  9.71D-01  4.04D-01  1.02D+00  8.64D-01  1.07D+00
 E= -1173.03650201710     Delta-E=       -0.000174534430 Rises=F Damp=F
 DIIS: error= 7.47D-05 at cycle   6 NSaved=   6.
 NSaved= 6 IEnMin= 6 EnMin= -1173.03650201710     IErMin= 6 ErrMin= 7.47D-05
 ErrMax= 7.47D-05  0.00D+00 EMaxC= 1.00D+00 BMatC= 1.66D-05 BMatP= 1.54D-04
 IDIUse=1 WtCom= 1.00D+00 WtEn= 0.00D+00
 Coeff-Com:  0.146D-02 0.393D-05-0.501D-01-0.591D-01 0.159D+00 0.949D+00
 Coeff:      0.146D-02 0.393D-05-0.501D-01-0.591D-01 0.159D+00 0.949D+00
 Gap=     0.264 Goal=   None    Shift=    0.000
 RMSDP=1.39D-04 MaxDP=8.57D-03 DE=-1.75D-04 OVMax= 1.42D-03

 Cycle   7  Pass 1  IDiag  1:
 RMSU=  8.60D-05    CP:  9.71D-01  4.04D-01  1.02D+00  8.95D-01  1.18D+00
                    CP:  1.12D+00
 E= -1173.03653141333     Delta-E=       -0.000029396223 Rises=F Damp=F
 DIIS: error= 2.60D-05 at cycle   7 NSaved=   7.
 NSaved= 7 IEnMin= 7 EnMin= -1173.03653141333     IErMin= 7 ErrMin= 2.60D-05
 ErrMax= 2.60D-05  0.00D+00 EMaxC= 1.00D+00 BMatC= 2.75D-06 BMatP= 1.66D-05
 IDIUse=1 WtCom= 1.00D+00 WtEn= 0.00D+00
 Coeff-Com:  0.120D-02 0.243D-03-0.289D-01-0.407D-01 0.382D-01 0.450D+00
 Coeff-Com:  0.580D+00
 Coeff:      0.120D-02 0.243D-03-0.289D-01-0.407D-01 0.382D-01 0.450D+00
 Coeff:      0.580D+00
 Gap=     0.264 Goal=   None    Shift=    0.000
 RMSDP=2.98D-05 MaxDP=2.20D-03 DE=-2.94D-05 OVMax= 3.58D-04

 Cycle   8  Pass 1  IDiag  1:
 RMSU=  2.13D-05    CP:  9.71D-01  4.04D-01  1.01D+00  8.96D-01  1.20D+00
                    CP:  1.17D+00  1.12D+00
 E= -1173.03653415409     Delta-E=       -0.000002740767 Rises=F Damp=F
 DIIS: error= 8.04D-06 at cycle   8 NSaved=   8.
 NSaved= 8 IEnMin= 8 EnMin= -1173.03653415409     IErMin= 8 ErrMin= 8.04D-06
 ErrMax= 8.04D-06  0.00D+00 EMaxC= 1.00D+00 BMatC= 2.50D-07 BMatP= 2.75D-06
 IDIUse=1 WtCom= 1.00D+00 WtEn= 0.00D+00
 Coeff-Com:  0.107D-03 0.247D-04 0.148D-02 0.392D-03-0.199D-01-0.635D-01
 Coeff-Com:  0.177D+00 0.904D+00
 Coeff:      0.107D-03 0.247D-04 0.148D-02 0.392D-03-0.199D-01-0.635D-01
 Coeff:      0.177D+00 0.904D+00
 Gap=     0.264 Goal=   None    Shift=    0.000
 RMSDP=2.34D-05 MaxDP=1.97D-03 DE=-2.74D-06 OVMax= 2.90D-04

 Cycle   9  Pass 1  IDiag  1:
 RMSU=  9.72D-06    CP:  9.70D-01  4.04D-01  1.01D+00  8.98D-01  1.20D+00
                    CP:  1.21D+00  1.29D+00  1.27D+00
 E= -1173.03653459569     Delta-E=       -0.000000441596 Rises=F Damp=F
 DIIS: error= 2.64D-06 at cycle   9 NSaved=   9.
 NSaved= 9 IEnMin= 9 EnMin= -1173.03653459569     IErMin= 9 ErrMin= 2.64D-06
 ErrMax= 2.64D-06  0.00D+00 EMaxC= 1.00D+00 BMatC= 4.59D-08 BMatP= 2.50D-07
 IDIUse=1 WtCom= 1.00D+00 WtEn= 0.00D+00
 Coeff-Com: -0.105D-03-0.116D-04 0.414D-02 0.528D-02-0.127D-01-0.838D-01
 Coeff-Com:  0.677D-02 0.398D+00 0.682D+00
 Coeff:     -0.105D-03-0.116D-04 0.414D-02 0.528D-02-0.127D-01-0.838D-01
 Coeff:      0.677D-02 0.398D+00 0.682D+00
 Gap=     0.264 Goal=   None    Shift=    0.000
 RMSDP=7.02D-06 MaxDP=6.50D-04 DE=-4.42D-07 OVMax= 9.48D-05

 Cycle  10  Pass 1  IDiag  1:
 RMSU=  3.74D-06    CP:  9.70D-01  4.04D-01  1.01D+00  8.98D-01  1.20D+00
                    CP:  1.22D+00  1.34D+00  1.35D+00  1.16D+00
 E= -1173.03653466414     Delta-E=       -0.000000068447 Rises=F Damp=F
 DIIS: error= 9.42D-07 at cycle  10 NSaved=  10.
 NSaved=10 IEnMin=10 EnMin= -1173.03653466414     IErMin=10 ErrMin= 9.42D-07
 ErrMax= 9.42D-07  0.00D+00 EMaxC= 1.00D+00 BMatC= 2.53D-09 BMatP= 4.59D-08
 IDIUse=1 WtCom= 1.00D+00 WtEn= 0.00D+00
 Coeff-Com: -0.240D-04-0.834D-05 0.517D-03 0.895D-03 0.434D-03-0.758D-02
 Coeff-Com: -0.165D-01-0.283D-01 0.912D-01 0.959D+00
 Coeff:     -0.240D-04-0.834D-05 0.517D-03 0.895D-03 0.434D-03-0.758D-02
 Coeff:     -0.165D-01-0.283D-01 0.912D-01 0.959D+00
 Gap=     0.264 Goal=   None    Shift=    0.000
 RMSDP=3.35D-06 MaxDP=3.67D-04 DE=-6.84D-08 OVMax= 5.87D-05

 Cycle  11  Pass 1  IDiag  1:
 RMSU=  1.55D-06    CP:  9.70D-01  4.04D-01  1.01D+00  8.98D-01  1.20D+00
                    CP:  1.23D+00  1.35D+00  1.40D+00  1.34D+00  1.36D+00
 E= -1173.03653467485     Delta-E=       -0.000000010717 Rises=F Damp=F
 DIIS: error= 4.02D-07 at cycle  11 NSaved=  11.
 NSaved=11 IEnMin=11 EnMin= -1173.03653467485     IErMin=11 ErrMin= 4.02D-07
 ErrMax= 4.02D-07  0.00D+00 EMaxC= 1.00D+00 BMatC= 6.86D-10 BMatP= 2.53D-09
 IDIUse=1 WtCom= 1.00D+00 WtEn= 0.00D+00
 Coeff-Com:  0.103D-04 0.211D-05-0.605D-03-0.672D-03 0.254D-02 0.126D-01
 Coeff-Com: -0.548D-02-0.787D-01-0.101D+00 0.300D+00 0.871D+00
 Coeff:      0.103D-04 0.211D-05-0.605D-03-0.672D-03 0.254D-02 0.126D-01
 Coeff:     -0.548D-02-0.787D-01-0.101D+00 0.300D+00 0.871D+00
 Gap=     0.264 Goal=   None    Shift=    0.000
 RMSDP=1.49D-06 MaxDP=1.53D-04 DE=-1.07D-08 OVMax= 3.21D-05

 Cycle  12  Pass 1  IDiag  1:
 RMSU=  5.65D-07    CP:  9.70D-01  4.04D-01  1.01D+00  8.98D-01  1.20D+00
                    CP:  1.23D+00  1.35D+00  1.42D+00  1.42D+00  1.56D+00
                    CP:  1.23D+00
 E= -1173.03653467671     Delta-E=       -0.000000001858 Rises=F Damp=F
 DIIS: error= 1.47D-07 at cycle  12 NSaved=  12.
 NSaved=12 IEnMin=12 EnMin= -1173.03653467671     IErMin=12 ErrMin= 1.47D-07
 ErrMax= 1.47D-07  0.00D+00 EMaxC= 1.00D+00 BMatC= 1.24D-10 BMatP= 6.86D-10
 IDIUse=1 WtCom= 1.00D+00 WtEn= 0.00D+00
 Coeff-Com:  0.756D-05 0.192D-05-0.274D-03-0.351D-03 0.669D-03 0.487D-02
 Coeff-Com:  0.146D-02-0.178D-01-0.498D-01-0.959D-01 0.250D+00 0.907D+00
 Coeff:      0.756D-05 0.192D-05-0.274D-03-0.351D-03 0.669D-03 0.487D-02
 Coeff:      0.146D-02-0.178D-01-0.498D-01-0.959D-01 0.250D+00 0.907D+00
 Gap=     0.264 Goal=   None    Shift=    0.000
 RMSDP=6.77D-07 MaxDP=8.67D-05 DE=-1.86D-09 OVMax= 1.39D-05

 Cycle  13  Pass 1  IDiag  1:
 RMSU=  2.25D-07    CP:  9.70D-01  4.04D-01  1.01D+00  8.98D-01  1.20D+00
                    CP:  1.23D+00  1.35D+00  1.42D+00  1.45D+00  1.65D+00
                    CP:  1.44D+00  1.31D+00
 E= -1173.03653467758     Delta-E=       -0.000000000868 Rises=F Damp=F
 DIIS: error= 5.80D-08 at cycle  13 NSaved=  13.
 NSaved=13 IEnMin=13 EnMin= -1173.03653467758     IErMin=13 ErrMin= 5.80D-08
 ErrMax= 5.80D-08  0.00D+00 EMaxC= 1.00D+00 BMatC= 1.51D-11 BMatP= 1.24D-10
 IDIUse=1 WtCom= 1.00D+00 WtEn= 0.00D+00
 Coeff-Com:  0.115D-05-0.102D-06 0.589D-05-0.149D-05-0.155D-03-0.424D-03
 Coeff-Com:  0.135D-02 0.671D-02 0.105D-03-0.686D-01-0.425D-01 0.261D+00
 Coeff-Com:  0.843D+00
 Coeff:      0.115D-05-0.102D-06 0.589D-05-0.149D-05-0.155D-03-0.424D-03
 Coeff:      0.135D-02 0.671D-02 0.105D-03-0.686D-01-0.425D-01 0.261D+00
 Coeff:      0.843D+00
 Gap=     0.264 Goal=   None    Shift=    0.000
 RMSDP=1.71D-07 MaxDP=1.53D-05 DE=-8.68D-10 OVMax= 5.12D-06

 Cycle  14  Pass 1  IDiag  1:
 RMSU=  9.80D-08    CP:  9.70D-01  4.04D-01  1.01D+00  8.98D-01  1.20D+00
                    CP:  1.23D+00  1.36D+00  1.42D+00  1.45D+00  1.67D+00
                    CP:  1.49D+00  1.46D+00  1.24D+00
 E= -1173.03653467728     Delta-E=        0.000000000296 Rises=F Damp=F
 DIIS: error= 2.65D-08 at cycle  14 NSaved=  14.
 NSaved=14 IEnMin=13 EnMin= -1173.03653467758     IErMin=14 ErrMin= 2.65D-08
 ErrMax= 2.65D-08  0.00D+00 EMaxC= 1.00D+00 BMatC= 3.60D-12 BMatP= 1.51D-11
 IDIUse=1 WtCom= 1.00D+00 WtEn= 0.00D+00
 Coeff-Com: -0.113D-05-0.240D-06 0.525D-04 0.652D-04-0.180D-03-0.105D-02
 Coeff-Com:  0.212D-03 0.559D-02 0.895D-02-0.796D-02-0.615D-01-0.865D-01
 Coeff-Com:  0.317D+00 0.825D+00
 Coeff:     -0.113D-05-0.240D-06 0.525D-04 0.652D-04-0.180D-03-0.105D-02
 Coeff:      0.212D-03 0.559D-02 0.895D-02-0.796D-02-0.615D-01-0.865D-01
 Coeff:      0.317D+00 0.825D+00
 Gap=     0.264 Goal=   None    Shift=    0.000
 RMSDP=7.60D-08 MaxDP=6.26D-06 DE= 2.96D-10 OVMax= 1.70D-06

 Cycle  15  Pass 1  IDiag  1:
 RMSU=  3.58D-08    CP:  9.70D-01  4.04D-01  1.01D+00  8.98D-01  1.20D+00
                    CP:  1.23D+00  1.36D+00  1.42D+00  1.45D+00  1.67D+00
                    CP:  1.50D+00  1.52D+00  1.44D+00  1.11D+00
 E= -1173.03653467731     Delta-E=       -0.000000000024 Rises=F Damp=F
 DIIS: error= 6.42D-09 at cycle  15 NSaved=  15.
 NSaved=15 IEnMin=13 EnMin= -1173.03653467758     IErMin=15 ErrMin= 6.42D-09
 ErrMax= 6.42D-09  0.00D+00 EMaxC= 1.00D+00 BMatC= 2.31D-13 BMatP= 3.60D-12
 IDIUse=1 WtCom= 1.00D+00 WtEn= 0.00D+00
 Coeff-Com: -0.348D-06-0.510D-07 0.119D-04 0.155D-04-0.312D-04-0.206D-03
 Coeff-Com: -0.518D-04 0.724D-03 0.217D-02 0.410D-02-0.104D-01-0.465D-01
 Coeff-Com:  0.974D-02 0.191D+00 0.849D+00
 Coeff:     -0.348D-06-0.510D-07 0.119D-04 0.155D-04-0.312D-04-0.206D-03
 Coeff:     -0.518D-04 0.724D-03 0.217D-02 0.410D-02-0.104D-01-0.465D-01
 Coeff:      0.974D-02 0.191D+00 0.849D+00
 Gap=     0.264 Goal=   None    Shift=    0.000
 RMSDP=2.45D-08 MaxDP=1.78D-06 DE=-2.41D-11 OVMax= 5.26D-07

 Cycle  16  Pass 1  IDiag  1:
 RMSU=  1.08D-08    CP:  9.70D-01  4.04D-01  1.01D+00  8.98D-01  1.20D+00
                    CP:  1.23D+00  1.36D+00  1.42D+00  1.45D+00  1.67D+00
                    CP:  1.50D+00  1.53D+00  1.49D+00  1.20D+00  1.31D+00
 E= -1173.03653467755     Delta-E=       -0.000000000246 Rises=F Damp=F
 DIIS: error= 3.22D-09 at cycle  16 NSaved=  16.
 NSaved=16 IEnMin=13 EnMin= -1173.03653467758     IErMin=16 ErrMin= 3.22D-09
 ErrMax= 3.22D-09  0.00D+00 EMaxC= 1.00D+00 BMatC= 5.19D-14 BMatP= 2.31D-13
 IDIUse=1 WtCom= 1.00D+00 WtEn= 0.00D+00
 Coeff-Com:  0.104D-06 0.337D-07-0.671D-05-0.807D-05 0.251D-04 0.146D-03
 Coeff-Com: -0.578D-04-0.910D-03-0.110D-02 0.289D-02 0.950D-02 0.160D-02
 Coeff-Com: -0.592D-01-0.109D+00 0.275D+00 0.882D+00
 Coeff:      0.104D-06 0.337D-07-0.671D-05-0.807D-05 0.251D-04 0.146D-03
 Coeff:     -0.578D-04-0.910D-03-0.110D-02 0.289D-02 0.950D-02 0.160D-02
 Coeff:     -0.592D-01-0.109D+00 0.275D+00 0.882D+00
 Gap=     0.264 Goal=   None    Shift=    0.000
 RMSDP=1.39D-08 MaxDP=2.05D-06 DE=-2.46D-10 OVMax= 2.77D-07

 Cycle  17  Pass 1  IDiag  1:
 RMSU=  6.16D-09    CP:  9.70D-01  4.04D-01  1.01D+00  8.98D-01  1.20D+00
                    CP:  1.23D+00  1.36D+00  1.42D+00  1.45D+00  1.67D+00
                    CP:  1.50D+00  1.54D+00  1.51D+00  1.24D+00  1.52D+00
                    CP:  1.34D+00
 E= -1173.03653467745     Delta-E=        0.000000000104 Rises=F Damp=F
 DIIS: error= 1.03D-09 at cycle  17 NSaved=  17.
 NSaved=17 IEnMin=13 EnMin= -1173.03653467758     IErMin=17 ErrMin= 1.03D-09
 ErrMax= 1.03D-09  0.00D+00 EMaxC= 1.00D+00 BMatC= 5.25D-15 BMatP= 5.19D-14
 IDIUse=1 WtCom= 1.00D+00 WtEn= 0.00D+00
 Coeff-Com:  0.579D-07 0.128D-07-0.265D-05-0.328D-05 0.807D-05 0.518D-04
 Coeff-Com: -0.229D-05-0.261D-03-0.441D-03 0.118D-03 0.327D-02 0.493D-02
 Coeff-Com: -0.112D-01-0.436D-01-0.396D-01 0.169D+00 0.918D+00
 Coeff:      0.579D-07 0.128D-07-0.265D-05-0.328D-05 0.807D-05 0.518D-04
 Coeff:     -0.229D-05-0.261D-03-0.441D-03 0.118D-03 0.327D-02 0.493D-02
 Coeff:     -0.112D-01-0.436D-01-0.396D-01 0.169D+00 0.918D+00
 Gap=     0.264 Goal=   None    Shift=    0.000
 RMSDP=5.09D-09 MaxDP=3.90D-07 DE= 1.04D-10 OVMax= 1.11D-07

 Error on total polarization charges =  0.06699
 SCF Done:  E(RwB97XD) =  -1173.03653468     A.U. after   17 cycles
            NFock= 17  Conv=0.51D-08     -V/T= 2.0050
 KE= 1.167192317224D+03 PE=-7.435657717674D+03 EE= 2.744454201153D+03
 SMD-CDS (non-electrostatic) energy       (kcal/mol) =      -1.27
 (included in total energy above)
 Leave Link  502 at Tue Apr 15 16:21:43 2025, MaxMem= 16106127360 cpu:           43698.8 elap:            1146.1
 (Enter /cm/shared/apps/Gaussian/g16-C01/g16/l701.exe)
 ... and contract with generalized density number  0.
 Compute integral first derivatives.
 R6Disp: Adding Grimme-D2 dispersion energy 1st derivatives to the gradient.
 D1PCM: PCM CHGder 1st derivatives, ID1Alg=3 FixD1E=F DoIter=F DoCFld=F I1PDM=0.
 GePol: Maximum number of non-zero 1st derivatives   =     262
 Leave Link  701 at Tue Apr 15 16:21:47 2025, MaxMem= 16106127360 cpu:             151.9 elap:               4.7
 (Enter /cm/shared/apps/Gaussian/g16-C01/g16/l702.exe)
 L702 exits ... SP integral derivatives will be done elsewhere.
 Leave Link  702 at Tue Apr 15 16:21:47 2025, MaxMem= 16106127360 cpu:               0.2 elap:               0.0
 (Enter /cm/shared/apps/Gaussian/g16-C01/g16/l703.exe)
 Integral derivatives from FoFJK, PRISM(SPDF).
 Compute integral first derivatives, UseDBF=F ICtDFT=           0.
 Calling FoFJK, ICntrl=      2127 FMM=F ISym2X=0 I1Cent= 0 IOpClX= 0 NMat=1 NMatS=1 NMatT=0.
 FoFJK:  IHMeth= 1 ICntrl=    2127 DoSepK=T KAlg= 0 I1Cent=           0 FoldK=F
 IRaf=         1 NMat=       1 IRICut=       1 DoRegI=T DoRafI=F ISym2E= 0 IDoP0=0 IntGTp=1.
 FoFCou: FMM=F IPFlag=           0 FMFlag=      100000 FMFlg1=         800
         NFxFlg=           0 DoJE=F BraDBF=F KetDBF=F FulRan=T
         wScrn=  0.000000 ICntrl=      2527 IOpCl=  0 I1Cent=           0 NGrid=           0
         NMat0=    1 NMatS0=      1 NMatT0=    0 NMatD0=    1 NMtDS0=    0 NMtDT0=    0
 Symmetry not used in FoFCou.
 Leave Link  703 at Tue Apr 15 16:26:31 2025, MaxMem= 16106127360 cpu:           11269.6 elap:             283.9
 (Enter /cm/shared/apps/Gaussian/g16-C01/g16/l716.exe)
 Dipole        =-7.54795056D-01-8.14605869D-01 2.79389984D-01
 ***** Axes restored to original set *****
 -------------------------------------------------------------------
 Center     Atomic                   Forces (Hartrees/Bohr)
 Number     Number              X              Y              Z
 -------------------------------------------------------------------
      1        6           0.002756762   -0.002186888   -0.003910009
      2        8          -0.002713505    0.003058686    0.004571549
      3        6          -0.005742739    0.007176231    0.003060976
      4        1           0.000165883    0.000214527   -0.000157562
      5        9           0.005618507   -0.008179897   -0.003611416
      6        6           0.000574880    0.000441571    0.000074951
      7        6          -0.000263334    0.000018854    0.000315791
      8        7          -0.000387191   -0.000041942    0.000066750
      9        1           0.000192252    0.000133719    0.000075663
     10        6          -0.000122690    0.000052683   -0.000300406
     11        6           0.000037186    0.000039260   -0.000032408
     12        6           0.000210629    0.001649272    0.001323151
     13        6          -0.000115001   -0.000110132    0.000042420
     14        6          -0.000111770   -0.000115597   -0.000208889
     15        6          -0.000253495   -0.000059288    0.000146036
     16        1           0.000024399    0.000021890   -0.000018087
     17        1          -0.000009861    0.000019050   -0.000009880
     18        1          -0.000016885    0.000064365    0.000005606
     19        1           0.000005905    0.000019576    0.000014901
     20        7           0.001510142   -0.004722946   -0.000036955
     21        1          -0.000646170    0.001512929   -0.000668158
     22        1          -0.000869731    0.001621398   -0.000688818
     23        1          -0.000258762   -0.000154650   -0.000065377
     24        6          -0.000016288   -0.000058603    0.000093169
     25        6           0.000015541   -0.000070895    0.000120872
     26        6           0.000034281    0.000202823   -0.000152604
     27        6           0.000043540   -0.000216226    0.000069768
     28        6           0.000013625    0.000101041    0.000035726
     29        6           0.000072380   -0.000098491   -0.000060894
     30        1          -0.000017450   -0.000051880   -0.000001023
     31        1          -0.000025084   -0.000147087    0.000011190
     32        1          -0.000011527    0.000006527   -0.000014585
     33        1          -0.000013720   -0.000031640    0.000008929
     34        6          -0.000035908   -0.000025779   -0.000007939
     35        6           0.000257006   -0.000229766   -0.000122258
     36        6          -0.000025445    0.000025075   -0.000029607
     37        6           0.000102238    0.000100322    0.000027101
     38        6           0.000073807   -0.000070897    0.000037716
     39        6          -0.000014800   -0.000015766    0.000009514
     40        6           0.000011435    0.000014252    0.000006274
     41        1          -0.000021467    0.000007922   -0.000002688
     42        1          -0.000016596    0.000005077    0.000022756
     43        1          -0.000024299   -0.000011327    0.000015353
     44        1          -0.000008191    0.000017107   -0.000011951
     45        1          -0.000006138    0.000002104    0.000010767
     46        1           0.000012410    0.000037112   -0.000035135
     47        1          -0.000013687    0.000006507    0.000002446
     48        1           0.000028926    0.000029816   -0.000022724
 -------------------------------------------------------------------
 Cartesian Forces:  Max     0.008179897 RMS     0.001463862
 Leave Link  716 at Tue Apr 15 16:26:31 2025, MaxMem= 16106127360 cpu:               0.1 elap:               0.0
 (Enter /cm/shared/apps/Gaussian/g16-C01/g16/l103.exe)

 GradGradGradGradGradGradGradGradGradGradGradGradGradGradGradGradGradGrad
 Berny optimization.
 FormGI is forming the generalized inverse of G from B-inverse, IUseBI=4.
 GSVD:  received Info=                   1 from GESDD.
 Internal  Forces:  Max     0.010558526 RMS     0.000802127
 Search for a saddle point.
 Step number   3 out of a maximum of  270
 All quantities printed in internal units (Hartrees-Bohrs-Radians)
 Swapping is turned off.
 Update second derivatives using D2CorX and points    1    2    3
 ITU=  0  0  0
     Eigenvalues ---   -0.08049  -0.00715   0.00019   0.00406   0.00428
     Eigenvalues ---    0.00536   0.00615   0.00808   0.00904   0.00947
     Eigenvalues ---    0.01453   0.01497   0.01535   0.01601   0.01680
     Eigenvalues ---    0.01710   0.01720   0.01751   0.01755   0.01766
     Eigenvalues ---    0.01842   0.01922   0.02020   0.02106   0.02128
     Eigenvalues ---    0.02160   0.02210   0.02304   0.02355   0.02374
     Eigenvalues ---    0.02379   0.02389   0.02450   0.02533   0.02624
     Eigenvalues ---    0.02639   0.02666   0.02743   0.02761   0.02831
     Eigenvalues ---    0.02913   0.03549   0.03769   0.04004   0.05534
     Eigenvalues ---    0.05687   0.05716   0.07157   0.07706   0.08321
     Eigenvalues ---    0.10705   0.10721   0.10791   0.10853   0.11228
     Eigenvalues ---    0.11357   0.11434   0.11595   0.11736   0.11921
     Eigenvalues ---    0.11950   0.12028   0.12119   0.12171   0.12329
     Eigenvalues ---    0.12580   0.12709   0.12895   0.14349   0.14356
     Eigenvalues ---    0.17182   0.17891   0.18061   0.18335   0.18519
     Eigenvalues ---    0.18924   0.19036   0.19164   0.19176   0.19226
     Eigenvalues ---    0.19501   0.19630   0.19677   0.20299   0.21067
     Eigenvalues ---    0.21416   0.22407   0.22992   0.24590   0.27644
     Eigenvalues ---    0.28301   0.29032   0.30589   0.31349   0.32515
     Eigenvalues ---    0.33110   0.33239   0.33504   0.33622   0.33776
     Eigenvalues ---    0.34111   0.34339   0.35410   0.35576   0.35848
     Eigenvalues ---    0.35885   0.35898   0.36106   0.36118   0.36152
     Eigenvalues ---    0.36208   0.36295   0.36316   0.36468   0.36550
     Eigenvalues ---    0.36851   0.38380   0.39018   0.41462   0.41587
     Eigenvalues ---    0.42303   0.42542   0.43152   0.43354   0.44724
     Eigenvalues ---    0.45599   0.45828   0.47082   0.47087   0.47175
     Eigenvalues ---    0.47180   0.47276   0.49265   0.50936   0.51083
     Eigenvalues ---    0.52110   0.55290   0.61292
 Eigenvectors required to have negative eigenvalues:
                          R4        R7        A16       D24       A14
   1                    0.58507  -0.56393  -0.17317   0.16734   0.15417
                          D27       D12       A7        A8        D4
   1                    0.14909  -0.14633   0.14624  -0.13886  -0.13633
 Eigenvalue     2 is  -7.15D-03 should be greater than     0.000000 Eigenvector:
                          D33       D34       D35       D37       D36
   1                    0.39908   0.36743   0.34184   0.32857   0.31020
                          D38       D42       D41       D64       D66
   1                    0.29692   0.20295   0.18210  -0.18182  -0.17103
 RFO step:  Lambda0=4.314381091D-06 Lambda=-7.70301593D-03.
 Linear search not attempted -- option 19 set.
 Iteration  1 RMS(Cart)=  0.15828982 RMS(Int)=  0.00983460
 Iteration  2 RMS(Cart)=  0.02546323 RMS(Int)=  0.00292181
 Iteration  3 RMS(Cart)=  0.00044324 RMS(Int)=  0.00291163
 Iteration  4 RMS(Cart)=  0.00000639 RMS(Int)=  0.00291163
 Iteration  5 RMS(Cart)=  0.00000022 RMS(Int)=  0.00291163
 ITry= 1 IFail=0 DXMaxC= 7.71D-01 DCOld= 1.00D+10 DXMaxT= 3.00D-01 DXLimC= 3.00D+00 Rises=F
 Variable       Old X    -DE/DX   Delta X   Delta X   Delta X     New X
                                 (Linear)    (Quad)   (Total)
    R1        2.31868   0.00612   0.00000   0.01464   0.01464   2.33333
    R2        2.79202   0.00098   0.00000   0.00580   0.00580   2.79781
    R3        2.82457   0.00032   0.00000  -0.00070  -0.00070   2.82386
    R4        2.75466   0.00029   0.00000  -0.04770  -0.04765   2.70701
    R5        2.60787   0.01056   0.00000   0.11011   0.11011   2.71798
    R6        2.73726   0.00009   0.00000  -0.01279  -0.01272   2.72454
    R7        2.71386   0.00031   0.00000  -0.00470  -0.00477   2.70909
    R8        2.68912  -0.00043   0.00000   0.00143   0.00137   2.69050
    R9        2.52742   0.00004   0.00000   0.00333   0.00333   2.53075
   R10        2.06965   0.00002   0.00000   0.00004   0.00004   2.06970
   R11        2.79336  -0.00020   0.00000  -0.00923  -0.00923   2.78413
   R12        1.91653   0.00007   0.00000  -0.00013  -0.00013   1.91640
   R13        2.68258   0.00035   0.00000  -0.00553  -0.00553   2.67705
   R14        2.65889  -0.00012   0.00000  -0.00084  -0.00084   2.65805
   R15        2.62780   0.00012   0.00000   0.00136   0.00136   2.62916
   R16        2.63752   0.00017   0.00000  -0.00076  -0.00077   2.63675
   R17        2.62078   0.00015   0.00000   0.00047   0.00047   2.62125
   R18        2.05649  -0.00001   0.00000  -0.00030  -0.00030   2.05619
   R19        2.65244   0.00020   0.00000  -0.00368  -0.00368   2.64876
   R20        2.59183  -0.00129   0.00000   0.01580   0.01580   2.60763
   R21        2.62377   0.00014   0.00000  -0.00070  -0.00070   2.62307
   R22        2.05595   0.00003   0.00000  -0.00029  -0.00029   2.05567
   R23        2.05404   0.00001   0.00000  -0.00002  -0.00002   2.05402
   R24        2.05712   0.00001   0.00000   0.00016   0.00016   2.05728
   R25        1.90452  -0.00032   0.00000   0.00313   0.00313   1.90765
   R26        1.90507  -0.00022   0.00000   0.00374   0.00374   1.90881
   R27        2.64487   0.00001   0.00000   0.00119   0.00119   2.64607
   R28        2.64224   0.00007   0.00000   0.00254   0.00254   2.64479
   R29        2.64018   0.00003   0.00000   0.00066   0.00065   2.64084
   R30        2.64399   0.00007   0.00000  -0.00030  -0.00031   2.64368
   R31        2.84328   0.00001   0.00000  -0.00094  -0.00094   2.84234
   R32        2.62500  -0.00013   0.00000  -0.00098  -0.00098   2.62402
   R33        2.05839  -0.00000   0.00000   0.00009   0.00009   2.05848
   R34        2.62676   0.00006   0.00000  -0.00088  -0.00088   2.62588
   R35        2.05619   0.00005   0.00000   0.00041   0.00041   2.05660
   R36        2.05805  -0.00001   0.00000  -0.00018  -0.00018   2.05787
   R37        2.05854  -0.00001   0.00000  -0.00018  -0.00018   2.05836
   R38        2.07326  -0.00000   0.00000  -0.00019  -0.00019   2.07307
   R39        2.07485   0.00001   0.00000  -0.00029  -0.00029   2.07456
   R40        2.06970  -0.00003   0.00000  -0.00029  -0.00029   2.06942
   R41        2.64151   0.00002   0.00000  -0.00050  -0.00050   2.64101
   R42        2.64094   0.00005   0.00000  -0.00023  -0.00023   2.64072
   R43        2.63369   0.00001   0.00000  -0.00020  -0.00020   2.63349
   R44        2.63295   0.00000   0.00000  -0.00005  -0.00005   2.63290
   R45        2.05628  -0.00001   0.00000  -0.00010  -0.00010   2.05618
   R46        2.62747  -0.00001   0.00000  -0.00059  -0.00059   2.62688
   R47        2.05453   0.00001   0.00000   0.00001   0.00001   2.05454
   R48        2.62669  -0.00006   0.00000  -0.00016  -0.00015   2.62653
   R49        2.05542   0.00003   0.00000   0.00010   0.00010   2.05552
   R50        2.05574   0.00000   0.00000  -0.00009  -0.00009   2.05564
   R51        2.05563   0.00001   0.00000  -0.00007  -0.00007   2.05556
    A1        2.13275   0.00044   0.00000  -0.00116  -0.00116   2.13159
    A2        2.09694  -0.00027   0.00000  -0.00109  -0.00109   2.09584
    A3        2.05281  -0.00016   0.00000   0.00212   0.00212   2.05493
    A4        1.59477  -0.00002   0.00000  -0.00865  -0.00868   1.58608
    A5        1.95404  -0.00013   0.00000  -0.01588  -0.01582   1.93822
    A6        2.04961   0.00012   0.00000   0.01499   0.01520   2.06481
    A7        2.44940   0.00009   0.00000   0.00949   0.00932   2.45872
    A8        1.31727  -0.00013   0.00000   0.01663   0.01657   1.33384
    A9        2.03155   0.00012   0.00000  -0.00325  -0.00346   2.02809
   A10        1.80042  -0.00016   0.00000   0.00221   0.00205   1.80247
   A11        1.82011   0.00028   0.00000  -0.01707  -0.01717   1.80293
   A12        2.17955   0.00055   0.00000   0.00312   0.00322   2.18276
   A13        2.27404  -0.00083   0.00000   0.01351   0.01353   2.28757
   A14        1.34286   0.00001   0.00000   0.00049   0.00031   1.34318
   A15        1.36174   0.00005   0.00000  -0.01708  -0.01706   1.34468
   A16        2.45896   0.00019   0.00000  -0.00639  -0.00695   2.45201
   A17        1.95402   0.00010   0.00000  -0.01074  -0.01089   1.94312
   A18        2.17906  -0.00019   0.00000   0.02770   0.02799   2.20705
   A19        1.99180  -0.00002   0.00000  -0.00956  -0.00979   1.98201
   A20        2.05064  -0.00017   0.00000  -0.00819  -0.00839   2.04225
   A21        2.17443  -0.00004   0.00000   0.00896   0.00876   2.18320
   A22        2.05799   0.00022   0.00000  -0.00022  -0.00042   2.05756
   A23        2.07005  -0.00063   0.00000  -0.00450  -0.00454   2.06550
   A24        2.10283   0.00060   0.00000   0.00666   0.00661   2.10943
   A25        2.10947   0.00003   0.00000  -0.00277  -0.00280   2.10667
   A26        2.10622   0.00010   0.00000  -0.00260  -0.00262   2.10360
   A27        2.09588  -0.00003   0.00000   0.00121   0.00121   2.09709
   A28        2.08107  -0.00006   0.00000   0.00139   0.00139   2.08246
   A29        2.05696   0.00013   0.00000   0.00329   0.00325   2.06021
   A30        2.11325  -0.00067   0.00000  -0.00407  -0.00412   2.10913
   A31        2.11298   0.00055   0.00000   0.00080   0.00075   2.11373
   A32        2.10573  -0.00001   0.00000  -0.00099  -0.00099   2.10474
   A33        2.07182  -0.00001   0.00000   0.00233   0.00233   2.07415
   A34        2.10561   0.00002   0.00000  -0.00135  -0.00136   2.10425
   A35        2.07712  -0.00006   0.00000   0.00280   0.00279   2.07991
   A36        2.10771   0.00003   0.00000  -0.00074  -0.00074   2.10697
   A37        2.09830   0.00003   0.00000  -0.00210  -0.00209   2.09620
   A38        2.11045  -0.00017   0.00000  -0.00014  -0.00016   2.11029
   A39        2.10013   0.00008   0.00000   0.00019   0.00017   2.10030
   A40        2.07229   0.00009   0.00000  -0.00029  -0.00030   2.07199
   A41        2.08854  -0.00066   0.00000  -0.04484  -0.06743   2.02111
   A42        2.11149  -0.00106   0.00000  -0.04401  -0.06640   2.04509
   A43        2.03605   0.00083   0.00000  -0.03127  -0.06105   1.97500
   A44        2.10510  -0.00014   0.00000  -0.01066  -0.01072   2.09438
   A45        2.11827  -0.00003   0.00000   0.01251   0.01245   2.13072
   A46        2.05974   0.00017   0.00000  -0.00166  -0.00168   2.05806
   A47        2.05695   0.00006   0.00000  -0.00112  -0.00112   2.05582
   A48        2.11977   0.00009   0.00000   0.00044   0.00044   2.12021
   A49        2.10641  -0.00015   0.00000   0.00066   0.00066   2.10706
   A50        2.11104  -0.00010   0.00000   0.00117   0.00118   2.11222
   A51        2.08399   0.00004   0.00000  -0.00041  -0.00042   2.08358
   A52        2.08805   0.00006   0.00000  -0.00073  -0.00074   2.08731
   A53        2.10975  -0.00012   0.00000  -0.00031  -0.00030   2.10945
   A54        2.08907   0.00005   0.00000   0.00435   0.00433   2.09340
   A55        2.08434   0.00007   0.00000  -0.00399  -0.00401   2.08033
   A56        2.11526  -0.00004   0.00000   0.00143   0.00143   2.11669
   A57        2.08637   0.00000   0.00000  -0.00001  -0.00002   2.08635
   A58        2.08155   0.00004   0.00000  -0.00141  -0.00141   2.08014
   A59        2.11331   0.00004   0.00000   0.00053   0.00053   2.11384
   A60        2.08516  -0.00003   0.00000   0.00023   0.00023   2.08539
   A61        2.08468  -0.00001   0.00000  -0.00075  -0.00075   2.08392
   A62        1.93796  -0.00001   0.00000   0.00019   0.00019   1.93816
   A63        1.93582   0.00001   0.00000  -0.00120  -0.00120   1.93462
   A64        1.94309  -0.00000   0.00000   0.00033   0.00033   1.94342
   A65        1.87153  -0.00002   0.00000  -0.00049  -0.00049   1.87104
   A66        1.88851   0.00004   0.00000   0.00039   0.00039   1.88890
   A67        1.88430  -0.00001   0.00000   0.00080   0.00080   1.88510
   A68        2.12807   0.00015   0.00000  -0.00149  -0.00149   2.12658
   A69        2.06708  -0.00013   0.00000  -0.00045  -0.00046   2.06662
   A70        2.08727  -0.00002   0.00000   0.00173   0.00172   2.08899
   A71        2.09439   0.00002   0.00000   0.00048   0.00048   2.09487
   A72        2.09477  -0.00002   0.00000  -0.00035  -0.00035   2.09442
   A73        2.09402   0.00000   0.00000  -0.00013  -0.00013   2.09390
   A74        2.09574   0.00001   0.00000  -0.00090  -0.00091   2.09483
   A75        2.09706  -0.00002   0.00000  -0.00080  -0.00080   2.09626
   A76        2.09013   0.00001   0.00000   0.00166   0.00166   2.09179
   A77        2.09847   0.00002   0.00000  -0.00135  -0.00135   2.09712
   A78        2.08504  -0.00001   0.00000   0.00016   0.00016   2.08519
   A79        2.09965  -0.00000   0.00000   0.00121   0.00121   2.10086
   A80        2.09396  -0.00001   0.00000   0.00010   0.00010   2.09405
   A81        2.09690   0.00003   0.00000   0.00028   0.00028   2.09718
   A82        2.09232  -0.00003   0.00000  -0.00038  -0.00038   2.09194
   A83        2.09637  -0.00001   0.00000  -0.00016  -0.00016   2.09621
   A84        2.09680   0.00002   0.00000   0.00044   0.00044   2.09724
   A85        2.09001  -0.00001   0.00000  -0.00028  -0.00028   2.08973
    D1        1.12625  -0.00011   0.00000  -0.03837  -0.03852   1.08772
    D2       -2.58891  -0.00011   0.00000  -0.04369  -0.04356  -2.63247
    D3       -0.17091   0.00006   0.00000  -0.05080  -0.05078  -0.22169
    D4       -1.97549  -0.00014   0.00000  -0.03445  -0.03461  -2.01010
    D5        0.59253  -0.00014   0.00000  -0.03977  -0.03964   0.55289
    D6        3.01053   0.00003   0.00000  -0.04688  -0.04686   2.96367
    D7       -2.52745   0.00014   0.00000   0.05677   0.05677  -2.47068
    D8        0.57186   0.00009   0.00000   0.05089   0.05090   0.62275
    D9        0.57515   0.00018   0.00000   0.05293   0.05293   0.62808
   D10       -2.60873   0.00014   0.00000   0.04705   0.04706  -2.56168
   D11       -2.11029  -0.00011   0.00000   0.00611   0.00620  -2.10409
   D12        1.93974   0.00009   0.00000   0.03956   0.03982   1.97956
   D13       -0.05036   0.00003   0.00000   0.02227   0.02245  -0.02790
   D14        1.51506  -0.00015   0.00000  -0.02866  -0.02859   1.48647
   D15       -1.49173  -0.00008   0.00000  -0.02646  -0.02654  -1.51827
   D16        0.05107  -0.00002   0.00000  -0.02295  -0.02297   0.02810
   D17       -2.95572   0.00006   0.00000  -0.02074  -0.02091  -2.97664
   D18       -2.38188  -0.00008   0.00000  -0.04075  -0.04063  -2.42252
   D19        0.89451   0.00000   0.00000  -0.03854  -0.03858   0.85593
   D20        0.05094  -0.00003   0.00000  -0.02258  -0.02274   0.02819
   D21       -1.97723  -0.00011   0.00000  -0.01696  -0.01703  -1.99426
   D22        2.32222  -0.00021   0.00000   0.02180   0.02151   2.34373
   D23       -0.05151   0.00002   0.00000   0.02373   0.02349  -0.02801
   D24        1.19015   0.00005   0.00000   0.00855   0.00834   1.19850
   D25       -2.56488  -0.00014   0.00000   0.01628   0.01595  -2.54893
   D26        2.94503   0.00009   0.00000   0.02000   0.01988   2.96491
   D27       -2.09649   0.00013   0.00000   0.00482   0.00473  -2.09176
   D28        0.43166  -0.00006   0.00000   0.01255   0.01234   0.44400
   D29        0.11207   0.00008   0.00000   0.00298   0.00299   0.11506
   D30       -3.01212  -0.00004   0.00000  -0.03485  -0.03475  -3.04687
   D31       -2.85794   0.00005   0.00000   0.00853   0.00843  -2.84950
   D32        0.30106  -0.00008   0.00000  -0.02929  -0.02931   0.27175
   D33        1.79436   0.00000   0.00000  -0.26437  -0.26425   1.53011
   D34       -1.35956  -0.00005   0.00000  -0.24565  -0.24551  -1.60507
   D35       -2.48459  -0.00004   0.00000  -0.22544  -0.22547  -2.71006
   D36        0.64467  -0.00009   0.00000  -0.20672  -0.20673   0.43795
   D37        0.03211  -0.00020   0.00000  -0.21755  -0.21767  -0.18556
   D38       -3.12181  -0.00025   0.00000  -0.19883  -0.19893   2.96244
   D39       -2.21510   0.00009   0.00000  -0.09250  -0.09245  -2.30754
   D40        0.88274   0.00008   0.00000  -0.10867  -0.10865   0.77409
   D41        0.94397  -0.00003   0.00000  -0.13040  -0.13042   0.81355
   D42       -2.24138  -0.00004   0.00000  -0.14657  -0.14662  -2.38800
   D43        3.12330  -0.00006   0.00000  -0.00372  -0.00366   3.11964
   D44       -0.01701  -0.00010   0.00000  -0.02143  -0.02137  -0.03838
   D45        0.02563  -0.00006   0.00000   0.01228   0.01227   0.03790
   D46       -3.11468  -0.00010   0.00000  -0.00543  -0.00544  -3.12012
   D47       -3.10117   0.00006   0.00000   0.01604   0.01609  -3.08508
   D48        0.03317   0.00003   0.00000   0.01347   0.01350   0.04667
   D49       -0.00433   0.00003   0.00000  -0.00054  -0.00053  -0.00486
   D50        3.13001   0.00000   0.00000  -0.00312  -0.00312   3.12689
   D51        0.01409  -0.00005   0.00000   0.00483   0.00482   0.01891
   D52       -3.13874   0.00000   0.00000   0.00098   0.00099  -3.13776
   D53       -3.13340  -0.00004   0.00000   0.00295   0.00295  -3.13045
   D54       -0.00304   0.00001   0.00000  -0.00089  -0.00089  -0.00393
   D55        0.00786   0.00001   0.00000   0.00724   0.00724   0.01509
   D56        3.12234   0.00001   0.00000  -0.00338  -0.00337   3.11897
   D57       -3.12789   0.00000   0.00000   0.00910   0.00909  -3.11880
   D58       -0.01340  -0.00000   0.00000  -0.00152  -0.00151  -0.01492
   D59       -0.02736   0.00004   0.00000  -0.01561  -0.01562  -0.04298
   D60        3.14091   0.00004   0.00000  -0.00517  -0.00519   3.13573
   D61        3.11295   0.00008   0.00000   0.00209   0.00214   3.11509
   D62       -0.00196   0.00009   0.00000   0.01254   0.01257   0.01061
   D63        3.06159  -0.00139   0.00000  -0.18007  -0.17135   2.89025
   D64        0.25572   0.00152   0.00000   0.24054   0.23180   0.48752
   D65       -0.07868  -0.00144   0.00000  -0.19835  -0.18961  -0.26828
   D66       -2.88455   0.00148   0.00000   0.22226   0.21354  -2.67101
   D67       -0.01580   0.00003   0.00000  -0.00812  -0.00811  -0.02391
   D68        3.13697  -0.00002   0.00000  -0.00431  -0.00432   3.13266
   D69        3.13319   0.00006   0.00000  -0.00552  -0.00550   3.12769
   D70        0.00277   0.00000   0.00000  -0.00170  -0.00170   0.00108
   D71        3.11081  -0.00003   0.00000   0.02049   0.02037   3.13118
   D72       -0.01583   0.00001   0.00000   0.01848   0.01838   0.00255
   D73       -0.01886   0.00002   0.00000   0.00228   0.00230  -0.01656
   D74        3.13768   0.00006   0.00000   0.00027   0.00031   3.13799
   D75       -3.10385  -0.00002   0.00000  -0.01865  -0.01876  -3.12261
   D76        0.03071  -0.00004   0.00000  -0.00912  -0.00919   0.02152
   D77        0.02573  -0.00006   0.00000  -0.00046  -0.00046   0.02527
   D78       -3.12290  -0.00009   0.00000   0.00907   0.00911  -3.11379
   D79       -0.00826  -0.00000   0.00000   0.00357   0.00358  -0.00468
   D80        3.13560   0.00003   0.00000   0.00128   0.00128   3.13688
   D81       -3.13816  -0.00001   0.00000   0.00600   0.00601  -3.13215
   D82        0.00571   0.00003   0.00000   0.00371   0.00370   0.00941
   D83        0.01516  -0.00004   0.00000  -0.00172  -0.00172   0.01344
   D84       -3.13590  -0.00003   0.00000  -0.00125  -0.00127  -3.13717
   D85       -3.13804  -0.00003   0.00000  -0.00413  -0.00412   3.14102
   D86       -0.00591  -0.00003   0.00000  -0.00366  -0.00367  -0.00958
   D87       -2.24303  -0.00002   0.00000   0.01773   0.01773  -2.22530
   D88        1.96101   0.00000   0.00000   0.01900   0.01900   1.98001
   D89       -0.13761   0.00002   0.00000   0.01858   0.01858  -0.11904
   D90        0.91059  -0.00003   0.00000   0.02024   0.02023   0.93082
   D91       -1.16856  -0.00000   0.00000   0.02151   0.02151  -1.14705
   D92        3.01601   0.00001   0.00000   0.02108   0.02108   3.03709
   D93       -0.00154   0.00003   0.00000  -0.00119  -0.00121  -0.00275
   D94       -3.13367   0.00002   0.00000  -0.00166  -0.00167  -3.13534
   D95        3.12507  -0.00001   0.00000   0.00083   0.00078   3.12586
   D96       -0.00706  -0.00002   0.00000   0.00035   0.00033  -0.00673
   D97       -0.01241   0.00006   0.00000  -0.00253  -0.00255  -0.01496
   D98        3.12692   0.00002   0.00000  -0.00024  -0.00025   3.12667
   D99        3.13620   0.00008   0.00000  -0.01206  -0.01208   3.12411
   D100      -0.00766   0.00004   0.00000  -0.00978  -0.00978  -0.01744
   D101       3.09174  -0.00006   0.00000  -0.01184  -0.01184   3.07991
   D102      -0.02550  -0.00003   0.00000  -0.00967  -0.00967  -0.03517
   D103      -0.00709  -0.00001   0.00000  -0.00584  -0.00584  -0.01292
   D104      -3.12433   0.00002   0.00000  -0.00367  -0.00367  -3.12800
   D105      -3.10937   0.00003   0.00000   0.00648   0.00649  -3.10289
   D106       0.04149   0.00003   0.00000   0.00359   0.00359   0.04508
   D107      -0.00905  -0.00001   0.00000   0.00067   0.00067  -0.00839
   D108      -3.14138  -0.00001   0.00000  -0.00223  -0.00223   3.13958
   D109      -0.00534  -0.00001   0.00000  -0.00260  -0.00260  -0.00794
   D110       3.13921  -0.00000   0.00000  -0.00103  -0.00103   3.13818
   D111       3.13442  -0.00001   0.00000  -0.00334  -0.00335   3.13107
   D112      -0.00422  -0.00000   0.00000  -0.00178  -0.00178  -0.00600
   D113      -0.01080  -0.00000   0.00000  -0.00260  -0.00260  -0.01340
   D114       3.13097  -0.00001   0.00000  -0.00053  -0.00053   3.13044
   D115       3.13263  -0.00000   0.00000  -0.00185  -0.00185   3.13078
   D116      -0.00879  -0.00001   0.00000   0.00022   0.00022  -0.00857
   D117       0.01700   0.00001   0.00000   0.00681   0.00681   0.02381
   D118      -3.12477   0.00002   0.00000   0.00475   0.00475  -3.12002
   D119       3.13434  -0.00002   0.00000   0.00461   0.00461   3.13895
   D120      -0.00743  -0.00001   0.00000   0.00255   0.00255  -0.00488
   D121       0.01526   0.00002   0.00000   0.00354   0.00354   0.01880
   D122      -3.12928   0.00000   0.00000   0.00198   0.00198  -3.12730
   D123      -3.13568   0.00002   0.00000   0.00645   0.00645  -3.12922
   D124       0.00297   0.00001   0.00000   0.00489   0.00489   0.00786
         Item               Value     Threshold  Converged?
 Maximum Force            0.010559     0.000450     NO 
 RMS     Force            0.000802     0.000300     NO 
 Maximum Displacement     0.770700     0.001800     NO 
 RMS     Displacement     0.176415     0.001200     NO 
 Predicted change in Energy=-4.189133D-03
 GradGradGradGradGradGradGradGradGradGradGradGradGradGradGradGradGradGrad

 Leave Link  103 at Tue Apr 15 16:26:32 2025, MaxMem= 16106127360 cpu:               3.9 elap:               0.3
 (Enter /cm/shared/apps/Gaussian/g16-C01/g16/l202.exe)
                          Input orientation:                          
 ---------------------------------------------------------------------
 Center     Atomic      Atomic             Coordinates (Angstroms)
 Number     Number       Type             X           Y           Z
 ---------------------------------------------------------------------
      1          6           0        2.477754    0.346289    0.214783
      2          8           0        1.874223    0.974353    1.089927
      3          6           0        1.768935   -0.398796   -0.850309
      4          1           0        1.188220    0.814472   -1.343026
      5          9           0        2.543369   -1.526182   -1.295211
      6          6           0        0.351502   -0.618151   -0.703838
      7          6           0       -0.220650    0.574492   -1.230437
      8          7           0       -0.204392   -1.646835   -0.050926
      9          1           0        0.421435   -2.262264    0.457034
     10          6           0       -1.592793   -1.923266    0.001757
     11          6           0       -4.329058   -2.367662    0.156711
     12          6           0       -2.171147   -2.202231    1.253217
     13          6           0       -2.379097   -1.849716   -1.143669
     14          6           0       -3.749956   -2.056149   -1.073931
     15          6           0       -3.550179   -2.448379    1.301653
     16          1           0       -1.902141   -1.618408   -2.093587
     17          1           0       -4.357856   -1.988591   -1.972451
     18          1           0       -4.008319   -2.670938    2.263823
     19          1           0       -5.400585   -2.542891    0.227849
     20          7           0       -1.397724   -2.250977    2.394952
     21          1           0       -1.902606   -2.230417    3.268869
     22          1           0       -0.558261   -1.689338    2.407826
     23          1           0       -0.069274    0.644807   -2.312881
     24          6           0       -1.452424    1.234594   -0.763949
     25          6           0       -3.842051    2.503220    0.076767
     26          6           0       -2.179527    2.055608   -1.634537
     27          6           0       -1.931195    1.077542    0.541763
     28          6           0       -3.108200    1.694122    0.948400
     29          6           0       -3.349775    2.678213   -1.220992
     30          1           0       -1.826538    2.197294   -2.655273
     31          1           0       -1.378008    0.467794    1.253524
     32          1           0       -3.462993    1.541975    1.966657
     33          1           0       -3.897612    3.306652   -1.921974
     34          6           0       -5.110238    3.182438    0.515728
     35          6           0        3.971338    0.367492    0.172784
     36          6           0        6.755282    0.524308    0.180363
     37          6           0        4.674440    0.416234   -1.034054
     38          6           0        4.670098    0.396475    1.382594
     39          6           0        6.058386    0.463349    1.385642
     40          6           0        6.061433    0.508686   -1.027748
     41          1           0        4.136997    0.406867   -1.979098
     42          1           0        4.119200    0.360265    2.319808
     43          1           0        6.598103    0.472194    2.330066
     44          1           0        6.602533    0.566640   -1.969589
     45          1           0        7.841578    0.586568    0.182552
     46          1           0       -5.933634    2.964322   -0.175579
     47          1           0       -4.982887    4.272659    0.535296
     48          1           0       -5.409631    2.858511    1.518052
 ---------------------------------------------------------------------
                    Distance matrix (angstroms):
                    1          2          3          4          5
     1  C    0.000000
     2  O    1.234743   0.000000
     3  C    1.480539   2.379315   0.000000
     4  H    2.075780   2.532868   1.432487   0.000000
     5  F    2.406353   3.519846   1.438293   2.705066   0.000000
     6  C    2.508975   2.841186   1.441765   1.777939   2.445102
     7  C    3.069547   3.151582   2.247272   1.433590   3.472294
     8  N    3.352171   3.534517   2.467922   3.109168   3.018774
     9  H    3.330418   3.603725   2.645263   3.646159   2.848646
    10  C    4.665364   4.647635   3.788304   4.127673   4.352889
    11  C    7.328137   7.107788   6.486605   6.543359   7.074349
    12  C    5.402368   5.146102   4.816788   5.208294   5.401684
    13  C    5.500621   5.572706   4.404248   4.456837   4.935414
    14  C    6.798299   6.745192   5.766714   5.718257   6.319476
    15  C    6.732565   6.417481   6.093005   6.331899   6.687711
    16  H    5.326546   5.578360   4.063250   4.004071   4.517574
    17  H    7.547266   7.549570   6.428392   6.245982   6.949776
    18  H    7.441194   7.019293   6.945294   7.222289   7.543329
    19  H    8.391410   8.126317   7.560529   7.559887   8.152289
    20  N    5.149588   4.776137   4.897962   5.482387   5.447463
    21  H    5.929115   5.411356   5.814007   6.331992   6.410419
    22  H    4.262699   3.840454   4.206755   4.836130   4.833138
    23  H    3.600771   3.932541   2.570454   1.597090   3.546089
    24  C    4.146481   3.817219   3.612835   2.735842   4.885743
    25  C    6.679172   6.003309   6.384695   5.492841   7.674112
    26  C    5.294528   5.002471   4.714814   3.600989   5.937181
    27  C    4.481125   3.846081   4.220000   3.654091   5.493230
    28  C    5.792903   5.036133   5.603758   4.948094   6.880725
    29  C    6.438899   5.961010   5.983860   4.907323   7.239586
    30  H    5.494577   5.405344   4.788006   3.566925   5.900011
    31  H    3.995078   3.295508   3.883342   3.667122   5.084210
    32  H    6.308027   5.438449   6.250996   5.754740   7.491979
    33  H    7.346753   6.915580   6.854820   5.693138   8.076841
    34  C    8.106290   7.347655   7.874917   6.980888   9.166695
    35  C    1.494324   2.367978   2.546467   3.200502   2.789285
    36  C    4.281369   4.985437   5.174752   5.779022   4.911419
    37  C    2.527828   3.558652   3.023242   3.522469   2.895280
    38  C    2.484486   2.869932   3.746339   4.441531   3.923038
    39  C    3.769023   4.225611   4.913467   5.593517   4.847737
    40  C    3.796446   4.715306   4.390961   4.892965   4.072959
    41  H    2.751339   3.855010   2.744262   3.044013   2.596927
    42  H    2.669395   2.632420   4.018652   4.713099   4.371532
    43  H    4.633309   4.909700   5.847587   6.547946   5.794567
    44  H    4.672669   5.646573   5.054555   5.456079   4.616438
    45  H    5.369300   6.048391   6.238168   6.829825   5.892242
    46  H    8.818046   8.156232   8.431808   7.530311   9.658043
    47  H    8.436840   7.629312   8.326433   7.319132   9.675838
    48  H    8.379775   7.535774   8.231100   7.476330   9.507377
                    6          7          8          9         10
     6  C    0.000000
     7  C    1.423749   0.000000
     8  N    1.339218   2.515115   0.000000
     9  H    2.013857   3.362590   1.014118   0.000000
    10  C    2.445706   3.104815   1.416632   2.092680   0.000000
    11  C    5.070402   5.240178   4.192323   4.761143   2.776444
    12  C    3.564146   4.205136   2.424331   2.712746   1.406580
    13  C    3.027603   3.247030   2.442251   3.251988   1.391289
    14  C    4.361969   4.404630   3.712829   4.448240   2.414149
    15  C    4.753404   5.160910   3.696787   4.064694   2.407661
    16  H    2.830341   2.895040   2.656243   3.509875   2.139884
    17  H    5.066117   4.923053   4.589152   5.368325   3.398137
    18  H    5.659416   6.090082   4.569104   4.801481   3.392745
    19  H    6.136708   6.219036   5.280251   5.833283   3.864496
    20  N    3.915152   4.744705   2.787714   2.658006   2.423392
    21  H    4.843842   5.562395   3.774326   3.648095   3.296110
    22  H    3.414318   4.298356   2.484450   2.256909   2.629476
    23  H    2.088333   1.095237   3.222782   4.045279   3.778050
    24  C    2.586586   1.473300   3.220034   4.150923   3.252398
    25  C    5.285659   4.306196   5.520129   6.405603   4.965739
    26  C    3.797539   2.488816   4.485206   5.457444   4.342023
    27  C    3.104449   2.513905   3.279536   4.086116   3.067730
    28  C    4.477279   3.786667   4.537922   5.324730   4.034611
    29  C    4.983264   3.770565   5.474352   6.437865   5.075008
    30  H    4.059395   2.691193   4.918466   5.884512   4.908509
    31  H    2.828736   2.742430   2.747839   3.365354   2.707438
    32  H    5.133036   4.655128   4.985742   5.642691   4.400723
    33  H    5.911252   4.632815   6.455829   7.438190   6.030338
    34  C    6.764793   5.810210   6.907264   7.761934   6.221318
    35  C    3.852683   4.425453   4.641582   4.426988   6.019666
    36  C    6.564710   7.117338   7.294136   6.925255   8.701315
    37  C    4.457217   4.901583   5.387560   5.242685   6.769371
    38  C    4.902339   5.547885   5.476381   5.096734   6.819950
    39  C    6.172851   6.803125   6.763061   6.329810   8.133364
    40  C    5.829063   6.285696   6.697836   6.456958   8.097002
    41  H    4.123944   4.424667   5.175249   5.183088   6.494906
    42  H    4.929024   5.611099   5.323747   4.901128   6.573792
    43  H    7.029470   7.693051   7.512213   7.009761   8.845905
    44  H    6.487006   6.863107   7.410464   7.217837   8.789154
    45  H    7.637949   8.185121   8.353457   7.952969   9.764185
    46  H    7.253696   6.281895   7.355441   8.252533   6.539332
    47  H    7.342423   6.282766   7.630077   8.480450   7.082858
    48  H    7.086229   6.300513   7.060761   7.832587   6.303395
                   11         12         13         14         15
    11  C    0.000000
    12  C    2.426164   0.000000
    13  C    2.400334   2.431579   0.000000
    14  C    1.395306   2.815954   1.388068   0.000000
    15  C    1.387105   1.401665   2.776586   2.416021   0.000000
    16  H    3.393397   3.407978   1.087811   2.155396   3.864264
    17  H    2.162835   3.902854   2.149803   1.086942   3.403454
    18  H    2.152852   2.148537   3.865200   3.403722   1.088667
    19  H    1.088089   3.405393   3.389829   2.157806   2.141493
    20  N    3.689994   1.379898   3.694042   4.195725   2.422258
    21  H    3.948675   2.033657   4.454489   4.722604   2.575256
    22  H    4.443709   2.048800   3.994282   4.737521   3.278923
    23  H    5.772315   5.023998   3.595134   4.730495   5.894859
    24  C    4.700945   4.049357   3.242819   4.025386   4.715038
    25  C    4.895821   5.130032   4.751605   4.703237   5.109195
    26  C    5.233964   5.144744   3.941109   4.437012   5.548495
    27  C    4.215145   3.364618   3.407365   3.967163   3.953563
    28  C    4.314552   4.019023   4.179369   4.308852   4.180962
    29  C    5.321458   5.597286   4.631450   4.753520   5.717153
    30  H    5.916813   5.894986   4.355290   4.928687   6.341173
    31  H    4.236922   2.785337   3.481317   4.172946   3.636579
    32  H    4.394455   4.024542   4.727845   4.719536   4.046326
    33  H    6.058459   6.588650   5.431370   5.431447   6.605518
    34  C    5.616293   6.178738   5.961149   5.640938   5.895554
    35  C    8.739445   6.745438   6.853983   8.188206   8.110283
    36  C   11.455420   9.395008   9.530264  10.889997  10.784094
    37  C    9.498998   7.677892   7.409381   8.779790   9.016978
    38  C    9.493579   7.319334   7.817834   9.107535   8.699006
    39  C   10.836230   8.651478   9.107075  10.421178  10.040405
    40  C   10.846133   8.962546   8.764590  10.141196  10.322471
    41  H    9.161538   7.553008   6.946192   8.312028   8.832238
    42  H    9.137485   6.875498   7.688144   8.903940   8.230705
    43  H   11.497439   9.231029   9.901931  11.183115  10.610137
    44  H   11.516552   9.748364   9.337591  10.717055  11.084626
    45  H   12.524078  10.448846  10.590399  11.955182  11.842104
    46  H    5.578095   6.549125   6.061921   5.548028   6.095933
    47  H    6.683164   7.095455   6.861641   6.645566   6.914644
    48  H    5.507611   6.014069   6.199702   5.798861   5.627386
                   16         17         18         19         20
    16  H    0.000000
    17  H    2.486412   0.000000
    18  H    4.952860   4.305089   0.000000
    19  H    4.299168   2.497169   2.469816   0.000000
    20  N    4.560873   5.282559   2.647408   4.561189   0.000000
    21  H    5.397267   5.792941   2.374491   4.645568   1.009485
    22  H    4.698273   5.806315   3.589871   5.378565   1.010100
    23  H    2.920555   5.044067   6.888865   6.711156   5.684544
    24  C    3.179592   4.504546   5.563559   5.553471   4.704344
    25  C    5.045940   4.964042   5.619855   5.283474   5.826758
    26  C    3.712960   4.605958   6.393898   5.915226   5.949343
    27  C    3.770154   4.648777   4.618553   5.024216   3.846809
    28  C    4.656299   4.863680   4.646966   4.870986   4.536744
    29  C    4.617144   4.833216   6.418023   5.793521   6.417357
    30  H    3.857562   4.939174   7.256538   6.599663   6.743572
    31  H    3.978707   5.031922   4.217923   5.128096   2.948722
    32  H    5.376789   5.364908   4.258441   4.843950   4.339960
    33  H    5.316726   5.315446   7.298269   6.410759   7.468101
    34  C    6.336287   5.787629   6.207421   5.739910   6.843701
    35  C    6.601363   8.917882   8.790872   9.813578   6.373479
    36  C    9.203970  11.595305  11.419523  12.536948   8.892588
    37  C    6.965185   9.393942   9.787590  10.576150   7.466142
    38  C    7.703111   9.922138   9.246648  10.554239   6.697188
    39  C    8.933574  11.215475  10.579863  11.903192   7.998741
    40  C    8.311381  10.755948  11.060938  11.927552   8.658501
    41  H    6.370717   8.826142   9.686146  10.224342   7.538540
    42  H    7.723326   9.787803   8.674554  10.170100   6.104153
    43  H    9.807828  12.024980  11.062543  12.549047   8.447078
    44  H    8.781760  11.254303  11.874084  12.592568   9.538989
    45  H   10.246111  12.653129  12.464473  13.607000   9.915194
    46  H    6.397898   5.499379   6.435346   5.547639   7.374378
    47  H    7.148894   6.773677   7.221573   6.835256   7.672648
    48  H    6.737153   6.065001   5.752795   5.553364   6.555244
                   21         22         23         24         25
    21  H    0.000000
    22  H    1.685652   0.000000
    23  H    6.540944   5.288896   0.000000
    24  C    5.335971   4.405572   2.158736   0.000000
    25  C    6.029783   5.813317   4.837144   2.833114   0.000000
    26  C    6.518442   5.744025   2.627486   1.400238   2.427530
    27  C    4.287250   3.608706   3.435550   1.399562   2.429023
    28  C    4.715934   4.481061   4.579529   2.425881   1.397470
    29  C    6.807921   6.327430   4.011066   2.427523   1.398977
    30  H    7.396341   6.507642   2.369689   2.154961   3.408801
    31  H    3.408395   2.580235   3.803073   2.159565   3.405763
    32  H    4.285032   4.367319   5.535041   3.404861   2.153918
    33  H    7.847550   7.406642   4.679145   3.407843   2.154891
    34  C    6.867873   6.930709   6.312837   4.337196   1.504101
    35  C    7.130083   5.453735   4.752049   5.571941   8.100592
    36  C    9.596166   7.959255   7.266729   8.292326  10.781015
    37  C    8.293216   6.607657   4.918380   6.187174   8.838554
    38  C    7.325232   5.721665   6.014969   6.541816   8.865677
    39  C    8.612799   7.032705   7.159624   7.850339  10.192786
    40  C    9.454602   7.775270   6.265433   7.553448  10.162534
    41  H    8.424561   6.759040   4.226197   5.779563   8.502146
    42  H    6.623782   5.107569   6.251886   6.427831   8.544297
    43  H    8.969254   7.476083   8.126541   8.658243  10.871947
    44  H   10.373156   8.690695   6.681090   8.172029  10.817914
    45  H   10.602352   8.982700   8.295309   9.364522  11.840267
    46  H    7.422851   7.564732   6.658748   4.839358   2.156621
    47  H    7.697437   7.656963   6.739214   4.835498   2.154685
    48  H    6.423533   6.708980   6.935125   4.848106   2.158899
                   26         27         28         29         30
    26  C    0.000000
    27  C    2.398868   0.000000
    28  C    2.768514   1.389556   0.000000
    29  C    1.388573   2.771610   2.394380   0.000000
    30  H    1.089301   3.389076   3.857758   2.146787   0.000000
    31  H    3.391826   1.088307   2.142555   3.859669   4.297795
    32  H    3.857421   2.142994   1.088978   3.385994   4.946681
    33  H    2.144655   3.860794   3.385628   1.089237   2.461249
    34  C    3.805581   3.812818   2.531886   2.523820   4.669950
    35  C    6.629426   5.956526   7.244403   7.802611   6.705329
    36  C    9.244975   8.711576   9.962259  10.426662   9.191700
    37  C    7.072835   6.823118   8.132195   8.339036   6.932765
    38  C    7.666366   6.689388   7.897741   8.735179   7.858345
    39  C    8.917398   8.057466   9.259173  10.010677   9.028155
    40  C    8.406818   8.165112   9.454765   9.659970   8.229235
    41  H    6.537244   6.605111   7.919605   7.860375   6.263114
    42  H    7.627910   6.346905   7.476312   8.584622   7.967302
    43  H    9.760742   8.735754   9.880001  10.790589   9.940028
    44  H    8.913691   8.910243  10.202167  10.201352   8.612691
    45  H   10.289920   9.791689  11.032263  11.471325  10.203929
    46  H    4.128878   4.482638   3.295424   2.801976   4.858544
    47  H    4.181185   4.418330   3.214648   2.879906   4.944634
    48  H    4.584435   4.027966   2.641381   3.431891   5.540073
                   31         32         33         34         35
    31  H    0.000000
    32  H    2.451445   0.000000
    33  H    4.948869   4.292369   0.000000
    34  C    4.673668   2.740389   2.725487   0.000000
    35  C    5.458348   7.737354   8.657196   9.514018   0.000000
    36  C    8.203979  10.423033  11.209166  12.164238   2.788368
    37  C    6.470533   8.745820   9.089719  10.285602   1.397565
    38  C    6.049903   8.234103   9.633013  10.206273   1.397407
    39  C    7.437569   9.599878  10.869526  11.527721   2.415778
    40  C    7.781462  10.037371  10.383199  11.590405   2.414479
    41  H    6.392874   8.638130   8.542070   9.971926   2.158608
    42  H    5.600698   7.681849   9.536414   9.818446   2.152121
    43  H    8.048435  10.124334  11.673647  12.154114   3.400695
    44  H    8.607396  10.851734  10.851865  12.255946   3.398914
    45  H    9.282341  11.484300  12.232598  13.213595   3.876448
    46  H    5.387830   3.565994   2.704159   1.097024  10.245650
    47  H    5.290368   3.437369   2.854674   1.097808   9.775473
    48  H    4.694624   2.392471   3.784286   1.095089   9.798852
                   36         37         38         39         40
    36  C    0.000000
    37  C    2.411720   0.000000
    38  C    2.410331   2.416733   0.000000
    39  C    1.393584   2.787912   1.389901   0.000000
    40  C    1.393271   1.390085   2.785346   2.413817   0.000000
    41  H    3.395951   1.087217   3.403716   3.875100   2.149159
    42  H    3.398979   3.399973   1.087735   2.154933   3.873038
    43  H    2.156071   3.875683   2.149568   1.087800   3.400626
    44  H    2.155788   2.148347   3.873035   3.400638   1.087756
    45  H    1.088081   3.397044   3.396252   2.154619   2.154022
    46  H   12.926289  10.943535  11.020928  12.349122  12.273466
    47  H   12.327234  10.516597  10.436609  11.710834  11.772323
    48  H   12.458854  10.684870  10.376941  11.716218  11.982825
                   41         42         43         44         45
    41  H    0.000000
    42  H    4.299195   0.000000
    43  H    4.962883   2.481450   0.000000
    44  H    2.470726   4.960692   4.300695   0.000000
    45  H    4.292894   4.298276   2.484175   2.483413   0.000000
    46  H   10.545656  10.680241  13.020499  12.888865  13.983506
    47  H   10.219530  10.066742  12.320067  12.418977  13.348355
    48  H   10.458429   9.883455  12.269457  12.716463  13.510731
                   46         47         48
    46  H    0.000000
    47  H    1.766638   0.000000
    48  H    1.775996   1.774186   0.000000
 Stoichiometry    C23H21FN2O
 Framework group  C1[X(C23H21FN2O)]
 Deg. of freedom   138
 Full point group                 C1      NOp   1
 RotChk:  IX=0 Diff= 1.41D-01
 Largest Abelian subgroup         C1      NOp   1
 Largest concise Abelian subgroup C1      NOp   1
                         Standard orientation:                         
 ---------------------------------------------------------------------
 Center     Atomic      Atomic             Coordinates (Angstroms)
 Number     Number       Type             X           Y           Z
 ---------------------------------------------------------------------
      1          6           0        2.481874    0.289799    0.286887
      2          8           0        1.877504    0.746141    1.262120
      3          6           0        1.774269   -0.235257   -0.902906
      4          1           0        1.204862    1.053742   -1.160349
      5          9           0        2.543542   -1.264484   -1.549125
      6          6           0        0.354514   -0.467128   -0.806894
      7          6           0       -0.206271    0.807944   -1.101464
      8          7           0       -0.212320   -1.596136   -0.362436
      9          1           0        0.406227   -2.301292    0.023038
     10          6           0       -1.602881   -1.866583   -0.369168
     11          6           0       -4.343014   -2.310643   -0.313277
     12          6           0       -2.190558   -2.372163    0.804498
     13          6           0       -2.381850   -1.571969   -1.483662
     14          6           0       -3.754488   -1.777036   -1.460352
     15          6           0       -3.571516   -2.612144    0.799354
     16          1           0       -1.897684   -1.169302   -2.370666
     17          1           0       -4.356567   -1.536314   -2.332704
     18          1           0       -4.036880   -3.008681    1.700127
     19          1           0       -5.416127   -2.487692   -0.281348
     20          7           0       -1.424277   -2.641621    1.919990
     21          1           0       -1.934181   -2.782390    2.779782
     22          1           0       -0.581055   -2.099144    2.042457
     23          1           0       -0.047995    1.080099   -2.150475
     24          6           0       -1.436213    1.377833   -0.524331
     25          6           0       -3.821987    2.483790    0.529935
     26          6           0       -2.152464    2.354114   -1.227558
     27          6           0       -1.923793    0.980946    0.726077
     28          6           0       -3.098913    1.518960    1.236468
     29          6           0       -3.320826    2.896687   -0.709214
     30          1           0       -1.792457    2.683116   -2.201585
     31          1           0       -1.379054    0.243477    1.312429
     32          1           0       -3.460781    1.180166    2.206078
     33          1           0       -3.860151    3.650435   -1.281430
     34          6           0       -5.088045    3.077933    1.083480
     35          6           0        3.975791    0.306767    0.256406
     36          6           0        6.760656    0.437372    0.306051
     37          6           0        4.686360    0.576863   -0.916337
     38          6           0        4.667544    0.101379    1.453085
     39          6           0        6.056218    0.155524    1.474984
     40          6           0        6.073895    0.655520   -0.886415
     41          1           0        4.154482    0.750269   -1.848580
     42          1           0        4.110860   -0.106723    2.364108
     43          1           0        6.590371   -0.018296    2.406530
     44          1           0        6.620961    0.885925   -1.797923
     45          1           0        7.847323    0.489529    0.324869
     46          1           0       -5.908809    3.000714    0.359709
     47          1           0       -4.953302    4.143827    1.309081
     48          1           0       -5.395605    2.573022    2.005267
 ---------------------------------------------------------------------
 Rotational constants (GHZ):           0.3431271           0.1041896           0.0928224
 Leave Link  202 at Tue Apr 15 16:26:32 2025, MaxMem= 16106127360 cpu:               0.3 elap:               0.0
 (Enter /cm/shared/apps/Gaussian/g16-C01/g16/l301.exe)
 Basis read from rwf:  (5D, 7F)
 No pseudopotential information found on rwf file.
 There are   864 symmetry adapted cartesian basis functions of A   symmetry.
 There are   810 symmetry adapted basis functions of A   symmetry.
   810 basis functions,  1203 primitive gaussians,   864 cartesian basis functions
    95 alpha electrons       95 beta electrons
       nuclear repulsion energy      2342.4928874146 Hartrees.
 IExCor= 4639 DFT=T Ex+Corr=wB97XD ExCW=0 ScaHFX=  1.000000
 ScaDFX=  1.000000  1.000000  1.000000  1.000000 ScalE2=  1.000000  1.000000
 IRadAn=      5 IRanWt=     -1 IRanGd=            0 ICorTp=0 IEmpDi=121
 HFx  wShort=  0.000000 wLong=  0.200000 cFull=  0.222036 cShort=  0.000000 cLong=  0.777964
 DFx  wShort=  0.000000 wLong=  0.200000 cFull=  0.000000 cShort=  0.000000 cLong=  1.000000
 NAtoms=   48 NActive=   48 NUniq=   48 SFac= 1.00D+00 NAtFMM=   60 NAOKFM=F Big=F
 Integral buffers will be    131072 words long.
 Raffenetti 2 integral format.
 Two-electron integral symmetry is turned on.
 R6Disp:  Grimme-D2 Dispersion energy=       -0.0390671082 Hartrees.
 Nuclear repulsion after empirical dispersion term =     2342.4538203064 Hartrees.
 No density basis found on file    724.
 ------------------------------------------------------------------------------
 Polarizable Continuum Model (PCM)
 =================================
 Model                : PCM.
 Atomic radii         : SMD-Coulomb.
 Polarization charges : Total charges.
 Charge compensation  : None.
 Solution method      : Matrix inversion.
 Cavity type          : VdW (van der Waals Surface) (Alpha=1.000).
 Cavity algorithm     : GePol (No added spheres)
                        Default sphere list used, NSphG=   48.
                        Lebedev-Laikov grids with approx.  5.0 points / Ang**2.
                        Smoothing algorithm: York/Karplus (Gamma=1.0000).
                        Polarization charges: spherical gaussians, with
                                              point-specific exponents (IZeta= 3).
                        Self-potential: point-specific (ISelfS= 7).
                        Self-field    : sphere-specific E.n sum rule (ISelfD= 2).
 1st derivatives      : Analytical E(r).r(x)/FMM algorithm (CHGder, D1EAlg=3).
                        Cavity 1st derivative terms included.
 Solvent              : Ethanol, Eps=  24.852000 Eps(inf)=   1.852593
 ------------------------------------------------------------------------------
 GePol: Number of generator spheres                  =      48
 GePol: Total number of spheres                      =      48
 GePol: Number of exposed spheres                    =      48 (100.00%)
 GePol: Number of points                             =    3558
 GePol: Average weight of points                     =       0.11
 GePol: Minimum weight of points                     =   0.32D-07
 GePol: Maximum weight of points                     =    0.21501
 GePol: Number of points with low weight             =     204
 GePol: Fraction of low-weight points (<1% of avg)   =       5.73%
 GePol: Cavity surface area                          =    396.422 Ang**2
 GePol: Cavity volume                                =    377.125 Ang**3
 ------------------------------------------------------------------------------
 Atomic radii for non-electrostatic terms: SMD-CDS.
 ------------------------------------------------------------------------------
 PCM non-electrostatic energy =        -0.0018847043 Hartrees.
 Nuclear repulsion after PCM non-electrostatic terms =     2342.4519356021 Hartrees.
 Leave Link  301 at Tue Apr 15 16:26:32 2025, MaxMem= 16106127360 cpu:               0.4 elap:               0.1
 (Enter /cm/shared/apps/Gaussian/g16-C01/g16/l302.exe)
 NPDir=0 NMtPBC=     1 NCelOv=     1 NCel=       1 NClECP=     1 NCelD=      1
         NCelK=      1 NCelE2=     1 NClLst=     1 CellRange=     0.0.
 One-electron integrals computed using PRISM.
 One-electron integral symmetry used in STVInt
 NBasis=   810 RedAO= T EigKep=  1.14D-06  NBF=   810
 NBsUse=   804 1.00D-06 EigRej=  8.77D-07 NBFU=   804
 Precomputing XC quadrature grid using
 IXCGrd= 4 IRadAn=           5 IRanWt=          -1 IRanGd=           0 AccXCQ= 0.00D+00.
 Generated NRdTot=       0 NPtTot=           0 NUsed=           0 NTot=          32
 NSgBfM=   854   852   852   852   854 MxSgAt=    48 MxSgA2=    48.
 Leave Link  302 at Tue Apr 15 16:26:35 2025, MaxMem= 16106127360 cpu:              46.8 elap:               3.0
 (Enter /cm/shared/apps/Gaussian/g16-C01/g16/l303.exe)
 DipDrv:  MaxL=1.
 Leave Link  303 at Tue Apr 15 16:26:35 2025, MaxMem= 16106127360 cpu:               0.9 elap:               0.2
 (Enter /cm/shared/apps/Gaussian/g16-C01/g16/l401.exe)
 Initial guess from the checkpoint file:  "4_to_7_TS.chk"
 B after Tr=     0.000000    0.000000    0.000000
         Rot=    0.998952   -0.045775    0.000678   -0.000313 Ang=  -5.25 deg.
 Guess basis will be translated and rotated to current coordinates.
 JPrj=2 DoOrth=T DoCkMO=T.
 Generating alternative initial guess.
 ExpMin= 2.65D-02 ExpMax= 2.93D+03 ExpMxC= 4.41D+02 IAcc=3 IRadAn=         5 AccDes= 0.00D+00
 Harris functional with IExCor= 4639 and IRadAn=       5 diagonalized for initial guess.
 HarFok:  IExCor= 4639 AccDes= 0.00D+00 IRadAn=         5 IDoV= 1 UseB2=F ITyADJ=14
 ICtDFT=  3500011 ScaDFX=  1.000000  1.000000  1.000000  1.000000
 FoFCou: FMM=F IPFlag=           0 FMFlag=      100000 FMFlg1=           0
         NFxFlg=           0 DoJE=T BraDBF=F KetDBF=T FulRan=T
         wScrn=  0.000000 ICntrl=       500 IOpCl=  0 I1Cent=   200000004 NGrid=           0
         NMat0=    1 NMatS0=      1 NMatT0=    0 NMatD0=    1 NMtDS0=    0 NMtDT0=    0
 Petite list used in FoFCou.
 Harris En= -1122.24101288315    
 Leave Link  401 at Tue Apr 15 16:26:45 2025, MaxMem= 16106127360 cpu:             276.4 elap:              10.2
 (Enter /cm/shared/apps/Gaussian/g16-C01/g16/l502.exe)
 Integral symmetry usage will be decided dynamically.
 Closed shell SCF:
 Using DIIS extrapolation, IDIIS=  1040.
 NGot= 16106127360 LenX= 16104590708 LenY= 16103843348
 Requested convergence on RMS density matrix=1.00D-08 within 128 cycles.
 Requested convergence on MAX density matrix=1.00D-06.
 Requested convergence on             energy=1.00D-06.
 No special actions if energy rises.
 Fock matrices will be formed incrementally for  20 cycles.

 Cycle   1  Pass 1  IDiag  1:
 FoFJK:  IHMeth= 1 ICntrl=       0 DoSepK=T KAlg= 0 I1Cent=           0 FoldK=F
 IRaf=         1 NMat=       1 IRICut=       1 DoRegI=T DoRafI=F ISym2E= 0 IDoP0=0 IntGTp=1.
 FoFCou: FMM=F IPFlag=           0 FMFlag=      100000 FMFlg1=           0
         NFxFlg=           0 DoJE=T BraDBF=F KetDBF=F FulRan=T
         wScrn=  0.000000 ICntrl=       500 IOpCl=  0 I1Cent=           0 NGrid=           0
         NMat0=    1 NMatS0=      1 NMatT0=    0 NMatD0=    1 NMtDS0=    0 NMtDT0=    0
 Symmetry not used in FoFCou.
 Inv3:  Mode=1 IEnd=    37978092.
 Iteration    1 A*A^-1 deviation from unit magnitude is 1.04D-14 for    175.
 Iteration    1 A*A^-1 deviation from orthogonality  is 5.07D-15 for   1430    262.
 Iteration    1 A^-1*A deviation from unit magnitude is 1.09D-14 for    417.
 Iteration    1 A^-1*A deviation from orthogonality  is 3.35D-15 for   3280    770.
 E= -1172.63421408856    
 DIIS: error= 3.68D-02 at cycle   1 NSaved=   1.
 NSaved= 1 IEnMin= 1 EnMin= -1172.63421408856     IErMin= 1 ErrMin= 3.68D-02
 ErrMax= 3.68D-02  0.00D+00 EMaxC= 1.00D-01 BMatC= 4.41D-01 BMatP= 4.41D-01
 IDIUse=3 WtCom= 6.32D-01 WtEn= 3.68D-01
 Coeff-Com:  0.100D+01
 Coeff-En:   0.100D+01
 Coeff:      0.100D+01
 Recover alternate guess density for next cycle.
 RMSDP=4.10D-02 MaxDP=6.71D+00              OVMax= 0.00D+00

 Cycle   2  Pass 1  IDiag  1:
 RMSU=  3.49D-02    CP:  1.31D+00
 E= -1172.74583846786     Delta-E=       -0.111624379302 Rises=F Damp=F
 DIIS: error= 1.63D-02 at cycle   2 NSaved=   2.
 NSaved= 2 IEnMin= 2 EnMin= -1172.74583846786     IErMin= 2 ErrMin= 1.63D-02
 ErrMax= 1.63D-02  0.00D+00 EMaxC= 1.00D-01 BMatC= 5.68D-01 BMatP= 4.41D-01
 IDIUse=2 WtCom= 0.00D+00 WtEn= 1.00D+00
 Coeff-En:   0.000D+00 0.100D+01
 Coeff:      0.000D+00 0.100D+01
 Gap=     0.328 Goal=   None    Shift=    0.000
 RMSDP=3.27D-02 MaxDP=7.57D+00 DE=-1.12D-01 OVMax= 1.53D-01

 Cycle   3  Pass 1  IDiag  1:
 RMSU=  1.24D-02    CP:  9.36D-01  5.53D-01
 E= -1172.79656653815     Delta-E=       -0.050728070289 Rises=F Damp=F
 DIIS: error= 1.13D-02 at cycle   3 NSaved=   3.
 NSaved= 3 IEnMin= 3 EnMin= -1172.79656653815     IErMin= 3 ErrMin= 1.13D-02
 ErrMax= 1.13D-02  0.00D+00 EMaxC= 1.00D-01 BMatC= 3.40D-01 BMatP= 4.41D-01
 IDIUse=3 WtCom= 8.87D-01 WtEn= 1.13D-01
 Coeff-Com:  0.155D+00 0.356D+00 0.489D+00
 Coeff-En:   0.000D+00 0.444D+00 0.556D+00
 Coeff:      0.138D+00 0.366D+00 0.496D+00
 Gap=     0.285 Goal=   None    Shift=    0.000
 RMSDP=7.97D-03 MaxDP=1.04D+00 DE=-5.07D-02 OVMax= 9.90D-02

 Cycle   4  Pass 1  IDiag  1:
 RMSU=  6.07D-03    CP:  9.56D-01  5.55D-01  5.99D-01
 E= -1173.02416779448     Delta-E=       -0.227601256327 Rises=F Damp=F
 DIIS: error= 2.59D-03 at cycle   4 NSaved=   4.
 NSaved= 4 IEnMin= 4 EnMin= -1173.02416779448     IErMin= 4 ErrMin= 2.59D-03
 ErrMax= 2.59D-03  0.00D+00 EMaxC= 1.00D-01 BMatC= 1.58D-02 BMatP= 3.40D-01
 IDIUse=3 WtCom= 9.74D-01 WtEn= 2.59D-02
 Coeff-Com: -0.395D-02 0.151D-02 0.171D+00 0.832D+00
 Coeff-En:   0.000D+00 0.000D+00 0.000D+00 0.100D+01
 Coeff:     -0.385D-02 0.147D-02 0.166D+00 0.836D+00
 Gap=     0.264 Goal=   None    Shift=    0.000
 RMSDP=2.95D-03 MaxDP=6.55D-01 DE=-2.28D-01 OVMax= 2.81D-02

 Cycle   5  Pass 1  IDiag  1:
 RMSU=  1.27D-03    CP:  9.23D-01  5.33D-01  6.78D-01  9.02D-01
 E= -1173.03508973743     Delta-E=       -0.010921942949 Rises=F Damp=F
 DIIS: error= 6.48D-04 at cycle   5 NSaved=   5.
 NSaved= 5 IEnMin= 5 EnMin= -1173.03508973743     IErMin= 5 ErrMin= 6.48D-04
 ErrMax= 6.48D-04  0.00D+00 EMaxC= 1.00D-01 BMatC= 1.46D-03 BMatP= 1.58D-02
 IDIUse=3 WtCom= 9.94D-01 WtEn= 6.48D-03
 Coeff-Com: -0.372D-02-0.744D-02 0.581D-01 0.390D+00 0.563D+00
 Coeff-En:   0.000D+00 0.000D+00 0.000D+00 0.000D+00 0.100D+01
 Coeff:     -0.369D-02-0.739D-02 0.577D-01 0.387D+00 0.566D+00
 Gap=     0.263 Goal=   None    Shift=    0.000
 RMSDP=6.88D-04 MaxDP=1.02D-01 DE=-1.09D-02 OVMax= 8.33D-03

 Cycle   6  Pass 1  IDiag  1:
 RMSU=  5.09D-04    CP:  9.19D-01  5.29D-01  6.95D-01  9.06D-01  7.97D-01
 E= -1173.03642508843     Delta-E=       -0.001335351003 Rises=F Damp=F
 DIIS: error= 8.24D-05 at cycle   6 NSaved=   6.
 NSaved= 6 IEnMin= 6 EnMin= -1173.03642508843     IErMin= 6 ErrMin= 8.24D-05
 ErrMax= 8.24D-05  0.00D+00 EMaxC= 1.00D-01 BMatC= 4.59D-05 BMatP= 1.46D-03
 IDIUse=1 WtCom= 1.00D+00 WtEn= 0.00D+00
 Coeff-Com: -0.660D-03-0.163D-02-0.352D-02 0.185D-01 0.115D+00 0.872D+00
 Coeff:     -0.660D-03-0.163D-02-0.352D-02 0.185D-01 0.115D+00 0.872D+00
 Gap=     0.263 Goal=   None    Shift=    0.000
 RMSDP=3.25D-04 MaxDP=4.89D-02 DE=-1.34D-03 OVMax= 3.98D-03

 Cycle   7  Pass 1  IDiag  1:
 RMSU=  1.42D-04    CP:  9.16D-01  5.26D-01  6.95D-01  9.15D-01  8.72D-01
                    CP:  1.18D+00
 E= -1173.03649196694     Delta-E=       -0.000066878508 Rises=F Damp=F
 DIIS: error= 8.02D-05 at cycle   7 NSaved=   7.
 NSaved= 7 IEnMin= 7 EnMin= -1173.03649196694     IErMin= 7 ErrMin= 8.02D-05
 ErrMax= 8.02D-05  0.00D+00 EMaxC= 1.00D-01 BMatC= 2.21D-05 BMatP= 4.59D-05
 IDIUse=1 WtCom= 1.00D+00 WtEn= 0.00D+00
 Coeff-Com:  0.175D-03 0.502D-03-0.126D-01-0.577D-01-0.368D-01 0.472D+00
 Coeff-Com:  0.634D+00
 Coeff:      0.175D-03 0.502D-03-0.126D-01-0.577D-01-0.368D-01 0.472D+00
 Coeff:      0.634D+00
 Gap=     0.264 Goal=   None    Shift=    0.000
 RMSDP=1.09D-04 MaxDP=1.57D-02 DE=-6.69D-05 OVMax= 2.14D-03

 Cycle   8  Pass 1  IDiag  1:
 RMSU=  5.67D-05    CP:  9.15D-01  5.25D-01  6.96D-01  9.18D-01  8.98D-01
                    CP:  1.28D+00  1.07D+00
 E= -1173.03651742409     Delta-E=       -0.000025457155 Rises=F Damp=F
 DIIS: error= 1.50D-05 at cycle   8 NSaved=   8.
 NSaved= 8 IEnMin= 8 EnMin= -1173.03651742409     IErMin= 8 ErrMin= 1.50D-05
 ErrMax= 1.50D-05  0.00D+00 EMaxC= 1.00D-01 BMatC= 1.14D-06 BMatP= 2.21D-05
 IDIUse=1 WtCom= 1.00D+00 WtEn= 0.00D+00
 Coeff-Com:  0.972D-04 0.294D-03-0.295D-02-0.158D-01-0.216D-01 0.216D-01
 Coeff-Com:  0.168D+00 0.851D+00
 Coeff:      0.972D-04 0.294D-03-0.295D-02-0.158D-01-0.216D-01 0.216D-01
 Coeff:      0.168D+00 0.851D+00
 Gap=     0.264 Goal=   None    Shift=    0.000
 RMSDP=4.66D-05 MaxDP=4.98D-03 DE=-2.55D-05 OVMax= 1.22D-03

 Cycle   9  Pass 1  IDiag  1:
 RMSU=  2.58D-05    CP:  9.15D-01  5.25D-01  6.96D-01  9.19D-01  9.04D-01
                    CP:  1.32D+00  1.23D+00  1.29D+00
 E= -1173.03652037494     Delta-E=       -0.000002950845 Rises=F Damp=F
 DIIS: error= 8.04D-06 at cycle   9 NSaved=   9.
 NSaved= 9 IEnMin= 9 EnMin= -1173.03652037494     IErMin= 9 ErrMin= 8.04D-06
 ErrMax= 8.04D-06  0.00D+00 EMaxC= 1.00D-01 BMatC= 2.86D-07 BMatP= 1.14D-06
 IDIUse=1 WtCom= 1.00D+00 WtEn= 0.00D+00
 Coeff-Com:  0.667D-05-0.918D-05 0.151D-02 0.682D-02-0.301D-03-0.964D-01
 Coeff-Com: -0.672D-01 0.329D+00 0.826D+00
 Coeff:      0.667D-05-0.918D-05 0.151D-02 0.682D-02-0.301D-03-0.964D-01
 Coeff:     -0.672D-01 0.329D+00 0.826D+00
 Gap=     0.264 Goal=   None    Shift=    0.000
 RMSDP=2.40D-05 MaxDP=2.56D-03 DE=-2.95D-06 OVMax= 7.35D-04

 Cycle  10  Pass 1  IDiag  1:
 RMSU=  9.36D-06    CP:  9.15D-01  5.25D-01  6.96D-01  9.20D-01  9.06D-01
                    CP:  1.33D+00  1.32D+00  1.49D+00  1.35D+00
 E= -1173.03652116067     Delta-E=       -0.000000785731 Rises=F Damp=F
 DIIS: error= 2.52D-06 at cycle  10 NSaved=  10.
 NSaved=10 IEnMin=10 EnMin= -1173.03652116067     IErMin=10 ErrMin= 2.52D-06
 ErrMax= 2.52D-06  0.00D+00 EMaxC= 1.00D-01 BMatC= 3.02D-08 BMatP= 2.86D-07
 IDIUse=1 WtCom= 1.00D+00 WtEn= 0.00D+00
 Coeff-Com: -0.141D-04-0.483D-04 0.837D-03 0.434D-02 0.309D-02-0.298D-01
 Coeff-Com: -0.391D-01-0.312D-01 0.198D+00 0.894D+00
 Coeff:     -0.141D-04-0.483D-04 0.837D-03 0.434D-02 0.309D-02-0.298D-01
 Coeff:     -0.391D-01-0.312D-01 0.198D+00 0.894D+00
 Gap=     0.264 Goal=   None    Shift=    0.000
 RMSDP=1.00D-05 MaxDP=1.38D-03 DE=-7.86D-07 OVMax= 3.06D-04

 Cycle  11  Pass 1  IDiag  1:
 RMSU=  5.17D-06    CP:  9.15D-01  5.25D-01  6.96D-01  9.21D-01  9.07D-01
                    CP:  1.33D+00  1.35D+00  1.57D+00  1.52D+00  1.28D+00
 E= -1173.03652127719     Delta-E=       -0.000000116520 Rises=F Damp=F
 DIIS: error= 1.29D-06 at cycle  11 NSaved=  11.
 NSaved=11 IEnMin=11 EnMin= -1173.03652127719     IErMin=11 ErrMin= 1.29D-06
 ErrMax= 1.29D-06  0.00D+00 EMaxC= 1.00D-01 BMatC= 5.43D-09 BMatP= 3.02D-08
 IDIUse=1 WtCom= 1.00D+00 WtEn= 0.00D+00
 Coeff-Com: -0.309D-05-0.618D-05-0.513D-04-0.265D-04 0.764D-03 0.894D-02
 Coeff-Com:  0.344D-02-0.641D-01-0.920D-01 0.246D+00 0.897D+00
 Coeff:     -0.309D-05-0.618D-05-0.513D-04-0.265D-04 0.764D-03 0.894D-02
 Coeff:      0.344D-02-0.641D-01-0.920D-01 0.246D+00 0.897D+00
 Gap=     0.264 Goal=   None    Shift=    0.000
 RMSDP=4.06D-06 MaxDP=6.31D-04 DE=-1.17D-07 OVMax= 1.47D-04

 Cycle  12  Pass 1  IDiag  1:
 RMSU=  1.73D-06    CP:  9.15D-01  5.25D-01  6.96D-01  9.21D-01  9.07D-01
                    CP:  1.33D+00  1.36D+00  1.59D+00  1.60D+00  1.48D+00
                    CP:  1.31D+00
 E= -1173.03652130104     Delta-E=       -0.000000023846 Rises=F Damp=F
 DIIS: error= 4.92D-07 at cycle  12 NSaved=  12.
 NSaved=12 IEnMin=12 EnMin= -1173.03652130104     IErMin=12 ErrMin= 4.92D-07
 ErrMax= 4.92D-07  0.00D+00 EMaxC= 1.00D-01 BMatC= 1.14D-09 BMatP= 5.43D-09
 IDIUse=1 WtCom= 1.00D+00 WtEn= 0.00D+00
 Coeff-Com:  0.164D-05 0.653D-05-0.146D-03-0.691D-03-0.414D-03 0.678D-02
 Coeff-Com:  0.742D-02-0.112D-01-0.583D-01-0.110D+00 0.218D+00 0.948D+00
 Coeff:      0.164D-05 0.653D-05-0.146D-03-0.691D-03-0.414D-03 0.678D-02
 Coeff:      0.742D-02-0.112D-01-0.583D-01-0.110D+00 0.218D+00 0.948D+00
 Gap=     0.264 Goal=   None    Shift=    0.000
 RMSDP=2.05D-06 MaxDP=2.30D-04 DE=-2.38D-08 OVMax= 6.93D-05

 Cycle  13  Pass 1  IDiag  1:
 RMSU=  6.82D-07    CP:  9.15D-01  5.25D-01  6.96D-01  9.21D-01  9.07D-01
                    CP:  1.33D+00  1.36D+00  1.60D+00  1.63D+00  1.57D+00
                    CP:  1.54D+00  1.41D+00
 E= -1173.03652130601     Delta-E=       -0.000000004972 Rises=F Damp=F
 DIIS: error= 2.12D-07 at cycle  13 NSaved=  13.
 NSaved=13 IEnMin=13 EnMin= -1173.03652130601     IErMin=13 ErrMin= 2.12D-07
 ErrMax= 2.12D-07  0.00D+00 EMaxC= 1.00D-01 BMatC= 1.76D-10 BMatP= 1.14D-09
 IDIUse=1 WtCom= 1.00D+00 WtEn= 0.00D+00
 Coeff-Com:  0.821D-06 0.287D-05-0.437D-04-0.231D-03-0.300D-03 0.781D-03
 Coeff-Com:  0.218D-02 0.839D-02-0.228D-02-0.769D-01-0.762D-01 0.301D+00
 Coeff-Com:  0.844D+00
 Coeff:      0.821D-06 0.287D-05-0.437D-04-0.231D-03-0.300D-03 0.781D-03
 Coeff:      0.218D-02 0.839D-02-0.228D-02-0.769D-01-0.762D-01 0.301D+00
 Coeff:      0.844D+00
 Gap=     0.264 Goal=   None    Shift=    0.000
 RMSDP=6.18D-07 MaxDP=4.79D-05 DE=-4.97D-09 OVMax= 2.29D-05

 Cycle  14  Pass 1  IDiag  1:
 RMSU=  3.54D-07    CP:  9.15D-01  5.25D-01  6.96D-01  9.21D-01  9.07D-01
                    CP:  1.34D+00  1.36D+00  1.60D+00  1.64D+00  1.58D+00
                    CP:  1.59D+00  1.60D+00  1.25D+00
 E= -1173.03652130633     Delta-E=       -0.000000000318 Rises=F Damp=F
 DIIS: error= 7.55D-08 at cycle  14 NSaved=  14.
 NSaved=14 IEnMin=14 EnMin= -1173.03652130633     IErMin=14 ErrMin= 7.55D-08
 ErrMax= 7.55D-08  0.00D+00 EMaxC= 1.00D-01 BMatC= 3.25D-11 BMatP= 1.76D-10
 IDIUse=1 WtCom= 1.00D+00 WtEn= 0.00D+00
 Coeff-Com:  0.246D-07-0.315D-06 0.105D-04 0.436D-04-0.391D-04-0.921D-03
 Coeff-Com: -0.557D-03 0.422D-02 0.873D-02-0.524D-02-0.581D-01-0.736D-01
 Coeff-Com:  0.277D+00 0.848D+00
 Coeff:      0.246D-07-0.315D-06 0.105D-04 0.436D-04-0.391D-04-0.921D-03
 Coeff:     -0.557D-03 0.422D-02 0.873D-02-0.524D-02-0.581D-01-0.736D-01
 Coeff:      0.277D+00 0.848D+00
 Gap=     0.264 Goal=   None    Shift=    0.000
 RMSDP=2.76D-07 MaxDP=2.45D-05 DE=-3.18D-10 OVMax= 8.75D-06

 Cycle  15  Pass 1  IDiag  1:
 RMSU=  1.25D-07    CP:  9.15D-01  5.25D-01  6.96D-01  9.21D-01  9.07D-01
                    CP:  1.34D+00  1.36D+00  1.60D+00  1.64D+00  1.59D+00
                    CP:  1.61D+00  1.68D+00  1.44D+00  1.21D+00
 E= -1173.03652130617     Delta-E=        0.000000000152 Rises=F Damp=F
 DIIS: error= 2.43D-08 at cycle  15 NSaved=  15.
 NSaved=15 IEnMin=14 EnMin= -1173.03652130633     IErMin=15 ErrMin= 2.43D-08
 ErrMax= 2.43D-08  0.00D+00 EMaxC= 1.00D-01 BMatC= 4.06D-12 BMatP= 3.25D-11
 IDIUse=1 WtCom= 1.00D+00 WtEn= 0.00D+00
 Coeff-Com: -0.145D-06-0.317D-06 0.799D-05 0.398D-04 0.248D-04-0.329D-03
 Coeff-Com: -0.381D-03 0.287D-04 0.269D-02 0.880D-02-0.527D-02-0.642D-01
 Coeff-Com: -0.328D-01 0.225D+00 0.866D+00
 Coeff:     -0.145D-06-0.317D-06 0.799D-05 0.398D-04 0.248D-04-0.329D-03
 Coeff:     -0.381D-03 0.287D-04 0.269D-02 0.880D-02-0.527D-02-0.642D-01
 Coeff:     -0.328D-01 0.225D+00 0.866D+00
 Gap=     0.264 Goal=   None    Shift=    0.000
 RMSDP=1.10D-07 MaxDP=1.26D-05 DE= 1.52D-10 OVMax= 3.24D-06

 Cycle  16  Pass 1  IDiag  1:
 RMSU=  3.76D-08    CP:  9.15D-01  5.25D-01  6.96D-01  9.21D-01  9.07D-01
                    CP:  1.34D+00  1.36D+00  1.60D+00  1.64D+00  1.59D+00
                    CP:  1.61D+00  1.71D+00  1.52D+00  1.33D+00  1.33D+00
 E= -1173.03652130654     Delta-E=       -0.000000000371 Rises=F Damp=F
 DIIS: error= 1.10D-08 at cycle  16 NSaved=  16.
 NSaved=16 IEnMin=16 EnMin= -1173.03652130654     IErMin=16 ErrMin= 1.10D-08
 ErrMax= 1.10D-08  0.00D+00 EMaxC= 1.00D-01 BMatC= 7.93D-13 BMatP= 4.06D-12
 IDIUse=1 WtCom= 1.00D+00 WtEn= 0.00D+00
 Coeff-Com: -0.497D-07-0.557D-07 0.374D-06 0.353D-05 0.139D-04 0.838D-04
 Coeff-Com:  0.494D-05-0.846D-03-0.995D-03 0.316D-02 0.993D-02-0.269D-02
 Coeff-Com: -0.611D-01-0.115D+00 0.242D+00 0.925D+00
 Coeff:     -0.497D-07-0.557D-07 0.374D-06 0.353D-05 0.139D-04 0.838D-04
 Coeff:      0.494D-05-0.846D-03-0.995D-03 0.316D-02 0.993D-02-0.269D-02
 Coeff:     -0.611D-01-0.115D+00 0.242D+00 0.925D+00
 Gap=     0.264 Goal=   None    Shift=    0.000
 RMSDP=4.77D-08 MaxDP=3.72D-06 DE=-3.71D-10 OVMax= 1.57D-06

 Cycle  17  Pass 1  IDiag  1:
 RMSU=  2.58D-08    CP:  9.15D-01  5.25D-01  6.96D-01  9.21D-01  9.07D-01
                    CP:  1.34D+00  1.36D+00  1.60D+00  1.64D+00  1.59D+00
                    CP:  1.61D+00  1.72D+00  1.54D+00  1.38D+00  1.50D+00
                    CP:  1.34D+00
 E= -1173.03652130643     Delta-E=        0.000000000114 Rises=F Damp=F
 DIIS: error= 4.44D-09 at cycle  17 NSaved=  17.
 NSaved=17 IEnMin=16 EnMin= -1173.03652130654     IErMin=17 ErrMin= 4.44D-09
 ErrMax= 4.44D-09  0.00D+00 EMaxC= 1.00D-01 BMatC= 1.04D-13 BMatP= 7.93D-13
 IDIUse=1 WtCom= 1.00D+00 WtEn= 0.00D+00
 Coeff-Com: -0.501D-08 0.294D-07-0.892D-06-0.415D-05 0.443D-07 0.629D-04
 Coeff-Com:  0.584D-04-0.191D-03-0.567D-03-0.387D-03 0.330D-02 0.782D-02
 Coeff-Com: -0.100D-01-0.611D-01-0.447D-01 0.206D+00 0.900D+00
 Coeff:     -0.501D-08 0.294D-07-0.892D-06-0.415D-05 0.443D-07 0.629D-04
 Coeff:      0.584D-04-0.191D-03-0.567D-03-0.387D-03 0.330D-02 0.782D-02
 Coeff:     -0.100D-01-0.611D-01-0.447D-01 0.206D+00 0.900D+00
 Gap=     0.264 Goal=   None    Shift=    0.000
 RMSDP=1.50D-08 MaxDP=1.06D-06 DE= 1.14D-10 OVMax= 4.54D-07

 Cycle  18  Pass 1  IDiag  1:
 RMSU=  7.77D-09    CP:  9.15D-01  5.25D-01  6.96D-01  9.21D-01  9.07D-01
                    CP:  1.34D+00  1.36D+00  1.60D+00  1.64D+00  1.59D+00
                    CP:  1.61D+00  1.72D+00  1.54D+00  1.39D+00  1.56D+00
                    CP:  1.51D+00  1.26D+00
 E= -1173.03652130640     Delta-E=        0.000000000031 Rises=F Damp=F
 DIIS: error= 2.16D-09 at cycle  18 NSaved=  18.
 NSaved=18 IEnMin=16 EnMin= -1173.03652130654     IErMin=18 ErrMin= 2.16D-09
 ErrMax= 2.16D-09  0.00D+00 EMaxC= 1.00D-01 BMatC= 2.61D-14 BMatP= 1.04D-13
 IDIUse=1 WtCom= 1.00D+00 WtEn= 0.00D+00
 Coeff-Com:  0.109D-07 0.222D-07-0.296D-06-0.191D-05-0.305D-05-0.162D-05
 Coeff-Com:  0.166D-04 0.117D-03 0.353D-04-0.842D-03-0.111D-02 0.303D-02
 Coeff-Com:  0.101D-01 0.458D-02-0.642D-01-0.145D+00 0.297D+00 0.896D+00
 Coeff:      0.109D-07 0.222D-07-0.296D-06-0.191D-05-0.305D-05-0.162D-05
 Coeff:      0.166D-04 0.117D-03 0.353D-04-0.842D-03-0.111D-02 0.303D-02
 Coeff:      0.101D-01 0.458D-02-0.642D-01-0.145D+00 0.297D+00 0.896D+00
 Gap=     0.264 Goal=   None    Shift=    0.000
 RMSDP=8.41D-09 MaxDP=5.94D-07 DE= 3.09D-11 OVMax= 2.30D-07

 Error on total polarization charges =  0.06690
 SCF Done:  E(RwB97XD) =  -1173.03652131     A.U. after   18 cycles
            NFock= 18  Conv=0.84D-08     -V/T= 2.0051
 KE= 1.167093456373D+03 PE=-7.418263162226D+03 EE= 2.735681248944D+03
 SMD-CDS (non-electrostatic) energy       (kcal/mol) =      -1.18
 (included in total energy above)
 Leave Link  502 at Tue Apr 15 16:47:02 2025, MaxMem= 16106127360 cpu:           46402.1 elap:            1216.5
 (Enter /cm/shared/apps/Gaussian/g16-C01/g16/l701.exe)
 ... and contract with generalized density number  0.
 Compute integral first derivatives.
 R6Disp: Adding Grimme-D2 dispersion energy 1st derivatives to the gradient.
 D1PCM: PCM CHGder 1st derivatives, ID1Alg=3 FixD1E=F DoIter=F DoCFld=F I1PDM=0.
 GePol: Maximum number of non-zero 1st derivatives   =     256
 Leave Link  701 at Tue Apr 15 16:47:07 2025, MaxMem= 16106127360 cpu:             168.4 elap:               5.3
 (Enter /cm/shared/apps/Gaussian/g16-C01/g16/l702.exe)
 L702 exits ... SP integral derivatives will be done elsewhere.
 Leave Link  702 at Tue Apr 15 16:47:07 2025, MaxMem= 16106127360 cpu:               0.3 elap:               0.0
 (Enter /cm/shared/apps/Gaussian/g16-C01/g16/l703.exe)
 Integral derivatives from FoFJK, PRISM(SPDF).
 Compute integral first derivatives, UseDBF=F ICtDFT=           0.
 Calling FoFJK, ICntrl=      2127 FMM=F ISym2X=0 I1Cent= 0 IOpClX= 0 NMat=1 NMatS=1 NMatT=0.
 FoFJK:  IHMeth= 1 ICntrl=    2127 DoSepK=T KAlg= 0 I1Cent=           0 FoldK=F
 IRaf=         1 NMat=       1 IRICut=       1 DoRegI=T DoRafI=F ISym2E= 0 IDoP0=0 IntGTp=1.
 FoFCou: FMM=F IPFlag=           0 FMFlag=      100000 FMFlg1=         800
         NFxFlg=           0 DoJE=F BraDBF=F KetDBF=F FulRan=T
         wScrn=  0.000000 ICntrl=      2527 IOpCl=  0 I1Cent=           0 NGrid=           0
         NMat0=    1 NMatS0=      1 NMatT0=    0 NMatD0=    1 NMtDS0=    0 NMtDT0=    0
 Symmetry not used in FoFCou.
 Leave Link  703 at Tue Apr 15 16:51:50 2025, MaxMem= 16106127360 cpu:           11229.8 elap:             282.8
 (Enter /cm/shared/apps/Gaussian/g16-C01/g16/l716.exe)
 Dipole        =-9.30549402D-01-5.79776966D-01 2.19456482D-01
 ***** Axes restored to original set *****
 -------------------------------------------------------------------
 Center     Atomic                   Forces (Hartrees/Bohr)
 Number     Number              X              Y              Z
 -------------------------------------------------------------------
      1        6          -0.001501533    0.001400304    0.005116821
      2        8           0.003468850   -0.004449258   -0.005048468
      3        6           0.008953202   -0.009738677   -0.004294677
      4        1           0.001206109    0.001126720   -0.001265023
      5        9          -0.009844020    0.013220333    0.006156091
      6        6          -0.000415296   -0.002020373   -0.000229586
      7        6          -0.001101931   -0.001415254   -0.001870606
      8        7           0.000216036    0.000969304    0.000432370
      9        1          -0.000290112   -0.000340255    0.000005100
     10        6          -0.000669208   -0.000614924   -0.000004083
     11        6          -0.000183016   -0.000047982   -0.000440524
     12        6          -0.001668051    0.000831987   -0.001977273
     13        6           0.000574125   -0.000563045   -0.000360087
     14        6           0.000009319   -0.000728943   -0.000031124
     15        6           0.000042667    0.000758876    0.000213669
     16        1          -0.000208053   -0.000047867    0.000031231
     17        1          -0.000001455    0.000013071   -0.000054408
     18        1          -0.000033604    0.000038627   -0.000055386
     19        1          -0.000032088   -0.000015333   -0.000055962
     20        7           0.002157424   -0.004332202    0.000577496
     21        1          -0.000582012    0.000909944    0.000894866
     22        1           0.000626700    0.002147667    0.000028242
     23        1           0.000125858    0.000419156   -0.000118655
     24        6          -0.000222691    0.000526200    0.001843546
     25        6           0.000464152   -0.000339528    0.000487520
     26        6          -0.000383325   -0.000682635   -0.000487350
     27        6           0.001047774    0.000719692    0.000610568
     28        6          -0.000309893    0.000140456    0.000319395
     29        6          -0.000142465   -0.000139297   -0.000383629
     30        1           0.000050785    0.000137992    0.000087768
     31        1          -0.000256596    0.001514130   -0.000224152
     32        1           0.000054550    0.000097858   -0.000009812
     33        1           0.000021575    0.000081177    0.000012136
     34        6          -0.000177689   -0.000000239   -0.000057387
     35        6          -0.000669608    0.000174620    0.000151535
     36        6           0.000066732   -0.000002150    0.000029843
     37        6          -0.000220912    0.000187547   -0.000092599
     38        6          -0.000203247    0.000307828   -0.000034325
     39        6           0.000068650   -0.000018621    0.000064886
     40        6           0.000041229   -0.000133545   -0.000048392
     41        1          -0.000095317   -0.000012615   -0.000016628
     42        1           0.000063017   -0.000091718    0.000037145
     43        1           0.000012823    0.000006546    0.000050089
     44        1           0.000035925   -0.000029938   -0.000002569
     45        1           0.000025772   -0.000016035    0.000008695
     46        1          -0.000086439   -0.000017948   -0.000062533
     47        1          -0.000015810    0.000072327    0.000037476
     48        1          -0.000018905   -0.000003981    0.000028751
 -------------------------------------------------------------------
 Cartesian Forces:  Max     0.013220333 RMS     0.002140343
 Leave Link  716 at Tue Apr 15 16:51:50 2025, MaxMem= 16106127360 cpu:               0.2 elap:               0.0
 (Enter /cm/shared/apps/Gaussian/g16-C01/g16/l103.exe)

 GradGradGradGradGradGradGradGradGradGradGradGradGradGradGradGradGradGrad
 Berny optimization.
 FormGI is forming the generalized inverse of G from B-inverse, IUseBI=4.
 GSVD:  received Info=                   1 from GESDD.
 Internal  Forces:  Max     0.017566998 RMS     0.001359306
 Search for a saddle point.
 Step number   4 out of a maximum of  270
 All quantities printed in internal units (Hartrees-Bohrs-Radians)
 Swapping is turned off.
 Update second derivatives using D2CorX and points    3    4
 ITU=  0  0  0  0
     Eigenvalues ---   -0.08048   0.00004   0.00058   0.00427   0.00443
     Eigenvalues ---    0.00557   0.00629   0.00828   0.00905   0.00948
     Eigenvalues ---    0.01463   0.01502   0.01544   0.01605   0.01702
     Eigenvalues ---    0.01710   0.01724   0.01755   0.01757   0.01769
     Eigenvalues ---    0.01845   0.01929   0.02021   0.02112   0.02128
     Eigenvalues ---    0.02160   0.02210   0.02304   0.02356   0.02375
     Eigenvalues ---    0.02382   0.02389   0.02450   0.02534   0.02624
     Eigenvalues ---    0.02639   0.02666   0.02743   0.02761   0.02831
     Eigenvalues ---    0.02913   0.03613   0.03769   0.04002   0.05534
     Eigenvalues ---    0.05716   0.05751   0.07163   0.07708   0.08370
     Eigenvalues ---    0.10638   0.10712   0.10745   0.10955   0.11228
     Eigenvalues ---    0.11358   0.11432   0.11597   0.11736   0.11922
     Eigenvalues ---    0.11950   0.12028   0.12119   0.12169   0.12325
     Eigenvalues ---    0.12580   0.12710   0.12892   0.14349   0.14356
     Eigenvalues ---    0.17177   0.17894   0.18065   0.18341   0.18520
     Eigenvalues ---    0.18934   0.19039   0.19163   0.19175   0.19226
     Eigenvalues ---    0.19520   0.19633   0.19675   0.20345   0.21285
     Eigenvalues ---    0.21493   0.22818   0.23175   0.24596   0.27644
     Eigenvalues ---    0.28319   0.29064   0.30591   0.31349   0.32511
     Eigenvalues ---    0.33110   0.33239   0.33515   0.33624   0.33777
     Eigenvalues ---    0.34111   0.34339   0.35412   0.35576   0.35848
     Eigenvalues ---    0.35885   0.35898   0.36106   0.36118   0.36152
     Eigenvalues ---    0.36208   0.36295   0.36316   0.36468   0.36550
     Eigenvalues ---    0.36851   0.38384   0.39063   0.41462   0.41587
     Eigenvalues ---    0.42303   0.42543   0.43151   0.43358   0.44721
     Eigenvalues ---    0.45604   0.45838   0.47083   0.47087   0.47176
     Eigenvalues ---    0.47180   0.47278   0.49263   0.50936   0.51084
     Eigenvalues ---    0.52110   0.55316   0.61519
 Eigenvectors required to have negative eigenvalues:
                          R4        R7        A16       D24       A14
   1                   -0.58590   0.56338   0.17248  -0.16729  -0.15600
                          D27       A7        D12       A8        D4
   1                   -0.14930  -0.14926   0.14405   0.13898   0.13765
 RFO step:  Lambda0=4.358689654D-06 Lambda=-4.27124697D-03.
 Linear search not attempted -- option 19 set.
 Iteration  1 RMS(Cart)=  0.11875539 RMS(Int)=  0.00702131
 Iteration  2 RMS(Cart)=  0.01080961 RMS(Int)=  0.00331768
 Iteration  3 RMS(Cart)=  0.00038132 RMS(Int)=  0.00330703
 Iteration  4 RMS(Cart)=  0.00001700 RMS(Int)=  0.00330701
 Iteration  5 RMS(Cart)=  0.00000080 RMS(Int)=  0.00330701
 ITry= 1 IFail=0 DXMaxC= 5.05D-01 DCOld= 1.00D+10 DXMaxT= 3.00D-01 DXLimC= 3.00D+00 Rises=F
 Variable       Old X    -DE/DX   Delta X   Delta X   Delta X     New X
                                 (Linear)    (Quad)   (Total)
    R1        2.33333  -0.00754   0.00000  -0.01144  -0.01144   2.32189
    R2        2.79781  -0.00067   0.00000   0.00578   0.00578   2.80360
    R3        2.82386  -0.00087   0.00000  -0.00075  -0.00075   2.82311
    R4        2.70701   0.00108   0.00000   0.03666   0.03667   2.74368
    R5        2.71798  -0.01757   0.00000  -0.08717  -0.08717   2.63081
    R6        2.72454   0.00035   0.00000   0.00024   0.00017   2.72471
    R7        2.70909   0.00127   0.00000   0.02793   0.02801   2.73710
    R8        2.69050   0.00105   0.00000   0.00050   0.00048   2.69098
    R9        2.53075   0.00041   0.00000   0.00100   0.00100   2.53176
   R10        2.06970   0.00016   0.00000   0.00064   0.00064   2.07034
   R11        2.78413   0.00162   0.00000   0.00669   0.00669   2.79083
   R12        1.91640   0.00003   0.00000   0.00025   0.00025   1.91665
   R13        2.67705   0.00025   0.00000   0.00021   0.00021   2.67725
   R14        2.65805  -0.00084   0.00000  -0.00636  -0.00634   2.65171
   R15        2.62916   0.00006   0.00000   0.00025   0.00025   2.62941
   R16        2.63675  -0.00008   0.00000  -0.00211  -0.00213   2.63461
   R17        2.62125   0.00052   0.00000   0.00399   0.00399   2.62524
   R18        2.05619   0.00003   0.00000  -0.00015  -0.00015   2.05604
   R19        2.64876   0.00015   0.00000  -0.00590  -0.00589   2.64287
   R20        2.60763   0.00252   0.00000   0.03630   0.03630   2.64393
   R21        2.62307   0.00002   0.00000   0.00090   0.00088   2.62395
   R22        2.05567  -0.00013   0.00000  -0.00067  -0.00067   2.05500
   R23        2.05402   0.00005   0.00000   0.00041   0.00041   2.05443
   R24        2.05728  -0.00004   0.00000  -0.00001  -0.00001   2.05728
   R25        1.90765   0.00108   0.00000   0.01012   0.01012   1.91777
   R26        1.90881   0.00172   0.00000   0.01340   0.01340   1.92221
   R27        2.64607   0.00016   0.00000   0.00073   0.00073   2.64679
   R28        2.64479   0.00027   0.00000  -0.00017  -0.00017   2.64462
   R29        2.64084  -0.00032   0.00000  -0.00100  -0.00100   2.63984
   R30        2.64368   0.00029   0.00000   0.00104   0.00104   2.64472
   R31        2.84234   0.00026   0.00000   0.00119   0.00119   2.84353
   R32        2.62402   0.00005   0.00000   0.00034   0.00033   2.62435
   R33        2.05848  -0.00005   0.00000  -0.00025  -0.00025   2.05823
   R34        2.62588   0.00018   0.00000   0.00121   0.00122   2.62710
   R35        2.05660  -0.00113   0.00000  -0.00301  -0.00301   2.05359
   R36        2.05787  -0.00004   0.00000  -0.00012  -0.00012   2.05775
   R37        2.05836   0.00003   0.00000   0.00012   0.00012   2.05848
   R38        2.07307   0.00011   0.00000   0.00049   0.00049   2.07356
   R39        2.07456   0.00007   0.00000   0.00013   0.00013   2.07468
   R40        2.06942   0.00003   0.00000   0.00007   0.00007   2.06949
   R41        2.64101  -0.00004   0.00000   0.00005   0.00005   2.64106
   R42        2.64072   0.00001   0.00000  -0.00021  -0.00021   2.64050
   R43        2.63349   0.00007   0.00000   0.00016   0.00016   2.63365
   R44        2.63290   0.00015   0.00000   0.00039   0.00039   2.63329
   R45        2.05618   0.00002   0.00000   0.00009   0.00009   2.05626
   R46        2.62688   0.00015   0.00000   0.00044   0.00044   2.62732
   R47        2.05454   0.00006   0.00000   0.00044   0.00044   2.05498
   R48        2.62653   0.00009   0.00000   0.00029   0.00029   2.62682
   R49        2.05552   0.00000   0.00000   0.00008   0.00008   2.05560
   R50        2.05564   0.00005   0.00000   0.00015   0.00015   2.05580
   R51        2.05556   0.00002   0.00000   0.00005   0.00005   2.05561
    A1        2.13159  -0.00054   0.00000   0.00334   0.00332   2.13491
    A2        2.09584   0.00003   0.00000   0.00026   0.00024   2.09608
    A3        2.05493   0.00052   0.00000  -0.00316  -0.00318   2.05175
    A4        1.58608   0.00196   0.00000   0.01853   0.01870   1.60479
    A5        1.93822  -0.00115   0.00000  -0.00323  -0.00323   1.93499
    A6        2.06481   0.00110   0.00000  -0.00267  -0.00284   2.06197
    A7        2.45872  -0.00051   0.00000  -0.01174  -0.01186   2.44686
    A8        1.33384   0.00052   0.00000   0.00103   0.00098   1.33482
    A9        2.02809  -0.00091   0.00000  -0.00097  -0.00089   2.02720
   A10        1.80247  -0.00060   0.00000  -0.01658  -0.01662   1.78585
   A11        1.80293  -0.00015   0.00000   0.01321   0.01303   1.81596
   A12        2.18276  -0.00161   0.00000   0.00572   0.00577   2.18853
   A13        2.28757   0.00177   0.00000  -0.01647  -0.01649   2.27107
   A14        1.34318   0.00026   0.00000   0.00337   0.00330   1.34647
   A15        1.34468   0.00017   0.00000   0.01068   0.01068   1.35535
   A16        2.45201  -0.00192   0.00000  -0.00388  -0.00383   2.44818
   A17        1.94312  -0.00101   0.00000   0.00327   0.00333   1.94645
   A18        2.20705   0.00148   0.00000  -0.00873  -0.00882   2.19823
   A19        1.98201   0.00003   0.00000   0.00205   0.00206   1.98406
   A20        2.04225  -0.00055   0.00000   0.01250   0.01245   2.05471
   A21        2.18320   0.00187   0.00000  -0.00820  -0.00824   2.17495
   A22        2.05756  -0.00130   0.00000  -0.00400  -0.00404   2.05352
   A23        2.06550  -0.00035   0.00000  -0.00002  -0.00007   2.06543
   A24        2.10943  -0.00002   0.00000  -0.00130  -0.00136   2.10807
   A25        2.10667   0.00041   0.00000   0.00223   0.00222   2.10889
   A26        2.10360  -0.00004   0.00000  -0.00195  -0.00197   2.10163
   A27        2.09709  -0.00004   0.00000   0.00037   0.00038   2.09748
   A28        2.08246   0.00008   0.00000   0.00158   0.00159   2.08405
   A29        2.06021  -0.00010   0.00000   0.00302   0.00291   2.06312
   A30        2.10913  -0.00106   0.00000  -0.01304  -0.01320   2.09593
   A31        2.11373   0.00115   0.00000   0.00956   0.00939   2.12312
   A32        2.10474  -0.00012   0.00000  -0.00422  -0.00423   2.10051
   A33        2.07415   0.00024   0.00000   0.00437   0.00437   2.07852
   A34        2.10425  -0.00012   0.00000  -0.00010  -0.00010   2.10415
   A35        2.07991  -0.00006   0.00000   0.00286   0.00283   2.08274
   A36        2.10697   0.00006   0.00000  -0.00122  -0.00121   2.10576
   A37        2.09620  -0.00000   0.00000  -0.00157  -0.00156   2.09465
   A38        2.11029  -0.00007   0.00000  -0.00106  -0.00108   2.10921
   A39        2.10030  -0.00001   0.00000  -0.00116  -0.00119   2.09911
   A40        2.07199   0.00009   0.00000   0.00268   0.00264   2.07463
   A41        2.02111  -0.00025   0.00000  -0.08906  -0.10663   1.91448
   A42        2.04509  -0.00109   0.00000  -0.10312  -0.12047   1.92462
   A43        1.97500  -0.00007   0.00000  -0.09558  -0.13204   1.84297
   A44        2.09438  -0.00080   0.00000   0.00115   0.00114   2.09552
   A45        2.13072   0.00113   0.00000  -0.00026  -0.00027   2.13046
   A46        2.05806  -0.00033   0.00000  -0.00091  -0.00090   2.05716
   A47        2.05582   0.00007   0.00000   0.00047   0.00047   2.05629
   A48        2.12021   0.00009   0.00000   0.00117   0.00117   2.12138
   A49        2.10706  -0.00016   0.00000  -0.00165  -0.00165   2.10541
   A50        2.11222   0.00007   0.00000  -0.00013  -0.00014   2.11209
   A51        2.08358  -0.00001   0.00000   0.00001   0.00001   2.08359
   A52        2.08731  -0.00006   0.00000   0.00010   0.00010   2.08742
   A53        2.10945   0.00031   0.00000   0.00149   0.00146   2.11091
   A54        2.09340   0.00017   0.00000  -0.00033  -0.00039   2.09302
   A55        2.08033  -0.00048   0.00000  -0.00119  -0.00125   2.07908
   A56        2.11669  -0.00016   0.00000  -0.00118  -0.00117   2.11552
   A57        2.08635   0.00006   0.00000   0.00019   0.00018   2.08654
   A58        2.08014   0.00009   0.00000   0.00099   0.00098   2.08113
   A59        2.11384   0.00003   0.00000   0.00015   0.00014   2.11398
   A60        2.08539  -0.00002   0.00000  -0.00043  -0.00043   2.08496
   A61        2.08392  -0.00001   0.00000   0.00031   0.00031   2.08423
   A62        1.93816   0.00000   0.00000  -0.00049  -0.00049   1.93766
   A63        1.93462   0.00005   0.00000   0.00065   0.00065   1.93527
   A64        1.94342   0.00000   0.00000   0.00002   0.00002   1.94344
   A65        1.87104  -0.00001   0.00000  -0.00009  -0.00009   1.87095
   A66        1.88890  -0.00001   0.00000  -0.00013  -0.00013   1.88877
   A67        1.88510  -0.00003   0.00000   0.00004   0.00004   1.88514
   A68        2.12658  -0.00020   0.00000  -0.00036  -0.00036   2.12621
   A69        2.06662   0.00007   0.00000  -0.00017  -0.00018   2.06644
   A70        2.08899   0.00013   0.00000   0.00060   0.00060   2.08960
   A71        2.09487   0.00001   0.00000   0.00020   0.00020   2.09507
   A72        2.09442  -0.00001   0.00000  -0.00010  -0.00010   2.09432
   A73        2.09390   0.00001   0.00000  -0.00010  -0.00010   2.09380
   A74        2.09483  -0.00009   0.00000  -0.00048  -0.00048   2.09435
   A75        2.09626  -0.00003   0.00000  -0.00014  -0.00014   2.09612
   A76        2.09179   0.00012   0.00000   0.00069   0.00069   2.09248
   A77        2.09712  -0.00002   0.00000  -0.00009  -0.00009   2.09703
   A78        2.08519   0.00008   0.00000   0.00041   0.00041   2.08560
   A79        2.10086  -0.00006   0.00000  -0.00033  -0.00033   2.10052
   A80        2.09405  -0.00004   0.00000  -0.00023  -0.00023   2.09382
   A81        2.09718   0.00003   0.00000   0.00012   0.00012   2.09730
   A82        2.09194   0.00000   0.00000   0.00011   0.00011   2.09205
   A83        2.09621   0.00000   0.00000  -0.00000  -0.00000   2.09621
   A84        2.09724  -0.00003   0.00000  -0.00053  -0.00053   2.09671
   A85        2.08973   0.00003   0.00000   0.00053   0.00053   2.09026
    D1        1.08772   0.00083   0.00000   0.01584   0.01581   1.10353
    D2       -2.63247   0.00092   0.00000   0.01280   0.01281  -2.61966
    D3       -0.22169  -0.00070   0.00000   0.00407   0.00411  -0.21758
    D4       -2.01010   0.00070   0.00000   0.00431   0.00427  -2.00583
    D5        0.55289   0.00078   0.00000   0.00127   0.00127   0.55416
    D6        2.96367  -0.00084   0.00000  -0.00746  -0.00743   2.95625
    D7       -2.47068  -0.00016   0.00000   0.00736   0.00737  -2.46331
    D8        0.62275  -0.00013   0.00000   0.00898   0.00899   0.63174
    D9        0.62808  -0.00004   0.00000   0.01873   0.01873   0.64680
   D10       -2.56168  -0.00002   0.00000   0.02035   0.02034  -2.54133
   D11       -2.10409   0.00012   0.00000   0.02690   0.02677  -2.07732
   D12        1.97956  -0.00031   0.00000   0.01516   0.01509   1.99465
   D13       -0.02790   0.00067   0.00000   0.01906   0.01885  -0.00905
   D14        1.48647   0.00159   0.00000   0.00447   0.00450   1.49097
   D15       -1.51827   0.00135   0.00000  -0.01098  -0.01110  -1.52937
   D16        0.02810  -0.00067   0.00000  -0.01871  -0.01883   0.00927
   D17       -2.97664  -0.00091   0.00000  -0.03416  -0.03443  -3.01106
   D18       -2.42252  -0.00015   0.00000  -0.00566  -0.00565  -2.42817
   D19        0.85593  -0.00039   0.00000  -0.02111  -0.02125   0.83468
   D20        0.02819  -0.00069   0.00000  -0.01927  -0.01905   0.00914
   D21       -1.99426   0.00058   0.00000  -0.01765  -0.01759  -2.01186
   D22        2.34373   0.00076   0.00000  -0.03297  -0.03286   2.31087
   D23       -0.02801   0.00067   0.00000   0.01858   0.01874  -0.00927
   D24        1.19850   0.00139   0.00000   0.03118   0.03128   1.22978
   D25       -2.54893   0.00216   0.00000   0.02635   0.02648  -2.52245
   D26        2.96491   0.00053   0.00000   0.03813   0.03810   3.00301
   D27       -2.09176   0.00124   0.00000   0.05073   0.05064  -2.04112
   D28        0.44400   0.00202   0.00000   0.04591   0.04583   0.48983
   D29        0.11506   0.00101   0.00000   0.07026   0.07010   0.18516
   D30       -3.04687   0.00212   0.00000   0.08764   0.08756  -2.95931
   D31       -2.84950   0.00098   0.00000   0.04706   0.04714  -2.80237
   D32        0.27175   0.00209   0.00000   0.06444   0.06460   0.33635
   D33        1.53011   0.00096   0.00000   0.06545   0.06546   1.59557
   D34       -1.60507   0.00132   0.00000   0.06884   0.06885  -1.53622
   D35       -2.71006   0.00131   0.00000   0.05184   0.05181  -2.65825
   D36        0.43795   0.00167   0.00000   0.05523   0.05520   0.49315
   D37       -0.18556   0.00182   0.00000   0.04717   0.04718  -0.13839
   D38        2.96244   0.00217   0.00000   0.05056   0.05057   3.01301
   D39       -2.30754  -0.00027   0.00000  -0.01112  -0.01106  -2.31860
   D40        0.77409   0.00029   0.00000   0.00632   0.00634   0.78043
   D41        0.81355   0.00085   0.00000   0.00658   0.00656   0.82011
   D42       -2.38800   0.00141   0.00000   0.02402   0.02396  -2.36404
   D43        3.11964   0.00016   0.00000  -0.00104  -0.00108   3.11856
   D44       -0.03838   0.00010   0.00000  -0.03241  -0.03225  -0.07063
   D45        0.03790  -0.00039   0.00000  -0.01832  -0.01835   0.01955
   D46       -3.12012  -0.00045   0.00000  -0.04969  -0.04953   3.11354
   D47       -3.08508  -0.00047   0.00000  -0.01482  -0.01477  -3.09985
   D48        0.04667  -0.00029   0.00000  -0.00782  -0.00780   0.03888
   D49       -0.00486   0.00008   0.00000   0.00295   0.00298  -0.00188
   D50        3.12689   0.00025   0.00000   0.00995   0.00995   3.13685
   D51        0.01891  -0.00021   0.00000  -0.00851  -0.00852   0.01039
   D52       -3.13776  -0.00006   0.00000  -0.00252  -0.00254  -3.14029
   D53       -3.13045  -0.00012   0.00000  -0.00734  -0.00732  -3.13777
   D54       -0.00393   0.00003   0.00000  -0.00136  -0.00134  -0.00527
   D55        0.01509  -0.00011   0.00000  -0.00740  -0.00735   0.00774
   D56        3.11897   0.00018   0.00000   0.00695   0.00702   3.12599
   D57       -3.11880  -0.00020   0.00000  -0.00855  -0.00854  -3.12734
   D58       -0.01492   0.00008   0.00000   0.00581   0.00583  -0.00909
   D59       -0.04298   0.00041   0.00000   0.02057   0.02054  -0.02244
   D60        3.13573   0.00013   0.00000   0.00652   0.00645  -3.14101
   D61        3.11509   0.00049   0.00000   0.05224   0.05245  -3.11565
   D62        0.01061   0.00021   0.00000   0.03819   0.03836   0.04896
   D63        2.89025  -0.00070   0.00000  -0.15235  -0.13734   2.75290
   D64        0.48752   0.00114   0.00000   0.25787   0.24280   0.73032
   D65       -0.26828  -0.00078   0.00000  -0.18475  -0.16969  -0.43797
   D66       -2.67101   0.00107   0.00000   0.22547   0.21046  -2.46055
   D67       -0.02391   0.00022   0.00000   0.01068   0.01066  -0.01325
   D68        3.13266   0.00007   0.00000   0.00473   0.00471   3.13737
   D69        3.12769   0.00004   0.00000   0.00354   0.00356   3.13125
   D70        0.00108  -0.00011   0.00000  -0.00241  -0.00239  -0.00131
   D71        3.13118  -0.00006   0.00000  -0.00460  -0.00460   3.12658
   D72        0.00255   0.00007   0.00000  -0.00254  -0.00254   0.00000
   D73       -0.01656  -0.00040   0.00000  -0.00785  -0.00785  -0.02441
   D74        3.13799  -0.00026   0.00000  -0.00579  -0.00579   3.13220
   D75       -3.12261  -0.00007   0.00000   0.00177   0.00177  -3.12084
   D76        0.02152   0.00036   0.00000   0.02014   0.02015   0.04167
   D77        0.02527   0.00028   0.00000   0.00508   0.00508   0.03035
   D78       -3.11379   0.00071   0.00000   0.02346   0.02346  -3.09033
   D79       -0.00468  -0.00019   0.00000  -0.00509  -0.00509  -0.00977
   D80        3.13688  -0.00026   0.00000  -0.00936  -0.00936   3.12752
   D81       -3.13215  -0.00013   0.00000  -0.00405  -0.00404  -3.13619
   D82        0.00941  -0.00020   0.00000  -0.00831  -0.00831   0.00110
   D83        0.01344   0.00007   0.00000   0.00230   0.00230   0.01574
   D84       -3.13717   0.00017   0.00000   0.00536   0.00536  -3.13181
   D85        3.14102   0.00001   0.00000   0.00128   0.00128  -3.14088
   D86       -0.00958   0.00011   0.00000   0.00434   0.00434  -0.00524
   D87       -2.22530  -0.00003   0.00000   0.01712   0.01712  -2.20818
   D88        1.98001  -0.00005   0.00000   0.01713   0.01713   1.99714
   D89       -0.11904  -0.00004   0.00000   0.01663   0.01663  -0.10241
   D90        0.93082   0.00003   0.00000   0.01818   0.01818   0.94901
   D91       -1.14705   0.00001   0.00000   0.01820   0.01820  -1.12886
   D92        3.03709   0.00002   0.00000   0.01769   0.01769   3.05478
   D93       -0.00275   0.00023   0.00000   0.00425   0.00426   0.00151
   D94       -3.13534   0.00013   0.00000   0.00120   0.00120  -3.13414
   D95        3.12586   0.00010   0.00000   0.00219   0.00219   3.12805
   D96       -0.00673   0.00000   0.00000  -0.00086  -0.00086  -0.00759
   D97       -0.01496   0.00001   0.00000   0.00138   0.00138  -0.01358
   D98        3.12667   0.00008   0.00000   0.00563   0.00563   3.13231
   D99        3.12411  -0.00042   0.00000  -0.01685  -0.01685   3.10726
   D100      -0.01744  -0.00035   0.00000  -0.01260  -0.01260  -0.03004
   D101       3.07991   0.00013   0.00000   0.00356   0.00356   3.08346
   D102      -0.03517   0.00002   0.00000   0.00035   0.00035  -0.03482
   D103      -0.01292   0.00011   0.00000   0.00194   0.00194  -0.01098
   D104      -3.12800   0.00000   0.00000  -0.00127  -0.00127  -3.12927
   D105      -3.10289  -0.00008   0.00000  -0.00320  -0.00320  -3.10609
   D106       0.04508   0.00001   0.00000  -0.00039  -0.00039   0.04469
   D107      -0.00839  -0.00007   0.00000  -0.00164  -0.00164  -0.01003
   D108       3.13958   0.00002   0.00000   0.00117   0.00117   3.14075
   D109      -0.00794   0.00003   0.00000   0.00037   0.00037  -0.00757
   D110       3.13818  -0.00001   0.00000  -0.00063  -0.00063   3.13754
   D111       3.13107   0.00004   0.00000   0.00115   0.00115   3.13222
   D112      -0.00600   0.00000   0.00000   0.00015   0.00015  -0.00586
   D113      -0.01340   0.00001   0.00000  -0.00007  -0.00007  -0.01347
   D114       3.13044   0.00001   0.00000   0.00056   0.00056   3.13099
   D115       3.13078   0.00000   0.00000  -0.00085  -0.00085   3.12993
   D116      -0.00857   0.00000   0.00000  -0.00022  -0.00022  -0.00879
   D117       0.02381  -0.00008   0.00000  -0.00109  -0.00109   0.02272
   D118      -3.12002  -0.00008   0.00000  -0.00172  -0.00172  -3.12174
   D119       3.13895   0.00002   0.00000   0.00210   0.00210   3.14105
   D120      -0.00488   0.00002   0.00000   0.00147   0.00147  -0.00340
   D121       0.01880  -0.00000   0.00000   0.00049   0.00049   0.01929
   D122      -3.12730   0.00004   0.00000   0.00149   0.00149  -3.12581
   D123      -3.12922  -0.00009   0.00000  -0.00234  -0.00234  -3.13157
   D124       0.00786  -0.00005   0.00000  -0.00134  -0.00134   0.00652
         Item               Value     Threshold  Converged?
 Maximum Force            0.017567     0.000450     NO 
 RMS     Force            0.001359     0.000300     NO 
 Maximum Displacement     0.504882     0.001800     NO 
 RMS     Displacement     0.123989     0.001200     NO 
 Predicted change in Energy=-2.701322D-03
 GradGradGradGradGradGradGradGradGradGradGradGradGradGradGradGradGradGrad

 Leave Link  103 at Tue Apr 15 16:51:50 2025, MaxMem= 16106127360 cpu:               3.8 elap:               0.2
 (Enter /cm/shared/apps/Gaussian/g16-C01/g16/l202.exe)
                          Input orientation:                          
 ---------------------------------------------------------------------
 Center     Atomic      Atomic             Coordinates (Angstroms)
 Number     Number       Type             X           Y           Z
 ---------------------------------------------------------------------
      1          6           0        2.489735    0.373620    0.215219
[truncated: 6,474,326 more chars]
