# Supplementary material for: Non-Catalyzed Cascade Double Imination Reaction of 2‑Fluoro-alk-3-yn-1-ones: Sustainable Synthesis of 3‑Fluoro-1,5-benzodiazepines
Source: ACS Org Inorg Au. 2026 Jan 30;6(2):237–47. doi: 10.1021/acsorginorgau.5c00116 (PMC13047452; doi:10.1021/acsorginorgau.5c00116)
Supplement: Supplementary file 2 [file gg5c00116_si_002.zip › Figure_6/A-TS4.out]

 Entering Gaussian System, Link 0=g16
 Initial command:
 /cm/shared/apps/Gaussian/g16-C01/g16/l1.exe "/scratch/projects/rusakov-research-group/rusakov/159905/Gau-454836.inp" -scrdir="/scratch/projects/rusakov-research-group/rusakov/159905/"
 Entering Link 1 = /cm/shared/apps/Gaussian/g16-C01/g16/l1.exe PID=    454837.
  
 Copyright (c) 1988-2019, Gaussian, Inc.  All Rights Reserved.
  
 This is part of the Gaussian(R) 16 program.  It is based on
 the Gaussian(R) 09 system (copyright 2009, Gaussian, Inc.),
 the Gaussian(R) 03 system (copyright 2003, Gaussian, Inc.),
 the Gaussian(R) 98 system (copyright 1998, Gaussian, Inc.),
 the Gaussian(R) 94 system (copyright 1995, Gaussian, Inc.),
 the Gaussian 92(TM) system (copyright 1992, Gaussian, Inc.),
 the Gaussian 90(TM) system (copyright 1990, Gaussian, Inc.),
 the Gaussian 88(TM) system (copyright 1988, Gaussian, Inc.),
 the Gaussian 86(TM) system (copyright 1986, Carnegie Mellon
 University), and the Gaussian 82(TM) system (copyright 1983,
 Carnegie Mellon University). Gaussian is a federally registered
 trademark of Gaussian, Inc.
  
 This software contains proprietary and confidential information,
 including trade secrets, belonging to Gaussian, Inc.
  
 This software is provided under written license and may be
 used, copied, transmitted, or stored only in accord with that
 written license.
  
 The following legend is applicable only to US Government
 contracts under FAR:
  
                    RESTRICTED RIGHTS LEGEND
  
 Use, reproduction and disclosure by the US Government is
 subject to restrictions as set forth in subparagraphs (a)
 and (c) of the Commercial Computer Software - Restricted
 Rights clause in FAR 52.227-19.
  
 Gaussian, Inc.
 340 Quinnipiac St., Bldg. 40, Wallingford CT 06492
  
  
 ---------------------------------------------------------------
 Warning -- This program may not be used in any manner that
 competes with the business of Gaussian, Inc. or will provide
 assistance to any competitor of Gaussian, Inc.  The licensee
 of this program is prohibited from giving any competitor of
 Gaussian, Inc. access to this program.  By using this program,
 the user acknowledges that Gaussian, Inc. is engaged in the
 business of creating and licensing software in the field of
 computational chemistry and represents and warrants to the
 licensee that it is not a competitor of Gaussian, Inc. and that
 it will not use this program in any manner prohibited above.
 ---------------------------------------------------------------
  

 Cite this work as:
 Gaussian 16, Revision C.01,
 M. J. Frisch, G. W. Trucks, H. B. Schlegel, G. E. Scuseria, 
 M. A. Robb, J. R. Cheeseman, G. Scalmani, V. Barone, 
 G. A. Petersson, H. Nakatsuji, X. Li, M. Caricato, A. V. Marenich, 
 J. Bloino, B. G. Janesko, R. Gomperts, B. Mennucci, H. P. Hratchian, 
 J. V. Ortiz, A. F. Izmaylov, J. L. Sonnenberg, D. Williams-Young, 
 F. Ding, F. Lipparini, F. Egidi, J. Goings, B. Peng, A. Petrone, 
 T. Henderson, D. Ranasinghe, V. G. Zakrzewski, J. Gao, N. Rega, 
 G. Zheng, W. Liang, M. Hada, M. Ehara, K. Toyota, R. Fukuda, 
 J. Hasegawa, M. Ishida, T. Nakajima, Y. Honda, O. Kitao, H. Nakai, 
 T. Vreven, K. Throssell, J. A. Montgomery, Jr., J. E. Peralta, 
 F. Ogliaro, M. J. Bearpark, J. J. Heyd, E. N. Brothers, K. N. Kudin, 
 V. N. Staroverov, T. A. Keith, R. Kobayashi, J. Normand, 
 K. Raghavachari, A. P. Rendell, J. C. Burant, S. S. Iyengar, 
 J. Tomasi, M. Cossi, J. M. Millam, M. Klene, C. Adamo, R. Cammi, 
 J. W. Ochterski, R. L. Martin, K. Morokuma, O. Farkas, 
 J. B. Foresman, and D. J. Fox, Gaussian, Inc., Wallingford CT, 2019.
 
 ******************************************
 Gaussian 16:  ES64L-G16RevC.01  3-Jul-2019
                 7-May-2025 
 ******************************************
 %chk=8_to_9_TS
 %mem=120GB
 %CPU=0-39
 SetSPE:  set environment variable "MP_BIND" = "yes"
 SetSPE:  set environment variable "MP_BLIST" = "0,1,2,3,4,5,6,7,8,9,10,11,12,13,14,15,16,17,18,19,20,21,22,23,24,25,26,27,28,29,30,31,32,33,34,35,36,37,38,39"
 Will use up to   40 processors via shared memory.
 --------------------------------------------------------------------
 #p wB97XD/Gen SCRF(SMD,Solvent=Ethanol) opt=(ts,noeigen,calcfc) freq
 --------------------------------------------------------------------
 1/5=1,10=4,11=1,18=20,26=3,38=1/1,3;
 2/9=110,12=2,17=6,18=5,40=1/2;
 3/5=7,11=2,25=1,30=1,70=32201,71=2,72=4,74=-58,140=1/1,2,3;
 4//1;
 5/5=2,38=5,53=4/2;
 8/6=4,10=90,11=11/1;
 11/6=1,8=1,9=11,15=111,16=1/1,2,10;
 10/6=1,13=1/2;
 6/7=2,8=2,9=2,10=2,28=1/1;
 7/10=1,25=1/1,2,3,16;
 1/5=1,10=4,11=1,18=20,26=3/3(2);
 2/9=110/2;
 99//99;
 2/9=110/2;
 3/5=7,6=1,11=2,25=1,30=1,70=32205,71=1,72=4,74=-58,82=7/1,2,3;
 4/5=5,16=3,69=1/1;
 5/5=2,38=5,53=4/2;
 7//1,2,3,16;
 1/5=1,11=1,18=20,26=3/3(-5);
 2/9=110/2;
 6/7=2,8=2,9=2,10=2,19=2,28=1/1;
 99/9=1/99;
 Leave Link    1 at Wed May  7 16:05:09 2025, MaxMem= 16106127360 cpu:               0.4 elap:               0.1
 (Enter /cm/shared/apps/Gaussian/g16-C01/g16/l101.exe)
 ---------
 5 to 9 TS
 ---------
 Symbolic Z-matrix:
 Charge =  0 Multiplicity = 1
 C                    -2.14438   0.54182  -1.01532 
 C                    -2.26768  -0.18514   0.29056 
 F                    -3.24434  -1.16214   0.32014 
 C                    -0.97459  -0.4046    0.93218 
 C                    -0.06015  -1.56427   0.93398 
 N                    -0.71437   0.91372   1.18701 
 H                    -2.12491   1.14922   0.89216 
 C                     0.38855   1.37007   0.43394 
 C                     2.41934   2.01237  -1.3201 
 C                     0.15914   1.27033  -0.96123 
 C                     1.58464   1.85096   0.92961 
 C                     2.60093   2.17636   0.04538 
 C                     1.20808   1.58344  -1.826 
 H                     1.72212   1.93765   1.99711 
 H                     3.54202   2.54603   0.42473 
 H                     1.05702   1.46042  -2.88687 
 H                     3.22882   2.24123  -1.99756 
 N                    -1.08511   1.06309  -1.50444 
 H                    -0.64941  -2.46303   1.13594 
 C                     0.61236  -1.68459  -0.41776 
 C                     1.81563  -1.76679  -2.94047 
 C                     1.96671  -1.42239  -0.55952 
 C                    -0.13264  -2.0095   -1.54329 
 C                     0.4633   -2.04521  -2.78925 
 C                     2.56008  -1.46789  -1.80672 
 H                     2.5599   -1.16855   0.30729 
 H                    -1.18683  -2.22704  -1.44691 
 H                    -0.1335   -2.2874   -3.65694 
 H                     3.61553  -1.25704  -1.90139 
 C                     2.46467  -1.80845  -4.29025 
 C                    -3.37352   0.66773  -1.8109 
 C                    -5.65218   0.90679  -3.38398 
 C                    -3.273     0.67506  -3.20114 
 C                    -4.62644   0.79104  -1.21661 
 C                    -5.75716   0.91199  -2.00326 
 C                    -4.40664   0.79051  -3.98086 
 H                    -2.29446   0.58361  -3.64591 
 H                    -4.72114   0.80742  -0.14119 
 H                    -6.72549   1.01061  -1.53519 
 H                    -4.32154   0.78928  -5.05765 
 H                    -6.53909   0.99526  -3.994 
 H                     2.9183   -2.78628  -4.45628 
 H                     3.24921  -1.05862  -4.36435 
 H                     1.73488  -1.63712  -5.07788 
 H                     0.69203  -1.43646   1.71477 
 
 Add virtual bond connecting atoms H7         and C2         Dist= 2.78D+00.
 Add virtual bond connecting atoms H7         and N6         Dist= 2.76D+00.
 ITRead=  0  0  0  0  0  0  0  0  0  0  0  0  0  0  0  0  0  0  0  0
 ITRead=  0  0  0  0  0  0  0  0  0  0  0  0  0  0  0  0  0  0  0  0
 ITRead=  0  0  0  0  0
 MicOpt= -1 -1 -1 -1 -1 -1 -1 -1 -1 -1 -1 -1 -1 -1 -1 -1 -1 -1 -1 -1
 MicOpt= -1 -1 -1 -1 -1 -1 -1 -1 -1 -1 -1 -1 -1 -1 -1 -1 -1 -1 -1 -1
 MicOpt= -1 -1 -1 -1 -1
 NAtoms=     45 NQM=       45 NQMF=       0 NMMI=      0 NMMIF=      0
                NMic=       0 NMicF=      0.
                    Isotopes and Nuclear Properties:
 (Nuclear quadrupole moments (NQMom) in fm**2, nuclear magnetic moments (NMagM)
  in nuclear magnetons)

  Atom         1           2           3           4           5           6           7           8           9          10
 IAtWgt=          12          12          19          12          12          14           1          12          12          12
 AtmWgt=  12.0000000  12.0000000  18.9984032  12.0000000  12.0000000  14.0030740   1.0078250  12.0000000  12.0000000  12.0000000
 NucSpn=           0           0           1           0           0           2           1           0           0           0
 AtZEff=  -0.0000000  -0.0000000  -0.0000000  -0.0000000  -0.0000000  -0.0000000  -0.0000000  -0.0000000  -0.0000000  -0.0000000
 NQMom=    0.0000000   0.0000000   0.0000000   0.0000000   0.0000000   2.0440000   0.0000000   0.0000000   0.0000000   0.0000000
 NMagM=    0.0000000   0.0000000   2.6288670   0.0000000   0.0000000   0.4037610   2.7928460   0.0000000   0.0000000   0.0000000
 AtZNuc=   6.0000000   6.0000000   9.0000000   6.0000000   6.0000000   7.0000000   1.0000000   6.0000000   6.0000000   6.0000000

  Atom        11          12          13          14          15          16          17          18          19          20
 IAtWgt=          12          12          12           1           1           1           1          14           1          12
 AtmWgt=  12.0000000  12.0000000  12.0000000   1.0078250   1.0078250   1.0078250   1.0078250  14.0030740   1.0078250  12.0000000
 NucSpn=           0           0           0           1           1           1           1           2           1           0
 AtZEff=  -0.0000000  -0.0000000  -0.0000000  -0.0000000  -0.0000000  -0.0000000  -0.0000000  -0.0000000  -0.0000000  -0.0000000
 NQMom=    0.0000000   0.0000000   0.0000000   0.0000000   0.0000000   0.0000000   0.0000000   2.0440000   0.0000000   0.0000000
 NMagM=    0.0000000   0.0000000   0.0000000   2.7928460   2.7928460   2.7928460   2.7928460   0.4037610   2.7928460   0.0000000
 AtZNuc=   6.0000000   6.0000000   6.0000000   1.0000000   1.0000000   1.0000000   1.0000000   7.0000000   1.0000000   6.0000000

  Atom        21          22          23          24          25          26          27          28          29          30
 IAtWgt=          12          12          12          12          12           1           1           1           1          12
 AtmWgt=  12.0000000  12.0000000  12.0000000  12.0000000  12.0000000   1.0078250   1.0078250   1.0078250   1.0078250  12.0000000
 NucSpn=           0           0           0           0           0           1           1           1           1           0
 AtZEff=  -0.0000000  -0.0000000  -0.0000000  -0.0000000  -0.0000000  -0.0000000  -0.0000000  -0.0000000  -0.0000000  -0.0000000
 NQMom=    0.0000000   0.0000000   0.0000000   0.0000000   0.0000000   0.0000000   0.0000000   0.0000000   0.0000000   0.0000000
 NMagM=    0.0000000   0.0000000   0.0000000   0.0000000   0.0000000   2.7928460   2.7928460   2.7928460   2.7928460   0.0000000
 AtZNuc=   6.0000000   6.0000000   6.0000000   6.0000000   6.0000000   1.0000000   1.0000000   1.0000000   1.0000000   6.0000000

  Atom        31          32          33          34          35          36          37          38          39          40
 IAtWgt=          12          12          12          12          12          12           1           1           1           1
 AtmWgt=  12.0000000  12.0000000  12.0000000  12.0000000  12.0000000  12.0000000   1.0078250   1.0078250   1.0078250   1.0078250
 NucSpn=           0           0           0           0           0           0           1           1           1           1
 AtZEff=  -0.0000000  -0.0000000  -0.0000000  -0.0000000  -0.0000000  -0.0000000  -0.0000000  -0.0000000  -0.0000000  -0.0000000
 NQMom=    0.0000000   0.0000000   0.0000000   0.0000000   0.0000000   0.0000000   0.0000000   0.0000000   0.0000000   0.0000000
 NMagM=    0.0000000   0.0000000   0.0000000   0.0000000   0.0000000   0.0000000   2.7928460   2.7928460   2.7928460   2.7928460
 AtZNuc=   6.0000000   6.0000000   6.0000000   6.0000000   6.0000000   6.0000000   1.0000000   1.0000000   1.0000000   1.0000000

  Atom        41          42          43          44          45
 IAtWgt=           1           1           1           1           1
 AtmWgt=   1.0078250   1.0078250   1.0078250   1.0078250   1.0078250
 NucSpn=           1           1           1           1           1
 AtZEff=  -0.0000000  -0.0000000  -0.0000000  -0.0000000  -0.0000000
 NQMom=    0.0000000   0.0000000   0.0000000   0.0000000   0.0000000
 NMagM=    2.7928460   2.7928460   2.7928460   2.7928460   2.7928460
 AtZNuc=   1.0000000   1.0000000   1.0000000   1.0000000   1.0000000
 Leave Link  101 at Wed May  7 16:05:10 2025, MaxMem= 16106127360 cpu:               0.6 elap:               0.3
 (Enter /cm/shared/apps/Gaussian/g16-C01/g16/l103.exe)

 GradGradGradGradGradGradGradGradGradGradGradGradGradGradGradGradGradGrad
 Berny optimization.
 Initialization pass.
                           ----------------------------
                           !    Initial Parameters    !
                           ! (Angstroms and Degrees)  !
 --------------------------                            --------------------------
 ! Name  Definition              Value          Derivative Info.                !
 --------------------------------------------------------------------------------
 ! R1    R(1,2)                  1.4997         calculate D2E/DX2 analytically  !
 ! R2    R(1,18)                 1.2779         calculate D2E/DX2 analytically  !
 ! R3    R(1,31)                 1.4696         calculate D2E/DX2 analytically  !
 ! R4    R(2,3)                  1.3818         calculate D2E/DX2 analytically  !
 ! R5    R(2,4)                  1.4601         calculate D2E/DX2 analytically  !
 ! R6    R(2,7)                  1.4707         calculate D2E/DX2 analytically  !
 ! R7    R(4,5)                  1.4768         calculate D2E/DX2 analytically  !
 ! R8    R(4,6)                  1.3677         calculate D2E/DX2 analytically  !
 ! R9    R(5,19)                 1.0935         calculate D2E/DX2 analytically  !
 ! R10   R(5,20)                 1.5146         calculate D2E/DX2 analytically  !
 ! R11   R(5,45)                 1.0917         calculate D2E/DX2 analytically  !
 ! R12   R(6,7)                  1.4601         calculate D2E/DX2 analytically  !
 ! R13   R(6,8)                  1.4113         calculate D2E/DX2 analytically  !
 ! R14   R(8,10)                 1.4174         calculate D2E/DX2 analytically  !
 ! R15   R(8,11)                 1.3812         calculate D2E/DX2 analytically  !
 ! R16   R(9,12)                 1.3872         calculate D2E/DX2 analytically  !
 ! R17   R(9,13)                 1.381          calculate D2E/DX2 analytically  !
 ! R18   R(9,17)                 1.0801         calculate D2E/DX2 analytically  !
 ! R19   R(10,13)                1.395          calculate D2E/DX2 analytically  !
 ! R20   R(10,18)                1.3734         calculate D2E/DX2 analytically  !
 ! R21   R(11,12)                1.3859         calculate D2E/DX2 analytically  !
 ! R22   R(11,14)                1.0798         calculate D2E/DX2 analytically  !
 ! R23   R(12,15)                1.0799         calculate D2E/DX2 analytically  !
 ! R24   R(13,16)                1.0786         calculate D2E/DX2 analytically  !
 ! R25   R(20,22)                1.3868         calculate D2E/DX2 analytically  !
 ! R26   R(20,23)                1.3883         calculate D2E/DX2 analytically  !
 ! R27   R(21,24)                1.389          calculate D2E/DX2 analytically  !
 ! R28   R(21,25)                1.3889         calculate D2E/DX2 analytically  !
 ! R29   R(21,30)                1.4983         calculate D2E/DX2 analytically  !
 ! R30   R(22,25)                1.3819         calculate D2E/DX2 analytically  !
 ! R31   R(22,26)                1.0806         calculate D2E/DX2 analytically  !
 ! R32   R(23,24)                1.3816         calculate D2E/DX2 analytically  !
 ! R33   R(23,27)                1.0807         calculate D2E/DX2 analytically  !
 ! R34   R(24,28)                1.0806         calculate D2E/DX2 analytically  !
 ! R35   R(25,29)                1.0805         calculate D2E/DX2 analytically  !
 ! R36   R(30,42)                1.0906         calculate D2E/DX2 analytically  !
 ! R37   R(30,43)                1.0878         calculate D2E/DX2 analytically  !
 ! R38   R(30,44)                1.0873         calculate D2E/DX2 analytically  !
 ! R39   R(31,33)                1.3939         calculate D2E/DX2 analytically  !
 ! R40   R(31,34)                1.3922         calculate D2E/DX2 analytically  !
 ! R41   R(32,35)                1.3847         calculate D2E/DX2 analytically  !
 ! R42   R(32,36)                1.3861         calculate D2E/DX2 analytically  !
 ! R43   R(32,41)                1.0801         calculate D2E/DX2 analytically  !
 ! R44   R(33,36)                1.3807         calculate D2E/DX2 analytically  !
 ! R45   R(33,37)                1.0788         calculate D2E/DX2 analytically  !
 ! R46   R(34,35)                1.3827         calculate D2E/DX2 analytically  !
 ! R47   R(34,38)                1.0797         calculate D2E/DX2 analytically  !
 ! R48   R(35,39)                1.08           calculate D2E/DX2 analytically  !
 ! R49   R(36,40)                1.0802         calculate D2E/DX2 analytically  !
 ! A1    A(2,1,18)             126.8111         calculate D2E/DX2 analytically  !
 ! A2    A(2,1,31)             116.3715         calculate D2E/DX2 analytically  !
 ! A3    A(18,1,31)            116.8172         calculate D2E/DX2 analytically  !
 ! A4    A(1,2,3)              114.8028         calculate D2E/DX2 analytically  !
 ! A5    A(1,2,4)              112.5013         calculate D2E/DX2 analytically  !
 ! A6    A(1,2,7)               84.7449         calculate D2E/DX2 analytically  !
 ! A7    A(3,2,4)              120.6828         calculate D2E/DX2 analytically  !
 ! A8    A(3,2,7)              134.5396         calculate D2E/DX2 analytically  !
 ! A9    A(4,2,7)               82.5676         calculate D2E/DX2 analytically  !
 ! A10   A(2,4,5)              131.8304         calculate D2E/DX2 analytically  !
 ! A11   A(2,4,6)               96.0554         calculate D2E/DX2 analytically  !
 ! A12   A(5,4,6)              129.7059         calculate D2E/DX2 analytically  !
 ! A13   A(4,5,19)             108.1765         calculate D2E/DX2 analytically  !
 ! A14   A(4,5,20)             109.6472         calculate D2E/DX2 analytically  !
 ! A15   A(4,5,45)             109.6075         calculate D2E/DX2 analytically  !
 ! A16   A(19,5,20)            109.8038         calculate D2E/DX2 analytically  !
 ! A17   A(19,5,45)            109.5987         calculate D2E/DX2 analytically  !
 ! A18   A(20,5,45)            109.9798         calculate D2E/DX2 analytically  !
 ! A19   A(4,6,7)               86.218          calculate D2E/DX2 analytically  !
 ! A20   A(4,6,8)              111.1581         calculate D2E/DX2 analytically  !
 ! A21   A(7,6,8)              126.5152         calculate D2E/DX2 analytically  !
 ! A22   A(2,7,6)               91.7219         calculate D2E/DX2 analytically  !
 ! A23   A(6,8,10)             112.0856         calculate D2E/DX2 analytically  !
 ! A24   A(6,8,11)             126.7169         calculate D2E/DX2 analytically  !
 ! A25   A(10,8,11)            121.1918         calculate D2E/DX2 analytically  !
 ! A26   A(12,9,13)            120.8055         calculate D2E/DX2 analytically  !
 ! A27   A(12,9,17)            119.6199         calculate D2E/DX2 analytically  !
 ! A28   A(13,9,17)            119.5639         calculate D2E/DX2 analytically  !
 ! A29   A(8,10,13)            118.2079         calculate D2E/DX2 analytically  !
 ! A30   A(8,10,18)            123.1315         calculate D2E/DX2 analytically  !
 ! A31   A(13,10,18)           118.0275         calculate D2E/DX2 analytically  !
 ! A32   A(8,11,12)            119.1993         calculate D2E/DX2 analytically  !
 ! A33   A(8,11,14)            119.538          calculate D2E/DX2 analytically  !
 ! A34   A(12,11,14)           121.2353         calculate D2E/DX2 analytically  !
 ! A35   A(9,12,11)            120.2839         calculate D2E/DX2 analytically  !
 ! A36   A(9,12,15)            120.0206         calculate D2E/DX2 analytically  !
 ! A37   A(11,12,15)           119.69           calculate D2E/DX2 analytically  !
 ! A38   A(9,13,10)            120.1411         calculate D2E/DX2 analytically  !
 ! A39   A(9,13,16)            121.2368         calculate D2E/DX2 analytically  !
 ! A40   A(10,13,16)           118.6064         calculate D2E/DX2 analytically  !
 ! A41   A(1,18,10)            131.387          calculate D2E/DX2 analytically  !
 ! A42   A(5,20,22)            120.6541         calculate D2E/DX2 analytically  !
 ! A43   A(5,20,23)            120.2567         calculate D2E/DX2 analytically  !
 ! A44   A(22,20,23)           119.0426         calculate D2E/DX2 analytically  !
 ! A45   A(24,21,25)           118.434          calculate D2E/DX2 analytically  !
 ! A46   A(24,21,30)           120.9486         calculate D2E/DX2 analytically  !
 ! A47   A(25,21,30)           120.6101         calculate D2E/DX2 analytically  !
 ! A48   A(20,22,25)           120.3567         calculate D2E/DX2 analytically  !
 ! A49   A(20,22,26)           119.9035         calculate D2E/DX2 analytically  !
 ! A50   A(25,22,26)           119.7351         calculate D2E/DX2 analytically  !
 ! A51   A(20,23,24)           120.3779         calculate D2E/DX2 analytically  !
 ! A52   A(20,23,27)           119.8852         calculate D2E/DX2 analytically  !
 ! A53   A(24,23,27)           119.7344         calculate D2E/DX2 analytically  !
 ! A54   A(21,24,23)           120.862          calculate D2E/DX2 analytically  !
 ! A55   A(21,24,28)           119.685          calculate D2E/DX2 analytically  !
 ! A56   A(23,24,28)           119.4521         calculate D2E/DX2 analytically  !
 ! A57   A(21,25,22)           120.9086         calculate D2E/DX2 analytically  !
 ! A58   A(21,25,29)           119.6091         calculate D2E/DX2 analytically  !
 ! A59   A(22,25,29)           119.4788         calculate D2E/DX2 analytically  !
 ! A60   A(21,30,42)           110.0136         calculate D2E/DX2 analytically  !
 ! A61   A(21,30,43)           110.7704         calculate D2E/DX2 analytically  !
 ! A62   A(21,30,44)           110.9434         calculate D2E/DX2 analytically  !
 ! A63   A(42,30,43)           107.9188         calculate D2E/DX2 analytically  !
 ! A64   A(42,30,44)           108.0691         calculate D2E/DX2 analytically  !
 ! A65   A(43,30,44)           109.0332         calculate D2E/DX2 analytically  !
 ! A66   A(1,31,33)            118.6914         calculate D2E/DX2 analytically  !
 ! A67   A(1,31,34)            121.9526         calculate D2E/DX2 analytically  !
 ! A68   A(33,31,34)           119.3536         calculate D2E/DX2 analytically  !
 ! A69   A(35,32,36)           119.8562         calculate D2E/DX2 analytically  !
 ! A70   A(35,32,41)           120.04           calculate D2E/DX2 analytically  !
 ! A71   A(36,32,41)           120.1037         calculate D2E/DX2 analytically  !
 ! A72   A(31,33,36)           120.2957         calculate D2E/DX2 analytically  !
 ! A73   A(31,33,37)           118.4369         calculate D2E/DX2 analytically  !
 ! A74   A(36,33,37)           121.2666         calculate D2E/DX2 analytically  !
 ! A75   A(31,34,35)           120.0549         calculate D2E/DX2 analytically  !
 ! A76   A(31,34,38)           120.3618         calculate D2E/DX2 analytically  !
 ! A77   A(35,34,38)           119.5773         calculate D2E/DX2 analytically  !
 ! A78   A(32,35,34)           120.3272         calculate D2E/DX2 analytically  !
 ! A79   A(32,35,39)           120.0299         calculate D2E/DX2 analytically  !
 ! A80   A(34,35,39)           119.6428         calculate D2E/DX2 analytically  !
 ! A81   A(32,36,33)           120.1086         calculate D2E/DX2 analytically  !
 ! A82   A(32,36,40)           120.0118         calculate D2E/DX2 analytically  !
 ! A83   A(33,36,40)           119.8795         calculate D2E/DX2 analytically  !
 ! D1    D(18,1,2,3)          -150.2792         calculate D2E/DX2 analytically  !
 ! D2    D(18,1,2,4)            -7.1597         calculate D2E/DX2 analytically  !
 ! D3    D(18,1,2,7)            72.5458         calculate D2E/DX2 analytically  !
 ! D4    D(31,1,2,3)            29.855          calculate D2E/DX2 analytically  !
 ! D5    D(31,1,2,4)           172.9745         calculate D2E/DX2 analytically  !
 ! D6    D(31,1,2,7)          -107.32           calculate D2E/DX2 analytically  !
 ! D7    D(2,1,18,10)           -9.2079         calculate D2E/DX2 analytically  !
 ! D8    D(31,1,18,10)         170.6573         calculate D2E/DX2 analytically  !
 ! D9    D(2,1,31,33)         -147.6204         calculate D2E/DX2 analytically  !
 ! D10   D(2,1,31,34)           32.9586         calculate D2E/DX2 analytically  !
 ! D11   D(18,1,31,33)          32.5            calculate D2E/DX2 analytically  !
 ! D12   D(18,1,31,34)        -146.921          calculate D2E/DX2 analytically  !
 ! D13   D(1,2,4,5)            -96.3016         calculate D2E/DX2 analytically  !
 ! D14   D(1,2,4,6)             66.8614         calculate D2E/DX2 analytically  !
 ! D15   D(3,2,4,5)             44.3917         calculate D2E/DX2 analytically  !
 ! D16   D(3,2,4,6)           -152.4452         calculate D2E/DX2 analytically  !
 ! D17   D(7,2,4,5)           -177.4418         calculate D2E/DX2 analytically  !
 ! D18   D(7,2,4,6)            -14.2788         calculate D2E/DX2 analytically  !
 ! D19   D(1,2,7,6)           -100.2637         calculate D2E/DX2 analytically  !
 ! D20   D(3,2,7,6)            139.7018         calculate D2E/DX2 analytically  !
 ! D21   D(4,2,7,6)             13.2878         calculate D2E/DX2 analytically  !
 ! D22   D(2,4,5,19)           -47.2469         calculate D2E/DX2 analytically  !
 ! D23   D(2,4,5,20)            72.4793         calculate D2E/DX2 analytically  !
 ! D24   D(2,4,5,45)          -166.7019         calculate D2E/DX2 analytically  !
 ! D25   D(6,4,5,19)           154.7399         calculate D2E/DX2 analytically  !
 ! D26   D(6,4,5,20)           -85.5339         calculate D2E/DX2 analytically  !
 ! D27   D(6,4,5,45)            35.2849         calculate D2E/DX2 analytically  !
 ! D28   D(2,4,6,7)             14.2922         calculate D2E/DX2 analytically  !
 ! D29   D(2,4,6,8)           -113.5766         calculate D2E/DX2 analytically  !
 ! D30   D(5,4,6,7)            178.0001         calculate D2E/DX2 analytically  !
 ! D31   D(5,4,6,8)             50.1312         calculate D2E/DX2 analytically  !
 ! D32   D(4,5,20,22)          110.5736         calculate D2E/DX2 analytically  !
 ! D33   D(4,5,20,23)          -66.9193         calculate D2E/DX2 analytically  !
 ! D34   D(19,5,20,22)        -130.7013         calculate D2E/DX2 analytically  !
 ! D35   D(19,5,20,23)          51.8058         calculate D2E/DX2 analytically  !
 ! D36   D(45,5,20,22)         -10.0196         calculate D2E/DX2 analytically  !
 ! D37   D(45,5,20,23)         172.4875         calculate D2E/DX2 analytically  !
 ! D38   D(4,6,7,2)            -14.1133         calculate D2E/DX2 analytically  !
 ! D39   D(8,6,7,2)             99.5363         calculate D2E/DX2 analytically  !
 ! D40   D(4,6,8,10)            61.0933         calculate D2E/DX2 analytically  !
 ! D41   D(4,6,8,11)          -118.0427         calculate D2E/DX2 analytically  !
 ! D42   D(7,6,8,10)           -40.3586         calculate D2E/DX2 analytically  !
 ! D43   D(7,6,8,11)           140.5053         calculate D2E/DX2 analytically  !
 ! D44   D(6,8,10,13)         -174.8102         calculate D2E/DX2 analytically  !
 ! D45   D(6,8,10,18)           14.5021         calculate D2E/DX2 analytically  !
 ! D46   D(11,8,10,13)           4.3802         calculate D2E/DX2 analytically  !
 ! D47   D(11,8,10,18)        -166.3075         calculate D2E/DX2 analytically  !
 ! D48   D(6,8,11,12)          175.7346         calculate D2E/DX2 analytically  !
 ! D49   D(6,8,11,14)           -2.3849         calculate D2E/DX2 analytically  !
 ! D50   D(10,8,11,12)          -3.3296         calculate D2E/DX2 analytically  !
 ! D51   D(10,8,11,14)         178.551          calculate D2E/DX2 analytically  !
 ! D52   D(13,9,12,11)           3.0323         calculate D2E/DX2 analytically  !
 ! D53   D(13,9,12,15)        -177.8195         calculate D2E/DX2 analytically  !
 ! D54   D(17,9,12,11)        -178.168          calculate D2E/DX2 analytically  !
 ! D55   D(17,9,12,15)           0.9803         calculate D2E/DX2 analytically  !
 ! D56   D(12,9,13,10)          -1.9113         calculate D2E/DX2 analytically  !
 ! D57   D(12,9,13,16)         179.5514         calculate D2E/DX2 analytically  !
 ! D58   D(17,9,13,10)         179.2883         calculate D2E/DX2 analytically  !
 ! D59   D(17,9,13,16)           0.751          calculate D2E/DX2 analytically  !
 ! D60   D(8,10,13,9)           -1.724          calculate D2E/DX2 analytically  !
 ! D61   D(8,10,13,16)         176.8515         calculate D2E/DX2 analytically  !
 ! D62   D(18,10,13,9)         169.4456         calculate D2E/DX2 analytically  !
 ! D63   D(18,10,13,16)        -11.9789         calculate D2E/DX2 analytically  !
 ! D64   D(8,10,18,1)          -23.7118         calculate D2E/DX2 analytically  !
 ! D65   D(13,10,18,1)         165.5847         calculate D2E/DX2 analytically  !
 ! D66   D(8,11,12,9)           -0.3911         calculate D2E/DX2 analytically  !
 ! D67   D(8,11,12,15)        -179.5422         calculate D2E/DX2 analytically  !
 ! D68   D(14,11,12,9)         177.6954         calculate D2E/DX2 analytically  !
 ! D69   D(14,11,12,15)         -1.4557         calculate D2E/DX2 analytically  !
 ! D70   D(5,20,22,25)        -176.7065         calculate D2E/DX2 analytically  !
 ! D71   D(5,20,22,26)           2.5038         calculate D2E/DX2 analytically  !
 ! D72   D(23,20,22,25)          0.8164         calculate D2E/DX2 analytically  !
 ! D73   D(23,20,22,26)       -179.9732         calculate D2E/DX2 analytically  !
 ! D74   D(5,20,23,24)         176.2945         calculate D2E/DX2 analytically  !
 ! D75   D(5,20,23,27)          -3.1394         calculate D2E/DX2 analytically  !
 ! D76   D(22,20,23,24)         -1.2386         calculate D2E/DX2 analytically  !
 ! D77   D(22,20,23,27)        179.3275         calculate D2E/DX2 analytically  !
 ! D78   D(25,21,24,23)          0.81           calculate D2E/DX2 analytically  !
 ! D79   D(25,21,24,28)       -179.5561         calculate D2E/DX2 analytically  !
 ! D80   D(30,21,24,23)        179.839          calculate D2E/DX2 analytically  !
 ! D81   D(30,21,24,28)         -0.5271         calculate D2E/DX2 analytically  !
 ! D82   D(24,21,25,22)         -1.2356         calculate D2E/DX2 analytically  !
 ! D83   D(24,21,25,29)        179.4531         calculate D2E/DX2 analytically  !
 ! D84   D(30,21,25,22)        179.732          calculate D2E/DX2 analytically  !
 ! D85   D(30,21,25,29)          0.4207         calculate D2E/DX2 analytically  !
 ! D86   D(24,21,30,42)        -94.6849         calculate D2E/DX2 analytically  !
 ! D87   D(24,21,30,43)        146.083          calculate D2E/DX2 analytically  !
 ! D88   D(24,21,30,44)         24.8435         calculate D2E/DX2 analytically  !
 ! D89   D(25,21,30,42)         84.3229         calculate D2E/DX2 analytically  !
 ! D90   D(25,21,30,43)        -34.9092         calculate D2E/DX2 analytically  !
 ! D91   D(25,21,30,44)       -156.1487         calculate D2E/DX2 analytically  !
 ! D92   D(20,22,25,21)          0.4288         calculate D2E/DX2 analytically  !
 ! D93   D(20,22,25,29)        179.741          calculate D2E/DX2 analytically  !
 ! D94   D(26,22,25,21)       -178.7829         calculate D2E/DX2 analytically  !
 ! D95   D(26,22,25,29)          0.5292         calculate D2E/DX2 analytically  !
 ! D96   D(20,23,24,21)          0.4241         calculate D2E/DX2 analytically  !
 ! D97   D(20,23,24,28)       -179.2106         calculate D2E/DX2 analytically  !
 ! D98   D(27,23,24,21)        179.8589         calculate D2E/DX2 analytically  !
 ! D99   D(27,23,24,28)          0.2241         calculate D2E/DX2 analytically  !
 ! D100  D(1,31,33,36)         179.9407         calculate D2E/DX2 analytically  !
 ! D101  D(1,31,33,37)           0.2568         calculate D2E/DX2 analytically  !
 ! D102  D(34,31,33,36)         -0.6229         calculate D2E/DX2 analytically  !
 ! D103  D(34,31,33,37)        179.6933         calculate D2E/DX2 analytically  !
 ! D104  D(1,31,34,35)         179.7654         calculate D2E/DX2 analytically  !
 ! D105  D(1,31,34,38)           0.6579         calculate D2E/DX2 analytically  !
 ! D106  D(33,31,34,35)          0.3481         calculate D2E/DX2 analytically  !
 ! D107  D(33,31,34,38)       -178.7594         calculate D2E/DX2 analytically  !
 ! D108  D(36,32,35,34)         -0.5157         calculate D2E/DX2 analytically  !
 ! D109  D(36,32,35,39)        179.4976         calculate D2E/DX2 analytically  !
 ! D110  D(41,32,35,34)        179.6114         calculate D2E/DX2 analytically  !
 ! D111  D(41,32,35,39)         -0.3753         calculate D2E/DX2 analytically  !
 ! D112  D(35,32,36,33)          0.2404         calculate D2E/DX2 analytically  !
 ! D113  D(35,32,36,40)       -179.8089         calculate D2E/DX2 analytically  !
 ! D114  D(41,32,36,33)       -179.8868         calculate D2E/DX2 analytically  !
 ! D115  D(41,32,36,40)          0.0639         calculate D2E/DX2 analytically  !
 ! D116  D(31,33,36,32)          0.3303         calculate D2E/DX2 analytically  !
 ! D117  D(31,33,36,40)       -179.6205         calculate D2E/DX2 analytically  !
 ! D118  D(37,33,36,32)       -179.9949         calculate D2E/DX2 analytically  !
 ! D119  D(37,33,36,40)          0.0542         calculate D2E/DX2 analytically  !
 ! D120  D(31,34,35,32)          0.2189         calculate D2E/DX2 analytically  !
 ! D121  D(31,34,35,39)       -179.7944         calculate D2E/DX2 analytically  !
 ! D122  D(38,34,35,32)        179.3334         calculate D2E/DX2 analytically  !
 ! D123  D(38,34,35,39)         -0.6798         calculate D2E/DX2 analytically  !
 --------------------------------------------------------------------------------
 Trust Radius=3.00D-01 FncErr=1.00D-07 GrdErr=1.00D-06 EigMax=2.50D+02 EigMin=1.00D-04
 Number of steps in this run=    265 maximum allowed number of steps=    270.
 Search for a saddle point of order  1.
 GradGradGradGradGradGradGradGradGradGradGradGradGradGradGradGradGradGrad

 Leave Link  103 at Wed May  7 16:05:10 2025, MaxMem= 16106127360 cpu:               0.4 elap:               0.0
 (Enter /cm/shared/apps/Gaussian/g16-C01/g16/l202.exe)
                          Input orientation:                          
 ---------------------------------------------------------------------
 Center     Atomic      Atomic             Coordinates (Angstroms)
 Number     Number       Type             X           Y           Z
 ---------------------------------------------------------------------
      1          6           0       -2.144384    0.541818   -1.015319
      2          6           0       -2.267678   -0.185137    0.290562
      3          9           0       -3.244343   -1.162140    0.320136
      4          6           0       -0.974593   -0.404605    0.932184
      5          6           0       -0.060150   -1.564267    0.933985
      6          7           0       -0.714369    0.913720    1.187010
      7          1           0       -2.124906    1.149219    0.892163
      8          6           0        0.388546    1.370065    0.433940
      9          6           0        2.419342    2.012367   -1.320099
     10          6           0        0.159145    1.270327   -0.961234
     11          6           0        1.584641    1.850961    0.929608
     12          6           0        2.600929    2.176363    0.045383
     13          6           0        1.208080    1.583440   -1.825998
     14          1           0        1.722116    1.937653    1.997109
     15          1           0        3.542018    2.546033    0.424735
     16          1           0        1.057021    1.460423   -2.886871
     17          1           0        3.228819    2.241229   -1.997560
     18          7           0       -1.085106    1.063092   -1.504442
     19          1           0       -0.649414   -2.463025    1.135936
     20          6           0        0.612357   -1.684590   -0.417764
     21          6           0        1.815635   -1.766791   -2.940472
     22          6           0        1.966711   -1.422393   -0.559519
     23          6           0       -0.132642   -2.009499   -1.543287
     24          6           0        0.463303   -2.045210   -2.789251
     25          6           0        2.560084   -1.467890   -1.806722
     26          1           0        2.559902   -1.168554    0.307288
     27          1           0       -1.186833   -2.227037   -1.446906
     28          1           0       -0.133504   -2.287398   -3.656939
     29          1           0        3.615526   -1.257041   -1.901391
     30          6           0        2.464668   -1.808450   -4.290252
     31          6           0       -3.373524    0.667729   -1.810904
     32          6           0       -5.652184    0.906792   -3.383983
     33          6           0       -3.273000    0.675063   -3.201138
     34          6           0       -4.626440    0.791040   -1.216610
     35          6           0       -5.757164    0.911990   -2.003257
     36          6           0       -4.406636    0.790509   -3.980856
     37          1           0       -2.294457    0.583614   -3.645910
     38          1           0       -4.721136    0.807418   -0.141194
     39          1           0       -6.725485    1.010614   -1.535185
     40          1           0       -4.321537    0.789282   -5.057655
     41          1           0       -6.539094    0.995257   -3.994004
     42          1           0        2.918303   -2.786278   -4.456280
     43          1           0        3.249212   -1.058619   -4.364346
     44          1           0        1.734885   -1.637119   -5.077879
     45          1           0        0.692031   -1.436457    1.714771
 ---------------------------------------------------------------------
                    Distance matrix (angstroms):
                    1          2          3          4          5
     1  C    0.000000
     2  C    1.499664   0.000000
     3  F    2.428338   1.381769   0.000000
     4  C    2.461076   1.460108   2.469864   0.000000
     5  C    3.546746   2.681263   3.267660   1.476829   0.000000
     6  N    2.652076   2.103301   3.385474   1.367711   2.575353
     7  H    2.001950   1.470651   2.631109   1.933699   3.409981
     8  C    3.033493   3.081353   4.429774   2.292564   3.010262
     9  C    4.804477   5.421384   6.696656   4.736383   4.901131
    10  C    2.416587   3.094323   4.375218   2.770522   3.416851
    11  C    4.404796   4.403912   5.724450   3.411343   3.790665
    12  C    5.129797   5.416652   6.737083   4.498018   4.675817
    13  C    3.602942   4.437182   5.654040   4.040291   4.374240
    14  H    5.096361   4.830838   6.089883   3.727261   4.070644
    15  H    6.198855   6.421048   7.734093   5.418814   5.489036
    16  H    3.820410   4.884421   5.971973   4.710729   4.999576
    17  H    5.720498   6.429171   7.671797   5.766499   5.821776
    18  N    1.277903   2.485677   3.597645   2.846664   3.728200
    19  H    3.986467   2.919283   3.015210   2.093884   1.093518
    20  C    3.593548   3.323355   3.961261   2.445226   1.514585
    21  C    4.971683   5.441934   6.049838   4.963707   4.309408
    22  C    4.578971   4.492604   5.291182   3.451426   2.521676
    23  C    3.291667   3.354054   3.724653   3.067983   2.518008
    24  C    4.079164   4.517010   4.918815   4.313723   3.790487
    25  C    5.176607   5.417688   6.189376   4.596316   3.792940
    26  H    5.177351   4.926755   5.804263   3.669709   2.722869
    27  H    2.961372   2.890740   2.913724   3.004392   2.716122
    28  H    4.361909   4.955498   5.173069   5.031142   4.648105
    29  H    6.098982   6.369123   7.211241   5.461226   4.652348
    30  C    6.123096   6.783370   7.366560   6.408833   5.807494
    31  C    1.469556   2.523180   2.811839   3.798592   4.847130
    32  C    4.248345   5.113655   4.878388   6.498378   7.484772
    33  C    2.463601   3.733977   3.971839   4.851053   5.695283
    34  C    2.502645   2.964498   2.843711   4.402598   5.569877
    35  C    3.763672   4.317616   4.001805   5.763959   6.871332
    36  C    3.738187   4.875658   4.864390   6.111070   6.970837
    37  H    2.635199   4.010924   4.436154   4.865960   5.530005
    38  H    2.733915   2.681611   2.504576   4.081388   5.339072
    39  H    4.634277   4.963388   4.503491   6.415880   7.559994
    40  H    4.598012   5.811304   5.821428   6.964594   7.719997
    41  H    5.328381   6.164076   5.841365   7.562448   8.533050
    42  H    6.967584   7.496189   7.964306   7.061342   6.278491
    43  H    6.547385   7.270984   8.007580   6.805989   6.267365
    44  H    6.025021   6.851928   7.359135   6.706804   6.274549
    45  H    4.405929   3.514833   4.185128   2.110639   1.091668
                    6          7          8          9         10
     6  N    0.000000
     7  H    1.460140   0.000000
     8  C    1.411307   2.564407   0.000000
     9  C    4.160861   5.127311   2.759228   0.000000
    10  C    2.346305   2.943915   1.417422   2.405805   0.000000
    11  C    2.496022   3.775524   1.381155   2.404986   2.438126
    12  C    3.726765   4.909743   2.386572   1.387231   2.792219
    13  C    3.636283   4.322701   2.413397   1.380966   1.395035
    14  H    2.764264   4.079474   2.131680   3.390513   3.411744
    15  H    4.621941   5.855221   3.365616   2.142346   3.871972
    16  H    4.475848   4.950011   3.388630   2.148333   2.133166
    17  H    5.239513   6.181048   3.839046   1.080086   3.382236
    18  N    2.720969   2.613870   2.454223   3.635418   1.373383
    19  H    3.377756   3.909579   4.032709   5.956384   4.357730
    20  C    3.329672   4.151987   3.179058   4.212707   3.038470
    21  C    5.533729   6.222545   4.823184   4.155972   3.985652
    22  C    3.961815   5.045979   3.357885   3.546962   3.267937
    23  C    4.042046   4.458478   3.950002   4.768421   3.343827
    24  C    5.094392   5.518697   4.696664   4.737977   3.798282
    25  C    5.035528   6.006860   4.217835   3.516930   3.738608
    26  H    3.978772   5.259427   3.342965   3.575808   3.649784
    27  H    4.126147   4.213114   4.354141   5.567147   3.778768
    28  H    5.835101   6.039068   5.512247   5.519585   4.473240
    29  H    5.744425   6.822507   4.771673   3.529559   4.383841
    30  C    6.893250   7.527910   6.060630   4.839681   5.086911
    31  C    4.014861   3.016198   4.436866   5.967097   3.683044
    32  C    6.728747   5.548503   7.161116   8.404251   6.306616
    33  C    5.085213   4.277623   5.206126   6.142430   4.141392
    34  C    4.593119   3.291335   5.311278   7.151600   4.816301
    35  C    5.967209   4.651133   6.627180   8.278453   6.018050
    36  C    6.352547   5.392706   6.543706   7.427418   5.494970
    37  H    5.095367   4.576327   4.945927   5.447076   3.701246
    38  H    4.222512   2.815149   5.172640   7.336767   4.970301
    39  H    6.599489   5.203514   7.390271   9.202045   6.913393
    40  H    7.212696   6.352564   7.258086   7.804147   6.090039
    41  H    7.795959   6.586607   8.230393   9.404140   7.357972
    42  H    7.663747   8.338342   6.898486   5.754267   6.023649
    43  H    7.100538   7.834958   6.091425   4.403076   5.153026
    44  H    7.194057   7.635644   6.421521   5.282815   5.280432
    45  H    2.789234   3.911207   3.099871   4.907996   3.843391
                   11         12         13         14         15
    11  C    0.000000
    12  C    1.385850   0.000000
    13  C    2.794053   2.407001   0.000000
    14  H    1.079802   2.153724   3.873738   0.000000
    15  H    2.137603   1.079914   3.382256   2.480833   0.000000
    16  H    3.872521   3.390330   1.078612   4.952107   4.280245
    17  H    3.379933   2.138240   2.132019   4.280151   2.461405
    18  N    3.697687   4.150684   2.373365   4.572331   5.227917
    19  H    4.862515   5.768704   5.347637   5.072646   6.569975
    20  C    3.906517   4.367594   3.608051   4.492640   5.214488
    21  C    5.302735   5.008041   3.582628   6.173439   5.736328
    22  C    3.616397   3.703942   3.348810   4.229194   4.381638
    23  C    4.895653   5.245733   3.845344   5.617342   6.174877
    24  C    5.501587   5.516001   3.827487   6.352720   6.394350
    25  C    4.410642   4.088097   3.337499   5.173880   4.696293
    26  H    3.233557   3.355405   3.735211   3.633992   3.844021
    27  H    5.473478   5.996999   4.516532   6.137415   6.974760
    28  H    6.412055   6.411667   4.487269   7.298126   7.316528
    29  H    4.668911   4.075242   3.724220   5.384178   4.458659
    30  C    6.435269   5.890249   4.376812   7.356329   6.507942
    31  C    5.787387   6.435516   4.672243   6.486849   7.506720
    32  C    8.477627   9.026972   7.067417   9.186899  10.085970
    33  C    6.484017   6.877270   4.774540   7.318954   7.943045
    34  C    6.656366   7.466364   5.919533   7.207418   8.514559
    35  C    7.961499   8.697889   6.999778   8.543684   9.748848
    36  C    7.818735   8.199826   6.066069   8.637917   9.255928
    37  H    6.130982   6.334611   4.071793   7.057616   7.381442
    38  H    6.480619   7.451272   6.212598   6.882243   8.463024
    39  H    8.708593   9.530958   7.959533   9.203177  10.565057
    40  H    8.476875   8.711229   6.453755   9.360245   9.745680
    41  H    9.537780  10.062389   8.066282  10.248372  11.115709
    42  H    7.231213   6.707719   5.379376   8.086570   7.255816
    43  H    6.265972   5.507366   4.194032   7.195677   6.001212
    44  H    6.948322   6.445191   4.606978   7.926828   7.144456
    45  H    3.495762   4.413979   4.682215   3.539125   5.064272
                   16         17         18         19         20
    16  H    0.000000
    17  H    2.473305   0.000000
    18  N    2.580250   4.499014   0.000000
    19  H    5.872678   6.854888   4.426616   0.000000
    20  C    4.023099   4.975308   3.407640   2.147559   0.000000
    21  C    3.315610   4.353204   4.299385   4.814385   2.796192
    22  C    3.815067   4.133159   4.047728   3.286577   1.386765
    23  C    3.906516   5.438241   3.217066   2.766040   1.388306
    24  C    3.556894   5.162210   3.702681   4.101195   2.403376
    25  C    3.464237   3.773749   4.447994   4.466588   2.402042
    26  H    4.401457   4.169699   4.642057   3.558374   2.141244
    27  H    4.550356   6.306077   3.292204   2.648694   2.142538
    28  H    4.007058   5.879389   4.094456   4.823760   3.378157
    29  H    3.860276   3.520892   5.257046   5.373031   3.376829
    30  C    3.825765   4.715958   5.348588   6.290429   4.294481
    31  C    4.627721   6.789822   2.342454   5.089820   4.833373
    32  C    6.750337   9.087084   4.941184   7.537443   7.399878
    33  C    4.411874   6.795228   2.795751   5.961629   5.330210
    34  C    5.961507   8.026084   3.563412   5.651562   5.849093
    35  C    6.893088   9.083766   4.701039   6.879998   7.058811
    36  C    5.612231   8.021111   4.152046   7.133286   6.634157
    37  H    3.546454   5.997610   2.505656   5.903747   4.900536
    38  H    6.430572   8.288769   3.891597   5.376410   5.893450
    39  H    7.911813  10.040736   5.640707   7.491309   7.896625
    40  H    5.838802   8.275276   4.814019   7.900795   7.210544
    41  H    7.690454  10.047406   5.995707   8.541916   8.432931
    42  H    4.895088   5.605136   6.289538   6.641233   4.779196
    43  H    3.651603   4.060922   5.609547   6.886562   4.787520
    44  H    3.854189   5.173179   5.292725   6.706601   4.793641
    45  H    5.449793   5.808793   4.446267   1.785599   2.148399
                   21         22         23         24         25
    21  C    0.000000
    22  C    2.410471   0.000000
    23  C    2.409733   2.391605   0.000000
    24  C    1.388952   2.760406   1.381612   0.000000
    25  C    1.388861   1.381910   2.759260   2.386452   0.000000
    26  H    3.385227   1.080585   3.373664   3.840938   2.135097
    27  H    3.384875   3.373388   1.080709   2.134924   3.839943
    28  H    2.140911   3.840983   2.131843   1.080609   3.369023
    29  H    2.139893   2.132265   3.839687   3.368385   1.080452
    30  C    1.498295   3.783566   3.785797   2.512872   2.508587
    31  C    5.842104   5.869641   4.212183   4.799838   6.306235
    32  C    7.944373   8.452825   6.508322   6.816686   8.692998
    33  C    5.650204   6.231536   4.451650   4.639989   6.368792
    34  C    7.142445   6.985749   5.305087   6.035147   7.556264
    35  C    8.087120   8.197071   6.354676   6.932318   8.653269
    36  C    6.807264   7.564525   5.661167   5.759994   7.639530
    37  H    4.786951   5.630935   3.977273   3.905102   5.581922
    38  H    7.562531   7.062178   5.563736   6.482909   7.808148
    39  H    9.090629   9.078861   7.251671   7.911348   9.614495
    40  H    6.977166   8.041567   6.142540   6.006221   7.938520
    41  H    8.862299   9.486276   7.488471   7.728482   9.677104
    42  H    2.133754   4.236798   4.289194   3.058626   2.981045
    43  H    2.141043   4.031606   4.505494   3.348966   2.680268
    44  H    2.142859   4.529396   4.014930   2.649769   3.377878
    45  H    4.800301   2.607183   3.409311   4.550726   3.986417
                   26         27         28         29         30
    26  H    0.000000
    27  H    4.270317   0.000000
    28  H    4.921519   2.448958   0.000000
    29  H    2.449578   4.920377   4.266007   0.000000
    30  C    4.642835   4.646859   2.716795   2.708355   0.000000
    31  C    6.562333   3.646064   4.757978   7.249811   6.809047
    32  C    9.239637   5.788999   6.382255   9.631755   8.606808
    33  C    7.052001   3.981408   4.340549   7.271463   6.346246
    34  C    7.603011   4.581781   5.968120   8.520186   8.154044
    35  C    8.879238   5.572337   6.678046   9.620935   8.957101
    36  C    8.411822   5.088577   5.276181   8.536494   7.352900
    37  H    6.500974   3.736604   3.593403   6.431117   5.365298
    38  H    7.557719   4.837778   6.556273   8.766997   8.700186
    39  H    9.714005   6.416139   7.670263  10.593059   9.999822
    40  H    8.942591   5.653500   5.382154   8.783303   7.306825
    41  H   10.294412   6.746672   7.205624  10.609816   9.434843
    42  H    5.043517   5.120667   3.193956   3.058128   1.090641
    43  H    4.723494   5.436465   3.667845   2.497940   1.087770
    44  H    5.468110   4.697702   2.435736   3.710977   1.087333
    45  H    2.354086   3.761827   5.500989   4.653562   6.272234
                   31         32         33         34         35
    31  C    0.000000
    32  C    2.779212   0.000000
    33  C    1.393883   2.397425   0.000000
    34  C    1.392188   2.400636   2.404912   0.000000
    35  C    2.403830   1.384720   2.768054   1.382744   0.000000
    36  C    2.406468   1.386062   1.380731   2.772971   2.397828
    37  H    2.130425   3.383398   1.078764   3.373821   3.846619
    38  H    2.150233   3.375264   3.387901   1.079702   2.133441
    39  H    3.380715   2.140282   3.848071   2.134408   1.080030
    40  H    3.384508   2.141404   2.135212   3.853128   3.377192
    41  H    3.859279   1.080075   3.376171   3.378441   2.140425
    42  H    7.649528   9.393713   7.203367   8.956328   9.744652
    43  H    7.304860   9.168358   6.848208   8.680747   9.516976
    44  H    6.487010   7.994345   5.826427   7.827630   8.490115
    45  H    5.778124   8.469779   6.659290   6.468452   7.805834
                   36         37         38         39         40
    36  C    0.000000
    37  H    2.148556   0.000000
    38  H    3.852558   4.268711   0.000000
    39  H    3.377397   4.926611   2.449881   0.000000
    40  H    1.080157   2.478785   4.932707   4.270334   0.000000
    41  H    2.142305   4.278734   4.264317   2.465921   2.468064
    42  H    8.165425   6.259852   9.481332  10.768094   8.097010
    43  H    7.885325   5.826263   9.211056  10.572628   7.823787
    44  H    6.694409   4.818483   8.486862   9.546676   6.524421
    45  H    7.962157   6.460394   6.146703   8.459901   8.715247
                   41         42         43         44         45
    41  H    0.000000
    42  H   10.195885   0.000000
    43  H   10.008321   1.761465   0.000000
    44  H    8.750024   1.762791   1.771151   0.000000
    45  H    9.528510   6.697774   6.605875   6.875165   0.000000
 Stoichiometry    C23H19FN2
 Framework group  C1[X(C23H19FN2)]
 Deg. of freedom   129
 Full point group                 C1      NOp   1
 Largest Abelian subgroup         C1      NOp   1
 Largest concise Abelian subgroup C1      NOp   1
                         Standard orientation:                         
 ---------------------------------------------------------------------
 Center     Atomic      Atomic             Coordinates (Angstroms)
 Number     Number       Type             X           Y           Z
 ---------------------------------------------------------------------
      1          6           0        1.415112   -0.507980   -0.125516
      2          6           0        1.269986   -1.396980    1.073487
      3          9           0        2.105944   -1.087364    2.129232
      4          6           0       -0.115180   -1.792844    1.311226
      5          6           0       -1.157108   -1.244508    2.202707
      6          7           0       -0.243324   -2.554501    0.182469
      7          1           0        1.212310   -2.488038    0.089069
      8          6           0       -1.169456   -1.982352   -0.715703
      9          6           0       -2.849329   -0.513429   -2.338549
     10          6           0       -0.767210   -0.693380   -1.146787
     11          6           0       -2.353327   -2.545048   -1.150918
     12          6           0       -3.192639   -1.805766   -1.969207
     13          6           0       -1.642766    0.035766   -1.951690
     14          1           0       -2.622417   -3.538381   -0.824035
     15          1           0       -4.123741   -2.235228   -2.308067
     16          1           0       -1.365689    1.037254   -2.240920
     17          1           0       -3.525209    0.063749   -2.952255
     18          7           0        0.504115   -0.205215   -0.968994
     19          1           0       -0.715733   -1.095548    3.192040
     20          6           0       -1.649956    0.079230    1.656093
     21          6           0       -2.501303    2.486544    0.516472
     22          6           0       -2.929977    0.196737    1.135656
     23          6           0       -0.805050    1.180320    1.622509
     24          6           0       -1.226548    2.367373    1.054974
     25          6           0       -3.349982    1.388805    0.576867
     26          1           0       -3.599337   -0.651348    1.154998
     27          1           0        0.191518    1.107110    2.034120
     28          1           0       -0.552080    3.211135    1.025392
     29          1           0       -4.348836    1.463344    0.171757
     30          6           0       -2.961661    3.773994   -0.096252
     31          6           0        2.746758    0.071032   -0.351477
     32          6           0        5.229442    1.231036   -0.814822
     33          6           0        2.837154    1.334854   -0.932418
     34          6           0        3.913185   -0.609853   -0.013792
     35          6           0        5.146256   -0.029720   -0.248231
     36          6           0        4.071472    1.910793   -1.158632
     37          1           0        1.924133    1.847050   -1.192758
     38          1           0        3.862622   -1.597908    0.418581
     39          1           0        6.046956   -0.565276    0.013274
     40          1           0        4.133522    2.893086   -1.603592
     41          1           0        6.194893    1.682402   -0.990133
     42          1           0       -3.505456    4.365089    0.641577
     43          1           0       -3.630662    3.585476   -0.932998
     44          1           0       -2.116429    4.363138   -0.443795
     45          1           0       -1.986627   -1.950556    2.274351
 ---------------------------------------------------------------------
 Rotational constants (GHZ):           0.3371984           0.1698708           0.1519694
 Leave Link  202 at Wed May  7 16:05:10 2025, MaxMem= 16106127360 cpu:               0.4 elap:               0.0
 (Enter /cm/shared/apps/Gaussian/g16-C01/g16/l301.exe)
 General basis read from cards:  (5D, 7F)
 Centers:       7     14     15     16     17     19     26     27     28     29
 Centers:      37     38     39     40     41     42     43     44     45
 S 3 1.00
     Exponent=  1.2251800000D+01 Coefficients=  2.3337100000D-02
     Exponent=  1.8687100000D+00 Coefficients=  1.5915000000D-01
     Exponent=  4.1820800000D-01 Coefficients=  5.0000000000D-01
 S 1 1.00
     Exponent=  1.0610000000D-01 Coefficients=  1.0000000000D+00
 S 1 1.00
     Exponent=  2.6525000000D-02 Coefficients=  1.0000000000D+00
 P 1 1.00
     Exponent=  1.0000000000D+00 Coefficients=  1.0000000000D+00
 P 1 1.00
     Exponent=  7.9575000000D-02 Coefficients=  1.0000000000D+00
 ****
 Centers:       1      2      4      5      8      9     10     11     12     13
 Centers:      20     21     22     23     24     25     30     31     32     33
 Centers:      34     35     36
 S 5 1.00
     Exponent=  1.2432000000D+03 Coefficients=  6.0336600000D-03
     Exponent=  1.8714500000D+02 Coefficients=  4.4957600000D-02
     Exponent=  4.2512600000D+01 Coefficients=  1.9790100000D-01
     Exponent=  1.1739300000D+01 Coefficients=  5.0000000000D-01
     Exponent=  3.5054800000D+00 Coefficients=  4.8036400000D-01
 S 2 1.00
     Exponent=  5.3908900000D+00 Coefficients= -7.0398000000D-02
     Exponent=  4.9334100000D-01 Coefficients=  5.0000000000D-01
 S 1 1.00
     Exponent=  1.4974100000D-01 Coefficients=  1.0000000000D+00
 S 1 1.00
     Exponent=  4.2849000000D-02 Coefficients=  1.0000000000D+00
 P 3 1.00
     Exponent=  9.1805600000D+00 Coefficients=  4.3170100000D-02
     Exponent=  1.9365800000D+00 Coefficients=  2.2499900000D-01
     Exponent=  5.2629600000D-01 Coefficients=  5.0000000000D-01
 P 1 1.00
     Exponent=  1.3631900000D-01 Coefficients=  1.0000000000D+00
 P 1 1.00
     Exponent=  3.4080000000D-02 Coefficients=  1.0000000000D+00
 D 1 1.00
     Exponent=  8.0000000000D-01 Coefficients=  1.0000000000D+00
 D 1 1.00
     Exponent=  1.0224000000D-01 Coefficients=  1.0000000000D+00
 ****
 Centers:       6     18
 S 5 1.00
     Exponent=  1.7263200000D+03 Coefficients=  5.9307700000D-03
     Exponent=  2.5982700000D+02 Coefficients=  4.4253900000D-02
     Exponent=  5.9033500000D+01 Coefficients=  1.9609600000D-01
     Exponent=  1.6350900000D+01 Coefficients=  5.0000000000D-01
     Exponent=  4.9108400000D+00 Coefficients=  4.8298700000D-01
 S 2 1.00
     Exponent=  7.7589400000D+00 Coefficients= -7.0335600000D-02
     Exponent=  7.0557300000D-01 Coefficients=  5.0000000000D-01
 S 1 1.00
     Exponent=  2.0928600000D-01 Coefficients=  1.0000000000D+00
 S 1 1.00
     Exponent=  5.8602000000D-02 Coefficients=  1.0000000000D+00
 P 3 1.00
     Exponent=  1.3184400000D+01 Coefficients=  4.4074700000D-02
     Exponent=  2.8186000000D+00 Coefficients=  2.3047800000D-01
     Exponent=  7.6557100000D-01 Coefficients=  5.0000000000D-01
 P 1 1.00
     Exponent=  1.9594900000D-01 Coefficients=  1.0000000000D+00
 P 1 1.00
     Exponent=  4.8987000000D-02 Coefficients=  1.0000000000D+00
 D 1 1.00
     Exponent=  9.0000000000D-01 Coefficients=  1.0000000000D+00
 D 1 1.00
     Exponent=  1.4696000000D-01 Coefficients=  1.0000000000D+00
 ****
 Centers:       3
 S 5 1.00
     Exponent=  2.9315500000D+03 Coefficients=  5.7950400000D-03
     Exponent=  4.4112500000D+02 Coefficients=  4.3323800000D-02
     Exponent=  1.0023200000D+02 Coefficients=  1.9373900000D-01
     Exponent=  2.7865500000D+01 Coefficients=  5.0000000000D-01
     Exponent=  8.4447000000D+00 Coefficients=  4.8642000000D-01
 S 2 1.00
     Exponent=  1.3612300000D+01 Coefficients= -7.1978500000D-02
     Exponent=  1.2612200000D+00 Coefficients=  5.0000000000D-01
 S 1 1.00
     Exponent=  3.7080000000D-01 Coefficients=  1.0000000000D+00
 S 1 1.00
     Exponent=  1.0296000000D-01 Coefficients=  1.0000000000D+00
 P 3 1.00
     Exponent=  2.1930500000D+01 Coefficients=  4.8877100000D-02
     Exponent=  4.7855200000D+00 Coefficients=  2.4783000000D-01
     Exponent=  1.2837800000D+00 Coefficients=  5.0000000000D-01
 P 1 1.00
     Exponent=  3.1155800000D-01 Coefficients=  1.0000000000D+00
 P 1 1.00
     Exponent=  7.7889000000D-02 Coefficients=  1.0000000000D+00
 D 1 1.00
     Exponent=  1.1000000000D+00 Coefficients=  1.0000000000D+00
 D 1 1.00
     Exponent=  2.3367000000D-01 Coefficients=  1.0000000000D+00
 ****
 Ernie: Thresh=  0.10000D-02 Tol=  0.10000D-05 Strict=F.
 There are   821 symmetry adapted cartesian basis functions of A   symmetry.
 There are   769 symmetry adapted basis functions of A   symmetry.
   769 basis functions,  1145 primitive gaussians,   821 cartesian basis functions
    90 alpha electrons       90 beta electrons
       nuclear repulsion energy      2301.9422516591 Hartrees.
 IExCor= 4639 DFT=T Ex+Corr=wB97XD ExCW=0 ScaHFX=  1.000000
 ScaDFX=  1.000000  1.000000  1.000000  1.000000 ScalE2=  1.000000  1.000000
 IRadAn=      5 IRanWt=     -1 IRanGd=            0 ICorTp=0 IEmpDi=121
 HFx  wShort=  0.000000 wLong=  0.200000 cFull=  0.222036 cShort=  0.000000 cLong=  0.777964
 DFx  wShort=  0.000000 wLong=  0.200000 cFull=  0.000000 cShort=  0.000000 cLong=  1.000000
 NAtoms=   45 NActive=   45 NUniq=   45 SFac= 1.00D+00 NAtFMM=   60 NAOKFM=F Big=F
 Integral buffers will be    131072 words long.
 Raffenetti 2 integral format.
 Two-electron integral symmetry is turned on.
 R6Disp:  Grimme-D2 Dispersion energy=       -0.0430399223 Hartrees.
 Nuclear repulsion after empirical dispersion term =     2301.8992117368 Hartrees.
 Force inversion solution in PCM.
 ------------------------------------------------------------------------------
 Polarizable Continuum Model (PCM)
 =================================
 Model                : PCM.
 Atomic radii         : SMD-Coulomb.
 Polarization charges : Total charges.
 Charge compensation  : None.
 Solution method      : Matrix inversion.
 Cavity type          : VdW (van der Waals Surface) (Alpha=1.000).
 Cavity algorithm     : GePol (No added spheres)
                        Default sphere list used, NSphG=   45.
                        Lebedev-Laikov grids with approx.  5.0 points / Ang**2.
                        Smoothing algorithm: York/Karplus (Gamma=1.0000).
                        Polarization charges: spherical gaussians, with
                                              point-specific exponents (IZeta= 3).
                        Self-potential: point-specific (ISelfS= 7).
                        Self-field    : sphere-specific E.n sum rule (ISelfD= 2).
 1st derivatives      : Analytical E(r).r(x)/FMM algorithm (CHGder, D1EAlg=3).
                        Cavity 1st derivative terms included.
 2nd derivatives      : Analytical E(r).r(xy)/FMM algorithm (CHGder, D2EAlg=3).
                        Cavity 2nd derivative terms included.
 Solvent              : Ethanol, Eps=  24.852000 Eps(inf)=   1.852593
 ------------------------------------------------------------------------------
 GePol: Number of generator spheres                  =      45
 GePol: Total number of spheres                      =      45
 GePol: Number of exposed spheres                    =      45 (100.00%)
 GePol: Number of points                             =    3227
 GePol: Average weight of points                     =       0.11
 GePol: Minimum weight of points                     =   0.56D-10
 GePol: Maximum weight of points                     =    0.21501
 GePol: Number of points with low weight             =     200
 GePol: Fraction of low-weight points (<1% of avg)   =       6.20%
 GePol: Cavity surface area                          =    353.441 Ang**2
 GePol: Cavity volume                                =    352.308 Ang**3
 ------------------------------------------------------------------------------
 Atomic radii for non-electrostatic terms: SMD-CDS.
 ------------------------------------------------------------------------------
 PCM non-electrostatic energy =        -0.0049181428 Hartrees.
 Nuclear repulsion after PCM non-electrostatic terms =     2301.8942935940 Hartrees.
 Leave Link  301 at Wed May  7 16:05:10 2025, MaxMem= 16106127360 cpu:               0.5 elap:               0.1
 (Enter /cm/shared/apps/Gaussian/g16-C01/g16/l302.exe)
 NPDir=0 NMtPBC=     1 NCelOv=     1 NCel=       1 NClECP=     1 NCelD=      1
         NCelK=      1 NCelE2=     1 NClLst=     1 CellRange=     0.0.
 One-electron integrals computed using PRISM.
 One-electron integral symmetry used in STVInt
 NBasis=   769 RedAO= T EigKep=  1.25D-06  NBF=   769
 NBsUse=   762 1.00D-06 EigRej=  9.38D-07 NBFU=   762
 Precomputing XC quadrature grid using
 IXCGrd= 4 IRadAn=           5 IRanWt=          -1 IRanGd=           0 AccXCQ= 0.00D+00.
 Generated NRdTot=       0 NPtTot=           0 NUsed=           0 NTot=          32
 NSgBfM=   818   818   818   818   818 MxSgAt=    45 MxSgA2=    45.
 Leave Link  302 at Wed May  7 16:05:12 2025, MaxMem= 16106127360 cpu:              25.7 elap:               2.2
 (Enter /cm/shared/apps/Gaussian/g16-C01/g16/l303.exe)
 DipDrv:  MaxL=1.
 Leave Link  303 at Wed May  7 16:05:12 2025, MaxMem= 16106127360 cpu:               0.9 elap:               0.2
 (Enter /cm/shared/apps/Gaussian/g16-C01/g16/l401.exe)
 ExpMin= 2.65D-02 ExpMax= 2.93D+03 ExpMxC= 4.41D+02 IAcc=3 IRadAn=         5 AccDes= 0.00D+00
 Harris functional with IExCor= 4639 and IRadAn=       5 diagonalized for initial guess.
 HarFok:  IExCor= 4639 AccDes= 0.00D+00 IRadAn=         5 IDoV= 1 UseB2=F ITyADJ=14
 ICtDFT=  3500011 ScaDFX=  1.000000  1.000000  1.000000  1.000000
 FoFCou: FMM=F IPFlag=           0 FMFlag=      100000 FMFlg1=           0
         NFxFlg=           0 DoJE=T BraDBF=F KetDBF=T FulRan=T
         wScrn=  0.000000 ICntrl=       500 IOpCl=  0 I1Cent=   200000004 NGrid=           0
         NMat0=    1 NMatS0=      1 NMatT0=    0 NMatD0=    1 NMtDS0=    0 NMtDT0=    0
 Petite list used in FoFCou.
 Harris En= -1048.60139179717    
 JPrj=0 DoOrth=F DoCkMO=F.
 Leave Link  401 at Wed May  7 16:05:20 2025, MaxMem= 16106127360 cpu:             262.0 elap:               7.8
 (Enter /cm/shared/apps/Gaussian/g16-C01/g16/l502.exe)
 Integral symmetry usage will be decided dynamically.
 Closed shell SCF:
 Using DIIS extrapolation, IDIIS=  1040.
 NGot= 16106127360 LenX= 16104737818 LenY= 16104062956
 Requested convergence on RMS density matrix=1.00D-08 within 128 cycles.
 Requested convergence on MAX density matrix=1.00D-06.
 Requested convergence on             energy=1.00D-06.
 No special actions if energy rises.
 Fock matrices will be formed incrementally for  20 cycles.

 Cycle   1  Pass 1  IDiag  1:
 FoFJK:  IHMeth= 1 ICntrl=       0 DoSepK=T KAlg= 0 I1Cent=           0 FoldK=F
 IRaf=         1 NMat=       1 IRICut=       1 DoRegI=T DoRafI=F ISym2E= 0 IDoP0=0 IntGTp=1.
 FoFCou: FMM=F IPFlag=           0 FMFlag=      100000 FMFlg1=           0
         NFxFlg=           0 DoJE=T BraDBF=F KetDBF=F FulRan=T
         wScrn=  0.000000 ICntrl=       500 IOpCl=  0 I1Cent=           0 NGrid=           0
         NMat0=    1 NMatS0=      1 NMatT0=    0 NMatD0=    1 NMtDS0=    0 NMtDT0=    0
 Symmetry not used in FoFCou.
 Inv3:  Mode=1 IEnd=    31240587.
 Iteration    1 A*A^-1 deviation from unit magnitude is 1.04D-14 for    707.
 Iteration    1 A*A^-1 deviation from orthogonality  is 5.75D-15 for   2339     56.
 Iteration    1 A^-1*A deviation from unit magnitude is 1.08D-14 for     57.
 Iteration    1 A^-1*A deviation from orthogonality  is 5.94D-13 for   1569   1528.
 E= -1096.31526185183    
 DIIS: error= 1.73D-02 at cycle   1 NSaved=   1.
 NSaved= 1 IEnMin= 1 EnMin= -1096.31526185183     IErMin= 1 ErrMin= 1.73D-02
 ErrMax= 1.73D-02  0.00D+00 EMaxC= 1.00D-01 BMatC= 5.30D-01 BMatP= 5.30D-01
 IDIUse=3 WtCom= 8.27D-01 WtEn= 1.73D-01
 Coeff-Com:  0.100D+01
 Coeff-En:   0.100D+01
 Coeff:      0.100D+01
 Gap=     0.354 Goal=   None    Shift=    0.000
 GapD=    0.354 DampG=1.000 DampE=0.500 DampFc=0.5000 IDamp=-1.
 Damping current iteration by 5.00D-01
 RMSDP=2.65D-02 MaxDP=3.67D+00              OVMax= 1.43D-01

 Cycle   2  Pass 1  IDiag  1:
 RMSU=  7.65D-03    CP:  8.69D-01
 E= -1096.44748011284     Delta-E=       -0.132218261017 Rises=F Damp=T
 DIIS: error= 9.08D-03 at cycle   2 NSaved=   2.
 NSaved= 2 IEnMin= 2 EnMin= -1096.44748011284     IErMin= 2 ErrMin= 9.08D-03
 ErrMax= 9.08D-03  0.00D+00 EMaxC= 1.00D-01 BMatC= 8.16D-02 BMatP= 5.30D-01
 IDIUse=3 WtCom= 9.09D-01 WtEn= 9.08D-02
 Coeff-Com: -0.196D+00 0.120D+01
 Coeff-En:   0.000D+00 0.100D+01
 Coeff:     -0.179D+00 0.118D+01
 Gap=     0.291 Goal=   None    Shift=    0.000
 RMSDP=1.26D-02 MaxDP=1.48D+00 DE=-1.32D-01 OVMax= 7.83D-02

 Cycle   3  Pass 1  IDiag  1:
 RMSU=  6.32D-03    CP:  7.38D-01  1.26D+00
 E= -1096.57349045256     Delta-E=       -0.126010339714 Rises=F Damp=F
 DIIS: error= 2.30D-03 at cycle   3 NSaved=   3.
 NSaved= 3 IEnMin= 3 EnMin= -1096.57349045256     IErMin= 3 ErrMin= 2.30D-03
 ErrMax= 2.30D-03  0.00D+00 EMaxC= 1.00D-01 BMatC= 1.56D-02 BMatP= 8.16D-02
 IDIUse=3 WtCom= 9.77D-01 WtEn= 2.30D-02
 Coeff-Com: -0.177D+00 0.372D+00 0.805D+00
 Coeff-En:   0.000D+00 0.000D+00 0.100D+01
 Coeff:     -0.173D+00 0.364D+00 0.810D+00
 Gap=     0.263 Goal=   None    Shift=    0.000
 RMSDP=2.58D-03 MaxDP=2.98D-01 DE=-1.26D-01 OVMax= 2.90D-02

 Cycle   4  Pass 1  IDiag  1:
 RMSU=  1.44D-03    CP:  7.16D-01  1.38D+00  8.86D-01
 E= -1096.58334287785     Delta-E=       -0.009852425292 Rises=F Damp=F
 DIIS: error= 8.36D-04 at cycle   4 NSaved=   4.
 NSaved= 4 IEnMin= 4 EnMin= -1096.58334287785     IErMin= 4 ErrMin= 8.36D-04
 ErrMax= 8.36D-04  0.00D+00 EMaxC= 1.00D-01 BMatC= 2.54D-03 BMatP= 1.56D-02
 IDIUse=3 WtCom= 9.92D-01 WtEn= 8.36D-03
 Coeff-Com: -0.820D-01 0.152D+00 0.437D+00 0.493D+00
 Coeff-En:   0.000D+00 0.000D+00 0.474D-01 0.953D+00
 Coeff:     -0.813D-01 0.150D+00 0.434D+00 0.497D+00
 Gap=     0.262 Goal=   None    Shift=    0.000
 RMSDP=8.04D-04 MaxDP=8.06D-02 DE=-9.85D-03 OVMax= 1.11D-02

 Cycle   5  Pass 1  IDiag  1:
 RMSU=  5.63D-04    CP:  7.15D-01  1.42D+00  9.03D-01  6.63D-01
 E= -1096.58560864237     Delta-E=       -0.002265764520 Rises=F Damp=F
 DIIS: error= 1.28D-04 at cycle   5 NSaved=   5.
 NSaved= 5 IEnMin= 5 EnMin= -1096.58560864237     IErMin= 5 ErrMin= 1.28D-04
 ErrMax= 1.28D-04  0.00D+00 EMaxC= 1.00D-01 BMatC= 6.01D-05 BMatP= 2.54D-03
 IDIUse=3 WtCom= 9.99D-01 WtEn= 1.28D-03
 Coeff-Com: -0.101D-01 0.151D-01 0.805D-01 0.140D+00 0.774D+00
 Coeff-En:   0.000D+00 0.000D+00 0.000D+00 0.000D+00 0.100D+01
 Coeff:     -0.100D-01 0.151D-01 0.804D-01 0.140D+00 0.775D+00
 Gap=     0.263 Goal=   None    Shift=    0.000
 RMSDP=2.66D-04 MaxDP=2.03D-02 DE=-2.27D-03 OVMax= 4.52D-03

 Cycle   6  Pass 1  IDiag  1:
 RMSU=  1.89D-04    CP:  7.13D-01  1.43D+00  9.04D-01  6.94D-01  1.13D+00
 E= -1096.58569643282     Delta-E=       -0.000087790449 Rises=F Damp=F
 DIIS: error= 5.35D-05 at cycle   6 NSaved=   6.
 NSaved= 6 IEnMin= 6 EnMin= -1096.58569643282     IErMin= 6 ErrMin= 5.35D-05
 ErrMax= 5.35D-05  0.00D+00 EMaxC= 1.00D-01 BMatC= 1.65D-05 BMatP= 6.01D-05
 IDIUse=1 WtCom= 1.00D+00 WtEn= 0.00D+00
 Coeff-Com:  0.150D-01-0.294D-01-0.643D-01-0.601D-01 0.329D+00 0.810D+00
 Coeff:      0.150D-01-0.294D-01-0.643D-01-0.601D-01 0.329D+00 0.810D+00
 Gap=     0.263 Goal=   None    Shift=    0.000
 RMSDP=1.71D-04 MaxDP=1.74D-02 DE=-8.78D-05 OVMax= 3.72D-03

 Cycle   7  Pass 1  IDiag  1:
 RMSU=  8.39D-05    CP:  7.12D-01  1.43D+00  9.10D-01  7.18D-01  1.29D+00
                    CP:  1.23D+00
 E= -1096.58572924909     Delta-E=       -0.000032816273 Rises=F Damp=F
 DIIS: error= 2.01D-05 at cycle   7 NSaved=   7.
 NSaved= 7 IEnMin= 7 EnMin= -1096.58572924909     IErMin= 7 ErrMin= 2.01D-05
 ErrMax= 2.01D-05  0.00D+00 EMaxC= 1.00D-01 BMatC= 1.29D-06 BMatP= 1.65D-05
 IDIUse=1 WtCom= 1.00D+00 WtEn= 0.00D+00
 Coeff-Com:  0.525D-02-0.982D-02-0.261D-01-0.313D-01 0.177D-01 0.221D+00
 Coeff-Com:  0.823D+00
 Coeff:      0.525D-02-0.982D-02-0.261D-01-0.313D-01 0.177D-01 0.221D+00
 Coeff:      0.823D+00
 Gap=     0.263 Goal=   None    Shift=    0.000
 RMSDP=6.90D-05 MaxDP=5.78D-03 DE=-3.28D-05 OVMax= 1.82D-03

 Cycle   8  Pass 1  IDiag  1:
 RMSU=  3.81D-05    CP:  7.12D-01  1.43D+00  9.08D-01  7.27D-01  1.33D+00
                    CP:  1.34D+00  1.29D+00
 E= -1096.58573383222     Delta-E=       -0.000004583125 Rises=F Damp=F
 DIIS: error= 7.95D-06 at cycle   8 NSaved=   8.
 NSaved= 8 IEnMin= 8 EnMin= -1096.58573383222     IErMin= 8 ErrMin= 7.95D-06
 ErrMax= 7.95D-06  0.00D+00 EMaxC= 1.00D-01 BMatC= 3.40D-07 BMatP= 1.29D-06
 IDIUse=1 WtCom= 1.00D+00 WtEn= 0.00D+00
 Coeff-Com: -0.214D-02 0.434D-02 0.805D-02 0.615D-02-0.627D-01-0.115D+00
 Coeff-Com:  0.231D+00 0.930D+00
 Coeff:     -0.214D-02 0.434D-02 0.805D-02 0.615D-02-0.627D-01-0.115D+00
 Coeff:      0.231D+00 0.930D+00
 Gap=     0.263 Goal=   None    Shift=    0.000
 RMSDP=3.76D-05 MaxDP=3.82D-03 DE=-4.58D-06 OVMax= 1.13D-03

 Cycle   9  Pass 1  IDiag  1:
 RMSU=  1.76D-05    CP:  7.12D-01  1.43D+00  9.07D-01  7.31D-01  1.33D+00
                    CP:  1.43D+00  1.58D+00  1.27D+00
 E= -1096.58573526994     Delta-E=       -0.000001437725 Rises=F Damp=F
 DIIS: error= 4.35D-06 at cycle   9 NSaved=   9.
 NSaved= 9 IEnMin= 9 EnMin= -1096.58573526994     IErMin= 9 ErrMin= 4.35D-06
 ErrMax= 4.35D-06  0.00D+00 EMaxC= 1.00D-01 BMatC= 5.34D-08 BMatP= 3.40D-07
 IDIUse=1 WtCom= 1.00D+00 WtEn= 0.00D+00
 Coeff-Com: -0.144D-02 0.276D-02 0.672D-02 0.723D-02-0.207D-01-0.678D-01
 Coeff-Com: -0.991D-01 0.232D+00 0.940D+00
 Coeff:     -0.144D-02 0.276D-02 0.672D-02 0.723D-02-0.207D-01-0.678D-01
 Coeff:     -0.991D-01 0.232D+00 0.940D+00
 Gap=     0.263 Goal=   None    Shift=    0.000
 RMSDP=1.86D-05 MaxDP=1.87D-03 DE=-1.44D-06 OVMax= 6.49D-04

 Cycle  10  Pass 1  IDiag  1:
 RMSU=  5.68D-06    CP:  7.12D-01  1.43D+00  9.07D-01  7.33D-01  1.34D+00
                    CP:  1.46D+00  1.73D+00  1.43D+00  1.41D+00
 E= -1096.58573558765     Delta-E=       -0.000000317708 Rises=F Damp=F
 DIIS: error= 1.91D-06 at cycle  10 NSaved=  10.
 NSaved=10 IEnMin=10 EnMin= -1096.58573558765     IErMin=10 ErrMin= 1.91D-06
 ErrMax= 1.91D-06  0.00D+00 EMaxC= 1.00D-01 BMatC= 1.26D-08 BMatP= 5.34D-08
 IDIUse=1 WtCom= 1.00D+00 WtEn= 0.00D+00
 Coeff-Com: -0.110D-03 0.171D-03 0.915D-03 0.127D-02 0.218D-02-0.268D-02
 Coeff-Com: -0.760D-01-0.879D-01 0.309D+00 0.853D+00
 Coeff:     -0.110D-03 0.171D-03 0.915D-03 0.127D-02 0.218D-02-0.268D-02
 Coeff:     -0.760D-01-0.879D-01 0.309D+00 0.853D+00
 Gap=     0.263 Goal=   None    Shift=    0.000
 RMSDP=7.94D-06 MaxDP=1.01D-03 DE=-3.18D-07 OVMax= 2.76D-04

 Cycle  11  Pass 1  IDiag  1:
 RMSU=  2.80D-06    CP:  7.12D-01  1.43D+00  9.07D-01  7.34D-01  1.34D+00
                    CP:  1.47D+00  1.78D+00  1.51D+00  1.63D+00  1.28D+00
 E= -1096.58573564776     Delta-E=       -0.000000060114 Rises=F Damp=F
 DIIS: error= 1.05D-06 at cycle  11 NSaved=  11.
 NSaved=11 IEnMin=11 EnMin= -1096.58573564776     IErMin=11 ErrMin= 1.05D-06
 ErrMax= 1.05D-06  0.00D+00 EMaxC= 1.00D-01 BMatC= 2.08D-09 BMatP= 1.26D-08
 IDIUse=1 WtCom= 1.00D+00 WtEn= 0.00D+00
 Coeff-Com:  0.315D-03-0.613D-03-0.136D-02-0.143D-02 0.499D-02 0.157D-01
 Coeff-Com:  0.459D-02-0.707D-01-0.129D+00 0.202D+00 0.976D+00
 Coeff:      0.315D-03-0.613D-03-0.136D-02-0.143D-02 0.499D-02 0.157D-01
 Coeff:      0.459D-02-0.707D-01-0.129D+00 0.202D+00 0.976D+00
 Gap=     0.263 Goal=   None    Shift=    0.000
 RMSDP=3.24D-06 MaxDP=3.87D-04 DE=-6.01D-08 OVMax= 1.22D-04

 Cycle  12  Pass 1  IDiag  1:
 RMSU=  1.23D-06    CP:  7.12D-01  1.43D+00  9.07D-01  7.34D-01  1.34D+00
                    CP:  1.47D+00  1.79D+00  1.53D+00  1.74D+00  1.55D+00
                    CP:  1.22D+00
 E= -1096.58573565913     Delta-E=       -0.000000011361 Rises=F Damp=F
 DIIS: error= 3.81D-07 at cycle  12 NSaved=  12.
 NSaved=12 IEnMin=12 EnMin= -1096.58573565913     IErMin=12 ErrMin= 3.81D-07
 ErrMax= 3.81D-07  0.00D+00 EMaxC= 1.00D-01 BMatC= 3.18D-10 BMatP= 2.08D-09
 IDIUse=1 WtCom= 1.00D+00 WtEn= 0.00D+00
 Coeff-Com:  0.903D-04-0.169D-03-0.477D-03-0.557D-03 0.106D-02 0.465D-02
 Coeff-Com:  0.125D-01-0.561D-02-0.804D-01-0.765D-01 0.250D+00 0.896D+00
 Coeff:      0.903D-04-0.169D-03-0.477D-03-0.557D-03 0.106D-02 0.465D-02
 Coeff:      0.125D-01-0.561D-02-0.804D-01-0.765D-01 0.250D+00 0.896D+00
 Gap=     0.263 Goal=   None    Shift=    0.000
 RMSDP=1.16D-06 MaxDP=1.43D-04 DE=-1.14D-08 OVMax= 4.43D-05

 Cycle  13  Pass 1  IDiag  1:
 RMSU=  4.85D-07    CP:  7.12D-01  1.43D+00  9.07D-01  7.34D-01  1.34D+00
                    CP:  1.47D+00  1.80D+00  1.53D+00  1.78D+00  1.64D+00
                    CP:  1.39D+00  1.23D+00
 E= -1096.58573566029     Delta-E=       -0.000000001161 Rises=F Damp=F
 DIIS: error= 1.58D-07 at cycle  13 NSaved=  13.
 NSaved=13 IEnMin=13 EnMin= -1096.58573566029     IErMin=13 ErrMin= 1.58D-07
 ErrMax= 1.58D-07  0.00D+00 EMaxC= 1.00D-01 BMatC= 7.99D-11 BMatP= 3.18D-10
 IDIUse=1 WtCom= 1.00D+00 WtEn= 0.00D+00
 Coeff-Com: -0.338D-04 0.676D-04 0.113D-03 0.968D-04-0.534D-03-0.143D-02
 Coeff-Com:  0.282D-02 0.117D-01-0.265D-02-0.650D-01-0.110D+00 0.306D+00
 Coeff-Com:  0.858D+00
 Coeff:     -0.338D-04 0.676D-04 0.113D-03 0.968D-04-0.534D-03-0.143D-02
 Coeff:      0.282D-02 0.117D-01-0.265D-02-0.650D-01-0.110D+00 0.306D+00
 Coeff:      0.858D+00
 Gap=     0.263 Goal=   None    Shift=    0.000
 RMSDP=4.74D-07 MaxDP=4.28D-05 DE=-1.16D-09 OVMax= 1.74D-05

 Cycle  14  Pass 1  IDiag  1:
 RMSU=  2.06D-07    CP:  7.12D-01  1.43D+00  9.07D-01  7.34D-01  1.34D+00
                    CP:  1.47D+00  1.80D+00  1.53D+00  1.78D+00  1.67D+00
                    CP:  1.45D+00  1.43D+00  1.25D+00
 E= -1096.58573566067     Delta-E=       -0.000000000382 Rises=F Damp=F
 DIIS: error= 6.79D-08 at cycle  14 NSaved=  14.
 NSaved=14 IEnMin=14 EnMin= -1096.58573566067     IErMin=14 ErrMin= 6.79D-08
 ErrMax= 6.79D-08  0.00D+00 EMaxC= 1.00D-01 BMatC= 1.02D-11 BMatP= 7.99D-11
 IDIUse=1 WtCom= 1.00D+00 WtEn= 0.00D+00
 Coeff-Com: -0.248D-04 0.477D-04 0.115D-03 0.119D-03-0.351D-03-0.121D-02
 Coeff-Com: -0.158D-02 0.469D-02 0.133D-01-0.376D-02-0.697D-01-0.718D-01
 Coeff-Com:  0.189D+00 0.941D+00
 Coeff:     -0.248D-04 0.477D-04 0.115D-03 0.119D-03-0.351D-03-0.121D-02
 Coeff:     -0.158D-02 0.469D-02 0.133D-01-0.376D-02-0.697D-01-0.718D-01
 Coeff:      0.189D+00 0.941D+00
 Gap=     0.263 Goal=   None    Shift=    0.000
 RMSDP=1.91D-07 MaxDP=1.71D-05 DE=-3.82D-10 OVMax= 7.08D-06

 Cycle  15  Pass 1  IDiag  1:
 RMSU=  7.61D-08    CP:  7.12D-01  1.43D+00  9.07D-01  7.34D-01  1.34D+00
                    CP:  1.47D+00  1.80D+00  1.53D+00  1.78D+00  1.67D+00
                    CP:  1.47D+00  1.49D+00  1.46D+00  1.33D+00
 E= -1096.58573566084     Delta-E=       -0.000000000170 Rises=F Damp=F
 DIIS: error= 4.17D-08 at cycle  15 NSaved=  15.
 NSaved=15 IEnMin=15 EnMin= -1096.58573566084     IErMin=15 ErrMin= 4.17D-08
 ErrMax= 4.17D-08  0.00D+00 EMaxC= 1.00D-01 BMatC= 3.37D-12 BMatP= 1.02D-11
 IDIUse=1 WtCom= 1.00D+00 WtEn= 0.00D+00
 Coeff-Com: -0.203D-05 0.343D-05 0.194D-04 0.220D-04-0.421D-04-0.182D-03
 Coeff-Com: -0.125D-02-0.329D-03 0.567D-02 0.123D-01-0.204D-02-0.904D-01
 Coeff-Com: -0.114D+00 0.381D+00 0.810D+00
 Coeff:     -0.203D-05 0.343D-05 0.194D-04 0.220D-04-0.421D-04-0.182D-03
 Coeff:     -0.125D-02-0.329D-03 0.567D-02 0.123D-01-0.204D-02-0.904D-01
 Coeff:     -0.114D+00 0.381D+00 0.810D+00
 Gap=     0.263 Goal=   None    Shift=    0.000
 RMSDP=8.59D-08 MaxDP=5.44D-06 DE=-1.70D-10 OVMax= 2.68D-06

 Cycle  16  Pass 1  IDiag  1:
 RMSU=  4.28D-08    CP:  7.12D-01  1.43D+00  9.07D-01  7.34D-01  1.34D+00
                    CP:  1.47D+00  1.80D+00  1.53D+00  1.78D+00  1.67D+00
                    CP:  1.47D+00  1.51D+00  1.55D+00  1.55D+00  1.40D+00
 E= -1096.58573566115     Delta-E=       -0.000000000316 Rises=F Damp=F
 DIIS: error= 1.26D-08 at cycle  16 NSaved=  16.
 NSaved=16 IEnMin=16 EnMin= -1096.58573566115     IErMin=16 ErrMin= 1.26D-08
 ErrMax= 1.26D-08  0.00D+00 EMaxC= 1.00D-01 BMatC= 4.14D-13 BMatP= 3.37D-12
 IDIUse=1 WtCom= 1.00D+00 WtEn= 0.00D+00
 Coeff-Com:  0.396D-05-0.779D-05-0.153D-04-0.157D-04 0.561D-04 0.172D-03
 Coeff-Com: -0.839D-04-0.947D-03-0.109D-02 0.373D-02 0.129D-01-0.114D-01
 Coeff-Com: -0.734D-01-0.567D-01 0.207D+00 0.920D+00
 Coeff:      0.396D-05-0.779D-05-0.153D-04-0.157D-04 0.561D-04 0.172D-03
 Coeff:     -0.839D-04-0.947D-03-0.109D-02 0.373D-02 0.129D-01-0.114D-01
 Coeff:     -0.734D-01-0.567D-01 0.207D+00 0.920D+00
 Gap=     0.263 Goal=   None    Shift=    0.000
 RMSDP=4.23D-08 MaxDP=3.35D-06 DE=-3.16D-10 OVMax= 1.49D-06

 Cycle  17  Pass 1  IDiag  1:
 RMSU=  1.63D-08    CP:  7.12D-01  1.43D+00  9.07D-01  7.34D-01  1.34D+00
                    CP:  1.47D+00  1.80D+00  1.53D+00  1.79D+00  1.67D+00
                    CP:  1.47D+00  1.52D+00  1.57D+00  1.65D+00  1.66D+00
                    CP:  1.30D+00
 E= -1096.58573566086     Delta-E=        0.000000000296 Rises=F Damp=F
 DIIS: error= 4.76D-09 at cycle  17 NSaved=  17.
 NSaved=17 IEnMin=16 EnMin= -1096.58573566115     IErMin=17 ErrMin= 4.76D-09
 ErrMax= 4.76D-09  0.00D+00 EMaxC= 1.00D-01 BMatC= 1.15D-13 BMatP= 4.14D-13
 IDIUse=1 WtCom= 1.00D+00 WtEn= 0.00D+00
 Coeff-Com:  0.205D-05-0.393D-05-0.102D-04-0.108D-04 0.344D-04 0.110D-03
 Coeff-Com:  0.195D-03-0.320D-03-0.148D-02-0.638D-03 0.595D-02 0.114D-01
 Coeff-Com: -0.117D-01-0.821D-01-0.687D-01 0.365D+00 0.782D+00
 Coeff:      0.205D-05-0.393D-05-0.102D-04-0.108D-04 0.344D-04 0.110D-03
 Coeff:      0.195D-03-0.320D-03-0.148D-02-0.638D-03 0.595D-02 0.114D-01
 Coeff:     -0.117D-01-0.821D-01-0.687D-01 0.365D+00 0.782D+00
 Gap=     0.263 Goal=   None    Shift=    0.000
 RMSDP=1.72D-08 MaxDP=1.34D-06 DE= 2.96D-10 OVMax= 6.04D-07

 Cycle  18  Pass 1  IDiag  1:
 RMSU=  7.70D-09    CP:  7.12D-01  1.43D+00  9.07D-01  7.34D-01  1.34D+00
                    CP:  1.47D+00  1.80D+00  1.53D+00  1.79D+00  1.67D+00
                    CP:  1.47D+00  1.52D+00  1.58D+00  1.68D+00  1.76D+00
                    CP:  1.51D+00  1.18D+00
 E= -1096.58573566073     Delta-E=        0.000000000129 Rises=F Damp=F
 DIIS: error= 2.16D-09 at cycle  18 NSaved=  18.
 NSaved=18 IEnMin=16 EnMin= -1096.58573566115     IErMin=18 ErrMin= 2.16D-09
 ErrMax= 2.16D-09  0.00D+00 EMaxC= 1.00D-01 BMatC= 2.11D-14 BMatP= 1.15D-13
 IDIUse=1 WtCom= 1.00D+00 WtEn= 0.00D+00
 Coeff-Com: -0.207D-06 0.448D-06-0.679D-07-0.177D-06 0.143D-06-0.199D-06
 Coeff-Com:  0.741D-04 0.962D-04-0.263D-03-0.104D-02-0.860D-03 0.620D-02
 Coeff-Com:  0.122D-01-0.985D-02-0.767D-01-0.111D+00 0.251D+00 0.930D+00
 Coeff:     -0.207D-06 0.448D-06-0.679D-07-0.177D-06 0.143D-06-0.199D-06
 Coeff:      0.741D-04 0.962D-04-0.263D-03-0.104D-02-0.860D-03 0.620D-02
 Coeff:      0.122D-01-0.985D-02-0.767D-01-0.111D+00 0.251D+00 0.930D+00
 Gap=     0.263 Goal=   None    Shift=    0.000
 RMSDP=1.05D-08 MaxDP=6.74D-07 DE= 1.29D-10 OVMax= 3.66D-07

 Cycle  19  Pass 1  IDiag  1:
 RMSU=  4.00D-09    CP:  7.12D-01  1.43D+00  9.07D-01  7.34D-01  1.34D+00
                    CP:  1.47D+00  1.80D+00  1.53D+00  1.79D+00  1.67D+00
                    CP:  1.47D+00  1.52D+00  1.58D+00  1.69D+00  1.81D+00
                    CP:  1.65D+00  1.43D+00  1.22D+00
 E= -1096.58573566122     Delta-E=       -0.000000000493 Rises=F Damp=F
 DIIS: error= 8.51D-10 at cycle  19 NSaved=  19.
 NSaved=19 IEnMin=19 EnMin= -1096.58573566122     IErMin=19 ErrMin= 8.51D-10
 ErrMax= 8.51D-10  0.00D+00 EMaxC= 1.00D-01 BMatC= 2.59D-15 BMatP= 2.11D-14
 IDIUse=1 WtCom= 1.00D+00 WtEn= 0.00D+00
 Large coefficients: NSaved= 19 BigCof=    0.00 CofMax=   10.00 Det=-9.11D-15
 Inversion failed.  Reducing to 18 matrices.
 Large coefficients: NSaved= 18 BigCof=    0.00 CofMax=   10.00 Det=-9.29D-15
 Inversion failed.  Reducing to 17 matrices.
 Large coefficients: NSaved= 17 BigCof=    0.00 CofMax=   10.00 Det=-9.45D-15
 Inversion failed.  Reducing to 16 matrices.
 Coeff-Com: -0.455D-07 0.151D-06-0.276D-06-0.735D-05 0.171D-04 0.412D-04
 Coeff-Com:  0.274D-04-0.350D-03-0.373D-03 0.190D-02 0.896D-02-0.651D-02
 Coeff-Com: -0.637D-01-0.387D-01 0.187D+00 0.911D+00
 Coeff:     -0.455D-07 0.151D-06-0.276D-06-0.735D-05 0.171D-04 0.412D-04
 Coeff:      0.274D-04-0.350D-03-0.373D-03 0.190D-02 0.896D-02-0.651D-02
 Coeff:     -0.637D-01-0.387D-01 0.187D+00 0.911D+00
 Gap=     0.263 Goal=   None    Shift=    0.000
 RMSDP=3.19D-09 MaxDP=2.72D-07 DE=-4.93D-10 OVMax= 1.15D-07

 Error on total polarization charges =  0.06248
 SCF Done:  E(RwB97XD) =  -1096.58573566     A.U. after   19 cycles
            NFock= 19  Conv=0.32D-08     -V/T= 2.0045
 KE= 1.091643394744D+03 PE=-7.156991345123D+03 EE= 2.666867921124D+03
 SMD-CDS (non-electrostatic) energy       (kcal/mol) =      -3.09
 (included in total energy above)
 Leave Link  502 at Wed May  7 16:25:50 2025, MaxMem= 16106127360 cpu:           47023.2 elap:            1229.7
 (Enter /cm/shared/apps/Gaussian/g16-C01/g16/l801.exe)
 DoSCS=F DFT=T ScalE2(SS,OS)=  1.000000  1.000000
 Range of M.O.s used for correlation:     1   762
 NBasis=   769 NAE=    90 NBE=    90 NFC=     0 NFV=     0
 NROrb=    762 NOA=    90 NOB=    90 NVA=   672 NVB=   672

 **** Warning!!: The largest alpha MO coefficient is  0.98035180D+02

 Leave Link  801 at Wed May  7 16:25:50 2025, MaxMem= 16106127360 cpu:               0.2 elap:               0.1
 (Enter /cm/shared/apps/Gaussian/g16-C01/g16/l1101.exe)
 Using compressed storage, NAtomX=    45.
 Will process     46 centers per pass.
 R6Disp: Adding Grimme-D2 dispersion energy 1st derivatives to the gradient.
 Leave Link 1101 at Wed May  7 16:25:52 2025, MaxMem= 16106127360 cpu:              59.6 elap:               2.6
 (Enter /cm/shared/apps/Gaussian/g16-C01/g16/l1102.exe)
 Symmetrizing basis deriv contribution to polar:
 IMax=3 JMax=2 DiffMx= 0.00D+00
 Leave Link 1102 at Wed May  7 16:25:53 2025, MaxMem= 16106127360 cpu:               0.7 elap:               0.2
 (Enter /cm/shared/apps/Gaussian/g16-C01/g16/l1110.exe)
 Forming Gx(P) for the SCF density, NAtomX=    45.
 Integral derivatives from FoFJK, PRISM(SPDF).
 Do as many integral derivatives as possible in FoFJK.
 G2DrvN: MDV=   16106122589.
 G2DrvN: will do    46 centers at a time, making    1 passes.
 Calling FoFCou, ICntrl=  3107 FMM=F I1Cent=   0 AccDes= 0.00D+00.
 FoFJK:  IHMeth= 1 ICntrl=    3107 DoSepK=T KAlg= 0 I1Cent=           0 FoldK=F
 IRaf=         1 NMat=       1 IRICut=       1 DoRegI=T DoRafI=F ISym2E= 0 IDoP0=0 IntGTp=1.
 FoFCou: FMM=F IPFlag=           0 FMFlag=      100000 FMFlg1=           0
         NFxFlg=           0 DoJE=F BraDBF=F KetDBF=F FulRan=T
         wScrn=  0.000000 ICntrl=      3507 IOpCl=  0 I1Cent=           0 NGrid=           0
         NMat0=    1 NMatS0=      1 NMatT0=    0 NMatD0=    1 NMtDS0=    0 NMtDT0=    0
 Symmetry not used in FoFCou.
 NEqPCM:  Using equilibrium solvation (IEInf=0, Eps=  24.8520, EpsInf=   1.8526)
 G2PCM: DoFxE=T DoFxN=T DoGrad=T DoDP/DQ/DG/TGxP=FFFF NFrqRd=   0 IEInf=0 SqF1=F DoCFld=F IF1Alg=4.
 GePol: Maximum number of non-zero 1st derivatives   =     251
 End of G2Drv F.D. properties file   721 does not exist.
 End of G2Drv F.D. properties file   722 does not exist.
 End of G2Drv F.D. properties file   788 does not exist.
 Leave Link 1110 at Wed May  7 16:47:44 2025, MaxMem= 16106127360 cpu:           52029.8 elap:            1310.9
 (Enter /cm/shared/apps/Gaussian/g16-C01/g16/l1002.exe)
 Minotr:  Closed shell wavefunction.
          IDoAtm=111111111111111111111111111111111111111111111
 NEqPCM:  Using equilibrium solvation (IEInf=0, Eps=  24.8520, EpsInf=   1.8526)
          Direct CPHF calculation.
          Differentiating once with respect to nuclear coordinates.
          Requested convergence is 1.0D-08 RMS, and 1.0D-07 maximum.
          Secondary convergence is 1.0D-12 RMS, and 1.0D-12 maximum.
          NewPWx=T KeepS1=F KeepF1=F KeepIn=T MapXYZ=F SortEE=F KeepMc=T.
        14111 words used for storage of precomputed grid.
 Two-electron integrals replicated using symmetry.
          MDV=   16106127360 using IRadAn=       1.
          Solving linear equations simultaneously, MaxMat=     360.
 FoF2E skips out because all densities are zero.
 CalDSu exits because no D1Ps are significant.
 FoFJK:  IHMeth= 1 ICntrl=       0 DoSepK=T KAlg= 0 I1Cent=           0 FoldK=F
 IRaf=         1 NMat=     135 IRICut=       1 DoRegI=T DoRafI=F ISym2E= 2 IDoP0=3 IntGTp=3.
          There are   138 degrees of freedom in the 1st order CPHF.  IDoFFX=6 NUNeed=     0.
    132 vectors produced by pass  0 Test12= 6.05D-14 1.00D-09 XBig12= 3.55D-01 9.06D-02.
 AX will form   132 AO Fock derivatives at one time.
    132 vectors produced by pass  1 Test12= 6.05D-14 1.00D-09 XBig12= 2.78D-02 2.74D-02.
    132 vectors produced by pass  2 Test12= 6.05D-14 1.00D-09 XBig12= 1.87D-03 7.59D-03.
    132 vectors produced by pass  3 Test12= 6.05D-14 1.00D-09 XBig12= 2.83D-05 6.12D-04.
    132 vectors produced by pass  4 Test12= 6.05D-14 1.00D-09 XBig12= 3.67D-07 4.78D-05.
    132 vectors produced by pass  5 Test12= 6.05D-14 1.00D-09 XBig12= 3.79D-09 4.28D-06.
    132 vectors produced by pass  6 Test12= 6.05D-14 1.00D-09 XBig12= 2.97D-11 3.11D-07.
     90 vectors produced by pass  7 Test12= 6.05D-14 1.00D-09 XBig12= 1.94D-13 2.82D-08.
      5 vectors produced by pass  8 Test12= 6.05D-14 1.00D-09 XBig12= 1.17D-15 2.15D-09.
 InvSVY:  IOpt=1 It=  1 EMax= 1.22D-15
 Solved reduced A of dimension  1019 with   138 vectors.
 End of Minotr F.D. properties file   721 does not exist.
 End of Minotr F.D. properties file   722 does not exist.
 End of Minotr F.D. properties file   788 does not exist.
 Leave Link 1002 at Wed May  7 19:19:26 2025, MaxMem= 16106127360 cpu:          359014.6 elap:            9102.0
 (Enter /cm/shared/apps/Gaussian/g16-C01/g16/l601.exe)
 Copying SCF densities to generalized density rwf, IOpCl= 0 IROHF=0.

 **********************************************************************

            Population analysis using the SCF Density.

 **********************************************************************

 Orbital symmetries:
       Occupied  (A) (A) (A) (A) (A) (A) (A) (A) (A) (A) (A) (A)
                 (A) (A) (A) (A) (A) (A) (A) (A) (A) (A) (A) (A)
                 (A) (A) (A) (A) (A) (A) (A) (A) (A) (A) (A) (A)
                 (A) (A) (A) (A) (A) (A) (A) (A) (A) (A) (A) (A)
                 (A) (A) (A) (A) (A) (A) (A) (A) (A) (A) (A) (A)
                 (A) (A) (A) (A) (A) (A) (A) (A) (A) (A) (A) (A)
                 (A) (A) (A) (A) (A) (A) (A) (A) (A) (A) (A) (A)
                 (A) (A) (A) (A) (A) (A)
       Virtual   (A) (A) (A) (A) (A) (A) (A) (A) (A) (A) (A) (A)
                 (A) (A) (A) (A) (A) (A) (A) (A) (A) (A) (A) (A)
                 (A) (A) (A) (A) (A) (A) (A) (A) (A) (A) (A) (A)
                 (A) (A) (A) (A) (A) (A) (A) (A) (A) (A) (A) (A)
                 (A) (A) (A) (A) (A) (A) (A) (A) (A) (A) (A) (A)
                 (A) (A) (A) (A) (A) (A) (A) (A) (A) (A) (A) (A)
                 (A) (A) (A) (A) (A) (A) (A) (A) (A) (A) (A) (A)
                 (A) (A) (A) (A) (A) (A) (A) (A) (A) (A) (A) (A)
                 (A) (A) (A) (A) (A) (A) (A) (A) (A) (A) (A) (A)
                 (A) (A) (A) (A) (A) (A) (A) (A) (A) (A) (A) (A)
                 (A) (A) (A) (A) (A) (A) (A) (A) (A) (A) (A) (A)
                 (A) (A) (A) (A) (A) (A) (A) (A) (A) (A) (A) (A)
                 (A) (A) (A) (A) (A) (A) (A) (A) (A) (A) (A) (A)
                 (A) (A) (A) (A) (A) (A) (A) (A) (A) (A) (A) (A)
                 (A) (A) (A) (A) (A) (A) (A) (A) (A) (A) (A) (A)
                 (A) (A) (A) (A) (A) (A) (A) (A) (A) (A) (A) (A)
                 (A) (A) (A) (A) (A) (A) (A) (A) (A) (A) (A) (A)
                 (A) (A) (A) (A) (A) (A) (A) (A) (A) (A) (A) (A)
                 (A) (A) (A) (A) (A) (A) (A) (A) (A) (A) (A) (A)
                 (A) (A) (A) (A) (A) (A) (A) (A) (A) (A) (A) (A)
                 (A) (A) (A) (A) (A) (A) (A) (A) (A) (A) (A) (A)
                 (A) (A) (A) (A) (A) (A) (A) (A) (A) (A) (A) (A)
                 (A) (A) (A) (A) (A) (A) (A) (A) (A) (A) (A) (A)
                 (A) (A) (A) (A) (A) (A) (A) (A) (A) (A) (A) (A)
                 (A) (A) (A) (A) (A) (A) (A) (A) (A) (A) (A) (A)
                 (A) (A) (A) (A) (A) (A) (A) (A) (A) (A) (A) (A)
                 (A) (A) (A) (A) (A) (A) (A) (A) (A) (A) (A) (A)
                 (A) (A) (A) (A) (A) (A) (A) (A) (A) (A) (A) (A)
                 (A) (A) (A) (A) (A) (A) (A) (A) (A) (A) (A) (A)
                 (A) (A) (A) (A) (A) (A) (A) (A) (A) (A) (A) (A)
                 (A) (A) (A) (A) (A) (A) (A) (A) (A) (A) (A) (A)
                 (A) (A) (A) (A) (A) (A) (A) (A) (A) (A) (A) (A)
                 (A) (A) (A) (A) (A) (A) (A) (A) (A) (A) (A) (A)
                 (A) (A) (A) (A) (A) (A) (A) (A) (A) (A) (A) (A)
                 (A) (A) (A) (A) (A) (A) (A) (A) (A) (A) (A) (A)
                 (A) (A) (A) (A) (A) (A) (A) (A) (A) (A) (A) (A)
                 (A) (A) (A) (A) (A) (A) (A) (A) (A) (A) (A) (A)
                 (A) (A) (A) (A) (A) (A) (A) (A) (A) (A) (A) (A)
                 (A) (A) (A) (A) (A) (A) (A) (A) (A) (A) (A) (A)
                 (A) (A) (A) (A) (A) (A) (A) (A) (A) (A) (A) (A)
                 (A) (A) (A) (A) (A) (A) (A) (A) (A) (A) (A) (A)
                 (A) (A) (A) (A) (A) (A) (A) (A) (A) (A) (A) (A)
                 (A) (A) (A) (A) (A) (A) (A) (A) (A) (A) (A) (A)
                 (A) (A) (A) (A) (A) (A) (A) (A) (A) (A) (A) (A)
                 (A) (A) (A) (A) (A) (A) (A) (A) (A) (A) (A) (A)
                 (A) (A) (A) (A) (A) (A) (A) (A) (A) (A) (A) (A)
                 (A) (A) (A) (A) (A) (A) (A) (A) (A) (A) (A) (A)
                 (A) (A) (A) (A) (A) (A) (A) (A) (A) (A) (A) (A)
                 (A) (A) (A) (A) (A) (A) (A) (A) (A) (A) (A) (A)
                 (A) (A) (A) (A) (A) (A) (A) (A) (A) (A) (A) (A)
                 (A) (A) (A) (A) (A) (A) (A) (A) (A) (A) (A) (A)
                 (A) (A) (A) (A) (A) (A) (A) (A) (A) (A) (A) (A)
                 (A) (A) (A) (A) (A) (A) (A) (A) (A) (A) (A) (A)
                 (A) (A) (A) (A) (A) (A) (A) (A) (A) (A) (A) (A)
                 (A) (A) (A) (A) (A) (A) (A) (A) (A) (A) (A) (A)
                 (A) (A) (A) (A) (A) (A) (A) (A) (A) (A) (A) (A)
 The electronic state is 1-A.
 Alpha  occ. eigenvalues --  -24.81036 -14.46147 -14.43058 -10.37939 -10.36759
 Alpha  occ. eigenvalues --  -10.36731 -10.33022 -10.32686 -10.30644 -10.30425
 Alpha  occ. eigenvalues --  -10.29978 -10.29506 -10.29328 -10.29313 -10.29292
 Alpha  occ. eigenvalues --  -10.29250 -10.29095 -10.29058 -10.29040 -10.28952
 Alpha  occ. eigenvalues --  -10.28705 -10.28484 -10.28434 -10.28226 -10.28103
 Alpha  occ. eigenvalues --  -10.27234  -1.32028  -1.09163  -1.03156  -0.97629
 Alpha  occ. eigenvalues --   -0.97133  -0.96175  -0.90578  -0.89443  -0.86979
 Alpha  occ. eigenvalues --   -0.85598  -0.84857  -0.84622  -0.83715  -0.80036
 Alpha  occ. eigenvalues --   -0.77314  -0.75810  -0.71745  -0.70769  -0.70353
 Alpha  occ. eigenvalues --   -0.69862  -0.67538  -0.66537  -0.65546  -0.63027
 Alpha  occ. eigenvalues --   -0.61477  -0.60847  -0.59459  -0.58703  -0.57126
 Alpha  occ. eigenvalues --   -0.56249  -0.55685  -0.54920  -0.54386  -0.53795
 Alpha  occ. eigenvalues --   -0.52867  -0.52171  -0.51793  -0.51095  -0.50678
 Alpha  occ. eigenvalues --   -0.50457  -0.50337  -0.49888  -0.49090  -0.47698
 Alpha  occ. eigenvalues --   -0.47332  -0.46813  -0.45625  -0.45367  -0.44885
 Alpha  occ. eigenvalues --   -0.43631  -0.43361  -0.42976  -0.42573  -0.41940
 Alpha  occ. eigenvalues --   -0.41483  -0.37587  -0.35973  -0.35043  -0.33961
 Alpha  occ. eigenvalues --   -0.33471  -0.33245  -0.32434  -0.30591  -0.27236
 Alpha virt. eigenvalues --   -0.00895   0.00237   0.03363   0.03645   0.03822
 Alpha virt. eigenvalues --    0.04084   0.04616   0.04644   0.04946   0.05178
 Alpha virt. eigenvalues --    0.05292   0.05465   0.05780   0.05892   0.05988
 Alpha virt. eigenvalues --    0.06363   0.06533   0.06706   0.06986   0.07100
 Alpha virt. eigenvalues --    0.07476   0.07848   0.07926   0.08244   0.08708
 Alpha virt. eigenvalues --    0.09244   0.09343   0.09748   0.10090   0.10365
 Alpha virt. eigenvalues --    0.10593   0.10958   0.11031   0.11298   0.11396
 Alpha virt. eigenvalues --    0.11661   0.11815   0.12160   0.12313   0.12528
 Alpha virt. eigenvalues --    0.12579   0.12787   0.13149   0.13278   0.13417
 Alpha virt. eigenvalues --    0.13555   0.13922   0.14138   0.14256   0.14323
 Alpha virt. eigenvalues --    0.14560   0.14706   0.15098   0.15160   0.15225
 Alpha virt. eigenvalues --    0.15367   0.15756   0.15930   0.16106   0.16285
 Alpha virt. eigenvalues --    0.16486   0.16863   0.16953   0.17168   0.17400
 Alpha virt. eigenvalues --    0.17796   0.18116   0.18183   0.18359   0.18935
 Alpha virt. eigenvalues --    0.19205   0.19340   0.19477   0.19854   0.19921
 Alpha virt. eigenvalues --    0.20218   0.20345   0.20593   0.20685   0.20857
 Alpha virt. eigenvalues --    0.21108   0.21626   0.21715   0.22064   0.22138
 Alpha virt. eigenvalues --    0.22312   0.22553   0.22747   0.22956   0.23169
 Alpha virt. eigenvalues --    0.23366   0.23771   0.23836   0.24080   0.24081
 Alpha virt. eigenvalues --    0.24524   0.24627   0.24758   0.24902   0.25011
 Alpha virt. eigenvalues --    0.25158   0.25280   0.25658   0.25970   0.26225
 Alpha virt. eigenvalues --    0.26428   0.26536   0.26778   0.26954   0.27033
 Alpha virt. eigenvalues --    0.27278   0.27381   0.27743   0.27989   0.28077
 Alpha virt. eigenvalues --    0.28231   0.28321   0.28536   0.28698   0.28843
 Alpha virt. eigenvalues --    0.28969   0.29189   0.29307   0.29463   0.29638
 Alpha virt. eigenvalues --    0.30022   0.30448   0.30476   0.30799   0.30939
 Alpha virt. eigenvalues --    0.31175   0.31445   0.31561   0.31663   0.31898
 Alpha virt. eigenvalues --    0.32136   0.32393   0.32440   0.32800   0.33140
 Alpha virt. eigenvalues --    0.33232   0.33753   0.33821   0.34280   0.34353
 Alpha virt. eigenvalues --    0.34445   0.34680   0.35043   0.35304   0.35449
 Alpha virt. eigenvalues --    0.35468   0.35549   0.35872   0.36189   0.36503
 Alpha virt. eigenvalues --    0.36569   0.36853   0.37016   0.37244   0.37319
 Alpha virt. eigenvalues --    0.37492   0.37673   0.37908   0.38337   0.38461
 Alpha virt. eigenvalues --    0.38858   0.39111   0.39217   0.39439   0.39558
 Alpha virt. eigenvalues --    0.39793   0.39973   0.40261   0.40557   0.40992
 Alpha virt. eigenvalues --    0.41269   0.41398   0.41646   0.41760   0.42119
 Alpha virt. eigenvalues --    0.42365   0.42552   0.42669   0.42796   0.43067
 Alpha virt. eigenvalues --    0.43650   0.43839   0.44090   0.44392   0.44465
 Alpha virt. eigenvalues --    0.44617   0.44733   0.45450   0.45478   0.45767
 Alpha virt. eigenvalues --    0.46079   0.46161   0.46288   0.46587   0.46736
 Alpha virt. eigenvalues --    0.47132   0.47224   0.47283   0.47536   0.47575
 Alpha virt. eigenvalues --    0.47738   0.48208   0.48376   0.48659   0.48903
 Alpha virt. eigenvalues --    0.49022   0.49160   0.49181   0.49398   0.49598
 Alpha virt. eigenvalues --    0.49758   0.50185   0.50507   0.50546   0.50687
 Alpha virt. eigenvalues --    0.50880   0.51242   0.51427   0.51631   0.51716
 Alpha virt. eigenvalues --    0.52027   0.52192   0.52476   0.52529   0.52840
 Alpha virt. eigenvalues --    0.53030   0.53357   0.53570   0.53683   0.53952
 Alpha virt. eigenvalues --    0.53959   0.54337   0.54426   0.55046   0.55274
 Alpha virt. eigenvalues --    0.55320   0.55426   0.55876   0.56082   0.56144
 Alpha virt. eigenvalues --    0.56778   0.56923   0.57098   0.57240   0.57462
 Alpha virt. eigenvalues --    0.57744   0.58099   0.58319   0.58585   0.58799
 Alpha virt. eigenvalues --    0.58901   0.59295   0.59723   0.59885   0.60080
 Alpha virt. eigenvalues --    0.60144   0.60729   0.61060   0.61248   0.61674
 Alpha virt. eigenvalues --    0.62047   0.62361   0.62572   0.62835   0.63047
 Alpha virt. eigenvalues --    0.63490   0.64015   0.64118   0.64289   0.64949
 Alpha virt. eigenvalues --    0.65081   0.65248   0.65714   0.66236   0.66888
 Alpha virt. eigenvalues --    0.66929   0.67387   0.67422   0.68050   0.68520
 Alpha virt. eigenvalues --    0.68620   0.68827   0.69179   0.69399   0.69704
 Alpha virt. eigenvalues --    0.70111   0.70569   0.70852   0.71163   0.71630
 Alpha virt. eigenvalues --    0.71786   0.72254   0.72499   0.72718   0.73109
 Alpha virt. eigenvalues --    0.73677   0.74160   0.74225   0.74599   0.74861
 Alpha virt. eigenvalues --    0.75194   0.75528   0.76354   0.76518   0.76898
 Alpha virt. eigenvalues --    0.77116   0.77629   0.77949   0.78021   0.78604
 Alpha virt. eigenvalues --    0.78891   0.79095   0.79713   0.79943   0.80318
 Alpha virt. eigenvalues --    0.81047   0.81302   0.81709   0.82268   0.82494
 Alpha virt. eigenvalues --    0.82603   0.82955   0.83346   0.83724   0.84439
 Alpha virt. eigenvalues --    0.84570   0.84776   0.85007   0.85615   0.85857
 Alpha virt. eigenvalues --    0.86445   0.86856   0.87544   0.87770   0.88097
 Alpha virt. eigenvalues --    0.88226   0.88909   0.89189   0.89676   0.90946
 Alpha virt. eigenvalues --    0.91121   0.91910   0.92598   0.93308   0.93807
 Alpha virt. eigenvalues --    0.94124   0.95129   0.95743   0.96532   0.97082
 Alpha virt. eigenvalues --    0.97920   0.98401   0.98434   0.99019   0.99886
 Alpha virt. eigenvalues --    1.00438   1.01178   1.01212   1.01605   1.01888
 Alpha virt. eigenvalues --    1.02290   1.02685   1.03269   1.03764   1.04032
 Alpha virt. eigenvalues --    1.04595   1.04998   1.05485   1.05872   1.06677
 Alpha virt. eigenvalues --    1.07237   1.07743   1.08125   1.08530   1.09091
 Alpha virt. eigenvalues --    1.09679   1.10292   1.10699   1.11134   1.11676
 Alpha virt. eigenvalues --    1.12205   1.12502   1.12834   1.13416   1.13537
 Alpha virt. eigenvalues --    1.13819   1.14886   1.15325   1.15889   1.16158
 Alpha virt. eigenvalues --    1.16272   1.16842   1.17440   1.17662   1.18182
 Alpha virt. eigenvalues --    1.18802   1.19345   1.19676   1.19941   1.20483
 Alpha virt. eigenvalues --    1.21232   1.21988   1.22211   1.23130   1.23652
 Alpha virt. eigenvalues --    1.24077   1.24731   1.24954   1.26427   1.26699
 Alpha virt. eigenvalues --    1.27437   1.28855   1.29367   1.30522   1.30812
 Alpha virt. eigenvalues --    1.31805   1.32180   1.33132   1.34196   1.34686
 Alpha virt. eigenvalues --    1.36176   1.37200   1.37608   1.38360   1.39709
 Alpha virt. eigenvalues --    1.40557   1.40866   1.41804   1.42939   1.43125
 Alpha virt. eigenvalues --    1.45382   1.46745   1.48223   1.49108   1.49432
 Alpha virt. eigenvalues --    1.51678   1.53192   1.54616   1.55648   1.57475
 Alpha virt. eigenvalues --    1.57800   1.59423   1.59648   1.60810   1.61598
 Alpha virt. eigenvalues --    1.62265   1.62643   1.64960   1.65485   1.65856
 Alpha virt. eigenvalues --    1.66378   1.67216   1.67618   1.68607   1.69497
 Alpha virt. eigenvalues --    1.70225   1.71321   1.71860   1.72309   1.73243
 Alpha virt. eigenvalues --    1.73643   1.74467   1.75484   1.76180   1.76943
 Alpha virt. eigenvalues --    1.77527   1.77912   1.79585   1.79859   1.80708
 Alpha virt. eigenvalues --    1.81086   1.82342   1.83269   1.83706   1.83917
 Alpha virt. eigenvalues --    1.85338   1.85705   1.87031   1.87502   1.89367
 Alpha virt. eigenvalues --    1.89878   1.91051   1.91356   1.92070   1.93711
 Alpha virt. eigenvalues --    1.94151   1.94768   1.95263   1.96761   1.96873
 Alpha virt. eigenvalues --    1.98149   1.98396   1.99447   1.99541   2.00841
 Alpha virt. eigenvalues --    2.01083   2.02816   2.03473   2.03717   2.04553
 Alpha virt. eigenvalues --    2.04808   2.05473   2.06213   2.06464   2.06808
 Alpha virt. eigenvalues --    2.07154   2.07863   2.08575   2.09560   2.10109
 Alpha virt. eigenvalues --    2.10746   2.11443   2.11796   2.12338   2.12565
 Alpha virt. eigenvalues --    2.13613   2.14242   2.14570   2.15839   2.16680
 Alpha virt. eigenvalues --    2.18077   2.18316   2.20129   2.20643   2.21375
 Alpha virt. eigenvalues --    2.22452   2.22564   2.24219   2.24803   2.24988
 Alpha virt. eigenvalues --    2.26059   2.27368   2.27600   2.28286   2.28615
 Alpha virt. eigenvalues --    2.29705   2.30342   2.31323   2.32400   2.33535
 Alpha virt. eigenvalues --    2.34053   2.35374   2.36085   2.36512   2.37453
 Alpha virt. eigenvalues --    2.38138   2.40039   2.40514   2.40819   2.41961
 Alpha virt. eigenvalues --    2.42304   2.43297   2.43455   2.44798   2.45397
 Alpha virt. eigenvalues --    2.45883   2.46094   2.46943   2.47697   2.47794
 Alpha virt. eigenvalues --    2.48611   2.49010   2.49271   2.49608   2.50712
 Alpha virt. eigenvalues --    2.51185   2.52891   2.53481   2.54475   2.55698
 Alpha virt. eigenvalues --    2.56778   2.57285   2.57745   2.58648   2.59462
 Alpha virt. eigenvalues --    2.60792   2.61026   2.62427   2.63519   2.63872
 Alpha virt. eigenvalues --    2.64477   2.65893   2.67026   2.68247   2.68522
 Alpha virt. eigenvalues --    2.69497   2.70445   2.71537   2.72220   2.72696
 Alpha virt. eigenvalues --    2.74262   2.75215   2.75653   2.76276   2.76734
 Alpha virt. eigenvalues --    2.77573   2.78166   2.78831   2.80164   2.80788
 Alpha virt. eigenvalues --    2.81436   2.81789   2.83583   2.84034   2.84341
 Alpha virt. eigenvalues --    2.86028   2.86531   2.87142   2.88104   2.89475
 Alpha virt. eigenvalues --    2.91021   2.91510   2.93101   2.94607   2.95536
 Alpha virt. eigenvalues --    2.96226   2.97919   2.99372   3.00642   3.02548
 Alpha virt. eigenvalues --    3.03285   3.04812   3.06460   3.08644   3.09777
 Alpha virt. eigenvalues --    3.10578   3.12319   3.12948   3.13934   3.15768
 Alpha virt. eigenvalues --    3.17366   3.18955   3.20497   3.21239   3.23134
 Alpha virt. eigenvalues --    3.23315   3.25727   3.26637   3.27470   3.28424
 Alpha virt. eigenvalues --    3.29527   3.30467   3.31741   3.32425   3.34959
 Alpha virt. eigenvalues --    3.35794   3.37278   3.38599   3.41777   3.43715
 Alpha virt. eigenvalues --    3.44601   3.45176   3.46669   3.48074   3.49072
 Alpha virt. eigenvalues --    3.51386   3.52293   3.53263   3.55605   3.57968
 Alpha virt. eigenvalues --    3.59690   3.64241   3.67269   3.78494   3.94488
 Alpha virt. eigenvalues --    3.96798   4.00294
          Condensed to atoms (all electrons):
               1          2          3          4          5          6
     1  C   27.498279  -8.111453   0.490484   0.948542   0.151561  -1.833230
     2  C   -8.111453  26.286995  -3.343769  -5.331357  -2.336207  -0.340863
     3  F    0.490484  -3.343769  12.214619   0.958421   0.238805   0.077169
     4  C    0.948542  -5.331357   0.958421  28.084477  -4.279782  -6.245135
     5  C    0.151561  -2.336207   0.238805  -4.279782  16.117064   0.408589
     6  N   -1.833230  -0.340863   0.077169  -6.245135   0.408589  18.887687
     7  H    0.029894  -0.193968  -0.046103   0.066490  -0.298388   0.117947
     8  C   -0.109643  -0.516210  -0.147395  -0.451125  -0.519438  -3.662656
     9  C   -0.961329  -0.302568   0.019053   0.773848  -0.308444  -0.520805
    10  C    3.467366  -0.730483   0.055564  -0.302320  -0.720489  -0.479581
    11  C   -1.021343   0.276773   0.021811  -1.102466   0.559761   1.396377
    12  C   -0.246605   0.028468  -0.008683  -0.844580   0.218560   0.625923
    13  C   -0.993517  -0.239574  -0.038412  -1.380701   0.490016   0.711235
    14  H   -0.011142  -0.028403   0.000499  -0.042384   0.098863  -0.223297
    15  H   -0.032282  -0.003297  -0.000418  -0.069577   0.017146   0.047802
    16  H   -0.259090   0.006955  -0.010452  -0.185453   0.052700   0.115261
    17  H    0.014619  -0.006535   0.001038   0.078729  -0.037212  -0.055359
    18  N   -5.098793  -2.423491   0.152918   0.319754   1.095836   0.384211
    19  H   -0.045242  -0.057175  -0.017938  -0.325064   0.604366   0.095823
    20  C    1.447956   1.088893  -0.333466  -3.687289  -2.441258   0.155381
    21  C   -0.383798  -0.156335  -0.019719   0.655463  -1.915185  -0.416683
    22  C   -0.291542  -0.269294   0.017468  -0.686285  -0.711384  -0.392255
    23  C   -0.381019  -0.811494   0.113623   2.003068  -1.328424  -0.949949
    24  C   -0.774690   0.008751   0.073203  -1.333962   1.409310   0.701352
    25  C    0.107276   0.349584   0.001441  -0.330446   0.183385   0.173880
    26  H   -0.084546  -0.097780  -0.001883  -0.176628   0.076474  -0.110519
    27  H   -0.028396  -0.010545   0.038731   0.072694  -0.199194  -0.050439
    28  H   -0.015438  -0.035738   0.007661  -0.082113   0.048166   0.048067
    29  H   -0.008972   0.024241   0.000389   0.023278  -0.047889   0.013542
    30  C    0.057802   0.028210  -0.005117  -0.084452  -0.067185   0.020846
    31  C  -10.422000   1.971955   0.085757   0.007924  -0.132375   0.819110
    32  C    0.288191  -0.038532  -0.001291  -0.120941   0.008441  -0.025719
    33  C   -0.564965   0.186904  -0.115662  -0.724774  -0.177807   0.101284
    34  C    0.778550   0.233091  -0.282669  -0.042378   0.008363  -0.589368
    35  C    0.370366  -0.856036   0.088952   0.254175   0.026030  -0.031703
    36  C    0.208256   0.126828  -0.000504   0.039895   0.049591   0.081892
    37  H   -0.074144   0.144950  -0.007118   0.000570  -0.081618  -0.049534
    38  H   -0.118955   0.127839  -0.182223  -0.131355   0.034088  -0.105566
    39  H    0.022565  -0.071413   0.011528   0.018425   0.000461   0.006883
    40  H    0.006615  -0.021571   0.002494   0.019104   0.002902   0.002829
    41  H    0.005160  -0.002968  -0.001246  -0.010695  -0.000440  -0.000564
    42  H    0.004002  -0.001511  -0.000170   0.003654  -0.022227  -0.000568
    43  H    0.004550  -0.002691  -0.000237  -0.022282   0.024443   0.004249
    44  H    0.002335   0.009805  -0.000844   0.001327  -0.017650  -0.003145
    45  H   -0.024031   0.029014  -0.024419   0.236904  -0.019199  -0.170477
               7          8          9         10         11         12
     1  C    0.029894  -0.109643  -0.961329   3.467366  -1.021343  -0.246605
     2  C   -0.193968  -0.516210  -0.302568  -0.730483   0.276773   0.028468
     3  F   -0.046103  -0.147395   0.019053   0.055564   0.021811  -0.008683
     4  C    0.066490  -0.451125   0.773848  -0.302320  -1.102466  -0.844580
     5  C   -0.298388  -0.519438  -0.308444  -0.720489   0.559761   0.218560
     6  N    0.117947  -3.662656  -0.520805  -0.479581   1.396377   0.625923
     7  H    1.189283  -0.186737   0.062438   0.140544  -0.064049  -0.051230
     8  C   -0.186737  23.997202   0.721973  -4.833614  -3.680247  -0.201732
     9  C    0.062438   0.721973  10.694325  -0.630186   0.317259  -1.076949
    10  C    0.140544  -4.833614  -0.630186  22.930570  -0.892108   0.279733
    11  C   -0.064049  -3.680247   0.317259  -0.892108  10.469283  -0.808116
    12  C   -0.051230  -0.201732  -1.076949   0.279733  -0.808116   8.536937
    13  C   -0.136918  -4.368047  -3.758578  -3.067573   0.087314   0.924336
    14  H   -0.027885  -0.204562   0.075457  -0.251900   0.702857  -0.284939
    15  H   -0.001546  -0.119220  -0.081116   0.208556  -0.442066   0.459789
    16  H   -0.015669  -0.246630  -0.322149  -0.282880   0.035393   0.185970
    17  H    0.001191   0.204380   0.478213  -0.113023   0.189620  -0.368331
    18  N   -0.118757  -1.487229   1.302403  -5.885262   0.841862  -0.749783
    19  H   -0.007071   0.037425  -0.021658  -0.104055   0.061043   0.028630
    20  C   -0.081315   0.750895   0.084315   0.615805  -0.499061  -0.438757
    21  C   -0.001036   0.822553   0.389655   0.275369  -0.480121   0.462109
    22  C   -0.080752   0.635131  -0.291108  -0.776077  -0.415202   0.231619
    23  C   -0.003628   0.056425   0.372957   0.241715  -0.246277   0.033620
    24  C   -0.056091  -0.367282  -0.222998  -1.615294   0.372112  -0.142237
    25  C   -0.003141  -0.869170  -0.066467   0.130301   0.499761  -0.362038
    26  H    0.006818   0.141760   0.013727  -0.240108   0.085458  -0.010634
    27  H    0.014188  -0.071149   0.043123  -0.018959  -0.009466  -0.021080
    28  H    0.003328  -0.021383  -0.046702  -0.192333   0.029332  -0.006952
    29  H    0.000575  -0.001415   0.016924   0.001194   0.032659   0.028184
    30  C   -0.007640  -0.030103  -0.332717  -0.145540  -0.025356   0.057978
    31  C    0.408095  -0.512582   0.590822  -2.285681   0.330061  -0.193356
    32  C   -0.019655   0.030124  -0.019100   0.013808  -0.001989   0.001163
    33  C    0.148604   0.293213  -0.128132   0.664420   0.023762   0.026324
    34  C   -0.327662   0.130039  -0.078010   0.091518  -0.126166   0.042163
    35  C    0.025018  -0.093421   0.017010  -0.083899  -0.017803  -0.004668
    36  C   -0.016726  -0.009230  -0.019438  -0.410519   0.026143  -0.004654
    37  H    0.030640   0.201660  -0.041913  -0.076801  -0.025642  -0.005327
    38  H   -0.153660   0.118285  -0.014863  -0.118270  -0.001914   0.008570
    39  H    0.010656  -0.011458   0.000776  -0.004014   0.000047  -0.000341
    40  H   -0.004478  -0.016735   0.002405  -0.018358   0.000965  -0.000004
    41  H   -0.001392   0.004614  -0.000789  -0.007075  -0.000095   0.000197
    42  H   -0.000446   0.001651  -0.001701  -0.006517  -0.003116   0.003736
    43  H   -0.000155  -0.030729  -0.077754  -0.034294  -0.001232  -0.003724
    44  H   -0.001171   0.010256   0.015255   0.038525  -0.003770   0.003017
    45  H    0.011681   0.063083   0.029839  -0.002756  -0.073444  -0.020606
              13         14         15         16         17         18
     1  C   -0.993517  -0.011142  -0.032282  -0.259090   0.014619  -5.098793
     2  C   -0.239574  -0.028403  -0.003297   0.006955  -0.006535  -2.423491
     3  F   -0.038412   0.000499  -0.000418  -0.010452   0.001038   0.152918
     4  C   -1.380701  -0.042384  -0.069577  -0.185453   0.078729   0.319754
     5  C    0.490016   0.098863   0.017146   0.052700  -0.037212   1.095836
     6  N    0.711235  -0.223297   0.047802   0.115261  -0.055359   0.384211
     7  H   -0.136918  -0.027885  -0.001546  -0.015669   0.001191  -0.118757
     8  C   -4.368047  -0.204562  -0.119220  -0.246630   0.204380  -1.487229
     9  C   -3.758578   0.075457  -0.081116  -0.322149   0.478213   1.302403
    10  C   -3.067573  -0.251900   0.208556  -0.282880  -0.113023  -5.885262
    11  C    0.087314   0.702857  -0.442066   0.035393   0.189620   0.841862
    12  C    0.924336  -0.284939   0.459789   0.185970  -0.368331  -0.749783
    13  C   17.765177   0.119030   0.018103   0.695428  -0.389285   0.069362
    14  H    0.119030   0.651903  -0.140644   0.000511   0.024338   0.048703
    15  H    0.018103  -0.140644   0.837037   0.037335  -0.144462  -0.024515
    16  H    0.695428   0.000511   0.037335   1.341753  -0.195122  -0.437160
    17  H   -0.389285   0.024338  -0.144462  -0.195122   0.711722   0.112959
    18  N    0.069362   0.048703  -0.024515  -0.437160   0.112959  22.420579
    19  H    0.058272   0.006934   0.000869   0.006167  -0.001578   0.040804
    20  C   -1.059240  -0.079112  -0.009814  -0.145434   0.028802  -0.600069
    21  C   -0.463685  -0.019557   0.016137   0.038949   0.022892  -0.579018
    22  C    1.086688   0.038019   0.006169   0.132027  -0.053950  -0.413613
    23  C    0.153323   0.015776  -0.012667   0.030863   0.008847   0.126383
    24  C    0.434868   0.011558   0.008531   0.015714  -0.016469   1.035901
    25  C   -0.202271   0.011691  -0.015471  -0.040388   0.056041   0.471991
    26  H    0.104972   0.024159  -0.015837   0.013894  -0.006971  -0.008825
    27  H   -0.095928  -0.003505  -0.002477  -0.017823   0.003000  -0.122824
    28  H    0.142223   0.001497   0.001095   0.023185  -0.003247   0.091442
    29  H   -0.052578   0.006099  -0.008715  -0.002473   0.002515   0.015291
    30  C    0.581347  -0.004413   0.005138   0.050810  -0.035977  -0.092654
    31  C   -0.627774   0.015780  -0.011486  -0.161418   0.019800   0.125403
    32  C   -0.024727  -0.000320   0.000072   0.002570  -0.000570   0.015267
    33  C   -0.364431  -0.003764   0.000600  -0.073196  -0.001582  -2.301995
    34  C    0.352945  -0.004291   0.001939   0.060518  -0.008316   0.753865
    35  C    0.049882   0.000636  -0.000112  -0.007534   0.000632  -0.039518
    36  C    0.085330  -0.000186   0.000305   0.004625  -0.000110   0.481820
    37  H   -0.343959  -0.003510  -0.003932  -0.128162   0.003504  -0.777436
    38  H    0.048596   0.000360   0.000323   0.010401  -0.001144   0.085970
    39  H    0.002282   0.000058  -0.000009  -0.000685   0.000038   0.004332
    40  H    0.037920   0.000115   0.000064   0.005249  -0.000039   0.081016
    41  H   -0.000923  -0.000033   0.000004   0.000263  -0.000074  -0.010094
    42  H    0.010614  -0.000243   0.000338   0.005439   0.000274  -0.007713
    43  H    0.141968  -0.000657   0.001512   0.009146  -0.016418  -0.009416
    44  H   -0.031035  -0.000187  -0.000382  -0.001207   0.003661  -0.009530
    45  H   -0.052173  -0.022435   0.005146  -0.005861   0.000083   0.031693
              19         20         21         22         23         24
     1  C   -0.045242   1.447956  -0.383798  -0.291542  -0.381019  -0.774690
     2  C   -0.057175   1.088893  -0.156335  -0.269294  -0.811494   0.008751
     3  F   -0.017938  -0.333466  -0.019719   0.017468   0.113623   0.073203
     4  C   -0.325064  -3.687289   0.655463  -0.686285   2.003068  -1.333962
     5  C    0.604366  -2.441258  -1.915185  -0.711384  -1.328424   1.409310
     6  N    0.095823   0.155381  -0.416683  -0.392255  -0.949949   0.701352
     7  H   -0.007071  -0.081315  -0.001036  -0.080752  -0.003628  -0.056091
     8  C    0.037425   0.750895   0.822553   0.635131   0.056425  -0.367282
     9  C   -0.021658   0.084315   0.389655  -0.291108   0.372957  -0.222998
    10  C   -0.104055   0.615805   0.275369  -0.776077   0.241715  -1.615294
    11  C    0.061043  -0.499061  -0.480121  -0.415202  -0.246277   0.372112
    12  C    0.028630  -0.438757   0.462109   0.231619   0.033620  -0.142237
    13  C    0.058272  -1.059240  -0.463685   1.086688   0.153323   0.434868
    14  H    0.006934  -0.079112  -0.019557   0.038019   0.015776   0.011558
    15  H    0.000869  -0.009814   0.016137   0.006169  -0.012667   0.008531
    16  H    0.006167  -0.145434   0.038949   0.132027   0.030863   0.015714
    17  H   -0.001578   0.028802   0.022892  -0.053950   0.008847  -0.016469
    18  N    0.040804  -0.600069  -0.579018  -0.413613   0.126383   1.035901
    19  H    0.742464   0.088942   0.017456  -0.091538  -0.093886  -0.013680
    20  C    0.088942  20.470646  -0.115028  -2.200642  -4.039892  -0.501591
    21  C    0.017456  -0.115028  19.781659   0.167383   0.322036  -3.782929
    22  C   -0.091538  -2.200642   0.167383  14.749837  -0.981628  -0.045906
    23  C   -0.093886  -4.039892   0.322036  -0.981628  17.106325  -4.540825
    24  C   -0.013680  -0.501591  -3.782929  -0.045906  -4.540825  14.944840
    25  C   -0.032047   0.063439  -3.728538  -3.048920  -0.347807   0.377045
    26  H    0.025795  -0.464049  -0.098657   0.483607  -0.204255   0.360328
    27  H   -0.090465  -0.338844  -0.030129  -0.280119   0.102059  -0.434301
    28  H    0.007088  -0.178607  -0.165718   0.264133  -0.582891   0.657288
    29  H   -0.001643  -0.142081   0.013749  -0.335902   0.164455  -0.122787
    30  C   -0.007619  -0.705280  -2.227560   0.040023   0.058086  -0.918707
    31  C   -0.054548  -0.784055  -0.178404  -0.170557   0.161394   0.525528
    32  C   -0.000764   0.039065  -0.010277   0.004820  -0.060428   0.009575
    33  C   -0.006183   0.217642   0.037175   0.052375  -0.266586  -0.081403
    34  C    0.018804   0.095561   0.022580   0.089660   0.075487  -0.127062
    35  C    0.000146  -0.013700   0.014067  -0.000127   0.036481   0.006166
    36  C    0.004484   0.021430  -0.089211  -0.029016  -0.107611   0.156094
    37  H   -0.009026   0.106880  -0.078284   0.034271  -0.276916   0.087791
    38  H    0.008370   0.022548  -0.007535   0.013114  -0.010580   0.006889
    39  H    0.000358  -0.002471   0.000453  -0.000837   0.004759   0.000693
    40  H    0.000720  -0.008990   0.005631  -0.003614   0.026678  -0.005796
    41  H   -0.000178   0.001388  -0.001154   0.000749  -0.006003   0.002393
    42  H   -0.000693  -0.013041  -0.004576   0.015324   0.011036  -0.172049
    43  H    0.000343  -0.029654  -0.288913   0.041886  -0.041438   0.041828
    44  H   -0.001822   0.014810  -0.194686  -0.025934   0.084319  -0.061084
    45  H   -0.146105  -0.230061  -0.005827  -0.104039   0.181389  -0.009020
              25         26         27         28         29         30
     1  C    0.107276  -0.084546  -0.028396  -0.015438  -0.008972   0.057802
     2  C    0.349584  -0.097780  -0.010545  -0.035738   0.024241   0.028210
     3  F    0.001441  -0.001883   0.038731   0.007661   0.000389  -0.005117
     4  C   -0.330446  -0.176628   0.072694  -0.082113   0.023278  -0.084452
     5  C    0.183385   0.076474  -0.199194   0.048166  -0.047889  -0.067185
     6  N    0.173880  -0.110519  -0.050439   0.048067   0.013542   0.020846
     7  H   -0.003141   0.006818   0.014188   0.003328   0.000575  -0.007640
     8  C   -0.869170   0.141760  -0.071149  -0.021383  -0.001415  -0.030103
     9  C   -0.066467   0.013727   0.043123  -0.046702   0.016924  -0.332717
    10  C    0.130301  -0.240108  -0.018959  -0.192333   0.001194  -0.145540
    11  C    0.499761   0.085458  -0.009466   0.029332   0.032659  -0.025356
    12  C   -0.362038  -0.010634  -0.021080  -0.006952   0.028184   0.057978
    13  C   -0.202271   0.104972  -0.095928   0.142223  -0.052578   0.581347
    14  H    0.011691   0.024159  -0.003505   0.001497   0.006099  -0.004413
    15  H   -0.015471  -0.015837  -0.002477   0.001095  -0.008715   0.005138
    16  H   -0.040388   0.013894  -0.017823   0.023185  -0.002473   0.050810
    17  H    0.056041  -0.006971   0.003000  -0.003247   0.002515  -0.035977
    18  N    0.471991  -0.008825  -0.122824   0.091442   0.015291  -0.092654
    19  H   -0.032047   0.025795  -0.090465   0.007088  -0.001643  -0.007619
    20  C    0.063439  -0.464049  -0.338844  -0.178607  -0.142081  -0.705280
    21  C   -3.728538  -0.098657  -0.030129  -0.165718   0.013749  -2.227560
    22  C   -3.048920   0.483607  -0.280119   0.264133  -0.335902   0.040023
    23  C   -0.347807  -0.204255   0.102059  -0.582891   0.164455   0.058086
    24  C    0.377045   0.360328  -0.434301   0.657288  -0.122787  -0.918707
    25  C   12.570714  -0.524901   0.225104  -0.057347   0.427151  -0.639986
    26  H   -0.524901   1.667665  -0.058547   0.042922  -0.123596  -0.064660
    27  H    0.225104  -0.058547   1.865381  -0.152751   0.027799  -0.091850
    28  H   -0.057347   0.042922  -0.152751   0.936098  -0.016271  -0.113969
    29  H    0.427151  -0.123596   0.027799  -0.016271   0.851892  -0.160206
    30  C   -0.639986  -0.064660  -0.091850  -0.113969  -0.160206  10.153904
    31  C    0.144808  -0.010455   0.419869  -0.028551   0.017750  -0.121971
    32  C    0.006608   0.001114   0.006186  -0.003993   0.000308   0.004386
    33  C   -0.001718   0.013956   0.037395  -0.006719  -0.000249  -0.016267
    34  C   -0.023191   0.008179  -0.046525  -0.021442  -0.000377   0.013641
    35  C   -0.006329  -0.000013  -0.004836   0.008859  -0.000327  -0.003152
    36  C    0.018120  -0.001475  -0.027794   0.009981  -0.000274   0.007880
    37  H   -0.041406   0.003336   0.058681  -0.016392   0.001919   0.012025
    38  H    0.005424   0.001729   0.004468  -0.002672   0.000199   0.002602
    39  H   -0.000196  -0.000034  -0.004121   0.001203  -0.000014  -0.000193
    40  H    0.000561  -0.000447  -0.007067   0.003208  -0.000226  -0.002059
    41  H    0.000316   0.000115   0.002430  -0.000471   0.000037   0.000379
    42  H   -0.113477  -0.001188   0.001692  -0.028278  -0.033566   0.582408
    43  H   -0.003001   0.010211  -0.006735   0.002176  -0.026362   0.485574
    44  H    0.030734  -0.009994  -0.001540  -0.037909  -0.004074   0.401325
    45  H    0.062588  -0.064528   0.007415  -0.007975  -0.004509  -0.001864
              31         32         33         34         35         36
     1  C  -10.422000   0.288191  -0.564965   0.778550   0.370366   0.208256
     2  C    1.971955  -0.038532   0.186904   0.233091  -0.856036   0.126828
     3  F    0.085757  -0.001291  -0.115662  -0.282669   0.088952  -0.000504
     4  C    0.007924  -0.120941  -0.724774  -0.042378   0.254175   0.039895
     5  C   -0.132375   0.008441  -0.177807   0.008363   0.026030   0.049591
     6  N    0.819110  -0.025719   0.101284  -0.589368  -0.031703   0.081892
     7  H    0.408095  -0.019655   0.148604  -0.327662   0.025018  -0.016726
     8  C   -0.512582   0.030124   0.293213   0.130039  -0.093421  -0.009230
     9  C    0.590822  -0.019100  -0.128132  -0.078010   0.017010  -0.019438
    10  C   -2.285681   0.013808   0.664420   0.091518  -0.083899  -0.410519
    11  C    0.330061  -0.001989   0.023762  -0.126166  -0.017803   0.026143
    12  C   -0.193356   0.001163   0.026324   0.042163  -0.004668  -0.004654
    13  C   -0.627774  -0.024727  -0.364431   0.352945   0.049882   0.085330
    14  H    0.015780  -0.000320  -0.003764  -0.004291   0.000636  -0.000186
    15  H   -0.011486   0.000072   0.000600   0.001939  -0.000112   0.000305
    16  H   -0.161418   0.002570  -0.073196   0.060518  -0.007534   0.004625
    17  H    0.019800  -0.000570  -0.001582  -0.008316   0.000632  -0.000110
    18  N    0.125403   0.015267  -2.301995   0.753865  -0.039518   0.481820
    19  H   -0.054548  -0.000764  -0.006183   0.018804   0.000146   0.004484
    20  C   -0.784055   0.039065   0.217642   0.095561  -0.013700   0.021430
    21  C   -0.178404  -0.010277   0.037175   0.022580   0.014067  -0.089211
    22  C   -0.170557   0.004820   0.052375   0.089660  -0.000127  -0.029016
    23  C    0.161394  -0.060428  -0.266586   0.075487   0.036481  -0.107611
    24  C    0.525528   0.009575  -0.081403  -0.127062   0.006166   0.156094
    25  C    0.144808   0.006608  -0.001718  -0.023191  -0.006329   0.018120
    26  H   -0.010455   0.001114   0.013956   0.008179  -0.000013  -0.001475
    27  H    0.419869   0.006186   0.037395  -0.046525  -0.004836  -0.027794
    28  H   -0.028551  -0.003993  -0.006719  -0.021442   0.008859   0.009981
    29  H    0.017750   0.000308  -0.000249  -0.000377  -0.000327  -0.000274
    30  C   -0.121971   0.004386  -0.016267   0.013641  -0.003152   0.007880
    31  C   29.103709  -2.739049  -5.025936  -6.122843   1.728333   1.881726
    32  C   -2.739049   7.554239   1.749360   1.545599  -1.048247  -1.266882
    33  C   -5.025936   1.749360  16.138573  -0.696979  -0.738573  -3.563274
    34  C   -6.122843   1.545599  -0.696979  12.636474  -2.461416  -0.824320
    35  C    1.728333  -1.048247  -0.738573  -2.461416   8.553145   1.139421
    36  C    1.881726  -1.266882  -3.563274  -0.824320   1.139421   9.110299
    37  H   -0.999445   0.376385   1.611904   0.164281  -0.153427  -0.599142
    38  H   -0.918276   0.292301   0.220631   0.989827  -0.504567  -0.196114
    39  H    0.268507  -0.377191  -0.132766  -0.468182   0.728826   0.260620
    40  H    0.496455  -0.458041  -0.751794  -0.133919   0.224463   0.821249
    41  H   -0.279462   0.434983   0.295930   0.199458  -0.287016  -0.338836
    42  H   -0.009171   0.000037   0.000922   0.000206  -0.000053  -0.000430
    43  H   -0.006731   0.000844  -0.000303   0.002751  -0.000380   0.001095
    44  H   -0.005018   0.000287  -0.008708   0.001571  -0.000846   0.000196
    45  H   -0.010517   0.000690   0.008824   0.005047  -0.004301  -0.000402
              37         38         39         40         41         42
     1  C   -0.074144  -0.118955   0.022565   0.006615   0.005160   0.004002
     2  C    0.144950   0.127839  -0.071413  -0.021571  -0.002968  -0.001511
     3  F   -0.007118  -0.182223   0.011528   0.002494  -0.001246  -0.000170
     4  C    0.000570  -0.131355   0.018425   0.019104  -0.010695   0.003654
     5  C   -0.081618   0.034088   0.000461   0.002902  -0.000440  -0.022227
     6  N   -0.049534  -0.105566   0.006883   0.002829  -0.000564  -0.000568
     7  H    0.030640  -0.153660   0.010656  -0.004478  -0.001392  -0.000446
     8  C    0.201660   0.118285  -0.011458  -0.016735   0.004614   0.001651
     9  C   -0.041913  -0.014863   0.000776   0.002405  -0.000789  -0.001701
    10  C   -0.076801  -0.118270  -0.004014  -0.018358  -0.007075  -0.006517
    11  C   -0.025642  -0.001914   0.000047   0.000965  -0.000095  -0.003116
    12  C   -0.005327   0.008570  -0.000341  -0.000004   0.000197   0.003736
    13  C   -0.343959   0.048596   0.002282   0.037920  -0.000923   0.010614
    14  H   -0.003510   0.000360   0.000058   0.000115  -0.000033  -0.000243
    15  H   -0.003932   0.000323  -0.000009   0.000064   0.000004   0.000338
    16  H   -0.128162   0.010401  -0.000685   0.005249   0.000263   0.005439
    17  H    0.003504  -0.001144   0.000038  -0.000039  -0.000074   0.000274
    18  N   -0.777436   0.085970   0.004332   0.081016  -0.010094  -0.007713
    19  H   -0.009026   0.008370   0.000358   0.000720  -0.000178  -0.000693
    20  C    0.106880   0.022548  -0.002471  -0.008990   0.001388  -0.013041
    21  C   -0.078284  -0.007535   0.000453   0.005631  -0.001154  -0.004576
    22  C    0.034271   0.013114  -0.000837  -0.003614   0.000749   0.015324
    23  C   -0.276916  -0.010580   0.004759   0.026678  -0.006003   0.011036
    24  C    0.087791   0.006889   0.000693  -0.005796   0.002393  -0.172049
    25  C   -0.041406   0.005424  -0.000196   0.000561   0.000316  -0.113477
    26  H    0.003336   0.001729  -0.000034  -0.000447   0.000115  -0.001188
    27  H    0.058681   0.004468  -0.004121  -0.007067   0.002430   0.001692
    28  H   -0.016392  -0.002672   0.001203   0.003208  -0.000471  -0.028278
    29  H    0.001919   0.000199  -0.000014  -0.000226   0.000037  -0.033566
    30  C    0.012025   0.002602  -0.000193  -0.002059   0.000379   0.582408
    31  C   -0.999445  -0.918276   0.268507   0.496455  -0.279462  -0.009171
    32  C    0.376385   0.292301  -0.377191  -0.458041   0.434983   0.000037
    33  C    1.611904   0.220631  -0.132766  -0.751794   0.295930   0.000922
    34  C    0.164281   0.989827  -0.468182  -0.133919   0.199458   0.000206
    35  C   -0.153427  -0.504567   0.728826   0.224463  -0.287016  -0.000053
    36  C   -0.599142  -0.196114   0.260620   0.821249  -0.338836  -0.000430
    37  H    1.828456   0.018818  -0.016385  -0.309640   0.052222  -0.000826
    38  H    0.018818   1.211782  -0.185321  -0.018803   0.040313  -0.000004
    39  H   -0.016385  -0.185321   0.703520   0.034849  -0.125214  -0.000004
    40  H   -0.309640  -0.018803   0.034849   0.713578  -0.122529   0.000087
    41  H    0.052222   0.040313  -0.125214  -0.122529   0.571288  -0.000004
    42  H   -0.000826  -0.000004  -0.000004   0.000087  -0.000004   0.493785
    43  H    0.011136   0.000394  -0.000016  -0.000592   0.000094  -0.026115
    44  H   -0.011759   0.000415  -0.000106  -0.000261   0.000013  -0.049502
    45  H    0.006713   0.001115  -0.000572  -0.000325   0.000033  -0.000929
              43         44         45
     1  C    0.004550   0.002335  -0.024031
     2  C   -0.002691   0.009805   0.029014
     3  F   -0.000237  -0.000844  -0.024419
     4  C   -0.022282   0.001327   0.236904
     5  C    0.024443  -0.017650  -0.019199
     6  N    0.004249  -0.003145  -0.170477
     7  H   -0.000155  -0.001171   0.011681
     8  C   -0.030729   0.010256   0.063083
     9  C   -0.077754   0.015255   0.029839
    10  C   -0.034294   0.038525  -0.002756
    11  C   -0.001232  -0.003770  -0.073444
    12  C   -0.003724   0.003017  -0.020606
    13  C    0.141968  -0.031035  -0.052173
    14  H   -0.000657  -0.000187  -0.022435
    15  H    0.001512  -0.000382   0.005146
    16  H    0.009146  -0.001207  -0.005861
    17  H   -0.016418   0.003661   0.000083
    18  N   -0.009416  -0.009530   0.031693
    19  H    0.000343  -0.001822  -0.146105
    20  C   -0.029654   0.014810  -0.230061
    21  C   -0.288913  -0.194686  -0.005827
    22  C    0.041886  -0.025934  -0.104039
    23  C   -0.041438   0.084319   0.181389
    24  C    0.041828  -0.061084  -0.009020
    25  C   -0.003001   0.030734   0.062588
    26  H    0.010211  -0.009994  -0.064528
    27  H   -0.006735  -0.001540   0.007415
    28  H    0.002176  -0.037909  -0.007975
    29  H   -0.026362  -0.004074  -0.004509
    30  C    0.485574   0.401325  -0.001864
    31  C   -0.006731  -0.005018  -0.010517
    32  C    0.000844   0.000287   0.000690
    33  C   -0.000303  -0.008708   0.008824
    34  C    0.002751   0.001571   0.005047
    35  C   -0.000380  -0.000846  -0.004301
    36  C    0.001095   0.000196  -0.000402
    37  H    0.011136  -0.011759   0.006713
    38  H    0.000394   0.000415   0.001115
    39  H   -0.000016  -0.000106  -0.000572
    40  H   -0.000592  -0.000261  -0.000325
    41  H    0.000094   0.000013   0.000033
    42  H   -0.026115  -0.049502  -0.000929
    43  H    0.467798  -0.026280   0.000392
    44  H   -0.026280   0.508637   0.001351
    45  H    0.000392   0.001351   0.867276
 Mulliken charges:
               1
     1  C    1.991795
     2  C    1.412005
     3  F   -1.081892
     4  C   -0.573195
     5  C   -0.263128
     6  N   -1.739923
     7  H    0.639876
     8  C    0.548476
     9  C   -0.696300
    10  C    1.174983
    11  C   -0.418605
    12  C   -0.331701
    13  C   -0.479901
    14  H    0.502529
    15  H    0.466038
    16  H    0.657660
    17  H    0.488877
    18  N   -1.912073
    19  H    0.274675
    20  C   -0.171594
    21  C   -1.622754
    22  C   -0.404062
    23  C   -0.196900
    24  C    0.098405
    25  C    0.540291
    26  H    0.294312
    27  H    0.297194
    28  H    0.496914
    29  H    0.424356
    30  C   -0.657865
    31  C   -1.311125
    32  C   -0.168706
    33  C   -0.076033
    34  C    0.062999
    35  C   -0.910606
    36  C   -1.031134
    37  H    0.375603
    38  H    0.396456
    39  H    0.319703
    40  H    0.396132
    41  H    0.584877
    42  H    0.362914
    43  H    0.403721
    44  H    0.380604
    45  H    0.456099
 Sum of Mulliken charges =  -0.00000
 Mulliken charges with hydrogens summed into heavy atoms:
               1
     1  C    1.991795
     2  C    1.412005
     3  F   -1.081892
     4  C   -0.573195
     5  C    0.467646
     6  N   -1.100047
     8  C    0.548476
     9  C   -0.207423
    10  C    1.174983
    11  C    0.083924
    12  C    0.134337
    13  C    0.177759
    18  N   -1.912073
    20  C   -0.171594
    21  C   -1.622754
    22  C   -0.109750
    23  C    0.100294
    24  C    0.595319
    25  C    0.964648
    30  C    0.489375
    31  C   -1.311125
    32  C    0.416171
    33  C    0.299570
    34  C    0.459455
    35  C   -0.590903
    36  C   -0.635001
 APT charges:
               1
     1  C    1.167828
     2  C    0.482990
     3  F   -0.256495
     4  C   -1.089622
     5  C   -0.479683
     6  N   -1.766359
     7  H    1.178969
     8  C   -0.364622
     9  C   -0.389125
    10  C   -0.733495
    11  C   -0.448544
    12  C   -0.229843
    13  C   -0.376837
    14  H    1.060417
    15  H    1.416005
    16  H    0.351706
    17  H    1.219361
    18  N   -1.387081
    19  H    0.838113
    20  C   -1.454071
    21  C   -1.548522
    22  C   -0.480285
    23  C   -1.038528
    24  C   -0.282238
    25  C   -0.497715
    26  H    0.949551
    27  H    0.416166
    28  H    1.006978
    29  H    1.212273
    30  C   -0.756110
    31  C   -1.073474
    32  C   -0.066777
    33  C   -0.923252
    34  C   -1.039615
    35  C   -0.879448
    36  C   -0.920341
    37  H   -0.473988
    38  H    0.020202
    39  H    1.493240
    40  H    0.927656
    41  H    1.741447
    42  H    1.264434
    43  H    0.737104
    44  H    0.457165
    45  H    1.014466
 Sum of APT charges =  -0.00000
 APT charges with hydrogens summed into heavy atoms:
               1
     1  C    1.167828
     2  C    0.482990
     3  F   -0.256495
     4  C   -1.089622
     5  C    1.372896
     6  N   -0.587391
     8  C   -0.364622
     9  C    0.830236
    10  C   -0.733495
    11  C    0.611873
    12  C    1.186161
    13  C   -0.025131
    18  N   -1.387081
    20  C   -1.454071
    21  C   -1.548522
    22  C    0.469266
    23  C   -0.622362
    24  C    0.724740
    25  C    0.714558
    30  C    1.702594
    31  C   -1.073474
    32  C    1.674670
    33  C   -1.397241
    34  C   -1.019414
    35  C    0.613792
    36  C    0.007315
 Electronic spatial extent (au):  <R**2>=           7931.2774
 Charge=              0.0000 electrons
 Dipole moment (field-independent basis, Debye):
    X=             -2.5471    Y=              1.0384    Z=              0.4067  Tot=              2.7805
 Quadrupole moment (field-independent basis, Debye-Ang):
   XX=           -128.8827   YY=           -140.4430   ZZ=           -155.8037
   XY=              4.6446   XZ=              1.2838   YZ=             -7.3261
 Traceless Quadrupole moment (field-independent basis, Debye-Ang):
   XX=             12.8271   YY=              1.2668   ZZ=            -14.0939
   XY=              4.6446   XZ=              1.2838   YZ=             -7.3261
 Octapole moment (field-independent basis, Debye-Ang**2):
  XXX=             41.4548  YYY=             29.6032  ZZZ=             26.1130  XYY=             -5.7871
  XXY=             -2.9752  XXZ=            -34.7670  XZZ=            -22.7646  YZZ=             -0.4858
  YYZ=             -5.5341  XYZ=              1.0980
 Hexadecapole moment (field-independent basis, Debye-Ang**3):
 XXXX=          -5792.3961 YYYY=          -2629.6670 ZZZZ=          -1695.5605 XXXY=             79.0851
 XXXZ=             85.1415 YYYX=             21.6898 YYYZ=            -42.5271 ZZZX=             66.7819
 ZZZY=            -80.2855 XXYY=          -1388.9789 XXZZ=          -1424.2755 YYZZ=           -732.8635
 XXYZ=            -74.5194 YYXZ=            -10.1114 ZZXY=             35.7824
 N-N= 2.301894293594D+03 E-N=-7.156991344917D+03  KE= 1.091643394744D+03
  Exact polarizability:       0.000       0.000       0.000       0.000       0.000       0.000
 Approx polarizability:     383.917      20.529     332.282      48.974     -36.013     270.337
 No NMR shielding tensors so no spin-rotation constants.
 Leave Link  601 at Wed May  7 19:19:27 2025, MaxMem= 16106127360 cpu:               8.2 elap:               1.6
 (Enter /cm/shared/apps/Gaussian/g16-C01/g16/l701.exe)
 ... and contract with generalized density number  0.
 Compute integral second derivatives.
 R6Disp: Adding Grimme-D2 dispersion energy 2nd derivatives to the Hessian.
 D2PCM: PCM CHGder 2nd derivatives, FixD1E=F FixD2E=F DoIter=F DoCFld=F I1PDM=0
 GePol: Maximum number of non-zero 2nd derivatives   =     251
 Leave Link  701 at Wed May  7 19:20:01 2025, MaxMem= 16106127360 cpu:             911.8 elap:              33.0
 (Enter /cm/shared/apps/Gaussian/g16-C01/g16/l702.exe)
 L702 exits ... SP integral derivatives will be done elsewhere.
 Leave Link  702 at Wed May  7 19:20:01 2025, MaxMem= 16106127360 cpu:               0.6 elap:               0.1
 (Enter /cm/shared/apps/Gaussian/g16-C01/g16/l703.exe)
 Integral derivatives from FoFJK, PRISM(SPDF).
 Compute integral second derivatives, UseDBF=F ICtDFT=           0.
 Calling FoFJK, ICntrl=    100127 FMM=F ISym2X=0 I1Cent= 0 IOpClX= 0 NMat=1 NMatS=1 NMatT=0.
 FoFJK:  IHMeth= 1 ICntrl=  100127 DoSepK=T KAlg= 0 I1Cent=           0 FoldK=F
 IRaf=         1 NMat=       1 IRICut=       1 DoRegI=T DoRafI=F ISym2E= 0 IDoP0=0 IntGTp=1.
 FoFCou: FMM=F IPFlag=           0 FMFlag=      100000 FMFlg1=         800
         NFxFlg=           0 DoJE=F BraDBF=F KetDBF=F FulRan=T
         wScrn=  0.000000 ICntrl=    100527 IOpCl=  0 I1Cent=           0 NGrid=           0
         NMat0=    1 NMatS0=      1 NMatT0=    0 NMatD0=    1 NMtDS0=    0 NMtDT0=    0
 Symmetry not used in FoFCou.
 Leave Link  703 at Wed May  7 19:54:07 2025, MaxMem= 16106127360 cpu:           81267.1 elap:            2046.3
 (Enter /cm/shared/apps/Gaussian/g16-C01/g16/l716.exe)
 Dipole        =-1.00209565D+00 4.08525099D-01 1.60010307D-01
 Polarizability= 0.00000000D+00 0.00000000D+00 0.00000000D+00
                 0.00000000D+00 0.00000000D+00 0.00000000D+00
 ***** Axes restored to original set *****
 -------------------------------------------------------------------
 Center     Atomic                   Forces (Hartrees/Bohr)
 Number     Number              X              Y              Z
 -------------------------------------------------------------------
      1        6           0.003320837   -0.009775980    0.003203454
      2        6           0.014690355   -0.005937148    0.024451261
      3        9           0.001623465   -0.001646644   -0.003622174
      4        6          -0.048007928    0.041912905   -0.014030484
      5        6           0.003478294    0.001091731   -0.002377595
      6        7          -0.002071141   -0.000901862    0.014714844
      7        1           0.022024273   -0.027781889   -0.001726670
      8        6           0.003847083   -0.004099501   -0.008806486
      9        6           0.001924732    0.000985888   -0.001778689
     10        6           0.011052363    0.005960203    0.007757067
     11        6          -0.002241112    0.000169083    0.001972743
     12        6           0.002405293    0.000006453    0.001578691
     13        6          -0.002600188   -0.000875787    0.002832456
     14        1           0.000655684    0.000579439    0.005511216
     15        1           0.004838657    0.001759607    0.001940584
     16        1          -0.001001101    0.000875986   -0.006321180
     17        1           0.004067572    0.001115546   -0.003623117
     18        7          -0.009916561    0.007732578   -0.012669411
     19        1          -0.001060575   -0.000626909    0.002001894
     20        6          -0.000953016   -0.004551980    0.003493789
     21        6           0.002906019    0.000316019   -0.004779738
     22        6           0.000809694   -0.002555458    0.001869140
     23        6           0.000278195   -0.001954610    0.001370808
     24        6          -0.001299539    0.000197994   -0.000576938
     25        6           0.000733936   -0.001442377    0.000340667
     26        1           0.002503241    0.001647864    0.004406427
     27        1          -0.005361961   -0.000936486    0.000214774
     28        1          -0.003205999   -0.001249319   -0.004810428
     29        1           0.005742689    0.001624904   -0.000622913
     30        6          -0.001285919   -0.000920362    0.003152248
     31        6          -0.004918234   -0.000622826   -0.004145737
     32        6          -0.001926368    0.000478556   -0.001300600
     33        6           0.000698302   -0.000338583    0.002708406
     34        6           0.001617592   -0.000360969    0.000947037
     35        6          -0.002647760    0.000753249    0.001068856
     36        6           0.000128417   -0.000012005   -0.003098838
     37        1           0.004448079   -0.000988032   -0.003717144
     38        1          -0.000341133   -0.000071187    0.005165782
     39        1          -0.004935012    0.000754979    0.002531320
     40        1           0.000627530   -0.000177713   -0.005577043
     41        1          -0.004667121    0.000386584   -0.003241768
     42        1           0.002662625   -0.004065494   -0.002248258
     43        1           0.004011248    0.003444384   -0.001607400
     44        1          -0.002702992    0.000882683   -0.004692533
     45        1           0.000047482   -0.000783512    0.002141682
 -------------------------------------------------------------------
 Cartesian Forces:  Max     0.048007928 RMS     0.007758082
 FormGI is forming the generalized inverse of G from B-inverse, IUseBI=4.
 Leave Link  716 at Wed May  7 19:54:07 2025, MaxMem= 16106127360 cpu:               1.4 elap:               0.1
 (Enter /cm/shared/apps/Gaussian/g16-C01/g16/l103.exe)

 GradGradGradGradGradGradGradGradGradGradGradGradGradGradGradGradGradGrad
 Berny optimization.
 Red2BG is reusing G-inverse.
 Internal  Forces:  Max     0.029348275 RMS     0.004949094
 Search for a saddle point.
 Step number   1 out of a maximum of  265
 All quantities printed in internal units (Hartrees-Bohrs-Radians)
 Swapping is turned off.
 Second derivative matrix not updated -- analytic derivatives used.
 ITU=  0
     Eigenvalues ---   -0.11415  -0.00011   0.00248   0.00464   0.01049
     Eigenvalues ---    0.01181   0.01464   0.01540   0.01574   0.01617
     Eigenvalues ---    0.01745   0.01761   0.01787   0.01815   0.01827
     Eigenvalues ---    0.01848   0.01984   0.02070   0.02171   0.02260
     Eigenvalues ---    0.02332   0.02409   0.02436   0.02458   0.02516
     Eigenvalues ---    0.02581   0.02634   0.02664   0.02711   0.02734
     Eigenvalues ---    0.02789   0.02805   0.02897   0.02923   0.02988
     Eigenvalues ---    0.03228   0.03393   0.03510   0.04726   0.05399
     Eigenvalues ---    0.05579   0.05828   0.06160   0.06621   0.07738
     Eigenvalues ---    0.08404   0.10569   0.10890   0.10927   0.11056
     Eigenvalues ---    0.11485   0.11587   0.11684   0.11896   0.12048
     Eigenvalues ---    0.12098   0.12245   0.12287   0.12448   0.12615
     Eigenvalues ---    0.12700   0.12897   0.12949   0.14644   0.14740
     Eigenvalues ---    0.16438   0.17558   0.18584   0.18739   0.19121
     Eigenvalues ---    0.19204   0.19374   0.19568   0.19635   0.19909
     Eigenvalues ---    0.20150   0.20402   0.20510   0.21406   0.22856
     Eigenvalues ---    0.23641   0.25566   0.28263   0.29608   0.30106
     Eigenvalues ---    0.30608   0.31101   0.32322   0.33480   0.34020
     Eigenvalues ---    0.34200   0.34773   0.35216   0.35309   0.35935
     Eigenvalues ---    0.36188   0.36501   0.36758   0.37578   0.37644
     Eigenvalues ---    0.37790   0.37820   0.37854   0.37863   0.37898
     Eigenvalues ---    0.37918   0.38036   0.38042   0.38200   0.38358
     Eigenvalues ---    0.38684   0.39286   0.42357   0.43893   0.44104
     Eigenvalues ---    0.44785   0.45087   0.45119   0.47598   0.49823
     Eigenvalues ---    0.49846   0.49991   0.50159   0.50206   0.53591
     Eigenvalues ---    0.53952   0.54092   0.65843   0.67073
 Eigenvectors required to have negative eigenvalues:
                          R12       R6        A9        A8        A19
   1                    0.64118  -0.52683   0.16235  -0.15100  -0.14457
                          R8        D19       R5        D6        D2
   1                   -0.14271   0.14266   0.13746   0.13425  -0.11560
 Eigenvalue     2 is  -1.14D-04 should be greater than     0.000000 Eigenvector:
                          D86       D87       D89       D88       D90
   1                   -0.42147  -0.41179  -0.40987  -0.40726  -0.40019
                          D91       D85       D84       D80       D81
   1                   -0.39566  -0.01546  -0.01537   0.01528   0.01276
 RFO step:  Lambda0=2.398919273D-04 Lambda=-2.40881280D-02.
 Linear search not attempted -- option 19 set.
 Maximum step size (   0.300) exceeded in Quadratic search.
    -- Step size scaled by   0.878
 Iteration  1 RMS(Cart)=  0.08866066 RMS(Int)=  0.01236612
 Iteration  2 RMS(Cart)=  0.01654659 RMS(Int)=  0.00076667
 Iteration  3 RMS(Cart)=  0.00064896 RMS(Int)=  0.00046625
 Iteration  4 RMS(Cart)=  0.00000090 RMS(Int)=  0.00046625
 ITry= 1 IFail=0 DXMaxC= 7.26D-01 DCOld= 1.00D+10 DXMaxT= 3.00D-01 DXLimC= 3.00D+00 Rises=F
 Variable       Old X    -DE/DX   Delta X   Delta X   Delta X     New X
                                 (Linear)    (Quad)   (Total)
    R1        2.83395   0.00935   0.00000   0.03197   0.03188   2.86583
    R2        2.41489   0.01289   0.00000   0.00986   0.00963   2.42452
    R3        2.77706   0.01465   0.00000   0.02909   0.02909   2.80615
    R4        2.61116  -0.00006   0.00000  -0.00072  -0.00072   2.61044
    R5        2.75920  -0.02935   0.00000  -0.08378  -0.08580   2.67340
    R6        2.77913  -0.01258   0.00000  -0.15070  -0.14929   2.62984
    R7        2.79080   0.01227   0.00000   0.02376   0.02376   2.81456
    R8        2.58460  -0.00901   0.00000  -0.03167  -0.03255   2.55205
    R9        2.06645   0.00146   0.00000   0.00532   0.00532   2.07177
   R10        2.86215   0.00693   0.00000   0.00717   0.00717   2.86932
   R11        2.06295   0.00147   0.00000   0.00347   0.00347   2.06643
   R12        2.75926  -0.01396   0.00000  -0.08376  -0.08186   2.67740
   R13        2.66698   0.00902   0.00000   0.01885   0.01903   2.68601
   R14        2.67854   0.00325   0.00000  -0.00471  -0.00496   2.67358
   R15        2.61001   0.00565   0.00000   0.00800   0.00793   2.61793
   R16        2.62149   0.00734   0.00000   0.01196   0.01213   2.63362
   R17        2.60965   0.00808   0.00000   0.01372   0.01377   2.62342
   R18        2.04107   0.00555   0.00000   0.01158   0.01158   2.05264
   R19        2.63623   0.00457   0.00000   0.00415   0.00405   2.64028
   R20        2.59532   0.02015   0.00000   0.04809   0.04788   2.64320
   R21        2.61888   0.00684   0.00000   0.01053   0.01064   2.62951
   R22        2.04053   0.00558   0.00000   0.01169   0.01169   2.05222
   R23        2.04074   0.00550   0.00000   0.01166   0.01166   2.05240
   R24        2.03828   0.00625   0.00000   0.01417   0.01417   2.05245
   R25        2.62061   0.00687   0.00000   0.00872   0.00872   2.62933
   R26        2.62352   0.00680   0.00000   0.01240   0.01240   2.63591
   R27        2.62474   0.00840   0.00000   0.01623   0.01623   2.64097
   R28        2.62457   0.00768   0.00000   0.01063   0.01063   2.63520
   R29        2.83137   0.00605   0.00000   0.01058   0.01058   2.84195
   R30        2.61143   0.00869   0.00000   0.01647   0.01647   2.62791
   R31        2.04201   0.00530   0.00000   0.01191   0.01191   2.05392
   R32        2.61087   0.00891   0.00000   0.01079   0.01079   2.62166
   R33        2.04224   0.00544   0.00000   0.01211   0.01211   2.05435
   R34        2.04206   0.00591   0.00000   0.01305   0.01305   2.05511
   R35        2.04176   0.00598   0.00000   0.01300   0.01300   2.05476
   R36        2.06101   0.00509   0.00000   0.01226   0.01226   2.07328
   R37        2.05559   0.00538   0.00000   0.01095   0.01095   2.06654
   R38        2.05476   0.00535   0.00000   0.01352   0.01352   2.06828
   R39        2.63406   0.00654   0.00000   0.00706   0.00706   2.64111
   R40        2.63085   0.00631   0.00000   0.00861   0.00861   2.63947
   R41        2.61674   0.00761   0.00000   0.01254   0.01254   2.62928
   R42        2.61928   0.00767   0.00000   0.01206   0.01206   2.63134
   R43        2.04105   0.00570   0.00000   0.01217   0.01217   2.05322
   R44        2.60920   0.00835   0.00000   0.01341   0.01341   2.62261
   R45        2.03857   0.00565   0.00000   0.01282   0.01282   2.05139
   R46        2.61301   0.00829   0.00000   0.01255   0.01255   2.62556
   R47        2.04034   0.00517   0.00000   0.01146   0.01146   2.05180
   R48        2.04096   0.00559   0.00000   0.01186   0.01186   2.05282
   R49        2.04120   0.00561   0.00000   0.01193   0.01193   2.05313
    A1        2.21327   0.00144   0.00000   0.00865   0.00838   2.22165
    A2        2.03107  -0.00191   0.00000  -0.00828  -0.00823   2.02284
    A3        2.03884   0.00047   0.00000  -0.00041  -0.00039   2.03846
    A4        2.00369  -0.00305   0.00000  -0.01983  -0.02117   1.98251
    A5        1.96352   0.00375   0.00000  -0.00715  -0.00686   1.95666
    A6        1.47908   0.00208   0.00000   0.04533   0.04499   1.52407
    A7        2.10631   0.00098   0.00000   0.00399   0.00447   2.11078
    A8        2.34816   0.00471   0.00000   0.04340   0.04350   2.39166
    A9        1.44108  -0.00775   0.00000  -0.05658  -0.05707   1.38400
   A10        2.30087  -0.01040   0.00000  -0.02465  -0.02400   2.27687
   A11        1.67648   0.01372   0.00000   0.05742   0.05620   1.73268
   A12        2.26380  -0.00308   0.00000  -0.02441  -0.02410   2.23970
   A13        1.88804  -0.00871   0.00000  -0.01980  -0.01991   1.86813
   A14        1.91371   0.02524   0.00000   0.04431   0.04418   1.95788
   A15        1.91301  -0.00647   0.00000  -0.00756  -0.00797   1.90505
   A16        1.91644  -0.00693   0.00000  -0.00474  -0.00457   1.91187
   A17        1.91286   0.00169   0.00000  -0.01362  -0.01382   1.89903
   A18        1.91951  -0.00485   0.00000   0.00108   0.00090   1.92041
   A19        1.50479  -0.01433   0.00000  -0.09884  -0.09788   1.40691
   A20        1.94008   0.00965   0.00000  -0.00418  -0.00354   1.93654
   A21        2.20811   0.00255   0.00000   0.03023   0.02749   2.23560
   A22        1.60085   0.00758   0.00000   0.09544   0.09632   1.69717
   A23        1.95626   0.00071   0.00000   0.00979   0.00909   1.96535
   A24        2.21163  -0.00281   0.00000  -0.01663  -0.01602   2.19561
   A25        2.11520   0.00212   0.00000   0.00703   0.00703   2.12223
   A26        2.10845  -0.00065   0.00000  -0.00336  -0.00336   2.10509
   A27        2.08776   0.00050   0.00000   0.00362   0.00361   2.09138
   A28        2.08678   0.00015   0.00000  -0.00027  -0.00027   2.08651
   A29        2.06312  -0.00129   0.00000  -0.00393  -0.00367   2.05945
   A30        2.14905   0.00014   0.00000   0.01571   0.01457   2.16362
   A31        2.05997   0.00137   0.00000  -0.00960  -0.00890   2.05107
   A32        2.08042   0.00003   0.00000  -0.00050  -0.00068   2.07974
   A33        2.08633  -0.00004   0.00000  -0.00083  -0.00074   2.08559
   A34        2.11596   0.00002   0.00000   0.00128   0.00136   2.11732
   A35        2.09935  -0.00146   0.00000  -0.00384  -0.00378   2.09557
   A36        2.09476   0.00074   0.00000   0.00193   0.00188   2.09664
   A37        2.08898   0.00073   0.00000   0.00203   0.00198   2.09097
   A38        2.09686   0.00130   0.00000   0.00506   0.00480   2.10165
   A39        2.11598  -0.00107   0.00000  -0.00591  -0.00578   2.11020
   A40        2.07007  -0.00022   0.00000   0.00099   0.00111   2.07118
   A41        2.29314  -0.00645   0.00000  -0.02161  -0.02243   2.27071
   A42        2.10581  -0.00081   0.00000  -0.00259  -0.00259   2.10322
   A43        2.09888   0.00277   0.00000   0.00888   0.00888   2.10776
   A44        2.07769  -0.00189   0.00000  -0.00613  -0.00614   2.07155
   A45        2.06706  -0.00243   0.00000  -0.00709  -0.00710   2.05996
   A46        2.11095   0.00109   0.00000  -0.00504  -0.00506   2.10589
   A47        2.10504   0.00134   0.00000   0.01199   0.01198   2.11702
   A48        2.10062   0.00132   0.00000   0.00418   0.00418   2.10480
   A49        2.09271  -0.00106   0.00000  -0.00292  -0.00292   2.08979
   A50        2.08977  -0.00026   0.00000  -0.00131  -0.00132   2.08845
   A51        2.10099   0.00107   0.00000   0.00331   0.00331   2.10430
   A52        2.09239  -0.00029   0.00000   0.00028   0.00029   2.09268
   A53        2.08976  -0.00079   0.00000  -0.00362  -0.00361   2.08615
   A54        2.10944   0.00096   0.00000   0.00354   0.00354   2.11298
   A55        2.08890  -0.00058   0.00000  -0.00225  -0.00225   2.08665
   A56        2.08483  -0.00038   0.00000  -0.00127  -0.00127   2.08356
   A57        2.11025   0.00096   0.00000   0.00226   0.00227   2.11252
   A58        2.08757  -0.00052   0.00000   0.00015   0.00014   2.08771
   A59        2.08530  -0.00044   0.00000  -0.00244  -0.00245   2.08285
   A60        1.92010   0.00194   0.00000   0.00778   0.00774   1.92784
   A61        1.93331   0.00112   0.00000   0.01069   0.01064   1.94395
   A62        1.93633   0.00101   0.00000   0.00239   0.00238   1.93871
   A63        1.88354  -0.00144   0.00000  -0.00307  -0.00314   1.88040
   A64        1.88616  -0.00139   0.00000  -0.01159  -0.01159   1.87457
   A65        1.90299  -0.00140   0.00000  -0.00700  -0.00701   1.89598
   A66        2.07155   0.00279   0.00000   0.00697   0.00697   2.07853
   A67        2.12847  -0.00159   0.00000  -0.00662  -0.00662   2.12185
   A68        2.08311  -0.00120   0.00000  -0.00039  -0.00040   2.08271
   A69        2.09189  -0.00070   0.00000  -0.00111  -0.00111   2.09078
   A70        2.09509   0.00039   0.00000   0.00074   0.00074   2.09583
   A71        2.09621   0.00032   0.00000   0.00037   0.00037   2.09657
   A72        2.09956   0.00097   0.00000   0.00101   0.00100   2.10056
   A73        2.06711   0.00106   0.00000   0.00930   0.00930   2.07641
   A74        2.11650  -0.00203   0.00000  -0.01032  -0.01032   2.10618
   A75        2.09535   0.00132   0.00000   0.00205   0.00204   2.09739
   A76        2.10071  -0.00079   0.00000  -0.00163  -0.00163   2.09908
   A77        2.08702  -0.00054   0.00000  -0.00049  -0.00049   2.08653
   A78        2.10011  -0.00033   0.00000  -0.00133  -0.00133   2.09877
   A79        2.09492   0.00028   0.00000   0.00162   0.00162   2.09654
   A80        2.08816   0.00005   0.00000  -0.00029  -0.00029   2.08787
   A81        2.09629  -0.00006   0.00000  -0.00020  -0.00021   2.09608
   A82        2.09460   0.00024   0.00000   0.00188   0.00188   2.09649
   A83        2.09229  -0.00018   0.00000  -0.00168  -0.00168   2.09061
    D1       -2.62287  -0.00267   0.00000  -0.00328  -0.00424  -2.62711
    D2       -0.12496  -0.00002   0.00000  -0.03181  -0.03202  -0.15698
    D3        1.26616  -0.00823   0.00000  -0.07274  -0.07381   1.19235
    D4        0.52107   0.00041   0.00000   0.01846   0.01782   0.53889
    D5        3.01897   0.00306   0.00000  -0.01007  -0.00995   3.00902
    D6       -1.87309  -0.00515   0.00000  -0.05100  -0.05175  -1.92484
    D7       -0.16071   0.00406   0.00000   0.05500   0.05428  -0.10643
    D8        2.97853   0.00096   0.00000   0.03316   0.03203   3.01057
    D9       -2.57646  -0.00029   0.00000   0.01773   0.01765  -2.55881
   D10        0.57524  -0.00008   0.00000   0.02277   0.02269   0.59793
   D11        0.56723   0.00248   0.00000   0.03722   0.03730   0.60454
   D12       -2.56426   0.00269   0.00000   0.04226   0.04234  -2.52192
   D13       -1.68078  -0.00557   0.00000  -0.00865  -0.00892  -1.68970
   D14        1.16695  -0.00395   0.00000   0.01944   0.01972   1.18668
   D15        0.77478  -0.00431   0.00000  -0.04922  -0.05001   0.72477
   D16       -2.66067  -0.00269   0.00000  -0.02113  -0.02137  -2.68204
   D17       -3.09694  -0.00372   0.00000  -0.03506  -0.03511  -3.13206
   D18       -0.24921  -0.00210   0.00000  -0.00696  -0.00647  -0.25568
   D19       -1.74993  -0.00264   0.00000   0.01665   0.01822  -1.73172
   D20        2.43826  -0.00257   0.00000  -0.02326  -0.02514   2.41311
   D21        0.23192   0.00203   0.00000   0.00998   0.01027   0.24219
   D22       -0.82461  -0.00207   0.00000  -0.00861  -0.00864  -0.83326
   D23        1.26500  -0.00099   0.00000  -0.00042  -0.00073   1.26427
   D24       -2.90950   0.00481   0.00000   0.02398   0.02369  -2.88581
   D25        2.70072  -0.00585   0.00000  -0.05674  -0.05634   2.64438
   D26       -1.49285  -0.00476   0.00000  -0.04854  -0.04843  -1.54128
   D27        0.61584   0.00103   0.00000  -0.02414  -0.02401   0.59183
   D28        0.24945   0.00222   0.00000   0.00067   0.00056   0.25000
   D29       -1.98229   0.00363   0.00000   0.01189   0.01018  -1.97211
   D30        3.10669   0.00181   0.00000   0.02728   0.02785   3.13454
   D31        0.87496   0.00321   0.00000   0.03850   0.03747   0.91242
   D32        1.92987   0.00294   0.00000   0.01206   0.01213   1.94200
   D33       -1.16796   0.00130   0.00000   0.00777   0.00783  -1.16013
   D34       -2.28117   0.00341   0.00000   0.01185   0.01190  -2.26926
   D35        0.90418   0.00177   0.00000   0.00756   0.00761   0.91179
   D36       -0.17488  -0.00199   0.00000  -0.00735  -0.00747  -0.18234
   D37        3.01047  -0.00363   0.00000  -0.01164  -0.01176   2.99871
   D38       -0.24632  -0.00035   0.00000  -0.00586  -0.00658  -0.25290
   D39        1.73724   0.00137   0.00000  -0.08058  -0.08201   1.65522
   D40        1.06628  -0.00423   0.00000  -0.01226  -0.01174   1.05454
   D41       -2.06023  -0.00594   0.00000  -0.02688  -0.02613  -2.08636
   D42       -0.70439   0.00581   0.00000   0.10902   0.10985  -0.59454
   D43        2.45228   0.00410   0.00000   0.09439   0.09547   2.54775
   D44       -3.05101  -0.00194   0.00000  -0.02047  -0.02018  -3.07119
   D45        0.25311  -0.00372   0.00000  -0.03542  -0.03466   0.21845
   D46        0.07645  -0.00038   0.00000  -0.00700  -0.00671   0.06974
   D47       -2.90261  -0.00216   0.00000  -0.02195  -0.02119  -2.92381
   D48        3.06715   0.00167   0.00000   0.01055   0.01003   3.07717
   D49       -0.04162   0.00140   0.00000   0.01207   0.01178  -0.02985
   D50       -0.05811  -0.00017   0.00000  -0.00529  -0.00556  -0.06367
   D51        3.11630  -0.00045   0.00000  -0.00377  -0.00381   3.11249
   D52        0.05292  -0.00073   0.00000  -0.00922  -0.00908   0.04384
   D53       -3.10353  -0.00010   0.00000   0.00011   0.00018  -3.10336
   D54       -3.10962  -0.00047   0.00000  -0.01016  -0.01018  -3.11980
   D55        0.01711   0.00015   0.00000  -0.00083  -0.00092   0.01619
   D56       -0.03336   0.00013   0.00000  -0.00350  -0.00361  -0.03697
   D57        3.13376   0.00004   0.00000  -0.01008  -0.01041   3.12335
   D58        3.12917  -0.00013   0.00000  -0.00261  -0.00256   3.12661
   D59        0.01311  -0.00022   0.00000  -0.00919  -0.00936   0.00375
   D60       -0.03009   0.00044   0.00000   0.01143   0.01134  -0.01875
   D61        3.08664   0.00051   0.00000   0.01773   0.01788   3.10452
   D62        2.95738   0.00202   0.00000   0.02798   0.02708   2.98446
   D63       -0.20907   0.00210   0.00000   0.03428   0.03362  -0.17545
   D64       -0.41385   0.00259   0.00000  -0.00324  -0.00277  -0.41662
   D65        2.89000   0.00105   0.00000  -0.01866  -0.01764   2.87236
   D66       -0.00683   0.00062   0.00000   0.01303   0.01307   0.00624
   D67       -3.13360   0.00000   0.00000   0.00373   0.00384  -3.12976
   D68        3.10137   0.00090   0.00000   0.01144   0.01125   3.11262
   D69       -0.02541   0.00028   0.00000   0.00214   0.00202  -0.02339
   D70       -3.08411  -0.00146   0.00000  -0.00680  -0.00678  -3.09089
   D71        0.04370  -0.00139   0.00000  -0.01112  -0.01110   0.03260
   D72        0.01425   0.00028   0.00000  -0.00219  -0.00220   0.01205
   D73       -3.14112   0.00035   0.00000  -0.00651  -0.00652   3.13554
   D74        3.07692   0.00106   0.00000   0.00442   0.00443   3.08135
   D75       -0.05479   0.00123   0.00000   0.00690   0.00691  -0.04788
   D76       -0.02162  -0.00058   0.00000   0.00013   0.00013  -0.02149
   D77        3.12986  -0.00041   0.00000   0.00260   0.00262   3.13247
   D78        0.01414  -0.00016   0.00000  -0.00603  -0.00604   0.00810
   D79       -3.13384   0.00012   0.00000  -0.00131  -0.00132  -3.13517
   D80        3.13878  -0.00018   0.00000  -0.01537  -0.01532   3.12347
   D81       -0.00920   0.00010   0.00000  -0.01066  -0.01060  -0.01980
   D82       -0.02157  -0.00013   0.00000   0.00396   0.00396  -0.01760
   D83        3.13205   0.00017   0.00000   0.00707   0.00707   3.13912
   D84        3.13691  -0.00012   0.00000   0.01345   0.01348  -3.13279
   D85        0.00734   0.00019   0.00000   0.01656   0.01658   0.02393
   D86       -1.65256   0.00001   0.00000   0.27799   0.27804  -1.37453
   D87        2.54963  -0.00015   0.00000   0.27010   0.27010   2.81973
   D88        0.43360   0.00018   0.00000   0.27010   0.27011   0.70371
   D89        1.47171  -0.00005   0.00000   0.26825   0.26826   1.73997
   D90       -0.60928  -0.00021   0.00000   0.26036   0.26032  -0.34896
   D91       -2.72531   0.00013   0.00000   0.26036   0.26033  -2.46497
   D92        0.00748   0.00009   0.00000   0.00015   0.00015   0.00764
   D93        3.13707  -0.00021   0.00000  -0.00294  -0.00293   3.13414
   D94       -3.12035   0.00003   0.00000   0.00448   0.00448  -3.11587
   D95        0.00924  -0.00028   0.00000   0.00139   0.00140   0.01064
   D96        0.00740   0.00053   0.00000   0.00408   0.00410   0.01150
   D97       -3.12782   0.00025   0.00000  -0.00063  -0.00060  -3.12842
   D98        3.13913   0.00037   0.00000   0.00163   0.00164   3.14077
   D99        0.00391   0.00009   0.00000  -0.00307  -0.00306   0.00085
   D100       3.14056   0.00039   0.00000   0.00850   0.00851  -3.13411
   D101       0.00448   0.00058   0.00000   0.01142   0.01145   0.01593
   D102      -0.01087   0.00018   0.00000   0.00356   0.00355  -0.00732
   D103       3.13624   0.00038   0.00000   0.00648   0.00649  -3.14045
   D104       3.13750  -0.00065   0.00000  -0.01363  -0.01361   3.12389
   D105       0.01148  -0.00025   0.00000  -0.00848  -0.00847   0.00301
   D106       0.00608  -0.00047   0.00000  -0.00860  -0.00861  -0.00253
   D107      -3.11994  -0.00006   0.00000  -0.00345  -0.00346  -3.12340
   D108      -0.00900  -0.00003   0.00000  -0.00039  -0.00039  -0.00939
   D109       3.13282   0.00001   0.00000   0.00059   0.00059   3.13341
   D110       3.13481  -0.00017   0.00000  -0.00295  -0.00295   3.13186
   D111      -0.00655  -0.00013   0.00000  -0.00198  -0.00197  -0.00852
   D112       0.00420  -0.00025   0.00000  -0.00467  -0.00466  -0.00047
   D113      -3.13826  -0.00018   0.00000  -0.00390  -0.00389   3.14104
   D114      -3.13962  -0.00011   0.00000  -0.00210  -0.00210   3.14147
   D115       0.00112  -0.00005   0.00000  -0.00133  -0.00133  -0.00021
   D116       0.00576   0.00018   0.00000   0.00307   0.00307   0.00883
   D117      -3.13497   0.00012   0.00000   0.00230   0.00230  -3.13267
   D118      -3.14150  -0.00001   0.00000   0.00012   0.00014  -3.14136
   D119       0.00095  -0.00008   0.00000  -0.00065  -0.00063   0.00032
   D120       0.00382   0.00039   0.00000   0.00706   0.00707   0.01089
   D121      -3.13800   0.00036   0.00000   0.00609   0.00610  -3.13191
   D122       3.12996  -0.00001   0.00000   0.00195   0.00195   3.13191
   D123      -0.01187  -0.00005   0.00000   0.00097   0.00098  -0.01089
         Item               Value     Threshold  Converged?
 Maximum Force            0.029348     0.000450     NO 
 RMS     Force            0.004949     0.000300     NO 
 Maximum Displacement     0.726492     0.001800     NO 
 RMS     Displacement     0.097527     0.001200     NO 
 Predicted change in Energy=-1.360708D-02
 Lowest energy point so far.  Saving SCF results.
 GradGradGradGradGradGradGradGradGradGradGradGradGradGradGradGradGradGrad

 Leave Link  103 at Wed May  7 19:54:07 2025, MaxMem= 16106127360 cpu:               1.7 elap:               0.2
 (Enter /cm/shared/apps/Gaussian/g16-C01/g16/l202.exe)
                          Input orientation:                          
 ---------------------------------------------------------------------
 Center     Atomic      Atomic             Coordinates (Angstroms)
 Number     Number       Type             X           Y           Z
 ---------------------------------------------------------------------
      1          6           0       -2.147595    0.587720   -1.013885
      2          6           0       -2.256940   -0.160054    0.300936
      3          9           0       -3.196598   -1.172481    0.284613
      4          6           0       -0.995409   -0.348389    0.912861
      5          6           0       -0.073936   -1.518240    0.887343
      6          7           0       -0.712030    0.934211    1.226629
      7          1           0       -2.092653    1.066635    0.937276
      8          6           0        0.392267    1.410777    0.469183
      9          6           0        2.419043    2.141455   -1.263490
     10          6           0        0.151407    1.375786   -0.924523
     11          6           0        1.592834    1.868725    0.986985
     12          6           0        2.613145    2.232490    0.113571
     13          6           0        1.194918    1.738707   -1.779786
     14          1           0        1.731205    1.906313    2.063464
     15          1           0        3.562502    2.582431    0.508338
     16          1           0        1.033189    1.682274   -2.852304
     17          1           0        3.225068    2.407106   -1.941435
     18          7           0       -1.108522    1.166611   -1.494826
     19          1           0       -0.678144   -2.407756    1.100990
     20          6           0        0.609852   -1.680016   -0.458665
     21          6           0        1.861766   -1.850693   -2.977375
     22          6           0        1.976415   -1.452879   -0.588480
     23          6           0       -0.124790   -2.012658   -1.596777
     24          6           0        0.491972   -2.089647   -2.837075
     25          6           0        2.593791   -1.541808   -1.831373
     26          1           0        2.564224   -1.187089    0.286254
     27          1           0       -1.192167   -2.202610   -1.516477
     28          1           0       -0.101696   -2.338555   -3.713599
     29          1           0        3.661755   -1.353418   -1.910451
     30          6           0        2.525350   -1.959363   -4.322568
     31          6           0       -3.395379    0.679299   -1.813710
     32          6           0       -5.705157    0.877722   -3.370259
     33          6           0       -3.310079    0.676244   -3.208718
     34          6           0       -4.647989    0.786175   -1.205070
     35          6           0       -5.795122    0.891264   -1.981881
     36          6           0       -4.458865    0.769619   -3.981789
     37          1           0       -2.333700    0.591828   -3.675595
     38          1           0       -4.730517    0.807087   -0.122647
     39          1           0       -6.763972    0.983046   -1.499219
     40          1           0       -4.382495    0.758005   -5.065508
     41          1           0       -6.604812    0.950968   -3.975049
     42          1           0        2.706324   -3.011122   -4.577022
     43          1           0        3.489287   -1.443062   -4.334462
     44          1           0        1.892459   -1.536485   -5.109031
     45          1           0        0.674480   -1.402657    1.676183
 ---------------------------------------------------------------------
                    Distance matrix (angstroms):
                    1          2          3          4          5
     1  C    0.000000
     2  C    1.516534   0.000000
     3  F    2.425863   1.381387   0.000000
     4  C    2.432320   1.414702   2.432910   0.000000
     5  C    3.514228   2.637054   3.199039   1.489401   0.000000
     6  N    2.683432   2.107385   3.390962   1.350487   2.556715
     7  H    2.009828   1.391649   2.580369   1.790763   3.280136
     8  C    3.054147   3.084496   4.425747   2.284111   2.995221
     9  C    4.830174   5.441433   6.701807   4.753348   4.922845
    10  C    2.431964   3.108166   4.377764   2.768384   3.421846
    11  C    4.431170   4.405380   5.716722   3.408826   3.776186
    12  C    5.161500   5.429283   6.736186   4.507934   4.678366
    13  C    3.617149   4.455336   5.658813   4.050166   4.396734
    14  H    5.123852   4.825110   6.076720   3.720483   4.045906
    15  H    6.237086   6.436625   7.735298   5.433958   5.493890
    16  H    3.833435   4.915490   5.990073   4.734477   5.045194
    17  H    5.747697   6.455304   7.681570   5.792425   5.856087
    18  N    1.283002   2.510710   3.605248   2.846924   3.735441
    19  H    3.950299   2.860918   2.921470   2.092139   1.096336
    20  C    3.613089   3.332533   3.911408   2.496233   1.518379
    21  C    5.086858   5.528953   6.057027   5.055127   4.335148
    22  C    4.620874   4.514837   5.253663   3.507943   2.527106
    23  C    3.345664   3.402869   3.698855   3.134654   2.533355
    24  C    4.178472   4.596407   4.918503   4.393894   3.810256
    25  C    5.261552   5.475909   6.175954   4.673054   3.809034
    26  H    5.200149   4.929365   5.760841   3.710397   2.725960
    27  H    2.991886   2.934069   2.884932   3.062439   2.738093
    28  H    4.476298   5.050488   5.188819   5.115038   4.673581
    29  H    6.190347   6.430031   7.203336   5.538082   4.670140
    30  C    6.266692   6.890906   7.388232   6.511581   5.839010
    31  C    1.484948   2.544068   2.805631   3.774942   4.812157
    32  C    4.277014   5.142456   4.884086   6.483070   7.455097
    33  C    2.485256   3.758479   3.953989   4.836836   5.662694
    34  C    2.515532   2.980019   2.856926   4.371979   5.532674
    35  C    3.785975   4.339960   4.018503   5.740515   6.838869
    36  C    3.766100   4.904538   4.854612   6.099431   6.940486
    37  H    2.668211   4.047717   4.420478   4.871238   5.511744
    38  H    2.741152   2.689492   2.537215   4.044556   5.301979
    39  H    4.658623   4.986038   4.533709   6.392743   7.530518
    40  H    4.630272   5.844615   5.810071   6.959695   7.692945
    41  H    5.363508   6.198581   5.854031   7.552840   8.508360
    42  H    7.014852   7.520443   7.865150   7.136652   6.310137
    43  H    6.850165   7.493474   8.130813   6.988935   6.322140
    44  H    6.132251   6.955560   7.424446   6.783402   6.310590
    45  H    4.377462   3.468226   4.120035   2.117232   1.093506
                    6          7          8          9         10
     6  N    0.000000
     7  H    1.416821   0.000000
     8  C    1.421377   2.551935   0.000000
     9  C    4.178726   5.133616   2.764755   0.000000
    10  C    2.359655   2.932180   1.414798   2.417296   0.000000
    11  C    2.498628   3.772086   1.385351   2.412808   2.444292
    12  C    3.739147   4.917545   2.394572   1.393650   2.805661
    13  C    3.649958   4.317664   2.410321   1.388254   1.397175
    14  H    2.759469   4.073726   2.140103   3.405442   3.421299
    15  H    4.637261   5.870468   3.380044   2.154375   3.891613
    16  H    4.499232   4.950840   3.393636   2.157723   2.141918
    17  H    5.263724   6.193706   3.850780   1.086211   3.397811
    18  N    2.759988   2.625572   2.483810   3.667090   1.398721
    19  H    3.344500   3.754868   4.015739   5.989880   4.371047
    20  C    3.379611   4.098326   3.234385   4.304017   3.124920
    21  C    5.661604   6.282733   4.967432   4.380092   4.189236
    22  C    4.027475   5.023266   3.439288   3.683857   3.383035
    23  C    4.123168   4.447017   4.031805   4.882502   3.465511
    24  C    5.206441   5.557709   4.816041   4.908360   3.972790
    25  C    5.139115   6.035906   4.342468   3.730879   3.911518
    26  H    4.014730   5.214366   3.391131   3.674506   3.722364
    27  H    4.194616   4.185659   4.416995   5.654710   3.867883
    28  H    5.957295   6.098350   5.638897   5.694528   4.651810
    29  H    5.848462   6.861444   4.898263   3.765239   4.554465
    30  C    7.046061   7.625521   6.234481   5.117222   5.320294
    31  C    4.063128   3.068396   4.482513   6.020644   3.722290
    32  C    6.787186   5.625010   7.225237   8.487528   6.366242
    33  C    5.146719   4.338641   5.270091   6.225239   4.205805
    34  C    4.628914   3.346348   5.347656   7.196050   4.843609
    35  C    6.011174   4.718105   6.675432   8.339759   6.059206
    36  C    6.418215   5.466661   6.614810   7.521749   5.564973
    37  H    5.174827   4.643504   5.027997   5.550510   3.789293
    38  H    4.240866   2.854668   5.192073   7.361948   4.979921
    39  H    6.637668   5.269224   7.434334   9.258793   6.950323
    40  H    7.286587   6.432111   7.338751   7.913924   6.171359
    41  H    7.860192   6.671125   8.301912   9.497356   7.425138
    42  H    7.805970   8.370530   7.097341   6.132787   6.254064
    43  H    7.363982   8.077615   6.388344   4.839944   5.542114
    44  H    7.282053   7.695140   6.484860   5.347216   5.387271
    45  H    2.754171   3.781589   3.074395   4.924014   3.841487
                   11         12         13         14         15
    11  C    0.000000
    12  C    1.391479   0.000000
    13  C    2.798261   2.416607   0.000000
    14  H    1.085986   2.164785   3.884104   0.000000
    15  H    2.148970   1.086083   3.398946   2.495837   0.000000
    16  H    3.884342   3.405204   1.086111   4.970130   4.301351
    17  H    3.395539   2.151276   2.143454   4.303677   2.479110
    18  N    3.734926   4.192117   2.390466   4.612226   5.275952
    19  H    4.843411   5.774034   5.385201   5.034135   6.575430
    20  C    3.955973   4.432646   3.711513   4.525519   5.274627
    21  C    5.442660   5.175993   3.842226   6.288259   5.890270
    22  C    3.696252   3.805292   3.495163   4.286853   4.472405
    23  C    4.969024   5.333186   3.980937   5.674541   6.256395
    24  C    5.612846   5.646819   4.033396   6.443499   6.515232
    25  C    4.536165   4.246000   3.566691   5.272888   4.839627
    26  H    3.282167   3.424286   3.834553   3.663541   3.905785
    27  H    5.531665   6.066924   4.615353   6.184280   7.042965
    28  H    6.532085   6.550729   4.695200   7.399519   7.447630
    29  H    4.801851   4.249116   3.957726   5.490434   4.620745
    30  C    6.611747   6.103988   4.680973   7.507031   6.711275
    31  C    5.843021   6.498398   4.711085   6.543692   7.577990
    32  C    8.557356   9.119574   7.133157   9.267299  10.190145
    33  C    6.562354   6.967359   4.844138   7.397535   8.042538
    34  C    6.702603   7.520287   5.947871   7.254801   8.577556
    35  C    8.021938   8.768624   7.044122   8.604693   9.829871
    36  C    7.906947   8.302126   6.144364   8.726633   9.369624
    37  H    6.227984   6.443666   4.166602   7.154587   7.498866
    38  H    6.507160   7.484448   6.222926   6.909503   8.504361
    39  H    8.763666   9.596486   7.999604   9.258141  10.640695
    40  H    8.577350   8.828134   6.547158   9.461404   9.875184
    41  H    9.626290  10.165129   8.140976  10.337577  11.231060
    42  H    7.484046   7.036037   5.715746   8.320342   7.608006
    43  H    6.548455   5.836292   4.681256   7.432538   6.297830
    44  H    6.989038   6.480751   4.722004   7.957609   7.163054
    45  H    3.467031   4.406186   4.699228   3.495130   5.058207
                   16         17         18         19         20
    16  H    0.000000
    17  H    2.481814   0.000000
    18  N    2.587582   4.529711   0.000000
    19  H    5.940164   6.904659   4.438422   0.000000
    20  C    4.148942   5.073710   3.482775   2.149666   0.000000
    21  C    3.630984   4.589185   4.486055   4.836789   2.817857
    22  C    3.980423   4.276577   4.147292   3.288280   1.391380
    23  C    4.070600   5.556496   3.329546   2.782131   1.394865
    24  C    3.810582   5.337862   3.868647   4.120525   2.416305
    25  C    3.724579   4.000569   4.599557   4.478190   2.416494
    26  H    4.519719   4.279901   4.711816   3.559042   2.148826
    27  H    4.672148   6.398596   3.370329   2.675339   2.153913
    28  H    4.265778   6.060464   4.268822   4.849469   3.396258
    29  H    4.124546   3.785921   5.410992   5.386570   3.395359
    30  C    4.201159   5.022494   5.565327   6.314935   4.321679
    31  C    4.657988   6.843387   2.359847   5.040710   4.841941
    32  C    6.805945   9.172212   4.972903   7.487143   7.409369
    33  C    4.472483   6.878229   2.832798   5.917071   5.336723
    34  C    5.982654   8.071844   3.571627   5.592744   5.855263
    35  C    6.928864   9.146761   4.719879   6.824302   7.067910
    36  C    5.680786   8.117095   4.191347   7.086904   6.641159
    37  H    3.633569   6.099381   2.566552   5.878276   4.916748
    38  H    6.437180   8.316212   3.889857   5.315471   5.900689
    39  H    7.944525  10.099724   5.658430   7.436124   7.908725
    40  H    5.923020   8.387751   4.861649   7.859387   7.217373
    41  H    7.754638  10.143099   6.033839   8.495446   8.446207
    42  H    5.272761   6.047530   6.442550   6.637658   4.809148
    43  H    4.242280   4.540946   6.001148   6.916810   4.834159
    44  H    4.023875   5.230815   5.419880   6.777277   4.826136
    45  H    5.491145   5.840116   4.453710   1.780636   2.153760
                   21         22         23         24         25
    21  C    0.000000
    22  C    2.424504   0.000000
    23  C    2.424600   2.396889   0.000000
    24  C    1.397540   2.768615   1.387321   0.000000
    25  C    1.394486   1.390628   2.769011   2.393577   0.000000
    26  H    3.403688   1.086887   3.384992   3.855389   2.147334
    27  H    3.403612   3.385732   1.087117   2.143143   3.856073
    28  H    2.152956   3.856078   2.141886   1.087516   3.382785
    29  H    2.150715   2.144265   3.856283   3.383518   1.087332
    30  C    1.503893   3.808053   3.802106   2.521565   2.526873
    31  C    5.949164   5.907922   4.241515   4.881171   6.387785
    32  C    8.053380   8.495678   6.529933   6.891587   8.780367
    33  C    5.760808   6.272625   4.469296   4.716339   6.455425
    34  C    7.243690   7.019706   5.333501   6.111709   7.632506
    35  C    8.193733   8.236101   6.382298   7.010330   8.735924
    36  C    6.915580   7.607027   5.675698   5.830656   7.727027
    37  H    4.904626   5.682270   3.998013   3.984701   5.677475
    38  H    7.659730   7.092770   5.597923   6.559998   7.879248
    39  H    9.198825   9.119076   7.284401   7.992497   9.698090
    40  H    7.082118   8.085018   6.151155   6.069222   8.026041
    41  H    8.973717   9.533351   7.511986   7.804143   9.768499
    42  H    2.149127   4.343888   4.230130   2.963088   3.116109
    43  H    2.157933   4.039958   4.569564   3.412351   2.660285
    44  H    2.154908   4.522104   4.078230   2.725644   3.351856
    45  H    4.823483   2.612710   3.423917   4.568891   4.000759
                   26         27         28         29         30
    26  H    0.000000
    27  H    4.288542   0.000000
    28  H    4.942857   2.456614   0.000000
    29  H    2.461250   4.943369   4.287821   0.000000
    30  C    4.673238   4.664037   2.723233   2.734391   0.000000
    31  C    6.588636   3.639766   4.854417   7.344688   6.950678
    32  C    9.274492   5.769925   6.470015   9.738998   8.757693
    33  C    7.084792   3.954369   4.431437   7.376415   6.499177
    34  C    7.624555   4.579576   6.060151   8.609719   8.289364
    35  C    8.907450   5.565596   6.770943   9.719888   9.101381
    36  C    8.447998   5.057986   5.358879   8.645357   7.506179
    37  H    6.546026   3.711303   3.683806   6.545624   5.526075
    38  H    7.573453   4.849842   6.649510   8.848405   8.828374
    39  H    9.742312   6.418233   7.766752  10.692239  10.144977
    40  H    8.982296   5.615964   5.453583   8.895080   7.460185
    41  H   10.334467   6.729514   7.292450  10.722647   9.589090
    42  H    5.196032   5.021839   3.013773   3.281987   1.097131
    43  H    4.719351   5.516699   3.752671   2.431792   1.093565
    44  H    5.448160   4.781745   2.562655   3.659896   1.094487
    45  H    2.355739   3.783831   5.525225   4.667995   6.302432
                   31         32         33         34         35
    31  C    0.000000
    32  C    2.792363   0.000000
    33  C    1.397617   2.408960   0.000000
    34  C    1.396745   2.411231   2.411783   0.000000
    35  C    2.414949   1.391356   2.779713   1.389386   0.000000
    36  C    2.416552   1.392444   1.387828   2.783202   2.408322
    37  H    2.145094   3.397306   1.085548   3.390752   3.865200
    38  H    2.158384   3.391445   3.399795   1.085766   2.144113
    39  H    3.396849   2.152435   3.865992   2.145383   1.086304
    40  H    3.399232   2.153517   2.145793   3.869660   3.394412
    41  H    3.878872   1.086515   3.393818   3.395453   2.152181
    42  H    7.647607   9.345181   7.187908   8.937307   9.707624
    43  H    7.632643   9.531712   7.210419   8.998770   9.858193
    44  H    6.612871   8.159380   5.964373   7.963236   8.647076
    45  H    5.751318   8.447869   6.637831   6.435937   7.778127
                   36         37         38         39         40
    36  C    0.000000
    37  H    2.154458   0.000000
    38  H    3.868873   4.291213   0.000000
    39  H    3.394440   4.951462   2.461880   0.000000
    40  H    1.086469   2.481337   4.955341   4.294240   0.000000
    41  H    2.153607   4.296632   4.286571   2.481148   2.482948
    42  H    8.123314   6.260644   9.472423  10.729062   8.043400
    43  H    8.257933   6.203392   9.506195  10.911184   8.206344
    44  H    6.850408   4.944176   8.615113   9.711466   6.681438
    45  H    7.942459   6.455125   6.110054   8.432398   8.700106
                   41         42         43         44         45
    41  H    0.000000
    42  H   10.136951   0.000000
    43  H   10.380337   1.769372   0.000000
    44  H    8.926194   1.766343   1.777230   0.000000
    45  H    9.511260   6.768909   6.637215   6.894963   0.000000
 Stoichiometry    C23H19FN2
 Framework group  C1[X(C23H19FN2)]
 Deg. of freedom   129
 Full point group                 C1      NOp   1
 RotChk:  IX=0 Diff= 1.11D-01
 Largest Abelian subgroup         C1      NOp   1
 Largest concise Abelian subgroup C1      NOp   1
                         Standard orientation:                         
 ---------------------------------------------------------------------
 Center     Atomic      Atomic             Coordinates (Angstroms)
 Number     Number       Type             X           Y           Z
 ---------------------------------------------------------------------
      1          6           0        1.424196   -0.529147   -0.115981
      2          6           0        1.265101   -1.319140    1.168727
      3          9           0        2.065202   -0.865431    2.199366
      4          6           0       -0.079686   -1.691465    1.401759
      5          6           0       -1.128217   -1.049923    2.242784
      6          7           0       -0.239994   -2.572316    0.390711
      7          1           0        1.172383   -2.460868    0.378443
      8          6           0       -1.166658   -2.081618   -0.568883
      9          6           0       -2.840163   -0.812298   -2.366682
     10          6           0       -0.750268   -0.862128   -1.152936
     11          6           0       -2.358572   -2.689063   -0.928813
     12          6           0       -3.201394   -2.047080   -1.830878
     13          6           0       -1.618405   -0.234281   -2.049734
     14          1           0       -2.631995   -3.638756   -0.478604
     15          1           0       -4.143487   -2.508690   -2.111865
     16          1           0       -1.324881    0.719811   -2.477739
     17          1           0       -3.510268   -0.305098   -3.054840
     18          7           0        0.537937   -0.332987   -1.022711
     19          1           0       -0.673030   -0.837899    3.217362
     20          6           0       -1.643211    0.240877    1.631154
     21          6           0       -2.563282    2.590621    0.377164
     22          6           0       -2.941668    0.319720    1.137463
     23          6           0       -0.812036    1.354508    1.510235
     24          6           0       -1.264503    2.508189    0.886572
     25          6           0       -3.395885    1.481498    0.522805
     26          1           0       -3.602026   -0.539828    1.217634
     27          1           0        0.203366    1.317419    1.896765
     28          1           0       -0.596045    3.360776    0.791964
     29          1           0       -4.412220    1.518311    0.138099
     30          6           0       -3.051900    3.853798   -0.276543
     31          6           0        2.768204    0.054852   -0.356105
     32          6           0        5.269729    1.188155   -0.861367
     33          6           0        2.867998    1.278084   -1.024744
     34          6           0        3.933029   -0.597596    0.054252
     35          6           0        5.176703   -0.034644   -0.204115
     36          6           0        4.111345    1.843368   -1.270930
     37          1           0        1.958913    1.780608   -1.340097
     38          1           0        3.873976   -1.556644    0.559848
     39          1           0        6.077220   -0.554099    0.110994
     40          1           0        4.177784    2.798690   -1.784116
     41          1           0        6.243370    1.630242   -1.053972
     42          1           0       -3.327309    4.596592    0.482473
     43          1           0       -3.933955    3.666982   -0.895383
     44          1           0       -2.273073    4.299404   -0.903252
     45          1           0       -1.953892   -1.752675    2.384753
 ---------------------------------------------------------------------
 Rotational constants (GHZ):           0.3261726           0.1676296           0.1485164
 Leave Link  202 at Wed May  7 19:54:07 2025, MaxMem= 16106127360 cpu:               0.4 elap:               0.0
 (Enter /cm/shared/apps/Gaussian/g16-C01/g16/l301.exe)
 Basis read from rwf:  (5D, 7F)
 No pseudopotential information found on rwf file.
 There are   821 symmetry adapted cartesian basis functions of A   symmetry.
 There are   769 symmetry adapted basis functions of A   symmetry.
   769 basis functions,  1145 primitive gaussians,   821 cartesian basis functions
    90 alpha electrons       90 beta electrons
       nuclear repulsion energy      2282.7888908755 Hartrees.
 IExCor= 4639 DFT=T Ex+Corr=wB97XD ExCW=0 ScaHFX=  1.000000
 ScaDFX=  1.000000  1.000000  1.000000  1.000000 ScalE2=  1.000000  1.000000
 IRadAn=      5 IRanWt=     -1 IRanGd=            0 ICorTp=0 IEmpDi=121
 HFx  wShort=  0.000000 wLong=  0.200000 cFull=  0.222036 cShort=  0.000000 cLong=  0.777964
 DFx  wShort=  0.000000 wLong=  0.200000 cFull=  0.000000 cShort=  0.000000 cLong=  1.000000
 NAtoms=   45 NActive=   45 NUniq=   45 SFac= 1.00D+00 NAtFMM=   60 NAOKFM=F Big=F
 Integral buffers will be    131072 words long.
 Raffenetti 2 integral format.
 Two-electron integral symmetry is turned on.
 R6Disp:  Grimme-D2 Dispersion energy=       -0.0417080320 Hartrees.
 Nuclear repulsion after empirical dispersion term =     2282.7471828435 Hartrees.
 No density basis found on file    724.
 ------------------------------------------------------------------------------
 Polarizable Continuum Model (PCM)
 =================================
 Model                : PCM.
 Atomic radii         : SMD-Coulomb.
 Polarization charges : Total charges.
 Charge compensation  : None.
 Solution method      : Matrix inversion.
 Cavity type          : VdW (van der Waals Surface) (Alpha=1.000).
 Cavity algorithm     : GePol (No added spheres)
                        Default sphere list used, NSphG=   45.
                        Lebedev-Laikov grids with approx.  5.0 points / Ang**2.
                        Smoothing algorithm: York/Karplus (Gamma=1.0000).
                        Polarization charges: spherical gaussians, with
                                              point-specific exponents (IZeta= 3).
                        Self-potential: point-specific (ISelfS= 7).
                        Self-field    : sphere-specific E.n sum rule (ISelfD= 2).
 1st derivatives      : Analytical E(r).r(x)/FMM algorithm (CHGder, D1EAlg=3).
                        Cavity 1st derivative terms included.
 Solvent              : Ethanol, Eps=  24.852000 Eps(inf)=   1.852593
 ------------------------------------------------------------------------------
 GePol: Number of generator spheres                  =      45
 GePol: Total number of spheres                      =      45
 GePol: Number of exposed spheres                    =      45 (100.00%)
 GePol: Number of points                             =    3322
 GePol: Average weight of points                     =       0.11
 GePol: Minimum weight of points                     =   0.64D-11
 GePol: Maximum weight of points                     =    0.21501
 GePol: Number of points with low weight             =     207
 GePol: Fraction of low-weight points (<1% of avg)   =       6.23%
 GePol: Cavity surface area                          =    359.742 Ang**2
 GePol: Cavity volume                                =    354.554 Ang**3
 ------------------------------------------------------------------------------
 Atomic radii for non-electrostatic terms: SMD-CDS.
 ------------------------------------------------------------------------------
 PCM non-electrostatic energy =        -0.0049212835 Hartrees.
 Nuclear repulsion after PCM non-electrostatic terms =     2282.7422615600 Hartrees.
 Leave Link  301 at Wed May  7 19:54:07 2025, MaxMem= 16106127360 cpu:               0.4 elap:               0.1
 (Enter /cm/shared/apps/Gaussian/g16-C01/g16/l302.exe)
 NPDir=0 NMtPBC=     1 NCelOv=     1 NCel=       1 NClECP=     1 NCelD=      1
         NCelK=      1 NCelE2=     1 NClLst=     1 CellRange=     0.0.
 One-electron integrals computed using PRISM.
 One-electron integral symmetry used in STVInt
 NBasis=   769 RedAO= T EigKep=  1.33D-06  NBF=   769
 NBsUse=   762 1.00D-06 EigRej=  9.73D-07 NBFU=   762
 Precomputing XC quadrature grid using
 IXCGrd= 4 IRadAn=           5 IRanWt=          -1 IRanGd=           0 AccXCQ= 0.00D+00.
 Generated NRdTot=       0 NPtTot=           0 NUsed=           0 NTot=          32
 NSgBfM=   818   818   818   818   818 MxSgAt=    45 MxSgA2=    45.
 Leave Link  302 at Wed May  7 19:54:10 2025, MaxMem= 16106127360 cpu:              50.3 elap:               2.9
 (Enter /cm/shared/apps/Gaussian/g16-C01/g16/l303.exe)
 DipDrv:  MaxL=1.
 Leave Link  303 at Wed May  7 19:54:11 2025, MaxMem= 16106127360 cpu:               1.3 elap:               0.2
 (Enter /cm/shared/apps/Gaussian/g16-C01/g16/l401.exe)
 Initial guess from the checkpoint file:  "8_to_9_TS.chk"
 B after Tr=    -0.000000    0.000000    0.000000
         Rot=    0.999214    0.039554    0.001033   -0.002316 Ang=   4.54 deg.
 Guess basis will be translated and rotated to current coordinates.
 JPrj=2 DoOrth=T DoCkMO=T.
 Generating alternative initial guess.
 ExpMin= 2.65D-02 ExpMax= 2.93D+03 ExpMxC= 4.41D+02 IAcc=3 IRadAn=         5 AccDes= 0.00D+00
 Harris functional with IExCor= 4639 and IRadAn=       5 diagonalized for initial guess.
 HarFok:  IExCor= 4639 AccDes= 0.00D+00 IRadAn=         5 IDoV= 1 UseB2=F ITyADJ=14
 ICtDFT=  3500011 ScaDFX=  1.000000  1.000000  1.000000  1.000000
 FoFCou: FMM=F IPFlag=           0 FMFlag=      100000 FMFlg1=           0
         NFxFlg=           0 DoJE=T BraDBF=F KetDBF=T FulRan=T
         wScrn=  0.000000 ICntrl=       500 IOpCl=  0 I1Cent=   200000004 NGrid=           0
         NMat0=    1 NMatS0=      1 NMatT0=    0 NMatD0=    1 NMtDS0=    0 NMtDT0=    0
 Petite list used in FoFCou.
 Harris En= -1048.62234177765    
 Leave Link  401 at Wed May  7 19:54:20 2025, MaxMem= 16106127360 cpu:             268.5 elap:               9.6
 (Enter /cm/shared/apps/Gaussian/g16-C01/g16/l502.exe)
 Integral symmetry usage will be decided dynamically.
 Closed shell SCF:
 Using DIIS extrapolation, IDIIS=  1040.
 NGot= 16106127360 LenX= 16104737818 LenY= 16104062956
 Requested convergence on RMS density matrix=1.00D-08 within 128 cycles.
 Requested convergence on MAX density matrix=1.00D-06.
 Requested convergence on             energy=1.00D-06.
 No special actions if energy rises.
 Fock matrices will be formed incrementally for  20 cycles.

 Cycle   1  Pass 1  IDiag  1:
 FoFJK:  IHMeth= 1 ICntrl=       0 DoSepK=T KAlg= 0 I1Cent=           0 FoldK=F
 IRaf=         1 NMat=       1 IRICut=       1 DoRegI=T DoRafI=F ISym2E= 0 IDoP0=0 IntGTp=1.
 FoFCou: FMM=F IPFlag=           0 FMFlag=      100000 FMFlg1=           0
         NFxFlg=           0 DoJE=T BraDBF=F KetDBF=F FulRan=T
         wScrn=  0.000000 ICntrl=       500 IOpCl=  0 I1Cent=           0 NGrid=           0
         NMat0=    1 NMatS0=      1 NMatT0=    0 NMatD0=    1 NMtDS0=    0 NMtDT0=    0
 Symmetry not used in FoFCou.
 Inv3:  Mode=1 IEnd=    33107052.
 Iteration    1 A*A^-1 deviation from unit magnitude is 8.44D-15 for    394.
 Iteration    1 A*A^-1 deviation from orthogonality  is 5.08D-15 for   1146    396.
 Iteration    1 A^-1*A deviation from unit magnitude is 6.44D-15 for    394.
 Iteration    1 A^-1*A deviation from orthogonality  is 2.53D-15 for   1727   1525.
 E= -1096.50884995454    
 DIIS: error= 8.64D-03 at cycle   1 NSaved=   1.
 NSaved= 1 IEnMin= 1 EnMin= -1096.50884995454     IErMin= 1 ErrMin= 8.64D-03
 ErrMax= 8.64D-03  0.00D+00 EMaxC= 1.00D-01 BMatC= 7.51D-02 BMatP= 7.51D-02
 IDIUse=3 WtCom= 9.14D-01 WtEn= 8.64D-02
 Coeff-Com:  0.100D+01
 Coeff-En:   0.100D+01
 Coeff:      0.100D+01
 Gap=     0.523 Goal=   None    Shift=    0.000
 GapD=    0.523 DampG=2.000 DampE=1.000 DampFc=2.0000 IDamp=-1.
 RMSDP=1.13D-02 MaxDP=9.19D-01              OVMax= 5.23D-02

 Cycle   2  Pass 1  IDiag  1:
 RMSU=  1.07D-02    CP:  9.38D-01
 E= -1096.59398293347     Delta-E=       -0.085132978933 Rises=F Damp=F
 DIIS: error= 6.36D-04 at cycle   2 NSaved=   2.
 NSaved= 2 IEnMin= 2 EnMin= -1096.59398293347     IErMin= 2 ErrMin= 6.36D-04
 ErrMax= 6.36D-04  0.00D+00 EMaxC= 1.00D-01 BMatC= 2.38D-03 BMatP= 7.51D-02
 IDIUse=3 WtCom= 9.94D-01 WtEn= 6.36D-03
 Coeff-Com: -0.449D-01 0.104D+01
 Coeff-En:   0.000D+00 0.100D+01
 Coeff:     -0.446D-01 0.104D+01
 Gap=     0.275 Goal=   None    Shift=    0.000
 RMSDP=2.11D-03 MaxDP=1.84D-01 DE=-8.51D-02 OVMax= 1.32D-02

 Cycle   3  Pass 1  IDiag  1:
 RMSU=  1.77D-03    CP:  9.27D-01  1.09D+00
 E= -1096.59765084505     Delta-E=       -0.003667911584 Rises=F Damp=F
 DIIS: error= 6.37D-04 at cycle   3 NSaved=   3.
 NSaved= 3 IEnMin= 3 EnMin= -1096.59765084505     IErMin= 2 ErrMin= 6.36D-04
 ErrMax= 6.37D-04  0.00D+00 EMaxC= 1.00D-01 BMatC= 1.30D-03 BMatP= 2.38D-03
 IDIUse=3 WtCom= 9.94D-01 WtEn= 6.37D-03
 Coeff-Com: -0.443D-01 0.446D+00 0.598D+00
 Coeff-En:   0.000D+00 0.000D+00 0.100D+01
 Coeff:     -0.440D-01 0.443D+00 0.601D+00
 Gap=     0.273 Goal=   None    Shift=    0.000
 RMSDP=7.99D-04 MaxDP=5.91D-02 DE=-3.67D-03 OVMax= 7.42D-03

 Cycle   4  Pass 1  IDiag  1:
 RMSU=  7.46D-04    CP:  9.26D-01  1.09D+00  8.48D-01
 E= -1096.59893184618     Delta-E=       -0.001281001126 Rises=F Damp=F
 DIIS: error= 1.46D-04 at cycle   4 NSaved=   4.
 NSaved= 4 IEnMin= 4 EnMin= -1096.59893184618     IErMin= 4 ErrMin= 1.46D-04
 ErrMax= 1.46D-04  0.00D+00 EMaxC= 1.00D-01 BMatC= 9.36D-05 BMatP= 1.30D-03
 IDIUse=3 WtCom= 9.99D-01 WtEn= 1.46D-03
 Coeff-Com: -0.530D-02-0.283D-01 0.159D+00 0.874D+00
 Coeff-En:   0.000D+00 0.000D+00 0.000D+00 0.100D+01
 Coeff:     -0.529D-02-0.283D-01 0.159D+00 0.874D+00
 Gap=     0.272 Goal=   None    Shift=    0.000
 RMSDP=3.09D-04 MaxDP=2.30D-02 DE=-1.28D-03 OVMax= 2.76D-03

 Cycle   5  Pass 1  IDiag  1:
 RMSU=  1.98D-04    CP:  9.25D-01  1.09D+00  9.66D-01  1.15D+00
 E= -1096.59904554841     Delta-E=       -0.000113702227 Rises=F Damp=F
 DIIS: error= 8.39D-05 at cycle   5 NSaved=   5.
 NSaved= 5 IEnMin= 5 EnMin= -1096.59904554841     IErMin= 5 ErrMin= 8.39D-05
 ErrMax= 8.39D-05  0.00D+00 EMaxC= 1.00D-01 BMatC= 2.65D-05 BMatP= 9.36D-05
 IDIUse=1 WtCom= 1.00D+00 WtEn= 0.00D+00
 Coeff-Com:  0.315D-02-0.747D-01 0.311D-02 0.438D+00 0.630D+00
 Coeff:      0.315D-02-0.747D-01 0.311D-02 0.438D+00 0.630D+00
 Gap=     0.272 Goal=   None    Shift=    0.000
 RMSDP=8.99D-05 MaxDP=5.03D-03 DE=-1.14D-04 OVMax= 1.16D-03

 Cycle   6  Pass 1  IDiag  1:
 RMSU=  6.53D-05    CP:  9.25D-01  1.09D+00  9.91D-01  1.20D+00  9.69D-01
 E= -1096.59907269102     Delta-E=       -0.000027142612 Rises=F Damp=F
 DIIS: error= 1.47D-05 at cycle   6 NSaved=   6.
 NSaved= 6 IEnMin= 6 EnMin= -1096.59907269102     IErMin= 6 ErrMin= 1.47D-05
 ErrMax= 1.47D-05  0.00D+00 EMaxC= 1.00D-01 BMatC= 1.07D-06 BMatP= 2.65D-05
 IDIUse=1 WtCom= 1.00D+00 WtEn= 0.00D+00
 Coeff-Com:  0.129D-02-0.197D-01-0.101D-01 0.607D-01 0.177D+00 0.790D+00
 Coeff:      0.129D-02-0.197D-01-0.101D-01 0.607D-01 0.177D+00 0.790D+00
 Gap=     0.272 Goal=   None    Shift=    0.000
 RMSDP=3.67D-05 MaxDP=3.07D-03 DE=-2.71D-05 OVMax= 7.09D-04

 Cycle   7  Pass 1  IDiag  1:
 RMSU=  2.56D-05    CP:  9.25D-01  1.09D+00  9.97D-01  1.22D+00  1.04D+00
                    CP:  1.06D+00
 E= -1096.59907455894     Delta-E=       -0.000001867923 Rises=F Damp=F
 DIIS: error= 8.67D-06 at cycle   7 NSaved=   7.
 NSaved= 7 IEnMin= 7 EnMin= -1096.59907455894     IErMin= 7 ErrMin= 8.67D-06
 ErrMax= 8.67D-06  0.00D+00 EMaxC= 1.00D-01 BMatC= 3.46D-07 BMatP= 1.07D-06
 IDIUse=1 WtCom= 1.00D+00 WtEn= 0.00D+00
 Coeff-Com: -0.216D-04 0.597D-02-0.553D-02-0.600D-01-0.463D-01 0.370D+00
 Coeff-Com:  0.736D+00
 Coeff:     -0.216D-04 0.597D-02-0.553D-02-0.600D-01-0.463D-01 0.370D+00
 Coeff:      0.736D+00
 Gap=     0.272 Goal=   None    Shift=    0.000
 RMSDP=1.65D-05 MaxDP=9.54D-04 DE=-1.87D-06 OVMax= 3.62D-04

 Cycle   8  Pass 1  IDiag  1:
 RMSU=  1.04D-05    CP:  9.25D-01  1.09D+00  9.99D-01  1.23D+00  1.07D+00
                    CP:  1.19D+00  1.04D+00
 E= -1096.59907514148     Delta-E=       -0.000000582536 Rises=F Damp=F
 DIIS: error= 3.23D-06 at cycle   8 NSaved=   8.
 NSaved= 8 IEnMin= 8 EnMin= -1096.59907514148     IErMin= 8 ErrMin= 3.23D-06
 ErrMax= 3.23D-06  0.00D+00 EMaxC= 1.00D-01 BMatC= 3.16D-08 BMatP= 3.46D-07
 IDIUse=1 WtCom= 1.00D+00 WtEn= 0.00D+00
 Coeff-Com: -0.157D-03 0.435D-02-0.700D-03-0.274D-01-0.383D-01 0.346D-01
 Coeff-Com:  0.247D+00 0.781D+00
 Coeff:     -0.157D-03 0.435D-02-0.700D-03-0.274D-01-0.383D-01 0.346D-01
 Coeff:      0.247D+00 0.781D+00
 Gap=     0.272 Goal=   None    Shift=    0.000
 RMSDP=6.91D-06 MaxDP=4.67D-04 DE=-5.83D-07 OVMax= 2.16D-04

 Cycle   9  Pass 1  IDiag  1:
 RMSU=  4.38D-06    CP:  9.25D-01  1.09D+00  9.99D-01  1.23D+00  1.09D+00
                    CP:  1.22D+00  1.09D+00  1.28D+00
 E= -1096.59907523339     Delta-E=       -0.000000091913 Rises=F Damp=F
 DIIS: error= 1.58D-06 at cycle   9 NSaved=   9.
 NSaved= 9 IEnMin= 9 EnMin= -1096.59907523339     IErMin= 9 ErrMin= 1.58D-06
 ErrMax= 1.58D-06  0.00D+00 EMaxC= 1.00D-01 BMatC= 5.40D-09 BMatP= 3.16D-08
 IDIUse=1 WtCom= 1.00D+00 WtEn= 0.00D+00
 Coeff-Com: -0.179D-04-0.333D-03 0.740D-03 0.591D-02 0.199D-02-0.539D-01
 Coeff-Com: -0.946D-01 0.161D+00 0.979D+00
 Coeff:     -0.179D-04-0.333D-03 0.740D-03 0.591D-02 0.199D-02-0.539D-01
 Coeff:     -0.946D-01 0.161D+00 0.979D+00
 Gap=     0.272 Goal=   None    Shift=    0.000
 RMSDP=4.07D-06 MaxDP=4.55D-04 DE=-9.19D-08 OVMax= 1.61D-04

 Cycle  10  Pass 1  IDiag  1:
 RMSU=  2.07D-06    CP:  9.25D-01  1.09D+00  9.99D-01  1.23D+00  1.09D+00
                    CP:  1.23D+00  1.15D+00  1.53D+00  1.35D+00
 E= -1096.59907526142     Delta-E=       -0.000000028025 Rises=F Damp=F
 DIIS: error= 7.05D-07 at cycle  10 NSaved=  10.
 NSaved=10 IEnMin=10 EnMin= -1096.59907526142     IErMin=10 ErrMin= 7.05D-07
 ErrMax= 7.05D-07  0.00D+00 EMaxC= 1.00D-01 BMatC= 1.39D-09 BMatP= 5.40D-09
 IDIUse=1 WtCom= 1.00D+00 WtEn= 0.00D+00
 Coeff-Com:  0.338D-04-0.122D-02 0.454D-03 0.901D-02 0.102D-01-0.276D-01
 Coeff-Com: -0.101D+00-0.126D+00 0.336D+00 0.900D+00
 Coeff:      0.338D-04-0.122D-02 0.454D-03 0.901D-02 0.102D-01-0.276D-01
 Coeff:     -0.101D+00-0.126D+00 0.336D+00 0.900D+00
 Gap=     0.272 Goal=   None    Shift=    0.000
 RMSDP=2.44D-06 MaxDP=2.13D-04 DE=-2.80D-08 OVMax= 8.77D-05

 Cycle  11  Pass 1  IDiag  1:
 RMSU=  8.69D-07    CP:  9.25D-01  1.09D+00  1.00D+00  1.23D+00  1.10D+00
                    CP:  1.23D+00  1.17D+00  1.69D+00  1.59D+00  1.31D+00
 E= -1096.59907526802     Delta-E=       -0.000000006606 Rises=F Damp=F
 DIIS: error= 2.27D-07 at cycle  11 NSaved=  11.
 NSaved=11 IEnMin=11 EnMin= -1096.59907526802     IErMin=11 ErrMin= 2.27D-07
 ErrMax= 2.27D-07  0.00D+00 EMaxC= 1.00D-01 BMatC= 1.51D-10 BMatP= 1.39D-09
 IDIUse=1 WtCom= 1.00D+00 WtEn= 0.00D+00
 Coeff-Com:  0.124D-04-0.293D-03 0.170D-04 0.161D-02 0.252D-02 0.100D-02
 Coeff-Com: -0.148D-01-0.542D-01-0.495D-01 0.215D+00 0.899D+00
 Coeff:      0.124D-04-0.293D-03 0.170D-04 0.161D-02 0.252D-02 0.100D-02
 Coeff:     -0.148D-01-0.542D-01-0.495D-01 0.215D+00 0.899D+00
 Gap=     0.272 Goal=   None    Shift=    0.000
 RMSDP=7.92D-07 MaxDP=7.44D-05 DE=-6.61D-09 OVMax= 2.97D-05

 Cycle  12  Pass 1  IDiag  1:
 RMSU=  3.28D-07    CP:  9.25D-01  1.09D+00  1.00D+00  1.23D+00  1.10D+00
                    CP:  1.23D+00  1.17D+00  1.73D+00  1.68D+00  1.47D+00
                    CP:  1.23D+00
 E= -1096.59907526879     Delta-E=       -0.000000000764 Rises=F Damp=F
 DIIS: error= 7.85D-08 at cycle  12 NSaved=  12.
 NSaved=12 IEnMin=12 EnMin= -1096.59907526879     IErMin=12 ErrMin= 7.85D-08
 ErrMax= 7.85D-08  0.00D+00 EMaxC= 1.00D-01 BMatC= 2.57D-11 BMatP= 1.51D-10
 IDIUse=1 WtCom= 1.00D+00 WtEn= 0.00D+00
 Coeff-Com: -0.307D-05 0.149D-03-0.799D-04-0.123D-02-0.124D-02 0.540D-02
 Coeff-Com:  0.139D-01 0.114D-01-0.685D-01-0.121D+00 0.224D+00 0.937D+00
 Coeff:     -0.307D-05 0.149D-03-0.799D-04-0.123D-02-0.124D-02 0.540D-02
 Coeff:      0.139D-01 0.114D-01-0.685D-01-0.121D+00 0.224D+00 0.937D+00
 Gap=     0.272 Goal=   None    Shift=    0.000
 RMSDP=3.04D-07 MaxDP=2.65D-05 DE=-7.64D-10 OVMax= 1.07D-05

 Cycle  13  Pass 1  IDiag  1:
 RMSU=  1.21D-07    CP:  9.25D-01  1.09D+00  1.00D+00  1.23D+00  1.10D+00
                    CP:  1.23D+00  1.17D+00  1.74D+00  1.70D+00  1.54D+00
                    CP:  1.42D+00  1.18D+00
 E= -1096.59907526858     Delta-E=        0.000000000209 Rises=F Damp=F
 DIIS: error= 2.87D-08 at cycle  13 NSaved=  13.
 NSaved=13 IEnMin=12 EnMin= -1096.59907526879     IErMin=13 ErrMin= 2.87D-08
 ErrMax= 2.87D-08  0.00D+00 EMaxC= 1.00D-01 BMatC= 4.40D-12 BMatP= 2.57D-11
 IDIUse=1 WtCom= 1.00D+00 WtEn= 0.00D+00
 Coeff-Com: -0.244D-05 0.846D-04-0.299D-04-0.610D-03-0.704D-03 0.185D-02
 Coeff-Com:  0.634D-02 0.999D-02-0.183D-01-0.680D-01-0.223D-01 0.331D+00
 Coeff-Com:  0.761D+00
 Coeff:     -0.244D-05 0.846D-04-0.299D-04-0.610D-03-0.704D-03 0.185D-02
 Coeff:      0.634D-02 0.999D-02-0.183D-01-0.680D-01-0.223D-01 0.331D+00
 Coeff:      0.761D+00
 Gap=     0.272 Goal=   None    Shift=    0.000
 RMSDP=9.22D-08 MaxDP=9.33D-06 DE= 2.09D-10 OVMax= 2.45D-06

 Cycle  14  Pass 1  IDiag  1:
 RMSU=  4.78D-08    CP:  9.25D-01  1.09D+00  1.00D+00  1.23D+00  1.10D+00
                    CP:  1.23D+00  1.17D+00  1.74D+00  1.70D+00  1.56D+00
                    CP:  1.46D+00  1.27D+00  1.19D+00
 E= -1096.59907526868     Delta-E=       -0.000000000106 Rises=F Damp=F
 DIIS: error= 1.18D-08 at cycle  14 NSaved=  14.
 NSaved=14 IEnMin=12 EnMin= -1096.59907526879     IErMin=14 ErrMin= 1.18D-08
 ErrMax= 1.18D-08  0.00D+00 EMaxC= 1.00D-01 BMatC= 6.92D-13 BMatP= 4.40D-12
 IDIUse=1 WtCom= 1.00D+00 WtEn= 0.00D+00
 Coeff-Com: -0.116D-06-0.366D-05 0.640D-05 0.566D-04 0.363D-04-0.480D-03
 Coeff-Com: -0.909D-03 0.704D-03 0.837D-02 0.286D-02-0.517D-01-0.801D-01
 Coeff-Com:  0.228D+00 0.893D+00
 Coeff:     -0.116D-06-0.366D-05 0.640D-05 0.566D-04 0.363D-04-0.480D-03
 Coeff:     -0.909D-03 0.704D-03 0.837D-02 0.286D-02-0.517D-01-0.801D-01
 Coeff:      0.228D+00 0.893D+00
 Gap=     0.272 Goal=   None    Shift=    0.000
 RMSDP=4.24D-08 MaxDP=2.81D-06 DE=-1.06D-10 OVMax= 9.84D-07

 Cycle  15  Pass 1  IDiag  1:
 RMSU=  1.83D-08    CP:  9.25D-01  1.09D+00  1.00D+00  1.23D+00  1.10D+00
                    CP:  1.23D+00  1.17D+00  1.75D+00  1.70D+00  1.56D+00
                    CP:  1.47D+00  1.31D+00  1.40D+00  1.15D+00
 E= -1096.59907526864     Delta-E=        0.000000000046 Rises=F Damp=F
 DIIS: error= 7.89D-09 at cycle  15 NSaved=  15.
 NSaved=15 IEnMin=12 EnMin= -1096.59907526879     IErMin=15 ErrMin= 7.89D-09
 ErrMax= 7.89D-09  0.00D+00 EMaxC= 1.00D-01 BMatC= 1.34D-13 BMatP= 6.92D-13
 IDIUse=1 WtCom= 1.00D+00 WtEn= 0.00D+00
 Coeff-Com:  0.331D-06-0.147D-04 0.731D-05 0.117D-03 0.124D-03-0.465D-03
 Coeff-Com: -0.133D-02-0.124D-02 0.628D-02 0.117D-01-0.161D-01-0.795D-01
 Coeff-Com: -0.312D-01 0.335D+00 0.777D+00
 Coeff:      0.331D-06-0.147D-04 0.731D-05 0.117D-03 0.124D-03-0.465D-03
 Coeff:     -0.133D-02-0.124D-02 0.628D-02 0.117D-01-0.161D-01-0.795D-01
 Coeff:     -0.312D-01 0.335D+00 0.777D+00
 Gap=     0.272 Goal=   None    Shift=    0.000
 RMSDP=1.34D-08 MaxDP=1.06D-06 DE= 4.64D-11 OVMax= 3.45D-07

 Cycle  16  Pass 1  IDiag  1:
 RMSU=  7.28D-09    CP:  9.25D-01  1.09D+00  1.00D+00  1.23D+00  1.10D+00
                    CP:  1.23D+00  1.17D+00  1.74D+00  1.70D+00  1.56D+00
                    CP:  1.47D+00  1.32D+00  1.45D+00  1.28D+00  1.18D+00
 E= -1096.59907526894     Delta-E=       -0.000000000301 Rises=F Damp=F
 DIIS: error= 4.39D-09 at cycle  16 NSaved=  16.
 NSaved=16 IEnMin=16 EnMin= -1096.59907526894     IErMin=16 ErrMin= 4.39D-09
 ErrMax= 4.39D-09  0.00D+00 EMaxC= 1.00D-01 BMatC= 2.74D-14 BMatP= 1.34D-13
 IDIUse=1 WtCom= 1.00D+00 WtEn= 0.00D+00
 Coeff-Com:  0.144D-06-0.492D-05 0.172D-05 0.338D-04 0.414D-04-0.931D-04
 Coeff-Com: -0.349D-03-0.646D-03 0.818D-03 0.382D-02 0.288D-02-0.167D-01
 Coeff-Com: -0.553D-01-0.386D-01 0.309D+00 0.795D+00
 Coeff:      0.144D-06-0.492D-05 0.172D-05 0.338D-04 0.414D-04-0.931D-04
 Coeff:     -0.349D-03-0.646D-03 0.818D-03 0.382D-02 0.288D-02-0.167D-01
 Coeff:     -0.553D-01-0.386D-01 0.309D+00 0.795D+00
 Gap=     0.272 Goal=   None    Shift=    0.000
 RMSDP=7.35D-09 MaxDP=7.24D-07 DE=-3.01D-10 OVMax= 1.56D-07

 Error on total polarization charges =  0.06277
 SCF Done:  E(RwB97XD) =  -1096.59907527     A.U. after   16 cycles
            NFock= 16  Conv=0.73D-08     -V/T= 2.0049
 KE= 1.091207702716D+03 PE=-7.118342192267D+03 EE= 2.647793152722D+03
 SMD-CDS (non-electrostatic) energy       (kcal/mol) =      -3.09
 (included in total energy above)
 Leave Link  502 at Wed May  7 20:11:29 2025, MaxMem= 16106127360 cpu:           39306.6 elap:            1029.1
 (Enter /cm/shared/apps/Gaussian/g16-C01/g16/l701.exe)
 ... and contract with generalized density number  0.
 Compute integral first derivatives.
 R6Disp: Adding Grimme-D2 dispersion energy 1st derivatives to the gradient.
 D1PCM: PCM CHGder 1st derivatives, ID1Alg=3 FixD1E=F DoIter=F DoCFld=F I1PDM=0.
 GePol: Maximum number of non-zero 1st derivatives   =     255
 Leave Link  701 at Wed May  7 20:11:33 2025, MaxMem= 16106127360 cpu:             129.6 elap:               4.1
 (Enter /cm/shared/apps/Gaussian/g16-C01/g16/l702.exe)
 L702 exits ... SP integral derivatives will be done elsewhere.
 Leave Link  702 at Wed May  7 20:11:33 2025, MaxMem= 16106127360 cpu:               0.2 elap:               0.0
 (Enter /cm/shared/apps/Gaussian/g16-C01/g16/l703.exe)
 Integral derivatives from FoFJK, PRISM(SPDF).
 Compute integral first derivatives, UseDBF=F ICtDFT=           0.
 Calling FoFJK, ICntrl=      2127 FMM=F ISym2X=0 I1Cent= 0 IOpClX= 0 NMat=1 NMatS=1 NMatT=0.
 FoFJK:  IHMeth= 1 ICntrl=    2127 DoSepK=T KAlg= 0 I1Cent=           0 FoldK=F
 IRaf=         1 NMat=       1 IRICut=       1 DoRegI=T DoRafI=F ISym2E= 0 IDoP0=0 IntGTp=1.
 FoFCou: FMM=F IPFlag=           0 FMFlag=      100000 FMFlg1=         800
         NFxFlg=           0 DoJE=F BraDBF=F KetDBF=F FulRan=T
         wScrn=  0.000000 ICntrl=      2527 IOpCl=  0 I1Cent=           0 NGrid=           0
         NMat0=    1 NMatS0=      1 NMatT0=    0 NMatD0=    1 NMtDS0=    0 NMtDT0=    0
 Symmetry not used in FoFCou.
 Leave Link  703 at Wed May  7 20:16:12 2025, MaxMem= 16106127360 cpu:           11050.3 elap:             278.2
 (Enter /cm/shared/apps/Gaussian/g16-C01/g16/l716.exe)
 Dipole        =-1.00329633D+00 4.08531160D-01 1.38342471D-01
 ***** Axes restored to original set *****
 -------------------------------------------------------------------
 Center     Atomic                   Forces (Hartrees/Bohr)
 Number     Number              X              Y              Z
 -------------------------------------------------------------------
      1        6           0.002422845   -0.004363475   -0.000711256
      2        6          -0.004892907    0.001426375    0.003801073
      3        9           0.000922661   -0.000872431   -0.001255728
      4        6          -0.005120834    0.007589512   -0.005616085
      5        6           0.000933486    0.000149126    0.000235549
      6        7           0.000085067    0.006125932    0.007783415
      7        1           0.006560884   -0.008978632   -0.000760911
      8        6           0.000850285   -0.003397356   -0.003380086
      9        6           0.000430602   -0.000055142   -0.000155151
     10        6           0.002483212    0.002832351    0.002064648
     11        6          -0.000194907   -0.000462704    0.000306128
     12        6           0.000398846   -0.000238753    0.000277402
     13        6          -0.000657138   -0.000670007    0.000520313
     14        1           0.000074217    0.000102526    0.001039261
     15        1           0.000948265    0.000210580    0.000398202
     16        1          -0.000366431    0.000960423   -0.001126527
     17        1           0.000730478    0.000255057   -0.000682831
     18        7          -0.003702881    0.003804596   -0.001695094
     19        1           0.000077178   -0.000177931    0.001215315
     20        6          -0.000591835   -0.001220428    0.000806472
     21        6           0.000928747   -0.000257327   -0.000901479
     22        6           0.000205738   -0.000796578    0.000431277
     23        6           0.000126020   -0.000440541    0.000225506
     24        6          -0.000208070    0.000311922   -0.000031045
     25        6          -0.000000098   -0.000380894   -0.000025758
     26        1           0.000457019    0.000443235    0.000735921
     27        1          -0.001024856   -0.000155981   -0.000056806
     28        1          -0.000594341   -0.000311745   -0.000897465
     29        1           0.001066940    0.000267557   -0.000133939
     30        6          -0.000469004   -0.000663309    0.000812465
     31        6          -0.001218687   -0.000983477   -0.001433681
     32        6          -0.000234677    0.000163015   -0.000159973
     33        6           0.000131007   -0.000377915    0.000844940
     34        6           0.000314117    0.000319178    0.000025893
     35        6          -0.000384397    0.000290034    0.000160191
     36        6          -0.000050459   -0.000011927   -0.000528698
     37        1           0.000675580   -0.000419892   -0.000888299
     38        1          -0.000051812   -0.000218303    0.000986512
     39        1          -0.000898187    0.000245922    0.000510767
     40        1           0.000134915   -0.000090762   -0.001030971
     41        1          -0.000883901    0.000047833   -0.000598161
     42        1           0.000286880   -0.000629790   -0.000553783
     43        1           0.000904285    0.000699943   -0.000165143
     44        1          -0.000382526    0.000553005   -0.001018571
     45        1          -0.000221323   -0.000622823    0.000626191
 -------------------------------------------------------------------
 Cartesian Forces:  Max     0.008978632 RMS     0.001958740
 Leave Link  716 at Wed May  7 20:16:12 2025, MaxMem= 16106127360 cpu:               0.4 elap:               0.1
 (Enter /cm/shared/apps/Gaussian/g16-C01/g16/l103.exe)

 GradGradGradGradGradGradGradGradGradGradGradGradGradGradGradGradGradGrad
 Berny optimization.
 FormGI is forming the generalized inverse of G from B-inverse, IUseBI=4.
 GSVD:  received Info=                   1 from GESDD.
 Internal  Forces:  Max     0.005994427 RMS     0.001095486
 Search for a saddle point.
 Step number   2 out of a maximum of  265
 All quantities printed in internal units (Hartrees-Bohrs-Radians)
 Swapping is turned off.
 Update second derivatives using D2CorX and points    1    2
 ITU=  0  0
     Eigenvalues ---   -0.11409  -0.00113   0.00247   0.00462   0.01049
     Eigenvalues ---    0.01181   0.01468   0.01541   0.01575   0.01617
     Eigenvalues ---    0.01746   0.01761   0.01787   0.01815   0.01826
     Eigenvalues ---    0.01848   0.01986   0.02072   0.02171   0.02260
     Eigenvalues ---    0.02332   0.02409   0.02436   0.02458   0.02516
     Eigenvalues ---    0.02581   0.02633   0.02664   0.02711   0.02733
     Eigenvalues ---    0.02789   0.02805   0.02892   0.02923   0.02982
     Eigenvalues ---    0.03225   0.03406   0.03511   0.04787   0.05416
     Eigenvalues ---    0.05579   0.05828   0.06183   0.06637   0.07731
     Eigenvalues ---    0.08401   0.10556   0.10887   0.10926   0.11056
     Eigenvalues ---    0.11483   0.11587   0.11683   0.11895   0.12048
     Eigenvalues ---    0.12098   0.12244   0.12287   0.12446   0.12606
     Eigenvalues ---    0.12698   0.12882   0.12943   0.14643   0.14741
     Eigenvalues ---    0.16439   0.17541   0.18583   0.18735   0.19122
     Eigenvalues ---    0.19204   0.19374   0.19568   0.19633   0.19908
     Eigenvalues ---    0.20149   0.20398   0.20513   0.21410   0.22869
     Eigenvalues ---    0.23637   0.25672   0.28260   0.29612   0.30104
     Eigenvalues ---    0.30616   0.31100   0.32319   0.33488   0.34029
     Eigenvalues ---    0.34208   0.34773   0.35216   0.35309   0.35935
     Eigenvalues ---    0.36186   0.36486   0.36758   0.37578   0.37647
     Eigenvalues ---    0.37790   0.37819   0.37854   0.37864   0.37898
     Eigenvalues ---    0.37916   0.38036   0.38041   0.38197   0.38357
     Eigenvalues ---    0.38683   0.39286   0.42355   0.43893   0.44104
     Eigenvalues ---    0.44784   0.45084   0.45117   0.47597   0.49822
     Eigenvalues ---    0.49846   0.49991   0.50159   0.50206   0.53587
     Eigenvalues ---    0.53941   0.54089   0.65814   0.67051
 Eigenvectors required to have negative eigenvalues:
                          R12       R6        A9        A8        D19
   1                   -0.64370   0.53305  -0.15826   0.14752  -0.13993
                          R8        R5        A19       D6        D2
   1                    0.13747  -0.13641   0.13506  -0.12830   0.11187
 Eigenvalue     2 is  -1.13D-03 should be greater than     0.000000 Eigenvector:
                          D89       D86       D91       D88       D90
   1                   -0.41457  -0.41438  -0.40352  -0.40333  -0.40284
                          D87       R6        R12       R5        D11
   1                   -0.40264  -0.02732  -0.02068  -0.01719  -0.01687
 RFO step:  Lambda0=3.910145166D-06 Lambda=-3.78712790D-03.
 Linear search not attempted -- option 19 set.
 Iteration  1 RMS(Cart)=  0.12755615 RMS(Int)=  0.01666877
 Iteration  2 RMS(Cart)=  0.02321434 RMS(Int)=  0.00117287
 Iteration  3 RMS(Cart)=  0.00119197 RMS(Int)=  0.00027688
 Iteration  4 RMS(Cart)=  0.00000266 RMS(Int)=  0.00027687
 Iteration  5 RMS(Cart)=  0.00000000 RMS(Int)=  0.00027687
 ITry= 1 IFail=0 DXMaxC= 8.91D-01 DCOld= 1.00D+10 DXMaxT= 3.00D-01 DXLimC= 3.00D+00 Rises=F
 Variable       Old X    -DE/DX   Delta X   Delta X   Delta X     New X
                                 (Linear)    (Quad)   (Total)
    R1        2.86583   0.00185   0.00000   0.00424   0.00409   2.86992
    R2        2.42452   0.00248   0.00000   0.00254   0.00242   2.42694
    R3        2.80615   0.00314   0.00000   0.00849   0.00849   2.81463
    R4        2.61044   0.00003   0.00000  -0.00299  -0.00299   2.60745
    R5        2.67340  -0.00172   0.00000   0.01230   0.01182   2.68522
    R6        2.62984  -0.00235   0.00000  -0.03073  -0.03031   2.59953
    R7        2.81456   0.00343   0.00000   0.00621   0.00621   2.82077
    R8        2.55205   0.00014   0.00000  -0.00325  -0.00355   2.54850
    R9        2.07177   0.00034   0.00000   0.00230   0.00230   2.07407
   R10        2.86932   0.00131   0.00000   0.00318   0.00318   2.87250
   R11        2.06643   0.00023   0.00000   0.00027   0.00027   2.06670
   R12        2.67740  -0.00220   0.00000  -0.03982  -0.03945   2.63795
   R13        2.68601   0.00145   0.00000   0.01435   0.01449   2.70050
   R14        2.67358   0.00070   0.00000  -0.00687  -0.00686   2.66672
   R15        2.61793   0.00092   0.00000   0.00080   0.00074   2.61867
   R16        2.63362   0.00124   0.00000   0.00085   0.00097   2.63459
   R17        2.62342   0.00155   0.00000   0.00488   0.00494   2.62836
   R18        2.05264   0.00103   0.00000   0.00273   0.00273   2.05537
   R19        2.64028   0.00065   0.00000  -0.00112  -0.00118   2.63910
   R20        2.64320   0.00488   0.00000   0.02188   0.02188   2.66508
   R21        2.62951   0.00104   0.00000   0.00271   0.00277   2.63229
   R22        2.05222   0.00104   0.00000   0.00284   0.00284   2.05505
   R23        2.05240   0.00104   0.00000   0.00290   0.00290   2.05530
   R24        2.05245   0.00112   0.00000   0.00335   0.00335   2.05580
   R25        2.62933   0.00135   0.00000   0.00082   0.00082   2.63015
   R26        2.63591   0.00137   0.00000   0.00593   0.00593   2.64185
   R27        2.64097   0.00156   0.00000   0.00590   0.00590   2.64687
   R28        2.63520   0.00120   0.00000   0.00016   0.00016   2.63536
   R29        2.84195   0.00099   0.00000   0.00177   0.00177   2.84372
   R30        2.62791   0.00162   0.00000   0.00649   0.00649   2.63440
   R31        2.05392   0.00095   0.00000   0.00254   0.00254   2.05646
   R32        2.62166   0.00171   0.00000   0.00079   0.00079   2.62245
   R33        2.05435   0.00103   0.00000   0.00300   0.00300   2.05735
   R34        2.05511   0.00112   0.00000   0.00343   0.00343   2.05853
   R35        2.05476   0.00111   0.00000   0.00295   0.00295   2.05771
   R36        2.07328   0.00078   0.00000   0.00212   0.00212   2.07539
   R37        2.06654   0.00113   0.00000   0.00199   0.00199   2.06853
   R38        2.06828   0.00117   0.00000   0.00518   0.00518   2.07346
   R39        2.64111   0.00106   0.00000  -0.00102  -0.00102   2.64010
   R40        2.63947   0.00108   0.00000   0.00126   0.00126   2.64072
   R41        2.62928   0.00128   0.00000   0.00353   0.00353   2.63282
   R42        2.63134   0.00132   0.00000   0.00210   0.00211   2.63344
   R43        2.05322   0.00107   0.00000   0.00303   0.00303   2.05625
   R44        2.62261   0.00151   0.00000   0.00453   0.00453   2.62714
   R45        2.05139   0.00102   0.00000   0.00358   0.00358   2.05497
   R46        2.62556   0.00137   0.00000   0.00232   0.00232   2.62788
   R47        2.05180   0.00098   0.00000   0.00355   0.00355   2.05535
   R48        2.05282   0.00105   0.00000   0.00300   0.00300   2.05581
   R49        2.05313   0.00104   0.00000   0.00290   0.00290   2.05603
    A1        2.22165   0.00058   0.00000   0.01456   0.01335   2.23501
    A2        2.02284  -0.00081   0.00000  -0.01243  -0.01186   2.01098
    A3        2.03846   0.00021   0.00000  -0.00239  -0.00184   2.03662
    A4        1.98251  -0.00075   0.00000  -0.00601  -0.00676   1.97575
    A5        1.95666   0.00051   0.00000  -0.01712  -0.01765   1.93901
    A6        1.52407   0.00094   0.00000   0.03827   0.03731   1.56138
    A7        2.11078   0.00020   0.00000  -0.00608  -0.00587   2.10490
    A8        2.39166   0.00190   0.00000   0.03125   0.03063   2.42230
    A9        1.38400  -0.00264   0.00000  -0.03635  -0.03600   1.34801
   A10        2.27687  -0.00186   0.00000  -0.00040  -0.00029   2.27659
   A11        1.73268   0.00233   0.00000   0.01827   0.01760   1.75028
   A12        2.23970  -0.00022   0.00000  -0.00806  -0.00822   2.23148
   A13        1.86813  -0.00210   0.00000  -0.00444  -0.00444   1.86369
   A14        1.95788   0.00599   0.00000   0.00171   0.00169   1.95958
   A15        1.90505  -0.00148   0.00000   0.00183   0.00180   1.90685
   A16        1.91187  -0.00148   0.00000   0.00532   0.00532   1.91719
   A17        1.89903  -0.00007   0.00000  -0.01211  -0.01212   1.88692
   A18        1.92041  -0.00101   0.00000   0.00686   0.00684   1.92725
   A19        1.40691  -0.00332   0.00000  -0.02861  -0.02846   1.37845
   A20        1.93654   0.00121   0.00000  -0.03302  -0.03332   1.90322
   A21        2.23560   0.00022   0.00000   0.00636   0.00469   2.24029
   A22        1.69717   0.00348   0.00000   0.05187   0.05193   1.74909
   A23        1.96535   0.00041   0.00000   0.00704   0.00636   1.97171
   A24        2.19561  -0.00095   0.00000  -0.01095  -0.01037   2.18524
   A25        2.12223   0.00054   0.00000   0.00391   0.00396   2.12619
   A26        2.10509  -0.00004   0.00000  -0.00182  -0.00182   2.10327
   A27        2.09138   0.00007   0.00000   0.00190   0.00190   2.09327
   A28        2.08651  -0.00003   0.00000  -0.00007  -0.00007   2.08644
   A29        2.05945  -0.00043   0.00000  -0.00220  -0.00234   2.05711
   A30        2.16362   0.00051   0.00000   0.01780   0.01676   2.18038
   A31        2.05107  -0.00001   0.00000  -0.01011  -0.00978   2.04129
   A32        2.07974  -0.00001   0.00000   0.00074   0.00055   2.08029
   A33        2.08559  -0.00004   0.00000  -0.00129  -0.00120   2.08440
   A34        2.11732   0.00005   0.00000   0.00066   0.00075   2.11806
   A35        2.09557  -0.00032   0.00000  -0.00239  -0.00239   2.09317
   A36        2.09664   0.00019   0.00000   0.00168   0.00167   2.09831
   A37        2.09097   0.00014   0.00000   0.00074   0.00074   2.09170
   A38        2.10165   0.00027   0.00000   0.00333   0.00315   2.10481
   A39        2.11020  -0.00028   0.00000  -0.00271  -0.00261   2.10758
   A40        2.07118   0.00001   0.00000  -0.00060  -0.00052   2.07067
   A41        2.27071  -0.00138   0.00000  -0.01166  -0.01319   2.25752
   A42        2.10322  -0.00031   0.00000  -0.00303  -0.00305   2.10017
   A43        2.10776   0.00086   0.00000   0.00646   0.00644   2.11419
   A44        2.07155  -0.00053   0.00000  -0.00382  -0.00383   2.06772
   A45        2.05996  -0.00054   0.00000  -0.00336  -0.00337   2.05660
   A46        2.10589   0.00038   0.00000  -0.00551  -0.00552   2.10038
   A47        2.11702   0.00016   0.00000   0.00902   0.00901   2.12603
   A48        2.10480   0.00033   0.00000   0.00210   0.00210   2.10691
   A49        2.08979  -0.00018   0.00000  -0.00026  -0.00027   2.08952
   A50        2.08845  -0.00015   0.00000  -0.00195  -0.00196   2.08649
   A51        2.10430   0.00020   0.00000   0.00164   0.00164   2.10594
   A52        2.09268   0.00003   0.00000   0.00208   0.00208   2.09476
   A53        2.08615  -0.00023   0.00000  -0.00375  -0.00375   2.08239
   A54        2.11298   0.00027   0.00000   0.00193   0.00193   2.11491
   A55        2.08665  -0.00014   0.00000  -0.00088  -0.00088   2.08577
   A56        2.08356  -0.00012   0.00000  -0.00105  -0.00105   2.08251
   A57        2.11252   0.00027   0.00000   0.00142   0.00143   2.11395
   A58        2.08771  -0.00018   0.00000  -0.00003  -0.00004   2.08768
   A59        2.08285  -0.00009   0.00000  -0.00146  -0.00146   2.08139
   A60        1.92784   0.00063   0.00000   0.00588   0.00587   1.93371
   A61        1.94395  -0.00010   0.00000   0.00094   0.00092   1.94487
   A62        1.93871   0.00028   0.00000  -0.00179  -0.00179   1.93692
   A63        1.88040  -0.00018   0.00000   0.00525   0.00523   1.88562
   A64        1.87457  -0.00031   0.00000  -0.00581  -0.00581   1.86876
   A65        1.89598  -0.00035   0.00000  -0.00465  -0.00465   1.89132
   A66        2.07853   0.00090   0.00000   0.00080   0.00081   2.07933
   A67        2.12185  -0.00066   0.00000  -0.00382  -0.00382   2.11804
   A68        2.08271  -0.00025   0.00000   0.00302   0.00300   2.08571
   A69        2.09078  -0.00014   0.00000   0.00054   0.00053   2.09131
   A70        2.09583   0.00007   0.00000  -0.00018  -0.00018   2.09566
   A71        2.09657   0.00007   0.00000  -0.00036  -0.00036   2.09621
   A72        2.10056   0.00014   0.00000  -0.00180  -0.00181   2.09875
   A73        2.07641   0.00044   0.00000   0.00566   0.00566   2.08207
   A74        2.10618  -0.00058   0.00000  -0.00389  -0.00389   2.10229
   A75        2.09739   0.00032   0.00000  -0.00073  -0.00075   2.09665
   A76        2.09908  -0.00020   0.00000  -0.00144  -0.00143   2.09765
   A77        2.08653  -0.00012   0.00000   0.00211   0.00212   2.08864
   A78        2.09877  -0.00009   0.00000  -0.00102  -0.00103   2.09774
   A79        2.09654   0.00010   0.00000   0.00072   0.00072   2.09726
   A80        2.08787  -0.00001   0.00000   0.00030   0.00031   2.08818
   A81        2.09608   0.00002   0.00000  -0.00006  -0.00007   2.09601
   A82        2.09649   0.00006   0.00000   0.00086   0.00086   2.09734
   A83        2.09061  -0.00008   0.00000  -0.00079  -0.00079   2.08983
    D1       -2.62711  -0.00089   0.00000  -0.04674  -0.04715  -2.67426
    D2       -0.15698  -0.00084   0.00000  -0.08462  -0.08465  -0.24163
    D3        1.19235  -0.00339   0.00000  -0.10545  -0.10603   1.08632
    D4        0.53889   0.00028   0.00000  -0.03315  -0.03335   0.50554
    D5        3.00902   0.00032   0.00000  -0.07102  -0.07085   2.93817
    D6       -1.92484  -0.00222   0.00000  -0.09186  -0.09223  -2.01707
    D7       -0.10643   0.00160   0.00000   0.10380   0.10372  -0.00272
    D8        3.01057   0.00041   0.00000   0.08998   0.08963   3.10019
    D9       -2.55881   0.00031   0.00000   0.10442   0.10439  -2.45442
   D10        0.59793   0.00047   0.00000   0.10491   0.10488   0.70280
   D11        0.60454   0.00134   0.00000   0.11627   0.11631   0.72084
   D12       -2.52192   0.00150   0.00000   0.11676   0.11679  -2.40512
   D13       -1.68970  -0.00164   0.00000   0.00629   0.00589  -1.68381
   D14        1.18668  -0.00052   0.00000   0.04310   0.04288   1.22956
   D15        0.72477  -0.00198   0.00000  -0.03521  -0.03571   0.68906
   D16       -2.68204  -0.00087   0.00000   0.00160   0.00128  -2.68076
   D17       -3.13206  -0.00141   0.00000  -0.02443  -0.02464   3.12649
   D18       -0.25568  -0.00029   0.00000   0.01238   0.01236  -0.24333
   D19       -1.73172  -0.00016   0.00000   0.01396   0.01546  -1.71625
   D20        2.41311  -0.00132   0.00000  -0.04367  -0.04463   2.36848
   D21        0.24219   0.00051   0.00000  -0.00745  -0.00732   0.23487
   D22       -0.83326  -0.00050   0.00000  -0.04764  -0.04782  -0.88108
   D23        1.26427  -0.00014   0.00000  -0.04296  -0.04316   1.22111
   D24       -2.88581   0.00153   0.00000  -0.03184  -0.03203  -2.91784
   D25        2.64438  -0.00212   0.00000  -0.09825  -0.09805   2.54633
   D26       -1.54128  -0.00177   0.00000  -0.09357  -0.09338  -1.63466
   D27        0.59183  -0.00009   0.00000  -0.08244  -0.08226   0.50957
   D28        0.25000   0.00028   0.00000  -0.01183  -0.01185   0.23815
   D29       -1.97211   0.00112   0.00000  -0.00571  -0.00608  -1.97818
   D30        3.13454   0.00099   0.00000   0.02539   0.02535  -3.12329
   D31        0.91242   0.00183   0.00000   0.03150   0.03113   0.94355
   D32        1.94200   0.00082   0.00000   0.01991   0.01991   1.96191
   D33       -1.16013   0.00046   0.00000   0.03165   0.03167  -1.12846
   D34       -2.26926   0.00098   0.00000   0.01895   0.01894  -2.25032
   D35        0.91179   0.00062   0.00000   0.03069   0.03070   0.94249
   D36       -0.18234  -0.00065   0.00000   0.01158   0.01156  -0.17078
   D37        2.99871  -0.00101   0.00000   0.02332   0.02332   3.02203
   D38       -0.25290  -0.00036   0.00000   0.00683   0.00679  -0.24611
   D39        1.65522  -0.00136   0.00000  -0.05673  -0.05730   1.59793
   D40        1.05454  -0.00022   0.00000   0.03495   0.03482   1.08936
   D41       -2.08636  -0.00091   0.00000   0.04487   0.04486  -2.04150
   D42       -0.59454   0.00317   0.00000   0.09759   0.09778  -0.49676
   D43        2.54775   0.00248   0.00000   0.10751   0.10782   2.65557
   D44       -3.07119  -0.00079   0.00000  -0.02241  -0.02211  -3.09330
   D45        0.21845  -0.00141   0.00000  -0.06601  -0.06601   0.15243
   D46        0.06974  -0.00013   0.00000  -0.03186  -0.03178   0.03797
   D47       -2.92381  -0.00075   0.00000  -0.07547  -0.07568  -2.99948
   D48        3.07717   0.00052   0.00000   0.00147   0.00127   3.07844
   D49       -0.02985   0.00054   0.00000  -0.00197  -0.00207  -0.03192
   D50       -0.06367  -0.00023   0.00000   0.01222   0.01215  -0.05152
   D51        3.11249  -0.00020   0.00000   0.00878   0.00881   3.12130
   D52        0.04384  -0.00025   0.00000  -0.01437  -0.01431   0.02953
   D53       -3.10336   0.00002   0.00000  -0.00646  -0.00639  -3.10975
   D54       -3.11980  -0.00028   0.00000  -0.01414  -0.01417  -3.13397
   D55        0.01619  -0.00002   0.00000  -0.00623  -0.00626   0.00993
   D56       -0.03697  -0.00012   0.00000  -0.00607  -0.00615  -0.04312
   D57        3.12335  -0.00022   0.00000  -0.00728  -0.00746   3.11589
   D58        3.12661  -0.00009   0.00000  -0.00633  -0.00631   3.12030
   D59        0.00375  -0.00019   0.00000  -0.00754  -0.00762  -0.00387
   D60       -0.01875   0.00031   0.00000   0.02844   0.02845   0.00970
   D61        3.10452   0.00041   0.00000   0.02960   0.02971   3.13423
   D62        2.98446   0.00094   0.00000   0.07156   0.07106   3.05553
   D63       -0.17545   0.00104   0.00000   0.07272   0.07233  -0.10312
   D64       -0.41662   0.00046   0.00000  -0.01214  -0.01170  -0.42832
   D65        2.87236  -0.00013   0.00000  -0.05616  -0.05580   2.81656
   D66        0.00624   0.00039   0.00000   0.01091   0.01098   0.01722
   D67       -3.12976   0.00013   0.00000   0.00302   0.00309  -3.12667
   D68        3.11262   0.00037   0.00000   0.01438   0.01434   3.12696
   D69       -0.02339   0.00010   0.00000   0.00649   0.00645  -0.01694
   D70       -3.09089  -0.00027   0.00000   0.01403   0.01399  -3.07690
   D71        0.03260  -0.00035   0.00000   0.00713   0.00709   0.03969
   D72        0.01205   0.00012   0.00000   0.00276   0.00277   0.01482
   D73        3.13554   0.00004   0.00000  -0.00414  -0.00413   3.13141
   D74        3.08135   0.00015   0.00000  -0.01572  -0.01574   3.06561
   D75       -0.04788   0.00026   0.00000  -0.01328  -0.01329  -0.06117
   D76       -0.02149  -0.00021   0.00000  -0.00421  -0.00421  -0.02570
   D77        3.13247  -0.00011   0.00000  -0.00176  -0.00176   3.13071
   D78        0.00810  -0.00001   0.00000   0.00136   0.00137   0.00947
   D79       -3.13517   0.00005   0.00000   0.00170   0.00172  -3.13345
   D80        3.12347   0.00012   0.00000   0.00749   0.00746   3.13093
   D81       -0.01980   0.00017   0.00000   0.00783   0.00781  -0.01199
   D82       -0.01760  -0.00009   0.00000  -0.00281  -0.00281  -0.02042
   D83        3.13912   0.00006   0.00000   0.00210   0.00210   3.14122
   D84       -3.13279  -0.00022   0.00000  -0.00875  -0.00877  -3.14156
   D85        0.02393  -0.00007   0.00000  -0.00384  -0.00386   0.02007
   D86       -1.37453  -0.00009   0.00000   0.30080   0.30081  -1.07372
   D87        2.81973  -0.00022   0.00000   0.28968   0.28967   3.10940
   D88        0.70371   0.00011   0.00000   0.29620   0.29620   0.99991
   D89        1.73997   0.00003   0.00000   0.30693   0.30695   2.04692
   D90       -0.34896  -0.00010   0.00000   0.29582   0.29581  -0.05315
   D91       -2.46497   0.00023   0.00000   0.30234   0.30234  -2.16264
   D92        0.00764   0.00004   0.00000   0.00077   0.00076   0.00839
   D93        3.13414  -0.00012   0.00000  -0.00412  -0.00413   3.13002
   D94       -3.11587   0.00011   0.00000   0.00764   0.00763  -3.10824
   D95        0.01064  -0.00004   0.00000   0.00276   0.00274   0.01338
   D96        0.01150   0.00016   0.00000   0.00219   0.00219   0.01369
   D97       -3.12842   0.00011   0.00000   0.00185   0.00184  -3.12658
   D98        3.14077   0.00006   0.00000  -0.00020  -0.00021   3.14057
   D99        0.00085   0.00001   0.00000  -0.00055  -0.00055   0.00030
   D100      -3.13411   0.00028   0.00000   0.00686   0.00685  -3.12726
   D101       0.01593   0.00038   0.00000   0.01145   0.01146   0.02739
   D102      -0.00732   0.00012   0.00000   0.00632   0.00632  -0.00100
   D103      -3.14045   0.00022   0.00000   0.01091   0.01092  -3.12953
   D104       3.12389  -0.00042   0.00000  -0.01376  -0.01376   3.11013
   D105       0.00301  -0.00025   0.00000  -0.01044  -0.01045  -0.00743
   D106      -0.00253  -0.00027   0.00000  -0.01325  -0.01326  -0.01578
   D107      -3.12340  -0.00010   0.00000  -0.00993  -0.00994  -3.13334
   D108      -0.00939  -0.00000   0.00000   0.00077   0.00076  -0.00862
   D109       3.13341   0.00001   0.00000   0.00165   0.00164   3.13505
   D110       3.13186  -0.00008   0.00000  -0.00244  -0.00244   3.12942
   D111      -0.00852  -0.00006   0.00000  -0.00156  -0.00157  -0.01009
   D112      -0.00047  -0.00015   0.00000  -0.00772  -0.00771  -0.00818
   D113       3.14104  -0.00010   0.00000  -0.00678  -0.00677   3.13427
   D114       3.14147  -0.00007   0.00000  -0.00450  -0.00451   3.13696
   D115      -0.00021  -0.00003   0.00000  -0.00356  -0.00356  -0.00377
   D116       0.00883   0.00009   0.00000   0.00414   0.00414   0.01298
   D117      -3.13267   0.00005   0.00000   0.00320   0.00320  -3.12947
   D118      -3.14136  -0.00000   0.00000  -0.00048  -0.00047   3.14136
   D119       0.00032  -0.00005   0.00000  -0.00142  -0.00141  -0.00109
   D120       0.01089   0.00022   0.00000   0.00977   0.00976   0.02064
   D121      -3.13191   0.00020   0.00000   0.00889   0.00888  -3.12302
   D122       3.13191   0.00005   0.00000   0.00643   0.00642   3.13832
   D123      -0.01089   0.00003   0.00000   0.00555   0.00555  -0.00534
         Item               Value     Threshold  Converged?
 Maximum Force            0.005994     0.000450     NO 
 RMS     Force            0.001095     0.000300     NO 
 Maximum Displacement     0.890773     0.001800     NO 
 RMS     Displacement     0.137146     0.001200     NO 
 Predicted change in Energy=-2.613312D-03
 Lowest energy point so far.  Saving SCF results.
 GradGradGradGradGradGradGradGradGradGradGradGradGradGradGradGradGradGrad

 Leave Link  103 at Wed May  7 20:16:12 2025, MaxMem= 16106127360 cpu:               2.8 elap:               0.2
 (Enter /cm/shared/apps/Gaussian/g16-C01/g16/l202.exe)
                          Input orientation:                          
 ---------------------------------------------------------------------
 Center     Atomic      Atomic             Coordinates (Angstroms)
 Number     Number       Type             X           Y           Z
 ---------------------------------------------------------------------
      1          6           0       -2.120059    0.642877   -0.981282
      2          6           0       -2.245676   -0.107272    0.333227
      3          9           0       -3.159106   -1.140291    0.284480
      4          6           0       -0.973988   -0.294120    0.939049
      5          6           0       -0.045991   -1.462680    0.901616
      6          7           0       -0.695525    0.972269    1.309811
      7          1           0       -2.055247    1.074587    1.010909
      8          6           0        0.417739    1.446637    0.549689
      9          6           0        2.447856    2.208307   -1.165237
     10          6           0        0.157464    1.495444   -0.836408
     11          6           0        1.644826    1.817203    1.076204
     12          6           0        2.670472    2.190898    0.210930
     13          6           0        1.196834    1.888672   -1.682240
     14          1           0        1.796904    1.782476    2.152444
     15          1           0        3.642093    2.470289    0.611941
     16          1           0        1.012106    1.924028   -2.753742
     17          1           0        3.250752    2.493231   -1.841381
     18          7           0       -1.106485    1.292700   -1.428244
     19          1           0       -0.639955   -2.347554    1.163956
     20          6           0        0.586146   -1.652833   -0.467629
     21          6           0        1.752072   -1.839158   -3.034912
     22          6           0        1.950663   -1.445134   -0.646788
     23          6           0       -0.190590   -1.978459   -1.583455
     24          6           0        0.382344   -2.061656   -2.844664
     25          6           0        2.525491   -1.542160   -1.913110
     26          1           0        2.572815   -1.181354    0.206205
     27          1           0       -1.258722   -2.156243   -1.470481
     28          1           0       -0.245996   -2.303200   -3.701100
     29          1           0        3.593635   -1.364308   -2.027682
     30          6           0        2.356230   -1.947683   -4.408858
     31          6           0       -3.347337    0.654565   -1.825130
     32          6           0       -5.612882    0.720025   -3.456920
     33          6           0       -3.221847    0.521106   -3.210147
     34          6           0       -4.615915    0.814511   -1.261320
     35          6           0       -5.741556    0.859134   -2.076640
     36          6           0       -4.350645    0.546037   -4.021267
     37          1           0       -2.234094    0.385474   -3.644290
     38          1           0       -4.725833    0.927104   -0.185118
     39          1           0       -6.723628    1.001333   -1.630750
     40          1           0       -4.244305    0.430009   -5.097827
     41          1           0       -6.496102    0.743886   -4.092025
     42          1           0        2.234947   -2.963231   -4.808990
     43          1           0        3.425578   -1.714228   -4.395172
     44          1           0        1.862060   -1.263908   -5.110393
     45          1           0        0.727147   -1.333811    1.664322
 ---------------------------------------------------------------------
                    Distance matrix (angstroms):
                    1          2          3          4          5
     1  C    0.000000
     2  C    1.518696   0.000000
     3  F    2.421045   1.379803   0.000000
     4  C    2.424688   1.420959   2.432941   0.000000
     5  C    3.504345   2.645527   3.190028   1.492687   0.000000
     6  N    2.717886   2.126522   3.403446   1.348610   2.552939
     7  H    2.039461   1.375612   2.579126   1.745751   3.238330
     8  C    3.070883   3.091160   4.422256   2.262464   2.966989
     9  C    4.832211   5.443946   6.689754   4.732777   4.895641
    10  C    2.436179   3.116380   4.382136   2.763145   3.436949
    11  C    4.448218   4.403592   5.696609   3.366703   3.694181
    12  C    5.173676   5.428172   6.714626   4.470745   4.604872
    13  C    3.611804   4.460580   5.658340   4.043292   4.410497
    14  H    5.144076   4.819041   6.049288   3.669118   3.935971
    15  H    6.251415   6.433299   7.707128   5.390470   5.399455
    16  H    3.820133   4.926327   6.001653   4.743569   5.094212
    17  H    5.745362   6.457729   7.668640   5.774820   5.834533
    18  N    1.284280   2.521995   3.614708   2.853003   3.760986
    19  H    3.966791   2.878770   2.928666   2.092547   1.097551
    20  C    3.585759   3.324056   3.854255   2.501772   1.520062
    21  C    5.036992   5.506885   5.968789   5.060722   4.344079
    22  C    4.587206   4.512158   5.202877   3.520411   2.526755
    23  C    3.310115   3.376150   3.606077   3.132688   2.542147
    24  C    4.129008   4.563452   4.814802   4.390934   3.817965
    25  C    5.217646   5.465252   6.107827   4.683884   3.813335
    26  H    5.173105   4.938386   5.732603   3.728815   2.724130
    27  H    2.969223   2.902709   2.779119   3.058497   2.752924
    28  H    4.425934   5.009653   5.071826   5.108557   4.683105
    29  H    6.145734   6.422740   7.141133   5.550674   4.673044
    30  C    6.204550   6.859448   7.286853   6.513427   5.848677
    31  C    1.489439   2.540189   2.776220   3.764768   4.776690
    32  C    4.281886   5.136896   4.845603   6.470886   7.399413
    33  C    2.489298   3.728708   3.869960   4.788871   5.561300
    34  C    2.517375   3.001715   2.886701   4.397080   5.545097
    35  C    3.789699   4.354603   4.030091   5.757957   6.833761
    36  C    3.771791   4.880505   4.775241   6.059077   6.841036
    37  H    2.677849   4.007939   4.314955   4.801740   5.372963
    38  H    2.739474   2.736748   2.636148   4.102619   5.365909
    39  H    4.662955   5.013807   4.578262   6.429652   7.554805
    40  H    4.637205   5.812016   5.710755   6.903854   7.563163
    41  H    5.369979   6.194630   5.817169   7.542075   8.450404
    42  H    6.827990   7.394247   7.639526   7.103617   6.329720
    43  H    6.925653   7.556665   8.098556   7.058810   6.338062
    44  H    6.045052   6.916957   7.371026   6.751251   6.310659
    45  H    4.360401   3.480501   4.128483   2.121518   1.093649
                    6          7          8          9         10
     6  N    0.000000
     7  H    1.395943   0.000000
     8  C    1.429044   2.542991   0.000000
     9  C    4.187421   5.128242   2.764505   0.000000
    10  C    2.368028   2.913038   1.411167   2.421198   0.000000
    11  C    2.499145   3.774424   1.385741   2.412856   2.444148
    12  C    3.744667   4.921233   2.396557   1.394165   2.809944
    13  C    3.656937   4.300211   2.404973   1.390869   1.396550
    14  H    2.752938   4.079617   2.140959   3.407649   3.421022
    15  H    4.641768   5.879357   3.383518   2.157126   3.897522
    16  H    4.509358   4.929786   3.390255   2.159987   2.142490
    17  H    5.274129   6.188839   3.852082   1.087655   3.402056
    18  N    2.787204   2.626250   2.501835   3.679790   1.410298
    19  H    3.323491   3.706417   3.986468   5.976252   4.405221
    20  C    3.419523   4.074538   3.266499   4.342927   3.198658
    21  C    5.724637   6.273297   5.042446   4.512402   4.300671
    22  C    4.083433   5.014406   3.484789   3.723388   3.449423
    23  C    4.163261   4.419136   4.080644   4.966418   3.570325
    24  C    5.256060   5.535640   4.881701   5.031838   4.091041
    25  C    5.204279   6.031618   4.409185   3.825094   3.999235
    26  H    4.066705   5.211121   3.415944   3.658725   3.753161
    27  H    4.223127   4.150905   4.457842   5.734212   3.967675
    28  H    6.003333   6.073374   5.707104   5.834478   4.774823
    29  H    5.915686   6.862297   4.962920   3.849701   4.626509
    30  C    7.109325   7.613745   6.313980   5.272733   5.426978
    31  C    4.118362   3.144684   4.521388   6.036045   3.737416
    32  C    6.853156   5.722235   7.276625   8.511304   6.384767
    33  C    5.197679   4.414137   5.314091   6.258901   4.243078
    34  C    4.690956   3.433320   5.386744   7.200609   4.840389
    35  C    6.078098   4.813341   6.721583   8.349694   6.061476
    36  C    6.477806   5.556169   6.666499   7.559079   5.600691
    37  H    5.220598   4.709325   5.074224   5.602596   3.851725
    38  H    4.298865   2.929891   5.221704   7.352818   4.959211
    39  H    6.707144   5.364468   7.480090   9.262269   6.944390
    40  H    7.344774   6.521051   7.393418   7.963205   6.218553
    41  H    7.929608   6.772776   8.357067   9.523918   7.445389
    42  H    7.843186   8.281363   7.173885   6.329856   6.322747
    43  H    7.533099   8.187957   6.594681   5.174427   5.800635
    44  H    7.263659   7.634408   6.439693   5.288070   5.365316
    45  H    2.732705   3.737519   3.011483   4.849107   3.818753
                   11         12         13         14         15
    11  C    0.000000
    12  C    1.392945   0.000000
    13  C    2.795499   2.418066   0.000000
    14  H    1.087486   2.167811   3.882803   0.000000
    15  H    2.152008   1.087620   3.403063   2.500192   0.000000
    16  H    3.883327   3.407444   1.087883   4.970574   4.306164
    17  H    3.398281   2.154091   2.146950   4.309232   2.484444
    18  N    3.757269   4.214149   2.392692   4.635825   5.300761
    19  H    4.751119   5.697783   5.424043   4.896176   6.469333
    20  C    3.942762   4.424830   3.793478   4.486877   5.244465
    21  C    5.502886   5.255502   4.004339   6.326682   5.953407
    22  C    3.702038   3.804541   3.571370   4.275138   4.447007
    23  C    4.984936   5.365541   4.109672   5.661422   6.269017
    24  C    5.657969   5.714577   4.197584   6.461379   6.566018
    25  C    4.582237   4.297474   3.686359   5.302148   4.870568
    26  H    3.257209   3.373669   3.858058   3.629624   3.826549
    27  H    5.541161   6.096174   4.736659   6.162462   7.054025
    28  H    6.586013   6.633753   4.871278   7.424969   7.517031
    29  H    4.853244   4.301523   4.055350   5.532083   4.655544
    30  C    6.690767   6.210397   4.847294   7.568197   6.810311
    31  C    5.889920   6.536045   4.710937   6.599735   7.621568
    32  C    8.627128   9.177720   7.133545   9.354074  10.260293
    33  C    6.613408   7.015083   4.871291   7.452268   8.094525
    34  C    6.757683   7.559987   5.926133   7.329051   8.628175
    35  C    8.088075   8.818661   7.025436   8.692876   9.893288
    36  C    7.971558   8.361408   6.168326   8.799764   9.436802
    37  H    6.275263   6.494386   4.228536   7.197408   7.549273
    38  H    6.555036   7.513944   6.184171   6.981544   8.546280
    39  H    8.833134   9.646552   7.970179   9.355331  10.706805
    40  H    8.644352   8.893692   6.587862   9.533719   9.947837
    41  H    9.702438  10.229141   8.142411  10.432929  11.308879
    42  H    7.605019   7.207935   5.864743   8.436539   7.803185
    43  H    6.751151   6.085751   5.030724   7.599394   6.529030
    44  H    6.914797   6.395755   4.704627   7.876135   7.061009
    45  H    3.334203   4.279303   4.669526   3.330749   4.906689
                   16         17         18         19         20
    16  H    0.000000
    17  H    2.483532   0.000000
    18  N    2.577585   4.538444   0.000000
    19  H    6.026945   6.899482   4.493173   0.000000
    20  C    4.266343   5.116362   3.530431   2.155930   0.000000
    21  C    3.845540   4.737104   4.534453   4.859090   2.825781
    22  C    4.083062   4.316017   4.177626   3.287014   1.391813
    23  C    4.247994   5.648484   3.400505   2.808278   1.398005
    24  C    4.036154   5.475521   3.933772   4.146790   2.420530
    25  C    3.874462   4.100674   4.632794   4.487432   2.421306
    26  H    4.565139   4.260843   4.725423   3.549536   2.150163
    27  H    4.842729   6.487722   3.452559   2.712882   2.159322
    28  H    4.511071   6.220253   4.340140   4.881183   3.401584
    29  H    4.243184   3.877226   5.432324   5.392273   3.400294
    30  C    4.419980   5.207093   5.601298   6.339817   4.330521
    31  C    4.634500   6.849506   2.363504   5.027651   4.758066
    32  C    6.770122   9.182496   4.975048   7.449331   7.279716
    33  C    4.483620   6.903429   2.871461   5.833365   5.171868
    34  C    5.927307   8.064678   3.545790   5.629287   5.811985
    35  C    6.870546   9.142604   4.700242   6.841830   6.995620
    36  C    5.680191   8.143998   4.219698   7.002045   6.468020
    37  H    3.701086   6.146272   2.646776   5.755862   4.711648
    38  H    6.365188   8.295894   3.844308   5.407198   5.912107
    39  H    7.871090  10.087536   5.628339   7.485754   7.863221
    40  H    5.946148   8.428357   4.904690   7.740550   7.007868
    41  H    7.717313  10.155135   6.036961   8.454395   8.308956
    42  H    5.441019   6.293770   6.380248   6.657342   4.825257
    43  H    4.664338   4.924949   6.195472   6.916181   4.846827
    44  H    4.054523   5.170203   5.376497   6.841185   4.830576
    45  H    5.496726   5.771030   4.452497   1.773981   2.160294
                   21         22         23         24         25
    21  C    0.000000
    22  C    2.428545   0.000000
    23  C    2.429006   2.397237   0.000000
    24  C    1.400661   2.769545   1.387741   0.000000
    25  C    1.394570   1.394064   2.770583   2.393898   0.000000
    26  H    3.407517   1.088233   3.387428   3.857576   2.150330
    27  H    3.407766   3.388850   1.088704   2.142528   3.859183
    28  H    2.156714   3.858810   2.143117   1.089329   3.384853
    29  H    2.152057   2.147733   3.859388   3.386169   1.088893
    30  C    1.504829   3.817094   3.803964   2.521095   2.534137
    31  C    5.803981   5.819453   4.117800   4.725233   6.270842
    32  C    7.808332   8.354159   6.339790   6.637420   8.586848
    33  C    5.508305   6.098505   4.252349   4.449093   6.242697
    34  C    7.123121   6.971628   5.242896   5.980126   7.548405
    35  C    8.022064   8.156247   6.253670   6.828105   8.610286
    36  C    6.626100   7.420132   5.442616   5.530429   7.489068
    37  H    4.605415   5.463363   3.743144   3.670640   5.419078
    38  H    7.598472   7.100440   5.564716   6.488401   7.852702
    39  H    9.048621   9.066240   7.180667   7.832645   9.596629
    40  H    6.735078   7.855287   5.880828   5.717606   7.737055
    41  H    8.707581   9.381328   7.311879   7.532596   9.558390
    42  H    2.155008   4.439523   4.154165   2.846674   3.238824
    43  H    2.160217   4.037099   4.588272   3.433082   2.645825
    44  H    2.156532   4.468161   4.142855   2.821256   3.277221
    45  H    4.836181   2.617367   3.435966   4.580349   4.009423
                   26         27         28         29         30
    26  H    0.000000
    27  H    4.294458   0.000000
    28  H    4.946844   2.454155   0.000000
    29  H    2.462884   4.948031   4.292390   0.000000
    30  C    4.683265   4.663201   2.720091   2.746178   0.000000
    31  C    6.522663   3.519763   4.678243   7.231457   6.780710
    32  C    9.167299   5.583687   6.164656   9.547100   8.457518
    33  C    6.938872   3.748132   4.132001   7.169644   6.216653
    34  C    7.603615   4.487746   5.896511   8.528264   8.133113
    35  C    8.860234   5.436517   6.545258   9.596451   8.882094
    36  C    8.293956   4.834130   5.006876   8.410433   7.165964
    37  H    6.355127   3.483837   3.344358   6.295839   5.205695
    38  H    7.607168   4.814565   6.547208   8.823784   8.732697
    39  H    9.724320   6.313570   7.560821  10.592438   9.942756
    40  H    8.786488   5.362839   5.040611   8.606896   7.049480
    41  H   10.218933   6.535548   6.964294  10.512316   9.257900
    42  H    5.333050   4.899245   2.796094   3.484001   1.098251
    43  H    4.709971   5.540024   3.782734   2.399103   1.094620
    44  H    5.364532   4.876936   2.740462   3.537165   1.097226
    45  H    2.357083   3.800928   5.538454   4.674246   6.317773
                   31         32         33         34         35
    31  C    0.000000
    32  C    2.792797   0.000000
    33  C    1.397079   2.411953   0.000000
    34  C    1.397410   2.413199   2.414009   0.000000
    35  C    2.416069   1.393226   2.783529   1.390613   0.000000
    36  C    2.416904   1.393558   1.390224   2.785634   2.411273
    37  H    2.149666   3.400477   1.087443   3.396424   3.870939
    38  H    2.159668   3.396236   3.402588   1.087644   2.148061
    39  H    3.399614   2.155872   3.871380   2.147984   1.087890
    40  H    3.400811   2.156314   2.148733   3.873593   3.399040
    41  H    3.880916   1.088120   3.398247   3.398968   2.155086
    42  H    7.290663   8.773990   6.668846   8.590205   9.257473
    43  H    7.621593   9.407426   7.112613   8.993395   9.799700
    44  H    6.450682   7.908522   5.713433   7.816607   8.457300
    45  H    5.721131   8.404839   6.541843   6.459332   7.787677
                   36         37         38         39         40
    36  C    0.000000
    37  H    2.155848   0.000000
    38  H    3.873244   4.297441   0.000000
    39  H    3.398958   4.958785   2.467093   0.000000
    40  H    1.088003   2.481068   4.961217   4.300473   0.000000
    41  H    2.155722   4.300423   4.293174   2.485140   2.486110
    42  H    7.503699   5.704619   9.217774  10.299274   7.319714
    43  H    8.106679   6.083129   9.547077  10.863825   7.994910
    44  H    6.561996   4.652783   8.512296   9.536942   6.336971
    45  H    7.851351   6.317139   6.186045   8.474930   8.576307
                   41         42         43         44         45
    41  H    0.000000
    42  H    9.512517   0.000000
    43  H   10.226141   1.774502   0.000000
    44  H    8.656048   1.765669   1.777335   0.000000
    45  H    9.467189   6.843408   6.644073   6.869474   0.000000
 Stoichiometry    C23H19FN2
 Framework group  C1[X(C23H19FN2)]
 Deg. of freedom   129
 Full point group                 C1      NOp   1
 RotChk:  IX=0 Diff= 6.92D-02
 Largest Abelian subgroup         C1      NOp   1
 Largest concise Abelian subgroup C1      NOp   1
                         Standard orientation:                         
 ---------------------------------------------------------------------
 Center     Atomic      Atomic             Coordinates (Angstroms)
 Number     Number       Type             X           Y           Z
 ---------------------------------------------------------------------
      1          6           0        1.376011   -0.637233   -0.155762
      2          6           0        1.214105   -1.398993    1.148057
      3          9           0        2.024285   -0.924436    2.159127
      4          6           0       -0.151666   -1.701713    1.397363
      5          6           0       -1.164218   -0.990562    2.232298
      6          7           0       -0.369824   -2.631642    0.445319
      7          1           0        1.024121   -2.558159    0.432132
      8          6           0       -1.294443   -2.111063   -0.511886
      9          6           0       -2.935934   -0.827485   -2.328593
     10          6           0       -0.806208   -0.971448   -1.185901
     11          6           0       -2.552151   -2.631169   -0.772537
     12          6           0       -3.382665   -1.978053   -1.680273
     13          6           0       -1.651606   -0.343540   -2.103173
     14          1           0       -2.881835   -3.522458   -0.243822
     15          1           0       -4.377206   -2.369170   -1.882344
     16          1           0       -1.290580    0.540211   -2.624838
     17          1           0       -3.586974   -0.313413   -3.032064
     18          7           0        0.513869   -0.483493   -1.095151
     19          1           0       -0.705370   -0.826788    3.215789
     20          6           0       -1.577125    0.341347    1.627224
     21          6           0       -2.316712    2.750919    0.349720
     22          6           0       -2.868613    0.522186    1.140913
     23          6           0       -0.660570    1.387982    1.489748
     24          6           0       -1.023291    2.567524    0.854975
     25          6           0       -3.233624    1.713273    0.515219
     26          1           0       -3.595777   -0.282665    1.228659
     27          1           0        0.353489    1.277488    1.870214
     28          1           0       -0.287442    3.363517    0.747464
     29          1           0       -4.247424    1.825105    0.133917
     30          6           0       -2.693870    4.042989   -0.323198
     31          6           0        2.721254   -0.037636   -0.377645
     32          6           0        5.220782    1.110627   -0.860937
     33          6           0        2.813716    1.230254   -0.957072
     34          6           0        3.888987   -0.724685   -0.035417
     35          6           0        5.132744   -0.156355   -0.288149
     36          6           0        4.058074    1.804607   -1.190342
     37          1           0        1.902666    1.766639   -1.211653
     38          1           0        3.830143   -1.715558    0.409190
     39          1           0        6.036886   -0.705582   -0.034412
     40          1           0        4.120175    2.797174   -1.631596
     41          1           0        6.194894    1.558215   -1.047416
     42          1           0       -2.602196    4.886799    0.373749
     43          1           0       -3.724854    4.016839   -0.690049
     44          1           0       -2.030274    4.252351   -1.171557
     45          1           0       -2.037193   -1.635307    2.367525
 ---------------------------------------------------------------------
 Rotational constants (GHZ):           0.3183189           0.1725730           0.1491464
 Leave Link  202 at Wed May  7 20:16:12 2025, MaxMem= 16106127360 cpu:               0.5 elap:               0.0
 (Enter /cm/shared/apps/Gaussian/g16-C01/g16/l301.exe)
 Basis read from rwf:  (5D, 7F)
 No pseudopotential information found on rwf file.
 There are   821 symmetry adapted cartesian basis functions of A   symmetry.
 There are   769 symmetry adapted basis functions of A   symmetry.
   769 basis functions,  1145 primitive gaussians,   821 cartesian basis functions
    90 alpha electrons       90 beta electrons
       nuclear repulsion energy      2282.0422580690 Hartrees.
 IExCor= 4639 DFT=T Ex+Corr=wB97XD ExCW=0 ScaHFX=  1.000000
 ScaDFX=  1.000000  1.000000  1.000000  1.000000 ScalE2=  1.000000  1.000000
 IRadAn=      5 IRanWt=     -1 IRanGd=            0 ICorTp=0 IEmpDi=121
 HFx  wShort=  0.000000 wLong=  0.200000 cFull=  0.222036 cShort=  0.000000 cLong=  0.777964
 DFx  wShort=  0.000000 wLong=  0.200000 cFull=  0.000000 cShort=  0.000000 cLong=  1.000000
 NAtoms=   45 NActive=   45 NUniq=   45 SFac= 1.00D+00 NAtFMM=   60 NAOKFM=F Big=F
 Integral buffers will be    131072 words long.
 Raffenetti 2 integral format.
 Two-electron integral symmetry is turned on.
 R6Disp:  Grimme-D2 Dispersion energy=       -0.0416344887 Hartrees.
 Nuclear repulsion after empirical dispersion term =     2282.0006235804 Hartrees.
 No density basis found on file    724.
 ------------------------------------------------------------------------------
 Polarizable Continuum Model (PCM)
 =================================
 Model                : PCM.
 Atomic radii         : SMD-Coulomb.
 Polarization charges : Total charges.
 Charge compensation  : None.
 Solution method      : Matrix inversion.
 Cavity type          : VdW (van der Waals Surface) (Alpha=1.000).
 Cavity algorithm     : GePol (No added spheres)
                        Default sphere list used, NSphG=   45.
                        Lebedev-Laikov grids with approx.  5.0 points / Ang**2.
                        Smoothing algorithm: York/Karplus (Gamma=1.0000).
                        Polarization charges: spherical gaussians, with
                                              point-specific exponents (IZeta= 3).
                        Self-potential: point-specific (ISelfS= 7).
                        Self-field    : sphere-specific E.n sum rule (ISelfD= 2).
 1st derivatives      : Analytical E(r).r(x)/FMM algorithm (CHGder, D1EAlg=3).
                        Cavity 1st derivative terms included.
 Solvent              : Ethanol, Eps=  24.852000 Eps(inf)=   1.852593
 ------------------------------------------------------------------------------
 GePol: Number of generator spheres                  =      45
 GePol: Total number of spheres                      =      45
 GePol: Number of exposed spheres                    =      45 (100.00%)
 GePol: Number of points                             =    3316
 GePol: Average weight of points                     =       0.11
 GePol: Minimum weight of points                     =   0.69D-09
 GePol: Maximum weight of points                     =    0.21501
 GePol: Number of points with low weight             =     219
 GePol: Fraction of low-weight points (<1% of avg)   =       6.60%
 GePol: Cavity surface area                          =    363.572 Ang**2
 GePol: Cavity volume                                =    355.569 Ang**3
 ------------------------------------------------------------------------------
 Atomic radii for non-electrostatic terms: SMD-CDS.
 ------------------------------------------------------------------------------
 PCM non-electrostatic energy =        -0.0049329295 Hartrees.
 Nuclear repulsion after PCM non-electrostatic terms =     2281.9956906508 Hartrees.
 Leave Link  301 at Wed May  7 20:16:12 2025, MaxMem= 16106127360 cpu:               0.4 elap:               0.1
 (Enter /cm/shared/apps/Gaussian/g16-C01/g16/l302.exe)
 NPDir=0 NMtPBC=     1 NCelOv=     1 NCel=       1 NClECP=     1 NCelD=      1
         NCelK=      1 NCelE2=     1 NClLst=     1 CellRange=     0.0.
 One-electron integrals computed using PRISM.
 One-electron integral symmetry used in STVInt
 NBasis=   769 RedAO= T EigKep=  1.28D-06  NBF=   769
 NBsUse=   762 1.00D-06 EigRej=  9.99D-07 NBFU=   762
 Precomputing XC quadrature grid using
 IXCGrd= 4 IRadAn=           5 IRanWt=          -1 IRanGd=           0 AccXCQ= 0.00D+00.
 Generated NRdTot=       0 NPtTot=           0 NUsed=           0 NTot=          32
 NSgBfM=   818   818   818   818   818 MxSgAt=    45 MxSgA2=    45.
 Leave Link  302 at Wed May  7 20:16:15 2025, MaxMem= 16106127360 cpu:              37.2 elap:               2.5
 (Enter /cm/shared/apps/Gaussian/g16-C01/g16/l303.exe)
 DipDrv:  MaxL=1.
 Leave Link  303 at Wed May  7 20:16:15 2025, MaxMem= 16106127360 cpu:               1.0 elap:               0.2
 (Enter /cm/shared/apps/Gaussian/g16-C01/g16/l401.exe)
 Initial guess from the checkpoint file:  "8_to_9_TS.chk"
 B after Tr=     0.000000   -0.000000   -0.000000
         Rot=    0.999733    0.008267   -0.005800    0.020806 Ang=   2.65 deg.
 Guess basis will be translated and rotated to current coordinates.
 JPrj=2 DoOrth=T DoCkMO=T.
 Generating alternative initial guess.
 ExpMin= 2.65D-02 ExpMax= 2.93D+03 ExpMxC= 4.41D+02 IAcc=3 IRadAn=         5 AccDes= 0.00D+00
 Harris functional with IExCor= 4639 and IRadAn=       5 diagonalized for initial guess.
 HarFok:  IExCor= 4639 AccDes= 0.00D+00 IRadAn=         5 IDoV= 1 UseB2=F ITyADJ=14
 ICtDFT=  3500011 ScaDFX=  1.000000  1.000000  1.000000  1.000000
 FoFCou: FMM=F IPFlag=           0 FMFlag=      100000 FMFlg1=           0
         NFxFlg=           0 DoJE=T BraDBF=F KetDBF=T FulRan=T
         wScrn=  0.000000 ICntrl=       500 IOpCl=  0 I1Cent=   200000004 NGrid=           0
         NMat0=    1 NMatS0=      1 NMatT0=    0 NMatD0=    1 NMtDS0=    0 NMtDT0=    0
 Petite list used in FoFCou.
 Harris En= -1048.62771253101    
 Leave Link  401 at Wed May  7 20:16:25 2025, MaxMem= 16106127360 cpu:             271.6 elap:               9.8
 (Enter /cm/shared/apps/Gaussian/g16-C01/g16/l502.exe)
 Integral symmetry usage will be decided dynamically.
 Closed shell SCF:
 Using DIIS extrapolation, IDIIS=  1040.
 NGot= 16106127360 LenX= 16104737818 LenY= 16104062956
 Requested convergence on RMS density matrix=1.00D-08 within 128 cycles.
 Requested convergence on MAX density matrix=1.00D-06.
 Requested convergence on             energy=1.00D-06.
 No special actions if energy rises.
 Fock matrices will be formed incrementally for  20 cycles.

 Cycle   1  Pass 1  IDiag  1:
 FoFJK:  IHMeth= 1 ICntrl=       0 DoSepK=T KAlg= 0 I1Cent=           0 FoldK=F
 IRaf=         1 NMat=       1 IRICut=       1 DoRegI=T DoRafI=F ISym2E= 0 IDoP0=0 IntGTp=1.
 FoFCou: FMM=F IPFlag=           0 FMFlag=      100000 FMFlg1=           0
         NFxFlg=           0 DoJE=T BraDBF=F KetDBF=F FulRan=T
         wScrn=  0.000000 ICntrl=       500 IOpCl=  0 I1Cent=           0 NGrid=           0
         NMat0=    1 NMatS0=      1 NMatT0=    0 NMatD0=    1 NMtDS0=    0 NMtDT0=    0
 Symmetry not used in FoFCou.
 Inv3:  Mode=1 IEnd=    32987568.
 Iteration    1 A*A^-1 deviation from unit magnitude is 1.15D-14 for    825.
 Iteration    1 A*A^-1 deviation from orthogonality  is 5.82D-15 for   2325    313.
 Iteration    1 A^-1*A deviation from unit magnitude is 1.18D-14 for    825.
 Iteration    1 A^-1*A deviation from orthogonality  is 6.60D-15 for   1639    412.
 E= -1096.42393126065    
 DIIS: error= 1.30D-02 at cycle   1 NSaved=   1.
 NSaved= 1 IEnMin= 1 EnMin= -1096.42393126065     IErMin= 1 ErrMin= 1.30D-02
 ErrMax= 1.30D-02  0.00D+00 EMaxC= 1.00D-01 BMatC= 1.69D-01 BMatP= 1.69D-01
 IDIUse=3 WtCom= 8.70D-01 WtEn= 1.30D-01
 Coeff-Com:  0.100D+01
 Coeff-En:   0.100D+01
 Coeff:      0.100D+01
 Recover alternate guess density for next cycle.
 RMSDP=3.16D-02 MaxDP=3.92D+00              OVMax= 0.00D+00

 Cycle   2  Pass 1  IDiag  1:
 RMSU=  2.65D-02    CP:  1.32D+00
 E= -1096.34540838623     Delta-E=        0.078522874417 Rises=F Damp=F
 Switch densities from cycles 1 and 2 for lowest energy.
 DIIS: error= 1.34D-02 at cycle   2 NSaved=   2.
 NSaved= 2 IEnMin= 1 EnMin= -1096.42393126065     IErMin= 1 ErrMin= 1.30D-02
 ErrMax= 1.34D-02  0.00D+00 EMaxC= 1.00D+00 BMatC= 5.20D-01 BMatP= 1.69D-01
 IDIUse=1 WtCom= 1.00D+00 WtEn= 0.00D+00
 Coeff-Com:  0.761D+00 0.239D+00
 Coeff:      0.761D+00 0.239D+00
 Gap=     0.315 Goal=   None    Shift=    0.000
 RMSDP=1.35D-02 MaxDP=9.98D-01 DE= 7.85D-02 OVMax= 1.15D-01

 Cycle   3  Pass 1  IDiag  1:
 RMSU=  8.68D-03    CP:  9.75D-01  3.89D-01
 E= -1096.58336130920     Delta-E=       -0.237952922962 Rises=F Damp=F
 DIIS: error= 3.08D-03 at cycle   3 NSaved=   3.
 NSaved= 3 IEnMin= 3 EnMin= -1096.58336130920     IErMin= 3 ErrMin= 3.08D-03
 ErrMax= 3.08D-03  0.00D+00 EMaxC= 1.00D+00 BMatC= 1.99D-02 BMatP= 1.69D-01
 IDIUse=1 WtCom= 1.00D+00 WtEn= 0.00D+00
 Coeff-Com:  0.177D-01 0.118D+00 0.865D+00
 Coeff:      0.177D-01 0.118D+00 0.865D+00
 Gap=     0.281 Goal=   None    Shift=    0.000
 RMSDP=2.86D-03 MaxDP=2.22D-01 DE=-2.38D-01 OVMax= 2.57D-02

 Cycle   4  Pass 1  IDiag  1:
 RMSU=  2.65D-03    CP:  9.81D-01  4.26D-01  9.78D-01
 E= -1096.59694364722     Delta-E=       -0.013582338021 Rises=F Damp=F
 DIIS: error= 1.41D-03 at cycle   4 NSaved=   4.
 NSaved= 4 IEnMin= 4 EnMin= -1096.59694364722     IErMin= 4 ErrMin= 1.41D-03
 ErrMax= 1.41D-03  0.00D+00 EMaxC= 1.00D+00 BMatC= 5.18D-03 BMatP= 1.99D-02
 IDIUse=1 WtCom= 1.00D+00 WtEn= 0.00D+00
 Coeff-Com: -0.243D-01 0.328D-02 0.343D+00 0.678D+00
 Coeff:     -0.243D-01 0.328D-02 0.343D+00 0.678D+00
 Gap=     0.278 Goal=   None    Shift=    0.000
 RMSDP=1.16D-03 MaxDP=1.45D-01 DE=-1.36D-02 OVMax= 1.44D-02

 Cycle   5  Pass 1  IDiag  1:
 RMSU=  7.45D-04    CP:  9.70D-01  4.21D-01  1.02D+00  7.97D-01
 E= -1096.60073654309     Delta-E=       -0.003792895871 Rises=F Damp=F
 DIIS: error= 3.47D-04 at cycle   5 NSaved=   5.
 NSaved= 5 IEnMin= 5 EnMin= -1096.60073654309     IErMin= 5 ErrMin= 3.47D-04
 ErrMax= 3.47D-04  0.00D+00 EMaxC= 1.00D+00 BMatC= 4.50D-04 BMatP= 5.18D-03
 IDIUse=1 WtCom= 1.00D+00 WtEn= 0.00D+00
 Coeff-Com: -0.119D-01-0.434D-02 0.119D+00 0.328D+00 0.570D+00
 Coeff:     -0.119D-01-0.434D-02 0.119D+00 0.328D+00 0.570D+00
 Gap=     0.277 Goal=   None    Shift=    0.000
 RMSDP=3.53D-04 MaxDP=2.79D-02 DE=-3.79D-03 OVMax= 5.09D-03

 Cycle   6  Pass 1  IDiag  1:
 RMSU=  3.31D-04    CP:  9.70D-01  4.18D-01  1.02D+00  8.30D-01  9.43D-01
 E= -1096.60116215333     Delta-E=       -0.000425610238 Rises=F Damp=F
 DIIS: error= 8.24D-05 at cycle   6 NSaved=   6.
 NSaved= 6 IEnMin= 6 EnMin= -1096.60116215333     IErMin= 6 ErrMin= 8.24D-05
 ErrMax= 8.24D-05  0.00D+00 EMaxC= 1.00D+00 BMatC= 3.14D-05 BMatP= 4.50D-04
 IDIUse=1 WtCom= 1.00D+00 WtEn= 0.00D+00
 Coeff-Com:  0.184D-03-0.517D-03-0.368D-01-0.412D-01 0.148D+00 0.930D+00
 Coeff:      0.184D-03-0.517D-03-0.368D-01-0.412D-01 0.148D+00 0.930D+00
 Gap=     0.278 Goal=   None    Shift=    0.000
 RMSDP=1.68D-04 MaxDP=1.07D-02 DE=-4.26D-04 OVMax= 2.07D-03

 Cycle   7  Pass 1  IDiag  1:
 RMSU=  1.05D-04    CP:  9.69D-01  4.18D-01  1.02D+00  8.47D-01  1.08D+00
                    CP:  1.12D+00
 E= -1096.60121264364     Delta-E=       -0.000050490315 Rises=F Damp=F
 DIIS: error= 2.91D-05 at cycle   7 NSaved=   7.
 NSaved= 7 IEnMin= 7 EnMin= -1096.60121264364     IErMin= 7 ErrMin= 2.91D-05
 ErrMax= 2.91D-05  0.00D+00 EMaxC= 1.00D+00 BMatC= 5.19D-06 BMatP= 3.14D-05
 IDIUse=1 WtCom= 1.00D+00 WtEn= 0.00D+00
 Coeff-Com:  0.111D-02 0.213D-03-0.272D-01-0.482D-01 0.112D-01 0.406D+00
 Coeff-Com:  0.657D+00
 Coeff:      0.111D-02 0.213D-03-0.272D-01-0.482D-01 0.112D-01 0.406D+00
 Coeff:      0.657D+00
 Gap=     0.278 Goal=   None    Shift=    0.000
 RMSDP=4.95D-05 MaxDP=4.40D-03 DE=-5.05D-05 OVMax= 7.93D-04

 Cycle   8  Pass 1  IDiag  1:
 RMSU=  3.66D-05    CP:  9.69D-01  4.18D-01  1.02D+00  8.55D-01  1.11D+00
                    CP:  1.16D+00  9.69D-01
 E= -1096.60121945221     Delta-E=       -0.000006808573 Rises=F Damp=F
 DIIS: error= 7.64D-06 at cycle   8 NSaved=   8.
 NSaved= 8 IEnMin= 8 EnMin= -1096.60121945221     IErMin= 8 ErrMin= 7.64D-06
 ErrMax= 7.64D-06  0.00D+00 EMaxC= 1.00D+00 BMatC= 2.62D-07 BMatP= 5.19D-06
 IDIUse=1 WtCom= 1.00D+00 WtEn= 0.00D+00
 Coeff-Com:  0.192D-03 0.900D-04-0.121D-02-0.422D-02-0.129D-01-0.258D-01
 Coeff-Com:  0.115D+00 0.929D+00
 Coeff:      0.192D-03 0.900D-04-0.121D-02-0.422D-02-0.129D-01-0.258D-01
 Coeff:      0.115D+00 0.929D+00
 Gap=     0.278 Goal=   None    Shift=    0.000
 RMSDP=2.34D-05 MaxDP=1.74D-03 DE=-6.81D-06 OVMax= 5.16D-04

 Cycle   9  Pass 1  IDiag  1:
 RMSU=  1.43D-05    CP:  9.69D-01  4.18D-01  1.02D+00  8.53D-01  1.12D+00
                    CP:  1.18D+00  1.06D+00  1.21D+00
 E= -1096.60122020275     Delta-E=       -0.000000750538 Rises=F Damp=F
 DIIS: error= 4.07D-06 at cycle   9 NSaved=   9.
 NSaved= 9 IEnMin= 9 EnMin= -1096.60122020275     IErMin= 9 ErrMin= 4.07D-06
 ErrMax= 4.07D-06  0.00D+00 EMaxC= 1.00D+00 BMatC= 6.75D-08 BMatP= 2.62D-07
 IDIUse=1 WtCom= 1.00D+00 WtEn= 0.00D+00
 Coeff-Com: -0.775D-04-0.151D-04 0.371D-02 0.576D-02-0.654D-02-0.718D-01
 Coeff-Com: -0.531D-01 0.353D+00 0.769D+00
 Coeff:     -0.775D-04-0.151D-04 0.371D-02 0.576D-02-0.654D-02-0.718D-01
 Coeff:     -0.531D-01 0.353D+00 0.769D+00
 Gap=     0.278 Goal=   None    Shift=    0.000
 RMSDP=9.67D-06 MaxDP=8.16D-04 DE=-7.51D-07 OVMax= 2.79D-04

 Cycle  10  Pass 1  IDiag  1:
 RMSU=  6.13D-06    CP:  9.69D-01  4.18D-01  1.02D+00  8.54D-01  1.12D+00
                    CP:  1.18D+00  1.10D+00  1.36D+00  1.12D+00
 E= -1096.60122037017     Delta-E=       -0.000000167415 Rises=F Damp=F
 DIIS: error= 1.55D-06 at cycle  10 NSaved=  10.
 NSaved=10 IEnMin=10 EnMin= -1096.60122037017     IErMin=10 ErrMin= 1.55D-06
 ErrMax= 1.55D-06  0.00D+00 EMaxC= 1.00D+00 BMatC= 8.82D-09 BMatP= 6.75D-08
 IDIUse=1 WtCom= 1.00D+00 WtEn= 0.00D+00
 Coeff-Com: -0.470D-04-0.167D-04 0.118D-02 0.215D-02 0.277D-04-0.167D-01
 Coeff-Com: -0.287D-01-0.247D-01 0.216D+00 0.851D+00
 Coeff:     -0.470D-04-0.167D-04 0.118D-02 0.215D-02 0.277D-04-0.167D-01
 Coeff:     -0.287D-01-0.247D-01 0.216D+00 0.851D+00
 Gap=     0.278 Goal=   None    Shift=    0.000
 RMSDP=4.84D-06 MaxDP=4.30D-04 DE=-1.67D-07 OVMax= 1.57D-04

 Cycle  11  Pass 1  IDiag  1:
 RMSU=  2.16D-06    CP:  9.69D-01  4.18D-01  1.02D+00  8.53D-01  1.12D+00
                    CP:  1.18D+00  1.11D+00  1.42D+00  1.27D+00  1.43D+00
 E= -1096.60122040509     Delta-E=       -0.000000034921 Rises=F Damp=F
 DIIS: error= 8.91D-07 at cycle  11 NSaved=  11.
 NSaved=11 IEnMin=11 EnMin= -1096.60122040509     IErMin=11 ErrMin= 8.91D-07
 ErrMax= 8.91D-07  0.00D+00 EMaxC= 1.00D+00 BMatC= 2.35D-09 BMatP= 8.82D-09
 IDIUse=1 WtCom= 1.00D+00 WtEn= 0.00D+00
 Coeff-Com:  0.267D-05-0.150D-05-0.488D-03-0.655D-03 0.152D-02 0.113D-01
 Coeff-Com:  0.386D-02-0.924D-01-0.116D+00 0.269D+00 0.924D+00
 Coeff:      0.267D-05-0.150D-05-0.488D-03-0.655D-03 0.152D-02 0.113D-01
 Coeff:      0.386D-02-0.924D-01-0.116D+00 0.269D+00 0.924D+00
 Gap=     0.278 Goal=   None    Shift=    0.000
 RMSDP=3.23D-06 MaxDP=2.78D-04 DE=-3.49D-08 OVMax= 1.07D-04

 Cycle  12  Pass 1  IDiag  1:
 RMSU=  1.10D-06    CP:  9.69D-01  4.18D-01  1.02D+00  8.53D-01  1.12D+00
                    CP:  1.18D+00  1.11D+00  1.44D+00  1.37D+00  1.74D+00
                    CP:  1.44D+00
 E= -1096.60122041624     Delta-E=       -0.000000011150 Rises=F Damp=F
 DIIS: error= 3.59D-07 at cycle  12 NSaved=  12.
 NSaved=12 IEnMin=12 EnMin= -1096.60122041624     IErMin=12 ErrMin= 3.59D-07
 ErrMax= 3.59D-07  0.00D+00 EMaxC= 1.00D+00 BMatC= 5.06D-10 BMatP= 2.35D-09
 IDIUse=1 WtCom= 1.00D+00 WtEn= 0.00D+00
 Coeff-Com:  0.120D-04 0.334D-05-0.451D-03-0.739D-03 0.560D-03 0.799D-02
 Coeff-Com:  0.823D-02-0.283D-01-0.915D-01-0.950D-01 0.352D+00 0.847D+00
 Coeff:      0.120D-04 0.334D-05-0.451D-03-0.739D-03 0.560D-03 0.799D-02
 Coeff:      0.823D-02-0.283D-01-0.915D-01-0.950D-01 0.352D+00 0.847D+00
 Gap=     0.278 Goal=   None    Shift=    0.000
 RMSDP=1.43D-06 MaxDP=1.28D-04 DE=-1.12D-08 OVMax= 5.09D-05

 Cycle  13  Pass 1  IDiag  1:
 RMSU=  4.62D-07    CP:  9.69D-01  4.18D-01  1.02D+00  8.53D-01  1.12D+00
                    CP:  1.17D+00  1.11D+00  1.45D+00  1.41D+00  1.90D+00
                    CP:  1.70D+00  1.15D+00
 E= -1096.60122041859     Delta-E=       -0.000000002351 Rises=F Damp=F
 DIIS: error= 1.33D-07 at cycle  13 NSaved=  13.
 NSaved=13 IEnMin=13 EnMin= -1096.60122041859     IErMin=13 ErrMin= 1.33D-07
 ErrMax= 1.33D-07  0.00D+00 EMaxC= 1.00D+00 BMatC= 7.40D-11 BMatP= 5.06D-10
 IDIUse=1 WtCom= 1.00D+00 WtEn= 0.00D+00
 Coeff-Com:  0.280D-05 0.120D-05-0.507D-04-0.100D-03-0.756D-04 0.463D-03
 Coeff-Com:  0.169D-02 0.589D-02-0.691D-02-0.707D-01-0.432D-01 0.246D+00
 Coeff-Com:  0.867D+00
 Coeff:      0.280D-05 0.120D-05-0.507D-04-0.100D-03-0.756D-04 0.463D-03
 Coeff:      0.169D-02 0.589D-02-0.691D-02-0.707D-01-0.432D-01 0.246D+00
 Coeff:      0.867D+00
 Gap=     0.278 Goal=   None    Shift=    0.000
 RMSDP=4.77D-07 MaxDP=4.34D-05 DE=-2.35D-09 OVMax= 1.83D-05

 Cycle  14  Pass 1  IDiag  1:
 RMSU=  2.05D-07    CP:  9.69D-01  4.18D-01  1.02D+00  8.53D-01  1.12D+00
                    CP:  1.17D+00  1.11D+00  1.46D+00  1.42D+00  1.94D+00
                    CP:  1.78D+00  1.28D+00  1.32D+00
 E= -1096.60122041849     Delta-E=        0.000000000095 Rises=F Damp=F
 DIIS: error= 6.02D-08 at cycle  14 NSaved=  14.
 NSaved=14 IEnMin=13 EnMin= -1096.60122041859     IErMin=14 ErrMin= 6.02D-08
 ErrMax= 6.02D-08  0.00D+00 EMaxC= 1.00D+00 BMatC= 1.53D-11 BMatP= 7.40D-11
 IDIUse=1 WtCom= 1.00D+00 WtEn= 0.00D+00
 Coeff-Com: -0.163D-05-0.618D-06 0.882D-04 0.141D-03-0.167D-03-0.172D-02
 Coeff-Com: -0.131D-02 0.873D-02 0.199D-01-0.594D-02-0.980D-01-0.104D+00
 Coeff-Com:  0.299D+00 0.883D+00
 Coeff:     -0.163D-05-0.618D-06 0.882D-04 0.141D-03-0.167D-03-0.172D-02
 Coeff:     -0.131D-02 0.873D-02 0.199D-01-0.594D-02-0.980D-01-0.104D+00
 Coeff:      0.299D+00 0.883D+00
 Gap=     0.278 Goal=   None    Shift=    0.000
 RMSDP=2.20D-07 MaxDP=2.14D-05 DE= 9.46D-11 OVMax= 8.15D-06

 Cycle  15  Pass 1  IDiag  1:
 RMSU=  9.13D-08    CP:  9.69D-01  4.18D-01  1.02D+00  8.53D-01  1.12D+00
                    CP:  1.17D+00  1.11D+00  1.46D+00  1.42D+00  1.95D+00
                    CP:  1.83D+00  1.35D+00  1.53D+00  1.16D+00
 E= -1096.60122041867     Delta-E=       -0.000000000177 Rises=F Damp=F
 DIIS: error= 2.25D-08 at cycle  15 NSaved=  15.
 NSaved=15 IEnMin=15 EnMin= -1096.60122041867     IErMin=15 ErrMin= 2.25D-08
 ErrMax= 2.25D-08  0.00D+00 EMaxC= 1.00D+00 BMatC= 1.93D-12 BMatP= 1.53D-11
 IDIUse=1 WtCom= 1.00D+00 WtEn= 0.00D+00
 Coeff-Com: -0.853D-06-0.300D-06 0.320D-04 0.545D-04-0.433D-04-0.554D-03
 Coeff-Com: -0.591D-03 0.179D-02 0.709D-02 0.604D-02-0.240D-01-0.574D-01
 Coeff-Com: -0.178D-01 0.259D+00 0.826D+00
 Coeff:     -0.853D-06-0.300D-06 0.320D-04 0.545D-04-0.433D-04-0.554D-03
 Coeff:     -0.591D-03 0.179D-02 0.709D-02 0.604D-02-0.240D-01-0.574D-01
 Coeff:     -0.178D-01 0.259D+00 0.826D+00
 Gap=     0.278 Goal=   None    Shift=    0.000
 RMSDP=5.76D-08 MaxDP=4.43D-06 DE=-1.77D-10 OVMax= 1.95D-06

 Cycle  16  Pass 1  IDiag  1:
 RMSU=  3.43D-08    CP:  9.69D-01  4.18D-01  1.02D+00  8.53D-01  1.12D+00
                    CP:  1.17D+00  1.11D+00  1.46D+00  1.42D+00  1.95D+00
                    CP:  1.84D+00  1.37D+00  1.59D+00  1.27D+00  1.17D+00
 E= -1096.60122041887     Delta-E=       -0.000000000202 Rises=F Damp=F
 DIIS: error= 1.45D-08 at cycle  16 NSaved=  16.
 NSaved=16 IEnMin=16 EnMin= -1096.60122041887     IErMin=16 ErrMin= 1.45D-08
 ErrMax= 1.45D-08  0.00D+00 EMaxC= 1.00D+00 BMatC= 3.90D-13 BMatP= 1.93D-12
 IDIUse=1 WtCom= 1.00D+00 WtEn= 0.00D+00
 Coeff-Com:  0.467D-07 0.454D-07-0.739D-05-0.109D-04 0.170D-04 0.173D-03
 Coeff-Com:  0.728D-04-0.120D-02-0.161D-02 0.296D-02 0.125D-01 0.530D-02
 Coeff-Com: -0.676D-01-0.100D+00 0.264D+00 0.886D+00
 Coeff:      0.467D-07 0.454D-07-0.739D-05-0.109D-04 0.170D-04 0.173D-03
 Coeff:      0.728D-04-0.120D-02-0.161D-02 0.296D-02 0.125D-01 0.530D-02
 Coeff:     -0.676D-01-0.100D+00 0.264D+00 0.886D+00
 Gap=     0.278 Goal=   None    Shift=    0.000
 RMSDP=2.65D-08 MaxDP=1.73D-06 DE=-2.02D-10 OVMax= 9.13D-07

 Cycle  17  Pass 1  IDiag  1:
 RMSU=  1.27D-08    CP:  9.69D-01  4.18D-01  1.02D+00  8.53D-01  1.12D+00
                    CP:  1.17D+00  1.11D+00  1.46D+00  1.42D+00  1.95D+00
                    CP:  1.84D+00  1.37D+00  1.60D+00  1.32D+00  1.35D+00
                    CP:  1.23D+00
 E= -1096.60122041883     Delta-E=        0.000000000041 Rises=F Damp=F
 DIIS: error= 4.09D-09 at cycle  17 NSaved=  17.
 NSaved=17 IEnMin=16 EnMin= -1096.60122041887     IErMin=17 ErrMin= 4.09D-09
 ErrMax= 4.09D-09  0.00D+00 EMaxC= 1.00D+00 BMatC= 4.88D-14 BMatP= 3.90D-13
 IDIUse=1 WtCom= 1.00D+00 WtEn= 0.00D+00
 Coeff-Com:  0.128D-06 0.528D-07-0.622D-05-0.102D-04 0.926D-05 0.121D-03
 Coeff-Com:  0.964D-04-0.537D-03-0.135D-02-0.358D-03 0.600D-02 0.993D-02
 Coeff-Com: -0.140D-01-0.622D-01-0.687D-01 0.205D+00 0.926D+00
 Coeff:      0.128D-06 0.528D-07-0.622D-05-0.102D-04 0.926D-05 0.121D-03
 Coeff:      0.964D-04-0.537D-03-0.135D-02-0.358D-03 0.600D-02 0.993D-02
 Coeff:     -0.140D-01-0.622D-01-0.687D-01 0.205D+00 0.926D+00
 Gap=     0.278 Goal=   None    Shift=    0.000
 RMSDP=1.13D-08 MaxDP=8.28D-07 DE= 4.14D-11 OVMax= 3.93D-07

 Cycle  18  Pass 1  IDiag  1:
 RMSU=  5.19D-09    CP:  9.69D-01  4.18D-01  1.02D+00  8.53D-01  1.12D+00
                    CP:  1.17D+00  1.11D+00  1.46D+00  1.42D+00  1.95D+00
                    CP:  1.84D+00  1.37D+00  1.60D+00  1.33D+00  1.41D+00
                    CP:  1.42D+00  1.24D+00
 E= -1096.60122041852     Delta-E=        0.000000000311 Rises=F Damp=F
 DIIS: error= 1.35D-09 at cycle  18 NSaved=  18.
 NSaved=18 IEnMin=16 EnMin= -1096.60122041887     IErMin=18 ErrMin= 1.35D-09
 ErrMax= 1.35D-09  0.00D+00 EMaxC= 1.00D+00 BMatC= 7.28D-15 BMatP= 4.88D-14
 IDIUse=1 WtCom= 1.00D+00 WtEn= 0.00D+00
 Coeff-Com:  0.244D-07 0.910D-08-0.653D-06-0.120D-05-0.687D-07 0.943D-05
 Coeff-Com:  0.145D-04 0.159D-04-0.125D-03-0.516D-03-0.613D-04 0.217D-02
 Coeff-Com:  0.543D-02-0.272D-02-0.530D-01-0.570D-01 0.257D+00 0.849D+00
 Coeff:      0.244D-07 0.910D-08-0.653D-06-0.120D-05-0.687D-07 0.943D-05
 Coeff:      0.145D-04 0.159D-04-0.125D-03-0.516D-03-0.613D-04 0.217D-02
 Coeff:      0.543D-02-0.272D-02-0.530D-01-0.570D-01 0.257D+00 0.849D+00
 Gap=     0.278 Goal=   None    Shift=    0.000
 RMSDP=3.64D-09 MaxDP=3.36D-07 DE= 3.11D-10 OVMax= 1.22D-07

 Error on total polarization charges =  0.06268
 SCF Done:  E(RwB97XD) =  -1096.60122042     A.U. after   18 cycles
            NFock= 18  Conv=0.36D-08     -V/T= 2.0051
 KE= 1.091068401464D+03 PE=-7.116714870333D+03 EE= 2.647049557800D+03
 SMD-CDS (non-electrostatic) energy       (kcal/mol) =      -3.10
 (included in total energy above)
 Leave Link  502 at Wed May  7 20:35:48 2025, MaxMem= 16106127360 cpu:           44503.4 elap:            1163.1
 (Enter /cm/shared/apps/Gaussian/g16-C01/g16/l701.exe)
 ... and contract with generalized density number  0.
 Compute integral first derivatives.
 R6Disp: Adding Grimme-D2 dispersion energy 1st derivatives to the gradient.
 D1PCM: PCM CHGder 1st derivatives, ID1Alg=3 FixD1E=F DoIter=F DoCFld=F I1PDM=0.
 GePol: Maximum number of non-zero 1st derivatives   =     247
 Leave Link  701 at Wed May  7 20:35:53 2025, MaxMem= 16106127360 cpu:             167.4 elap:               5.1
 (Enter /cm/shared/apps/Gaussian/g16-C01/g16/l702.exe)
 L702 exits ... SP integral derivatives will be done elsewhere.
 Leave Link  702 at Wed May  7 20:35:53 2025, MaxMem= 16106127360 cpu:               0.3 elap:               0.0
 (Enter /cm/shared/apps/Gaussian/g16-C01/g16/l703.exe)
 Integral derivatives from FoFJK, PRISM(SPDF).
 Compute integral first derivatives, UseDBF=F ICtDFT=           0.
 Calling FoFJK, ICntrl=      2127 FMM=F ISym2X=0 I1Cent= 0 IOpClX= 0 NMat=1 NMatS=1 NMatT=0.
 FoFJK:  IHMeth= 1 ICntrl=    2127 DoSepK=T KAlg= 0 I1Cent=           0 FoldK=F
 IRaf=         1 NMat=       1 IRICut=       1 DoRegI=T DoRafI=F ISym2E= 0 IDoP0=0 IntGTp=1.
 FoFCou: FMM=F IPFlag=           0 FMFlag=      100000 FMFlg1=         800
         NFxFlg=           0 DoJE=F BraDBF=F KetDBF=F FulRan=T
         wScrn=  0.000000 ICntrl=      2527 IOpCl=  0 I1Cent=           0 NGrid=           0
         NMat0=    1 NMatS0=      1 NMatT0=    0 NMatD0=    1 NMtDS0=    0 NMtDT0=    0
 Symmetry not used in FoFCou.
 Leave Link  703 at Wed May  7 20:40:31 2025, MaxMem= 16106127360 cpu:           11039.3 elap:             277.9
 (Enter /cm/shared/apps/Gaussian/g16-C01/g16/l716.exe)
 Dipole        =-1.06385942D+00 4.88595029D-01 2.06766221D-01
 ***** Axes restored to original set *****
 -------------------------------------------------------------------
 Center     Atomic                   Forces (Hartrees/Bohr)
 Number     Number              X              Y              Z
 -------------------------------------------------------------------
      1        6           0.000439826   -0.000211811   -0.000262870
      2        6           0.003374270    0.000206288    0.001925227
      3        9          -0.000066801   -0.000255214    0.000071798
      4        6          -0.003725168    0.000273811   -0.002127013
      5        6          -0.000715259   -0.000323002   -0.000622114
      6        7          -0.000666056    0.001925450    0.000768918
      7        1           0.001409252   -0.002183698   -0.000051846
      8        6          -0.000056524   -0.000610852   -0.000002709
      9        6          -0.000491421    0.000128820   -0.000060988
     10        6          -0.000388445    0.000883453   -0.000247966
     11        6           0.000332784   -0.000286230    0.000037904
     12        6          -0.000067774   -0.000114174    0.000145615
     13        6           0.000544496   -0.000288531   -0.000566158
     14        1           0.000000039    0.000078315   -0.000060594
     15        1          -0.000032129   -0.000102482   -0.000038064
     16        1           0.000042496    0.000123414    0.000109215
     17        1          -0.000034456   -0.000008591    0.000002857
     18        7          -0.000186312    0.000877576    0.000468536
     19        1          -0.000038016    0.000085729    0.000237211
     20        6          -0.000222047   -0.000097468   -0.000060628
     21        6          -0.000766166   -0.001468517    0.000152360
     22        6           0.000331355    0.000368465   -0.000526119
     23        6          -0.000068846    0.000202552    0.000520221
     24        6           0.000389588    0.000277465   -0.000057562
     25        6           0.000012118    0.000413791    0.000347967
     26        1          -0.000039928   -0.000058491    0.000080305
     27        1           0.000122656   -0.000138394    0.000078828
     28        1           0.000115071   -0.000156409    0.000073643
     29        1           0.000096485   -0.000219527    0.000001832
     30        6          -0.000272937   -0.000248497   -0.000062716
     31        6          -0.000011160   -0.000303296   -0.000133682
     32        6           0.000056801    0.000006281   -0.000133527
     33        6          -0.000079076   -0.000287923   -0.000041571
     34        6          -0.000073457    0.000500730   -0.000162979
     35        6           0.000047298   -0.000028155    0.000085723
     36        6          -0.000041168    0.000028733    0.000006981
     37        1          -0.000060255    0.000073148    0.000014839
     38        1           0.000112448   -0.000134638    0.000021249
     39        1           0.000039261    0.000011882   -0.000037990
     40        1          -0.000027112   -0.000007386    0.000040510
     41        1           0.000036761    0.000016278    0.000030165
     42        1           0.000164550    0.000377500    0.000249070
     43        1           0.000181523    0.000321692   -0.000090235
     44        1           0.000118138    0.000255860    0.000002335
     45        1           0.000163296    0.000096053   -0.000125975
 -------------------------------------------------------------------
 Cartesian Forces:  Max     0.003725168 RMS     0.000642684
 Leave Link  716 at Wed May  7 20:40:31 2025, MaxMem= 16106127360 cpu:               0.4 elap:               0.0
 (Enter /cm/shared/apps/Gaussian/g16-C01/g16/l103.exe)

 GradGradGradGradGradGradGradGradGradGradGradGradGradGradGradGradGradGrad
 Berny optimization.
 FormGI is forming the generalized inverse of G from B-inverse, IUseBI=4.
 GSVD:  received Info=                   1 from GESDD.
 Internal  Forces:  Max     0.003411036 RMS     0.000348063
 Search for a saddle point.
 Step number   3 out of a maximum of  265
 All quantities printed in internal units (Hartrees-Bohrs-Radians)
 Swapping is turned off.
 Update second derivatives using D2CorX and points    2    3
 ITU=  0  0  0
     Eigenvalues ---   -0.11390  -0.00023   0.00304   0.00487   0.01048
     Eigenvalues ---    0.01183   0.01447   0.01541   0.01575   0.01616
     Eigenvalues ---    0.01755   0.01761   0.01787   0.01818   0.01826
     Eigenvalues ---    0.01848   0.01986   0.02074   0.02171   0.02260
     Eigenvalues ---    0.02331   0.02409   0.02436   0.02459   0.02516
     Eigenvalues ---    0.02580   0.02630   0.02664   0.02712   0.02729
     Eigenvalues ---    0.02788   0.02805   0.02890   0.02923   0.02978
     Eigenvalues ---    0.03218   0.03390   0.03507   0.04759   0.05411
     Eigenvalues ---    0.05579   0.05828   0.06179   0.06622   0.07729
     Eigenvalues ---    0.08379   0.10536   0.10883   0.10925   0.11056
     Eigenvalues ---    0.11483   0.11586   0.11683   0.11895   0.12047
     Eigenvalues ---    0.12097   0.12244   0.12287   0.12445   0.12603
     Eigenvalues ---    0.12696   0.12875   0.12940   0.14643   0.14740
     Eigenvalues ---    0.16411   0.17486   0.18574   0.18727   0.19120
     Eigenvalues ---    0.19203   0.19373   0.19567   0.19619   0.19907
     Eigenvalues ---    0.20143   0.20397   0.20507   0.21392   0.22855
     Eigenvalues ---    0.23626   0.25658   0.28251   0.29611   0.30096
     Eigenvalues ---    0.30613   0.31099   0.32310   0.33478   0.34021
     Eigenvalues ---    0.34200   0.34773   0.35217   0.35310   0.35935
     Eigenvalues ---    0.36186   0.36463   0.36747   0.37578   0.37643
     Eigenvalues ---    0.37790   0.37819   0.37853   0.37863   0.37898
     Eigenvalues ---    0.37916   0.38036   0.38041   0.38195   0.38354
     Eigenvalues ---    0.38679   0.39282   0.42347   0.43893   0.44103
     Eigenvalues ---    0.44783   0.45077   0.45111   0.47584   0.49817
     Eigenvalues ---    0.49845   0.49991   0.50159   0.50205   0.53585
     Eigenvalues ---    0.53943   0.54089   0.65755   0.67009
 Eigenvectors required to have negative eigenvalues:
                          R12       R6        A9        A8        D19
   1                   -0.64703   0.53747  -0.15624   0.14355  -0.13833
                          R8        R5        A19       D6        A5
   1                    0.13475  -0.13358   0.12863  -0.12358   0.11070
 Eigenvalue     2 is  -2.30D-04 should be greater than     0.000000 Eigenvector:
                          D89       D91       D90       D86       D88
   1                    0.41353   0.40663   0.39997   0.39733   0.39042
                          D87       D24       D23       D22       D5
   1                    0.38377   0.06358   0.06110   0.05807   0.04982
 RFO step:  Lambda0=8.453111740D-06 Lambda=-4.09802224D-04.
 Linear search not attempted -- option 19 set.
 Iteration  1 RMS(Cart)=  0.09591748 RMS(Int)=  0.01596852
 Iteration  2 RMS(Cart)=  0.02187135 RMS(Int)=  0.00107881
 Iteration  3 RMS(Cart)=  0.00112711 RMS(Int)=  0.00003534
 Iteration  4 RMS(Cart)=  0.00000235 RMS(Int)=  0.00003530
 Iteration  5 RMS(Cart)=  0.00000000 RMS(Int)=  0.00003530
 ITry= 1 IFail=0 DXMaxC= 6.44D-01 DCOld= 1.00D+10 DXMaxT= 3.00D-01 DXLimC= 3.00D+00 Rises=F
 Variable       Old X    -DE/DX   Delta X   Delta X   Delta X     New X
                                 (Linear)    (Quad)   (Total)
    R1        2.86992   0.00062   0.00000   0.00024   0.00019   2.87011
    R2        2.42694   0.00005   0.00000  -0.00138  -0.00140   2.42554
    R3        2.81463   0.00017   0.00000  -0.00250  -0.00250   2.81213
    R4        2.60745   0.00023   0.00000   0.00392   0.00392   2.61137
    R5        2.68522  -0.00341   0.00000  -0.01395  -0.01405   2.67118
    R6        2.59953  -0.00095   0.00000  -0.03114  -0.03102   2.56851
    R7        2.82077  -0.00003   0.00000  -0.00328  -0.00328   2.81749
    R8        2.54850   0.00069   0.00000  -0.00130  -0.00143   2.54708
    R9        2.07407   0.00001   0.00000  -0.00001  -0.00001   2.07406
   R10        2.87250  -0.00054   0.00000   0.00038   0.00038   2.87288
   R11        2.06670   0.00004   0.00000  -0.00012  -0.00012   2.06658
   R12        2.63795  -0.00163   0.00000  -0.03503  -0.03497   2.60298
   R13        2.70050   0.00024   0.00000   0.00477   0.00479   2.70530
   R14        2.66672   0.00037   0.00000  -0.00221  -0.00217   2.66455
   R15        2.61867   0.00007   0.00000  -0.00054  -0.00054   2.61813
   R16        2.63459   0.00014   0.00000  -0.00043  -0.00042   2.63417
   R17        2.62836  -0.00040   0.00000  -0.00030  -0.00029   2.62807
   R18        2.05537  -0.00003   0.00000  -0.00020  -0.00020   2.05517
   R19        2.63910   0.00027   0.00000  -0.00051  -0.00051   2.63858
   R20        2.66508  -0.00037   0.00000   0.00087   0.00090   2.66598
   R21        2.63229  -0.00011   0.00000   0.00050   0.00051   2.63279
   R22        2.05505  -0.00006   0.00000  -0.00026  -0.00026   2.05480
   R23        2.05530  -0.00007   0.00000  -0.00026  -0.00026   2.05505
   R24        2.05580  -0.00011   0.00000  -0.00011  -0.00011   2.05569
   R25        2.63015   0.00013   0.00000   0.00259   0.00259   2.63274
   R26        2.64185  -0.00057   0.00000  -0.00337  -0.00337   2.63848
   R27        2.64687  -0.00037   0.00000  -0.00384  -0.00384   2.64303
   R28        2.63536   0.00002   0.00000   0.00320   0.00320   2.63856
   R29        2.84372  -0.00006   0.00000   0.00002   0.00002   2.84374
   R30        2.63440  -0.00060   0.00000  -0.00401  -0.00401   2.63039
   R31        2.05646   0.00003   0.00000  -0.00001  -0.00001   2.05645
   R32        2.62245   0.00009   0.00000   0.00267   0.00267   2.62512
   R33        2.05735  -0.00009   0.00000  -0.00032  -0.00032   2.05703
   R34        2.05853  -0.00009   0.00000  -0.00066  -0.00066   2.05788
   R35        2.05771   0.00006   0.00000   0.00023   0.00023   2.05794
   R36        2.07539  -0.00046   0.00000  -0.00073  -0.00073   2.07466
   R37        2.06853   0.00024   0.00000   0.00149   0.00149   2.07002
   R38        2.07346   0.00011   0.00000  -0.00152  -0.00152   2.07194
   R39        2.64010   0.00005   0.00000  -0.00081  -0.00081   2.63929
   R40        2.64072  -0.00011   0.00000  -0.00068  -0.00068   2.64004
   R41        2.63282   0.00003   0.00000   0.00037   0.00037   2.63318
   R42        2.63344  -0.00012   0.00000  -0.00048  -0.00048   2.63297
   R43        2.05625  -0.00005   0.00000  -0.00019  -0.00019   2.05606
   R44        2.62714  -0.00001   0.00000   0.00029   0.00029   2.62743
   R45        2.05497  -0.00007   0.00000   0.00014   0.00014   2.05511
   R46        2.62788  -0.00007   0.00000  -0.00030  -0.00030   2.62758
   R47        2.05535  -0.00000   0.00000   0.00019   0.00019   2.05554
   R48        2.05581  -0.00005   0.00000  -0.00019  -0.00019   2.05562
   R49        2.05603  -0.00004   0.00000  -0.00018  -0.00018   2.05585
    A1        2.23501   0.00022   0.00000   0.00001  -0.00019   2.23482
    A2        2.01098   0.00010   0.00000  -0.00030  -0.00020   2.01078
    A3        2.03662  -0.00032   0.00000   0.00045   0.00054   2.03716
    A4        1.97575   0.00018   0.00000  -0.00318  -0.00309   1.97266
    A5        1.93901   0.00043   0.00000   0.00002  -0.00008   1.93893
    A6        1.56138  -0.00025   0.00000   0.01720   0.01709   1.57847
    A7        2.10490  -0.00040   0.00000  -0.00266  -0.00272   2.10219
    A8        2.42230  -0.00001   0.00000  -0.00324  -0.00326   2.41904
    A9        1.34801   0.00017   0.00000  -0.00551  -0.00548   1.34252
   A10        2.27659   0.00022   0.00000   0.01072   0.01076   2.28735
   A11        1.75028   0.00036   0.00000  -0.00526  -0.00536   1.74493
   A12        2.23148  -0.00055   0.00000  -0.00614  -0.00608   2.22540
   A13        1.86369  -0.00029   0.00000   0.00322   0.00323   1.86692
   A14        1.95958   0.00158   0.00000  -0.00814  -0.00814   1.95144
   A15        1.90685  -0.00068   0.00000   0.00032   0.00030   1.90715
   A16        1.91719  -0.00024   0.00000   0.00391   0.00392   1.92111
   A17        1.88692   0.00017   0.00000   0.00172   0.00172   1.88864
   A18        1.92725  -0.00056   0.00000  -0.00058  -0.00060   1.92665
   A19        1.37845  -0.00089   0.00000  -0.00780  -0.00777   1.37068
   A20        1.90322   0.00049   0.00000  -0.00473  -0.00471   1.89851
   A21        2.24029   0.00024   0.00000   0.00703   0.00691   2.24720
   A22        1.74909   0.00026   0.00000   0.01792   0.01797   1.76706
   A23        1.97171   0.00006   0.00000  -0.00155  -0.00163   1.97007
   A24        2.18524   0.00012   0.00000   0.00106   0.00109   2.18633
   A25        2.12619  -0.00018   0.00000   0.00036   0.00033   2.12652
   A26        2.10327   0.00017   0.00000  -0.00062  -0.00063   2.10264
   A27        2.09327  -0.00006   0.00000   0.00035   0.00034   2.09362
   A28        2.08644  -0.00011   0.00000   0.00034   0.00034   2.08677
   A29        2.05711   0.00022   0.00000   0.00077   0.00075   2.05786
   A30        2.18038  -0.00025   0.00000   0.00199   0.00191   2.18229
   A31        2.04129   0.00005   0.00000  -0.00171  -0.00168   2.03960
   A32        2.08029  -0.00009   0.00000  -0.00045  -0.00048   2.07981
   A33        2.08440   0.00008   0.00000   0.00090   0.00090   2.08530
   A34        2.11806   0.00001   0.00000  -0.00031  -0.00030   2.11776
   A35        2.09317   0.00016   0.00000   0.00054   0.00054   2.09371
   A36        2.09831  -0.00009   0.00000  -0.00025  -0.00025   2.09806
   A37        2.09170  -0.00007   0.00000  -0.00030  -0.00030   2.09141
   A38        2.10481  -0.00027   0.00000   0.00003   0.00000   2.10481
   A39        2.10758   0.00007   0.00000   0.00044   0.00046   2.10804
   A40        2.07067   0.00020   0.00000  -0.00045  -0.00044   2.07023
   A41        2.25752  -0.00025   0.00000  -0.00305  -0.00320   2.25432
   A42        2.10017  -0.00033   0.00000  -0.00266  -0.00266   2.09750
   A43        2.11419   0.00011   0.00000   0.00243   0.00243   2.11662
   A44        2.06772   0.00023   0.00000   0.00003   0.00002   2.06774
   A45        2.05660   0.00017   0.00000   0.00045   0.00044   2.05704
   A46        2.10038   0.00047   0.00000   0.00884   0.00884   2.10921
   A47        2.12603  -0.00064   0.00000  -0.00918  -0.00919   2.11684
   A48        2.10691  -0.00002   0.00000  -0.00012  -0.00012   2.10679
   A49        2.08952  -0.00007   0.00000  -0.00166  -0.00166   2.08786
   A50        2.08649   0.00010   0.00000   0.00175   0.00175   2.08824
   A51        2.10594  -0.00020   0.00000   0.00037   0.00037   2.10631
   A52        2.09476   0.00004   0.00000   0.00088   0.00088   2.09564
   A53        2.08239   0.00017   0.00000  -0.00123  -0.00123   2.08117
   A54        2.11491  -0.00003   0.00000  -0.00059  -0.00059   2.11431
   A55        2.08577  -0.00003   0.00000   0.00085   0.00085   2.08662
   A56        2.08251   0.00005   0.00000  -0.00025  -0.00026   2.08226
   A57        2.11395  -0.00015   0.00000  -0.00011  -0.00011   2.11384
   A58        2.08768   0.00005   0.00000  -0.00078  -0.00078   2.08689
   A59        2.08139   0.00010   0.00000   0.00092   0.00092   2.08231
   A60        1.93371   0.00005   0.00000   0.00084   0.00083   1.93454
   A61        1.94487   0.00001   0.00000  -0.00351  -0.00352   1.94136
   A62        1.93692  -0.00005   0.00000   0.00188   0.00188   1.93880
   A63        1.88562   0.00004   0.00000  -0.00463  -0.00464   1.88099
   A64        1.86876   0.00016   0.00000   0.00649   0.00648   1.87523
   A65        1.89132  -0.00020   0.00000  -0.00088  -0.00088   1.89044
   A66        2.07933   0.00020   0.00000  -0.00307  -0.00308   2.07625
   A67        2.11804  -0.00015   0.00000   0.00111   0.00111   2.11914
   A68        2.08571  -0.00005   0.00000   0.00203   0.00203   2.08774
   A69        2.09131  -0.00001   0.00000   0.00068   0.00068   2.09199
   A70        2.09566  -0.00000   0.00000  -0.00031  -0.00031   2.09535
   A71        2.09621   0.00002   0.00000  -0.00037  -0.00037   2.09585
   A72        2.09875   0.00002   0.00000  -0.00106  -0.00106   2.09769
   A73        2.08207  -0.00000   0.00000  -0.00002  -0.00002   2.08206
   A74        2.10229  -0.00002   0.00000   0.00107   0.00107   2.10337
   A75        2.09665   0.00004   0.00000  -0.00124  -0.00124   2.09541
   A76        2.09765  -0.00015   0.00000  -0.00079  -0.00079   2.09686
   A77        2.08864   0.00011   0.00000   0.00204   0.00204   2.09069
   A78        2.09774   0.00001   0.00000  -0.00013  -0.00013   2.09761
   A79        2.09726  -0.00002   0.00000  -0.00040  -0.00040   2.09686
   A80        2.08818   0.00001   0.00000   0.00052   0.00052   2.08871
   A81        2.09601  -0.00000   0.00000  -0.00033  -0.00034   2.09568
   A82        2.09734  -0.00002   0.00000   0.00009   0.00009   2.09744
   A83        2.08983   0.00003   0.00000   0.00024   0.00024   2.09007
    D1       -2.67426  -0.00025   0.00000  -0.03022  -0.03022  -2.70448
    D2       -0.24163  -0.00020   0.00000  -0.03778  -0.03783  -0.27946
    D3        1.08632  -0.00016   0.00000  -0.03684  -0.03693   1.04939
    D4        0.50554  -0.00007   0.00000  -0.03578  -0.03576   0.46978
    D5        2.93817  -0.00002   0.00000  -0.04333  -0.04337   2.89480
    D6       -2.01707   0.00002   0.00000  -0.04240  -0.04247  -2.05953
    D7       -0.00272   0.00032   0.00000   0.03725   0.03720   0.03448
    D8        3.10019   0.00014   0.00000   0.04286   0.04279  -3.14020
    D9       -2.45442   0.00013   0.00000   0.06227   0.06225  -2.39216
   D10        0.70280   0.00023   0.00000   0.05706   0.05705   0.75985
   D11        0.72084   0.00029   0.00000   0.05738   0.05739   0.77823
   D12       -2.40512   0.00038   0.00000   0.05217   0.05219  -2.35294
   D13       -1.68381  -0.00057   0.00000   0.02172   0.02171  -1.66210
   D14        1.22956  -0.00049   0.00000   0.01713   0.01710   1.24666
   D15        0.68906  -0.00020   0.00000   0.01341   0.01340   0.70246
   D16       -2.68076  -0.00013   0.00000   0.00881   0.00879  -2.67197
   D17        3.12649  -0.00025   0.00000   0.00499   0.00505   3.13154
   D18       -0.24333  -0.00017   0.00000   0.00040   0.00044  -0.24289
   D19       -1.71625  -0.00011   0.00000   0.00736   0.00751  -1.70874
   D20        2.36848  -0.00007   0.00000  -0.00866  -0.00857   2.35991
   D21        0.23487   0.00037   0.00000   0.00367   0.00371   0.23857
   D22       -0.88108  -0.00027   0.00000  -0.05471  -0.05471  -0.93579
   D23        1.22111   0.00017   0.00000  -0.05259  -0.05261   1.16851
   D24       -2.91784   0.00004   0.00000  -0.05865  -0.05865  -2.97649
   D25        2.54633  -0.00051   0.00000  -0.05001  -0.05000   2.49633
   D26       -1.63466  -0.00007   0.00000  -0.04790  -0.04789  -1.68256
   D27        0.50957  -0.00020   0.00000  -0.05395  -0.05394   0.45563
   D28        0.23815   0.00028   0.00000  -0.00001  -0.00004   0.23811
   D29       -1.97818   0.00027   0.00000  -0.00514  -0.00513  -1.98331
   D30       -3.12329   0.00049   0.00000  -0.00132  -0.00131  -3.12461
   D31        0.94355   0.00048   0.00000  -0.00645  -0.00640   0.93715
   D32        1.96191  -0.00037   0.00000   0.00711   0.00712   1.96903
   D33       -1.12846  -0.00054   0.00000   0.01186   0.01187  -1.11660
   D34       -2.25032   0.00010   0.00000   0.00858   0.00858  -2.24175
   D35        0.94249  -0.00006   0.00000   0.01333   0.01332   0.95581
   D36       -0.17078  -0.00019   0.00000   0.01280   0.01280  -0.15798
   D37        3.02203  -0.00035   0.00000   0.01755   0.01754   3.03958
   D38       -0.24611  -0.00006   0.00000  -0.00275  -0.00277  -0.24888
   D39        1.59793  -0.00011   0.00000  -0.01463  -0.01471   1.58322
   D40        1.08936   0.00004   0.00000   0.01177   0.01178   1.10114
   D41       -2.04150  -0.00006   0.00000   0.02571   0.02572  -2.01578
   D42       -0.49676   0.00074   0.00000   0.02336   0.02344  -0.47332
   D43        2.65557   0.00064   0.00000   0.03730   0.03738   2.69295
   D44       -3.09330  -0.00009   0.00000  -0.00240  -0.00239  -3.09569
   D45        0.15243  -0.00036   0.00000  -0.01462  -0.01459   0.13784
   D46        0.03797   0.00001   0.00000  -0.01579  -0.01578   0.02219
   D47       -2.99948  -0.00026   0.00000  -0.02801  -0.02798  -3.02746
   D48        3.07844   0.00011   0.00000  -0.00322  -0.00325   3.07519
   D49       -0.03192   0.00007   0.00000  -0.00805  -0.00807  -0.03999
   D50       -0.05152  -0.00000   0.00000   0.01189   0.01188  -0.03964
   D51        3.12130  -0.00004   0.00000   0.00706   0.00706   3.12837
   D52        0.02953  -0.00009   0.00000  -0.00742  -0.00741   0.02212
   D53       -3.10975  -0.00007   0.00000  -0.00512  -0.00512  -3.11487
   D54       -3.13397  -0.00002   0.00000  -0.00423  -0.00423  -3.13821
   D55        0.00993   0.00001   0.00000  -0.00193  -0.00194   0.00799
   D56       -0.04312   0.00010   0.00000   0.00325   0.00324  -0.03988
   D57        3.11589   0.00004   0.00000   0.00180   0.00178   3.11767
   D58        3.12030   0.00003   0.00000   0.00007   0.00008   3.12037
   D59       -0.00387  -0.00003   0.00000  -0.00138  -0.00139  -0.00526
   D60        0.00970  -0.00006   0.00000   0.00809   0.00808   0.01778
   D61        3.13423  -0.00000   0.00000   0.00952   0.00952  -3.13943
   D62        3.05553   0.00017   0.00000   0.01954   0.01948   3.07500
   D63       -0.10312   0.00022   0.00000   0.02096   0.02092  -0.08220
   D64       -0.42832  -0.00006   0.00000  -0.00737  -0.00734  -0.43566
   D65        2.81656  -0.00033   0.00000  -0.01962  -0.01955   2.79701
   D66        0.01722   0.00006   0.00000  -0.00009  -0.00009   0.01713
   D67       -3.12667   0.00003   0.00000  -0.00238  -0.00237  -3.12905
   D68        3.12696   0.00009   0.00000   0.00486   0.00484   3.13180
   D69       -0.01694   0.00007   0.00000   0.00257   0.00256  -0.01438
   D70       -3.07690  -0.00014   0.00000   0.00460   0.00459  -3.07231
   D71        0.03969  -0.00008   0.00000   0.00337   0.00337   0.04307
   D72        0.01482   0.00001   0.00000   0.00005   0.00005   0.01487
   D73        3.13141   0.00007   0.00000  -0.00117  -0.00117   3.13025
   D74        3.06561   0.00018   0.00000  -0.00409  -0.00409   3.06151
   D75       -0.06117   0.00002   0.00000  -0.00563  -0.00564  -0.06680
   D76       -0.02570   0.00004   0.00000   0.00065   0.00065  -0.02505
   D77        3.13071  -0.00013   0.00000  -0.00090  -0.00089   3.12982
   D78        0.00947   0.00005   0.00000   0.00052   0.00052   0.00998
   D79       -3.13345   0.00004   0.00000   0.00083   0.00082  -3.13264
   D80        3.13093   0.00033   0.00000   0.00645   0.00648   3.13741
   D81       -0.01199   0.00032   0.00000   0.00676   0.00678  -0.00521
   D82       -0.02042   0.00000   0.00000   0.00020   0.00020  -0.02022
   D83        3.14122  -0.00006   0.00000  -0.00137  -0.00138   3.13984
   D84       -3.14156  -0.00030   0.00000  -0.00605  -0.00602   3.13561
   D85        0.02007  -0.00036   0.00000  -0.00762  -0.00759   0.01248
   D86       -1.07372  -0.00024   0.00000  -0.30494  -0.30494  -1.37866
   D87        3.10940  -0.00033   0.00000  -0.29730  -0.29730   2.81210
   D88        0.99991  -0.00004   0.00000  -0.29507  -0.29507   0.70484
   D89        2.04692   0.00006   0.00000  -0.29864  -0.29865   1.74827
   D90       -0.05315  -0.00003   0.00000  -0.29100  -0.29100  -0.34415
   D91       -2.16264   0.00026   0.00000  -0.28878  -0.28877  -2.45141
   D92        0.00839  -0.00003   0.00000  -0.00049  -0.00048   0.00791
   D93        3.13002   0.00003   0.00000   0.00105   0.00107   3.13108
   D94       -3.10824  -0.00009   0.00000   0.00078   0.00078  -3.10746
   D95        0.01338  -0.00003   0.00000   0.00233   0.00233   0.01571
   D96        0.01369  -0.00007   0.00000  -0.00095  -0.00095   0.01274
   D97       -3.12658  -0.00006   0.00000  -0.00126  -0.00125  -3.12783
   D98        3.14057   0.00009   0.00000   0.00060   0.00060   3.14116
   D99        0.00030   0.00010   0.00000   0.00029   0.00029   0.00059
   D100      -3.12726   0.00009   0.00000  -0.00440  -0.00440  -3.13166
   D101       0.02739   0.00004   0.00000  -0.00434  -0.00434   0.02305
   D102      -0.00100  -0.00001   0.00000   0.00070   0.00070  -0.00030
   D103      -3.12953  -0.00006   0.00000   0.00076   0.00076  -3.12878
   D104       3.11013  -0.00008   0.00000   0.00272   0.00273   3.11286
   D105      -0.00743  -0.00012   0.00000   0.00173   0.00173  -0.00570
   D106      -0.01578   0.00001   0.00000  -0.00245  -0.00246  -0.01824
   D107      -3.13334  -0.00003   0.00000  -0.00345  -0.00345  -3.13680
   D108      -0.00862   0.00001   0.00000  -0.00048  -0.00048  -0.00910
   D109       3.13505   0.00000   0.00000   0.00065   0.00065   3.13571
   D110       3.12942   0.00002   0.00000  -0.00115  -0.00115   3.12827
   D111      -0.01009   0.00000   0.00000  -0.00001  -0.00001  -0.01010
   D112      -0.00818  -0.00001   0.00000  -0.00129  -0.00129  -0.00947
   D113       3.13427   0.00000   0.00000  -0.00252  -0.00252   3.13175
   D114       3.13696  -0.00001   0.00000  -0.00062  -0.00063   3.13634
   D115      -0.00377   0.00000   0.00000  -0.00185  -0.00185  -0.00562
   D116       0.01298   0.00000   0.00000   0.00117   0.00117   0.01415
   D117      -3.12947  -0.00001   0.00000   0.00239   0.00239  -3.12708
   D118       3.14136   0.00005   0.00000   0.00110   0.00110  -3.14072
   D119      -0.00109   0.00004   0.00000   0.00233   0.00233   0.00124
   D120       0.02064  -0.00002   0.00000   0.00234   0.00234   0.02298
   D121      -3.12302  -0.00000   0.00000   0.00121   0.00121  -3.12181
   D122       3.13832   0.00003   0.00000   0.00329   0.00330  -3.14156
   D123      -0.00534   0.00004   0.00000   0.00216   0.00216  -0.00318
         Item               Value     Threshold  Converged?
 Maximum Force            0.003411     0.000450     NO 
 RMS     Force            0.000348     0.000300     NO 
 Maximum Displacement     0.644172     0.001800     NO 
 RMS     Displacement     0.106766     0.001200     NO 
 Predicted change in Energy=-3.160251D-04
 Lowest energy point so far.  Saving SCF results.
 GradGradGradGradGradGradGradGradGradGradGradGradGradGradGradGradGradGrad

 Leave Link  103 at Wed May  7 20:40:31 2025, MaxMem= 16106127360 cpu:               4.6 elap:               0.3
 (Enter /cm/shared/apps/Gaussian/g16-C01/g16/l202.exe)
                          Input orientation:                          
 ---------------------------------------------------------------------
 Center     Atomic      Atomic             Coordinates (Angstroms)
 Number     Number       Type             X           Y           Z
 ---------------------------------------------------------------------
      1          6           0       -2.088872    0.670762   -0.957106
      2          6           0       -2.225473   -0.080830    0.355599
      3          9           0       -3.144919   -1.110688    0.295631
      4          6           0       -0.963819   -0.281340    0.960643
      5          6           0       -0.027903   -1.440945    0.912492
      6          7           0       -0.689405    0.979024    1.351660
      7          1           0       -2.029768    1.072176    1.048194
      8          6           0        0.433918    1.458842    0.605104
      9          6           0        2.477246    2.231276   -1.089338
     10          6           0        0.178819    1.537302   -0.779424
     11          6           0        1.667162    1.792386    1.141139
     12          6           0        2.699237    2.171571    0.285520
     13          6           0        1.222886    1.939975   -1.614511
     14          1           0        1.818032    1.729555    2.216138
     15          1           0        3.675002    2.424295    0.693727
     16          1           0        1.038183    2.006466   -2.684477
     17          1           0        3.283841    2.524229   -1.757434
     18          7           0       -1.081199    1.341995   -1.383159
     19          1           0       -0.601712   -2.328184    1.209395
     20          6           0        0.555950   -1.638198   -0.477259
     21          6           0        1.634463   -1.825744   -3.081494
     22          6           0        1.914038   -1.424761   -0.703111
     23          6           0       -0.255601   -1.969291   -1.564088
     24          6           0        0.274943   -2.053807   -2.845156
     25          6           0        2.445188   -1.521969   -1.986049
     26          1           0        2.561877   -1.155353    0.128731
     27          1           0       -1.318282   -2.152414   -1.415494
     28          1           0       -0.381025   -2.301116   -3.678479
     29          1           0        3.508238   -1.340891   -2.138015
     30          6           0        2.203255   -1.924290   -4.471210
     31          6           0       -3.294712    0.648173   -1.828846
     32          6           0       -5.516350    0.636366   -3.518074
     33          6           0       -3.133724    0.440741   -3.200593
     34          6           0       -4.575460    0.841734   -1.305429
     35          6           0       -5.679480    0.849081   -2.150683
     36          6           0       -4.241773    0.426613   -4.040338
     37          1           0       -2.135557    0.278656   -3.600694
     38          1           0       -4.710235    1.008469   -0.239024
     39          1           0       -6.671898    1.018762   -1.738857
     40          1           0       -4.109503    0.250922   -5.105787
     41          1           0       -6.383044    0.630211   -4.175791
     42          1           0        2.362928   -2.972902   -4.754447
     43          1           0        3.166751   -1.408114   -4.543017
     44          1           0        1.521178   -1.484864   -5.208651
     45          1           0        0.771270   -1.290360    1.643639
 ---------------------------------------------------------------------
                    Distance matrix (angstroms):
                    1          2          3          4          5
     1  C    0.000000
     2  C    1.518797   0.000000
     3  F    2.420361   1.381877   0.000000
     4  C    2.418678   1.413525   2.426367   0.000000
     5  C    3.493178   2.643739   3.194586   1.490953   0.000000
     6  N    2.717339   2.115403   3.392881   1.347855   2.546901
     7  H    2.045936   1.359196   2.564139   1.725085   3.215845
     8  C    3.070185   3.083050   4.416597   2.260157   2.952377
     9  C    4.827228   5.435921   6.685477   4.728276   4.875275
    10  C    2.434109   3.112434   4.383472   2.764220   3.431511
    11  C    4.446175   4.390743   5.683208   3.354844   3.657863
    12  C    5.169385   5.415809   6.702797   4.459881   4.569536
    13  C    3.607053   4.456026   5.659762   4.043184   4.402367
    14  H    5.143386   4.805104   6.032098   3.654950   3.893461
    15  H    6.246790   6.419158   7.691938   5.376836   5.357187
    16  H    3.813973   4.924461   6.007998   4.746469   5.095034
    17  H    5.739505   6.450099   7.665289   5.770769   5.815390
    18  N    1.283542   2.521323   3.618415   2.853490   3.758218
    19  H    3.987361   2.901063   2.963978   2.093459   1.097544
    20  C    3.543534   3.294747   3.817337   2.493657   1.520263
    21  C    4.960725   5.455037   5.895657   5.047289   4.343207
    22  C    4.525375   4.479125   5.166157   3.515331   2.526177
    23  C    3.270962   3.336447   3.541739   3.118497   2.542527
    24  C    4.071318   4.515478   4.738087   4.377245   3.819323
    25  C    5.140477   5.419896   6.051820   4.673702   3.811074
    26  H    5.113043   4.911699   5.709411   3.726460   2.720809
    27  H    2.962136   2.872495   2.711042   3.045093   2.755138
    28  H    4.376605   4.960387   4.984955   5.093192   4.684186
    29  H    6.063739   6.378189   7.088027   5.542889   4.671177
    30  C    6.124180   6.805149   7.210249   6.498821   5.847729
    31  C    1.488116   2.539000   2.762143   3.752107   4.748830
    32  C    4.278709   5.133185   4.818737   6.451871   7.353107
    33  C    2.485530   3.707217   3.825002   4.748240   5.486742
    34  C    2.516680   3.022016   2.902033   4.409120   5.550683
    35  C    3.787992   4.367648   4.031022   5.761567   6.824044
    36  C    3.768410   4.862841   4.729377   6.021295   6.765722
    37  H    2.672917   3.973609   4.257985   4.742611   5.269543
    38  H    2.738837   2.777443   2.688289   4.139860   5.408313
    39  H    4.662227   5.036521   4.594918   6.446684   7.564554
    40  H    4.633656   5.786740   5.653293   6.854211   7.466026
    41  H    5.366702   6.190676   5.788764   7.522093   8.400483
    42  H    6.893084   7.451850   7.701137   7.139609   6.338546
    43  H    6.693434   7.405011   7.958527   6.972912   6.322141
    44  H    5.979534   6.853436   7.225621   6.758985   6.314267
    45  H    4.334777   3.478862   4.145594   2.120174   1.093586
                    6          7          8          9         10
     6  N    0.000000
     7  H    1.377440   0.000000
     8  C    1.431581   2.532901   0.000000
     9  C    4.189783   5.121106   2.764594   0.000000
    10  C    2.367912   2.904202   1.410017   2.420829   0.000000
    11  C    2.501857   3.767577   1.385453   2.413274   2.443112
    12  C    3.747228   4.914654   2.396203   1.393944   2.808720
    13  C    3.657657   4.292183   2.404298   1.390713   1.396278
    14  H    2.756422   4.074531   2.141142   3.407706   3.420142
    15  H    4.644323   5.873523   3.382985   2.156663   3.896181
    16  H    4.508946   4.921184   3.389155   2.160073   2.141926
    17  H    5.276439   6.181783   3.852103   1.087552   3.401718
    18  N    2.786482   2.623750   2.502483   3.679631   1.410776
    19  H    3.311428   3.691583   3.972312   5.962620   4.416629
    20  C    3.427201   4.044635   3.282995   4.363353   3.212060
    21  C    5.737589   6.235291   5.081418   4.597649   4.327643
    22  C    4.096118   4.985516   3.495332   3.719272   3.433748
    23  C    4.169213   4.384314   4.114964   5.033747   3.619477
    24  C    5.267000   5.499240   4.926283   5.127862   4.143977
    25  C    5.217370   5.996787   4.432214   3.859011   3.993934
    26  H    4.077003   5.185605   3.404285   3.600016   3.708652
    27  H    4.225936   4.119946   4.493795   5.807680   4.032357
    28  H    6.013045   6.036464   5.757647   5.951130   4.842664
    29  H    5.931277   6.829665   4.981430   3.863036   4.605952
    30  C    7.120570   7.573712   6.351779   5.364779   5.450710
    31  C    4.124646   3.171313   4.525922   6.030637   3.735941
    32  C    6.865211   5.761684   7.285791   8.505297   6.383325
    33  C    5.194945   4.435045   5.314877   6.256708   4.247051
    34  C    4.709607   3.474651   5.396742   7.191536   4.833598
    35  C    6.097879   4.858290   6.733483   8.340809   6.055878
    36  C    6.480595   5.585954   6.671410   7.557144   5.604358
    37  H    5.206503   4.717311   5.067916   5.603355   3.860063
    38  H    4.324143   2.974204   5.232369   7.340175   4.947175
    39  H    6.733727   5.414783   7.495360   9.251967   6.936982
    40  H    7.343420   6.547613   7.397027   7.964856   6.225905
    41  H    7.943041   6.814423   8.367469   9.518106   7.444203
    42  H    7.887902   8.326409   7.217078   6.366283   6.396333
    43  H    7.437444   8.026038   6.495457   5.064432   5.636296
    44  H    7.348136   7.635168   6.606609   5.629609   5.527519
    45  H    2.714577   3.712405   2.958120   4.772990   3.770664
                   11         12         13         14         15
    11  C    0.000000
    12  C    1.393213   0.000000
    13  C    2.795134   2.417306   0.000000
    14  H    1.087351   2.167761   3.882313   0.000000
    15  H    2.151954   1.087483   3.402265   2.499748   0.000000
    16  H    3.882884   3.406941   1.087825   4.969998   4.305771
    17  H    3.398672   2.154018   2.146931   4.309220   2.484187
    18  N    3.758780   4.214782   2.391634   4.637962   5.301536
    19  H    4.704419   5.656643   5.433304   4.830522   6.414223
    20  C    3.952583   4.437325   3.813328   4.493217   5.253908
    21  C    5.560806   5.333765   4.062274   6.382691   6.039778
    22  C    3.716483   3.811500   3.553842   4.298947   4.457285
    23  C    5.016522   5.412842   4.179812   5.680803   6.312763
    24  C    5.711570   5.790695   4.285251   6.504740   6.643606
    25  C    4.622725   4.343594   3.690138   5.350151   4.926118
    26  H    3.242631   3.333448   3.796426   3.637756   3.791062
    27  H    5.568726   6.142537   4.821285   6.172107   7.094221
    28  H    6.646846   6.723558   4.981902   7.471859   7.609012
    29  H    4.894879   4.343431   4.032490   5.589551   4.714149
    30  C    6.752743   6.296710   4.904528   7.630177   6.910340
    31  C    5.894933   6.535955   4.703550   6.608437   7.622001
    32  C    8.639879   9.182595   7.123219   9.373869  10.267274
    33  C    6.612571   7.012289   4.872721   7.451302   8.090672
    34  C    6.771985   7.564444   5.909525   7.352986   8.635465
    35  C    8.105496   8.825359   7.008579   8.721069   9.903449
    36  C    7.976752   8.362748   6.167447   8.806951   9.438084
    37  H    6.263947   6.485447   4.240759   7.181330   7.537136
    38  H    6.571953   7.518525   6.161297   7.011851   8.554928
    39  H    8.856229   9.656357   7.949321   9.392876  10.721536
    40  H    8.646968   8.894606   6.593654   9.535859   9.947685
    41  H    9.717315  10.235571   8.131777  10.455762  11.317916
    42  H    7.612490   7.209714   5.940981   8.426095   7.780352
    43  H    6.693400   6.028887   4.854323   7.572991   6.509160
    44  H    7.147134   6.703973   4.973564   8.096178   7.399902
    45  H    3.249377   4.188855   4.610267   3.247052   4.809642
                   16         17         18         19         20
    16  H    0.000000
    17  H    2.484042   0.000000
    18  N    2.574244   4.537768   0.000000
    19  H    6.053156   6.888070   4.519011   0.000000
    20  C    4.288116   5.138680   3.518872   2.158950   0.000000
    21  C    3.898590   4.836925   4.504856   4.864633   2.824960
    22  C    4.057864   4.310740   4.133866   3.286769   1.393186
    23  C    4.328487   5.723352   3.417450   2.817943   1.396222
    24  C    4.134509   5.585250   3.938023   4.157306   2.420461
    25  C    3.862295   4.138517   4.582704   4.488257   2.420574
    26  H    4.498099   4.197401   4.668465   3.542832   2.150373
    27  H    4.945658   6.570194   3.502591   2.726612   2.158113
    28  H    4.643001   6.356541   4.362452   4.892928   3.400764
    29  H    4.195783   3.890289   5.369415   5.391807   3.400368
    30  C    4.472209   5.321801   5.567074   6.348247   4.329793
    31  C    4.620719   6.841202   2.362131   5.034070   4.677807
    32  C    6.747885   9.171000   4.972558   7.435805   7.161915
    33  C    4.485830   6.899910   2.885859   5.790167   5.035100
    34  C    5.896725   8.050075   3.530745   5.671279   5.759106
    35  C    6.837504   9.126986   4.687882   6.867959   6.918633
    36  C    5.675582   8.139196   4.229391   6.956914   6.322746
    37  H    3.727922   6.148989   2.675784   5.682011   4.546909
    38  H    6.326179   8.276976   3.819709   5.487361   5.898670
    39  H    7.830396  10.068937   5.611319   7.532688   7.803387
    40  H    5.953431   8.428577   4.921282   7.670587   6.838018
    41  H    7.693679  10.143195   6.034483   8.436594   8.183792
    42  H    5.552822   6.328397   6.468843   6.691201   4.831247
    43  H    4.432192   4.820425   5.965977   6.938162   4.837314
    44  H    4.335219   5.575904   5.421982   6.812427   4.831278
    45  H    5.447283   5.694857   4.418421   1.775029   2.159991
                   21         22         23         24         25
    21  C    0.000000
    22  C    2.428096   0.000000
    23  C    2.428058   2.396899   0.000000
    24  C    1.398629   2.769600   1.389156   0.000000
    25  C    1.396264   1.391941   2.769912   2.393926   0.000000
    26  H    3.408088   1.088227   3.386194   3.857628   2.149493
    27  H    3.406020   3.388932   1.088534   2.142900   3.858329
    28  H    2.155125   3.858513   2.143942   1.088983   3.385096
    29  H    2.153199   2.146499   3.858855   3.385630   1.089016
    30  C    1.504841   3.812052   3.807802   2.525711   2.529114
    31  C    5.655630   5.717990   4.019628   4.590862   6.138459
    32  C    7.575402   8.208710   6.187325   6.420975   8.389970
    33  C    5.280790   5.932741   4.095119   4.238881   6.037517
    34  C    6.988060   6.900245   5.160422   5.855026   7.439076
    35  C    7.843140   8.057749   6.140503   6.660645   8.465176
    36  C    6.365740   7.242836   5.268941   5.289770   7.261717
    37  H    4.348691   5.262778   3.568650   3.438274   5.180015
    38  H    7.507835   7.072268   5.519657   6.404799   7.788151
    39  H    8.881976   8.986760   7.080104   7.676142   9.467717
    40  H    6.434551   7.646863   5.685555   5.444776   7.472609
    41  H    8.456336   9.226266   7.150102   7.300913   9.346900
    42  H    2.155321   4.360225   4.247625   2.974863   3.126660
    43  H    2.158326   4.039114   4.571808   3.414997   2.659267
    44  H    2.157274   4.523034   4.083437   2.731832   3.352661
    45  H    4.833075   2.613660   3.435829   4.580226   4.003783
                   26         27         28         29         30
    26  H    0.000000
    27  H    4.293530   0.000000
    28  H    4.946544   2.453908   0.000000
    29  H    2.463364   4.947312   4.292019   0.000000
    30  C    4.677535   4.668047   2.729272   2.736262   0.000000
    31  C    6.433075   3.452596   4.539715   7.094511   6.620218
    32  C    9.042522   5.460944   5.918284   9.341161   8.188878
    33  C    6.787620   3.634124   3.914525   6.958372   5.974210
    34  C    7.548957   4.425635   5.753447   8.414465   7.976468
    35  C    8.782565   5.345046   6.350710   9.445120   8.672597
    36  C    8.134704   4.699785   4.740972   8.173468   6.873920
    37  H    6.166918   3.369442   3.120842   6.051015   4.943284
    38  H    7.596116   4.783368   6.444009   8.756081   8.620256
    39  H    9.668363   6.230740   7.372842  10.457650   9.741439
    40  H    8.595644   5.213942   4.738317   8.328956   6.707097
    41  H   10.086067   6.404221   6.698076  10.289569   8.963106
    42  H    5.214259   5.037173   3.022959   3.289515   1.097864
    43  H    4.717520   5.518234   3.759201   2.430055   1.095408
    44  H    5.447869   4.784997   2.574116   3.660320   1.096423
    45  H    2.349350   3.803638   5.538443   4.668452   6.312196
                   31         32         33         34         35
    31  C    0.000000
    32  C    2.790933   0.000000
    33  C    1.396651   2.411632   0.000000
    34  C    1.397050   2.413141   2.414756   0.000000
    35  C    2.414759   1.393420   2.783869   1.390455   0.000000
    36  C    2.415928   1.393306   1.390375   2.786288   2.411696
    37  H    2.149332   3.400668   1.087515   3.396826   3.871344
    38  H    2.158947   3.397124   3.402733   1.087743   2.149251
    39  H    3.398649   2.155721   3.871622   2.148080   1.087789
    40  H    3.400005   2.156065   2.148939   3.874131   3.399303
    41  H    3.878952   1.088020   3.397792   3.398687   2.154987
    42  H    7.326678   8.754339   6.654367   8.636458   9.277255
    43  H    7.303803   8.979234   6.701966   8.688246   9.437901
    44  H    6.258252   7.542179   5.422948   7.603762   8.163819
    45  H    5.687554   8.360008   6.458504   6.467640   7.783718
                   36         37         38         39         40
    36  C    0.000000
    37  H    2.156693   0.000000
    38  H    3.874016   4.296791   0.000000
    39  H    3.398965   4.959091   2.469357   0.000000
    40  H    1.087908   2.482446   4.961868   4.300193   0.000000
    41  H    2.155189   4.300637   4.294124   2.484563   2.485506
    42  H    7.462488   5.669227   9.288164  10.327402   7.239395
    43  H    7.648865   5.643370   9.295758  10.514373   7.484182
    44  H    6.183066   4.366605   8.351312   9.243057   5.893056
    45  H    7.770856   6.197942   6.235057   8.495532   8.470670
                   41         42         43         44         45
    41  H    0.000000
    42  H    9.476776   0.000000
    43  H    9.771806   1.771834   0.000000
    44  H    8.247246   1.768926   1.776758   0.000000
    45  H    9.420115   6.804398   6.635277   6.895946   0.000000
 Stoichiometry    C23H19FN2
 Framework group  C1[X(C23H19FN2)]
 Deg. of freedom   129
 Full point group                 C1      NOp   1
 RotChk:  IX=0 Diff= 5.43D-02
 Largest Abelian subgroup         C1      NOp   1
 Largest concise Abelian subgroup C1      NOp   1
                         Standard orientation:                         
 ---------------------------------------------------------------------
 Center     Atomic      Atomic             Coordinates (Angstroms)
 Number     Number       Type             X           Y           Z
 ---------------------------------------------------------------------
      1          6           0        1.321099   -0.714079   -0.180408
      2          6           0        1.151065   -1.466675    1.127808
      3          9           0        1.994135   -1.014534    2.124997
      4          6           0       -0.214236   -1.711096    1.400321
      5          6           0       -1.198270   -0.955565    2.227238
      6          7           0       -0.474536   -2.648095    0.467052
      7          1           0        0.902377   -2.616103    0.446352
      8          6           0       -1.397904   -2.107259   -0.483902
      9          6           0       -3.019164   -0.786242   -2.292052
     10          6           0       -0.875367   -1.003471   -1.188711
     11          6           0       -2.686510   -2.568376   -0.699184
     12          6           0       -3.506175   -1.895758   -1.602941
     13          6           0       -1.709177   -0.358665   -2.104451
     14          1           0       -3.046152   -3.430720   -0.142990
     15          1           0       -4.523411   -2.241377   -1.771458
     16          1           0       -1.317144    0.493024   -2.656084
     17          1           0       -3.660095   -0.259353   -2.995162
     18          7           0        0.461733   -0.558643   -1.121052
     19          1           0       -0.753022   -0.833420    3.222947
     20          6           0       -1.514311    0.404780    1.626588
     21          6           0       -2.079185    2.859232    0.347141
     22          6           0       -2.785860    0.669479    1.122539
     23          6           0       -0.531874    1.389411    1.505123
     24          6           0       -0.809234    2.592862    0.869094
     25          6           0       -3.064298    1.881056    0.496398
     26          1           0       -3.562865   -0.088717    1.197642
     27          1           0        0.467457    1.214412    1.899608
     28          1           0       -0.022515    3.339994    0.775556
     29          1           0       -4.063474    2.060012    0.101962
     30          6           0       -2.373920    4.167339   -0.335893
     31          6           0        2.668462   -0.121893   -0.400454
     32          6           0        5.168895    1.024705   -0.872107
     33          6           0        2.762198    1.171916   -0.918054
     34          6           0        3.833882   -0.836382   -0.112274
     35          6           0        5.078448   -0.268371   -0.360841
     36          6           0        4.008214    1.745625   -1.144868
     37          1           0        1.851652    1.727812   -1.129181
     38          1           0        3.770794   -1.846265    0.286900
     39          1           0        5.981606   -0.837337   -0.151392
     40          1           0        4.072973    2.758915   -1.535499
     41          1           0        6.144001    1.471712   -1.054152
     42          1           0       -2.545277    4.962862    0.401050
     43          1           0       -3.268832    4.094409   -0.963374
     44          1           0       -1.534464    4.480173   -0.968025
     45          1           0       -2.111860   -1.547492    2.331663
 ---------------------------------------------------------------------
 Rotational constants (GHZ):           0.3142982           0.1773386           0.1507886
 Leave Link  202 at Wed May  7 20:40:31 2025, MaxMem= 16106127360 cpu:               0.2 elap:               0.0
 (Enter /cm/shared/apps/Gaussian/g16-C01/g16/l301.exe)
 Basis read from rwf:  (5D, 7F)
 No pseudopotential information found on rwf file.
 There are   821 symmetry adapted cartesian basis functions of A   symmetry.
 There are   769 symmetry adapted basis functions of A   symmetry.
   769 basis functions,  1145 primitive gaussians,   821 cartesian basis functions
    90 alpha electrons       90 beta electrons
       nuclear repulsion energy      2287.4902670443 Hartrees.
 IExCor= 4639 DFT=T Ex+Corr=wB97XD ExCW=0 ScaHFX=  1.000000
 ScaDFX=  1.000000  1.000000  1.000000  1.000000 ScalE2=  1.000000  1.000000
 IRadAn=      5 IRanWt=     -1 IRanGd=            0 ICorTp=0 IEmpDi=121
 HFx  wShort=  0.000000 wLong=  0.200000 cFull=  0.222036 cShort=  0.000000 cLong=  0.777964
 DFx  wShort=  0.000000 wLong=  0.200000 cFull=  0.000000 cShort=  0.000000 cLong=  1.000000
 NAtoms=   45 NActive=   45 NUniq=   45 SFac= 1.00D+00 NAtFMM=   60 NAOKFM=F Big=F
 Integral buffers will be    131072 words long.
 Raffenetti 2 integral format.
 Two-electron integral symmetry is turned on.
 R6Disp:  Grimme-D2 Dispersion energy=       -0.0419495135 Hartrees.
 Nuclear repulsion after empirical dispersion term =     2287.4483175308 Hartrees.
 No density basis found on file    724.
 ------------------------------------------------------------------------------
 Polarizable Continuum Model (PCM)
 =================================
 Model                : PCM.
 Atomic radii         : SMD-Coulomb.
 Polarization charges : Total charges.
 Charge compensation  : None.
 Solution method      : Matrix inversion.
 Cavity type          : VdW (van der Waals Surface) (Alpha=1.000).
 Cavity algorithm     : GePol (No added spheres)
                        Default sphere list used, NSphG=   45.
                        Lebedev-Laikov grids with approx.  5.0 points / Ang**2.
                        Smoothing algorithm: York/Karplus (Gamma=1.0000).
                        Polarization charges: spherical gaussians, with
                                              point-specific exponents (IZeta= 3).
                        Self-potential: point-specific (ISelfS= 7).
                        Self-field    : sphere-specific E.n sum rule (ISelfD= 2).
 1st derivatives      : Analytical E(r).r(x)/FMM algorithm (CHGder, D1EAlg=3).
                        Cavity 1st derivative terms included.
 Solvent              : Ethanol, Eps=  24.852000 Eps(inf)=   1.852593
 ------------------------------------------------------------------------------
 GePol: Number of generator spheres                  =      45
 GePol: Total number of spheres                      =      45
 GePol: Number of exposed spheres                    =      45 (100.00%)
 GePol: Number of points                             =    3292
 GePol: Average weight of points                     =       0.11
 GePol: Minimum weight of points                     =   0.25D-10
 GePol: Maximum weight of points                     =    0.21501
 GePol: Number of points with low weight             =     212
 GePol: Fraction of low-weight points (<1% of avg)   =       6.44%
 GePol: Cavity surface area                          =    363.362 Ang**2
 GePol: Cavity volume                                =    355.678 Ang**3
 ------------------------------------------------------------------------------
 Atomic radii for non-electrostatic terms: SMD-CDS.
 ------------------------------------------------------------------------------
 PCM non-electrostatic energy =        -0.0049231942 Hartrees.
 Nuclear repulsion after PCM non-electrostatic terms =     2287.4433943366 Hartrees.
 Leave Link  301 at Wed May  7 20:40:31 2025, MaxMem= 16106127360 cpu:               0.2 elap:               0.1
 (Enter /cm/shared/apps/Gaussian/g16-C01/g16/l302.exe)
 NPDir=0 NMtPBC=     1 NCelOv=     1 NCel=       1 NClECP=     1 NCelD=      1
         NCelK=      1 NCelE2=     1 NClLst=     1 CellRange=     0.0.
 One-electron integrals computed using PRISM.
 One-electron integral symmetry used in STVInt
 NBasis=   769 RedAO= T EigKep=  1.01D-06  NBF=   769
 NBsUse=   763 1.00D-06 EigRej=  8.84D-07 NBFU=   763
 Precomputing XC quadrature grid using
 IXCGrd= 4 IRadAn=           5 IRanWt=          -1 IRanGd=           0 AccXCQ= 0.00D+00.
 Generated NRdTot=       0 NPtTot=           0 NUsed=           0 NTot=          32
 NSgBfM=   818   818   818   818   818 MxSgAt=    45 MxSgA2=    45.
 Leave Link  302 at Wed May  7 20:40:34 2025, MaxMem= 16106127360 cpu:              37.9 elap:               2.5
 (Enter /cm/shared/apps/Gaussian/g16-C01/g16/l303.exe)
 DipDrv:  MaxL=1.
 Leave Link  303 at Wed May  7 20:40:34 2025, MaxMem= 16106127360 cpu:               0.8 elap:               0.2
 (Enter /cm/shared/apps/Gaussian/g16-C01/g16/l401.exe)
 Initial guess from the checkpoint file:  "8_to_9_TS.chk"
 B after Tr=    -0.000000   -0.000000    0.000000
         Rot=    0.999814    0.001519   -0.004833    0.018594 Ang=   2.21 deg.
 Guess basis will be translated and rotated to current coordinates.
 JPrj=2 DoOrth=T DoCkMO=T.
 Generating alternative initial guess.
 ExpMin= 2.65D-02 ExpMax= 2.93D+03 ExpMxC= 4.41D+02 IAcc=3 IRadAn=         5 AccDes= 0.00D+00
 Harris functional with IExCor= 4639 and IRadAn=       5 diagonalized for initial guess.
 HarFok:  IExCor= 4639 AccDes= 0.00D+00 IRadAn=         5 IDoV= 1 UseB2=F ITyADJ=14
 ICtDFT=  3500011 ScaDFX=  1.000000  1.000000  1.000000  1.000000
 FoFCou: FMM=F IPFlag=           0 FMFlag=      100000 FMFlg1=           0
         NFxFlg=           0 DoJE=T BraDBF=F KetDBF=T FulRan=T
         wScrn=  0.000000 ICntrl=       500 IOpCl=  0 I1Cent=   200000004 NGrid=           0
         NMat0=    1 NMatS0=      1 NMatT0=    0 NMatD0=    1 NMtDS0=    0 NMtDT0=    0
 Petite list used in FoFCou.
 Harris En= -1048.62444925370    
 Leave Link  401 at Wed May  7 20:40:44 2025, MaxMem= 16106127360 cpu:             280.5 elap:              10.2
 (Enter /cm/shared/apps/Gaussian/g16-C01/g16/l502.exe)
 Integral symmetry usage will be decided dynamically.
 Closed shell SCF:
 Using DIIS extrapolation, IDIIS=  1040.
 NGot= 16106127360 LenX= 16104737818 LenY= 16104062956
 Requested convergence on RMS density matrix=1.00D-08 within 128 cycles.
 Requested convergence on MAX density matrix=1.00D-06.
 Requested convergence on             energy=1.00D-06.
 No special actions if energy rises.
 Fock matrices will be formed incrementally for  20 cycles.

 Cycle   1  Pass 1  IDiag  1:
 FoFJK:  IHMeth= 1 ICntrl=       0 DoSepK=T KAlg= 0 I1Cent=           0 FoldK=F
 IRaf=         1 NMat=       1 IRICut=       1 DoRegI=T DoRafI=F ISym2E= 0 IDoP0=0 IntGTp=1.
 FoFCou: FMM=F IPFlag=           0 FMFlag=      100000 FMFlg1=           0
         NFxFlg=           0 DoJE=T BraDBF=F KetDBF=F FulRan=T
         wScrn=  0.000000 ICntrl=       500 IOpCl=  0 I1Cent=           0 NGrid=           0
         NMat0=    1 NMatS0=      1 NMatT0=    0 NMatD0=    1 NMtDS0=    0 NMtDT0=    0
 Symmetry not used in FoFCou.
 Inv3:  Mode=1 IEnd=    32511792.
 Iteration    1 A*A^-1 deviation from unit magnitude is 1.07D-14 for    317.
 Iteration    1 A*A^-1 deviation from orthogonality  is 5.06D-15 for   2705    735.
 Iteration    1 A^-1*A deviation from unit magnitude is 1.07D-14 for    317.
 Iteration    1 A^-1*A deviation from orthogonality  is 1.25D-13 for   1684   1653.
 E= -1096.51618018577    
 DIIS: error= 9.38D-03 at cycle   1 NSaved=   1.
 NSaved= 1 IEnMin= 1 EnMin= -1096.51618018577     IErMin= 1 ErrMin= 9.38D-03
 ErrMax= 9.38D-03  0.00D+00 EMaxC= 1.00D-01 BMatC= 8.23D-02 BMatP= 8.23D-02
 IDIUse=3 WtCom= 9.06D-01 WtEn= 9.38D-02
 Coeff-Com:  0.100D+01
 Coeff-En:   0.100D+01
 Coeff:      0.100D+01
 Gap=     0.520 Goal=   None    Shift=    0.000
 GapD=    0.520 DampG=2.000 DampE=1.000 DampFc=2.0000 IDamp=-1.
 RMSDP=4.72D-02 MaxDP=1.31D+01              OVMax= 4.20D-02

 Cycle   2  Pass 1  IDiag  1:
 RMSU=  4.72D-02    CP:  9.97D-01
 E= -1096.59739907670     Delta-E=       -0.081218890927 Rises=F Damp=F
 DIIS: error= 5.39D-04 at cycle   2 NSaved=   2.
 NSaved= 2 IEnMin= 2 EnMin= -1096.59739907670     IErMin= 2 ErrMin= 5.39D-04
 ErrMax= 5.39D-04  0.00D+00 EMaxC= 1.00D-01 BMatC= 1.58D-03 BMatP= 8.23D-02
 IDIUse=3 WtCom= 9.95D-01 WtEn= 5.39D-03
 Coeff-Com: -0.596D-01 0.106D+01
 Coeff-En:   0.000D+00 0.100D+01
 Coeff:     -0.593D-01 0.106D+01
 Gap=     0.279 Goal=   None    Shift=    0.000
 RMSDP=7.41D-03 MaxDP=2.09D+00 DE=-8.12D-02 OVMax= 1.35D-02

 Cycle   3  Pass 1  IDiag  1:
 RMSU=  2.40D-03    CP:  1.00D+00  1.15D+00
 E= -1096.60071655601     Delta-E=       -0.003317479314 Rises=F Damp=F
 DIIS: error= 3.65D-04 at cycle   3 NSaved=   3.
 NSaved= 3 IEnMin= 3 EnMin= -1096.60071655601     IErMin= 3 ErrMin= 3.65D-04
 ErrMax= 3.65D-04  0.00D+00 EMaxC= 1.00D-01 BMatC= 5.37D-04 BMatP= 1.58D-03
 IDIUse=3 WtCom= 9.96D-01 WtEn= 3.65D-03
 Coeff-Com: -0.332D-01 0.365D+00 0.668D+00
 Coeff-En:   0.000D+00 0.000D+00 0.100D+01
 Coeff:     -0.330D-01 0.364D+00 0.669D+00
 Gap=     0.280 Goal=   None    Shift=    0.000
 RMSDP=4.84D-04 MaxDP=2.55D-02 DE=-3.32D-03 OVMax= 4.90D-03

 Cycle   4  Pass 1  IDiag  1:
 RMSU=  4.76D-04    CP:  1.00D+00  1.15D+00  1.03D+00
 E= -1096.60123780464     Delta-E=       -0.000521248626 Rises=F Damp=F
 DIIS: error= 2.15D-04 at cycle   4 NSaved=   4.
 NSaved= 4 IEnMin= 4 EnMin= -1096.60123780464     IErMin= 4 ErrMin= 2.15D-04
 ErrMax= 2.15D-04  0.00D+00 EMaxC= 1.00D-01 BMatC= 9.51D-05 BMatP= 5.37D-04
 IDIUse=3 WtCom= 9.98D-01 WtEn= 2.15D-03
 Coeff-Com:  0.984D-04-0.867D-01 0.243D+00 0.843D+00
 Coeff-En:   0.000D+00 0.000D+00 0.000D+00 0.100D+01
 Coeff:      0.982D-04-0.865D-01 0.243D+00 0.844D+00
 Gap=     0.280 Goal=   None    Shift=    0.000
 RMSDP=2.71D-04 MaxDP=3.07D-02 DE=-5.21D-04 OVMax= 2.17D-03

 Cycle   5  Pass 1  IDiag  1:
 RMSU=  2.34D-04    CP:  1.00D+00  1.15D+00  1.07D+00  9.96D-01
 E= -1096.60134680705     Delta-E=       -0.000109002408 Rises=F Damp=F
 DIIS: error= 9.09D-05 at cycle   5 NSaved=   5.
 NSaved= 5 IEnMin= 5 EnMin= -1096.60134680705     IErMin= 5 ErrMin= 9.09D-05
 ErrMax= 9.09D-05  0.00D+00 EMaxC= 1.00D-01 BMatC= 1.76D-05 BMatP= 9.51D-05
 IDIUse=1 WtCom= 1.00D+00 WtEn= 0.00D+00
 Coeff-Com:  0.286D-02-0.756D-01 0.643D-01 0.428D+00 0.581D+00
 Coeff:      0.286D-02-0.756D-01 0.643D-01 0.428D+00 0.581D+00
 Gap=     0.280 Goal=   None    Shift=    0.000
 RMSDP=9.33D-05 MaxDP=7.32D-03 DE=-1.09D-04 OVMax= 8.32D-04

 Cycle   6  Pass 1  IDiag  1:
 RMSU=  8.15D-05    CP:  1.00D+00  1.15D+00  1.08D+00  1.03D+00  1.02D+00
 E= -1096.60136495248     Delta-E=       -0.000018145428 Rises=F Damp=F
 DIIS: error= 1.03D-05 at cycle   6 NSaved=   6.
 NSaved= 6 IEnMin= 6 EnMin= -1096.60136495248     IErMin= 6 ErrMin= 1.03D-05
 ErrMax= 1.03D-05  0.00D+00 EMaxC= 1.00D-01 BMatC= 6.36D-07 BMatP= 1.76D-05
 IDIUse=1 WtCom= 1.00D+00 WtEn= 0.00D+00
 Coeff-Com:  0.570D-03-0.655D-02-0.125D-01-0.326D-02 0.124D+00 0.898D+00
 Coeff:      0.570D-03-0.655D-02-0.125D-01-0.326D-02 0.124D+00 0.898D+00
 Gap=     0.280 Goal=   None    Shift=    0.000
 RMSDP=4.75D-05 MaxDP=8.21D-03 DE=-1.81D-05 OVMax= 3.01D-04

 Cycle   7  Pass 1  IDiag  1:
 RMSU=  2.22D-05    CP:  1.00D+00  1.15D+00  1.08D+00  1.05D+00  1.10D+00
                    CP:  1.12D+00
 E= -1096.60136606114     Delta-E=       -0.000001108663 Rises=F Damp=F
 DIIS: error= 4.86D-06 at cycle   7 NSaved=   7.
 NSaved= 7 IEnMin= 7 EnMin= -1096.60136606114     IErMin= 7 ErrMin= 4.86D-06
 ErrMax= 4.86D-06  0.00D+00 EMaxC= 1.00D-01 BMatC= 1.34D-07 BMatP= 6.36D-07
 IDIUse=1 WtCom= 1.00D+00 WtEn= 0.00D+00
 Coeff-Com: -0.138D-03 0.737D-02-0.135D-01-0.586D-01-0.270D-01 0.358D+00
 Coeff-Com:  0.734D+00
 Coeff:     -0.138D-03 0.737D-02-0.135D-01-0.586D-01-0.270D-01 0.358D+00
 Coeff:      0.734D+00
 Gap=     0.280 Goal=   None    Shift=    0.000
 RMSDP=1.28D-05 MaxDP=1.23D-03 DE=-1.11D-06 OVMax= 1.08D-04

 Cycle   8  Pass 1  IDiag  1:
 RMSU=  8.48D-06    CP:  1.00D+00  1.15D+00  1.08D+00  1.05D+00  1.13D+00
                    CP:  1.16D+00  9.32D-01
 E= -1096.60136625766     Delta-E=       -0.000000196525 Rises=F Damp=F
 DIIS: error= 1.60D-06 at cycle   8 NSaved=   8.
 NSaved= 8 IEnMin= 8 EnMin= -1096.60136625766     IErMin= 8 ErrMin= 1.60D-06
 ErrMax= 1.60D-06  0.00D+00 EMaxC= 1.00D-01 BMatC= 1.38D-08 BMatP= 1.34D-07
 IDIUse=1 WtCom= 1.00D+00 WtEn= 0.00D+00
 Coeff-Com: -0.990D-04 0.348D-02-0.446D-02-0.234D-01-0.196D-01 0.760D-01
 Coeff-Com:  0.291D+00 0.677D+00
 Coeff:     -0.990D-04 0.348D-02-0.446D-02-0.234D-01-0.196D-01 0.760D-01
 Coeff:      0.291D+00 0.677D+00
 Gap=     0.280 Goal=   None    Shift=    0.000
 RMSDP=2.79D-06 MaxDP=2.55D-04 DE=-1.97D-07 OVMax= 5.05D-05

 Cycle   9  Pass 1  IDiag  1:
 RMSU=  2.26D-06    CP:  1.00D+00  1.15D+00  1.08D+00  1.05D+00  1.13D+00
                    CP:  1.17D+00  9.75D-01  1.10D+00
 E= -1096.60136627974     Delta-E=       -0.000000022076 Rises=F Damp=F
 DIIS: error= 7.15D-07 at cycle   9 NSaved=   9.
 NSaved= 9 IEnMin= 9 EnMin= -1096.60136627974     IErMin= 9 ErrMin= 7.15D-07
 ErrMax= 7.15D-07  0.00D+00 EMaxC= 1.00D-01 BMatC= 2.54D-09 BMatP= 1.38D-08
 IDIUse=1 WtCom= 1.00D+00 WtEn= 0.00D+00
 Coeff-Com: -0.635D-05-0.304D-03 0.125D-02 0.392D-02-0.121D-02-0.488D-01
 Coeff-Com: -0.517D-01 0.250D+00 0.847D+00
 Coeff:     -0.635D-05-0.304D-03 0.125D-02 0.392D-02-0.121D-02-0.488D-01
 Coeff:     -0.517D-01 0.250D+00 0.847D+00
 Gap=     0.280 Goal=   None    Shift=    0.000
 RMSDP=2.11D-06 MaxDP=1.90D-04 DE=-2.21D-08 OVMax= 3.84D-05

 Cycle  10  Pass 1  IDiag  1:
 RMSU=  1.41D-06    CP:  1.00D+00  1.15D+00  1.08D+00  1.05D+00  1.13D+00
                    CP:  1.17D+00  1.01D+00  1.22D+00  1.18D+00
 E= -1096.60136628674     Delta-E=       -0.000000006997 Rises=F Damp=F
 DIIS: error= 2.98D-07 at cycle  10 NSaved=  10.
 NSaved=10 IEnMin=10 EnMin= -1096.60136628674     IErMin=10 ErrMin= 2.98D-07
 ErrMax= 2.98D-07  0.00D+00 EMaxC= 1.00D-01 BMatC= 3.11D-10 BMatP= 2.54D-09
 IDIUse=1 WtCom= 1.00D+00 WtEn= 0.00D+00
 Coeff-Com:  0.162D-04-0.702D-03 0.113D-02 0.511D-02 0.324D-02-0.256D-01
 Coeff-Com: -0.642D-01-0.556D-01 0.192D+00 0.945D+00
 Coeff:      0.162D-04-0.702D-03 0.113D-02 0.511D-02 0.324D-02-0.256D-01
 Coeff:     -0.642D-01-0.556D-01 0.192D+00 0.945D+00
 Gap=     0.280 Goal=   None    Shift=    0.000
 RMSDP=1.10D-06 MaxDP=1.10D-04 DE=-7.00D-09 OVMax= 2.11D-05

 Cycle  11  Pass 1  IDiag  1:
 RMSU=  6.26D-07    CP:  1.00D+00  1.15D+00  1.08D+00  1.05D+00  1.13D+00
                    CP:  1.17D+00  1.01D+00  1.28D+00  1.34D+00  1.39D+00
 E= -1096.60136628803     Delta-E=       -0.000000001294 Rises=F Damp=F
 DIIS: error= 1.51D-07 at cycle  11 NSaved=  11.
 NSaved=11 IEnMin=11 EnMin= -1096.60136628803     IErMin=11 ErrMin= 1.51D-07
 ErrMax= 1.51D-07  0.00D+00 EMaxC= 1.00D-01 BMatC= 6.63D-11 BMatP= 3.11D-10
 IDIUse=1 WtCom= 1.00D+00 WtEn= 0.00D+00
 Coeff-Com:  0.638D-05-0.189D-03 0.199D-03 0.109D-02 0.130D-02-0.110D-02
 Coeff-Com: -0.134D-01-0.550D-01-0.697D-01 0.315D+00 0.822D+00
 Coeff:      0.638D-05-0.189D-03 0.199D-03 0.109D-02 0.130D-02-0.110D-02
 Coeff:     -0.134D-01-0.550D-01-0.697D-01 0.315D+00 0.822D+00
 Gap=     0.280 Goal=   None    Shift=    0.000
 RMSDP=4.65D-07 MaxDP=7.83D-05 DE=-1.29D-09 OVMax= 9.78D-06

 Cycle  12  Pass 1  IDiag  1:
 RMSU=  2.05D-07    CP:  1.00D+00  1.15D+00  1.08D+00  1.05D+00  1.13D+00
                    CP:  1.17D+00  1.01D+00  1.29D+00  1.41D+00  1.60D+00
                    CP:  1.22D+00
 E= -1096.60136628849     Delta-E=       -0.000000000456 Rises=F Damp=F
 DIIS: error= 4.72D-08 at cycle  12 NSaved=  12.
 NSaved=12 IEnMin=12 EnMin= -1096.60136628849     IErMin=12 ErrMin= 4.72D-08
 ErrMax= 4.72D-08  0.00D+00 EMaxC= 1.00D-01 BMatC= 1.10D-11 BMatP= 6.63D-11
 IDIUse=1 WtCom= 1.00D+00 WtEn= 0.00D+00
 Coeff-Com: -0.202D-05 0.109D-03-0.194D-03-0.874D-03-0.413D-03 0.530D-02
 Coeff-Com:  0.108D-01 0.134D-02-0.603D-01-0.139D+00 0.205D+00 0.978D+00
 Coeff:     -0.202D-05 0.109D-03-0.194D-03-0.874D-03-0.413D-03 0.530D-02
 Coeff:      0.108D-01 0.134D-02-0.603D-01-0.139D+00 0.205D+00 0.978D+00
 Gap=     0.280 Goal=   None    Shift=    0.000
 RMSDP=2.62D-07 MaxDP=4.85D-05 DE=-4.56D-10 OVMax= 5.23D-06

 Cycle  13  Pass 1  IDiag  1:
 RMSU=  9.81D-08    CP:  1.00D+00  1.15D+00  1.08D+00  1.05D+00  1.13D+00
                    CP:  1.17D+00  1.01D+00  1.30D+00  1.43D+00  1.69D+00
                    CP:  1.40D+00  1.30D+00
 E= -1096.60136628851     Delta-E=       -0.000000000026 Rises=F Damp=F
 DIIS: error= 1.60D-08 at cycle  13 NSaved=  13.
 NSaved=13 IEnMin=13 EnMin= -1096.60136628851     IErMin=13 ErrMin= 1.60D-08
 ErrMax= 1.60D-08  0.00D+00 EMaxC= 1.00D-01 BMatC= 1.35D-12 BMatP= 1.10D-11
 IDIUse=1 WtCom= 1.00D+00 WtEn= 0.00D+00
 Coeff-Com: -0.136D-05 0.559D-04-0.828D-04-0.401D-03-0.273D-03 0.179D-02
 Coeff-Com:  0.491D-02 0.697D-02-0.112D-01-0.794D-01-0.218D-01 0.290D+00
 Coeff-Com:  0.810D+00
 Coeff:     -0.136D-05 0.559D-04-0.828D-04-0.401D-03-0.273D-03 0.179D-02
 Coeff:      0.491D-02 0.697D-02-0.112D-01-0.794D-01-0.218D-01 0.290D+00
 Coeff:      0.810D+00
 Gap=     0.280 Goal=   None    Shift=    0.000
 RMSDP=6.82D-08 MaxDP=1.00D-05 DE=-2.59D-11 OVMax= 1.72D-06

 Cycle  14  Pass 1  IDiag  1:
 RMSU=  3.09D-08    CP:  1.00D+00  1.15D+00  1.08D+00  1.05D+00  1.13D+00
                    CP:  1.17D+00  1.01D+00  1.30D+00  1.44D+00  1.72D+00
                    CP:  1.43D+00  1.45D+00  1.21D+00
 E= -1096.60136628854     Delta-E=       -0.000000000032 Rises=F Damp=F
 DIIS: error= 7.60D-09 at cycle  14 NSaved=  14.
 NSaved=14 IEnMin=14 EnMin= -1096.60136628854     IErMin=14 ErrMin= 7.60D-09
 ErrMax= 7.60D-09  0.00D+00 EMaxC= 1.00D-01 BMatC= 3.10D-13 BMatP= 1.35D-12
 IDIUse=1 WtCom= 1.00D+00 WtEn= 0.00D+00
 Coeff-Com: -0.825D-07-0.188D-05 0.100D-04 0.295D-04-0.151D-04-0.417D-03
 Coeff-Com: -0.387D-03 0.226D-02 0.759D-02-0.251D-02-0.409D-01-0.944D-01
 Coeff-Com:  0.269D+00 0.860D+00
 Coeff:     -0.825D-07-0.188D-05 0.100D-04 0.295D-04-0.151D-04-0.417D-03
 Coeff:     -0.387D-03 0.226D-02 0.759D-02-0.251D-02-0.409D-01-0.944D-01
 Coeff:      0.269D+00 0.860D+00
 Gap=     0.280 Goal=   None    Shift=    0.000
 RMSDP=3.62D-08 MaxDP=3.51D-06 DE=-3.18D-11 OVMax= 8.12D-07

 Cycle  15  Pass 1  IDiag  1:
 RMSU=  1.69D-08    CP:  1.00D+00  1.15D+00  1.08D+00  1.05D+00  1.13D+00
                    CP:  1.17D+00  1.01D+00  1.30D+00  1.44D+00  1.72D+00
                    CP:  1.45D+00  1.51D+00  1.36D+00  1.15D+00
 E= -1096.60136628865     Delta-E=       -0.000000000105 Rises=F Damp=F
 DIIS: error= 3.22D-09 at cycle  15 NSaved=  15.
 NSaved=15 IEnMin=15 EnMin= -1096.60136628865     IErMin=15 ErrMin= 3.22D-09
 ErrMax= 3.22D-09  0.00D+00 EMaxC= 1.00D-01 BMatC= 4.50D-14 BMatP= 3.10D-13
 IDIUse=1 WtCom= 1.00D+00 WtEn= 0.00D+00
 Coeff-Com:  0.214D-06-0.103D-04 0.178D-04 0.781D-04 0.440D-04-0.435D-03
 Coeff-Com: -0.971D-03-0.489D-03 0.432D-02 0.125D-01-0.605D-02-0.817D-01
 Coeff-Com: -0.544D-01 0.237D+00 0.890D+00
 Coeff:      0.214D-06-0.103D-04 0.178D-04 0.781D-04 0.440D-04-0.435D-03
 Coeff:     -0.971D-03-0.489D-03 0.432D-02 0.125D-01-0.605D-02-0.817D-01
 Coeff:     -0.544D-01 0.237D+00 0.890D+00
 Gap=     0.280 Goal=   None    Shift=    0.000
 RMSDP=1.41D-08 MaxDP=9.86D-07 DE=-1.05D-10 OVMax= 3.96D-07

 Cycle  16  Pass 1  IDiag  1:
 RMSU=  5.64D-09    CP:  1.00D+00  1.15D+00  1.08D+00  1.05D+00  1.13D+00
                    CP:  1.17D+00  1.01D+00  1.30D+00  1.44D+00  1.73D+00
                    CP:  1.45D+00  1.52D+00  1.41D+00  1.34D+00  1.29D+00
 E= -1096.60136628854     Delta-E=        0.000000000113 Rises=F Damp=F
 DIIS: error= 1.36D-09 at cycle  16 NSaved=  16.
 NSaved=16 IEnMin=15 EnMin= -1096.60136628865     IErMin=16 ErrMin= 1.36D-09
 ErrMax= 1.36D-09  0.00D+00 EMaxC= 1.00D-01 BMatC= 9.87D-15 BMatP= 4.50D-14
 IDIUse=1 WtCom= 1.00D+00 WtEn= 0.00D+00
 Coeff-Com:  0.713D-07-0.255D-05 0.354D-05 0.166D-04 0.142D-04-0.545D-04
 Coeff-Com: -0.204D-03-0.475D-03-0.516D-05 0.337D-02 0.634D-02-0.773D-02
 Coeff-Com: -0.581D-01-0.841D-01 0.279D+00 0.862D+00
 Coeff:      0.713D-07-0.255D-05 0.354D-05 0.166D-04 0.142D-04-0.545D-04
 Coeff:     -0.204D-03-0.475D-03-0.516D-05 0.337D-02 0.634D-02-0.773D-02
 Coeff:     -0.581D-01-0.841D-01 0.279D+00 0.862D+00
 Gap=     0.280 Goal=   None    Shift=    0.000
 RMSDP=5.94D-09 MaxDP=4.77D-07 DE= 1.13D-10 OVMax= 1.71D-07

 Error on total polarization charges =  0.06231
 SCF Done:  E(RwB97XD) =  -1096.60136629     A.U. after   16 cycles
            NFock= 16  Conv=0.59D-08     -V/T= 2.0050
 KE= 1.091125811521D+03 PE=-7.127654190215D+03 EE= 2.652483618069D+03
 SMD-CDS (non-electrostatic) energy       (kcal/mol) =      -3.09
 (included in total energy above)
 Leave Link  502 at Wed May  7 20:58:00 2025, MaxMem= 16106127360 cpu:           39570.6 elap:            1035.9
 (Enter /cm/shared/apps/Gaussian/g16-C01/g16/l701.exe)
 ... and contract with generalized density number  0.
 Compute integral first derivatives.
 R6Disp: Adding Grimme-D2 dispersion energy 1st derivatives to the gradient.
 D1PCM: PCM CHGder 1st derivatives, ID1Alg=3 FixD1E=F DoIter=F DoCFld=F I1PDM=0.
 GePol: Maximum number of non-zero 1st derivatives   =     248
 Leave Link  701 at Wed May  7 20:58:05 2025, MaxMem= 16106127360 cpu:             168.1 elap:               5.3
 (Enter /cm/shared/apps/Gaussian/g16-C01/g16/l702.exe)
 L702 exits ... SP integral derivatives will be done elsewhere.
 Leave Link  702 at Wed May  7 20:58:05 2025, MaxMem= 16106127360 cpu:               0.6 elap:               0.1
 (Enter /cm/shared/apps/Gaussian/g16-C01/g16/l703.exe)
 Integral derivatives from FoFJK, PRISM(SPDF).
 Compute integral first derivatives, UseDBF=F ICtDFT=           0.
 Calling FoFJK, ICntrl=      2127 FMM=F ISym2X=0 I1Cent= 0 IOpClX= 0 NMat=1 NMatS=1 NMatT=0.
 FoFJK:  IHMeth= 1 ICntrl=    2127 DoSepK=T KAlg= 0 I1Cent=           0 FoldK=F
 IRaf=         1 NMat=       1 IRICut=       1 DoRegI=T DoRafI=F ISym2E= 0 IDoP0=0 IntGTp=1.
 FoFCou: FMM=F IPFlag=           0 FMFlag=      100000 FMFlg1=         800
         NFxFlg=           0 DoJE=F BraDBF=F KetDBF=F FulRan=T
         wScrn=  0.000000 ICntrl=      2527 IOpCl=  0 I1Cent=           0 NGrid=           0
         NMat0=    1 NMatS0=      1 NMatT0=    0 NMatD0=    1 NMtDS0=    0 NMtDT0=    0
 Symmetry not used in FoFCou.
 Leave Link  703 at Wed May  7 21:02:45 2025, MaxMem= 16106127360 cpu:           11124.5 elap:             279.9
 (Enter /cm/shared/apps/Gaussian/g16-C01/g16/l716.exe)
 Dipole        =-1.09503335D+00 5.47443902D-01 2.45175845D-01
 ***** Axes restored to original set *****
 -------------------------------------------------------------------
 Center     Atomic                   Forces (Hartrees/Bohr)
 Number     Number              X              Y              Z
 -------------------------------------------------------------------
      1        6           0.000405397    0.000289707    0.000848613
      2        6          -0.003023852   -0.003145455   -0.002462102
      3        9          -0.000095891   -0.000243157   -0.000005937
      4        6           0.001884827   -0.001453004    0.001495146
      5        6          -0.000628072   -0.000658533   -0.001580803
      6        7           0.002898816    0.002709296    0.001357966
      7        1          -0.001185178    0.002308538    0.000553193
      8        6          -0.000264499   -0.000801369    0.000098225
      9        6          -0.000340461    0.000112511    0.000049792
     10        6          -0.000102651    0.001636616    0.000037476
     11        6           0.000208634    0.000122353    0.000070685
     12        6          -0.000053805    0.000004717    0.000173541
     13        6           0.000227587   -0.000018260   -0.000590052
     14        1           0.000025654    0.000030045    0.000008280
     15        1           0.000046012   -0.000067447    0.000025315
     16        1           0.000122537   -0.000131891    0.000050820
     17        1           0.000018515    0.000002098   -0.000013824
     18        7           0.000321964    0.000062649   -0.000709519
     19        1          -0.000028845    0.000001161    0.000100747
     20        6           0.000542111   -0.000254054    0.000461196
     21        6           0.000427232    0.000273438    0.000186695
     22        6          -0.000134915   -0.000056912    0.000297027
     23        6          -0.000317520   -0.000551994    0.000108353
     24        6          -0.000036747   -0.000097729    0.000106469
     25        6           0.000034569   -0.000027357   -0.000261153
     26        1           0.000051849    0.000046841    0.000034200
     27        1          -0.000000307   -0.000047549    0.000059024
     28        1          -0.000046176    0.000063245   -0.000062409
     29        1          -0.000040581    0.000116512    0.000004661
     30        6          -0.000082831    0.000290973    0.000157165
     31        6          -0.000472419   -0.000029599   -0.000249729
     32        6           0.000010145   -0.000055988   -0.000097422
     33        6          -0.000097943   -0.000184846   -0.000005798
     34        6          -0.000099770    0.000327996   -0.000165781
     35        6           0.000006290   -0.000041328    0.000058067
     36        6          -0.000052369   -0.000020520   -0.000037021
     37        1          -0.000067552    0.000145330   -0.000029474
     38        1           0.000099240   -0.000120747    0.000083894
     39        1          -0.000024520   -0.000005736    0.000005202
     40        1           0.000002185    0.000083795   -0.000029051
     41        1          -0.000033021    0.000022869   -0.000004997
     42        1          -0.000002316   -0.000201877   -0.000137517
     43        1          -0.000006423   -0.000141800   -0.000070664
     44        1           0.000003639   -0.000150280   -0.000003692
     45        1          -0.000098538   -0.000143255    0.000085190
 -------------------------------------------------------------------
 Cartesian Forces:  Max     0.003145455 RMS     0.000715145
 Leave Link  716 at Wed May  7 21:02:45 2025, MaxMem= 16106127360 cpu:               0.3 elap:               0.0
 (Enter /cm/shared/apps/Gaussian/g16-C01/g16/l103.exe)

 GradGradGradGradGradGradGradGradGradGradGradGradGradGradGradGradGradGrad
 Berny optimization.
 FormGI is forming the generalized inverse of G from B-inverse, IUseBI=4.
 GSVD:  received Info=                   1 from GESDD.
 Internal  Forces:  Max     0.003073941 RMS     0.000443230
 Search for a saddle point.
 Step number   4 out of a maximum of  265
 All quantities printed in internal units (Hartrees-Bohrs-Radians)
 Swapping is turned off.
 Update second derivatives using D2CorX and points    3    4
 ITU=  0  0  0  0
     Eigenvalues ---   -0.11384  -0.00023   0.00325   0.00504   0.01045
     Eigenvalues ---    0.01187   0.01444   0.01541   0.01580   0.01617
     Eigenvalues ---    0.01755   0.01761   0.01787   0.01818   0.01826
     Eigenvalues ---    0.01848   0.01987   0.02074   0.02170   0.02260
     Eigenvalues ---    0.02331   0.02409   0.02436   0.02459   0.02516
     Eigenvalues ---    0.02580   0.02628   0.02664   0.02712   0.02728
     Eigenvalues ---    0.02788   0.02804   0.02889   0.02923   0.02976
     Eigenvalues ---    0.03216   0.03391   0.03508   0.04768   0.05420
     Eigenvalues ---    0.05580   0.05828   0.06181   0.06632   0.07731
     Eigenvalues ---    0.08376   0.10533   0.10882   0.10925   0.11055
     Eigenvalues ---    0.11483   0.11586   0.11683   0.11895   0.12047
     Eigenvalues ---    0.12097   0.12244   0.12287   0.12445   0.12603
     Eigenvalues ---    0.12696   0.12875   0.12940   0.14644   0.14741
     Eigenvalues ---    0.16389   0.17478   0.18567   0.18727   0.19119
     Eigenvalues ---    0.19202   0.19372   0.19566   0.19612   0.19907
     Eigenvalues ---    0.20140   0.20396   0.20505   0.21386   0.22851
     Eigenvalues ---    0.23621   0.25663   0.28246   0.29611   0.30095
     Eigenvalues ---    0.30614   0.31099   0.32310   0.33475   0.34021
     Eigenvalues ---    0.34204   0.34773   0.35217   0.35310   0.35935
     Eigenvalues ---    0.36186   0.36453   0.36747   0.37578   0.37642
     Eigenvalues ---    0.37790   0.37819   0.37853   0.37863   0.37898
     Eigenvalues ---    0.37916   0.38035   0.38041   0.38195   0.38353
     Eigenvalues ---    0.38677   0.39282   0.42343   0.43893   0.44102
     Eigenvalues ---    0.44784   0.45076   0.45108   0.47576   0.49816
     Eigenvalues ---    0.49845   0.49990   0.50159   0.50205   0.53584
     Eigenvalues ---    0.53944   0.54089   0.65774   0.67017
 Eigenvectors required to have negative eigenvalues:
                          R12       R6        A9        A8        D19
   1                    0.64790  -0.53823   0.15596  -0.14314   0.13692
                          R8        R5        A19       D6        A5
   1                   -0.13352   0.13295  -0.12687   0.12252  -0.11222
 Eigenvalue     2 is  -2.35D-04 should be greater than     0.000000 Eigenvector:
                          D89       D91       D90       D86       D88
   1                    0.42367   0.41981   0.40930   0.40124   0.39737
                          D87       D85       D81       D80       D84
   1                    0.38687  -0.02818   0.02696   0.02644  -0.02643
 RFO step:  Lambda0=2.639360133D-06 Lambda=-5.08590638D-04.
 Linear search not attempted -- option 19 set.
 Iteration  1 RMS(Cart)=  0.07576129 RMS(Int)=  0.01708870
 Iteration  2 RMS(Cart)=  0.02344328 RMS(Int)=  0.00123122
 Iteration  3 RMS(Cart)=  0.00128911 RMS(Int)=  0.00004791
 Iteration  4 RMS(Cart)=  0.00000310 RMS(Int)=  0.00004785
 Iteration  5 RMS(Cart)=  0.00000000 RMS(Int)=  0.00004785
 ITry= 1 IFail=0 DXMaxC= 7.47D-01 DCOld= 1.00D+10 DXMaxT= 3.00D-01 DXLimC= 3.00D+00 Rises=F
 Variable       Old X    -DE/DX   Delta X   Delta X   Delta X     New X
                                 (Linear)    (Quad)   (Total)
    R1        2.87011   0.00054   0.00000   0.00029   0.00023   2.87034
    R2        2.42554   0.00101   0.00000   0.00177   0.00177   2.42731
    R3        2.81213   0.00086   0.00000   0.00359   0.00359   2.81572
    R4        2.61137   0.00025   0.00000  -0.00602  -0.00602   2.60535
    R5        2.67118   0.00248   0.00000   0.00960   0.00946   2.68064
    R6        2.56851   0.00247   0.00000   0.04219   0.04225   2.61076
    R7        2.81749   0.00098   0.00000   0.00148   0.00148   2.81897
    R8        2.54708   0.00307   0.00000   0.00964   0.00952   2.55660
    R9        2.07406   0.00004   0.00000  -0.00018  -0.00018   2.07388
   R10        2.87288  -0.00053   0.00000  -0.00381  -0.00381   2.86907
   R11        2.06658  -0.00004   0.00000   0.00026   0.00026   2.06684
   R12        2.60298   0.00191   0.00000   0.05515   0.05526   2.65825
   R13        2.70530  -0.00004   0.00000  -0.00454  -0.00453   2.70077
   R14        2.66455   0.00077   0.00000   0.00249   0.00255   2.66710
   R15        2.61813   0.00015   0.00000   0.00214   0.00213   2.62026
   R16        2.63417   0.00019   0.00000   0.00119   0.00120   2.63537
   R17        2.62807  -0.00007   0.00000  -0.00112  -0.00112   2.62695
   R18        2.05517   0.00002   0.00000   0.00008   0.00008   2.05526
   R19        2.63858   0.00030   0.00000   0.00239   0.00239   2.64097
   R20        2.66598   0.00056   0.00000  -0.00399  -0.00393   2.66205
   R21        2.63279  -0.00014   0.00000  -0.00158  -0.00158   2.63122
   R22        2.05480   0.00001   0.00000   0.00003   0.00003   2.05483
   R23        2.05505   0.00003   0.00000   0.00013   0.00013   2.05517
   R24        2.05569  -0.00008   0.00000  -0.00025  -0.00025   2.05544
   R25        2.63274  -0.00001   0.00000   0.00064   0.00063   2.63337
   R26        2.63848   0.00002   0.00000  -0.00107  -0.00108   2.63740
   R27        2.64303   0.00026   0.00000  -0.00040  -0.00039   2.64263
   R28        2.63856  -0.00011   0.00000   0.00091   0.00092   2.63948
   R29        2.84374   0.00004   0.00000  -0.00031  -0.00031   2.84342
   R30        2.63039   0.00019   0.00000  -0.00078  -0.00078   2.62961
   R31        2.05645   0.00007   0.00000   0.00002   0.00002   2.05647
   R32        2.62512  -0.00001   0.00000   0.00159   0.00159   2.62672
   R33        2.05703   0.00001   0.00000   0.00010   0.00010   2.05713
   R34        2.05788   0.00006   0.00000   0.00002   0.00002   2.05790
   R35        2.05794  -0.00002   0.00000  -0.00009  -0.00009   2.05786
   R36        2.07466   0.00022   0.00000   0.00237   0.00237   2.07703
   R37        2.07002  -0.00006   0.00000   0.00047   0.00047   2.07049
   R38        2.07194  -0.00006   0.00000  -0.00230  -0.00230   2.06963
   R39        2.63929   0.00011   0.00000   0.00025   0.00025   2.63954
   R40        2.64004   0.00003   0.00000   0.00024   0.00024   2.64028
   R41        2.63318   0.00005   0.00000  -0.00008  -0.00008   2.63311
   R42        2.63297  -0.00001   0.00000   0.00014   0.00014   2.63310
   R43        2.05606   0.00003   0.00000   0.00003   0.00003   2.05608
   R44        2.62743   0.00011   0.00000  -0.00012  -0.00012   2.62731
   R45        2.05511  -0.00007   0.00000  -0.00029  -0.00029   2.05481
   R46        2.62758   0.00002   0.00000   0.00005   0.00005   2.62763
   R47        2.05554   0.00005   0.00000   0.00007   0.00007   2.05561
   R48        2.05562   0.00002   0.00000   0.00002   0.00002   2.05564
   R49        2.05585   0.00001   0.00000  -0.00000  -0.00000   2.05585
    A1        2.23482   0.00036   0.00000   0.00301   0.00279   2.23762
    A2        2.01078  -0.00033   0.00000  -0.00259  -0.00248   2.00830
    A3        2.03716  -0.00004   0.00000  -0.00046  -0.00035   2.03681
    A4        1.97266   0.00050   0.00000   0.00464   0.00469   1.97735
    A5        1.93893   0.00020   0.00000   0.00270   0.00251   1.94144
    A6        1.57847  -0.00077   0.00000  -0.02434  -0.02448   1.55400
    A7        2.10219  -0.00022   0.00000   0.00521   0.00516   2.10734
    A8        2.41904   0.00016   0.00000   0.00334   0.00331   2.42234
    A9        1.34252  -0.00002   0.00000   0.00482   0.00485   1.34738
   A10        2.28735  -0.00055   0.00000  -0.02370  -0.02371   2.26364
   A11        1.74493  -0.00027   0.00000   0.01604   0.01588   1.76080
   A12        2.22540   0.00082   0.00000   0.01018   0.01032   2.23572
   A13        1.86692  -0.00053   0.00000  -0.00309  -0.00309   1.86382
   A14        1.95144   0.00257   0.00000   0.00171   0.00171   1.95315
   A15        1.90715  -0.00100   0.00000  -0.00012  -0.00012   1.90703
   A16        1.92111  -0.00069   0.00000   0.00252   0.00252   1.92363
   A17        1.88864   0.00018   0.00000  -0.00198  -0.00198   1.88665
   A18        1.92665  -0.00059   0.00000   0.00072   0.00072   1.92737
   A19        1.37068  -0.00006   0.00000  -0.00001   0.00001   1.37068
   A20        1.89851   0.00054   0.00000  -0.00165  -0.00169   1.89682
   A21        2.24720  -0.00055   0.00000  -0.01021  -0.01026   2.23694
   A22        1.76706   0.00025   0.00000  -0.02052  -0.02040   1.74666
   A23        1.97007   0.00022   0.00000   0.00551   0.00543   1.97551
   A24        2.18633  -0.00013   0.00000  -0.00294  -0.00292   2.18340
   A25        2.12652  -0.00008   0.00000  -0.00226  -0.00229   2.12423
   A26        2.10264   0.00024   0.00000   0.00089   0.00089   2.10354
   A27        2.09362  -0.00012   0.00000  -0.00062  -0.00062   2.09300
   A28        2.08677  -0.00012   0.00000  -0.00023  -0.00023   2.08654
   A29        2.05786   0.00001   0.00000   0.00082   0.00080   2.05867
   A30        2.18229   0.00001   0.00000  -0.00152  -0.00154   2.18075
   A31        2.03960  -0.00001   0.00000   0.00072   0.00075   2.04035
   A32        2.07981  -0.00003   0.00000   0.00129   0.00128   2.08109
   A33        2.08530   0.00005   0.00000  -0.00080  -0.00080   2.08450
   A34        2.11776  -0.00001   0.00000  -0.00052  -0.00052   2.11724
   A35        2.09371   0.00009   0.00000  -0.00002  -0.00002   2.09370
   A36        2.09806  -0.00002   0.00000  -0.00008  -0.00008   2.09797
   A37        2.09141  -0.00007   0.00000   0.00011   0.00011   2.09151
   A38        2.10481  -0.00022   0.00000  -0.00079  -0.00081   2.10400
   A39        2.10804   0.00004   0.00000  -0.00000   0.00000   2.10804
   A40        2.07023   0.00018   0.00000   0.00083   0.00084   2.07107
   A41        2.25432   0.00016   0.00000   0.00278   0.00265   2.25696
   A42        2.09750  -0.00012   0.00000   0.00324   0.00324   2.10074
   A43        2.11662  -0.00011   0.00000  -0.00570  -0.00570   2.11092
   A44        2.06774   0.00024   0.00000   0.00218   0.00217   2.06991
   A45        2.05704   0.00006   0.00000   0.00080   0.00077   2.05780
   A46        2.10921  -0.00033   0.00000   0.00187   0.00180   2.11101
   A47        2.11684   0.00027   0.00000  -0.00292  -0.00299   2.11385
   A48        2.10679  -0.00005   0.00000  -0.00089  -0.00089   2.10590
   A49        2.08786   0.00005   0.00000   0.00071   0.00071   2.08856
   A50        2.08824   0.00000   0.00000   0.00014   0.00014   2.08838
   A51        2.10631  -0.00024   0.00000  -0.00163  -0.00163   2.10467
   A52        2.09564   0.00007   0.00000  -0.00105  -0.00105   2.09459
   A53        2.08117   0.00017   0.00000   0.00266   0.00266   2.08382
   A54        2.11431   0.00009   0.00000   0.00002   0.00004   2.11435
   A55        2.08662  -0.00005   0.00000  -0.00012  -0.00013   2.08649
   A56        2.08226  -0.00003   0.00000   0.00010   0.00009   2.08234
   A57        2.11384  -0.00010   0.00000  -0.00035  -0.00034   2.11350
   A58        2.08689   0.00007   0.00000   0.00030   0.00029   2.08718
   A59        2.08231   0.00003   0.00000   0.00005   0.00004   2.08234
   A60        1.93454   0.00002   0.00000  -0.00388  -0.00388   1.93066
   A61        1.94136   0.00016   0.00000   0.00217   0.00215   1.94351
   A62        1.93880   0.00002   0.00000   0.00413   0.00412   1.94292
   A63        1.88099  -0.00010   0.00000  -0.00786  -0.00786   1.87312
   A64        1.87523  -0.00012   0.00000   0.00028   0.00028   1.87552
   A65        1.89044   0.00000   0.00000   0.00493   0.00491   1.89535
   A66        2.07625   0.00043   0.00000   0.00305   0.00304   2.07930
   A67        2.11914  -0.00028   0.00000  -0.00188  -0.00189   2.11725
   A68        2.08774  -0.00015   0.00000  -0.00122  -0.00122   2.08653
   A69        2.09199  -0.00004   0.00000  -0.00042  -0.00042   2.09156
   A70        2.09535   0.00000   0.00000  -0.00010  -0.00010   2.09524
   A71        2.09585   0.00004   0.00000   0.00053   0.00053   2.09637
   A72        2.09769   0.00006   0.00000   0.00072   0.00072   2.09840
   A73        2.08206   0.00001   0.00000  -0.00018  -0.00019   2.08186
   A74        2.10337  -0.00007   0.00000  -0.00046  -0.00046   2.10290
   A75        2.09541   0.00012   0.00000   0.00081   0.00080   2.09621
   A76        2.09686  -0.00018   0.00000  -0.00093  -0.00094   2.09592
   A77        2.09069   0.00006   0.00000   0.00024   0.00023   2.09092
   A78        2.09761   0.00001   0.00000   0.00005   0.00005   2.09766
   A79        2.09686  -0.00001   0.00000   0.00001   0.00001   2.09688
   A80        2.08871   0.00000   0.00000  -0.00006  -0.00006   2.08864
   A81        2.09568   0.00002   0.00000   0.00014   0.00014   2.09582
   A82        2.09744  -0.00002   0.00000  -0.00004  -0.00005   2.09739
   A83        2.09007   0.00000   0.00000  -0.00010  -0.00010   2.08997
    D1       -2.70448  -0.00046   0.00000   0.02638   0.02643  -2.67805
    D2       -0.27946  -0.00004   0.00000   0.04228   0.04230  -0.23716
    D3        1.04939  -0.00039   0.00000   0.03760   0.03747   1.08686
    D4        0.46978  -0.00011   0.00000   0.02787   0.02792   0.49770
    D5        2.89480   0.00031   0.00000   0.04377   0.04378   2.93859
    D6       -2.05953  -0.00004   0.00000   0.03909   0.03896  -2.02057
    D7        0.03448  -0.00015   0.00000  -0.02665  -0.02671   0.00777
    D8       -3.14020  -0.00051   0.00000  -0.02819  -0.02825   3.11473
    D9       -2.39216  -0.00028   0.00000  -0.03114  -0.03115  -2.42331
   D10        0.75985  -0.00021   0.00000  -0.02581  -0.02581   0.73405
   D11        0.77823   0.00002   0.00000  -0.02990  -0.02991   0.74833
   D12       -2.35294   0.00009   0.00000  -0.02457  -0.02456  -2.37750
   D13       -1.66210  -0.00122   0.00000  -0.04257  -0.04250  -1.70460
   D14        1.24666  -0.00105   0.00000  -0.02808  -0.02812   1.21854
   D15        0.70246  -0.00041   0.00000  -0.02569  -0.02561   0.67685
   D16       -2.67197  -0.00024   0.00000  -0.01120  -0.01123  -2.68320
   D17        3.13154  -0.00031   0.00000  -0.01694  -0.01676   3.11478
   D18       -0.24289  -0.00014   0.00000  -0.00245  -0.00239  -0.24527
   D19       -1.70874  -0.00012   0.00000  -0.01189  -0.01171  -1.72045
   D20        2.35991  -0.00003   0.00000   0.01181   0.01192   2.37183
   D21        0.23857   0.00027   0.00000  -0.00351  -0.00349   0.23509
   D22       -0.93579  -0.00039   0.00000   0.03637   0.03633  -0.89947
   D23        1.16851  -0.00006   0.00000   0.03848   0.03844   1.20694
   D24       -2.97649   0.00021   0.00000   0.04045   0.04041  -2.93608
   D25        2.49633  -0.00040   0.00000   0.01959   0.01964   2.51597
   D26       -1.68256  -0.00007   0.00000   0.02171   0.02175  -1.66081
   D27        0.45563   0.00020   0.00000   0.02368   0.02372   0.47935
   D28        0.23811   0.00019   0.00000   0.00152   0.00146   0.23958
   D29       -1.98331   0.00079   0.00000   0.01231   0.01230  -1.97101
   D30       -3.12461   0.00010   0.00000   0.00885   0.00908  -3.11553
   D31        0.93715   0.00070   0.00000   0.01965   0.01991   0.95707
   D32        1.96903  -0.00035   0.00000  -0.04701  -0.04701   1.92203
   D33       -1.11660  -0.00050   0.00000  -0.04117  -0.04118  -1.15777
   D34       -2.24175   0.00017   0.00000  -0.04813  -0.04813  -2.28987
   D35        0.95581   0.00002   0.00000  -0.04229  -0.04230   0.91352
   D36       -0.15798  -0.00042   0.00000  -0.04854  -0.04853  -0.20651
   D37        3.03958  -0.00057   0.00000  -0.04270  -0.04270   2.99687
   D38       -0.24888  -0.00022   0.00000   0.00343   0.00342  -0.24546
   D39        1.58322   0.00043   0.00000   0.00125   0.00125   1.58447
   D40        1.10114   0.00036   0.00000  -0.00131  -0.00124   1.09990
   D41       -2.01578   0.00012   0.00000  -0.01533  -0.01530  -2.03108
   D42       -0.47332   0.00019   0.00000   0.00354   0.00358  -0.46974
   D43        2.69295  -0.00005   0.00000  -0.01049  -0.01048   2.68247
   D44       -3.09569  -0.00007   0.00000  -0.00122  -0.00126  -3.09695
   D45        0.13784  -0.00032   0.00000  -0.00153  -0.00155   0.13630
   D46        0.02219   0.00017   0.00000   0.01224   0.01225   0.03443
   D47       -3.02746  -0.00009   0.00000   0.01193   0.01196  -3.01551
   D48        3.07519   0.00018   0.00000   0.00799   0.00797   3.08315
   D49       -0.03999   0.00017   0.00000   0.00983   0.00981  -0.03018
   D50       -0.03964  -0.00009   0.00000  -0.00732  -0.00732  -0.04697
   D51        3.12837  -0.00010   0.00000  -0.00548  -0.00548   3.12289
   D52        0.02212  -0.00001   0.00000   0.00019   0.00020   0.02232
   D53       -3.11487  -0.00004   0.00000  -0.00249  -0.00249  -3.11736
   D54       -3.13821   0.00005   0.00000   0.00306   0.00306  -3.13515
   D55        0.00799   0.00002   0.00000   0.00038   0.00037   0.00836
   D56       -0.03988   0.00009   0.00000   0.00504   0.00504  -0.03485
   D57        3.11767   0.00010   0.00000   0.00236   0.00234   3.12001
   D58        3.12037   0.00003   0.00000   0.00219   0.00219   3.12256
   D59       -0.00526   0.00004   0.00000  -0.00049  -0.00050  -0.00577
   D60        0.01778  -0.00017   0.00000  -0.01100  -0.01101   0.00677
   D61       -3.13943  -0.00018   0.00000  -0.00838  -0.00838   3.13538
   D62        3.07500   0.00007   0.00000  -0.01083  -0.01087   3.06414
   D63       -0.08220   0.00005   0.00000  -0.00821  -0.00824  -0.09044
   D64       -0.43566   0.00020   0.00000   0.00426   0.00423  -0.43143
   D65        2.79701  -0.00005   0.00000   0.00395   0.00394   2.80095
   D66        0.01713   0.00002   0.00000   0.00099   0.00099   0.01812
   D67       -3.12905   0.00005   0.00000   0.00366   0.00366  -3.12538
   D68        3.13180   0.00003   0.00000  -0.00089  -0.00090   3.13090
   D69       -0.01438   0.00006   0.00000   0.00178   0.00178  -0.01260
   D70       -3.07231  -0.00005   0.00000   0.00393   0.00395  -3.06836
   D71        0.04307  -0.00011   0.00000   0.00207   0.00208   0.04515
   D72        0.01487   0.00008   0.00000  -0.00199  -0.00200   0.01288
   D73        3.13025   0.00002   0.00000  -0.00386  -0.00386   3.12638
   D74        3.06151   0.00010   0.00000  -0.00256  -0.00254   3.05897
   D75       -0.06680   0.00006   0.00000  -0.00023  -0.00023  -0.06703
   D76       -0.02505  -0.00004   0.00000   0.00314   0.00315  -0.02190
   D77        3.12982  -0.00007   0.00000   0.00547   0.00546   3.13528
   D78        0.00998  -0.00002   0.00000  -0.00499  -0.00498   0.00500
   D79       -3.13264  -0.00002   0.00000  -0.00525  -0.00524  -3.13788
   D80        3.13741  -0.00008   0.00000  -0.02509  -0.02512   3.11229
   D81       -0.00521  -0.00008   0.00000  -0.02536  -0.02538  -0.03059
   D82       -0.02022   0.00005   0.00000   0.00613   0.00613  -0.01409
   D83        3.13984   0.00004   0.00000   0.00677   0.00678  -3.13657
   D84        3.13561   0.00012   0.00000   0.02628   0.02626  -3.12132
   D85        0.01248   0.00010   0.00000   0.02693   0.02691   0.03939
   D86       -1.37866   0.00008   0.00000  -0.29450  -0.29450  -1.67316
   D87        2.81210   0.00008   0.00000  -0.28344  -0.28344   2.52866
   D88        0.70484  -0.00004   0.00000  -0.29399  -0.29401   0.41083
   D89        1.74827   0.00002   0.00000  -0.31526  -0.31525   1.43302
   D90       -0.34415   0.00002   0.00000  -0.30421  -0.30419  -0.64834
   D91       -2.45141  -0.00011   0.00000  -0.31476  -0.31476  -2.76617
   D92        0.00791  -0.00008   0.00000  -0.00270  -0.00270   0.00521
   D93        3.13108  -0.00007   0.00000  -0.00334  -0.00335   3.12774
   D94       -3.10746  -0.00003   0.00000  -0.00085  -0.00084  -3.10831
   D95        0.01571  -0.00001   0.00000  -0.00149  -0.00149   0.01422
   D96        0.01274   0.00001   0.00000   0.00038   0.00037   0.01311
   D97       -3.12783   0.00001   0.00000   0.00064   0.00063  -3.12720
   D98        3.14116   0.00004   0.00000  -0.00195  -0.00195   3.13921
   D99        0.00059   0.00004   0.00000  -0.00169  -0.00169  -0.00110
   D100      -3.13166   0.00007   0.00000   0.00549   0.00550  -3.12615
   D101       0.02305  -0.00005   0.00000  -0.00167  -0.00166   0.02139
   D102      -0.00030   0.00000   0.00000   0.00025   0.00025  -0.00005
   D103      -3.12878  -0.00011   0.00000  -0.00691  -0.00691  -3.13569
   D104       3.11286  -0.00001   0.00000  -0.00231  -0.00230   3.11056
   D105      -0.00570  -0.00010   0.00000  -0.00790  -0.00789  -0.01359
   D106      -0.01824   0.00005   0.00000   0.00304   0.00304  -0.01520
   D107      -3.13680  -0.00004   0.00000  -0.00255  -0.00255  -3.13935
   D108      -0.00910   0.00002   0.00000   0.00102   0.00102  -0.00808
   D109       3.13571  -0.00000   0.00000   0.00009   0.00009   3.13580
   D110       3.12827   0.00005   0.00000   0.00281   0.00281   3.13109
   D111      -0.01010   0.00003   0.00000   0.00188   0.00188  -0.00822
   D112      -0.00947   0.00004   0.00000   0.00228   0.00228  -0.00719
   D113       3.13175   0.00007   0.00000   0.00486   0.00486   3.13661
   D114       3.13634   0.00001   0.00000   0.00049   0.00049   3.13683
   D115      -0.00562   0.00004   0.00000   0.00307   0.00307  -0.00256
   D116       0.01415  -0.00005   0.00000  -0.00291  -0.00291   0.01123
   D117      -3.12708  -0.00008   0.00000  -0.00548  -0.00548  -3.13256
   D118      -3.14072   0.00007   0.00000   0.00434   0.00434  -3.13638
   D119       0.00124   0.00003   0.00000   0.00177   0.00177   0.00301
   D120       0.02298  -0.00006   0.00000  -0.00367  -0.00367   0.01931
   D121      -3.12181  -0.00004   0.00000  -0.00274  -0.00275  -3.12456
   D122      -3.14156   0.00003   0.00000   0.00188   0.00189  -3.13968
   D123      -0.00318   0.00005   0.00000   0.00281   0.00281  -0.00036
         Item               Value     Threshold  Converged?
 Maximum Force            0.003074     0.000450     NO 
 RMS     Force            0.000443     0.000300     NO 
 Maximum Displacement     0.746575     0.001800     NO 
 RMS     Displacement     0.091623     0.001200     NO 
 Predicted change in Energy=-4.016599D-04
 Lowest energy point so far.  Saving SCF results.
 GradGradGradGradGradGradGradGradGradGradGradGradGradGradGradGradGradGrad

 Leave Link  103 at Wed May  7 21:02:46 2025, MaxMem= 16106127360 cpu:               3.6 elap:               0.3
 (Enter /cm/shared/apps/Gaussian/g16-C01/g16/l202.exe)
                          Input orientation:                          
 ---------------------------------------------------------------------
 Center     Atomic      Atomic             Coordinates (Angstroms)
 Number     Number       Type             X           Y           Z
 ---------------------------------------------------------------------
      1          6           0       -2.101261    0.658625   -0.976928
      2          6           0       -2.230056   -0.115225    0.323721
      3          9           0       -3.135954   -1.152166    0.253752
      4          6           0       -0.965735   -0.297301    0.940631
      5          6           0       -0.047205   -1.472083    0.902337
      6          7           0       -0.686911    0.967944    1.330165
      7          1           0       -2.054776    1.066741    1.017209
      8          6           0        0.428650    1.444245    0.574367
      9          6           0        2.462616    2.228309   -1.128531
     10          6           0        0.169002    1.522002   -0.810730
     11          6           0        1.661195    1.792591    1.105496
     12          6           0        2.687759    2.176654    0.246785
     13          6           0        1.210761    1.924370   -1.650943
     14          1           0        1.815345    1.735240    2.180352
     15          1           0        3.662870    2.437278    0.651751
     16          1           0        1.025058    1.982641   -2.721081
     17          1           0        3.266662    2.522590   -1.799181
     18          7           0       -1.091848    1.326061   -1.407625
     19          1           0       -0.644710   -2.350733    1.176853
     20          6           0        0.568732   -1.664998   -0.471881
     21          6           0        1.692195   -1.842230   -3.056169
     22          6           0        1.924976   -1.418993   -0.676770
     23          6           0       -0.219027   -2.019200   -1.568158
     24          6           0        0.334421   -2.098409   -2.840760
     25          6           0        2.478090   -1.509632   -1.950429
     26          1           0        2.552467   -1.127725    0.163278
     27          1           0       -1.279980   -2.222234   -1.433343
     28          1           0       -0.302344   -2.363555   -3.683453
     29          1           0        3.537883   -1.300108   -2.087518
     30          6           0        2.294673   -1.965681   -4.429423
     31          6           0       -3.322782    0.666987   -1.830136
     32          6           0       -5.575916    0.726250   -3.477897
     33          6           0       -3.187723    0.519787   -3.212560
     34          6           0       -4.594118    0.837474   -1.276292
     35          6           0       -5.713831    0.878198   -2.099710
     36          6           0       -4.310679    0.542692   -4.031959
     37          1           0       -2.196782    0.381820   -3.638417
     38          1           0       -4.709237    0.955018   -0.201027
     39          1           0       -6.698663    1.027184   -1.662431
     40          1           0       -4.197189    0.418856   -5.106820
     41          1           0       -6.454629    0.748700   -4.119127
     42          1           0        2.757998   -2.953592   -4.561429
     43          1           0        3.075885   -1.214712   -4.591354
     44          1           0        1.534324   -1.852467   -5.209501
     45          1           0        0.734485   -1.343693    1.656465
 ---------------------------------------------------------------------
                    Distance matrix (angstroms):
                    1          2          3          4          5
     1  C    0.000000
     2  C    1.518921   0.000000
     3  F    2.421596   1.378693   0.000000
     4  C    2.424922   1.418534   2.431553   0.000000
     5  C    3.505810   2.634521   3.172284   1.491736   0.000000
     6  N    2.723737   2.137166   3.413406   1.352895   2.558514
     7  H    2.036002   1.381554   2.583672   1.747137   3.238699
     8  C    3.069880   3.092489   4.421600   2.260849   2.973041
     9  C    4.828651   5.442643   6.684483   4.734314   4.910858
    10  C    2.434572   3.118168   4.382583   2.768530   3.456283
    11  C    4.447297   4.403722   5.692952   3.360891   3.690258
    12  C    5.170744   5.426189   6.707960   4.466530   4.606849
    13  C    3.609141   4.460770   5.655693   4.048359   4.431434
    14  H    5.144640   4.820433   6.046839   3.660948   3.922925
    15  H    6.248313   6.430354   7.698475   5.383805   5.395419
    16  H    3.816931   4.926219   5.999223   4.750740   5.119963
    17  H    5.741522   6.455904   7.662367   5.776810   5.851267
    18  N    1.284479   2.523962   3.616650   2.857537   3.775820
    19  H    3.977002   2.870305   2.914614   2.091755   1.097450
    20  C    3.575354   3.296664   3.809756   2.494068   1.518245
    21  C    4.996782   5.458045   5.894302   5.042401   4.339618
    22  C    4.540614   4.468231   5.152678   3.497197   2.527033
    23  C    3.326125   3.353888   3.546769   3.133135   2.536179
    24  C    4.124034   4.530287   4.744985   4.385580   3.814275
    25  C    5.159409   5.411356   6.041828   4.657027   3.810091
    26  H    5.113541   4.891158   5.689193   3.697516   2.724534
    27  H    3.030208   2.903344   2.726898   3.072437   2.745516
    28  H    4.437900   4.982821   4.999839   5.107998   4.678598
    29  H    6.072067   6.362951   7.074146   5.518866   4.671366
    30  C    6.175026   6.818339   7.217039   6.500095   5.844287
    31  C    1.490016   2.538702   2.772510   3.763333   4.771943
    32  C    4.281663   5.133727   4.838084   6.467211   7.388218
    33  C    2.489523   3.718286   3.848821   4.780571   5.546420
    34  C    2.517130   3.009397   2.902748   4.400867   5.545710
    35  C    3.789395   4.358509   4.038145   5.759331   6.829844
    36  C    3.772026   4.871735   4.756032   6.051520   6.825233
    37  H    2.677549   3.993332   4.287673   4.790028   5.355006
    38  H    2.737043   2.750839   2.668758   4.109196   5.370547
    39  H    4.662816   5.021787   4.595021   6.434023   7.554222
    40  H    4.637501   5.800486   5.685953   6.893972   7.543738
    41  H    5.369668   6.191307   5.809386   7.538118   8.438131
    42  H    7.036275   7.536691   7.821111   7.155050   6.317972
    43  H    6.586069   7.315726   7.878192   6.912249   6.324600
    44  H    6.118638   6.914124   7.221430   6.818574   6.324594
    45  H    4.357235   3.474744   4.121236   2.120873   1.093725
                    6          7          8          9         10
     6  N    0.000000
     7  H    1.406683   0.000000
     8  C    1.429185   2.550691   0.000000
     9  C    4.189657   5.134226   2.766159   0.000000
    10  C    2.371286   2.914415   1.411366   2.420854   0.000000
    11  C    2.498824   3.787228   1.386583   2.413090   2.443722
    12  C    3.744741   4.931237   2.397354   1.394579   2.809099
    13  C    3.660999   4.303289   2.407118   1.390121   1.397540
    14  H    2.751881   4.096051   2.141680   3.407460   3.420890
    15  H    4.641097   5.890960   3.384122   2.157239   3.896625
    16  H    4.513651   4.929409   3.391983   2.159431   2.143470
    17  H    5.276407   6.194292   3.853682   1.087595   3.402015
    18  N    2.790648   2.621889   2.500834   3.677793   1.408695
    19  H    3.322484   3.700392   3.989605   5.994823   4.428396
    20  C    3.428760   4.069715   3.283542   4.379022   3.229795
    21  C    5.726880   6.252545   5.057494   4.569314   4.322057
    22  C    4.067826   4.988674   3.464457   3.714291   3.427950
    23  C    4.188344   4.424605   4.123754   5.042403   3.642030
    24  C    5.276576   5.532664   4.921622   5.116780   4.154006
    25  C    5.188248   5.999288   4.393198   3.827266   3.977639
    26  H    4.030760   5.174125   3.360747   3.597195   3.694679
    27  H    4.262152   4.174071   4.515903   5.822995   4.062819
    28  H    6.031844   6.077349   5.758708   5.937832   4.855128
    29  H    5.888421   6.820495   4.927924   3.811245   4.576446
    30  C    7.118206   7.601256   6.336209   5.339818   5.456863
    31  C    4.126245   3.142454   4.523163   6.033308   3.736683
    32  C    6.861358   5.720169   7.279503   8.508449   6.383657
    33  C    5.204926   4.412899   5.317291   6.260076   4.247449
    34  C    4.698607   3.429427   5.387143   7.194008   4.834526
    35  C    6.086216   4.810345   6.723182   8.343877   6.056706
    36  C    6.485746   5.554982   6.670253   7.559678   5.603830
    37  H    5.225903   4.707881   5.076336   5.605269   3.859115
    38  H    4.303931   2.922797   5.219047   7.342820   4.948780
    39  H    6.715675   5.361690   7.481697   9.255095   6.937944
    40  H    7.352437   6.520232   7.397681   7.965796   6.223902
    41  H    7.937847   6.770657   8.360155   9.521038   7.444191
    42  H    7.871260   8.393276   7.151449   6.222873   6.387612
    43  H    7.347585   7.936290   6.384557   4.921548   5.498426
    44  H    7.460284   7.757276   6.748625   5.845407   5.709670
    45  H    2.733223   3.741500   3.006172   4.847870   3.823484
                   11         12         13         14         15
    11  C    0.000000
    12  C    1.392380   0.000000
    13  C    2.796106   2.417962   0.000000
    14  H    1.087367   2.166710   3.883312   0.000000
    15  H    2.151327   1.087550   3.402692   2.498565   0.000000
    16  H    3.883746   3.407410   1.087694   4.970896   4.305896
    17  H    3.398171   2.154246   2.146293   4.308471   2.484215
    18  N    3.756684   4.212601   2.391481   4.636031   5.299356
    19  H    4.742302   5.698035   5.451211   4.873813   6.461890
    20  C    3.954304   4.445790   3.832225   4.488876   5.259744
    21  C    5.525607   5.296421   4.048915   6.343075   5.995533
    22  C    3.682434   3.789916   3.554883   4.257270   4.433516
    23  C    5.021296   5.417436   4.195580   5.682061   6.313265
    24  C    5.698521   5.774711   4.285602   6.488572   6.621832
    25  C    4.572819   4.296559   3.672627   5.294505   4.873720
    26  H    3.195370   3.308201   3.795636   3.578897   3.765746
    27  H    5.587041   6.157596   4.842051   6.188815   7.105662
    28  H    6.638002   6.708277   4.980651   7.461162   7.587154
    29  H    4.825151   4.273120   4.000420   5.513183   4.635437
    30  C    6.720211   6.259423   4.901767   7.590501   6.861220
    31  C    5.892788   6.536000   4.708092   6.604963   7.621878
    32  C    8.632517   9.179610   7.129672   9.362937  10.263370
    33  C    6.616467   7.016663   4.874234   7.455972   8.095696
    34  C    6.761221   7.559028   5.917628   7.337275   8.628706
    35  C    8.093236   8.819226   7.017538   8.702986   9.895645
    36  C    7.976150   8.363947   6.169649   8.805859   9.439495
    37  H    6.275267   6.494225   4.235665   7.196317   7.547580
    38  H    6.556747   7.510557   6.171569   6.989269   8.544969
    39  H    8.839372   9.647346   7.960154   9.367853  10.710049
    40  H    8.648739   8.896822   6.592085   9.538675   9.950663
    41  H    9.708398  10.231495   8.138324  10.442661  11.312663
    42  H    7.472835   7.031591   5.887222   8.265915   7.553643
    43  H    6.595401   5.921114   4.688128   7.493142   6.416520
    44  H    7.292580   6.880064   5.199281   8.219522   7.568811
    45  H    3.316419   4.265597   4.673973   3.304927   4.886781
                   16         17         18         19         20
    16  H    0.000000
    17  H    2.483190   0.000000
    18  N    2.576346   4.536696   0.000000
    19  H    6.063014   6.921336   4.516445   0.000000
    20  C    4.309571   5.155235   3.546770   2.158935   0.000000
    21  C    3.897049   4.807350   4.528428   4.861911   2.823495
    22  C    4.069419   4.312308   4.143754   3.302627   1.393520
    23  C    4.346460   5.729857   3.460977   2.797535   1.395652
    24  C    4.140805   5.571046   3.976822   4.142895   2.419572
    25  C    3.860204   4.111391   4.591323   4.498803   2.419895
    26  H    4.508534   4.205486   4.665816   3.570018   2.151115
    27  H    4.965123   6.581728   3.553372   2.689461   2.157001
    28  H    4.645167   6.337405   4.406357   4.872366   3.400139
    29  H    4.182360   3.843140   5.365951   5.408698   3.399895
    30  C    4.485488   5.292213   5.606724   6.341811   4.327981
    31  C    4.629087   6.845802   2.364310   5.031966   4.735704
    32  C    6.761963   9.178023   4.975205   7.446563   7.246440
    33  C    4.486537   6.904198   2.881069   5.828700   5.137660
    34  C    5.913879   8.056358   3.538624   5.637411   5.793484
    35  C    6.857006   9.134747   4.694922   6.845279   6.970529
    36  C    5.679960   8.143795   4.226307   6.995924   6.430917
    37  H    3.712733   6.149382   2.662499   5.750009   4.675947
    38  H    6.347347   8.284101   3.831325   5.417280   5.898711
    39  H    7.854267  10.077829   5.620554   7.491475   7.840936
    40  H    5.950549   8.430614   4.914286   7.731447   6.967001
    41  H    7.708622  10.150484   6.036970   8.450387   8.273810
    42  H    5.545841   6.154456   6.563782   6.698488   4.814329
    43  H    4.234014   4.669053   5.827663   6.957412   4.843411
    44  H    4.599960   5.811403   5.608394   6.766238   4.838652
    45  H    5.505619   5.770750   4.455528   1.773792   2.158836
                   21         22         23         24         25
    21  C    0.000000
    22  C    2.427932   0.000000
    23  C    2.428635   2.398244   0.000000
    24  C    1.398420   2.770257   1.389998   0.000000
    25  C    1.396750   1.391531   2.771323   2.394715   0.000000
    26  H    3.408140   1.088238   3.387297   3.858263   2.149219
    27  H    3.407608   3.389594   1.088586   2.145332   3.859828
    28  H    2.154867   3.859183   2.144760   1.088993   3.385760
    29  H    2.153774   2.146116   3.860208   3.386270   1.088970
    30  C    1.504675   3.810243   3.808988   2.526669   2.527258
    31  C    5.740150   5.763726   4.113093   4.695095   6.196956
    32  C    7.720128   8.289256   6.315129   6.581545   8.497019
    33  C    5.423761   6.027337   4.238357   4.404394   6.149223
    34  C    7.061622   6.924569   5.233277   5.946215   7.481944
    35  C    7.947627   8.102668   6.234608   6.781645   8.534143
    36  C    6.532574   7.347714   5.419891   5.474608   7.391359
    37  H    4.517694   5.385459   3.736628   3.632463   5.318018
    38  H    7.546838   7.062226   5.556708   6.459883   7.796959
    39  H    8.976778   9.017897   7.160658   7.786017   9.525291
    40  H    6.633440   7.777142   5.855939   5.657486   7.631593
    41  H    8.614728   9.314853   7.283642   7.472045   9.465557
    42  H    2.153339   4.259049   4.323823   3.092857   2.996780
    43  H    2.159900   4.085375   4.543496   3.370626   2.723751
    44  H    2.159136   4.570138   4.044925   2.666681   3.410246
    45  H    4.834736   2.620482   3.429824   4.577628   4.009661
                   26         27         28         29         30
    26  H    0.000000
    27  H    4.293576   0.000000
    28  H    4.947177   2.457385   0.000000
    29  H    2.463096   4.948744   4.292467   0.000000
    30  C    4.675631   4.671238   2.731167   2.733693   0.000000
    31  C    6.458579   3.560629   4.662833   7.141739   6.726295
    32  C    9.097581   5.597215   6.115530   9.439312   8.372459
    33  C    6.860055   3.784676   4.106192   7.057727   6.141252
    34  C    7.550367   4.513312   5.870292   8.447295   8.078079
    35  C    8.802075   5.451216   6.503952   9.504704   8.812001
    36  C    8.215417   4.856208   4.963313   8.293172   7.076764
    37  H    6.267932   3.533267   3.335867   6.174185   5.129290
    38  H    7.563258   4.834597   6.523873   8.755537   8.687034
    39  H    9.672655   6.322446   7.516285  10.506373   9.873884
    40  H    8.701936   5.383298   4.993756   8.479526   6.949040
    41  H   10.148287   6.543460   6.908440  10.400738   9.165939
    42  H    5.069407   5.159950   3.238006   3.076112   1.099119
    43  H    4.784146   5.473728   3.681923   2.547534   1.095659
    44  H    5.516214   4.724024   2.442004   3.750484   1.095204
    45  H    2.362479   3.791678   5.534425   4.677430   6.313406
                   31         32         33         34         35
    31  C    0.000000
    32  C    2.791995   0.000000
    33  C    1.396784   2.411741   0.000000
    34  C    1.397177   2.413163   2.414126   0.000000
    35  C    2.415449   1.393379   2.783544   1.390479   0.000000
    36  C    2.416488   1.393378   1.390313   2.785845   2.411428
    37  H    2.149204   3.400433   1.087361   3.396244   3.870872
    38  H    2.158521   3.397255   3.402023   1.087779   2.149444
    39  H    3.399182   2.155699   3.871312   2.148069   1.087798
    40  H    3.400414   2.156101   2.148821   3.873724   3.399104
    41  H    3.880028   1.088033   3.398079   3.398689   2.154900
    42  H    7.585806   9.174389   7.016795   8.900445   9.618450
    43  H    7.218591   8.936485   6.643970   8.604071   9.372709
    44  H    6.431114   7.759107   5.649166   7.762970   8.346441
    45  H    5.714949   8.394492   6.524085   6.461623   7.786298
                   36         37         38         39         40
    36  C    0.000000
    37  H    2.156228   0.000000
    38  H    3.873616   4.296119   0.000000
[truncated: 3,390,089 more chars]
