# Supplementary material for: Non-Catalyzed Cascade Double Imination Reaction of 2‑Fluoro-alk-3-yn-1-ones: Sustainable Synthesis of 3‑Fluoro-1,5-benzodiazepines
Source: ACS Org Inorg Au. 2026 Jan 30;6(2):237–47. doi: 10.1021/acsorginorgau.5c00116 (PMC13047452; doi:10.1021/acsorginorgau.5c00116)
Supplement: Supplementary file 2 [file gg5c00116_si_002.zip › Figure_6/11.out]

 Entering Gaussian System, Link 0=g16
 Initial command:
 /cm/shared/apps/Gaussian/g16-C01/g16/l1.exe "/scratch/projects/rusakov-research-group/rusakov/160060/Gau-464990.inp" -scrdir="/scratch/projects/rusakov-research-group/rusakov/160060/"
 Entering Link 1 = /cm/shared/apps/Gaussian/g16-C01/g16/l1.exe PID=    464991.
  
 Copyright (c) 1988-2019, Gaussian, Inc.  All Rights Reserved.
  
 This is part of the Gaussian(R) 16 program.  It is based on
 the Gaussian(R) 09 system (copyright 2009, Gaussian, Inc.),
 the Gaussian(R) 03 system (copyright 2003, Gaussian, Inc.),
 the Gaussian(R) 98 system (copyright 1998, Gaussian, Inc.),
 the Gaussian(R) 94 system (copyright 1995, Gaussian, Inc.),
 the Gaussian 92(TM) system (copyright 1992, Gaussian, Inc.),
 the Gaussian 90(TM) system (copyright 1990, Gaussian, Inc.),
 the Gaussian 88(TM) system (copyright 1988, Gaussian, Inc.),
 the Gaussian 86(TM) system (copyright 1986, Carnegie Mellon
 University), and the Gaussian 82(TM) system (copyright 1983,
 Carnegie Mellon University). Gaussian is a federally registered
 trademark of Gaussian, Inc.
  
 This software contains proprietary and confidential information,
 including trade secrets, belonging to Gaussian, Inc.
  
 This software is provided under written license and may be
 used, copied, transmitted, or stored only in accord with that
 written license.
  
 The following legend is applicable only to US Government
 contracts under FAR:
  
                    RESTRICTED RIGHTS LEGEND
  
 Use, reproduction and disclosure by the US Government is
 subject to restrictions as set forth in subparagraphs (a)
 and (c) of the Commercial Computer Software - Restricted
 Rights clause in FAR 52.227-19.
  
 Gaussian, Inc.
 340 Quinnipiac St., Bldg. 40, Wallingford CT 06492
  
  
 ---------------------------------------------------------------
 Warning -- This program may not be used in any manner that
 competes with the business of Gaussian, Inc. or will provide
 assistance to any competitor of Gaussian, Inc.  The licensee
 of this program is prohibited from giving any competitor of
 Gaussian, Inc. access to this program.  By using this program,
 the user acknowledges that Gaussian, Inc. is engaged in the
 business of creating and licensing software in the field of
 computational chemistry and represents and warrants to the
 licensee that it is not a competitor of Gaussian, Inc. and that
 it will not use this program in any manner prohibited above.
 ---------------------------------------------------------------
  

 Cite this work as:
 Gaussian 16, Revision C.01,
 M. J. Frisch, G. W. Trucks, H. B. Schlegel, G. E. Scuseria, 
 M. A. Robb, J. R. Cheeseman, G. Scalmani, V. Barone, 
 G. A. Petersson, H. Nakatsuji, X. Li, M. Caricato, A. V. Marenich, 
 J. Bloino, B. G. Janesko, R. Gomperts, B. Mennucci, H. P. Hratchian, 
 J. V. Ortiz, A. F. Izmaylov, J. L. Sonnenberg, D. Williams-Young, 
 F. Ding, F. Lipparini, F. Egidi, J. Goings, B. Peng, A. Petrone, 
 T. Henderson, D. Ranasinghe, V. G. Zakrzewski, J. Gao, N. Rega, 
 G. Zheng, W. Liang, M. Hada, M. Ehara, K. Toyota, R. Fukuda, 
 J. Hasegawa, M. Ishida, T. Nakajima, Y. Honda, O. Kitao, H. Nakai, 
 T. Vreven, K. Throssell, J. A. Montgomery, Jr., J. E. Peralta, 
 F. Ogliaro, M. J. Bearpark, J. J. Heyd, E. N. Brothers, K. N. Kudin, 
 V. N. Staroverov, T. A. Keith, R. Kobayashi, J. Normand, 
 K. Raghavachari, A. P. Rendell, J. C. Burant, S. S. Iyengar, 
 J. Tomasi, M. Cossi, J. M. Millam, M. Klene, C. Adamo, R. Cammi, 
 J. W. Ochterski, R. L. Martin, K. Morokuma, O. Farkas, 
 J. B. Foresman, and D. J. Fox, Gaussian, Inc., Wallingford CT, 2019.
 
 ******************************************
 Gaussian 16:  ES64L-G16RevC.01  3-Jul-2019
                13-May-2025 
 ******************************************
 %chk=6_global_opt.chk
 %mem=120GB
 %CPU=0-39
 SetSPE:  set environment variable "MP_BIND" = "yes"
 SetSPE:  set environment variable "MP_BLIST" = "0,1,2,3,4,5,6,7,8,9,10,11,12,13,14,15,16,17,18,19,20,21,22,23,24,25,26,27,28,29,30,31,32,33,34,35,36,37,38,39"
 Will use up to   40 processors via shared memory.
 ----------------------------------------------------------------------
 #p wB97XD/Gen Geom=Checkpoint Guess=Read SCRF(SMD,Solvent=Ethanol) Opt
  freq
 ----------------------------------------------------------------------
 1/18=20,19=15,26=3,29=2,38=1/1,3;
 2/9=110,12=2,40=1/2;
 3/5=7,11=2,14=-4,25=1,30=1,70=32201,71=1,72=4,74=-58,116=-2/1,2,3;
 4/5=1/1;
 5/5=2,38=6,53=4/2;
 6/7=2,8=2,9=2,10=2,28=1/1;
 7//1,2,3,16;
 1/18=20,19=15,26=3/3(2);
 2/9=110/2;
 99//99;
 2/9=110/2;
 3/5=7,6=1,11=2,14=-2,25=1,30=1,70=32205,71=1,72=4,74=-58,82=7/1,2,3;
 4/5=5,16=3,69=1/1;
 5/5=2,38=5,53=4/2;
 7//1,2,3,16;
 1/18=20,19=15,26=3/3(-5);
 2/9=110/2;
 6/7=2,8=2,9=2,10=2,19=2,28=1/1;
 99/9=1/99;
 Leave Link    1 at Tue May 13 12:25:26 2025, MaxMem= 16106127360 cpu:               0.1 elap:               0.1
 (Enter /cm/shared/apps/Gaussian/g16-C01/g16/l101.exe)
 ---------
 5 to 9 TS
 ---------
 Structure from the checkpoint file:  "6_global_opt.chk"
 Charge =  0 Multiplicity = 1
 Redundant internal coordinates found in file.  (old form).
 C,0,-0.7874981611,-1.4522119827,0.8369549838
 O,0,-0.2130294128,-1.1685090511,1.8679857715
 C,0,0.0869401866,-2.0926168973,-0.2650490007
 H,0,0.4515089128,-3.0460353257,0.1292222226
 F,0,-0.5968713605,-2.3489209118,-1.4457313459
 C,0,1.2799764814,-1.2014999234,-0.5582240027
 C,0,1.078746437,-0.0862643318,-1.5616308481
 N,0,2.3265825905,-1.4532527273,0.1123223251
 C,0,3.4481832711,-0.5959044808,0.048998654
 C,0,5.7030582268,1.029323247,0.1078035299
 C,0,3.5674685385,0.3799373624,1.0548836012
 C,0,4.450854899,-0.7560200081,-0.9000185568
 C,0,5.5806345709,0.0566722101,-0.8792956552
 C,0,4.7052071528,1.1899161997,1.0624905955
 H,0,4.337946707,-1.5341455256,-1.6516747549
 H,0,6.3590567917,-0.0751483626,-1.6261678071
 H,0,4.801850451,1.957065184,1.8290221889
 H,0,6.581457143,1.6696343886,0.1392243348
 N,0,2.5261013488,0.5629832396,1.9623291585
 H,0,1.8948562658,-0.2271063598,2.0603139196
 H,0,2.8066839756,0.9441157147,2.8541996664
 H,0,1.9983454068,0.5043707489,-1.6058598282
 C,0,-0.1058218102,0.790780159,-1.2214301546
 C,0,-2.3250105804,2.3831223967,-0.5192220132
 C,0,-1.2893802986,0.7302694358,-1.9557167403
 C,0,-0.0388165144,1.6640985851,-0.1344034667
 C,0,-1.1341072552,2.4469455039,0.207162473
 C,0,-2.3824672804,1.5141057484,-1.6084891171
 H,0,-1.3653951848,0.043642716,-2.7957229322
 H,0,0.8683035538,1.7068474097,0.4673732682
 H,0,-1.0654451493,3.1119955275,1.0664765416
 H,0,-3.303316543,1.4326033977,-2.1829994278
 C,0,-3.5142357442,3.2248179457,-0.1422711475
 C,0,-2.2442370875,-1.1817115453,0.672527683
 C,0,-4.9572459631,-0.5413217989,0.5362296004
 C,0,-2.7862049469,-0.2045807153,1.5144103229
 C,0,-3.0795534281,-1.848635966,-0.2288725842
 C,0,-4.4302860081,-1.5290338868,-0.2906724154
 C,0,-4.1325659315,0.1189495893,1.4423579459
 H,0,-2.1275589577,0.304215434,2.2112673376
 H,0,-2.6842823761,-2.6195991999,-0.8786264388
 H,0,-5.0752895887,-2.0572941386,-0.9883987966
 H,0,-4.5392372986,0.8905088334,2.0912450139
 H,0,-6.0140047684,-0.2899705572,0.4776310987
 H,0,-3.5436463535,4.150491869,-0.7308830907
 H,0,-3.4821028223,3.5049422776,0.9161280316
 H,0,-4.4498971401,2.6844581795,-0.3245107034
 H,0,0.9285700546,-0.5444816073,-2.5460024407
 Recover connectivity data from disk.
 ITRead=  0  0  0  0  0  0  0  0  0  0  0  0  0  0  0  0  0  0  0  0
 ITRead=  0  0  0  0  0  0  0  0  0  0  0  0  0  0  0  0  0  0  0  0
 ITRead=  0  0  0  0  0  0  0  0
 MicOpt= -1 -1 -1 -1 -1 -1 -1 -1 -1 -1 -1 -1 -1 -1 -1 -1 -1 -1 -1 -1
 MicOpt= -1 -1 -1 -1 -1 -1 -1 -1 -1 -1 -1 -1 -1 -1 -1 -1 -1 -1 -1 -1
 MicOpt= -1 -1 -1 -1 -1 -1 -1 -1
 NAtoms=     48 NQM=       48 NQMF=       0 NMMI=      0 NMMIF=      0
                NMic=       0 NMicF=      0.
                    Isotopes and Nuclear Properties:
 (Nuclear quadrupole moments (NQMom) in fm**2, nuclear magnetic moments (NMagM)
  in nuclear magnetons)

  Atom         1           2           3           4           5           6           7           8           9          10
 IAtWgt=          12          16          12           1          19          12          12          14          12          12
 AtmWgt=  12.0000000  15.9949146  12.0000000   1.0078250  18.9984032  12.0000000  12.0000000  14.0030740  12.0000000  12.0000000
 NucSpn=           0           0           0           1           1           0           0           2           0           0
 AtZEff=   3.6000000   5.6000000   3.6000000   1.0000000   6.7500000   3.6000000   3.6000000   4.5500000   3.6000000   3.6000000
 NQMom=    0.0000000   0.0000000   0.0000000   0.0000000   0.0000000   0.0000000   0.0000000   2.0440000   0.0000000   0.0000000
 NMagM=    0.0000000   0.0000000   0.0000000   2.7928460   2.6288670   0.0000000   0.0000000   0.4037610   0.0000000   0.0000000
 AtZNuc=   6.0000000   8.0000000   6.0000000   1.0000000   9.0000000   6.0000000   6.0000000   7.0000000   6.0000000   6.0000000

  Atom        11          12          13          14          15          16          17          18          19          20
 IAtWgt=          12          12          12          12           1           1           1           1          14           1
 AtmWgt=  12.0000000  12.0000000  12.0000000  12.0000000   1.0078250   1.0078250   1.0078250   1.0078250  14.0030740   1.0078250
 NucSpn=           0           0           0           0           1           1           1           1           2           1
 AtZEff=   3.6000000   3.6000000   3.6000000   3.6000000   1.0000000   1.0000000   1.0000000   1.0000000   4.5500000   1.0000000
 NQMom=    0.0000000   0.0000000   0.0000000   0.0000000   0.0000000   0.0000000   0.0000000   0.0000000   2.0440000   0.0000000
 NMagM=    0.0000000   0.0000000   0.0000000   0.0000000   2.7928460   2.7928460   2.7928460   2.7928460   0.4037610   2.7928460
 AtZNuc=   6.0000000   6.0000000   6.0000000   6.0000000   1.0000000   1.0000000   1.0000000   1.0000000   7.0000000   1.0000000

  Atom        21          22          23          24          25          26          27          28          29          30
 IAtWgt=           1           1          12          12          12          12          12          12           1           1
 AtmWgt=   1.0078250   1.0078250  12.0000000  12.0000000  12.0000000  12.0000000  12.0000000  12.0000000   1.0078250   1.0078250
 NucSpn=           1           1           0           0           0           0           0           0           1           1
 AtZEff=   1.0000000   1.0000000   3.6000000   3.6000000   3.6000000   3.6000000   3.6000000   3.6000000   1.0000000   1.0000000
 NQMom=    0.0000000   0.0000000   0.0000000   0.0000000   0.0000000   0.0000000   0.0000000   0.0000000   0.0000000   0.0000000
 NMagM=    2.7928460   2.7928460   0.0000000   0.0000000   0.0000000   0.0000000   0.0000000   0.0000000   2.7928460   2.7928460
 AtZNuc=   1.0000000   1.0000000   6.0000000   6.0000000   6.0000000   6.0000000   6.0000000   6.0000000   1.0000000   1.0000000

  Atom        31          32          33          34          35          36          37          38          39          40
 IAtWgt=           1           1          12          12          12          12          12          12          12           1
 AtmWgt=   1.0078250   1.0078250  12.0000000  12.0000000  12.0000000  12.0000000  12.0000000  12.0000000  12.0000000   1.0078250
 NucSpn=           1           1           0           0           0           0           0           0           0           1
 AtZEff=   1.0000000   1.0000000   3.6000000   3.6000000   3.6000000   3.6000000   3.6000000   3.6000000   3.6000000   1.0000000
 NQMom=    0.0000000   0.0000000   0.0000000   0.0000000   0.0000000   0.0000000   0.0000000   0.0000000   0.0000000   0.0000000
 NMagM=    2.7928460   2.7928460   0.0000000   0.0000000   0.0000000   0.0000000   0.0000000   0.0000000   0.0000000   2.7928460
 AtZNuc=   1.0000000   1.0000000   6.0000000   6.0000000   6.0000000   6.0000000   6.0000000   6.0000000   6.0000000   1.0000000

  Atom        41          42          43          44          45          46          47          48
 IAtWgt=           1           1           1           1           1           1           1           1
 AtmWgt=   1.0078250   1.0078250   1.0078250   1.0078250   1.0078250   1.0078250   1.0078250   1.0078250
 NucSpn=           1           1           1           1           1           1           1           1
 AtZEff=   1.0000000   1.0000000   1.0000000   1.0000000   1.0000000   1.0000000   1.0000000   1.0000000
 NQMom=    0.0000000   0.0000000   0.0000000   0.0000000   0.0000000   0.0000000   0.0000000   0.0000000
 NMagM=    2.7928460   2.7928460   2.7928460   2.7928460   2.7928460   2.7928460   2.7928460   2.7928460
 AtZNuc=   1.0000000   1.0000000   1.0000000   1.0000000   1.0000000   1.0000000   1.0000000   1.0000000
 Leave Link  101 at Tue May 13 12:25:26 2025, MaxMem= 16106127360 cpu:               0.7 elap:               0.3
 (Enter /cm/shared/apps/Gaussian/g16-C01/g16/l103.exe)

 GradGradGradGradGradGradGradGradGradGradGradGradGradGradGradGradGradGrad
 Berny optimization.
 Initialization pass.
                           ----------------------------
                           !    Initial Parameters    !
                           ! (Angstroms and Degrees)  !
 --------------------------                            --------------------------
 ! Name  Definition              Value          Derivative Info.                !
 --------------------------------------------------------------------------------
 ! R1    R(1,2)                  1.2139         estimate D2E/DX2                !
 ! R2    R(1,3)                  1.5457         estimate D2E/DX2                !
 ! R3    R(1,34)                 1.4907         estimate D2E/DX2                !
 ! R4    R(3,4)                  1.0942         estimate D2E/DX2                !
 ! R5    R(3,5)                  1.3883         estimate D2E/DX2                !
 ! R6    R(3,6)                  1.5177         estimate D2E/DX2                !
 ! R7    R(6,7)                  1.5136         estimate D2E/DX2                !
 ! R8    R(6,8)                  1.2682         estimate D2E/DX2                !
 ! R9    R(7,22)                 1.0938         estimate D2E/DX2                !
 ! R10   R(7,23)                 1.5127         estimate D2E/DX2                !
 ! R11   R(7,48)                 1.0961         estimate D2E/DX2                !
 ! R12   R(8,9)                  1.4132         estimate D2E/DX2                !
 ! R13   R(9,11)                 1.4065         estimate D2E/DX2                !
 ! R14   R(9,12)                 1.3898         estimate D2E/DX2                !
 ! R15   R(10,13)                1.3912         estimate D2E/DX2                !
 ! R16   R(10,14)                1.3903         estimate D2E/DX2                !
 ! R17   R(10,18)                1.0875         estimate D2E/DX2                !
 ! R18   R(11,14)                1.3966         estimate D2E/DX2                !
 ! R19   R(11,19)                1.3933         estimate D2E/DX2                !
 ! R20   R(12,13)                1.3919         estimate D2E/DX2                !
 ! R21   R(12,15)                1.0878         estimate D2E/DX2                !
 ! R22   R(13,16)                1.0868         estimate D2E/DX2                !
 ! R23   R(14,17)                1.0888         estimate D2E/DX2                !
 ! R24   R(19,20)                1.016          estimate D2E/DX2                !
 ! R25   R(19,21)                1.0097         estimate D2E/DX2                !
 ! R26   R(23,25)                1.3941         estimate D2E/DX2                !
 ! R27   R(23,26)                1.396          estimate D2E/DX2                !
 ! R28   R(24,27)                1.3964         estimate D2E/DX2                !
 ! R29   R(24,28)                1.3946         estimate D2E/DX2                !
 ! R30   R(24,33)                1.5049         estimate D2E/DX2                !
 ! R31   R(25,28)                1.3892         estimate D2E/DX2                !
 ! R32   R(25,29)                1.0876         estimate D2E/DX2                !
 ! R33   R(26,27)                1.3889         estimate D2E/DX2                !
 ! R34   R(26,30)                1.0894         estimate D2E/DX2                !
 ! R35   R(27,31)                1.0888         estimate D2E/DX2                !
 ! R36   R(28,32)                1.0884         estimate D2E/DX2                !
 ! R37   R(33,45)                1.0974         estimate D2E/DX2                !
 ! R38   R(33,46)                1.0953         estimate D2E/DX2                !
 ! R39   R(33,47)                1.0957         estimate D2E/DX2                !
 ! R40   R(34,36)                1.399          estimate D2E/DX2                !
 ! R41   R(34,37)                1.3982         estimate D2E/DX2                !
 ! R42   R(35,38)                1.3918         estimate D2E/DX2                !
 ! R43   R(35,39)                1.3918         estimate D2E/DX2                !
 ! R44   R(35,44)                1.0878         estimate D2E/DX2                !
 ! R45   R(36,39)                1.3866         estimate D2E/DX2                !
 ! R46   R(36,40)                1.0855         estimate D2E/DX2                !
 ! R47   R(37,38)                1.3894         estimate D2E/DX2                !
 ! R48   R(37,41)                1.083          estimate D2E/DX2                !
 ! R49   R(38,42)                1.0872         estimate D2E/DX2                !
 ! R50   R(39,43)                1.0871         estimate D2E/DX2                !
 ! A1    A(2,1,3)              115.7634         estimate D2E/DX2                !
 ! A2    A(2,1,34)             120.9126         estimate D2E/DX2                !
 ! A3    A(3,1,34)             123.3234         estimate D2E/DX2                !
 ! A4    A(1,3,4)              107.0131         estimate D2E/DX2                !
 ! A5    A(1,3,5)              113.8396         estimate D2E/DX2                !
 ! A6    A(1,3,6)              109.826          estimate D2E/DX2                !
 ! A7    A(4,3,5)              108.0401         estimate D2E/DX2                !
 ! A8    A(4,3,6)              108.6201         estimate D2E/DX2                !
 ! A9    A(5,3,6)              109.3484         estimate D2E/DX2                !
 ! A10   A(3,6,7)              117.1398         estimate D2E/DX2                !
 ! A11   A(3,6,8)              115.4695         estimate D2E/DX2                !
 ! A12   A(7,6,8)              127.3351         estimate D2E/DX2                !
 ! A13   A(6,7,22)             108.2331         estimate D2E/DX2                !
 ! A14   A(6,7,23)             112.471          estimate D2E/DX2                !
 ! A15   A(6,7,48)             107.7904         estimate D2E/DX2                !
 ! A16   A(22,7,23)            110.7556         estimate D2E/DX2                !
 ! A17   A(22,7,48)            107.7338         estimate D2E/DX2                !
 ! A18   A(23,7,48)            109.6977         estimate D2E/DX2                !
 ! A19   A(6,8,9)              120.7212         estimate D2E/DX2                !
 ! A20   A(8,9,11)             117.141          estimate D2E/DX2                !
 ! A21   A(8,9,12)             122.2282         estimate D2E/DX2                !
 ! A22   A(11,9,12)            120.4693         estimate D2E/DX2                !
 ! A23   A(13,10,14)           120.3196         estimate D2E/DX2                !
 ! A24   A(13,10,18)           120.2154         estimate D2E/DX2                !
 ! A25   A(14,10,18)           119.4649         estimate D2E/DX2                !
 ! A26   A(9,11,14)            118.3824         estimate D2E/DX2                !
 ! A27   A(9,11,19)            119.5724         estimate D2E/DX2                !
 ! A28   A(14,11,19)           121.9452         estimate D2E/DX2                !
 ! A29   A(9,12,13)            120.5411         estimate D2E/DX2                !
 ! A30   A(9,12,15)            118.6445         estimate D2E/DX2                !
 ! A31   A(13,12,15)           120.8121         estimate D2E/DX2                !
 ! A32   A(10,13,12)           119.3549         estimate D2E/DX2                !
 ! A33   A(10,13,16)           120.6226         estimate D2E/DX2                !
 ! A34   A(12,13,16)           120.0217         estimate D2E/DX2                !
 ! A35   A(10,14,11)           120.9274         estimate D2E/DX2                !
 ! A36   A(10,14,17)           120.0744         estimate D2E/DX2                !
 ! A37   A(11,14,17)           118.998          estimate D2E/DX2                !
 ! A38   A(11,19,20)           115.1501         estimate D2E/DX2                !
 ! A39   A(11,19,21)           114.657          estimate D2E/DX2                !
 ! A40   A(20,19,21)           112.3961         estimate D2E/DX2                !
 ! A41   A(7,23,25)            121.4123         estimate D2E/DX2                !
 ! A42   A(7,23,26)            120.0169         estimate D2E/DX2                !
 ! A43   A(25,23,26)           118.5563         estimate D2E/DX2                !
 ! A44   A(27,24,28)           118.0277         estimate D2E/DX2                !
 ! A45   A(27,24,33)           121.2029         estimate D2E/DX2                !
 ! A46   A(28,24,33)           120.7694         estimate D2E/DX2                !
 ! A47   A(23,25,28)           120.7882         estimate D2E/DX2                !
 ! A48   A(23,25,29)           119.573          estimate D2E/DX2                !
 ! A49   A(28,25,29)           119.6224         estimate D2E/DX2                !
 ! A50   A(23,26,27)           120.4135         estimate D2E/DX2                !
 ! A51   A(23,26,30)           119.6462         estimate D2E/DX2                !
 ! A52   A(27,26,30)           119.9115         estimate D2E/DX2                !
 ! A53   A(24,27,26)           121.2545         estimate D2E/DX2                !
 ! A54   A(24,27,31)           119.4888         estimate D2E/DX2                !
 ! A55   A(26,27,31)           119.251          estimate D2E/DX2                !
 ! A56   A(24,28,25)           120.9572         estimate D2E/DX2                !
 ! A57   A(24,28,32)           119.5892         estimate D2E/DX2                !
 ! A58   A(25,28,32)           119.4411         estimate D2E/DX2                !
 ! A59   A(24,33,45)           111.0152         estimate D2E/DX2                !
 ! A60   A(24,33,46)           111.2165         estimate D2E/DX2                !
 ! A61   A(24,33,47)           110.9346         estimate D2E/DX2                !
 ! A62   A(45,33,46)           107.6597         estimate D2E/DX2                !
 ! A63   A(45,33,47)           107.6916         estimate D2E/DX2                !
 ! A64   A(46,33,47)           108.1726         estimate D2E/DX2                !
 ! A65   A(1,34,36)            116.0346         estimate D2E/DX2                !
 ! A66   A(1,34,37)            124.6346         estimate D2E/DX2                !
 ! A67   A(36,34,37)           119.3173         estimate D2E/DX2                !
 ! A68   A(38,35,39)           119.9428         estimate D2E/DX2                !
 ! A69   A(38,35,44)           119.986          estimate D2E/DX2                !
 ! A70   A(39,35,44)           120.0703         estimate D2E/DX2                !
 ! A71   A(34,36,39)           120.521          estimate D2E/DX2                !
 ! A72   A(34,36,40)           118.596          estimate D2E/DX2                !
 ! A73   A(39,36,40)           120.8752         estimate D2E/DX2                !
 ! A74   A(34,37,38)           119.9826         estimate D2E/DX2                !
 ! A75   A(34,37,41)           120.5507         estimate D2E/DX2                !
 ! A76   A(38,37,41)           119.4658         estimate D2E/DX2                !
 ! A77   A(35,38,37)           120.3251         estimate D2E/DX2                !
 ! A78   A(35,38,42)           120.1003         estimate D2E/DX2                !
 ! A79   A(37,38,42)           119.5745         estimate D2E/DX2                !
 ! A80   A(35,39,36)           119.8998         estimate D2E/DX2                !
 ! A81   A(35,39,43)           120.2425         estimate D2E/DX2                !
 ! A82   A(36,39,43)           119.8572         estimate D2E/DX2                !
 ! D1    D(2,1,3,4)             63.2774         estimate D2E/DX2                !
 ! D2    D(2,1,3,5)           -177.4299         estimate D2E/DX2                !
 ! D3    D(2,1,3,6)            -54.4496         estimate D2E/DX2                !
 ! D4    D(34,1,3,4)          -116.9945         estimate D2E/DX2                !
 ! D5    D(34,1,3,5)             2.2981         estimate D2E/DX2                !
 ! D6    D(34,1,3,6)           125.2785         estimate D2E/DX2                !
 ! D7    D(2,1,34,36)           21.6523         estimate D2E/DX2                !
 ! D8    D(2,1,34,37)         -156.996          estimate D2E/DX2                !
 ! D9    D(3,1,34,36)         -158.0623         estimate D2E/DX2                !
 ! D10   D(3,1,34,37)           23.2894         estimate D2E/DX2                !
 ! D11   D(1,3,6,7)            -85.7139         estimate D2E/DX2                !
 ! D12   D(1,3,6,8)             91.7747         estimate D2E/DX2                !
 ! D13   D(4,3,6,7)            157.5629         estimate D2E/DX2                !
 ! D14   D(4,3,6,8)            -24.9485         estimate D2E/DX2                !
 ! D15   D(5,3,6,7)             39.8747         estimate D2E/DX2                !
 ! D16   D(5,3,6,8)           -142.6366         estimate D2E/DX2                !
 ! D17   D(3,6,7,22)           175.8546         estimate D2E/DX2                !
 ! D18   D(3,6,7,23)            53.169          estimate D2E/DX2                !
 ! D19   D(3,6,7,48)           -67.8814         estimate D2E/DX2                !
 ! D20   D(8,6,7,22)            -1.2935         estimate D2E/DX2                !
 ! D21   D(8,6,7,23)          -123.9792         estimate D2E/DX2                !
 ! D22   D(8,6,7,48)           114.9704         estimate D2E/DX2                !
 ! D23   D(3,6,8,9)           -172.2838         estimate D2E/DX2                !
 ! D24   D(7,6,8,9)              4.9052         estimate D2E/DX2                !
 ! D25   D(6,7,23,25)         -107.0192         estimate D2E/DX2                !
 ! D26   D(6,7,23,26)           71.5782         estimate D2E/DX2                !
 ! D27   D(22,7,23,25)         131.7261         estimate D2E/DX2                !
 ! D28   D(22,7,23,26)         -49.6765         estimate D2E/DX2                !
 ! D29   D(48,7,23,25)          12.9325         estimate D2E/DX2                !
 ! D30   D(48,7,23,26)        -168.4702         estimate D2E/DX2                !
 ! D31   D(6,8,9,11)            95.8026         estimate D2E/DX2                !
 ! D32   D(6,8,9,12)           -88.7997         estimate D2E/DX2                !
 ! D33   D(8,9,11,14)          176.3306         estimate D2E/DX2                !
 ! D34   D(8,9,11,19)           -7.2341         estimate D2E/DX2                !
 ! D35   D(12,9,11,14)           0.8474         estimate D2E/DX2                !
 ! D36   D(12,9,11,19)         177.2827         estimate D2E/DX2                !
 ! D37   D(8,9,12,13)         -176.0045         estimate D2E/DX2                !
 ! D38   D(8,9,12,15)            3.4449         estimate D2E/DX2                !
 ! D39   D(11,9,12,13)          -0.7565         estimate D2E/DX2                !
 ! D40   D(11,9,12,15)         178.6929         estimate D2E/DX2                !
 ! D41   D(14,10,13,12)         -0.1401         estimate D2E/DX2                !
 ! D42   D(14,10,13,16)       -179.8126         estimate D2E/DX2                !
 ! D43   D(18,10,13,12)        179.7868         estimate D2E/DX2                !
 ! D44   D(18,10,13,16)          0.1143         estimate D2E/DX2                !
 ! D45   D(13,10,14,11)          0.2527         estimate D2E/DX2                !
 ! D46   D(13,10,14,17)       -179.5691         estimate D2E/DX2                !
 ! D47   D(18,10,14,11)       -179.6748         estimate D2E/DX2                !
 ! D48   D(18,10,14,17)          0.5034         estimate D2E/DX2                !
 ! D49   D(9,11,14,10)          -0.5984         estimate D2E/DX2                !
 ! D50   D(9,11,14,17)         179.2254         estimate D2E/DX2                !
 ! D51   D(19,11,14,10)       -176.9446         estimate D2E/DX2                !
 ! D52   D(19,11,14,17)          2.8792         estimate D2E/DX2                !
 ! D53   D(9,11,19,20)          21.4043         estimate D2E/DX2                !
 ! D54   D(9,11,19,21)         154.1432         estimate D2E/DX2                !
 ! D55   D(14,11,19,20)       -162.2918         estimate D2E/DX2                !
 ! D56   D(14,11,19,21)        -29.5529         estimate D2E/DX2                !
 ! D57   D(9,12,13,10)           0.3931         estimate D2E/DX2                !
 ! D58   D(9,12,13,16)        -179.9325         estimate D2E/DX2                !
 ! D59   D(15,12,13,10)       -179.0443         estimate D2E/DX2                !
 ! D60   D(15,12,13,16)          0.6302         estimate D2E/DX2                !
 ! D61   D(7,23,25,28)         178.1492         estimate D2E/DX2                !
 ! D62   D(7,23,25,29)          -0.3726         estimate D2E/DX2                !
 ! D63   D(26,23,25,28)         -0.4681         estimate D2E/DX2                !
 ! D64   D(26,23,25,29)       -178.9899         estimate D2E/DX2                !
 ! D65   D(7,23,26,27)        -178.2641         estimate D2E/DX2                !
 ! D66   D(7,23,26,30)          -0.2175         estimate D2E/DX2                !
 ! D67   D(25,23,26,27)          0.373          estimate D2E/DX2                !
 ! D68   D(25,23,26,30)        178.4197         estimate D2E/DX2                !
 ! D69   D(28,24,27,26)         -0.4312         estimate D2E/DX2                !
 ! D70   D(28,24,27,31)       -179.5554         estimate D2E/DX2                !
 ! D71   D(33,24,27,26)        179.5685         estimate D2E/DX2                !
 ! D72   D(33,24,27,31)          0.4443         estimate D2E/DX2                !
 ! D73   D(27,24,28,25)          0.3358         estimate D2E/DX2                !
 ! D74   D(27,24,28,32)        179.0449         estimate D2E/DX2                !
 ! D75   D(33,24,28,25)       -179.6639         estimate D2E/DX2                !
 ! D76   D(33,24,28,32)         -0.9548         estimate D2E/DX2                !
 ! D77   D(27,24,33,45)         95.5725         estimate D2E/DX2                !
 ! D78   D(27,24,33,46)        -24.2783         estimate D2E/DX2                !
 ! D79   D(27,24,33,47)       -144.7234         estimate D2E/DX2                !
 ! D80   D(28,24,33,45)        -84.4278         estimate D2E/DX2                !
 ! D81   D(28,24,33,46)        155.7214         estimate D2E/DX2                !
 ! D82   D(28,24,33,47)         35.2763         estimate D2E/DX2                !
 ! D83   D(23,25,28,24)          0.113          estimate D2E/DX2                !
 ! D84   D(23,25,28,32)       -178.598          estimate D2E/DX2                !
 ! D85   D(29,25,28,24)        178.6341         estimate D2E/DX2                !
 ! D86   D(29,25,28,32)         -0.0769         estimate D2E/DX2                !
 ! D87   D(23,26,27,24)          0.0781         estimate D2E/DX2                !
 ! D88   D(23,26,27,31)        179.2044         estimate D2E/DX2                !
 ! D89   D(30,26,27,24)       -177.9633         estimate D2E/DX2                !
 ! D90   D(30,26,27,31)          1.1629         estimate D2E/DX2                !
 ! D91   D(1,34,36,39)        -179.864          estimate D2E/DX2                !
 ! D92   D(1,34,36,40)           1.1352         estimate D2E/DX2                !
 ! D93   D(37,34,36,39)         -1.1395         estimate D2E/DX2                !
 ! D94   D(37,34,36,40)        179.8596         estimate D2E/DX2                !
 ! D95   D(1,34,37,38)         179.2313         estimate D2E/DX2                !
 ! D96   D(1,34,37,41)          -0.4059         estimate D2E/DX2                !
 ! D97   D(36,34,37,38)          0.6242         estimate D2E/DX2                !
 ! D98   D(36,34,37,41)       -179.013          estimate D2E/DX2                !
 ! D99   D(39,35,38,37)         -0.8263         estimate D2E/DX2                !
 ! D100  D(39,35,38,42)        179.0383         estimate D2E/DX2                !
 ! D101  D(44,35,38,37)        179.51           estimate D2E/DX2                !
 ! D102  D(44,35,38,42)         -0.6254         estimate D2E/DX2                !
 ! D103  D(38,35,39,36)          0.3133         estimate D2E/DX2                !
 ! D104  D(38,35,39,43)       -179.9385         estimate D2E/DX2                !
 ! D105  D(44,35,39,36)        179.9767         estimate D2E/DX2                !
 ! D106  D(44,35,39,43)         -0.2751         estimate D2E/DX2                !
 ! D107  D(34,36,39,35)          0.6729         estimate D2E/DX2                !
 ! D108  D(34,36,39,43)       -179.0763         estimate D2E/DX2                !
 ! D109  D(40,36,39,35)        179.6507         estimate D2E/DX2                !
 ! D110  D(40,36,39,43)         -0.0984         estimate D2E/DX2                !
 ! D111  D(34,37,38,35)          0.3517         estimate D2E/DX2                !
 ! D112  D(34,37,38,42)       -179.5136         estimate D2E/DX2                !
 ! D113  D(41,37,38,35)        179.9929         estimate D2E/DX2                !
 ! D114  D(41,37,38,42)          0.1276         estimate D2E/DX2                !
 --------------------------------------------------------------------------------
 Trust Radius=3.00D-01 FncErr=1.00D-07 GrdErr=1.00D-06 EigMax=2.50D+02 EigMin=1.00D-04
 Number of steps in this run=    256 maximum allowed number of steps=    288.
 GradGradGradGradGradGradGradGradGradGradGradGradGradGradGradGradGradGrad

 Leave Link  103 at Tue May 13 12:25:26 2025, MaxMem= 16106127360 cpu:               0.1 elap:               0.0
 (Enter /cm/shared/apps/Gaussian/g16-C01/g16/l202.exe)
                          Input orientation:                          
 ---------------------------------------------------------------------
 Center     Atomic      Atomic             Coordinates (Angstroms)
 Number     Number       Type             X           Y           Z
 ---------------------------------------------------------------------
      1          6           0       -0.787498   -1.452212    0.836955
      2          8           0       -0.213029   -1.168509    1.867986
      3          6           0        0.086940   -2.092617   -0.265049
      4          1           0        0.451509   -3.046035    0.129222
      5          9           0       -0.596871   -2.348921   -1.445731
      6          6           0        1.279976   -1.201500   -0.558224
      7          6           0        1.078746   -0.086264   -1.561631
      8          7           0        2.326583   -1.453253    0.112322
      9          6           0        3.448183   -0.595904    0.048999
     10          6           0        5.703058    1.029323    0.107804
     11          6           0        3.567469    0.379937    1.054884
     12          6           0        4.450855   -0.756020   -0.900019
     13          6           0        5.580635    0.056672   -0.879296
     14          6           0        4.705207    1.189916    1.062491
     15          1           0        4.337947   -1.534146   -1.651675
     16          1           0        6.359057   -0.075148   -1.626168
     17          1           0        4.801850    1.957065    1.829022
     18          1           0        6.581457    1.669634    0.139224
     19          7           0        2.526101    0.562983    1.962329
     20          1           0        1.894856   -0.227106    2.060314
     21          1           0        2.806684    0.944116    2.854200
     22          1           0        1.998345    0.504371   -1.605860
     23          6           0       -0.105822    0.790780   -1.221430
     24          6           0       -2.325011    2.383122   -0.519222
     25          6           0       -1.289380    0.730269   -1.955717
     26          6           0       -0.038817    1.664099   -0.134403
     27          6           0       -1.134107    2.446946    0.207162
     28          6           0       -2.382467    1.514106   -1.608489
     29          1           0       -1.365395    0.043643   -2.795723
     30          1           0        0.868304    1.706847    0.467373
     31          1           0       -1.065445    3.111996    1.066477
     32          1           0       -3.303317    1.432603   -2.182999
     33          6           0       -3.514236    3.224818   -0.142271
     34          6           0       -2.244237   -1.181712    0.672528
     35          6           0       -4.957246   -0.541322    0.536230
     36          6           0       -2.786205   -0.204581    1.514410
     37          6           0       -3.079553   -1.848636   -0.228873
     38          6           0       -4.430286   -1.529034   -0.290672
     39          6           0       -4.132566    0.118950    1.442358
     40          1           0       -2.127559    0.304215    2.211267
     41          1           0       -2.684282   -2.619599   -0.878626
     42          1           0       -5.075290   -2.057294   -0.988399
     43          1           0       -4.539237    0.890509    2.091245
     44          1           0       -6.014005   -0.289971    0.477631
     45          1           0       -3.543646    4.150492   -0.730883
     46          1           0       -3.482103    3.504942    0.916128
     47          1           0       -4.449897    2.684458   -0.324511
     48          1           0        0.928570   -0.544482   -2.546002
 ---------------------------------------------------------------------
                    Distance matrix (angstroms):
                    1          2          3          4          5
     1  C    0.000000
     2  O    1.213889   0.000000
     3  C    1.545695   2.343884   0.000000
     4  H    2.139228   2.643864   1.094243   0.000000
     5  F    2.459895   3.538563   1.388273   2.016321   0.000000
     6  C    2.506757   2.848973   1.517688   2.135709   2.372088
     7  C    3.331951   3.821284   2.586553   3.465928   2.817932
     8  N    3.197279   3.100494   2.359490   2.460314   3.431667
     9  C    4.392623   4.128083   3.692794   3.871645   4.655078
    10  C    6.986916   6.552007   6.436327   6.647389   7.315403
    11  C    4.729693   4.165451   4.468761   4.722641   5.571487
    12  C    5.562563   5.439100   4.607975   4.722105   5.321154
    13  C    6.765749   6.528029   5.931056   6.078802   6.653518
    14  C    6.099305   5.513623   5.819431   6.075214   6.850298
    15  H    5.698261   5.764814   4.506182   4.534512   5.005867
    16  H    7.683523   7.523089   6.727724   6.841541   7.320351
    17  H    6.621796   5.909294   6.558616   6.844400   7.642756
    18  H    8.033322   7.563645   7.516430   7.733945   8.377904
    19  N    4.038245   3.241883   4.238270   4.548542   5.463243
    20  H    3.192572   2.316552   3.486546   3.709276   4.796161
    21  H    4.767579   3.815032   5.133075   5.375282   6.396693
    22  H    4.190046   4.444807   3.492218   4.243654   3.860319
    23  C    3.119719   3.659890   3.043978   4.105610   3.185775
    24  C    4.348902   4.772139   5.090614   6.132316   5.122218
    25  C    3.579682   4.402794   3.566694   4.651682   3.197040
    26  C    3.348948   3.473266   3.761089   4.742919   4.258560
    27  C    3.964871   4.083899   4.724571   5.717787   5.101080
    28  C    4.162111   4.897832   4.572882   5.643221   4.258852
    29  H    3.970881   4.954537   3.616240   4.626290   2.852625
    30  H    3.585795   3.376192   3.947518   4.783091   4.717623
    31  H    4.578419   4.437539   5.494447   6.411001   6.029292
    32  H    4.875616   5.720677   5.253528   6.285164   4.708326
    33  C    5.501690   5.851531   6.423290   7.424583   6.424686
    34  C    1.490736   2.356926   2.672674   3.322338   2.926297
    35  C    4.278663   4.967346   5.337825   5.974435   5.119419
    36  C    2.451603   2.770452   3.871191   4.524975   4.260729
    37  C    2.558644   3.616123   3.176085   3.745717   2.809758
    38  C    3.814099   4.751319   4.552320   5.129281   4.086740
    39  C    3.744935   4.147466   5.060681   5.723216   5.189661
    40  H    2.601833   2.439710   4.096456   4.712821   4.770301
    41  H    2.811370   3.969462   2.886843   3.321264   2.179945
    42  H    4.699276   5.708804   5.212782   5.724700   4.511145
    43  H    4.597514   4.796402   5.987711   6.652327   6.208571
    44  H    5.366217   6.029613   6.404892   7.037055   6.106057
    45  H    6.437760   6.792562   7.237028   8.275932   7.171949
    46  H    5.642742   5.782216   6.742842   7.681655   6.940508
    47  H    5.645725   6.132165   6.588389   7.554350   6.437224
    48  H    3.900419   4.601734   2.882328   3.693533   2.606448
                    6          7          8          9         10
     6  C    0.000000
     7  C    1.513628   0.000000
     8  N    1.268226   2.495570   0.000000
     9  C    2.331649   2.909999   1.413168   0.000000
    10  C    4.998381   5.041409   4.190918   2.780159   0.000000
    11  C    3.214915   3.641048   2.405994   1.406521   2.424749
    12  C    3.220209   3.501060   2.454282   1.389828   2.402326
    13  C    4.492410   4.555547   3.721832   2.415561   1.391187
    14  C    4.480825   4.654661   3.680627   2.407578   1.390296
    15  H    3.264578   3.567472   2.676530   2.136414   3.395683
    16  H    5.310954   5.280716   4.602431   3.398611   2.157973
    17  H    5.298969   5.434448   4.550195   3.393899   2.153015
    18  H    6.069229   6.021288   5.277983   3.867585   1.087460
    19  N    3.319551   3.864538   2.743636   2.419523   3.708071
    20  H    2.860815   3.715421   2.341900   2.567922   4.460192
    21  H    4.310352   4.852526   3.673658   3.263792   3.992360
    22  H    2.126873   1.093832   2.625296   2.459917   4.115473
    23  C    2.515842   1.512662   3.568077   4.020925   5.963795
    24  C    5.083992   4.332441   6.062503   6.521292   8.165526
    25  C    3.505184   2.535755   4.703163   5.312450   7.296694
    26  C    3.182844   2.519860   3.920952   4.159377   5.781931
    27  C    4.441258   3.800329   5.215066   5.502848   6.983291
    28  C    4.678789   3.813578   5.825938   6.418403   8.279879
    29  H    3.681681   2.741111   4.932355   5.627788   7.704873
    30  H    3.111239   2.715952   3.498410   3.483315   4.895220
    31  H    5.171740   4.661906   5.766954   5.929302   7.146273
    32  H    5.530368   4.679266   6.729965   7.394553   9.301892
    33  C    6.538331   5.837237   7.487611   7.944167   9.478462
    34  C    3.732991   4.151348   4.613020   5.756354   8.268439
    35  C    6.366837   6.406348   7.352923   8.419716  10.783903
    36  C    4.671562   4.941040   5.446616   6.416242   8.693023
    37  C    4.419588   4.708891   5.431303   6.652661   9.248258
    38  C    5.725903   5.834926   6.769300   7.940805  10.458902
    39  C    5.919589   6.018624   6.779485   7.740816   9.967413
    40  H    4.642043   4.966652   5.228159   6.047687   8.140572
    41  H    4.222441   4.587447   5.239381   6.524030   9.199737
    42  H    6.427040   6.487350   7.507607   8.709847  11.265063
    43  H    6.727513   6.771952   7.519896   8.377296  10.433500
    44  H    7.423345   7.382900   8.429239   9.476831  11.796901
    45  H    7.207008   6.325090   8.159200   8.486588   9.795235
    46  H    6.855779   6.311688   7.679234   8.099242   9.547212
    47  H    6.927246   6.306605   7.951865   8.560372  10.296061
    48  H    2.122834   1.096131   3.137992   3.617337   5.684653
                   11         12         13         14         15
    11  C    0.000000
    12  C    2.427429   0.000000
    13  C    2.810407   1.391869   0.000000
    14  C    1.396629   2.775393   2.412706   0.000000
    15  H    3.403352   1.087757   2.161375   3.862912   0.000000
    16  H    3.897192   2.152235   1.086801   3.400660   2.492832
    17  H    2.147166   3.864155   3.398968   1.088774   4.951667
    18  H    3.403803   3.391650   2.154223   2.145429   4.301728
    19  N    1.393344   3.692896   4.202542   2.439520   4.554312
    20  H    2.043777   3.946701   4.723007   3.301769   4.632052
    21  H    2.033379   4.437106   4.735118   2.622028   5.365580
    22  H    3.091470   2.846331   3.682543   3.862275   3.103447
    23  C    4.340905   4.822779   5.743845   5.340562   5.033634
    24  C    6.419647   7.477404   8.248712   7.304075   7.811686
    25  C    5.724983   6.022778   6.986381   6.727253   6.073453
    26  C    4.008586   5.157547   5.892106   4.915604   5.629115
    27  C    5.205379   6.532736   7.209824   6.034012   7.017673
    28  C    6.616769   7.235309   8.128150   7.581185   7.379544
    29  H    6.266850   6.169434   7.205567   7.283678   6.027136
    30  H    3.064531   4.557428   5.171330   3.917041   5.199310
    31  H    5.378491   7.018420   7.569109   6.082338   7.627032
    32  H    7.668095   8.158633   9.083910   8.644568   8.214183
    33  C    7.725093   8.936662   9.659038   8.552866   9.304988
    34  C    6.029997   6.890455   8.072817   7.353330   6.989368
    35  C    8.590022   9.519520  10.649330   9.830419   9.600689
    36  C    6.397030   7.649091   8.706439   7.633486   7.908563
    37  C    7.127234   7.638802   8.891125   8.455940   7.559271
    38  C    8.331793   8.935520  10.152806   9.627096   8.873233
    39  C    7.714194   8.940213   9.987002   8.910528   9.168170
    40  H    5.811738   7.353892   8.308376   6.985044   7.752719
    41  H    7.198616   7.374522   8.687421   8.537265   7.147553
    42  H    9.209363   9.615017  10.864137  10.507552   9.451065
    43  H    8.188615   9.616677  10.579754   9.306328   9.934425
    44  H    9.622195  10.565435  11.678916  10.836680  10.641655
    45  H    8.244635   9.381605  10.001694   8.945657   9.761274
    46  H    7.712416   9.186186   9.861406   8.509572   9.650865
    47  H    8.455276   9.559889  10.383863   9.379412   9.837895
    48  H    4.559026   3.893649   4.978052   5.503848   3.661025
                   16         17         18         19         20
    16  H    0.000000
    17  H    4.300363   0.000000
    18  H    2.492055   2.470837   0.000000
    19  N    5.289241   2.672128   4.581954   0.000000
    20  H    5.791574   3.643448   5.408552   1.016028   0.000000
    21  H    5.807921   2.461249   4.705994   1.009664   1.683284
    22  H    4.399097   4.665659   5.040642   3.607483   3.739866
    23  C    6.535159   5.894975   6.880659   4.137056   3.976009
    24  C    9.092934   7.515845   8.959229   5.744936   5.592368
    25  C    7.697785   7.275463   8.198858   5.471469   5.213869
    26  C    6.795817   5.231914   6.625928   3.491067   3.483178
    27  C    8.116007   6.173006   7.754919   4.475159   4.445148
    28  C    8.884835   7.976661   9.134037   6.144056   5.898087
    29  H    7.813394   7.942567   8.626136   6.168672   5.855223
    30  H    6.140586   4.170070   5.722691   2.508309   2.707665
    31  H    8.516540   6.028308   7.836793   4.494354   4.571728
    32  H    9.795143   9.058980  10.156656   7.205699   6.912405
    33  C   10.515400   8.640051  10.218652   6.928231   6.784205
    34  C    8.973581   7.799792   9.290181   5.240580   4.468704
    35  C   11.530481  10.156437  11.755323   7.697645   7.026583
    36  C    9.670357   7.896219   9.651783   5.386129   4.712839
    37  C    9.704899   8.990819  10.288287   6.483875   5.710909
    38  C   10.968466  10.093480  11.474963   7.605516   6.872378
    39  C   10.932871   9.129730  10.903810   6.693683   6.068891
    40  H    9.321613   7.134055   9.055644   4.667492   4.060162
    41  H    9.424173   9.182560  10.260968   6.734089   5.943896
    42  H   11.622389  11.027730  12.289885   8.564683   7.824779
    43  H   11.555279   9.405436  11.317565   7.074101   6.530511
    44  H   12.552481  11.129158  12.751480   8.710067   8.065911
    45  H   10.803754   9.000642  10.460854   7.547546   7.518740
    46  H   10.776305   8.476626  10.259005   6.771128   6.644474
    47  H   11.231350   9.526890  11.087637   7.641652   7.377025
    48  H    5.527798   6.356168   6.638365   4.909546   4.717265
                   21         22         23         24         25
    21  H    0.000000
    22  H    4.554000   0.000000
    23  C    5.011682   2.158086   0.000000
    24  C    6.307535   4.837551   2.820186   0.000000
    25  C    6.321295   3.313996   1.394148   2.422389   0.000000
    26  C    4.188914   2.767703   1.395995   2.427296   2.398568
    27  C    4.979472   4.107664   2.416843   1.396409   2.765707
    28  C    6.867880   4.495675   2.419944   1.394630   1.389174
    29  H    7.080870   3.597610   2.150148   3.402423   1.087587
    30  H    3.167968   2.649762   2.154102   3.409981   3.388314
    31  H    4.784249   4.829897   3.397563   2.152255   3.854402
    32  H    7.933732   5.413162   3.400077   2.151447   2.144964
    33  C    7.357613   6.319136   4.325091   1.504925   3.802807
    34  C    5.898359   5.102296   3.471400   3.759632   3.387490
    35  C    8.237604   7.352705   5.329182   4.073698   4.613023
    36  C    5.864720   5.755920   3.957274   3.323337   3.893098
    37  C    7.207814   5.763488   4.098142   4.308296   3.582941
    38  C    8.269246   6.869625   4.994881   4.448526   4.212139
    39  C    7.129333   6.857715   4.874607   3.498790   4.472620
    40  H    5.016930   5.624376   4.013425   3.437501   4.271747
    41  H    7.535567   5.675831   4.289133   5.028466   3.785168
    42  H    9.268200   7.548490   5.732490   5.244183   4.799930
    43  H    7.385630   7.520484   5.535245   3.734332   5.192798
    44  H    9.218221   8.316830   6.241911   4.663456   5.411483
    45  H    7.966201   6.691297   4.831867   2.157190   4.275495
    46  H    7.061359   6.737890   4.830642   2.158141   4.555692
    47  H    8.111163   6.926360   4.823015   2.154961   4.058147
    48  H    5.908081   1.768722   2.146481   4.823328   2.625401
                   26         27         28         29         30
    26  C    0.000000
    27  C    1.388949   0.000000
    28  C    2.772747   2.392736   0.000000
    29  H    3.386489   3.853139   2.146211   0.000000
    30  H    1.089417   2.150605   3.861847   4.289925   0.000000
    31  H    2.143008   1.088773   3.382786   4.941796   2.464295
    32  H    3.860997   3.383376   1.088425   2.461743   4.949960
    33  C    3.809783   2.528280   2.521355   4.666712   4.677879
    34  C    3.689668   3.823101   3.534059   3.781880   4.251326
    35  C    5.431811   4.863581   3.931169   4.934114   6.244680
    36  C    3.709271   3.386579   3.587393   4.545059   4.255030
    37  C    4.646968   4.735706   3.700987   3.620467   5.358339
    38  C    5.431898   5.188550   3.897551   4.259360   6.254647
    39  C    4.651069   3.991995   3.783778   5.062039   5.336732
    40  H    3.422616   3.097527   4.014891   5.071365   3.739483
    41  H    5.089442   5.408498   4.208481   3.536606   5.757666
    42  H    6.320137   6.103315   4.515606   4.630731   7.184312
    43  H    5.079935   4.191321   4.327651   5.888371   5.704811
    44  H    6.316316   5.601541   4.560116   5.695236   7.166139
    45  H    4.338407   3.096430   3.011488   5.086703   5.183871
    46  H    4.043333   2.671156   3.397988   5.498989   4.728696
    47  H    4.531546   3.366534   2.700480   4.753414   5.464985
    48  H    3.410201   4.558859   4.009948   2.381287   3.761987
                   31         32         33         34         35
    31  H    0.000000
    32  H    4.288067   0.000000
    33  C    2.733199   2.724168   0.000000
    34  C    4.469974   4.013767   4.657714   0.000000
    35  C    5.364140   3.745139   4.089798   2.790895   0.000000
    36  C    3.763155   4.076594   3.877550   1.399028   2.404922
    37  C    5.508396   3.825600   5.092778   1.398236   2.412505
    38  C    5.890939   3.690834   4.843581   2.413959   1.391772
    39  C    4.301958   3.944180   3.541158   2.418707   1.391806
    40  H    3.212828   4.686709   3.998992   2.142268   3.395263
    41  H    6.265400   4.301737   5.948803   2.160380   3.389309
    42  H    6.857326   4.092230   5.572569   3.397084   2.153276
    43  H    4.248810   4.482246   3.389428   3.402041   2.154749
    44  H    6.033934   4.170617   4.357392   3.878703   1.087819
    45  H    3.232717   3.090844   1.097361   5.664841   5.061319
    46  H    2.453008   3.732445   1.095313   4.853491   4.323497
    47  H    3.684040   2.517095   1.095747   4.561391   3.376971
    48  H    5.513250   4.685029   6.302703   4.564176   6.644019
                   36         37         38         39         40
    36  C    0.000000
    37  C    2.414126   0.000000
    38  C    2.777679   1.389404   0.000000
    39  C    1.386561   2.788053   2.409955   0.000000
    40  H    1.085494   3.390479   3.863037   2.155365   0.000000
    41  H    3.401371   1.082961   2.140923   3.870936   4.290230
    42  H    3.864778   2.145549   1.087157   3.396078   4.950122
    43  H    2.145945   3.875118   3.396997   1.087079   2.484821
    44  H    3.391297   3.396997   2.152611   2.153538   4.296861
    45  H    4.957995   6.037958   5.765148   4.617698   5.045334
    46  H    3.821358   5.489433   5.262731   3.487831   3.709020
    47  H    3.807368   4.736658   4.213674   3.131191   4.181983
    48  H    5.513804   4.809882   5.896880   6.477828   5.717677
                   41         42         43         44         45
    41  H    0.000000
    42  H    2.458689   0.000000
    43  H    4.958009   4.296638   0.000000
    44  H    4.284117   2.480698   2.484395   0.000000
    45  H    6.826014   6.399129   4.425279   5.223111   0.000000
    46  H    6.431770   6.091300   3.055110   4.583031   1.770076
    47  H    5.617603   4.828673   3.010334   3.455009   1.770786
    48  H    4.487645   6.384439   7.311647   7.576706   6.733361
                   46         47         48
    46  H    0.000000
    47  H    1.774543   0.000000
    48  H    6.916518   6.654997   0.000000
 Stoichiometry    C23H21FN2O
 Framework group  C1[X(C23H21FN2O)]
 Deg. of freedom   138
 Full point group                 C1      NOp   1
 RotChk:  IX=0 Diff= 3.40D-16
 Largest Abelian subgroup         C1      NOp   1
 Largest concise Abelian subgroup C1      NOp   1
                         Standard orientation:                         
 ---------------------------------------------------------------------
 Center     Atomic      Atomic             Coordinates (Angstroms)
 Number     Number       Type             X           Y           Z
 ---------------------------------------------------------------------
      1          6           0       -0.777353   -1.407485    0.927342
      2          8           0       -0.205321   -1.059419    1.939843
      3          6           0        0.102513   -2.103422   -0.135992
      4          1           0        0.475205   -3.029158    0.312874
      5          9           0       -0.579091   -2.433771   -1.299429
      6          6           0        1.287902   -1.220734   -0.481089
      7          6           0        1.077160   -0.167494   -1.547552
      8          7           0        2.336621   -1.424141    0.202439
      9          6           0        3.450865   -0.562404    0.088804
     10          6           0        5.691791    1.082640    0.051869
     11          6           0        3.561824    0.471265    1.036178
     12          6           0        4.454863   -0.768893   -0.849797
     13          6           0        5.577667    0.053223   -0.876936
     14          6           0        4.692610    1.289977    0.996100
     15          1           0        4.348595   -1.590348   -1.554874
     16          1           0        6.357183   -0.115174   -1.615267
     17          1           0        4.782707    2.101201    1.716674
     18          1           0        6.564695    1.731154    0.045561
     19          7           0        2.518936    0.697897    1.931964
     20          1           0        1.894456   -0.090505    2.076045
     21          1           0        2.796260    1.132628    2.800021
     22          1           0        1.991685    0.427381   -1.626513
     23          6           0       -0.114847    0.717729   -1.258338
     24          6           0       -2.347539    2.329254   -0.648808
     25          6           0       -1.297849    0.604539   -1.987270
     26          6           0       -0.055292    1.653325   -0.223971
     27          6           0       -1.157221    2.445353    0.072040
     28          6           0       -2.397583    1.397903   -1.685667
     29          1           0       -1.368006   -0.130399   -2.785887
     30          1           0        0.851433    1.738723    0.373848
     31          1           0       -1.094232    3.159812    0.891190
     32          1           0       -3.317706    1.275287   -2.254004
     33          6           0       -3.543901    3.181286   -0.320848
     34          6           0       -2.236347   -1.159423    0.748191
     35          6           0       -4.954722   -0.551175    0.576240
     36          6           0       -2.786629   -0.139637    1.532097
     37          6           0       -3.065946   -1.884730   -0.112481
     38          6           0       -4.419357   -1.580780   -0.192087
     39          6           0       -4.135702    0.167676    1.442026
     40          1           0       -2.132346    0.414416    2.197857
     41          1           0       -2.664114   -2.688781   -0.716499
     42          1           0       -5.059833   -2.154197   -0.857590
     43          1           0       -4.548939    0.972174    2.045149
     44          1           0       -6.013587   -0.312667    0.503653
     45          1           0       -3.581211    4.070878   -0.962280
     46          1           0       -3.514155    3.522752    0.719454
     47          1           0       -4.474919    2.623293   -0.470887
     48          1           0        0.930894   -0.683445   -2.503535
 ---------------------------------------------------------------------
 Rotational constants (GHZ):           0.3984091           0.1312374           0.1201759
 Leave Link  202 at Tue May 13 12:25:26 2025, MaxMem= 16106127360 cpu:               0.1 elap:               0.0
 (Enter /cm/shared/apps/Gaussian/g16-C01/g16/l301.exe)
 General basis read from cards:  (5D, 7F)
 Centers:       4     15     16     17     18     20     21     22     29     30
 Centers:      31     32     40     41     42     43     44     45     46     47
 Centers:      48
 S 3 1.00
     Exponent=  1.2251800000D+01 Coefficients=  2.3337100000D-02
     Exponent=  1.8687100000D+00 Coefficients=  1.5915000000D-01
     Exponent=  4.1820800000D-01 Coefficients=  5.0000000000D-01
 S 1 1.00
     Exponent=  1.0610000000D-01 Coefficients=  1.0000000000D+00
 S 1 1.00
     Exponent=  2.6525000000D-02 Coefficients=  1.0000000000D+00
 P 1 1.00
     Exponent=  1.0000000000D+00 Coefficients=  1.0000000000D+00
 P 1 1.00
     Exponent=  7.9575000000D-02 Coefficients=  1.0000000000D+00
 ****
 Centers:       1      3      6      7      9     10     11     12     13     14
 Centers:      23     24     25     26     27     28     33     34     35     36
 Centers:      37     38     39
 S 5 1.00
     Exponent=  1.2432000000D+03 Coefficients=  6.0336600000D-03
     Exponent=  1.8714500000D+02 Coefficients=  4.4957600000D-02
     Exponent=  4.2512600000D+01 Coefficients=  1.9790100000D-01
     Exponent=  1.1739300000D+01 Coefficients=  5.0000000000D-01
     Exponent=  3.5054800000D+00 Coefficients=  4.8036400000D-01
 S 2 1.00
     Exponent=  5.3908900000D+00 Coefficients= -7.0398000000D-02
     Exponent=  4.9334100000D-01 Coefficients=  5.0000000000D-01
 S 1 1.00
     Exponent=  1.4974100000D-01 Coefficients=  1.0000000000D+00
 S 1 1.00
     Exponent=  4.2849000000D-02 Coefficients=  1.0000000000D+00
 P 3 1.00
     Exponent=  9.1805600000D+00 Coefficients=  4.3170100000D-02
     Exponent=  1.9365800000D+00 Coefficients=  2.2499900000D-01
     Exponent=  5.2629600000D-01 Coefficients=  5.0000000000D-01
 P 1 1.00
     Exponent=  1.3631900000D-01 Coefficients=  1.0000000000D+00
 P 1 1.00
     Exponent=  3.4080000000D-02 Coefficients=  1.0000000000D+00
 D 1 1.00
     Exponent=  8.0000000000D-01 Coefficients=  1.0000000000D+00
 D 1 1.00
     Exponent=  1.0224000000D-01 Coefficients=  1.0000000000D+00
 ****
 Centers:       8     19
 S 5 1.00
     Exponent=  1.7263200000D+03 Coefficients=  5.9307700000D-03
     Exponent=  2.5982700000D+02 Coefficients=  4.4253900000D-02
     Exponent=  5.9033500000D+01 Coefficients=  1.9609600000D-01
     Exponent=  1.6350900000D+01 Coefficients=  5.0000000000D-01
     Exponent=  4.9108400000D+00 Coefficients=  4.8298700000D-01
 S 2 1.00
     Exponent=  7.7589400000D+00 Coefficients= -7.0335600000D-02
     Exponent=  7.0557300000D-01 Coefficients=  5.0000000000D-01
 S 1 1.00
     Exponent=  2.0928600000D-01 Coefficients=  1.0000000000D+00
 S 1 1.00
     Exponent=  5.8602000000D-02 Coefficients=  1.0000000000D+00
 P 3 1.00
     Exponent=  1.3184400000D+01 Coefficients=  4.4074700000D-02
     Exponent=  2.8186000000D+00 Coefficients=  2.3047800000D-01
     Exponent=  7.6557100000D-01 Coefficients=  5.0000000000D-01
 P 1 1.00
     Exponent=  1.9594900000D-01 Coefficients=  1.0000000000D+00
 P 1 1.00
     Exponent=  4.8987000000D-02 Coefficients=  1.0000000000D+00
 D 1 1.00
     Exponent=  9.0000000000D-01 Coefficients=  1.0000000000D+00
 D 1 1.00
     Exponent=  1.4696000000D-01 Coefficients=  1.0000000000D+00
 ****
 Centers:       2
 S 5 1.00
     Exponent=  2.2886400000D+03 Coefficients=  5.8546800000D-03
     Exponent=  3.4441600000D+02 Coefficients=  4.3733300000D-02
     Exponent=  7.8253800000D+01 Coefficients=  1.9479600000D-01
     Exponent=  2.1719500000D+01 Coefficients=  5.0000000000D-01
     Exponent=  6.5590700000D+00 Coefficients=  4.8461400000D-01
 S 2 1.00
     Exponent=  1.0465600000D+01 Coefficients= -7.1334300000D-02
     Exponent=  9.6435100000D-01 Coefficients=  5.0000000000D-01
 S 1 1.00
     Exponent=  2.8512700000D-01 Coefficients=  1.0000000000D+00
 S 1 1.00
     Exponent=  7.9596000000D-02 Coefficients=  1.0000000000D+00
 P 3 1.00
     Exponent=  1.7059000000D+01 Coefficients=  4.7443900000D-02
     Exponent=  3.6899900000D+00 Coefficients=  2.4268900000D-01
     Exponent=  9.9299600000D-01 Coefficients=  5.0000000000D-01
 P 1 1.00
     Exponent=  2.4492400000D-01 Coefficients=  1.0000000000D+00
 P 1 1.00
     Exponent=  6.1231000000D-02 Coefficients=  1.0000000000D+00
 D 1 1.00
     Exponent=  1.0000000000D+00 Coefficients=  1.0000000000D+00
 D 1 1.00
     Exponent=  1.8369000000D-01 Coefficients=  1.0000000000D+00
 ****
 Centers:       5
 S 5 1.00
     Exponent=  2.9315500000D+03 Coefficients=  5.7950400000D-03
     Exponent=  4.4112500000D+02 Coefficients=  4.3323800000D-02
     Exponent=  1.0023200000D+02 Coefficients=  1.9373900000D-01
     Exponent=  2.7865500000D+01 Coefficients=  5.0000000000D-01
     Exponent=  8.4447000000D+00 Coefficients=  4.8642000000D-01
 S 2 1.00
     Exponent=  1.3612300000D+01 Coefficients= -7.1978500000D-02
     Exponent=  1.2612200000D+00 Coefficients=  5.0000000000D-01
 S 1 1.00
     Exponent=  3.7080000000D-01 Coefficients=  1.0000000000D+00
 S 1 1.00
     Exponent=  1.0296000000D-01 Coefficients=  1.0000000000D+00
 P 3 1.00
     Exponent=  2.1930500000D+01 Coefficients=  4.8877100000D-02
     Exponent=  4.7855200000D+00 Coefficients=  2.4783000000D-01
     Exponent=  1.2837800000D+00 Coefficients=  5.0000000000D-01
 P 1 1.00
     Exponent=  3.1155800000D-01 Coefficients=  1.0000000000D+00
 P 1 1.00
     Exponent=  7.7889000000D-02 Coefficients=  1.0000000000D+00
 D 1 1.00
     Exponent=  1.1000000000D+00 Coefficients=  1.0000000000D+00
 D 1 1.00
     Exponent=  2.3367000000D-01 Coefficients=  1.0000000000D+00
 ****
 Ernie: Thresh=  0.10000D-02 Tol=  0.10000D-05 Strict=F.
 There are   864 symmetry adapted cartesian basis functions of A   symmetry.
 There are   810 symmetry adapted basis functions of A   symmetry.
   810 basis functions,  1203 primitive gaussians,   864 cartesian basis functions
    95 alpha electrons       95 beta electrons
       nuclear repulsion energy      2472.9454907526 Hartrees.
 IExCor= 4639 DFT=T Ex+Corr=wB97XD ExCW=0 ScaHFX=  1.000000
 ScaDFX=  1.000000  1.000000  1.000000  1.000000 ScalE2=  1.000000  1.000000
 IRadAn=      5 IRanWt=     -1 IRanGd=            0 ICorTp=0 IEmpDi=121
 HFx  wShort=  0.000000 wLong=  0.200000 cFull=  0.222036 cShort=  0.000000 cLong=  0.777964
 DFx  wShort=  0.000000 wLong=  0.200000 cFull=  0.000000 cShort=  0.000000 cLong=  1.000000
 NAtoms=   48 NActive=   48 NUniq=   48 SFac= 1.00D+00 NAtFMM=   60 NAOKFM=F Big=F
 Integral buffers will be    131072 words long.
 Raffenetti 2 integral format.
 Two-electron integral symmetry is turned on.
 R6Disp:  Grimme-D2 Dispersion energy=       -0.0467024026 Hartrees.
 Nuclear repulsion after empirical dispersion term =     2472.8987883500 Hartrees.
 ------------------------------------------------------------------------------
 Polarizable Continuum Model (PCM)
 =================================
 Model                : PCM.
 Atomic radii         : SMD-Coulomb.
 Polarization charges : Total charges.
 Charge compensation  : None.
 Solution method      : On-the-fly selection.
 Cavity type          : VdW (van der Waals Surface) (Alpha=1.000).
 Cavity algorithm     : GePol (No added spheres)
                        Default sphere list used, NSphG=   48.
                        Lebedev-Laikov grids with approx.  5.0 points / Ang**2.
                        Smoothing algorithm: York/Karplus (Gamma=1.0000).
                        Polarization charges: spherical gaussians, with
                                              point-specific exponents (IZeta= 3).
                        Self-potential: point-specific (ISelfS= 7).
                        Self-field    : sphere-specific E.n sum rule (ISelfD= 2).
 1st derivatives      : Analytical E(r).r(x)/FMM algorithm (CHGder, D1EAlg=3).
                        Cavity 1st derivative terms included.
 Solvent              : Ethanol, Eps=  24.852000 Eps(inf)=   1.852593
 ------------------------------------------------------------------------------
 GePol: Number of generator spheres                  =      48
 GePol: Total number of spheres                      =      48
 GePol: Number of exposed spheres                    =      48 (100.00%)
 GePol: Number of points                             =    3463
 GePol: Average weight of points                     =       0.11
 GePol: Minimum weight of points                     =   0.35D-10
 GePol: Maximum weight of points                     =    0.21501
 GePol: Number of points with low weight             =     228
 GePol: Fraction of low-weight points (<1% of avg)   =       6.58%
 GePol: Cavity surface area                          =    375.355 Ang**2
 GePol: Cavity volume                                =    375.937 Ang**3
 ------------------------------------------------------------------------------
 Atomic radii for non-electrostatic terms: SMD-CDS.
 ------------------------------------------------------------------------------
 PCM non-electrostatic energy =        -0.0030307561 Hartrees.
 Nuclear repulsion after PCM non-electrostatic terms =     2472.8957575940 Hartrees.
 Leave Link  301 at Tue May 13 12:25:26 2025, MaxMem= 16106127360 cpu:               0.2 elap:               0.1
 (Enter /cm/shared/apps/Gaussian/g16-C01/g16/l302.exe)
 NPDir=0 NMtPBC=     1 NCelOv=     1 NCel=       1 NClECP=     1 NCelD=      1
         NCelK=      1 NCelE2=     1 NClLst=     1 CellRange=     0.0.
 One-electron integrals computed using PRISM.
 One-electron integral symmetry used in STVInt
 NBasis=   810 RedAO= T EigKep=  1.33D-06  NBF=   810
 NBsUse=   803 1.00D-06 EigRej=  9.87D-07 NBFU=   803
 Precomputing XC quadrature grid using
 IXCGrd= 4 IRadAn=           5 IRanWt=          -1 IRanGd=           0 AccXCQ= 0.00D+00.
 Generated NRdTot=       0 NPtTot=           0 NUsed=           0 NTot=          32
 NSgBfM=   858   857   858   858   858 MxSgAt=    48 MxSgA2=    48.
 Leave Link  302 at Tue May 13 12:25:29 2025, MaxMem= 16106127360 cpu:              27.3 elap:               2.4
 (Enter /cm/shared/apps/Gaussian/g16-C01/g16/l303.exe)
 DipDrv:  MaxL=1.
 Leave Link  303 at Tue May 13 12:25:29 2025, MaxMem= 16106127360 cpu:               0.6 elap:               0.2
 (Enter /cm/shared/apps/Gaussian/g16-C01/g16/l401.exe)
 Initial guess from the checkpoint file:  "6_global_opt.chk"
 B after Tr=    -0.000000   -0.000000    0.000000
         Rot=    1.000000   -0.000000   -0.000000    0.000000 Ang=   0.00 deg.
 Guess basis will be translated and rotated to current coordinates.
 JPrj=2 DoOrth=T DoCkMO=T.
 Leave Link  401 at Tue May 13 12:25:32 2025, MaxMem= 16106127360 cpu:              13.2 elap:               3.4
 (Enter /cm/shared/apps/Gaussian/g16-C01/g16/l502.exe)
 Integral symmetry usage will be decided dynamically.
 Closed shell SCF:
 Using DIIS extrapolation, IDIIS=  1040.
 NGot= 16106127360 LenX= 16104590708 LenY= 16103843348
 Requested convergence on RMS density matrix=1.00D-08 within 128 cycles.
 Requested convergence on MAX density matrix=1.00D-06.
 Requested convergence on             energy=1.00D-06.
 No special actions if energy rises.
 Fock matrices will be formed incrementally for  20 cycles.

 Cycle   1  Pass 1  IDiag  1:
 FoFJK:  IHMeth= 1 ICntrl=       0 DoSepK=T KAlg= 0 I1Cent=           0 FoldK=F
 IRaf=         1 NMat=       1 IRICut=       1 DoRegI=T DoRafI=F ISym2E= 0 IDoP0=0 IntGTp=1.
 FoFCou: FMM=F IPFlag=           0 FMFlag=      100000 FMFlg1=           0
         NFxFlg=           0 DoJE=T BraDBF=F KetDBF=F FulRan=T
         wScrn=  0.000000 ICntrl=       500 IOpCl=  0 I1Cent=           0 NGrid=           0
         NMat0=    1 NMatS0=      1 NMatT0=    0 NMatD0=    1 NMtDS0=    0 NMtDT0=    0
 Symmetry not used in FoFCou.
 Inv3:  Mode=1 IEnd=    35977107.
 Iteration    1 A*A^-1 deviation from unit magnitude is 1.42D-14 for    751.
 Iteration    1 A*A^-1 deviation from orthogonality  is 5.18D-15 for   2115    669.
 Iteration    1 A^-1*A deviation from unit magnitude is 1.20D-14 for    751.
 Iteration    1 A^-1*A deviation from orthogonality  is 6.00D-15 for   2095   2067.
 E= -1173.13547939186    
 DIIS: error= 6.81D-04 at cycle   1 NSaved=   1.
 NSaved= 1 IEnMin= 1 EnMin= -1173.13547939186     IErMin= 1 ErrMin= 6.81D-04
 ErrMax= 6.81D-04  0.00D+00 EMaxC= 1.00D-01 BMatC= 1.35D-03 BMatP= 1.35D-03
 IDIUse=3 WtCom= 9.93D-01 WtEn= 6.81D-03
 Coeff-Com:  0.100D+01
 Coeff-En:   0.100D+01
 Coeff:      0.100D+01
 Gap=     0.273 Goal=   None    Shift=    0.000
 RMSDP=3.26D-03 MaxDP=3.84D-01              OVMax= 1.07D-02

 Cycle   2  Pass 1  IDiag  1:
 RMSU=  3.08D-03    CP:  9.83D-01
 E= -1173.13840484054     Delta-E=       -0.002925448675 Rises=F Damp=F
 DIIS: error= 2.80D-04 at cycle   2 NSaved=   2.
 NSaved= 2 IEnMin= 2 EnMin= -1173.13840484054     IErMin= 2 ErrMin= 2.80D-04
 ErrMax= 2.80D-04  0.00D+00 EMaxC= 1.00D-01 BMatC= 5.09D-04 BMatP= 1.35D-03
 IDIUse=3 WtCom= 9.97D-01 WtEn= 2.80D-03
 Coeff-Com:  0.295D+00 0.705D+00
 Coeff-En:   0.000D+00 0.100D+01
 Coeff:      0.294D+00 0.706D+00
 Gap=     0.271 Goal=   None    Shift=    0.000
 RMSDP=1.11D-03 MaxDP=7.67D-02 DE=-2.93D-03 OVMax= 3.76D-03

 Cycle   3  Pass 1  IDiag  1:
 RMSU=  8.88D-04    CP:  9.73D-01  1.09D+00
 E= -1173.13884350267     Delta-E=       -0.000438662132 Rises=F Damp=F
 DIIS: error= 1.56D-04 at cycle   3 NSaved=   3.
 NSaved= 3 IEnMin= 3 EnMin= -1173.13884350267     IErMin= 3 ErrMin= 1.56D-04
 ErrMax= 1.56D-04  0.00D+00 EMaxC= 1.00D-01 BMatC= 1.42D-04 BMatP= 5.09D-04
 IDIUse=3 WtCom= 9.98D-01 WtEn= 1.56D-03
 Coeff-Com: -0.569D-01 0.312D+00 0.745D+00
 Coeff-En:   0.000D+00 0.000D+00 0.100D+01
 Coeff:     -0.569D-01 0.312D+00 0.745D+00
 Gap=     0.271 Goal=   None    Shift=    0.000
 RMSDP=5.74D-04 MaxDP=7.23D-02 DE=-4.39D-04 OVMax= 3.00D-03

 Cycle   4  Pass 1  IDiag  1:
 RMSU=  1.93D-04    CP:  9.67D-01  1.19D+00  1.29D+00
 E= -1173.13899716745     Delta-E=       -0.000153664784 Rises=F Damp=F
 DIIS: error= 8.35D-05 at cycle   4 NSaved=   4.
 NSaved= 4 IEnMin= 4 EnMin= -1173.13899716745     IErMin= 4 ErrMin= 8.35D-05
 ErrMax= 8.35D-05  0.00D+00 EMaxC= 1.00D-01 BMatC= 2.50D-05 BMatP= 1.42D-04
 IDIUse=1 WtCom= 1.00D+00 WtEn= 0.00D+00
 Coeff-Com: -0.610D-01 0.368D-01 0.331D+00 0.693D+00
 Coeff:     -0.610D-01 0.368D-01 0.331D+00 0.693D+00
 Gap=     0.271 Goal=   None    Shift=    0.000
 RMSDP=1.60D-04 MaxDP=1.11D-02 DE=-1.54D-04 OVMax= 9.85D-04

 Cycle   5  Pass 1  IDiag  1:
 RMSU=  8.72D-05    CP:  9.66D-01  1.22D+00  1.36D+00  1.16D+00
 E= -1173.13902464009     Delta-E=       -0.000027472639 Rises=F Damp=F
 DIIS: error= 1.73D-05 at cycle   5 NSaved=   5.
 NSaved= 5 IEnMin= 5 EnMin= -1173.13902464009     IErMin= 5 ErrMin= 1.73D-05
 ErrMax= 1.73D-05  0.00D+00 EMaxC= 1.00D-01 BMatC= 1.53D-06 BMatP= 2.50D-05
 IDIUse=1 WtCom= 1.00D+00 WtEn= 0.00D+00
 Coeff-Com: -0.661D-02-0.287D-01-0.250D-01 0.160D+00 0.901D+00
 Coeff:     -0.661D-02-0.287D-01-0.250D-01 0.160D+00 0.901D+00
 Gap=     0.271 Goal=   None    Shift=    0.000
 RMSDP=8.28D-05 MaxDP=6.27D-03 DE=-2.75D-05 OVMax= 6.29D-04

 Cycle   6  Pass 1  IDiag  1:
 RMSU=  2.98D-05    CP:  9.65D-01  1.23D+00  1.43D+00  1.27D+00  1.12D+00
 E= -1173.13902756351     Delta-E=       -0.000002923424 Rises=F Damp=F
 DIIS: error= 7.31D-06 at cycle   6 NSaved=   6.
 NSaved= 6 IEnMin= 6 EnMin= -1173.13902756351     IErMin= 6 ErrMin= 7.31D-06
 ErrMax= 7.31D-06  0.00D+00 EMaxC= 1.00D-01 BMatC= 2.37D-07 BMatP= 1.53D-06
 IDIUse=1 WtCom= 1.00D+00 WtEn= 0.00D+00
 Coeff-Com:  0.295D-02-0.124D-01-0.371D-01-0.171D-01 0.312D+00 0.752D+00
 Coeff:      0.295D-02-0.124D-01-0.371D-01-0.171D-01 0.312D+00 0.752D+00
 Gap=     0.271 Goal=   None    Shift=    0.000
 RMSDP=1.48D-05 MaxDP=1.27D-03 DE=-2.92D-06 OVMax= 2.73D-04

 Cycle   7  Pass 1  IDiag  1:
 RMSU=  8.20D-06    CP:  9.65D-01  1.23D+00  1.44D+00  1.30D+00  1.19D+00
                    CP:  1.16D+00
 E= -1173.13902794972     Delta-E=       -0.000000386206 Rises=F Damp=F
 DIIS: error= 2.92D-06 at cycle   7 NSaved=   7.
 NSaved= 7 IEnMin= 7 EnMin= -1173.13902794972     IErMin= 7 ErrMin= 2.92D-06
 ErrMax= 2.92D-06  0.00D+00 EMaxC= 1.00D-01 BMatC= 3.38D-08 BMatP= 2.37D-07
 IDIUse=1 WtCom= 1.00D+00 WtEn= 0.00D+00
 Coeff-Com:  0.169D-02-0.122D-02-0.823D-02-0.286D-01 0.183D-03 0.261D+00
 Coeff-Com:  0.775D+00
 Coeff:      0.169D-02-0.122D-02-0.823D-02-0.286D-01 0.183D-03 0.261D+00
 Coeff:      0.775D+00
 Gap=     0.271 Goal=   None    Shift=    0.000
 RMSDP=5.64D-06 MaxDP=5.84D-04 DE=-3.86D-07 OVMax= 1.12D-04

 Cycle   8  Pass 1  IDiag  1:
 RMSU=  3.75D-06    CP:  9.65D-01  1.23D+00  1.43D+00  1.31D+00  1.22D+00
                    CP:  1.24D+00  1.11D+00
 E= -1173.13902801008     Delta-E=       -0.000000060360 Rises=F Damp=F
 DIIS: error= 1.17D-06 at cycle   8 NSaved=   8.
 NSaved= 8 IEnMin= 8 EnMin= -1173.13902801008     IErMin= 8 ErrMin= 1.17D-06
 ErrMax= 1.17D-06  0.00D+00 EMaxC= 1.00D-01 BMatC= 5.22D-09 BMatP= 3.38D-08
 IDIUse=1 WtCom= 1.00D+00 WtEn= 0.00D+00
 Coeff-Com:  0.265D-03 0.959D-03 0.275D-02-0.978D-02-0.445D-01-0.639D-02
 Coeff-Com:  0.262D+00 0.794D+00
 Coeff:      0.265D-03 0.959D-03 0.275D-02-0.978D-02-0.445D-01-0.639D-02
 Coeff:      0.262D+00 0.794D+00
 Gap=     0.271 Goal=   None    Shift=    0.000
 RMSDP=2.73D-06 MaxDP=3.70D-04 DE=-6.04D-08 OVMax= 6.44D-05

 Cycle   9  Pass 1  IDiag  1:
 RMSU=  1.33D-06    CP:  9.65D-01  1.23D+00  1.43D+00  1.31D+00  1.23D+00
                    CP:  1.28D+00  1.21D+00  1.32D+00
 E= -1173.13902802104     Delta-E=       -0.000000010956 Rises=F Damp=F
 DIIS: error= 6.08D-07 at cycle   9 NSaved=   9.
 NSaved= 9 IEnMin= 9 EnMin= -1173.13902802104     IErMin= 9 ErrMin= 6.08D-07
 ErrMax= 6.08D-07  0.00D+00 EMaxC= 1.00D-01 BMatC= 1.13D-09 BMatP= 5.22D-09
 IDIUse=1 WtCom= 1.00D+00 WtEn= 0.00D+00
 Coeff-Com: -0.209D-03 0.482D-03 0.288D-02 0.147D-02-0.164D-01-0.508D-01
 Coeff-Com: -0.616D-01 0.321D+00 0.803D+00
 Coeff:     -0.209D-03 0.482D-03 0.288D-02 0.147D-02-0.164D-01-0.508D-01
 Coeff:     -0.616D-01 0.321D+00 0.803D+00
 Gap=     0.271 Goal=   None    Shift=    0.000
 RMSDP=1.52D-06 MaxDP=2.26D-04 DE=-1.10D-08 OVMax= 3.63D-05

 Cycle  10  Pass 1  IDiag  1:
 RMSU=  6.43D-07    CP:  9.65D-01  1.23D+00  1.43D+00  1.31D+00  1.23D+00
                    CP:  1.29D+00  1.25D+00  1.56D+00  1.36D+00
 E= -1173.13902802387     Delta-E=       -0.000000002830 Rises=F Damp=F
 DIIS: error= 1.55D-07 at cycle  10 NSaved=  10.
 NSaved=10 IEnMin=10 EnMin= -1173.13902802387     IErMin=10 ErrMin= 1.55D-07
 ErrMax= 1.55D-07  0.00D+00 EMaxC= 1.00D-01 BMatC= 1.37D-10 BMatP= 1.13D-09
 IDIUse=1 WtCom= 1.00D+00 WtEn= 0.00D+00
 Coeff-Com: -0.118D-03 0.344D-04 0.678D-03 0.189D-02 0.190D-03-0.176D-01
 Coeff-Com: -0.617D-01-0.230D-02 0.272D+00 0.807D+00
 Coeff:     -0.118D-03 0.344D-04 0.678D-03 0.189D-02 0.190D-03-0.176D-01
 Coeff:     -0.617D-01-0.230D-02 0.272D+00 0.807D+00
 Gap=     0.271 Goal=   None    Shift=    0.000
 RMSDP=5.79D-07 MaxDP=6.70D-05 DE=-2.83D-09 OVMax= 1.22D-05

 Cycle  11  Pass 1  IDiag  1:
 RMSU=  2.42D-07    CP:  9.65D-01  1.23D+00  1.43D+00  1.31D+00  1.23D+00
                    CP:  1.29D+00  1.26D+00  1.65D+00  1.51D+00  1.29D+00
 E= -1173.13902802405     Delta-E=       -0.000000000189 Rises=F Damp=F
 DIIS: error= 5.46D-08 at cycle  11 NSaved=  11.
 NSaved=11 IEnMin=11 EnMin= -1173.13902802405     IErMin=11 ErrMin= 5.46D-08
 ErrMax= 5.46D-08  0.00D+00 EMaxC= 1.00D-01 BMatC= 1.71D-11 BMatP= 1.37D-10
 IDIUse=1 WtCom= 1.00D+00 WtEn= 0.00D+00
 Coeff-Com:  0.149D-04-0.766D-04-0.365D-03 0.226D-03 0.328D-02 0.478D-02
 Coeff-Com: -0.471D-02-0.576D-01-0.678D-01 0.234D+00 0.888D+00
 Coeff:      0.149D-04-0.766D-04-0.365D-03 0.226D-03 0.328D-02 0.478D-02
 Coeff:     -0.471D-02-0.576D-01-0.678D-01 0.234D+00 0.888D+00
 Gap=     0.271 Goal=   None    Shift=    0.000
 RMSDP=1.96D-07 MaxDP=2.24D-05 DE=-1.89D-10 OVMax= 5.54D-06

 Cycle  12  Pass 1  IDiag  1:
 RMSU=  8.45D-08    CP:  9.65D-01  1.23D+00  1.43D+00  1.31D+00  1.23D+00
                    CP:  1.29D+00  1.26D+00  1.67D+00  1.58D+00  1.45D+00
                    CP:  1.23D+00
 E= -1173.13902802427     Delta-E=       -0.000000000215 Rises=F Damp=F
 DIIS: error= 2.24D-08 at cycle  12 NSaved=  12.
 NSaved=12 IEnMin=12 EnMin= -1173.13902802427     IErMin=12 ErrMin= 2.24D-08
 ErrMax= 2.24D-08  0.00D+00 EMaxC= 1.00D-01 BMatC= 1.63D-12 BMatP= 1.71D-11
 IDIUse=1 WtCom= 1.00D+00 WtEn= 0.00D+00
 Coeff-Com:  0.123D-04-0.111D-04-0.117D-03-0.131D-03 0.386D-03 0.214D-02
 Coeff-Com:  0.604D-02-0.707D-02-0.380D-01-0.625D-01 0.948D-01 0.100D+01
 Coeff:      0.123D-04-0.111D-04-0.117D-03-0.131D-03 0.386D-03 0.214D-02
 Coeff:      0.604D-02-0.707D-02-0.380D-01-0.625D-01 0.948D-01 0.100D+01
 Gap=     0.271 Goal=   None    Shift=    0.000
 RMSDP=7.25D-08 MaxDP=1.01D-05 DE=-2.15D-10 OVMax= 1.69D-06

 Cycle  13  Pass 1  IDiag  1:
 RMSU=  2.88D-08    CP:  9.65D-01  1.23D+00  1.43D+00  1.31D+00  1.23D+00
                    CP:  1.29D+00  1.26D+00  1.67D+00  1.58D+00  1.51D+00
                    CP:  1.40D+00  1.31D+00
 E= -1173.13902802367     Delta-E=        0.000000000595 Rises=F Damp=F
 DIIS: error= 8.58D-09 at cycle  13 NSaved=  13.
 NSaved=13 IEnMin=12 EnMin= -1173.13902802427     IErMin=13 ErrMin= 8.58D-09
 ErrMax= 8.58D-09  0.00D+00 EMaxC= 1.00D-01 BMatC= 3.56D-13 BMatP= 1.63D-12
 IDIUse=1 WtCom= 1.00D+00 WtEn= 0.00D+00
 Coeff-Com:  0.117D-05 0.797D-05 0.150D-04-0.665D-04-0.364D-03-0.952D-04
 Coeff-Com:  0.283D-02 0.628D-02-0.188D-02-0.539D-01-0.103D+00 0.325D+00
 Coeff-Com:  0.824D+00
 Coeff:      0.117D-05 0.797D-05 0.150D-04-0.665D-04-0.364D-03-0.952D-04
 Coeff:      0.283D-02 0.628D-02-0.188D-02-0.539D-01-0.103D+00 0.325D+00
 Coeff:      0.824D+00
 Gap=     0.271 Goal=   None    Shift=    0.000
 RMSDP=2.50D-08 MaxDP=2.73D-06 DE= 5.95D-10 OVMax= 6.68D-07

 Cycle  14  Pass 1  IDiag  1:
 RMSU=  1.06D-08    CP:  9.65D-01  1.23D+00  1.43D+00  1.31D+00  1.23D+00
                    CP:  1.29D+00  1.26D+00  1.67D+00  1.58D+00  1.51D+00
                    CP:  1.44D+00  1.45D+00  1.29D+00
 E= -1173.13902802388     Delta-E=       -0.000000000211 Rises=F Damp=F
 DIIS: error= 3.53D-09 at cycle  14 NSaved=  14.
 NSaved=14 IEnMin=12 EnMin= -1173.13902802427     IErMin=14 ErrMin= 3.53D-09
 ErrMax= 3.53D-09  0.00D+00 EMaxC= 1.00D-01 BMatC= 4.90D-14 BMatP= 3.56D-13
 IDIUse=1 WtCom= 1.00D+00 WtEn= 0.00D+00
 Coeff-Com: -0.148D-05 0.396D-05 0.197D-04 0.346D-05-0.142D-03-0.374D-03
 Coeff-Com: -0.198D-03 0.245D-02 0.583D-02-0.211D-02-0.404D-01-0.799D-01
 Coeff-Com:  0.205D+00 0.910D+00
 Coeff:     -0.148D-05 0.396D-05 0.197D-04 0.346D-05-0.142D-03-0.374D-03
 Coeff:     -0.198D-03 0.245D-02 0.583D-02-0.211D-02-0.404D-01-0.799D-01
 Coeff:      0.205D+00 0.910D+00
 Gap=     0.271 Goal=   None    Shift=    0.000
 RMSDP=1.11D-08 MaxDP=8.65D-07 DE=-2.11D-10 OVMax= 3.30D-07

 Cycle  15  Pass 1  IDiag  1:
 RMSU=  4.66D-09    CP:  9.65D-01  1.23D+00  1.43D+00  1.31D+00  1.23D+00
                    CP:  1.29D+00  1.26D+00  1.67D+00  1.58D+00  1.51D+00
                    CP:  1.44D+00  1.50D+00  1.47D+00  1.29D+00
 E= -1173.13902802390     Delta-E=       -0.000000000015 Rises=F Damp=F
 DIIS: error= 1.34D-09 at cycle  15 NSaved=  15.
 NSaved=15 IEnMin=12 EnMin= -1173.13902802427     IErMin=15 ErrMin= 1.34D-09
 ErrMax= 1.34D-09  0.00D+00 EMaxC= 1.00D-01 BMatC= 6.81D-15 BMatP= 4.90D-14
 IDIUse=1 WtCom= 1.00D+00 WtEn= 0.00D+00
 Coeff-Com: -0.474D-06-0.452D-07 0.176D-05 0.952D-05 0.204D-04-0.741D-04
 Coeff-Com: -0.437D-03-0.388D-03 0.162D-02 0.712D-02 0.455D-02-0.649D-01
 Coeff-Com: -0.751D-01 0.188D+00 0.940D+00
 Coeff:     -0.474D-06-0.452D-07 0.176D-05 0.952D-05 0.204D-04-0.741D-04
 Coeff:     -0.437D-03-0.388D-03 0.162D-02 0.712D-02 0.455D-02-0.649D-01
 Coeff:     -0.751D-01 0.188D+00 0.940D+00
 Gap=     0.271 Goal=   None    Shift=    0.000
 RMSDP=4.04D-09 MaxDP=3.57D-07 DE=-1.50D-11 OVMax= 1.61D-07

 Error on total polarization charges =  0.06361
 SCF Done:  E(RwB97XD) =  -1173.13902802     A.U. after   15 cycles
            NFock= 15  Conv=0.40D-08     -V/T= 2.0050
 KE= 1.167315945370D+03 PE=-7.679466412826D+03 EE= 2.866115681839D+03
 SMD-CDS (non-electrostatic) energy       (kcal/mol) =      -1.90
 (included in total energy above)
 Leave Link  502 at Tue May 13 12:44:10 2025, MaxMem= 16106127360 cpu:           42711.2 elap:            1117.4
 (Enter /cm/shared/apps/Gaussian/g16-C01/g16/l601.exe)
 Copying SCF densities to generalized density rwf, IOpCl= 0 IROHF=0.

 **********************************************************************

            Population analysis using the SCF Density.

 **********************************************************************

 Orbital symmetries:
       Occupied  (A) (A) (A) (A) (A) (A) (A) (A) (A) (A) (A) (A)
                 (A) (A) (A) (A) (A) (A) (A) (A) (A) (A) (A) (A)
                 (A) (A) (A) (A) (A) (A) (A) (A) (A) (A) (A) (A)
                 (A) (A) (A) (A) (A) (A) (A) (A) (A) (A) (A) (A)
                 (A) (A) (A) (A) (A) (A) (A) (A) (A) (A) (A) (A)
                 (A) (A) (A) (A) (A) (A) (A) (A) (A) (A) (A) (A)
                 (A) (A) (A) (A) (A) (A) (A) (A) (A) (A) (A) (A)
                 (A) (A) (A) (A) (A) (A) (A) (A) (A) (A) (A)
       Virtual   (A) (A) (A) (A) (A) (A) (A) (A) (A) (A) (A) (A)
                 (A) (A) (A) (A) (A) (A) (A) (A) (A) (A) (A) (A)
                 (A) (A) (A) (A) (A) (A) (A) (A) (A) (A) (A) (A)
                 (A) (A) (A) (A) (A) (A) (A) (A) (A) (A) (A) (A)
                 (A) (A) (A) (A) (A) (A) (A) (A) (A) (A) (A) (A)
                 (A) (A) (A) (A) (A) (A) (A) (A) (A) (A) (A) (A)
                 (A) (A) (A) (A) (A) (A) (A) (A) (A) (A) (A) (A)
                 (A) (A) (A) (A) (A) (A) (A) (A) (A) (A) (A) (A)
                 (A) (A) (A) (A) (A) (A) (A) (A) (A) (A) (A) (A)
                 (A) (A) (A) (A) (A) (A) (A) (A) (A) (A) (A) (A)
                 (A) (A) (A) (A) (A) (A) (A) (A) (A) (A) (A) (A)
                 (A) (A) (A) (A) (A) (A) (A) (A) (A) (A) (A) (A)
                 (A) (A) (A) (A) (A) (A) (A) (A) (A) (A) (A) (A)
                 (A) (A) (A) (A) (A) (A) (A) (A) (A) (A) (A) (A)
                 (A) (A) (A) (A) (A) (A) (A) (A) (A) (A) (A) (A)
                 (A) (A) (A) (A) (A) (A) (A) (A) (A) (A) (A) (A)
                 (A) (A) (A) (A) (A) (A) (A) (A) (A) (A) (A) (A)
                 (A) (A) (A) (A) (A) (A) (A) (A) (A) (A) (A) (A)
                 (A) (A) (A) (A) (A) (A) (A) (A) (A) (A) (A) (A)
                 (A) (A) (A) (A) (A) (A) (A) (A) (A) (A) (A) (A)
                 (A) (A) (A) (A) (A) (A) (A) (A) (A) (A) (A) (A)
                 (A) (A) (A) (A) (A) (A) (A) (A) (A) (A) (A) (A)
                 (A) (A) (A) (A) (A) (A) (A) (A) (A) (A) (A) (A)
                 (A) (A) (A) (A) (A) (A) (A) (A) (A) (A) (A) (A)
                 (A) (A) (A) (A) (A) (A) (A) (A) (A) (A) (A) (A)
                 (A) (A) (A) (A) (A) (A) (A) (A) (A) (A) (A) (A)
                 (A) (A) (A) (A) (A) (A) (A) (A) (A) (A) (A) (A)
                 (A) (A) (A) (A) (A) (A) (A) (A) (A) (A) (A) (A)
                 (A) (A) (A) (A) (A) (A) (A) (A) (A) (A) (A) (A)
                 (A) (A) (A) (A) (A) (A) (A) (A) (A) (A) (A) (A)
                 (A) (A) (A) (A) (A) (A) (A) (A) (A) (A) (A) (A)
                 (A) (A) (A) (A) (A) (A) (A) (A) (A) (A) (A) (A)
                 (A) (A) (A) (A) (A) (A) (A) (A) (A) (A) (A) (A)
                 (A) (A) (A) (A) (A) (A) (A) (A) (A) (A) (A) (A)
                 (A) (A) (A) (A) (A) (A) (A) (A) (A) (A) (A) (A)
                 (A) (A) (A) (A) (A) (A) (A) (A) (A) (A) (A) (A)
                 (A) (A) (A) (A) (A) (A) (A) (A) (A) (A) (A) (A)
                 (A) (A) (A) (A) (A) (A) (A) (A) (A) (A) (A) (A)
                 (A) (A) (A) (A) (A) (A) (A) (A) (A) (A) (A) (A)
                 (A) (A) (A) (A) (A) (A) (A) (A) (A) (A) (A) (A)
                 (A) (A) (A) (A) (A) (A) (A) (A) (A) (A) (A) (A)
                 (A) (A) (A) (A) (A) (A) (A) (A) (A) (A) (A) (A)
                 (A) (A) (A) (A) (A) (A) (A) (A) (A) (A) (A) (A)
                 (A) (A) (A) (A) (A) (A) (A) (A) (A) (A) (A) (A)
                 (A) (A) (A) (A) (A) (A) (A) (A) (A) (A) (A) (A)
                 (A) (A) (A) (A) (A) (A) (A) (A) (A) (A) (A) (A)
                 (A) (A) (A) (A) (A) (A) (A) (A) (A) (A) (A) (A)
                 (A) (A) (A) (A) (A) (A) (A) (A) (A) (A) (A) (A)
                 (A) (A) (A) (A) (A) (A) (A) (A) (A) (A) (A) (A)
                 (A) (A) (A) (A) (A) (A) (A) (A) (A) (A) (A) (A)
                 (A) (A) (A) (A) (A) (A) (A) (A) (A) (A) (A) (A)
                 (A) (A) (A) (A) (A) (A) (A) (A) (A) (A) (A) (A)
                 (A) (A) (A) (A) (A) (A) (A) (A) (A) (A) (A) (A)
                 (A) (A) (A) (A) (A) (A) (A) (A) (A) (A) (A) (A)
                 (A) (A) (A) (A) (A) (A) (A) (A) (A) (A) (A) (A)
                 (A) (A) (A) (A) (A) (A) (A) (A) (A) (A) (A) (A)
                 (A) (A) (A) (A) (A) (A) (A) (A) (A) (A) (A) (A)
                 (A) (A) (A) (A) (A) (A) (A) (A) (A) (A) (A) (A)
                 (A) (A) (A) (A) (A) (A) (A) (A) (A) (A) (A) (A)
 The electronic state is 1-A.
 Alpha  occ. eigenvalues --  -24.81541 -19.26182 -14.44785 -14.43196 -10.40701
 Alpha  occ. eigenvalues --  -10.38804 -10.36332 -10.33061 -10.32096 -10.31015
 Alpha  occ. eigenvalues --  -10.30242 -10.30122 -10.30080 -10.29932 -10.29854
 Alpha  occ. eigenvalues --  -10.29715 -10.29565 -10.29541 -10.28939 -10.28781
 Alpha  occ. eigenvalues --  -10.28657 -10.28532 -10.28427 -10.28400 -10.28396
 Alpha  occ. eigenvalues --  -10.28179 -10.27561  -1.32833  -1.17692  -1.06556
 Alpha  occ. eigenvalues --   -1.01175  -0.97369  -0.96634  -0.94319  -0.90288
 Alpha  occ. eigenvalues --   -0.88019  -0.86938  -0.85682  -0.84491  -0.83596
 Alpha  occ. eigenvalues --   -0.82693  -0.82190  -0.76488  -0.74330  -0.71976
 Alpha  occ. eigenvalues --   -0.70944  -0.70261  -0.69999  -0.67320  -0.66672
 Alpha  occ. eigenvalues --   -0.65165  -0.63062  -0.62399  -0.60367  -0.60188
 Alpha  occ. eigenvalues --   -0.59374  -0.58634  -0.57970  -0.56623  -0.55313
 Alpha  occ. eigenvalues --   -0.54206  -0.54145  -0.53646  -0.53168  -0.52776
 Alpha  occ. eigenvalues --   -0.52068  -0.51707  -0.51332  -0.51012  -0.50465
 Alpha  occ. eigenvalues --   -0.50101  -0.49907  -0.48993  -0.48071  -0.47799
 Alpha  occ. eigenvalues --   -0.46788  -0.45509  -0.45094  -0.44825  -0.44445
 Alpha  occ. eigenvalues --   -0.43726  -0.43483  -0.42755  -0.42079  -0.41564
 Alpha  occ. eigenvalues --   -0.39904  -0.39509  -0.38300  -0.35893  -0.34650
 Alpha  occ. eigenvalues --   -0.33930  -0.32731  -0.32103  -0.30647  -0.27770
 Alpha virt. eigenvalues --   -0.00708   0.03275   0.03433   0.03741   0.03830
 Alpha virt. eigenvalues --    0.04112   0.04538   0.04573   0.05006   0.05069
 Alpha virt. eigenvalues --    0.05298   0.05380   0.05669   0.05727   0.05795
 Alpha virt. eigenvalues --    0.06073   0.06492   0.06630   0.06959   0.07091
 Alpha virt. eigenvalues --    0.07309   0.07466   0.07777   0.08152   0.08668
 Alpha virt. eigenvalues --    0.09039   0.09318   0.09369   0.09597   0.10089
 Alpha virt. eigenvalues --    0.10241   0.10407   0.10764   0.11008   0.11186
 Alpha virt. eigenvalues --    0.11343   0.11726   0.11876   0.12135   0.12303
 Alpha virt. eigenvalues --    0.12554   0.12742   0.12989   0.13097   0.13177
 Alpha virt. eigenvalues --    0.13389   0.13534   0.13688   0.13890   0.14130
 Alpha virt. eigenvalues --    0.14235   0.14493   0.14559   0.14698   0.14969
 Alpha virt. eigenvalues --    0.15058   0.15286   0.15626   0.15889   0.16117
 Alpha virt. eigenvalues --    0.16255   0.16635   0.16728   0.16838   0.17212
 Alpha virt. eigenvalues --    0.17487   0.17610   0.17647   0.17706   0.18206
 Alpha virt. eigenvalues --    0.18301   0.18456   0.18574   0.18842   0.19002
 Alpha virt. eigenvalues --    0.19147   0.19486   0.19690   0.19981   0.20176
 Alpha virt. eigenvalues --    0.20355   0.20621   0.21388   0.21468   0.21734
 Alpha virt. eigenvalues --    0.22005   0.22220   0.22496   0.22627   0.22895
 Alpha virt. eigenvalues --    0.23086   0.23144   0.23468   0.23583   0.23642
 Alpha virt. eigenvalues --    0.23824   0.23977   0.24228   0.24431   0.24580
 Alpha virt. eigenvalues --    0.24908   0.24985   0.25246   0.25610   0.25631
 Alpha virt. eigenvalues --    0.25849   0.25992   0.26136   0.26472   0.26508
 Alpha virt. eigenvalues --    0.26639   0.26700   0.26850   0.27005   0.27171
 Alpha virt. eigenvalues --    0.27420   0.27674   0.27798   0.28033   0.28110
 Alpha virt. eigenvalues --    0.28266   0.28379   0.28509   0.28781   0.29113
 Alpha virt. eigenvalues --    0.29261   0.29389   0.29587   0.29671   0.29819
 Alpha virt. eigenvalues --    0.30067   0.30174   0.30339   0.30498   0.30941
 Alpha virt. eigenvalues --    0.31257   0.31287   0.31618   0.31803   0.31890
 Alpha virt. eigenvalues --    0.32006   0.32178   0.32635   0.32888   0.33062
 Alpha virt. eigenvalues --    0.33320   0.33464   0.33683   0.33761   0.34012
 Alpha virt. eigenvalues --    0.34156   0.34380   0.34716   0.34920   0.35237
 Alpha virt. eigenvalues --    0.35450   0.35621   0.35854   0.36032   0.36062
 Alpha virt. eigenvalues --    0.36447   0.36701   0.36873   0.37068   0.37234
 Alpha virt. eigenvalues --    0.37307   0.37634   0.37706   0.38033   0.38226
 Alpha virt. eigenvalues --    0.38272   0.38502   0.38937   0.39239   0.39410
 Alpha virt. eigenvalues --    0.39592   0.39732   0.40146   0.40288   0.40474
 Alpha virt. eigenvalues --    0.40505   0.41140   0.41527   0.41604   0.41916
 Alpha virt. eigenvalues --    0.42082   0.42295   0.42410   0.42716   0.42849
 Alpha virt. eigenvalues --    0.43077   0.43314   0.43392   0.43717   0.43940
 Alpha virt. eigenvalues --    0.44084   0.44164   0.44316   0.44690   0.44809
 Alpha virt. eigenvalues --    0.44985   0.45100   0.45280   0.45637   0.45930
 Alpha virt. eigenvalues --    0.46030   0.46126   0.46547   0.46806   0.46908
 Alpha virt. eigenvalues --    0.47159   0.47296   0.47516   0.47799   0.47947
 Alpha virt. eigenvalues --    0.48184   0.48229   0.48522   0.48580   0.49040
 Alpha virt. eigenvalues --    0.49159   0.49313   0.49374   0.49632   0.49689
 Alpha virt. eigenvalues --    0.50012   0.50195   0.50275   0.50489   0.50695
 Alpha virt. eigenvalues --    0.51076   0.51291   0.51589   0.51846   0.52120
 Alpha virt. eigenvalues --    0.52266   0.52535   0.52674   0.52837   0.53095
 Alpha virt. eigenvalues --    0.53202   0.53341   0.53751   0.53837   0.54020
 Alpha virt. eigenvalues --    0.54206   0.54664   0.54982   0.55239   0.55262
 Alpha virt. eigenvalues --    0.55552   0.55639   0.55812   0.56130   0.56242
 Alpha virt. eigenvalues --    0.56578   0.56831   0.57075   0.57319   0.57425
 Alpha virt. eigenvalues --    0.57602   0.57922   0.58210   0.58335   0.58577
 Alpha virt. eigenvalues --    0.58776   0.59359   0.59659   0.59710   0.59942
 Alpha virt. eigenvalues --    0.60106   0.60315   0.60645   0.60993   0.61164
 Alpha virt. eigenvalues --    0.61396   0.61764   0.62533   0.62595   0.62870
 Alpha virt. eigenvalues --    0.63123   0.63507   0.63880   0.63992   0.64376
 Alpha virt. eigenvalues --    0.64553   0.64879   0.65125   0.65330   0.65649
 Alpha virt. eigenvalues --    0.66074   0.66603   0.66742   0.67223   0.67626
 Alpha virt. eigenvalues --    0.67788   0.67840   0.68137   0.68558   0.68592
 Alpha virt. eigenvalues --    0.68772   0.69075   0.69666   0.69785   0.70023
 Alpha virt. eigenvalues --    0.70701   0.70829   0.71108   0.71326   0.71734
 Alpha virt. eigenvalues --    0.72276   0.72462   0.72754   0.72894   0.73346
 Alpha virt. eigenvalues --    0.73364   0.74149   0.74373   0.74477   0.74986
 Alpha virt. eigenvalues --    0.75311   0.75479   0.76162   0.76362   0.76394
 Alpha virt. eigenvalues --    0.77090   0.77339   0.77567   0.77774   0.77982
 Alpha virt. eigenvalues --    0.78641   0.79136   0.79353   0.79797   0.79859
 Alpha virt. eigenvalues --    0.80551   0.80726   0.81012   0.81224   0.81236
 Alpha virt. eigenvalues --    0.82298   0.82385   0.82700   0.83104   0.83334
 Alpha virt. eigenvalues --    0.83714   0.84108   0.84372   0.84829   0.85056
 Alpha virt. eigenvalues --    0.85531   0.86247   0.86692   0.87059   0.87553
 Alpha virt. eigenvalues --    0.88428   0.88684   0.88826   0.89226   0.89849
 Alpha virt. eigenvalues --    0.90139   0.90522   0.91992   0.92426   0.92496
 Alpha virt. eigenvalues --    0.93056   0.93578   0.94922   0.95025   0.95410
 Alpha virt. eigenvalues --    0.96065   0.96626   0.96806   0.97636   0.98218
 Alpha virt. eigenvalues --    0.98828   0.99185   1.00321   1.00633   1.01137
 Alpha virt. eigenvalues --    1.01396   1.01645   1.01882   1.02454   1.02689
 Alpha virt. eigenvalues --    1.03407   1.03621   1.04101   1.04702   1.04859
 Alpha virt. eigenvalues --    1.05513   1.05725   1.06149   1.06582   1.07487
 Alpha virt. eigenvalues --    1.07768   1.08020   1.08408   1.09155   1.09928
 Alpha virt. eigenvalues --    1.10221   1.10506   1.10756   1.11917   1.12187
 Alpha virt. eigenvalues --    1.12546   1.13412   1.13880   1.14155   1.14505
 Alpha virt. eigenvalues --    1.14877   1.15721   1.16246   1.16441   1.16663
 Alpha virt. eigenvalues --    1.17062   1.17454   1.17712   1.19000   1.19061
 Alpha virt. eigenvalues --    1.19364   1.19809   1.20531   1.21069   1.22119
 Alpha virt. eigenvalues --    1.22506   1.23575   1.23756   1.24580   1.24863
 Alpha virt. eigenvalues --    1.25430   1.25930   1.26702   1.27589   1.28005
 Alpha virt. eigenvalues --    1.28705   1.29040   1.29843   1.30445   1.30943
 Alpha virt. eigenvalues --    1.31227   1.31762   1.32959   1.34209   1.35565
 Alpha virt. eigenvalues --    1.35758   1.36743   1.37482   1.37825   1.38755
 Alpha virt. eigenvalues --    1.39856   1.40559   1.42480   1.42920   1.43736
 Alpha virt. eigenvalues --    1.43965   1.44625   1.46148   1.46867   1.47188
 Alpha virt. eigenvalues --    1.48676   1.49201   1.51831   1.53457   1.55842
 Alpha virt. eigenvalues --    1.56336   1.57146   1.58196   1.59160   1.59631
 Alpha virt. eigenvalues --    1.60833   1.62220   1.62494   1.63308   1.63900
 Alpha virt. eigenvalues --    1.65733   1.66355   1.66534   1.67422   1.68269
 Alpha virt. eigenvalues --    1.68912   1.69559   1.69706   1.70480   1.70912
 Alpha virt. eigenvalues --    1.72030   1.72418   1.72676   1.73622   1.74450
 Alpha virt. eigenvalues --    1.75507   1.76321   1.77986   1.78875   1.79116
 Alpha virt. eigenvalues --    1.79735   1.80434   1.80749   1.81931   1.82552
 Alpha virt. eigenvalues --    1.83444   1.84121   1.84581   1.85390   1.86140
 Alpha virt. eigenvalues --    1.86837   1.87103   1.88131   1.88897   1.89766
 Alpha virt. eigenvalues --    1.90479   1.91910   1.92866   1.93672   1.95396
 Alpha virt. eigenvalues --    1.95729   1.96161   1.97474   1.98030   1.98382
 Alpha virt. eigenvalues --    1.99436   1.99735   2.00956   2.01268   2.01971
 Alpha virt. eigenvalues --    2.02887   2.03024   2.03455   2.03559   2.03977
 Alpha virt. eigenvalues --    2.04664   2.04947   2.05403   2.05537   2.06174
 Alpha virt. eigenvalues --    2.06708   2.07309   2.07630   2.08361   2.09201
 Alpha virt. eigenvalues --    2.09533   2.10012   2.11438   2.11615   2.12597
 Alpha virt. eigenvalues --    2.12642   2.13279   2.14419   2.15162   2.15869
 Alpha virt. eigenvalues --    2.16237   2.17258   2.18756   2.19320   2.20178
 Alpha virt. eigenvalues --    2.21012   2.21867   2.22319   2.23218   2.23731
 Alpha virt. eigenvalues --    2.24397   2.26015   2.26706   2.27262   2.28352
 Alpha virt. eigenvalues --    2.29183   2.30017   2.30495   2.31124   2.31860
 Alpha virt. eigenvalues --    2.33131   2.33809   2.35519   2.35561   2.36657
 Alpha virt. eigenvalues --    2.36995   2.38487   2.38928   2.39834   2.40048
 Alpha virt. eigenvalues --    2.41230   2.41875   2.42038   2.42660   2.43761
 Alpha virt. eigenvalues --    2.44536   2.45254   2.45391   2.46237   2.46948
 Alpha virt. eigenvalues --    2.47225   2.47633   2.48257   2.48658   2.49197
 Alpha virt. eigenvalues --    2.50680   2.51227   2.51712   2.52409   2.53087
 Alpha virt. eigenvalues --    2.54061   2.55027   2.55835   2.56228   2.57137
 Alpha virt. eigenvalues --    2.59211   2.59272   2.60558   2.61600   2.62381
 Alpha virt. eigenvalues --    2.62812   2.63801   2.64030   2.65299   2.65853
 Alpha virt. eigenvalues --    2.66345   2.67759   2.68143   2.68880   2.69144
 Alpha virt. eigenvalues --    2.70025   2.70359   2.71815   2.72043   2.72693
 Alpha virt. eigenvalues --    2.73636   2.73980   2.74337   2.75406   2.76091
 Alpha virt. eigenvalues --    2.76931   2.77454   2.78371   2.79000   2.79742
 Alpha virt. eigenvalues --    2.80591   2.80959   2.81861   2.82885   2.83905
 Alpha virt. eigenvalues --    2.84088   2.85099   2.85572   2.86419   2.86834
 Alpha virt. eigenvalues --    2.89196   2.89511   2.90172   2.91791   2.94692
 Alpha virt. eigenvalues --    2.95434   2.96963   2.97291   2.98240   2.98842
 Alpha virt. eigenvalues --    3.00197   3.02000   3.03014   3.03242   3.04398
 Alpha virt. eigenvalues --    3.05894   3.07523   3.10203   3.10579   3.11199
 Alpha virt. eigenvalues --    3.14051   3.16446   3.17583   3.19181   3.20261
 Alpha virt. eigenvalues --    3.20957   3.22203   3.22952   3.23998   3.24625
 Alpha virt. eigenvalues --    3.25068   3.26382   3.26794   3.27976   3.28888
 Alpha virt. eigenvalues --    3.29460   3.30447   3.32415   3.34502   3.37888
 Alpha virt. eigenvalues --    3.38584   3.39544   3.43318   3.44412   3.44993
 Alpha virt. eigenvalues --    3.46385   3.47426   3.47656   3.48733   3.50098
 Alpha virt. eigenvalues --    3.51094   3.51456   3.54167   3.57282   3.58700
 Alpha virt. eigenvalues --    3.61048   3.63258   3.66303   3.80325   3.83037
 Alpha virt. eigenvalues --    3.90932   3.94179   3.97904
          Condensed to atoms (all electrons):
               1          2          3          4          5          6
     1  C   34.126786  -4.628268  -6.541312   0.550000  -0.494314   4.351994
     2  O   -4.628268  13.391570   0.727869  -0.253081   0.145583  -0.429114
     3  C   -6.541312   0.727869  15.686890   0.759993  -1.020169  -6.737018
     4  H    0.550000  -0.253081   0.759993   1.784464  -0.723608  -0.427070
     5  F   -0.494314   0.145583  -1.020169  -0.723608  11.550659  -0.137177
     6  C    4.351994  -0.429114  -6.737018  -0.427070  -0.137177  30.256424
     7  C   -0.621428  -0.067607   2.231189   0.066808   0.083043  -4.174403
     8  N   -0.563077  -0.088375  -0.344899  -0.340657   0.223747  -3.586421
     9  C    0.527051  -0.000501  -3.456463  -0.528913   0.108689  -1.201135
    10  C   -0.083575   0.013946  -0.112248  -0.020364   0.002773  -0.699929
    11  C   -0.926247   0.034660  -0.000187  -0.167292   0.049540  -4.645168
    12  C    0.286975  -0.057625  -0.144814   0.062121  -0.054954  -0.613484
    13  C    0.189134  -0.020364   0.087669   0.037284  -0.021106   0.731017
    14  C   -0.211028   0.095727   0.352894   0.036542  -0.001859   0.959256
    15  H   -0.039012   0.006158  -0.067526  -0.018377   0.009239  -0.073112
    16  H    0.004620   0.000011   0.012691   0.002135  -0.000933  -0.020582
    17  H    0.012797   0.001651   0.003753   0.002385  -0.001222   0.087982
    18  H   -0.006305   0.001105  -0.010379  -0.001117   0.000214  -0.068010
    19  N   -1.134232   0.046134   0.348220  -0.057692   0.016927  -0.367784
    20  H    0.326335  -0.097956  -0.131376   0.043516  -0.022412  -0.184233
    21  H   -0.011344   0.035479   0.041598   0.001836   0.002129   0.139425
    22  H    0.088034   0.028175   0.429591   0.044045   0.003667  -0.348905
    23  C   -1.089387  -0.113568   0.552840  -0.136399   0.130553  -3.182059
    24  C   -0.891923  -0.019227   0.232731  -0.013248  -0.019322  -0.199499
    25  C   -0.597056   0.069976  -0.423397  -0.038061   0.174533  -0.311576
    26  C   -0.973781  -0.011623   0.052835   0.058578  -0.015327  -0.913414
    27  C    1.353755   0.080396  -0.512036  -0.006735   0.021606   1.011189
    28  C    0.339176   0.063215   0.122169   0.014547  -0.035532  -0.421485
    29  H    0.049654  -0.006934  -0.195401   0.001269   0.029793   0.182567
    30  H   -0.775552  -0.082884   0.253802   0.007780  -0.002753  -0.567924
    31  H    0.014091   0.019528   0.003498   0.000109   0.005903   0.007512
    32  H   -0.114482   0.006688   0.102487   0.001304   0.004388  -0.066879
    33  C    0.314010  -0.003465   0.042217   0.002777  -0.009590  -0.136166
    34  C  -17.010557   0.136840   2.894545  -0.057321   0.062414  -1.505693
    35  C   -0.182070   0.064937  -0.096503  -0.013507   0.003011  -0.116138
    36  C   -1.604975   0.290733   0.133093   0.042949   0.010182  -0.922988
    37  C    3.040753  -0.045620  -1.175384  -0.120040  -0.073536   0.316296
    38  C   -0.622433   0.046881  -0.036712   0.032839   0.024740   0.080238
    39  C   -0.184218  -0.012689   0.174183   0.008889   0.022821   0.020229
    40  H   -0.772706  -0.165919   0.002435   0.012259  -0.008633  -0.059756
    41  H   -0.871346   0.094304   0.393958  -0.011560  -0.067533  -0.223727
    42  H    0.020191  -0.001297  -0.044801  -0.001308  -0.004137   0.017279
    43  H   -0.022291   0.016730   0.005759   0.000117   0.001725   0.020763
    44  H   -0.131285   0.006662   0.014568   0.000319  -0.001887  -0.023295
    45  H   -0.007499   0.000132   0.005232   0.000233   0.000282  -0.009458
    46  H    0.041461  -0.010294   0.003861   0.000321  -0.001821  -0.021891
    47  H    0.089560  -0.000006  -0.022929  -0.000808  -0.001011   0.020106
    48  H   -0.207793  -0.016233   0.003696  -0.027597   0.024661   0.088571
               7          8          9         10         11         12
     1  C   -0.621428  -0.563077   0.527051  -0.083575  -0.926247   0.286975
     2  O   -0.067607  -0.088375  -0.000501   0.013946   0.034660  -0.057625
     3  C    2.231189  -0.344899  -3.456463  -0.112248  -0.000187  -0.144814
     4  H    0.066808  -0.340657  -0.528913  -0.020364  -0.167292   0.062121
     5  F    0.083043   0.223747   0.108689   0.002773   0.049540  -0.054954
     6  C   -4.174403  -3.586421  -1.201135  -0.699929  -4.645168  -0.613484
     7  C   18.475622   0.381848  -2.686536   0.089426   0.877428   0.280326
     8  N    0.381848  16.227713  -2.530352  -0.314791  -0.293639   0.177967
     9  C   -2.686536  -2.530352  21.985471   0.099279  -1.264781  -1.822674
    10  C    0.089426  -0.314791   0.099279   7.470673   0.655556   0.562728
    11  C    0.877428  -0.293639  -1.264781   0.655556  19.949836  -0.577806
    12  C    0.280326   0.177967  -1.822674   0.562728  -0.577806  10.083395
    13  C   -0.130826   0.303358  -0.671529  -0.522103  -0.857221  -0.689507
    14  C   -0.276198   0.541269  -1.142494  -0.814133  -3.667887  -0.873224
    15  H   -0.043366  -0.248212   0.291023   0.123099  -0.086576   0.391409
    16  H    0.019362   0.064723  -0.132820  -0.236685   0.028121  -0.084893
    17  H   -0.042936   0.075554  -0.222946  -0.252244  -0.192777   0.005243
    18  H    0.013652  -0.053122   0.048850   0.394597   0.146024   0.130170
    19  N   -0.129063  -0.415665   0.278587   0.224466  -2.289987  -0.104766
    20  H   -0.044769   0.059400   0.208088   0.008026   0.288900   0.146380
    21  H   -0.009415  -0.011886   0.049838   0.027347  -0.571631   0.041711
    22  H   -0.386121   0.052935  -0.696370  -0.096698  -0.521981   0.027797
    23  C   -1.658237   0.191044  -0.406266  -0.129215  -0.366192  -0.576315
    24  C   -0.215552   0.094040   0.017685   0.013386  -0.057062   0.018378
    25  C    0.301455   0.245879   0.502728   0.047678   0.221465  -0.027882
    26  C   -2.563838   0.303830   0.084992   0.029821  -0.000288   0.119847
    27  C   -0.375916  -0.206445   0.235666  -0.041711  -0.047077   0.141834
    28  C   -2.786458  -0.017849  -0.029020  -0.003159   0.098420  -0.037987
    29  H   -0.683656   0.053201   0.030820  -0.001012  -0.011904   0.027577
    30  H   -0.548243   0.130070  -0.248658  -0.037280  -0.213215  -0.123656
    31  H    0.079791  -0.007442  -0.010673   0.002792   0.000384   0.003610
    32  H    0.119047  -0.010804  -0.013855  -0.000048   0.005945  -0.001486
    33  C    0.037008   0.005600   0.013432  -0.001658  -0.027010   0.008008
    34  C    0.123619  -0.940750  -1.341372  -0.024239   0.064652  -0.462048
    35  C    0.016587   0.001773  -0.002905   0.000136   0.000211  -0.000618
    36  C   -0.172122  -0.128696  -0.096552  -0.007979   0.093059   0.026103
    37  C   -0.055143  -0.058807   0.048127  -0.001713  -0.044934   0.075306
    38  C    0.037972  -0.093945  -0.067659  -0.001036  -0.006344  -0.005265
    39  C   -0.086119   0.014098   0.017710   0.000767   0.008740  -0.003637
    40  H    0.046866  -0.038773  -0.069314  -0.001790   0.028726   0.009304
    41  H   -0.081081   0.013730   0.013722   0.000853   0.014865  -0.003156
    42  H   -0.012590  -0.003764  -0.002560  -0.000053  -0.000105  -0.000968
    43  H   -0.012214  -0.000189  -0.004151   0.000168   0.003136  -0.001274
    44  H   -0.003904  -0.000685  -0.001115   0.000002   0.000393  -0.000214
    45  H   -0.020694  -0.000882  -0.000168  -0.000067  -0.001170  -0.000161
    46  H    0.008892   0.001840   0.003290  -0.000437  -0.008569   0.001113
    47  H    0.009363   0.001897   0.003814  -0.000160  -0.001148   0.001754
    48  H    0.594744  -0.098670  -0.126391   0.011380  -0.024033  -0.050554
              13         14         15         16         17         18
     1  C    0.189134  -0.211028  -0.039012   0.004620   0.012797  -0.006305
     2  O   -0.020364   0.095727   0.006158   0.000011   0.001651   0.001105
     3  C    0.087669   0.352894  -0.067526   0.012691   0.003753  -0.010379
     4  H    0.037284   0.036542  -0.018377   0.002135   0.002385  -0.001117
     5  F   -0.021106  -0.001859   0.009239  -0.000933  -0.001222   0.000214
     6  C    0.731017   0.959256  -0.073112  -0.020582   0.087982  -0.068010
     7  C   -0.130826  -0.276198  -0.043366   0.019362  -0.042936   0.013652
     8  N    0.303358   0.541269  -0.248212   0.064723   0.075554  -0.053122
     9  C   -0.671529  -1.142494   0.291023  -0.132820  -0.222946   0.048850
    10  C   -0.522103  -0.814133   0.123099  -0.236685  -0.252244   0.394597
    11  C   -0.857221  -3.667887  -0.086576   0.028121  -0.192777   0.146024
    12  C   -0.689507  -0.873224   0.391409  -0.084893   0.005243   0.130170
    13  C    7.675424   0.725049  -0.228741   0.368707   0.136362  -0.222505
    14  C    0.725049   9.708158  -0.056694   0.172294   0.473949  -0.236887
    15  H   -0.228741  -0.056694   0.637902  -0.089601  -0.005127   0.017878
    16  H    0.368707   0.172294  -0.089601   0.581022   0.022043  -0.085585
    17  H    0.136362   0.473949  -0.005127   0.022043   0.623644  -0.103061
    18  H   -0.222505  -0.236887   0.017878  -0.085585  -0.103061   0.562752
    19  N   -0.245529   0.324069   0.030380  -0.022746  -0.126820   0.005912
    20  H    0.010155  -0.272429   0.007629  -0.003961   0.012515   0.007064
    21  H   -0.004412   0.076510   0.001963  -0.001009  -0.052662   0.001260
    22  H    0.044606   0.195731  -0.011921  -0.017114   0.024194  -0.007404
    23  C   -0.220019   0.073969  -0.054042   0.001290  -0.000193  -0.009003
    24  C   -0.008417  -0.009936   0.002525  -0.000121  -0.004213   0.001767
    25  C   -0.036543  -0.022766   0.021940  -0.000960   0.003035   0.003805
    26  C    0.077818   0.046716   0.020113   0.005771  -0.015358   0.005575
    27  C   -0.006052  -0.015607   0.011678  -0.003427   0.032389   0.000691
    28  C   -0.000293  -0.012128   0.001213   0.000327  -0.001905  -0.000561
    29  H    0.004940   0.011529   0.002883   0.000459   0.002421  -0.000072
    30  H    0.051651   0.101299  -0.014242   0.009506  -0.031251  -0.007313
    31  H   -0.002814   0.004530   0.000240  -0.000377   0.001038   0.000079
    32  H   -0.000268  -0.002847  -0.000285  -0.000046  -0.000503  -0.000015
    33  C    0.000243   0.003744   0.000800   0.000018   0.001337   0.000076
    34  C   -0.041082   0.258811  -0.042522   0.002148   0.001370  -0.002101
    35  C    0.000010  -0.001408  -0.000137  -0.000003  -0.000236   0.000008
    36  C    0.007626  -0.021851   0.001209   0.000005  -0.000570  -0.000596
    37  C    0.009330  -0.041560   0.006284  -0.000460  -0.000647  -0.000017
    38  C   -0.000044   0.008929  -0.001291   0.000040   0.000323  -0.000088
    39  C   -0.000439   0.000657  -0.000098   0.000033   0.000086   0.000067
    40  H   -0.000043   0.000205   0.000046   0.000019   0.000346  -0.000080
    41  H   -0.001041  -0.002063   0.001263  -0.000067  -0.000268   0.000038
    42  H   -0.000080   0.000558  -0.000140   0.000005   0.000013  -0.000004
    43  H   -0.000106   0.001346  -0.000072  -0.000005  -0.000046  -0.000011
    44  H   -0.000009   0.000042  -0.000028   0.000001  -0.000014  -0.000001
    45  H    0.000018   0.000719   0.000015  -0.000002  -0.000072  -0.000002
    46  H    0.000061  -0.000561  -0.000015   0.000021  -0.000099   0.000034
    47  H    0.000085  -0.000264   0.000237  -0.000001   0.000274   0.000015
    48  H   -0.017200  -0.031928  -0.017670   0.001955  -0.007214   0.001006
              19         20         21         22         23         24
     1  C   -1.134232   0.326335  -0.011344   0.088034  -1.089387  -0.891923
     2  O    0.046134  -0.097956   0.035479   0.028175  -0.113568  -0.019227
     3  C    0.348220  -0.131376   0.041598   0.429591   0.552840   0.232731
     4  H   -0.057692   0.043516   0.001836   0.044045  -0.136399  -0.013248
     5  F    0.016927  -0.022412   0.002129   0.003667   0.130553  -0.019322
     6  C   -0.367784  -0.184233   0.139425  -0.348905  -3.182059  -0.199499
     7  C   -0.129063  -0.044769  -0.009415  -0.386121  -1.658237  -0.215552
     8  N   -0.415665   0.059400  -0.011886   0.052935   0.191044   0.094040
     9  C    0.278587   0.208088   0.049838  -0.696370  -0.406266   0.017685
    10  C    0.224466   0.008026   0.027347  -0.096698  -0.129215   0.013386
    11  C   -2.289987   0.288900  -0.571631  -0.521981  -0.366192  -0.057062
    12  C   -0.104766   0.146380   0.041711   0.027797  -0.576315   0.018378
    13  C   -0.245529   0.010155  -0.004412   0.044606  -0.220019  -0.008417
    14  C    0.324069  -0.272429   0.076510   0.195731   0.073969  -0.009936
    15  H    0.030380   0.007629   0.001963  -0.011921  -0.054042   0.002525
    16  H   -0.022746  -0.003961  -0.001009  -0.017114   0.001290  -0.000121
    17  H   -0.126820   0.012515  -0.052662   0.024194  -0.000193  -0.004213
    18  H    0.005912   0.007064   0.001260  -0.007404  -0.009003   0.001767
    19  N   11.309883  -0.323966   0.469923  -0.099484   0.197819   0.037678
    20  H   -0.323966   1.289439  -0.277639   0.059592  -0.160274  -0.046290
    21  H    0.469923  -0.277639   0.823766   0.016661   0.013819   0.018122
    22  H   -0.099484   0.059592   0.016661   1.953747   0.291729  -0.266127
    23  C    0.197819  -0.160274   0.013819   0.291729  19.960031  -0.405057
    24  C    0.037678  -0.046290   0.018122  -0.266127  -0.405057  18.633047
    25  C   -0.184795  -0.037078   0.012247   0.030558  -2.623822  -2.287796
    26  C   -0.068544   0.316904  -0.067929   0.200937  -2.473025  -0.119631
    27  C   -0.286310  -0.025801   0.053672   0.130334  -1.479003  -2.575551
    28  C    0.060532   0.025162  -0.008943   0.146530   0.662565  -3.237053
    29  H   -0.025369   0.010850  -0.000249   0.095649  -0.195125  -0.160993
    30  H    0.151410   0.078636  -0.019313  -0.264004  -0.849401  -0.198708
    31  H   -0.011035   0.004245   0.002849   0.044333   0.116831  -0.039483
    32  H    0.014463  -0.001770  -0.000318  -0.026582  -0.152539   0.136671
    33  C   -0.039486  -0.005671   0.005082  -0.008977  -0.130154  -1.487505
    34  C    0.151526  -0.353835   0.028871  -0.114121   1.419583   0.896824
    35  C    0.006966  -0.000740  -0.000258  -0.003032  -0.047387  -0.135573
    36  C    0.117857  -0.027875  -0.012471   0.095991  -0.156867  -0.341233
    37  C    0.003987   0.035268  -0.007164  -0.008394  -0.131601  -0.041936
    38  C   -0.004278  -0.015472   0.001744   0.015866  -0.034049  -0.056227
    39  C    0.021520   0.039805  -0.005320  -0.005302  -0.264440  -0.039375
    40  H    0.023617  -0.041617  -0.002320  -0.008979  -0.011384   0.091724
    41  H    0.012664  -0.004112  -0.000638  -0.009878  -0.070907   0.052449
    42  H   -0.000708  -0.000788   0.000095   0.001178   0.044109   0.004569
    43  H    0.006093   0.001930  -0.000182   0.001561  -0.006424   0.023557
    44  H    0.000598  -0.000958   0.000059  -0.000464  -0.023416  -0.029951
    45  H    0.000662  -0.000780   0.000484   0.002824   0.057961   0.240488
    46  H   -0.006990   0.000723   0.000403  -0.007835  -0.007887  -0.186817
    47  H   -0.005076   0.001042   0.000026   0.001649   0.014659  -0.203943
    48  H    0.046577  -0.037646  -0.000824  -0.601944   0.288312   0.169522
              25         26         27         28         29         30
     1  C   -0.597056  -0.973781   1.353755   0.339176   0.049654  -0.775552
     2  O    0.069976  -0.011623   0.080396   0.063215  -0.006934  -0.082884
     3  C   -0.423397   0.052835  -0.512036   0.122169  -0.195401   0.253802
     4  H   -0.038061   0.058578  -0.006735   0.014547   0.001269   0.007780
     5  F    0.174533  -0.015327   0.021606  -0.035532   0.029793  -0.002753
     6  C   -0.311576  -0.913414   1.011189  -0.421485   0.182567  -0.567924
     7  C    0.301455  -2.563838  -0.375916  -2.786458  -0.683656  -0.548243
     8  N    0.245879   0.303830  -0.206445  -0.017849   0.053201   0.130070
     9  C    0.502728   0.084992   0.235666  -0.029020   0.030820  -0.248658
    10  C    0.047678   0.029821  -0.041711  -0.003159  -0.001012  -0.037280
    11  C    0.221465  -0.000288  -0.047077   0.098420  -0.011904  -0.213215
    12  C   -0.027882   0.119847   0.141834  -0.037987   0.027577  -0.123656
    13  C   -0.036543   0.077818  -0.006052  -0.000293   0.004940   0.051651
    14  C   -0.022766   0.046716  -0.015607  -0.012128   0.011529   0.101299
    15  H    0.021940   0.020113   0.011678   0.001213   0.002883  -0.014242
    16  H   -0.000960   0.005771  -0.003427   0.000327   0.000459   0.009506
    17  H    0.003035  -0.015358   0.032389  -0.001905   0.002421  -0.031251
    18  H    0.003805   0.005575   0.000691  -0.000561  -0.000072  -0.007313
    19  N   -0.184795  -0.068544  -0.286310   0.060532  -0.025369   0.151410
    20  H   -0.037078   0.316904  -0.025801   0.025162   0.010850   0.078636
    21  H    0.012247  -0.067929   0.053672  -0.008943  -0.000249  -0.019313
    22  H    0.030558   0.200937   0.130334   0.146530   0.095649  -0.264004
    23  C   -2.623822  -2.473025  -1.479003   0.662565  -0.195125  -0.849401
    24  C   -2.287796  -0.119631  -2.575551  -3.237053  -0.160993  -0.198708
    25  C   17.542827  -3.486881   1.990335  -5.367929   0.007725  -0.629642
    26  C   -3.486881  17.886865  -4.480126   2.580656   0.112435   1.622727
    27  C    1.990335  -4.480126  13.572913  -0.242997   0.225130  -1.273146
    28  C   -5.367929   2.580656  -0.242997  15.320784   0.313388   0.502868
    29  H    0.007725   0.112435   0.225130   0.313388   1.276421  -0.069148
    30  H   -0.629642   1.622727  -1.273146   0.502868  -0.069148   3.478924
    31  H    0.254820  -0.601391   0.415259  -0.053594   0.026128  -0.467897
    32  H   -0.302531   0.060038  -0.005804   0.332309  -0.181728   0.068687
    33  C    0.420642  -1.439871  -0.440417  -1.343992   0.014431  -0.323045
    34  C    2.387739  -1.306515  -0.521865  -2.204098   0.033242   0.410316
    35  C   -0.099276   0.140558  -0.082335   0.147221   0.006770   0.033146
    36  C   -0.836049   0.467506  -0.136735   0.503668  -0.029057  -0.069489
    37  C   -0.949656   0.193412  -0.025649   0.923935  -0.037766  -0.016300
    38  C    0.101629   0.020119  -0.010849  -0.240415  -0.019652  -0.046486
    39  C    0.111544   0.280301   0.054028   0.152854  -0.019423   0.056316
    40  H   -0.027111  -0.046135  -0.084344   0.030734  -0.019060   0.027313
    41  H   -0.079706   0.027580  -0.026726   0.112661  -0.052083   0.018018
    42  H   -0.010330   0.003893  -0.009408  -0.009462   0.005126  -0.002819
    43  H   -0.011788   0.053447   0.014068   0.023419   0.001682   0.003124
    44  H   -0.015748   0.018645  -0.011030   0.036547  -0.002402   0.002490
    45  H   -0.054615   0.037699  -0.231690  -0.163099   0.006760  -0.022322
    46  H    0.010626  -0.027814   0.024902  -0.048384  -0.005470   0.018620
    47  H    0.015499  -0.103249   0.018588  -0.073451   0.022091  -0.039068
    48  H   -0.367168  -0.154106  -0.074352  -0.070089  -0.217140   0.092388
              31         32         33         34         35         36
     1  C    0.014091  -0.114482   0.314010 -17.010557  -0.182070  -1.604975
     2  O    0.019528   0.006688  -0.003465   0.136840   0.064937   0.290733
     3  C    0.003498   0.102487   0.042217   2.894545  -0.096503   0.133093
     4  H    0.000109   0.001304   0.002777  -0.057321  -0.013507   0.042949
     5  F    0.005903   0.004388  -0.009590   0.062414   0.003011   0.010182
     6  C    0.007512  -0.066879  -0.136166  -1.505693  -0.116138  -0.922988
     7  C    0.079791   0.119047   0.037008   0.123619   0.016587  -0.172122
     8  N   -0.007442  -0.010804   0.005600  -0.940750   0.001773  -0.128696
     9  C   -0.010673  -0.013855   0.013432  -1.341372  -0.002905  -0.096552
    10  C    0.002792  -0.000048  -0.001658  -0.024239   0.000136  -0.007979
    11  C    0.000384   0.005945  -0.027010   0.064652   0.000211   0.093059
    12  C    0.003610  -0.001486   0.008008  -0.462048  -0.000618   0.026103
    13  C   -0.002814  -0.000268   0.000243  -0.041082   0.000010   0.007626
    14  C    0.004530  -0.002847   0.003744   0.258811  -0.001408  -0.021851
    15  H    0.000240  -0.000285   0.000800  -0.042522  -0.000137   0.001209
    16  H   -0.000377  -0.000046   0.000018   0.002148  -0.000003   0.000005
    17  H    0.001038  -0.000503   0.001337   0.001370  -0.000236  -0.000570
    18  H    0.000079  -0.000015   0.000076  -0.002101   0.000008  -0.000596
    19  N   -0.011035   0.014463  -0.039486   0.151526   0.006966   0.117857
    20  H    0.004245  -0.001770  -0.005671  -0.353835  -0.000740  -0.027875
    21  H    0.002849  -0.000318   0.005082   0.028871  -0.000258  -0.012471
    22  H    0.044333  -0.026582  -0.008977  -0.114121  -0.003032   0.095991
    23  C    0.116831  -0.152539  -0.130154   1.419583  -0.047387  -0.156867
    24  C   -0.039483   0.136671  -1.487505   0.896824  -0.135573  -0.341233
    25  C    0.254820  -0.302531   0.420642   2.387739  -0.099276  -0.836049
    26  C   -0.601391   0.060038  -1.439871  -1.306515   0.140558   0.467506
    27  C    0.415259  -0.005804  -0.440417  -0.521865  -0.082335  -0.136735
    28  C   -0.053594   0.332309  -1.343992  -2.204098   0.147221   0.503668
    29  H    0.026128  -0.181728   0.014431   0.033242   0.006770  -0.029057
    30  H   -0.467897   0.068687  -0.323045   0.410316   0.033146  -0.069489
    31  H    1.038515  -0.017476  -0.009298  -0.033507  -0.019181  -0.038000
    32  H   -0.017476   1.027092  -0.314534  -0.088704   0.029711   0.015120
    33  C   -0.009298  -0.314534  10.356255  -0.280440  -0.048345   0.160889
    34  C   -0.033507  -0.088704  -0.280440  39.346434  -1.031151  -7.058248
    35  C   -0.019181   0.029711  -0.048345  -1.031151   7.263563   0.469173
    36  C   -0.038000   0.015120   0.160889  -7.058248   0.469173  17.066340
    37  C   -0.017720   0.100279   0.042406  -7.560520   0.699954   1.127876
    38  C   -0.000443  -0.075485   0.159911   0.674249  -0.404972  -0.192389
    39  C    0.020363   0.023282  -0.096818   1.077947  -0.411457  -3.555696
    40  H    0.000074   0.002528   0.018131  -0.612478   0.129646   1.089154
    41  H   -0.005203   0.030356  -0.008667  -0.243211   0.093278   0.025004
    42  H    0.000118  -0.019185   0.007492   0.033773  -0.200855   0.097323
    43  H    0.008804   0.003439  -0.081858   0.243173  -0.191683  -0.458373
    44  H   -0.002279   0.000556   0.010489  -0.284746   0.263061   0.259046
    45  H   -0.001268  -0.052072   0.451958  -0.056093   0.003477   0.021486
    46  H   -0.047061  -0.004657   0.396698  -0.040219   0.017191   0.082476
    47  H    0.005408  -0.063967   0.529697   0.024353  -0.024864  -0.087751
    48  H   -0.010735   0.039956  -0.032527   0.140779  -0.000105  -0.028459
              37         38         39         40         41         42
     1  C    3.040753  -0.622433  -0.184218  -0.772706  -0.871346   0.020191
     2  O   -0.045620   0.046881  -0.012689  -0.165919   0.094304  -0.001297
     3  C   -1.175384  -0.036712   0.174183   0.002435   0.393958  -0.044801
     4  H   -0.120040   0.032839   0.008889   0.012259  -0.011560  -0.001308
     5  F   -0.073536   0.024740   0.022821  -0.008633  -0.067533  -0.004137
     6  C    0.316296   0.080238   0.020229  -0.059756  -0.223727   0.017279
     7  C   -0.055143   0.037972  -0.086119   0.046866  -0.081081  -0.012590
     8  N   -0.058807  -0.093945   0.014098  -0.038773   0.013730  -0.003764
     9  C    0.048127  -0.067659   0.017710  -0.069314   0.013722  -0.002560
    10  C   -0.001713  -0.001036   0.000767  -0.001790   0.000853  -0.000053
    11  C   -0.044934  -0.006344   0.008740   0.028726   0.014865  -0.000105
    12  C    0.075306  -0.005265  -0.003637   0.009304  -0.003156  -0.000968
    13  C    0.009330  -0.000044  -0.000439  -0.000043  -0.001041  -0.000080
    14  C   -0.041560   0.008929   0.000657   0.000205  -0.002063   0.000558
    15  H    0.006284  -0.001291  -0.000098   0.000046   0.001263  -0.000140
    16  H   -0.000460   0.000040   0.000033   0.000019  -0.000067   0.000005
    17  H   -0.000647   0.000323   0.000086   0.000346  -0.000268   0.000013
    18  H   -0.000017  -0.000088   0.000067  -0.000080   0.000038  -0.000004
    19  N    0.003987  -0.004278   0.021520   0.023617   0.012664  -0.000708
    20  H    0.035268  -0.015472   0.039805  -0.041617  -0.004112  -0.000788
    21  H   -0.007164   0.001744  -0.005320  -0.002320  -0.000638   0.000095
    22  H   -0.008394   0.015866  -0.005302  -0.008979  -0.009878   0.001178
    23  C   -0.131601  -0.034049  -0.264440  -0.011384  -0.070907   0.044109
    24  C   -0.041936  -0.056227  -0.039375   0.091724   0.052449   0.004569
    25  C   -0.949656   0.101629   0.111544  -0.027111  -0.079706  -0.010330
    26  C    0.193412   0.020119   0.280301  -0.046135   0.027580   0.003893
    27  C   -0.025649  -0.010849   0.054028  -0.084344  -0.026726  -0.009408
    28  C    0.923935  -0.240415   0.152854   0.030734   0.112661  -0.009462
    29  H   -0.037766  -0.019652  -0.019423  -0.019060  -0.052083   0.005126
    30  H   -0.016300  -0.046486   0.056316   0.027313   0.018018  -0.002819
    31  H   -0.017720  -0.000443   0.020363   0.000074  -0.005203   0.000118
    32  H    0.100279  -0.075485   0.023282   0.002528   0.030356  -0.019185
    33  C    0.042406   0.159911  -0.096818   0.018131  -0.008667   0.007492
    34  C   -7.560520   0.674249   1.077947  -0.612478  -0.243211   0.033773
    35  C    0.699954  -0.404972  -0.411457   0.129646   0.093278  -0.200855
    36  C    1.127876  -0.192389  -3.555696   1.089154   0.025004   0.097323
    37  C   11.981951  -1.674604  -1.077870   0.231621   0.329710  -0.173091
    38  C   -1.674604   8.246494   0.685508  -0.073142  -0.169340   0.464734
    39  C   -1.077870   0.685508   9.459473  -0.471928   0.086522   0.026553
    40  H    0.231621  -0.073142  -0.471928   1.552504   0.016689  -0.001350
    41  H    0.329710  -0.169340   0.086522   0.016689   1.193229  -0.175745
    42  H   -0.173091   0.464734   0.026553  -0.001350  -0.175745   0.713212
    43  H   -0.097579   0.119538   0.452817  -0.183350   0.001122   0.009962
    44  H    0.178223  -0.155119  -0.162809   0.026173   0.031392  -0.093632
    45  H    0.001628   0.012543  -0.004213   0.002431  -0.000485   0.001551
    46  H    0.022538   0.012610  -0.066939   0.020686  -0.000182   0.000383
    47  H   -0.015698   0.021024   0.029254  -0.007422  -0.007965   0.004093
    48  H    0.014553   0.001838   0.010287   0.009780   0.025026  -0.000233
              43         44         45         46         47         48
     1  C   -0.022291  -0.131285  -0.007499   0.041461   0.089560  -0.207793
     2  O    0.016730   0.006662   0.000132  -0.010294  -0.000006  -0.016233
     3  C    0.005759   0.014568   0.005232   0.003861  -0.022929   0.003696
     4  H    0.000117   0.000319   0.000233   0.000321  -0.000808  -0.027597
     5  F    0.001725  -0.001887   0.000282  -0.001821  -0.001011   0.024661
     6  C    0.020763  -0.023295  -0.009458  -0.021891   0.020106   0.088571
     7  C   -0.012214  -0.003904  -0.020694   0.008892   0.009363   0.594744
     8  N   -0.000189  -0.000685  -0.000882   0.001840   0.001897  -0.098670
     9  C   -0.004151  -0.001115  -0.000168   0.003290   0.003814  -0.126391
    10  C    0.000168   0.000002  -0.000067  -0.000437  -0.000160   0.011380
    11  C    0.003136   0.000393  -0.001170  -0.008569  -0.001148  -0.024033
    12  C   -0.001274  -0.000214  -0.000161   0.001113   0.001754  -0.050554
    13  C   -0.000106  -0.000009   0.000018   0.000061   0.000085  -0.017200
    14  C    0.001346   0.000042   0.000719  -0.000561  -0.000264  -0.031928
    15  H   -0.000072  -0.000028   0.000015  -0.000015   0.000237  -0.017670
    16  H   -0.000005   0.000001  -0.000002   0.000021  -0.000001   0.001955
    17  H   -0.000046  -0.000014  -0.000072  -0.000099   0.000274  -0.007214
    18  H   -0.000011  -0.000001  -0.000002   0.000034   0.000015   0.001006
    19  N    0.006093   0.000598   0.000662  -0.006990  -0.005076   0.046577
    20  H    0.001930  -0.000958  -0.000780   0.000723   0.001042  -0.037646
    21  H   -0.000182   0.000059   0.000484   0.000403   0.000026  -0.000824
    22  H    0.001561  -0.000464   0.002824  -0.007835   0.001649  -0.601944
    23  C   -0.006424  -0.023416   0.057961  -0.007887   0.014659   0.288312
    24  C    0.023557  -0.029951   0.240488  -0.186817  -0.203943   0.169522
    25  C   -0.011788  -0.015748  -0.054615   0.010626   0.015499  -0.367168
    26  C    0.053447   0.018645   0.037699  -0.027814  -0.103249  -0.154106
    27  C    0.014068  -0.011030  -0.231690   0.024902   0.018588  -0.074352
    28  C    0.023419   0.036547  -0.163099  -0.048384  -0.073451  -0.070089
    29  H    0.001682  -0.002402   0.006760  -0.005470   0.022091  -0.217140
    30  H    0.003124   0.002490  -0.022322   0.018620  -0.039068   0.092388
    31  H    0.008804  -0.002279  -0.001268  -0.047061   0.005408  -0.010735
    32  H    0.003439   0.000556  -0.052072  -0.004657  -0.063967   0.039956
    33  C   -0.081858   0.010489   0.451958   0.396698   0.529697  -0.032527
    34  C    0.243173  -0.284746  -0.056093  -0.040219   0.024353   0.140779
    35  C   -0.191683   0.263061   0.003477   0.017191  -0.024864  -0.000105
    36  C   -0.458373   0.259046   0.021486   0.082476  -0.087751  -0.028459
    37  C   -0.097579   0.178223   0.001628   0.022538  -0.015698   0.014553
    38  C    0.119538  -0.155119   0.012543   0.012610   0.021024   0.001838
    39  C    0.452817  -0.162809  -0.004213  -0.066939   0.029254   0.010287
    40  H   -0.183350   0.026173   0.002431   0.020686  -0.007422   0.009780
    41  H    0.001122   0.031392  -0.000485  -0.000182  -0.007965   0.025026
    42  H    0.009962  -0.093632   0.001551   0.000383   0.004093  -0.000233
    43  H    0.754145  -0.084997  -0.000578  -0.012481   0.003218   0.000163
    44  H   -0.084997   0.645044   0.002379  -0.000609  -0.013361   0.001011
    45  H   -0.000578   0.002379   0.630897  -0.096481  -0.059217  -0.002252
    46  H   -0.012481  -0.000609  -0.096481   0.522770   0.022680   0.002063
    47  H    0.003218  -0.013361  -0.059217   0.022680   0.474647  -0.006506
    48  H    0.000163   0.001011  -0.002252   0.002063  -0.006506   1.265968
 Mulliken charges:
               1
     1  C    1.593115
     2  O   -1.292440
     3  C    1.397290
     4  H    0.389333
     5  F   -0.993985
     6  C    0.104641
     7  C   -0.005612
     8  N   -1.766716
     9  C    0.209314
    10  C   -0.374572
    11  C    0.302170
    12  C   -0.310090
    13  C   -0.512255
    14  C   -0.458754
    15  H    0.511681
    16  H    0.404073
    17  H    0.537678
    18  H    0.471599
    19  N   -0.958145
    20  H    0.137842
    21  H    0.199007
    22  H    0.483722
    23  C   -0.853458
    24  C   -1.387394
    25  C    0.351474
    26  C    0.039226
    27  C   -0.149291
    28  C   -0.105021
    29  H    0.378705
    30  H    0.824666
    31  H    0.316028
    32  H    0.394528
    33  C   -0.733854
    34  C   -1.195772
    35  C   -0.275651
    36  C   -0.218845
    37  C    0.069973
    38  C   -0.762031
    39  C   -0.387863
    40  H    0.334623
    41  H    0.528258
    42  H    0.313201
    43  H    0.394646
    44  H    0.546258
    45  H    0.303479
    46  H    0.387251
    47  H    0.422833
    48  H    0.395135
 Sum of Mulliken charges =  -0.00000
 Mulliken charges with hydrogens summed into heavy atoms:
               1
     1  C    1.593115
     2  O   -1.292440
     3  C    1.786623
     5  F   -0.993985
     6  C    0.104641
     7  C    0.873245
     8  N   -1.766716
     9  C    0.209314
    10  C    0.097026
    11  C    0.302170
    12  C    0.201591
    13  C   -0.108182
    14  C    0.078924
    19  N   -0.621296
    23  C   -0.853458
    24  C   -1.387394
    25  C    0.730179
    26  C    0.863892
    27  C    0.166737
    28  C    0.289507
    33  C    0.379709
    34  C   -1.195772
    35  C    0.270607
    36  C    0.115777
    37  C    0.598231
    38  C   -0.448830
    39  C    0.006783
 Electronic spatial extent (au):  <R**2>=           9415.0021
 Charge=              0.0000 electrons
 Dipole moment (field-independent basis, Debye):
    X=             -4.5494    Y=              1.2453    Z=             -1.1597  Tot=              4.8573
 Quadrupole moment (field-independent basis, Debye-Ang):
   XX=           -139.5385   YY=           -152.5094   ZZ=           -153.7632
   XY=              2.4499   XZ=              0.4975   YZ=             13.7899
 Traceless Quadrupole moment (field-independent basis, Debye-Ang):
   XX=              9.0652   YY=             -3.9057   ZZ=             -5.1595
   XY=              2.4499   XZ=              0.4975   YZ=             13.7899
 Octapole moment (field-independent basis, Debye-Ang**2):
  XXX=           -132.0454  YYY=            -21.6860  ZZZ=              2.2699  XYY=            -18.8540
  XXY=             41.8126  XXZ=            -21.0862  XZZ=             15.9489  YZZ=              9.2472
  YYZ=             12.6132  XYZ=              8.9063
 Hexadecapole moment (field-independent basis, Debye-Ang**3):
 XXXX=          -8699.5557 YYYY=          -2223.8908 ZZZZ=          -1316.2757 XXXY=            178.1826
 XXXZ=            -71.6829 YYYX=             -4.9271 YYYZ=             70.6678 ZZZX=             76.6099
 ZZZY=            116.9398 XXYY=          -1872.4763 XXZZ=          -1715.5572 YYZZ=           -614.3279
 XXYZ=            179.9085 YYXZ=             35.1535 ZZXY=             -2.2894
 N-N= 2.472895757594D+03 E-N=-7.679466412743D+03  KE= 1.167315945370D+03
 No NMR shielding tensors so no spin-rotation constants.
 Leave Link  601 at Tue May 13 12:44:11 2025, MaxMem= 16106127360 cpu:               8.2 elap:               1.0
 (Enter /cm/shared/apps/Gaussian/g16-C01/g16/l701.exe)
 ... and contract with generalized density number  0.
 Compute integral first derivatives.
 R6Disp: Adding Grimme-D2 dispersion energy 1st derivatives to the gradient.
 D1PCM: PCM CHGder 1st derivatives, ID1Alg=3 FixD1E=F DoIter=F DoCFld=F I1PDM=0.
 GePol: Maximum number of non-zero 1st derivatives   =     262
 Leave Link  701 at Tue May 13 12:44:16 2025, MaxMem= 16106127360 cpu:             172.2 elap:               5.3
 (Enter /cm/shared/apps/Gaussian/g16-C01/g16/l702.exe)
 L702 exits ... SP integral derivatives will be done elsewhere.
 Leave Link  702 at Tue May 13 12:44:16 2025, MaxMem= 16106127360 cpu:               0.3 elap:               0.0
 (Enter /cm/shared/apps/Gaussian/g16-C01/g16/l703.exe)
 Integral derivatives from FoFJK, PRISM(SPDF).
 Compute integral first derivatives, UseDBF=F ICtDFT=           0.
 Calling FoFJK, ICntrl=      2127 FMM=F ISym2X=0 I1Cent= 0 IOpClX= 0 NMat=1 NMatS=1 NMatT=0.
 FoFJK:  IHMeth= 1 ICntrl=    2127 DoSepK=T KAlg= 0 I1Cent=           0 FoldK=F
 IRaf=         1 NMat=       1 IRICut=       1 DoRegI=T DoRafI=F ISym2E= 0 IDoP0=0 IntGTp=1.
 FoFCou: FMM=F IPFlag=           0 FMFlag=      100000 FMFlg1=         800
         NFxFlg=           0 DoJE=F BraDBF=F KetDBF=F FulRan=T
         wScrn=  0.000000 ICntrl=      2527 IOpCl=  0 I1Cent=           0 NGrid=           0
         NMat0=    1 NMatS0=      1 NMatT0=    0 NMatD0=    1 NMtDS0=    0 NMtDT0=    0
 Symmetry not used in FoFCou.
 Leave Link  703 at Tue May 13 12:49:37 2025, MaxMem= 16106127360 cpu:           12740.5 elap:             320.8
 (Enter /cm/shared/apps/Gaussian/g16-C01/g16/l716.exe)
 Dipole        =-1.78988352D+00 4.89936102D-01-4.56261179D-01
 ***** Axes restored to original set *****
 -------------------------------------------------------------------
 Center     Atomic                   Forces (Hartrees/Bohr)
 Number     Number              X              Y              Z
 -------------------------------------------------------------------
      1        6          -0.004776033   -0.002282078   -0.007991499
      2        8           0.003527613    0.000772287    0.005695327
      3        6           0.000642330   -0.000104124    0.000919729
      4        1          -0.001367796   -0.000552995    0.000064489
      5        9           0.000334256    0.000615935    0.000540797
      6        6          -0.003506576    0.001647418   -0.002572105
      7        6           0.000873869   -0.001181625    0.000808941
      8        7           0.001856621   -0.000726653    0.001236788
      9        6           0.000444179    0.000118189   -0.000276435
     10        6           0.000326042    0.000492447   -0.000002661
     11        6          -0.003085425   -0.000047203    0.001485587
     12        6          -0.000683793   -0.001308451   -0.000314184
     13        6           0.000714771   -0.000393453   -0.000606393
     14        6           0.000553423    0.001446351    0.001362726
     15        1          -0.000057850   -0.000000912   -0.000621786
     16        1           0.000356239   -0.000107085   -0.000470305
     17        1          -0.000175938   -0.000069172    0.000419965
     18        1           0.000401160    0.000380823    0.000078522
     19        7           0.001486072   -0.000869940   -0.001925962
     20        1           0.000722144    0.000691045   -0.000142618
     21        1           0.000598898    0.001018022    0.001766565
     22        1          -0.000422183    0.000257515   -0.000307979
     23        6           0.001495183   -0.000627038    0.000016527
     24        6          -0.001202643    0.001679078    0.000120269
     25        6           0.000302012   -0.000803040   -0.000609067
     26        6          -0.000456544   -0.000126203   -0.000200659
     27        6           0.000528400    0.001031256    0.001170297
     28        6          -0.000537823    0.000021066   -0.000596385
     29        1           0.000090601    0.000103461   -0.000498523
     30        1           0.000105642    0.000168508   -0.000329620
     31        1          -0.000185591    0.000120307    0.000234566
     32        1          -0.000279166    0.000139797   -0.000351471
     33        6           0.000319842   -0.001115318    0.000887898
     34        6           0.001964012   -0.000747142    0.001059116
     35        6          -0.000519604    0.000081337    0.000220574
     36        6           0.000571678   -0.000311730    0.000408737
     37        6           0.000553453   -0.000755729   -0.001166707
     38        6           0.000122856   -0.000622952   -0.000484524
     39        6          -0.000232516    0.000819118    0.001070216
     40        1          -0.000869488    0.001100738    0.000592541
     41        1          -0.000570527   -0.000652507    0.000142912
     42        1          -0.000050982   -0.000133211   -0.000216436
     43        1          -0.000019118    0.000149094    0.000088647
     44        1          -0.000093153    0.000160762   -0.000043395
     45        1          -0.000025972    0.000260074   -0.000366116
     46        1           0.000223891    0.000198767    0.000123984
     47        1          -0.000302900    0.000265225   -0.000505981
     48        1           0.000306435   -0.000200060    0.000085086
 -------------------------------------------------------------------
 Cartesian Forces:  Max     0.007991499 RMS     0.001277745
 Leave Link  716 at Tue May 13 12:49:37 2025, MaxMem= 16106127360 cpu:               0.5 elap:               0.1
 (Enter /cm/shared/apps/Gaussian/g16-C01/g16/l103.exe)

 GradGradGradGradGradGradGradGradGradGradGradGradGradGradGradGradGradGrad
 Berny optimization.
 FormGI is forming the generalized inverse of G from B-inverse, IUseBI=4.
 Internal  Forces:  Max     0.006690068 RMS     0.001148004
 Search for a local minimum.
 Step number   1 out of a maximum of  256
 All quantities printed in internal units (Hartrees-Bohrs-Radians)
 RMS Force = .11480D-02 SwitMx=.10000D-02 MixMth= 1
 Mixed Optimization -- RFO/linear search
 Second derivative matrix not updated -- first step.
 ITU=  0
     Eigenvalues ---    0.00230   0.00509   0.00532   0.00586   0.00598
     Eigenvalues ---    0.00701   0.00888   0.01009   0.01487   0.01518
     Eigenvalues ---    0.01594   0.01735   0.01780   0.01992   0.02034
     Eigenvalues ---    0.02075   0.02121   0.02149   0.02166   0.02170
     Eigenvalues ---    0.02173   0.02180   0.02184   0.02192   0.02192
     Eigenvalues ---    0.02195   0.02197   0.02201   0.02203   0.02205
     Eigenvalues ---    0.02206   0.02207   0.02211   0.02212   0.02214
     Eigenvalues ---    0.02218   0.02236   0.03435   0.04322   0.04917
     Eigenvalues ---    0.06159   0.06432   0.06485   0.07166   0.07211
     Eigenvalues ---    0.09921   0.10297   0.13243   0.15991   0.15994
     Eigenvalues ---    0.15997   0.15998   0.15999   0.15999   0.16000
     Eigenvalues ---    0.16000   0.16000   0.16000   0.16000   0.16000
     Eigenvalues ---    0.16000   0.16000   0.16000   0.16000   0.16000
     Eigenvalues ---    0.16000   0.18458   0.21999   0.22000   0.22000
     Eigenvalues ---    0.22001   0.22016   0.22486   0.22962   0.23475
     Eigenvalues ---    0.23522   0.23998   0.24452   0.24907   0.24957
     Eigenvalues ---    0.24968   0.24991   0.24992   0.24993   0.25000
     Eigenvalues ---    0.25000   0.25000   0.25000   0.28020   0.30590
     Eigenvalues ---    0.30989   0.31084   0.31866   0.33369   0.33976
     Eigenvalues ---    0.34114   0.34157   0.34206   0.34327   0.34374
     Eigenvalues ---    0.34880   0.34955   0.34955   0.34995   0.35066
     Eigenvalues ---    0.35073   0.35093   0.35108   0.35143   0.35152
     Eigenvalues ---    0.35185   0.35339   0.35639   0.41876   0.42218
     Eigenvalues ---    0.42473   0.42539   0.42543   0.42638   0.43506
     Eigenvalues ---    0.44978   0.45695   0.46029   0.46196   0.46382
     Eigenvalues ---    0.46413   0.46496   0.46566   0.46742   0.46860
     Eigenvalues ---    0.47112   0.47139   0.47310   0.47483   0.47621
     Eigenvalues ---    0.47718   0.76850   0.98143
 RFO step:  Lambda=-3.48336875D-03 EMin= 2.30000000D-03
 Linear search not attempted -- first point.
 Iteration  1 RMS(Cart)=  0.34058205 RMS(Int)=  0.00718783
 Iteration  2 RMS(Cart)=  0.03080175 RMS(Int)=  0.00031766
 Iteration  3 RMS(Cart)=  0.00031269 RMS(Int)=  0.00030843
 Iteration  4 RMS(Cart)=  0.00000008 RMS(Int)=  0.00030843
 ITry= 1 IFail=0 DXMaxC= 1.51D+00 DCOld= 1.00D+10 DXMaxT= 3.00D-01 DXLimC= 3.00D+00 Rises=F
 Variable       Old X    -DE/DX   Delta X   Delta X   Delta X     New X
                                 (Linear)    (Quad)   (Total)
    R1        2.29392   0.00669   0.00000   0.00679   0.00679   2.30071
    R2        2.92094  -0.00116   0.00000  -0.00410  -0.00410   2.91684
    R3        2.81708  -0.00118   0.00000  -0.00350  -0.00350   2.81359
    R4        2.06782   0.00005   0.00000   0.00015   0.00015   2.06796
    R5        2.62345  -0.00074   0.00000  -0.00154  -0.00154   2.62191
    R6        2.86801   0.00223   0.00000   0.00721   0.00721   2.87523
    R7        2.86034   0.00025   0.00000   0.00081   0.00081   2.86115
    R8        2.39660   0.00377   0.00000   0.00488   0.00488   2.40148
    R9        2.06704  -0.00021   0.00000  -0.00059  -0.00059   2.06645
   R10        2.85852   0.00049   0.00000   0.00155   0.00155   2.86007
   R11        2.07139  -0.00003   0.00000  -0.00010  -0.00010   2.07129
   R12        2.67050   0.00204   0.00000   0.00464   0.00464   2.67515
   R13        2.65794   0.00284   0.00000   0.00640   0.00640   2.66434
   R14        2.62639   0.00106   0.00000   0.00225   0.00225   2.62864
   R15        2.62896   0.00149   0.00000   0.00306   0.00306   2.63202
   R16        2.62728   0.00115   0.00000   0.00239   0.00239   2.62967
   R17        2.05500   0.00055   0.00000   0.00155   0.00155   2.05655
   R18        2.63925   0.00151   0.00000   0.00330   0.00330   2.64255
   R19        2.63304  -0.00219   0.00000  -0.00466  -0.00466   2.62838
   R20        2.63025   0.00126   0.00000   0.00262   0.00262   2.63287
   R21        2.05556   0.00044   0.00000   0.00125   0.00125   2.05681
   R22        2.05376   0.00059   0.00000   0.00167   0.00167   2.05543
   R23        2.05748   0.00023   0.00000   0.00064   0.00064   2.05812
   R24        1.92001  -0.00100   0.00000  -0.00221  -0.00221   1.91780
   R25        1.90799   0.00211   0.00000   0.00455   0.00455   1.91254
   R26        2.63456   0.00103   0.00000   0.00214   0.00219   2.63675
   R27        2.63805   0.00084   0.00000   0.00169   0.00173   2.63978
   R28        2.63883   0.00107   0.00000   0.00236   0.00232   2.64115
   R29        2.63547   0.00154   0.00000   0.00340   0.00336   2.63883
   R30        2.84390  -0.00036   0.00000  -0.00111  -0.00111   2.84279
   R31        2.62516   0.00158   0.00000   0.00334   0.00335   2.62851
   R32        2.05524   0.00031   0.00000   0.00089   0.00089   2.05613
   R33        2.62473   0.00121   0.00000   0.00248   0.00247   2.62721
   R34        2.05870  -0.00009   0.00000  -0.00025  -0.00025   2.05845
   R35        2.05748   0.00025   0.00000   0.00070   0.00070   2.05818
   R36        2.05682   0.00041   0.00000   0.00116   0.00116   2.05799
   R37        2.07371   0.00042   0.00000   0.00122   0.00122   2.07494
   R38        2.06984   0.00018   0.00000   0.00051   0.00051   2.07035
   R39        2.07066   0.00021   0.00000   0.00061   0.00061   2.07127
   R40        2.64378   0.00209   0.00000   0.00464   0.00464   2.64842
   R41        2.64228   0.00144   0.00000   0.00319   0.00319   2.64548
   R42        2.63007   0.00119   0.00000   0.00242   0.00241   2.63248
   R43        2.63013   0.00078   0.00000   0.00158   0.00157   2.63171
   R44        2.05568   0.00013   0.00000   0.00037   0.00037   2.05605
   R45        2.62022   0.00052   0.00000   0.00111   0.00110   2.62132
   R46        2.05129   0.00037   0.00000   0.00105   0.00105   2.05233
   R47        2.62559   0.00033   0.00000   0.00066   0.00067   2.62626
   R48        2.04650   0.00016   0.00000   0.00046   0.00046   2.04696
   R49        2.05443   0.00023   0.00000   0.00065   0.00065   2.05508
   R50        2.05428   0.00017   0.00000   0.00048   0.00048   2.05476
    A1        2.02045  -0.00150   0.00000  -0.00577  -0.00774   2.01271
    A2        2.11032  -0.00017   0.00000  -0.00050  -0.00249   2.10783
    A3        2.15240   0.00167   0.00000   0.00676   0.00479   2.15719
    A4        1.86773  -0.00252   0.00000  -0.02045  -0.02043   1.84730
    A5        1.98688  -0.00049   0.00000   0.00285   0.00268   1.98956
    A6        1.91683   0.00410   0.00000   0.02093   0.02087   1.93770
    A7        1.88566   0.00039   0.00000  -0.00477  -0.00481   1.88085
    A8        1.89578  -0.00031   0.00000  -0.00092  -0.00080   1.89498
    A9        1.90849  -0.00127   0.00000   0.00126   0.00111   1.90960
   A10        2.04448   0.00494   0.00000   0.02076   0.01898   2.06346
   A11        2.01532  -0.00150   0.00000  -0.00444  -0.00621   2.00912
   A12        2.22242  -0.00337   0.00000  -0.01179  -0.01351   2.20891
   A13        1.88902  -0.00170   0.00000  -0.00640  -0.00636   1.88266
   A14        1.96299   0.00638   0.00000   0.03104   0.03100   1.99399
   A15        1.88130  -0.00189   0.00000  -0.00529  -0.00540   1.87590
   A16        1.93305  -0.00219   0.00000  -0.01145  -0.01147   1.92158
   A17        1.88031   0.00055   0.00000  -0.00649  -0.00658   1.87373
   A18        1.91459  -0.00136   0.00000  -0.00274  -0.00285   1.91174
   A19        2.10698   0.00145   0.00000   0.00574   0.00574   2.11272
   A20        2.04450   0.00315   0.00000   0.01218   0.01216   2.05665
   A21        2.13328  -0.00270   0.00000  -0.01096  -0.01097   2.12231
   A22        2.10259  -0.00047   0.00000  -0.00188  -0.00188   2.10070
   A23        2.09997   0.00009   0.00000   0.00015   0.00015   2.10012
   A24        2.09816   0.00004   0.00000   0.00045   0.00045   2.09860
   A25        2.08506  -0.00013   0.00000  -0.00060  -0.00061   2.08445
   A26        2.06616   0.00000   0.00000   0.00042   0.00042   2.06658
   A27        2.08693   0.00251   0.00000   0.01000   0.00998   2.09691
   A28        2.12835  -0.00249   0.00000  -0.00978  -0.00981   2.11854
   A29        2.10384   0.00033   0.00000   0.00140   0.00139   2.10523
   A30        2.07074   0.00003   0.00000   0.00055   0.00053   2.07127
   A31        2.10857  -0.00036   0.00000  -0.00187  -0.00189   2.10668
   A32        2.08314   0.00006   0.00000  -0.00003  -0.00003   2.08311
   A33        2.10526   0.00007   0.00000   0.00063   0.00063   2.10589
   A34        2.09477  -0.00013   0.00000  -0.00059  -0.00059   2.09418
   A35        2.11058  -0.00002   0.00000  -0.00009  -0.00008   2.11050
   A36        2.09569   0.00035   0.00000   0.00213   0.00213   2.09782
   A37        2.07691  -0.00033   0.00000  -0.00204  -0.00204   2.07487
   A38        2.00975  -0.00015   0.00000  -0.00068  -0.00068   2.00907
   A39        2.00114   0.00000   0.00000   0.00024   0.00024   2.00138
   A40        1.96168   0.00014   0.00000   0.00122   0.00122   1.96290
   A41        2.11904  -0.00031   0.00000  -0.00072  -0.00108   2.11797
   A42        2.09469   0.00089   0.00000   0.00402   0.00365   2.09834
   A43        2.06920  -0.00056   0.00000  -0.00237  -0.00250   2.06670
   A44        2.05997  -0.00024   0.00000  -0.00079  -0.00081   2.05916
   A45        2.11539  -0.00010   0.00000  -0.00047  -0.00045   2.11494
   A46        2.10782   0.00034   0.00000   0.00125   0.00126   2.10909
   A47        2.10815   0.00006   0.00000   0.00017   0.00022   2.10837
   A48        2.08694  -0.00000   0.00000   0.00029   0.00016   2.08710
   A49        2.08781  -0.00004   0.00000   0.00004  -0.00010   2.08771
   A50        2.10161   0.00091   0.00000   0.00363   0.00370   2.10531
   A51        2.08822  -0.00059   0.00000  -0.00249  -0.00256   2.08566
   A52        2.09285  -0.00031   0.00000  -0.00076  -0.00083   2.09202
   A53        2.11629  -0.00035   0.00000  -0.00169  -0.00170   2.11459
   A54        2.08547   0.00000   0.00000  -0.00017  -0.00019   2.08529
   A55        2.08132   0.00035   0.00000   0.00197   0.00196   2.08328
   A56        2.11110   0.00019   0.00000   0.00106   0.00108   2.11218
   A57        2.08723  -0.00010   0.00000  -0.00049  -0.00051   2.08671
   A58        2.08464  -0.00009   0.00000  -0.00042  -0.00045   2.08419
   A59        1.93758  -0.00031   0.00000  -0.00309  -0.00309   1.93449
   A60        1.94109  -0.00006   0.00000   0.00041   0.00041   1.94150
   A61        1.93617   0.00038   0.00000   0.00274   0.00273   1.93891
   A62        1.87902   0.00006   0.00000  -0.00044  -0.00044   1.87857
   A63        1.87957  -0.00031   0.00000  -0.00342  -0.00342   1.87616
   A64        1.88797   0.00024   0.00000   0.00375   0.00374   1.89171
   A65        2.02519   0.00115   0.00000   0.00428   0.00424   2.02942
   A66        2.17528  -0.00110   0.00000  -0.00461  -0.00465   2.17064
   A67        2.08248  -0.00005   0.00000   0.00004   0.00003   2.08251
   A68        2.09340   0.00031   0.00000   0.00102   0.00102   2.09441
   A69        2.09415  -0.00008   0.00000  -0.00004  -0.00003   2.09412
   A70        2.09562  -0.00023   0.00000  -0.00098  -0.00098   2.09464
   A71        2.10349  -0.00003   0.00000   0.00012   0.00013   2.10362
   A72        2.06989   0.00152   0.00000   0.00912   0.00911   2.07900
   A73        2.10967  -0.00149   0.00000  -0.00929  -0.00930   2.10038
   A74        2.09409  -0.00025   0.00000  -0.00099  -0.00100   2.09309
   A75        2.10401   0.00069   0.00000   0.00392   0.00388   2.10789
   A76        2.08507  -0.00044   0.00000  -0.00300  -0.00303   2.08204
   A77        2.10007   0.00019   0.00000   0.00059   0.00060   2.10067
   A78        2.09615   0.00000   0.00000   0.00029   0.00028   2.09643
   A79        2.08697  -0.00019   0.00000  -0.00089  -0.00089   2.08608
   A80        2.09265  -0.00017   0.00000  -0.00087  -0.00087   2.09178
   A81        2.09863   0.00013   0.00000   0.00070   0.00070   2.09933
   A82        2.09190   0.00004   0.00000   0.00016   0.00016   2.09206
    D1        1.10440   0.00078   0.00000   0.05819   0.05821   1.16261
    D2       -3.09674  -0.00074   0.00000   0.04009   0.04017  -3.05656
    D3       -0.95032   0.00038   0.00000   0.05970   0.05989  -0.89043
    D4       -2.04194   0.00178   0.00000   0.17465   0.17448  -1.86746
    D5        0.04011   0.00026   0.00000   0.15655   0.15644   0.19655
    D6        2.18652   0.00138   0.00000   0.17617   0.17616   2.36268
    D7        0.37790   0.00069   0.00000   0.07947   0.07951   0.45742
    D8       -2.74010   0.00099   0.00000   0.09391   0.09395  -2.64615
    D9       -2.75871  -0.00036   0.00000  -0.04277  -0.04282  -2.80152
   D10        0.40648  -0.00006   0.00000  -0.02833  -0.02838   0.37810
   D11       -1.49599  -0.00225   0.00000  -0.15776  -0.15811  -1.65410
   D12        1.60177  -0.00094   0.00000  -0.05604  -0.05575   1.54602
   D13        2.74999  -0.00134   0.00000  -0.14438  -0.14471   2.60528
   D14       -0.43543  -0.00003   0.00000  -0.04265  -0.04235  -0.47778
   D15        0.69595  -0.00092   0.00000  -0.13883  -0.13911   0.55683
   D16       -2.48948   0.00039   0.00000  -0.03711  -0.03675  -2.52623
   D17        3.06924   0.00124   0.00000   0.05918   0.05911   3.12836
   D18        0.92797   0.00102   0.00000   0.05779   0.05774   0.98571
   D19       -1.18475   0.00001   0.00000   0.04544   0.04538  -1.13937
   D20       -0.02258  -0.00034   0.00000  -0.05670  -0.05665  -0.07923
   D21       -2.16384  -0.00057   0.00000  -0.05809  -0.05803  -2.22188
   D22        2.00661  -0.00157   0.00000  -0.07044  -0.07039   1.93623
   D23       -3.00692  -0.00192   0.00000  -0.08538  -0.08460  -3.09152
   D24        0.08561  -0.00020   0.00000   0.02946   0.02868   0.11429
   D25       -1.86784  -0.00077   0.00000  -0.05616  -0.05624  -1.92407
   D26        1.24928   0.00007   0.00000  -0.01101  -0.01103   1.23824
   D27        2.29905  -0.00145   0.00000  -0.06130  -0.06129   2.23777
   D28       -0.86702  -0.00061   0.00000  -0.01616  -0.01608  -0.88310
   D29        0.22571   0.00007   0.00000  -0.04450  -0.04452   0.18119
   D30       -2.94036   0.00091   0.00000   0.00065   0.00068  -2.93968
   D31        1.67207   0.00157   0.00000   0.08246   0.08247   1.75454
   D32       -1.54985   0.00133   0.00000   0.07302   0.07301  -1.47684
   D33        3.07755  -0.00027   0.00000  -0.00773  -0.00780   3.06975
   D34       -0.12626  -0.00008   0.00000   0.00340   0.00341  -0.12285
   D35        0.01479   0.00007   0.00000   0.00199   0.00198   0.01677
   D36        3.09417   0.00026   0.00000   0.01312   0.01320   3.10736
   D37       -3.07186  -0.00003   0.00000   0.00476   0.00472  -3.06714
   D38        0.06012   0.00022   0.00000   0.01317   0.01314   0.07326
   D39       -0.01320  -0.00011   0.00000  -0.00438  -0.00436  -0.01756
   D40        3.11878   0.00014   0.00000   0.00404   0.00406   3.12284
   D41       -0.00245   0.00007   0.00000   0.00212   0.00212  -0.00032
   D42       -3.13832   0.00000   0.00000   0.00019   0.00019  -3.13814
   D43        3.13787  -0.00003   0.00000  -0.00142  -0.00141   3.13647
   D44        0.00200  -0.00010   0.00000  -0.00335  -0.00334  -0.00135
   D45        0.00441  -0.00011   0.00000  -0.00452  -0.00450  -0.00009
   D46       -3.13407  -0.00025   0.00000  -0.00869  -0.00867   3.14044
   D47       -3.13592  -0.00001   0.00000  -0.00101  -0.00100  -3.13692
   D48        0.00879  -0.00015   0.00000  -0.00518  -0.00517   0.00361
   D49       -0.01044   0.00004   0.00000   0.00243   0.00241  -0.00804
   D50        3.12807   0.00018   0.00000   0.00656   0.00653   3.13461
   D51       -3.08827  -0.00034   0.00000  -0.00974  -0.00970  -3.09796
   D52        0.05025  -0.00020   0.00000  -0.00561  -0.00557   0.04468
   D53        0.37358  -0.00005   0.00000  -0.00066  -0.00066   0.37291
   D54        2.69031   0.00001   0.00000   0.00074   0.00074   2.69104
   D55       -2.83253   0.00024   0.00000   0.01130   0.01130  -2.82123
   D56       -0.51580   0.00031   0.00000   0.01269   0.01270  -0.50310
   D57        0.00686   0.00004   0.00000   0.00231   0.00230   0.00916
   D58       -3.14041   0.00012   0.00000   0.00423   0.00423  -3.13619
   D59       -3.12491  -0.00021   0.00000  -0.00630  -0.00631  -3.13122
   D60        0.01100  -0.00014   0.00000  -0.00438  -0.00438   0.00662
   D61        3.10929   0.00101   0.00000   0.04593   0.04585  -3.12805
   D62       -0.00650   0.00041   0.00000   0.02306   0.02299   0.01649
   D63       -0.00817   0.00017   0.00000   0.00133   0.00136  -0.00681
   D64       -3.12396  -0.00043   0.00000  -0.02153  -0.02150   3.13772
   D65       -3.11130  -0.00083   0.00000  -0.03932  -0.03935   3.13254
   D66       -0.00380  -0.00048   0.00000  -0.02630  -0.02632  -0.03012
   D67        0.00651  -0.00002   0.00000   0.00457   0.00456   0.01107
   D68        3.11401   0.00034   0.00000   0.01759   0.01758   3.13159
   D69       -0.00753   0.00015   0.00000   0.00461   0.00460  -0.00292
   D70       -3.13383  -0.00004   0.00000  -0.00351  -0.00352  -3.13735
   D71        3.13406   0.00017   0.00000   0.00682   0.00682   3.14088
   D72        0.00775  -0.00002   0.00000  -0.00130  -0.00130   0.00645
   D73        0.00586   0.00001   0.00000   0.00135   0.00135   0.00721
   D74        3.12492   0.00018   0.00000   0.00885   0.00884   3.13376
   D75       -3.13573  -0.00001   0.00000  -0.00085  -0.00085  -3.13658
   D76       -0.01666   0.00016   0.00000   0.00664   0.00663  -0.01003
   D77        1.66805  -0.00001   0.00000  -0.00576  -0.00576   1.66229
   D78       -0.42374   0.00016   0.00000  -0.00342  -0.00342  -0.42715
   D79       -2.52590  -0.00035   0.00000  -0.01029  -0.01030  -2.53620
   D80       -1.47354   0.00001   0.00000  -0.00349  -0.00349  -1.47703
   D81        2.71785   0.00018   0.00000  -0.00114  -0.00114   2.71671
   D82        0.61569  -0.00033   0.00000  -0.00802  -0.00802   0.60767
   D83        0.00197  -0.00016   0.00000  -0.00432  -0.00434  -0.00236
   D84       -3.11712  -0.00033   0.00000  -0.01180  -0.01181  -3.12893
   D85        3.11775   0.00044   0.00000   0.01856   0.01853   3.13629
   D86       -0.00134   0.00027   0.00000   0.01108   0.01106   0.00972
   D87        0.00136  -0.00014   0.00000  -0.00765  -0.00766  -0.00630
   D88        3.12771   0.00004   0.00000   0.00043   0.00043   3.12814
   D89       -3.10605  -0.00049   0.00000  -0.02067  -0.02070  -3.12674
   D90        0.02030  -0.00030   0.00000  -0.01259  -0.01260   0.00769
   D91       -3.13922   0.00020   0.00000   0.00894   0.00898  -3.13024
   D92        0.01981   0.00030   0.00000   0.01243   0.01248   0.03229
   D93       -0.01989  -0.00009   0.00000  -0.00475  -0.00476  -0.02464
   D94        3.13914  -0.00000   0.00000  -0.00127  -0.00126   3.13788
   D95        3.12818  -0.00020   0.00000  -0.00984  -0.00981   3.11837
   D96       -0.00708   0.00012   0.00000   0.00285   0.00290  -0.00419
   D97        0.01089   0.00010   0.00000   0.00499   0.00499   0.01589
   D98       -3.12437   0.00042   0.00000   0.01768   0.01770  -3.10667
   D99       -0.01442  -0.00005   0.00000  -0.00188  -0.00188  -0.01630
   D100       3.12481  -0.00009   0.00000  -0.00413  -0.00412   3.12068
   D101       3.13304  -0.00005   0.00000  -0.00198  -0.00198   3.13106
   D102      -0.01092  -0.00010   0.00000  -0.00423  -0.00422  -0.01513
   D103       0.00547   0.00005   0.00000   0.00214   0.00213   0.00760
   D104      -3.14052  -0.00000   0.00000   0.00008   0.00009  -3.14043
   D105       3.14119   0.00006   0.00000   0.00223   0.00223  -3.13977
   D106      -0.00480   0.00001   0.00000   0.00018   0.00019  -0.00462
   D107       0.01174   0.00002   0.00000   0.00119   0.00119   0.01294
   D108      -3.12547   0.00007   0.00000   0.00324   0.00323  -3.12224
   D109       3.13550  -0.00004   0.00000  -0.00219  -0.00216   3.13334
   D110      -0.00172   0.00001   0.00000  -0.00014  -0.00012  -0.00184
   D111       0.00614  -0.00003   0.00000  -0.00173  -0.00173   0.00441
   D112      -3.13310   0.00001   0.00000   0.00051   0.00050  -3.13261
   D113       3.14147  -0.00035   0.00000  -0.01426  -0.01422   3.12725
   D114       0.00223  -0.00030   0.00000  -0.01202  -0.01199  -0.00977
         Item               Value     Threshold  Converged?
 Maximum Force            0.006690     0.000450     NO 
 RMS     Force            0.001148     0.000300     NO 
 Maximum Displacement     1.510938     0.001800     NO 
 RMS     Displacement     0.357994     0.001200     NO 
 Predicted change in Energy=-2.174898D-03
 Lowest energy point so far.  Saving SCF results.
 GradGradGradGradGradGradGradGradGradGradGradGradGradGradGradGradGradGrad

 Leave Link  103 at Tue May 13 12:49:37 2025, MaxMem= 16106127360 cpu:               3.6 elap:               0.3
 (Enter /cm/shared/apps/Gaussian/g16-C01/g16/l202.exe)
                          Input orientation:                          
 ---------------------------------------------------------------------
 Center     Atomic      Atomic             Coordinates (Angstroms)
 Number     Number       Type             X           Y           Z
 ---------------------------------------------------------------------
      1          6           0       -0.859710   -1.494537    0.863994
      2          8           0       -0.254951   -1.283320    1.899329
      3          6           0        0.005670   -1.978176   -0.319087
      4          1           0        0.370957   -2.970163   -0.036133
      5          9           0       -0.691181   -2.107997   -1.511806
      6          6           0        1.202654   -1.062859   -0.529800
      7          6           0        1.080644    0.053205   -1.545614
      8          7           0        2.240183   -1.369646    0.136812
      9          6           0        3.406262   -0.568836    0.082395
     10          6           0        5.768907    0.904055    0.132130
     11          6           0        3.641411    0.324955    1.147142
     12          6           0        4.351612   -0.725463   -0.925927
     13          6           0        5.533734    0.011778   -0.911154
     14          6           0        4.832219    1.058051    1.149648
     15          1           0        4.149674   -1.435912   -1.725386
     16          1           0        6.263608   -0.115189   -1.707535
     17          1           0        5.018799    1.755598    1.964990
     18          1           0        6.689523    1.483716    0.160574
     19          7           0        2.675800    0.508459    2.131252
     20          1           0        2.001819   -0.245171    2.219167
     21          1           0        3.037563    0.810227    3.026993
     22          1           0        2.023127    0.607722   -1.549671
     23          6           0       -0.076614    0.996332   -1.296821
     24          6           0       -2.211384    2.786498   -0.829052
     25          6           0       -1.187373    1.021005   -2.140912
     26          6           0       -0.040454    1.885061   -0.219686
     27          6           0       -1.094100    2.762422    0.010281
     28          6           0       -2.237417    1.903694   -1.910686
     29          1           0       -1.233660    0.339502   -2.987834
     30          1           0        0.813909    1.874513    0.455957
     31          1           0       -1.050114    3.437849    0.863564
     32          1           0       -3.098843    1.895572   -2.576936
     33          6           0       -3.352145    3.735034   -0.580101
     34          6           0       -2.346182   -1.421146    0.821587
     35          6           0       -5.126400   -1.185463    0.928874
     36          6           0       -2.953787   -0.590582    1.772975
     37          6           0       -3.148531   -2.151077   -0.063415
     38          6           0       -4.531913   -2.032111   -0.004057
     39          6           0       -4.334596   -0.467363    1.821523
     40          1           0       -2.328307   -0.028466    2.460216
     41          1           0       -2.705066   -2.824597   -0.786630
     42          1           0       -5.149245   -2.608562   -0.689084
     43          1           0       -4.793844    0.193956    2.552306
     44          1           0       -6.209625   -1.089524    0.963468
     45          1           0       -3.237246    4.649369   -1.177104
     46          1           0       -3.399805    4.030577    0.473789
     47          1           0       -4.310615    3.280090   -0.855284
     48          1           0        0.969854   -0.410532   -2.532562
 ---------------------------------------------------------------------
                    Distance matrix (angstroms):
                    1          2          3          4          5
     1  C    0.000000
     2  O    1.217483   0.000000
     3  C    1.543525   2.339256   0.000000
     4  H    2.121848   2.642577   1.094319   0.000000
     5  F    2.459504   3.536416   1.387456   2.012232   0.000000
     6  C    2.526332   2.841458   1.521504   2.138512   2.375555
     7  C    3.459290   3.929090   2.605081   3.452961   2.794871
     8  N    3.186491   3.056078   2.360339   2.466895   3.443254
     9  C    4.434674   4.149243   3.702897   3.872143   4.658276
    10  C    7.087131   6.647891   6.459546   6.646482   7.314897
    11  C    4.863210   4.281819   4.546741   4.791014   5.635656
    12  C    5.563557   5.432651   4.563415   4.655751   5.261598
    13  C    6.804135   6.563914   5.905078   6.025935   6.603317
    14  C    6.244627   5.650075   5.888245   6.126617   6.900373
    15  H    5.639348   5.706362   4.409591   4.414318   4.891952
    16  H    7.697858   7.540929   6.675350   6.757795   7.237312
    17  H    6.806794   6.087017   6.655038   6.923853   7.721357
    18  H    8.145901   7.674990   7.542456   7.733046   8.376875
    19  N    4.256497   3.442900   4.395123   4.702198   5.608411
    20  H    3.403786   2.504608   3.664785   3.895083   4.964125
    21  H    5.017892   4.061430   5.306959   5.548412   6.558983
    22  H    4.307670   4.545468   3.503046   4.221578   3.839796
    23  C    3.389217   3.929885   3.132161   4.186017   3.171872
    24  C    4.797988   5.275900   5.279916   6.358958   5.170421
    25  C    3.932528   4.743720   3.706411   4.773668   3.229960
    26  C    3.642421   3.817706   3.864791   4.876079   4.247062
    27  C    4.348041   4.543204   4.877627   5.917015   5.118601
    28  C    4.598359   5.348219   4.757472   5.837126   4.317826
    29  H    4.282536   5.241735   3.745635   4.716059   2.909157
    30  H    3.783912   3.632863   4.012126   4.889707   4.690179
    31  H    4.936060   4.898421   5.643285   6.625067   6.043809
    32  H    5.324149   6.183044   5.453605   6.493887   4.791650
    33  C    5.970432   6.397192   6.632030   7.688761   6.487667
    34  C    1.488887   2.356644   2.672570   3.243144   2.942026
    35  C    4.278362   4.968136   5.340781   5.859806   5.145790
    36  C    2.455309   2.789188   3.880790   4.470929   4.267520
    37  C    2.555354   3.602523   3.169266   3.613646   2.852764
    38  C    3.811506   4.740884   4.548826   4.991905   4.126778
    39  C    3.747903   4.161171   5.069780   5.644211   5.203579
    40  H    2.618027   2.487581   4.119872   4.708648   4.773007
    41  H    2.810508   3.948794   2.878040   3.169598   2.257239
    42  H    4.696085   5.693001   5.206480   5.570433   4.560896
    43  H    4.602045   4.817704   5.999866   6.586868   6.216739
    44  H    5.366146   6.030882   6.408162   6.916651   6.133310
    45  H    6.896835   7.318151   7.428125   8.507538   7.228864
    46  H    6.093540   6.337174   6.952052   7.968000   6.997237
    47  H    6.136916   6.697837   6.824016   7.851993   6.524018
    48  H    4.007364   4.680125   2.878650   3.625264   2.585028
                    6          7          8          9         10
     6  C    0.000000
     7  C    1.514055   0.000000
     8  N    1.270810   2.489898   0.000000
     9  C    2.339814   2.906175   1.415626   0.000000
    10  C    5.015732   5.051592   4.197812   2.784595   0.000000
    11  C    3.268899   3.725897   2.419893   1.409909   2.427311
    12  C    3.191660   3.419002   2.450003   1.391018   2.404898
    13  C    4.478675   4.498252   3.722102   2.418758   1.392805
    14  C    4.526870   4.727417   3.692994   2.412291   1.391560
    15  H    3.202112   3.415953   2.668019   2.138353   3.398194
    16  H    5.281894   5.188227   4.600351   3.402069   2.160546
    17  H    5.360097   5.543604   4.563999   3.398152   2.155728
    18  H    6.088299   6.034647   5.285722   3.872839   1.088279
    19  N    3.423507   4.033748   2.773955   2.427334   3.704091
    20  H    2.977264   3.887309   2.378543   2.577405   4.457286
    21  H    4.418837   5.031038   3.706859   3.272371   3.981114
    22  H    2.122299   1.093517   2.607934   2.441514   4.116689
    23  C    2.542659   1.513484   3.608421   4.059854   6.018349
    24  C    5.153907   4.338410   6.166269   6.606584   8.255453
    25  C    3.556740   2.536714   4.759346   5.345294   7.319168
    26  C    3.214300   2.524013   3.990178   4.241783   5.902103
    27  C    4.494389   3.806596   5.311067   5.599620   7.111205
    28  C    4.747775   3.816689   5.912352   6.475870   8.323076
    29  H    3.734190   2.741891   4.975157   5.637399   7.686927
    30  H    3.122658   2.719301   3.558184   3.581871   5.059511
    31  H    5.222336   4.669055   5.870794   6.043429   7.311234
    32  H    5.607669   4.682526   6.821384   7.447264   9.325188
    33  C    6.615776   5.842747   7.605646   8.039793   9.576810
    34  C    3.814296   4.418199   4.637490   5.862034   8.469744
    35  C    6.496128   6.795938   7.411331   8.596690  11.122436
    36  C    4.775125   5.263471   5.501027   6.580939   9.000650
    37  C    4.509384   4.994166   5.448758   6.744632   9.428295
    38  C    5.839616   6.182697   6.805880   8.072377  10.711980
    39  C    6.045202   6.397923   6.846903   7.934465  10.335163
    40  H    4.741081   5.260636   5.297931   6.231478   8.476700
    41  H    4.294177   4.815537   5.236899   6.572061   9.303503
    42  H    6.539203   6.828628   7.537948   8.829063  11.498647
    43  H    6.858349   7.163963   7.599803   8.597910  10.859705
    44  H    7.561245   7.794186   8.494768   9.670196  12.171717
    45  H    7.263694   6.317016   8.243612   8.541206   9.841354
    46  H    6.937788   6.322333   7.815716   8.223767   9.693149
    47  H    7.025901   6.320998   8.094273   8.674311  10.402754
    48  H    2.119146   1.096081   3.107924   3.577589   5.644433
                   11         12         13         14         15
    11  C    0.000000
    12  C    2.430098   0.000000
    13  C    2.813458   1.393253   0.000000
    14  C    1.398378   2.778474   2.415309   0.000000
    15  H    3.407403   1.088416   2.162036   3.866721   0.000000
    16  H    3.901131   2.153852   1.087686   3.404242   2.492658
    17  H    2.147746   3.867583   3.402686   1.089113   4.955803
    18  H    3.406909   3.395111   2.156629   2.146866   4.304869
    19  N    1.390881   3.698276   4.203654   2.432229   4.563609
    20  H    2.040232   3.955228   4.726454   3.294454   4.646574
    21  H    2.033215   4.439667   4.730475   2.608953   5.372805
    22  H    3.157784   2.754684   3.617625   3.921749   2.954576
    23  C    4.499712   4.765641   5.709123   5.485040   4.894997
    24  C    6.649793   7.444204   8.227555   7.517655   7.687342
    25  C    5.883276   5.933523   6.906817   6.860368   5.890091
    26  C    4.225906   5.157893   5.921055   5.128545   5.554563
    27  C    5.445986   6.534341   7.234865   6.270909   6.937990
    28  C    6.812000   7.162229   8.060347   7.749872   7.209871
    29  H    6.392539   6.048213   7.086440   7.377667   5.807423
    30  H    3.297519   4.602697   5.255047   4.158682   5.181167
    31  H    5.637458   7.050822   7.631162   6.351939   7.582480
    32  H    7.859174   8.068763   8.991379   8.802875   8.022775
    33  C    7.970059   8.908620   9.640077   8.783057   9.183009
    34  C    6.245488   6.956883   8.194433   7.601545   6.977351
    35  C    8.899636   9.668743  10.883820  10.210592   9.651599
    36  C    6.687789   7.789167   8.922186   7.983008   7.963182
    37  C    7.327994   7.682997   8.987676   8.686909   7.519136
    38  C    8.583953   9.026306  10.311041   9.928097   8.870648
    39  C    8.043584   9.114017  10.250904   9.317124   9.246701
    40  H    6.122631   7.521508   8.554498   7.360112   7.839924
    41  H    7.344176   7.363591   8.714261   8.696826   7.056711
    42  H    9.447374   9.688572  11.001887  10.791413   9.429683
    43  H    8.552495   9.827655  10.894384   9.766023  10.046971
    44  H    9.953763  10.735086  11.942929  11.250292  10.708174
    45  H    8.450952   9.302832   9.925123   9.133871   9.586336
    46  H    7.985221   9.201282   9.893277   8.778321   9.576716
    47  H    8.716493   9.543774  10.372859   9.620220   9.724929
    48  H    4.606341   3.757226   4.861718   5.534733   3.437178
                   16         17         18         19         20
    16  H    0.000000
    17  H    4.305443   0.000000
    18  H    2.495542   2.474097   0.000000
    19  N    5.291275   2.659444   4.576534   0.000000
    20  H    5.796442   3.629029   5.403835   1.014859   0.000000
    21  H    5.803406   2.438621   4.691136   1.012071   1.684996
    22  H    4.304556   4.758625   5.046538   3.739656   3.864197
    23  C    6.450007   6.097469   6.938454   4.423289   4.268886
    24  C    9.000946   7.819526   9.050014   6.151214   6.019446
    25  C    7.549561   7.477609   8.219271   5.782577   5.548372
    26  C    6.779079   5.512315   6.752649   3.847075   3.828417
    27  C    8.085011   6.496316   7.889389   4.877603   4.848660
    28  C    8.739828   8.227726   9.173699   6.513344   6.296382
    29  H    7.619380   8.101176   8.602240   6.443405   6.158168
    30  H    6.191836   4.469052   5.896000   2.852955   3.002182
    31  H    8.527905   6.393342   8.013414   4.906200   4.971577
    32  H    9.615327   9.302946  10.172300   7.578761   7.321348
    33  C   10.419119   8.970416  10.317564   7.355158   7.234836
    34  C    9.068102   8.101976   9.514153   5.537048   4.716063
    35  C   11.740035  10.613597  12.137991   8.073996   7.304828
    36  C    9.864093   8.312855   9.994797   5.747044   4.987627
    37  C    9.769152   9.278029  10.490433   6.768495   5.947164
    38  C   11.095933  10.461357  11.760475   7.935060   7.129203
    39  C   11.175876   9.614995  11.317979   7.084759   6.352766
    40  H    9.549800   7.576814   9.428484   5.043570   4.342240
    41  H    9.414142   9.391895  10.378682   6.969721   6.151668
    42  H   11.726353  11.378889  12.554882   8.882648   8.073490
    43  H   11.853652   9.953474  11.800491   7.488110   6.817979
    44  H   12.793167  11.626490  13.177792   9.103189   8.349702
    45  H   10.641833   9.295642  10.504831   7.940811   7.933409
    46  H   10.739046   8.847152  10.410530   7.215641   7.106750
    47  H   11.138602   9.864887  11.192049   8.087728   7.856623
    48  H    5.365793   6.427601   6.599679   5.050342   4.865309
                   21         22         23         24         25
    21  H    0.000000
    22  H    4.692115   0.000000
    23  C    5.331801   2.150317   0.000000
    24  C    6.806333   4.816372   2.825021   0.000000
    25  C    6.678454   3.290544   1.395308   2.426219   0.000000
    26  C    4.601129   2.767458   1.396913   2.428343   2.398567
    27  C    5.475605   4.097961   2.421335   1.397635   2.769271
    28  C    7.307651   4.467898   2.422644   1.396407   1.390948
    29  H    7.392095   3.570283   2.151676   3.406475   1.088057
    30  H    3.561961   2.662613   2.153245   3.411065   3.387821
    31  H    5.319203   4.824741   3.402347   2.153545   3.858348
    32  H    8.380780   5.380373   3.403115   2.153237   2.146789
    33  C    7.898987   6.293941   4.329351   1.504338   3.806353
    34  C    6.231175   5.369360   3.934818   4.521841   4.010404
    35  C    8.662284   7.776531   5.934162   5.231070   5.459672
    36  C    6.279419   6.102916   4.496673   4.327398   4.586496
    37  C    7.522479   6.046980   4.567729   5.083708   4.268986
    38  C    8.634994   7.233685   5.540072   5.411512   5.007357
    39  C    7.578530   7.276084   5.476941   4.703317   5.274575
    40  H    5.460513   5.951378   4.498406   4.330932   4.855255
    41  H    7.793166   5.892270   4.665678   5.632930   4.350417
    42  H    9.618792   7.907465   6.252694   6.144695   5.565788
    43  H    7.869946   7.966712   6.140997   4.982364   5.976365
    44  H    9.663212   8.773523   6.861015   5.850009   6.270129
    45  H    8.472701   6.644188   4.832039   2.154953   4.277374
    46  H    7.637356   6.724471   4.835834   2.158117   4.559500
    47  H    8.669949   6.909415   4.830866   2.156639   4.063366
    48  H    6.055933   1.764171   2.145092   4.821123   2.618457
                   26         27         28         29         30
    26  C    0.000000
    27  C    1.390257   0.000000
    28  C    2.772449   2.394724   0.000000
    29  H    3.387497   3.857293   2.148132   0.000000
    30  H    1.089285   2.151164   3.861663   4.290513   0.000000
    31  H    2.145692   1.089141   3.385230   4.946384   2.466728
    32  H    3.861409   3.385870   1.089041   2.463554   4.950607
    33  C    3.810458   2.528496   2.523268   4.670631   4.678778
    34  C    4.163128   4.441640   4.304847   4.341575   4.580527
    35  C    6.050963   5.717434   5.094332   5.728834   6.698834
    36  C    4.311266   4.219971   4.505991   5.146765   4.691136
    37  C    5.096565   5.326217   4.547935   4.292079   5.672394
    38  C    5.963551   5.899687   4.938675   5.040431   6.637103
    39  C    5.304723   4.920663   4.893818   5.778992   5.818613
    40  H    4.009705   3.913375   4.779779   5.569102   4.184723
    41  H    5.440814   5.868991   4.882513   4.125755   6.000736
    42  H    6.820023   6.766149   5.507405   5.413606   7.547733
    43  H    5.756604   5.171751   5.420039   6.587051   6.218186
    44  H    6.950300   6.474152   5.744436   6.512689   7.640230
    45  H    4.333304   3.092495   3.012728   5.086064   5.174802
    46  H    4.045909   2.671953   3.400073   5.504457   4.733320
    47  H    4.536999   3.370928   2.703052   4.760513   5.473185
    48  H    3.411725   4.559999   4.003618   2.371772   3.765235
                   31         32         33         34         35
    31  H    0.000000
    32  H    4.291031   0.000000
    33  C    2.733466   2.726744   0.000000
    34  C    5.029054   4.808022   5.437176   0.000000
    35  C    6.164040   5.088661   5.443921   2.792252   0.000000
    36  C    4.547444   5.012357   4.940304   1.401485   2.405543
    37  C    6.041418   4.763993   5.912252   1.399926   2.414335
    38  C    6.541877   4.909185   5.914697   2.415034   1.393050
    39  C    5.191935   5.143636   4.938942   2.421438   1.392639
    40  H    4.024725   5.446884   4.945271   2.150577   3.393077
    41  H    6.684327   5.063620   6.594704   2.164448   3.390069
    42  H    7.468110   5.296731   6.594138   3.398418   2.154882
    43  H    5.233565   5.663713   4.942641   3.405142   2.156136
    44  H    6.864957   5.578730   5.815854   3.880244   1.088015
    45  H    3.227329   3.092261   1.098008   6.452899   6.484544
    46  H    2.454445   3.735739   1.095583   5.563485   5.513194
    47  H    3.689200   2.519795   1.096068   5.364002   4.877488
    48  H    5.515794   4.677006   6.299008   4.823666   7.053111
                   36         37         38         39         40
    36  C    0.000000
    37  C    2.417726   0.000000
    38  C    2.779628   1.389757   0.000000
    39  C    1.387145   2.791887   2.412491   0.000000
    40  H    1.086048   3.398082   3.865633   2.150756   0.000000
    41  H    3.406503   1.083203   2.139585   3.874839   4.301430
    42  H    3.867041   2.145602   1.087499   3.398754   4.953047
    43  H    2.146780   3.879205   3.399849   1.087334   2.477262
    44  H    3.391861   3.398776   2.153901   2.153852   4.293102
    45  H    6.020000   6.891606   6.906111   6.031326   5.994865
    46  H    4.820988   6.210038   6.185967   4.787660   4.644333
    47  H    4.871430   5.610265   5.384519   4.605353   5.086121
    48  H    5.827952   5.107571   6.268357   6.862833   5.995971
                   41         42         43         44         45
    41  H    0.000000
    42  H    2.455646   0.000000
    43  H    4.962171   4.299654   0.000000
    44  H    4.284303   2.482500   2.485189   0.000000
    45  H    7.503056   7.521400   6.015164   6.808229   0.000000
    46  H    7.004621   6.963546   4.580746   5.860914   1.770530
    47  H    6.312662   5.950390   4.622705   5.099767   1.769354
    48  H    4.730859   6.758189   7.709832   8.014248   6.718598
                   46         47         48
    46  H    0.000000
    47  H    1.777425   0.000000
    48  H    6.917768   6.657125   0.000000
 Stoichiometry    C23H21FN2O
 Framework group  C1[X(C23H21FN2O)]
 Deg. of freedom   138
 Full point group                 C1      NOp   1
 RotChk:  IX=0 Diff= 4.45D-01
 Largest Abelian subgroup         C1      NOp   1
 Largest concise Abelian subgroup C1      NOp   1
                         Standard orientation:                         
 ---------------------------------------------------------------------
 Center     Atomic      Atomic             Coordinates (Angstroms)
 Number     Number       Type             X           Y           Z
 ---------------------------------------------------------------------
      1          6           0       -0.906244   -1.632709    0.454108
      2          8           0       -0.305579   -1.710208    1.510262
      3          6           0       -0.045084   -1.832069   -0.811248
      4          1           0        0.284427   -2.875320   -0.787045
      5          9           0       -0.733484   -1.633015   -1.999321
      6          6           0        1.183479   -0.934981   -0.782250
      7          6           0        1.108746    0.404591   -1.483908
      8          7           0        2.203418   -1.435419   -0.212827
      9          6           0        3.395714   -0.687400   -0.061522
     10          6           0        5.804903    0.643132    0.362111
     11          6           0        3.649145   -0.099459    1.194640
     12          6           0        4.345754   -0.617304   -1.075151
     13          6           0        5.551278    0.051248   -0.872901
     14          6           0        4.863340    0.567877    1.383989
     15          1           0        4.128810   -1.095937   -2.028301
     16          1           0        6.284759    0.104033   -1.674325
     17          1           0        5.064347    1.030559    2.349229
     18          1           0        6.743751    1.164849    0.537400
     19          7           0        2.679991   -0.136762    2.191585
     20          1           0        1.980706   -0.864545    2.085426
     21          1           0        3.042224   -0.083137    3.135089
     22          1           0        2.068956    0.909429   -1.346373
     23          6           0       -0.019359    1.293849   -1.007219
     24          6           0       -2.098784    2.980761   -0.106630
     25          6           0       -1.119935    1.568706   -1.819666
     26          6           0        0.034906    1.880625    0.259317
     27          6           0       -0.991618    2.707456    0.701374
     28          6           0       -2.142687    2.400501   -1.376009
     29          1           0       -1.179879    1.124667   -2.811182
     30          1           0        0.881442    1.670713    0.911893
     31          1           0       -0.934240    3.144095    1.697508
     32          1           0       -2.996993    2.590232   -2.024216
     33          6           0       -3.210226    3.874642    0.371604
     34          6           0       -2.388980   -1.499847    0.429077
     35          6           0       -5.160897   -1.203200    0.587652
     36          6           0       -2.978713   -0.915458    1.558176
     37          6           0       -3.205736   -1.955084   -0.612778
     38          6           0       -4.584994   -1.807344   -0.527665
     39          6           0       -4.355147   -0.760970    1.633905
     40          1           0       -2.342202   -0.566583    2.366036
     41          1           0       -2.777233   -2.439448   -1.481745
     42          1           0       -5.213857   -2.170921   -1.336985
     43          1           0       -4.799904   -0.289768    2.507092
     44          1           0       -6.240678   -1.081827    0.643499
     45          1           0       -3.059150    4.905407    0.024729
     46          1           0       -3.259008    3.896490    1.465882
     47          1           0       -4.180255    3.537030   -0.011052
     48          1           0        0.992949    0.208668   -2.556101
 ---------------------------------------------------------------------
 Rotational constants (GHZ):           0.3304544           0.1270023           0.1129977
 Leave Link  202 at Tue May 13 12:49:37 2025, MaxMem= 16106127360 cpu:               0.3 elap:               0.0
 (Enter /cm/shared/apps/Gaussian/g16-C01/g16/l301.exe)
 Basis read from rwf:  (5D, 7F)
 No pseudopotential information found on rwf file.
 There are   864 symmetry adapted cartesian basis functions of A   symmetry.
 There are   810 symmetry adapted basis functions of A   symmetry.
   810 basis functions,  1203 primitive gaussians,   864 cartesian basis functions
    95 alpha electrons       95 beta electrons
       nuclear repulsion energy      2404.6719397880 Hartrees.
 IExCor= 4639 DFT=T Ex+Corr=wB97XD ExCW=0 ScaHFX=  1.000000
 ScaDFX=  1.000000  1.000000  1.000000  1.000000 ScalE2=  1.000000  1.000000
 IRadAn=      5 IRanWt=     -1 IRanGd=            0 ICorTp=0 IEmpDi=121
 HFx  wShort=  0.000000 wLong=  0.200000 cFull=  0.222036 cShort=  0.000000 cLong=  0.777964
 DFx  wShort=  0.000000 wLong=  0.200000 cFull=  0.000000 cShort=  0.000000 cLong=  1.000000
 NAtoms=   48 NActive=   48 NUniq=   48 SFac= 1.00D+00 NAtFMM=   60 NAOKFM=F Big=F
 Integral buffers will be    131072 words long.
 Raffenetti 2 integral format.
 Two-electron integral symmetry is turned on.
 R6Disp:  Grimme-D2 Dispersion energy=       -0.0399770784 Hartrees.
 Nuclear repulsion after empirical dispersion term =     2404.6319627096 Hartrees.
 No density basis found on file    724.
 ------------------------------------------------------------------------------
 Polarizable Continuum Model (PCM)
 =================================
 Model                : PCM.
 Atomic radii         : SMD-Coulomb.
 Polarization charges : Total charges.
 Charge compensation  : None.
 Solution method      : On-the-fly selection.
 Cavity type          : VdW (van der Waals Surface) (Alpha=1.000).
 Cavity algorithm     : GePol (No added spheres)
                        Default sphere list used, NSphG=   48.
                        Lebedev-Laikov grids with approx.  5.0 points / Ang**2.
                        Smoothing algorithm: York/Karplus (Gamma=1.0000).
                        Polarization charges: spherical gaussians, with
                                              point-specific exponents (IZeta= 3).
                        Self-potential: point-specific (ISelfS= 7).
                        Self-field    : sphere-specific E.n sum rule (ISelfD= 2).
 1st derivatives      : Analytical E(r).r(x)/FMM algorithm (CHGder, D1EAlg=3).
                        Cavity 1st derivative terms included.
 Solvent              : Ethanol, Eps=  24.852000 Eps(inf)=   1.852593
 ------------------------------------------------------------------------------
 GePol: Number of generator spheres                  =      48
 GePol: Total number of spheres                      =      48
 GePol: Number of exposed spheres                    =      48 (100.00%)
 GePol: Number of points                             =    3575
 GePol: Average weight of points                     =       0.11
 GePol: Minimum weight of points                     =   0.40D-11
 GePol: Maximum weight of points                     =    0.21501
 GePol: Number of points with low weight             =     246
 GePol: Fraction of low-weight points (<1% of avg)   =       6.88%
 GePol: Cavity surface area                          =    397.987 Ang**2
 GePol: Cavity volume                                =    378.780 Ang**3
 ------------------------------------------------------------------------------
 Atomic radii for non-electrostatic terms: SMD-CDS.
 ------------------------------------------------------------------------------
 PCM non-electrostatic energy =        -0.0027849854 Hartrees.
 Nuclear repulsion after PCM non-electrostatic terms =     2404.6291777241 Hartrees.
 Leave Link  301 at Tue May 13 12:49:37 2025, MaxMem= 16106127360 cpu:               0.2 elap:               0.1
 (Enter /cm/shared/apps/Gaussian/g16-C01/g16/l302.exe)
 NPDir=0 NMtPBC=     1 NCelOv=     1 NCel=       1 NClECP=     1 NCelD=      1
         NCelK=      1 NCelE2=     1 NClLst=     1 CellRange=     0.0.
 One-electron integrals computed using PRISM.
 One-electron integral symmetry used in STVInt
 NBasis=   810 RedAO= T EigKep=  1.10D-06  NBF=   810
 NBsUse=   805 1.00D-06 EigRej=  9.71D-07 NBFU=   805
 Precomputing XC quadrature grid using
 IXCGrd= 4 IRadAn=           5 IRanWt=          -1 IRanGd=           0 AccXCQ= 0.00D+00.
 Generated NRdTot=       0 NPtTot=           0 NUsed=           0 NTot=          32
 NSgBfM=   856   856   856   856   856 MxSgAt=    48 MxSgA2=    48.
 Leave Link  302 at Tue May 13 12:49:40 2025, MaxMem= 16106127360 cpu:              35.9 elap:               2.7
 (Enter /cm/shared/apps/Gaussian/g16-C01/g16/l303.exe)
 DipDrv:  MaxL=1.
 Leave Link  303 at Tue May 13 12:49:40 2025, MaxMem= 16106127360 cpu:               1.0 elap:               0.2
 (Enter /cm/shared/apps/Gaussian/g16-C01/g16/l401.exe)
 Initial guess from the checkpoint file:  "6_global_opt.chk"
 B after Tr=     0.000000    0.000000    0.000000
         Rot=    0.987165   -0.158510    0.001977    0.019367 Ang= -18.38 deg.
 Guess basis will be translated and rotated to current coordinates.
 JPrj=2 DoOrth=T DoCkMO=T.
 Generating alternative initial guess.
 ExpMin= 2.65D-02 ExpMax= 2.93D+03 ExpMxC= 4.41D+02 IAcc=3 IRadAn=         5 AccDes= 0.00D+00
 Harris functional with IExCor= 4639 and IRadAn=       5 diagonalized for initial guess.
 HarFok:  IExCor= 4639 AccDes= 0.00D+00 IRadAn=         5 IDoV= 1 UseB2=F ITyADJ=14
 ICtDFT=  3500011 ScaDFX=  1.000000  1.000000  1.000000  1.000000
 FoFCou: FMM=F IPFlag=           0 FMFlag=      100000 FMFlg1=           0
         NFxFlg=           0 DoJE=T BraDBF=F KetDBF=T FulRan=T
         wScrn=  0.000000 ICntrl=       500 IOpCl=  0 I1Cent=   200000004 NGrid=           0
         NMat0=    1 NMatS0=      1 NMatT0=    0 NMatD0=    1 NMtDS0=    0 NMtDT0=    0
 Petite list used in FoFCou.
 Harris En= -1122.32299444895    
 Leave Link  401 at Tue May 13 12:49:51 2025, MaxMem= 16106127360 cpu:             299.2 elap:              11.0
 (Enter /cm/shared/apps/Gaussian/g16-C01/g16/l502.exe)
 Integral symmetry usage will be decided dynamically.
 Closed shell SCF:
 Using DIIS extrapolation, IDIIS=  1040.
 NGot= 16106127360 LenX= 16104590708 LenY= 16103843348
 Requested convergence on RMS density matrix=1.00D-08 within 128 cycles.
 Requested convergence on MAX density matrix=1.00D-06.
 Requested convergence on             energy=1.00D-06.
 No special actions if energy rises.
 Fock matrices will be formed incrementally for  20 cycles.

 Cycle   1  Pass 1  IDiag  1:
 FoFJK:  IHMeth= 1 ICntrl=       0 DoSepK=T KAlg= 0 I1Cent=           0 FoldK=F
 IRaf=         1 NMat=       1 IRICut=       1 DoRegI=T DoRafI=F ISym2E= 0 IDoP0=0 IntGTp=1.
 FoFCou: FMM=F IPFlag=           0 FMFlag=      100000 FMFlg1=           0
         NFxFlg=           0 DoJE=T BraDBF=F KetDBF=F FulRan=T
         wScrn=  0.000000 ICntrl=       500 IOpCl=  0 I1Cent=           0 NGrid=           0
         NMat0=    1 NMatS0=      1 NMatT0=    0 NMatD0=    1 NMtDS0=    0 NMtDT0=    0
 Symmetry not used in FoFCou.
 Inv3:  Mode=1 IEnd=    38341875.
 Iteration    1 A*A^-1 deviation from unit magnitude is 6.44D-15 for   3562.
 Iteration    1 A*A^-1 deviation from orthogonality  is 3.31D-15 for   2713   1120.
 Iteration    1 A^-1*A deviation from unit magnitude is 6.00D-15 for   3562.
 Iteration    1 A^-1*A deviation from orthogonality  is 6.29D-14 for   3567   2176.
 E= -1172.35829427258    
 DIIS: error= 5.36D-02 at cycle   1 NSaved=   1.
 NSaved= 1 IEnMin= 1 EnMin= -1172.35829427258     IErMin= 1 ErrMin= 5.36D-02
 ErrMax= 5.36D-02  0.00D+00 EMaxC= 1.00D-01 BMatC= 8.08D-01 BMatP= 8.08D-01
 IDIUse=3 WtCom= 4.64D-01 WtEn= 5.36D-01
 Coeff-Com:  0.100D+01
 Coeff-En:   0.100D+01
 Coeff:      0.100D+01
 Recover alternate guess density for next cycle.
 RMSDP=1.27D-01 MaxDP=1.39D+01              OVMax= 0.00D+00

 Cycle   2  Pass 1  IDiag  1:
 RMSU=  1.24D-01    CP:  1.45D+00
 E= -1172.87344069356     Delta-E=       -0.515146420979 Rises=F Damp=F
 DIIS: error= 1.45D-02 at cycle   2 NSaved=   2.
 NSaved= 2 IEnMin= 2 EnMin= -1172.87344069356     IErMin= 2 ErrMin= 1.45D-02
 ErrMax= 1.45D-02  0.00D+00 EMaxC= 1.00D-01 BMatC= 5.42D-01 BMatP= 8.08D-01
 IDIUse=3 WtCom= 8.55D-01 WtEn= 1.45D-01
 Coeff-Com:  0.402D+00 0.598D+00
 Coeff-En:   0.000D+00 0.100D+01
 Coeff:      0.344D+00 0.656D+00
 Gap=     0.302 Goal=   None    Shift=    0.000
 RMSDP=5.59D-02 MaxDP=7.37D+00 DE=-5.15D-01 OVMax= 1.12D-01

 Cycle   3  Pass 1  IDiag  1:
 RMSU=  1.26D-02    CP:  1.01D+00  6.16D-01
 E= -1173.05699876351     Delta-E=       -0.183558069947 Rises=F Damp=F
 DIIS: error= 5.78D-03 at cycle   3 NSaved=   3.
 NSaved= 3 IEnMin= 3 EnMin= -1173.05699876351     IErMin= 3 ErrMin= 5.78D-03
 ErrMax= 5.78D-03  0.00D+00 EMaxC= 1.00D-01 BMatC= 1.10D-01 BMatP= 5.42D-01
 IDIUse=3 WtCom= 9.42D-01 WtEn= 5.78D-02
 Coeff-Com:  0.335D-01 0.263D+00 0.704D+00
 Coeff-En:   0.000D+00 0.903D-01 0.910D+00
 Coeff:      0.315D-01 0.253D+00 0.716D+00
 Gap=     0.277 Goal=   None    Shift=    0.000
 RMSDP=7.49D-03 MaxDP=7.36D-01 DE=-1.84D-01 OVMax= 4.54D-02

 Cycle   4  Pass 1  IDiag  1:
 RMSU=  4.21D-03    CP:  1.03D+00  6.63D-01  8.87D-01
 E= -1173.12095298017     Delta-E=       -0.063954216660 Rises=F Damp=F
 DIIS: error= 2.35D-03 at cycle   4 NSaved=   4.
 NSaved= 4 IEnMin= 4 EnMin= -1173.12095298017     IErMin= 4 ErrMin= 2.35D-03
 ErrMax= 2.35D-03  0.00D+00 EMaxC= 1.00D-01 BMatC= 1.81D-02 BMatP= 1.10D-01
 IDIUse=3 WtCom= 9.77D-01 WtEn= 2.35D-02
 Coeff-Com: -0.686D-02 0.723D-02 0.289D+00 0.711D+00
 Coeff-En:   0.000D+00 0.000D+00 0.494D-01 0.951D+00
 Coeff:     -0.670D-02 0.706D-02 0.283D+00 0.716D+00
 Gap=     0.274 Goal=   None    Shift=    0.000
 RMSDP=2.94D-03 MaxDP=3.63D-01 DE=-6.40D-02 OVMax= 1.89D-02

 Cycle   5  Pass 1  IDiag  1:
 RMSU=  1.41D-03    CP:  1.00D+00  6.50D-01  9.51D-01  8.58D-01
 E= -1173.13232211313     Delta-E=       -0.011369132964 Rises=F Damp=F
 DIIS: error= 5.61D-04 at cycle   5 NSaved=   5.
 NSaved= 5 IEnMin= 5 EnMin= -1173.13232211313     IErMin= 5 ErrMin= 5.61D-04
 ErrMax= 5.61D-04  0.00D+00 EMaxC= 1.00D-01 BMatC= 1.28D-03 BMatP= 1.81D-02
 IDIUse=3 WtCom= 9.94D-01 WtEn= 5.61D-03
 Coeff-Com: -0.406D-02-0.565D-02 0.106D+00 0.349D+00 0.556D+00
 Coeff-En:   0.000D+00 0.000D+00 0.000D+00 0.000D+00 0.100D+01
 Coeff:     -0.403D-02-0.562D-02 0.105D+00 0.347D+00 0.558D+00
 Gap=     0.269 Goal=   None    Shift=    0.000
 RMSDP=1.03D-03 MaxDP=7.63D-02 DE=-1.14D-02 OVMax= 6.06D-03

 Cycle   6  Pass 1  IDiag  1:
 RMSU=  5.76D-04    CP:  1.00D+00  6.44D-01  9.67D-01  8.60D-01  8.91D-01
 E= -1173.13342373502     Delta-E=       -0.001101621894 Rises=F Damp=F
 DIIS: error= 1.09D-04 at cycle   6 NSaved=   6.
 NSaved= 6 IEnMin= 6 EnMin= -1173.13342373502     IErMin= 6 ErrMin= 1.09D-04
 ErrMax= 1.09D-04  0.00D+00 EMaxC= 1.00D-01 BMatC= 5.59D-05 BMatP= 1.28D-03
 IDIUse=3 WtCom= 9.99D-01 WtEn= 1.09D-03
 Coeff-Com: -0.124D-02-0.208D-02 0.101D-01 0.595D-01 0.185D+00 0.748D+00
 Coeff-En:   0.000D+00 0.000D+00 0.000D+00 0.000D+00 0.000D+00 0.100D+01
 Coeff:     -0.124D-02-0.208D-02 0.101D-01 0.594D-01 0.185D+00 0.749D+00
 Gap=     0.269 Goal=   None    Shift=    0.000
 RMSDP=4.49D-04 MaxDP=4.38D-02 DE=-1.10D-03 OVMax= 1.79D-03

 Cycle   7  Pass 1  IDiag  1:
 RMSU=  1.40D-04    CP:  9.96D-01  6.41D-01  9.70D-01  8.66D-01  9.39D-01
                    CP:  1.18D+00
 E= -1173.13348003543     Delta-E=       -0.000056300403 Rises=F Damp=F
 DIIS: error= 5.00D-05 at cycle   7 NSaved=   7.
 NSaved= 7 IEnMin= 7 EnMin= -1173.13348003543     IErMin= 7 ErrMin= 5.00D-05
 ErrMax= 5.00D-05  0.00D+00 EMaxC= 1.00D-01 BMatC= 1.45D-05 BMatP= 5.59D-05
 IDIUse=1 WtCom= 1.00D+00 WtEn= 0.00D+00
 Coeff-Com:  0.225D-03 0.364D-03-0.195D-01-0.499D-01-0.348D-01 0.358D+00
 Coeff-Com:  0.746D+00
 Coeff:      0.225D-03 0.364D-03-0.195D-01-0.499D-01-0.348D-01 0.358D+00
 Coeff:      0.746D+00
 Gap=     0.269 Goal=   None    Shift=    0.000
 RMSDP=2.35D-04 MaxDP=2.41D-02 DE=-5.63D-05 OVMax= 1.16D-03

 Cycle   8  Pass 1  IDiag  1:
 RMSU=  6.74D-05    CP:  9.95D-01  6.39D-01  9.72D-01  8.71D-01  9.62D-01
                    CP:  1.30D+00  1.29D+00
 E= -1173.13349753031     Delta-E=       -0.000017494887 Rises=F Damp=F
 DIIS: error= 9.92D-06 at cycle   8 NSaved=   8.
 NSaved= 8 IEnMin= 8 EnMin= -1173.13349753031     IErMin= 8 ErrMin= 9.92D-06
 ErrMax= 9.92D-06  0.00D+00 EMaxC= 1.00D-01 BMatC= 4.98D-07 BMatP= 1.45D-05
 IDIUse=1 WtCom= 1.00D+00 WtEn= 0.00D+00
 Coeff-Com:  0.113D-03 0.216D-03-0.519D-02-0.150D-01-0.181D-01 0.370D-01
 Coeff-Com:  0.179D+00 0.822D+00
 Coeff:      0.113D-03 0.216D-03-0.519D-02-0.150D-01-0.181D-01 0.370D-01
 Coeff:      0.179D+00 0.822D+00
 Gap=     0.270 Goal=   None    Shift=    0.000
 RMSDP=8.71D-05 MaxDP=7.44D-03 DE=-1.75D-05 OVMax= 5.68D-04

 Cycle   9  Pass 1  IDiag  1:
 RMSU=  2.63D-05    CP:  9.95D-01  6.39D-01  9.72D-01  8.71D-01  9.63D-01
                    CP:  1.34D+00  1.41D+00  1.25D+00
 E= -1173.13349871207     Delta-E=       -0.000001181753 Rises=F Damp=F
 DIIS: error= 5.54D-06 at cycle   9 NSaved=   9.
 NSaved= 9 IEnMin= 9 EnMin= -1173.13349871207     IErMin= 9 ErrMin= 5.54D-06
 ErrMax= 5.54D-06  0.00D+00 EMaxC= 1.00D-01 BMatC= 1.31D-07 BMatP= 4.98D-07
 IDIUse=1 WtCom= 1.00D+00 WtEn= 0.00D+00
 Coeff-Com:  0.244D-05 0.158D-05 0.159D-02 0.361D-02 0.243D-03-0.512D-01
 Coeff-Com: -0.716D-01 0.282D+00 0.835D+00
 Coeff:      0.244D-05 0.158D-05 0.159D-02 0.361D-02 0.243D-03-0.512D-01
 Coeff:     -0.716D-01 0.282D+00 0.835D+00
 Gap=     0.270 Goal=   None    Shift=    0.000
 RMSDP=2.58D-05 MaxDP=2.17D-03 DE=-1.18D-06 OVMax= 3.14D-04

 Cycle  10  Pass 1  IDiag  1:
 RMSU=  7.24D-06    CP:  9.95D-01  6.39D-01  9.72D-01  8.72D-01  9.60D-01
                    CP:  1.35D+00  1.49D+00  1.38D+00  1.09D+00
 E= -1173.13349904214     Delta-E=       -0.000000330073 Rises=F Damp=F
 DIIS: error= 2.64D-06 at cycle  10 NSaved=  10.
 NSaved=10 IEnMin=10 EnMin= -1173.13349904214     IErMin=10 ErrMin= 2.64D-06
 ErrMax= 2.64D-06  0.00D+00 EMaxC= 1.00D-01 BMatC= 2.53D-08 BMatP= 1.31D-07
 IDIUse=1 WtCom= 1.00D+00 WtEn= 0.00D+00
 Coeff-Com: -0.174D-04-0.371D-04 0.153D-02 0.406D-02 0.325D-02-0.280D-01
 Coeff-Com: -0.597D-01-0.421D-02 0.337D+00 0.746D+00
 Coeff:     -0.174D-04-0.371D-04 0.153D-02 0.406D-02 0.325D-02-0.280D-01
 Coeff:     -0.597D-01-0.421D-02 0.337D+00 0.746D+00
 Gap=     0.270 Goal=   None    Shift=    0.000
 RMSDP=6.38D-06 MaxDP=6.40D-04 DE=-3.30D-07 OVMax= 1.42D-04

 Cycle  11  Pass 1  IDiag  1:
 RMSU=  3.57D-06    CP:  9.95D-01  6.39D-01  9.72D-01  8.72D-01  9.59D-01
                    CP:  1.35D+00  1.50D+00  1.42D+00  1.10D+00  1.42D+00
 E= -1173.13349911007     Delta-E=       -0.000000067931 Rises=F Damp=F
 DIIS: error= 1.20D-06 at cycle  11 NSaved=  11.
 NSaved=11 IEnMin=11 EnMin= -1173.13349911007     IErMin=11 ErrMin= 1.20D-06
 ErrMax= 1.20D-06  0.00D+00 EMaxC= 1.00D-01 BMatC= 4.55D-09 BMatP= 2.53D-08
 IDIUse=1 WtCom= 1.00D+00 WtEn= 0.00D+00
 Coeff-Com: -0.531D-05-0.102D-04 0.127D-03 0.490D-03 0.103D-02 0.218D-02
 Coeff-Com: -0.300D-02-0.574D-01-0.806D-01 0.238D+00 0.899D+00
 Coeff:     -0.531D-05-0.102D-04 0.127D-03 0.490D-03 0.103D-02 0.218D-02
 Coeff:     -0.300D-02-0.574D-01-0.806D-01 0.238D+00 0.899D+00
 Gap=     0.270 Goal=   None    Shift=    0.000
 RMSDP=2.76D-06 MaxDP=2.49D-04 DE=-6.79D-08 OVMax= 9.12D-05

 Cycle  12  Pass 1  IDiag  1:
 RMSU=  1.52D-06    CP:  9.95D-01  6.39D-01  9.72D-01  8.72D-01  9.59D-01
                    CP:  1.34D+00  1.50D+00  1.42D+00  1.13D+00  1.65D+00
                    CP:  1.27D+00
 E= -1173.13349912770     Delta-E=       -0.000000017628 Rises=F Damp=F
 DIIS: error= 4.13D-07 at cycle  12 NSaved=  12.
 NSaved=12 IEnMin=12 EnMin= -1173.13349912770     IErMin=12 ErrMin= 4.13D-07
 ErrMax= 4.13D-07  0.00D+00 EMaxC= 1.00D-01 BMatC= 8.08D-10 BMatP= 4.55D-09
 IDIUse=1 WtCom= 1.00D+00 WtEn= 0.00D+00
 Coeff-Com:  0.171D-05 0.473D-05-0.249D-03-0.621D-03-0.327D-03 0.583D-02
 Coeff-Com:  0.104D-01-0.160D-01-0.929D-01-0.815D-01 0.261D+00 0.914D+00
 Coeff:      0.171D-05 0.473D-05-0.249D-03-0.621D-03-0.327D-03 0.583D-02
 Coeff:      0.104D-01-0.160D-01-0.929D-01-0.815D-01 0.261D+00 0.914D+00
 Gap=     0.270 Goal=   None    Shift=    0.000
 RMSDP=1.71D-06 MaxDP=1.33D-04 DE=-1.76D-08 OVMax= 4.25D-05

 Cycle  13  Pass 1  IDiag  1:
 RMSU=  6.31D-07    CP:  9.95D-01  6.39D-01  9.72D-01  8.72D-01  9.59D-01
                    CP:  1.34D+00  1.50D+00  1.41D+00  1.13D+00  1.74D+00
                    CP:  1.44D+00  1.41D+00
 E= -1173.13349913073     Delta-E=       -0.000000003027 Rises=F Damp=F
 DIIS: error= 1.87D-07 at cycle  13 NSaved=  13.
 NSaved=13 IEnMin=13 EnMin= -1173.13349913073     IErMin=13 ErrMin= 1.87D-07
 ErrMax= 1.87D-07  0.00D+00 EMaxC= 1.00D-01 BMatC= 1.49D-10 BMatP= 8.08D-10
 IDIUse=1 WtCom= 1.00D+00 WtEn= 0.00D+00
 Coeff-Com:  0.160D-05 0.363D-05-0.128D-03-0.346D-03-0.315D-03 0.206D-02
 Coeff-Com:  0.479D-02 0.429D-02-0.219D-01-0.708D-01-0.514D-01 0.350D+00
 Coeff-Com:  0.784D+00
 Coeff:      0.160D-05 0.363D-05-0.128D-03-0.346D-03-0.315D-03 0.206D-02
 Coeff:      0.479D-02 0.429D-02-0.219D-01-0.708D-01-0.514D-01 0.350D+00
 Coeff:      0.784D+00
 Gap=     0.270 Goal=   None    Shift=    0.000
 RMSDP=8.12D-07 MaxDP=1.13D-04 DE=-3.03D-09 OVMax= 1.35D-05

 Cycle  14  Pass 1  IDiag  1:
 RMSU=  2.87D-07    CP:  9.95D-01  6.39D-01  9.72D-01  8.72D-01  9.59D-01
                    CP:  1.34D+00  1.50D+00  1.41D+00  1.12D+00  1.77D+00
                    CP:  1.50D+00  1.53D+00  1.15D+00
 E= -1173.13349913135     Delta-E=       -0.000000000620 Rises=F Damp=F
 DIIS: error= 5.00D-08 at cycle  14 NSaved=  14.
 NSaved=14 IEnMin=14 EnMin= -1173.13349913135     IErMin=14 ErrMin= 5.00D-08
 ErrMax= 5.00D-08  0.00D+00 EMaxC= 1.00D-01 BMatC= 1.18D-11 BMatP= 1.49D-10
 IDIUse=1 WtCom= 1.00D+00 WtEn= 0.00D+00
 Coeff-Com:  0.151D-06-0.155D-06 0.106D-04 0.212D-04-0.198D-04-0.426D-03
 Coeff-Com: -0.632D-03 0.271D-02 0.908D-02-0.181D-02-0.473D-01-0.616D-01
 Coeff-Com:  0.142D+00 0.958D+00
 Coeff:      0.151D-06-0.155D-06 0.106D-04 0.212D-04-0.198D-04-0.426D-03
 Coeff:     -0.632D-03 0.271D-02 0.908D-02-0.181D-02-0.473D-01-0.616D-01
 Coeff:      0.142D+00 0.958D+00
 Gap=     0.270 Goal=   None    Shift=    0.000
 RMSDP=2.18D-07 MaxDP=1.90D-05 DE=-6.20D-10 OVMax= 5.30D-06

 Cycle  15  Pass 1  IDiag  1:
 RMSU=  9.86D-08    CP:  9.95D-01  6.39D-01  9.72D-01  8.72D-01  9.59D-01
                    CP:  1.34D+00  1.50D+00  1.41D+00  1.12D+00  1.76D+00
                    CP:  1.51D+00  1.57D+00  1.28D+00  1.33D+00
 E= -1173.13349913120     Delta-E=        0.000000000145 Rises=F Damp=F
 DIIS: error= 1.69D-08 at cycle  15 NSaved=  15.
 NSaved=15 IEnMin=14 EnMin= -1173.13349913135     IErMin=15 ErrMin= 1.69D-08
 ErrMax= 1.69D-08  0.00D+00 EMaxC= 1.00D-01 BMatC= 1.96D-12 BMatP= 1.18D-11
 IDIUse=1 WtCom= 1.00D+00 WtEn= 0.00D+00
 Coeff-Com: -0.111D-06-0.392D-06 0.161D-04 0.414D-04 0.247D-04-0.331D-03
 Coeff-Com: -0.679D-03 0.305D-03 0.522D-02 0.656D-02-0.940D-02-0.533D-01
 Coeff-Com: -0.467D-01 0.292D+00 0.806D+00
 Coeff:     -0.111D-06-0.392D-06 0.161D-04 0.414D-04 0.247D-04-0.331D-03
 Coeff:     -0.679D-03 0.305D-03 0.522D-02 0.656D-02-0.940D-02-0.533D-01
 Coeff:     -0.467D-01 0.292D+00 0.806D+00
 Gap=     0.270 Goal=   None    Shift=    0.000
 RMSDP=1.01D-07 MaxDP=9.66D-06 DE= 1.45D-10 OVMax= 1.39D-06

 Cycle  16  Pass 1  IDiag  1:
 RMSU=  3.23D-08    CP:  9.95D-01  6.39D-01  9.72D-01  8.72D-01  9.59D-01
                    CP:  1.34D+00  1.50D+00  1.41D+00  1.12D+00  1.76D+00
                    CP:  1.50D+00  1.58D+00  1.32D+00  1.42D+00  1.28D+00
 E= -1173.13349913201     Delta-E=       -0.000000000804 Rises=F Damp=F
 DIIS: error= 6.26D-09 at cycle  16 NSaved=  16.
 NSaved=16 IEnMin=16 EnMin= -1173.13349913201     IErMin=16 ErrMin= 6.26D-09
 ErrMax= 6.26D-09  0.00D+00 EMaxC= 1.00D-01 BMatC= 2.21D-13 BMatP= 1.96D-12
 IDIUse=1 WtCom= 1.00D+00 WtEn= 0.00D+00
 Coeff-Com: -0.469D-07-0.455D-07 0.132D-05 0.442D-05 0.740D-05 0.108D-04
 Coeff-Com: -0.276D-04-0.407D-03-0.329D-03 0.142D-02 0.557D-02 0.112D-02
 Coeff-Com: -0.339D-01-0.939D-01 0.145D+00 0.975D+00
 Coeff:     -0.469D-07-0.455D-07 0.132D-05 0.442D-05 0.740D-05 0.108D-04
 Coeff:     -0.276D-04-0.407D-03-0.329D-03 0.142D-02 0.557D-02 0.112D-02
 Coeff:     -0.339D-01-0.939D-01 0.145D+00 0.975D+00
 Gap=     0.270 Goal=   None    Shift=    0.000
 RMSDP=3.56D-08 MaxDP=4.20D-06 DE=-8.04D-10 OVMax= 5.95D-07

 Cycle  17  Pass 1  IDiag  1:
 RMSU=  1.38D-08    CP:  9.95D-01  6.39D-01  9.72D-01  8.72D-01  9.59D-01
                    CP:  1.34D+00  1.50D+00  1.41D+00  1.12D+00  1.76D+00
                    CP:  1.50D+00  1.58D+00  1.33D+00  1.48D+00  1.45D+00
                    CP:  1.28D+00
 E= -1173.13349913168     Delta-E=        0.000000000331 Rises=F Damp=F
 DIIS: error= 2.43D-09 at cycle  17 NSaved=  17.
 NSaved=17 IEnMin=16 EnMin= -1173.13349913201     IErMin=17 ErrMin= 2.43D-09
 ErrMax= 2.43D-09  0.00D+00 EMaxC= 1.00D-01 BMatC= 2.53D-14 BMatP= 2.21D-13
 IDIUse=1 WtCom= 1.00D+00 WtEn= 0.00D+00
 Coeff-Com: -0.228D-08 0.293D-07-0.127D-05-0.323D-05-0.106D-05 0.351D-04
 Coeff-Com:  0.599D-04-0.116D-03-0.566D-03-0.433D-03 0.200D-02 0.563D-02
 Coeff-Com: -0.212D-02-0.464D-01-0.516D-01 0.182D+00 0.912D+00
 Coeff:     -0.228D-08 0.293D-07-0.127D-05-0.323D-05-0.106D-05 0.351D-04
 Coeff:      0.599D-04-0.116D-03-0.566D-03-0.433D-03 0.200D-02 0.563D-02
 Coeff:     -0.212D-02-0.464D-01-0.516D-01 0.182D+00 0.912D+00
 Gap=     0.270 Goal=   None    Shift=    0.000
 RMSDP=1.03D-08 MaxDP=1.04D-06 DE= 3.31D-10 OVMax= 2.00D-07

 Cycle  18  Pass 1  IDiag  1:
 RMSU=  4.73D-09    CP:  9.95D-01  6.39D-01  9.72D-01  8.72D-01  9.59D-01
                    CP:  1.34D+00  1.50D+00  1.41D+00  1.12D+00  1.76D+00
                    CP:  1.50D+00  1.58D+00  1.33D+00  1.48D+00  1.48D+00
                    CP:  1.38D+00  1.28D+00
 E= -1173.13349913170     Delta-E=       -0.000000000026 Rises=F Damp=F
 DIIS: error= 1.11D-09 at cycle  18 NSaved=  18.
 NSaved=18 IEnMin=16 EnMin= -1173.13349913201     IErMin=18 ErrMin= 1.11D-09
 ErrMax= 1.11D-09  0.00D+00 EMaxC= 1.00D-01 BMatC= 5.42D-15 BMatP= 2.53D-14
 IDIUse=1 WtCom= 1.00D+00 WtEn= 0.00D+00
 Coeff-Com:  0.460D-08 0.166D-07-0.496D-06-0.153D-05-0.150D-05 0.682D-05
 Coeff-Com:  0.190D-04 0.349D-04-0.871D-04-0.351D-03-0.358D-03 0.135D-02
 Coeff-Com:  0.493D-02 0.264D-02-0.391D-01-0.113D+00 0.269D+00 0.875D+00
 Coeff:      0.460D-08 0.166D-07-0.496D-06-0.153D-05-0.150D-05 0.682D-05
 Coeff:      0.190D-04 0.349D-04-0.871D-04-0.351D-03-0.358D-03 0.135D-02
 Coeff:      0.493D-02 0.264D-02-0.391D-01-0.113D+00 0.269D+00 0.875D+00
 Gap=     0.270 Goal=   None    Shift=    0.000
 RMSDP=3.99D-09 MaxDP=4.40D-07 DE=-2.59D-11 OVMax= 8.65D-08

 Error on total polarization charges =  0.06532
 SCF Done:  E(RwB97XD) =  -1173.13349913     A.U. after   18 cycles
            NFock= 18  Conv=0.40D-08     -V/T= 2.0051
 KE= 1.167162707575D+03 PE=-7.542928597159D+03 EE= 2.798003212728D+03
 SMD-CDS (non-electrostatic) energy       (kcal/mol) =      -1.75
 (included in total energy above)
 Leave Link  502 at Tue May 13 13:11:36 2025, MaxMem= 16106127360 cpu:           49908.0 elap:            1305.0
 (Enter /cm/shared/apps/Gaussian/g16-C01/g16/l701.exe)
 ... and contract with generalized density number  0.
 Compute integral first derivatives.
 R6Disp: Adding Grimme-D2 dispersion energy 1st derivatives to the gradient.
 D1PCM: PCM CHGder 1st derivatives, ID1Alg=3 FixD1E=F DoIter=F DoCFld=F I1PDM=0.
 GePol: Maximum number of non-zero 1st derivatives   =     254
 Leave Link  701 at Tue May 13 13:11:42 2025, MaxMem= 16106127360 cpu:             180.4 elap:               5.7
 (Enter /cm/shared/apps/Gaussian/g16-C01/g16/l702.exe)
 L702 exits ... SP integral derivatives will be done elsewhere.
 Leave Link  702 at Tue May 13 13:11:42 2025, MaxMem= 16106127360 cpu:               0.1 elap:               0.0
 (Enter /cm/shared/apps/Gaussian/g16-C01/g16/l703.exe)
 Integral derivatives from FoFJK, PRISM(SPDF).
 Compute integral first derivatives, UseDBF=F ICtDFT=           0.
 Calling FoFJK, ICntrl=      2127 FMM=F ISym2X=0 I1Cent= 0 IOpClX= 0 NMat=1 NMatS=1 NMatT=0.
 FoFJK:  IHMeth= 1 ICntrl=    2127 DoSepK=T KAlg= 0 I1Cent=           0 FoldK=F
 IRaf=         1 NMat=       1 IRICut=       1 DoRegI=T DoRafI=F ISym2E= 0 IDoP0=0 IntGTp=1.
 FoFCou: FMM=F IPFlag=           0 FMFlag=      100000 FMFlg1=         800
         NFxFlg=           0 DoJE=F BraDBF=F KetDBF=F FulRan=T
         wScrn=  0.000000 ICntrl=      2527 IOpCl=  0 I1Cent=           0 NGrid=           0
         NMat0=    1 NMatS0=      1 NMatT0=    0 NMatD0=    1 NMtDS0=    0 NMtDT0=    0
 Symmetry not used in FoFCou.
 Leave Link  703 at Tue May 13 13:16:48 2025, MaxMem= 16106127360 cpu:           12169.2 elap:             306.5
 (Enter /cm/shared/apps/Gaussian/g16-C01/g16/l716.exe)
 Dipole        =-1.74153997D+00 5.00538016D-01-3.23983251D-01
 ***** Axes restored to original set *****
 -------------------------------------------------------------------
 Center     Atomic                   Forces (Hartrees/Bohr)
 Number     Number              X              Y              Z
 -------------------------------------------------------------------
      1        6          -0.000100686   -0.011127402    0.001036248
      2        8          -0.000369926    0.005303166   -0.000117154
      3        6          -0.000176849    0.004720494    0.000701672
      4        1          -0.000559990   -0.000595098   -0.000152645
      5        9          -0.001099585    0.001556267    0.000923177
      6        6           0.002173633   -0.003788231   -0.005962956
      7        6          -0.001251961    0.000122387    0.002473155
      8        7           0.000348441    0.002707084    0.001978720
      9        6          -0.000270926    0.000341560    0.001588704
     10        6          -0.000212304   -0.000034262    0.000034964
     11        6          -0.000462512   -0.001239135   -0.000464258
     12        6           0.000059320    0.000588972   -0.000318197
     13        6           0.000107844   -0.000275090   -0.000098235
     14        6           0.000625892    0.000035742   -0.000296437
     15        1          -0.000003409    0.000039530   -0.000015186
     16        1          -0.000024026   -0.000029042    0.000033344
     17        1          -0.000130839   -0.000067344    0.000034984
     18        1          -0.000005404    0.000032073   -0.000010551
     19        7          -0.001091790    0.000068097   -0.001052062
     20        1           0.000404584   -0.000101845   -0.000170051
     21        1          -0.000164869   -0.000012435   -0.000092806
     22        1          -0.000225605    0.000332142   -0.000135512
     23        6           0.000994303   -0.000599767   -0.000005433
     24        6          -0.000943833   -0.000539031    0.001248166
     25        6           0.000254200   -0.000475495    0.000228239
     26        6          -0.000824114   -0.002321713    0.000549514
     27        6          -0.000115878    0.000032970    0.000949855
     28        6          -0.000348372   -0.001109813    0.000472614
     29        1          -0.000040807   -0.000067428   -0.000096360
     30        1           0.000516322    0.000204715    0.000119682
     31        1           0.000018958    0.000040318   -0.000032517
     32        1           0.000038109    0.000160095   -0.000187275
     33        6           0.000131992    0.000309677   -0.000004990
     34        6           0.000404100    0.004038535   -0.001183055
     35        6          -0.000322964   -0.001180600   -0.000787671
     36        6           0.000313397    0.001059907   -0.001460617
     37        6           0.001623363    0.000983773   -0.000424444
     38        6          -0.000795696   -0.000094735    0.000821867
     39        6           0.000623254    0.000946394   -0.000043540
     40        1           0.000278688    0.000552667    0.000461187
     41        1           0.000689712   -0.000350419   -0.000632975
     42        1          -0.000000239    0.000044494   -0.000043662
     43        1          -0.000091482    0.000004419    0.000207644
     44        1          -0.000006560   -0.000034949   -0.000064019
     45        1          -0.000056581    0.000236096   -0.000136594
     46        1          -0.000013891    0.000067975   -0.000013706
     47        1          -0.000037060    0.000100850   -0.000009669
     48        1           0.000142045   -0.000586567    0.000148839
 -------------------------------------------------------------------
 Cartesian Forces:  Max     0.011127402 RMS     0.001464966
 Leave Link  716 at Tue May 13 13:16:48 2025, MaxMem= 16106127360 cpu:               0.4 elap:               0.1
 (Enter /cm/shared/apps/Gaussian/g16-C01/g16/l103.exe)

 GradGradGradGradGradGradGradGradGradGradGradGradGradGradGradGradGradGrad
 Berny optimization.
 Using GEDIIS/GDIIS optimizer.
 FormGI is forming the generalized inverse of G from B-inverse, IUseBI=4.
 Internal  Forces:  Max     0.018347331 RMS     0.002350513
 Search for a local minimum.
 Step number   2 out of a maximum of  256
 All quantities printed in internal units (Hartrees-Bohrs-Radians)
 RMS Force = .23505D-02 SwitMx=.10000D-02 MixMth= 1
 Mixed Optimization -- RFO/linear search
 Update second derivatives using D2CorX and points    2    1
 DE=  5.53D-03 DEPred=-2.17D-03 R=-2.54D+00
 Trust test=-2.54D+00 RLast= 4.97D-01 DXMaxT set to 1.50D-01
 ITU= -1  0
 Use linear search instead of GDIIS.
     Eigenvalues ---    0.00236   0.00520   0.00577   0.00590   0.00700
     Eigenvalues ---    0.00726   0.00865   0.01328   0.01491   0.01565
     Eigenvalues ---    0.01725   0.01778   0.01968   0.02018   0.02060
     Eigenvalues ---    0.02092   0.02122   0.02153   0.02158   0.02172
     Eigenvalues ---    0.02178   0.02182   0.02184   0.02191   0.02192
     Eigenvalues ---    0.02197   0.02201   0.02201   0.02203   0.02206
     Eigenvalues ---    0.02207   0.02210   0.02212   0.02213   0.02218
     Eigenvalues ---    0.02236   0.02547   0.03391   0.04318   0.04712
     Eigenvalues ---    0.06245   0.06442   0.07101   0.07154   0.07232
     Eigenvalues ---    0.10199   0.10347   0.13401   0.15789   0.15997
     Eigenvalues ---    0.15998   0.15998   0.15999   0.16000   0.16000
     Eigenvalues ---    0.16000   0.16000   0.16000   0.16000   0.16000
     Eigenvalues ---    0.16000   0.16000   0.16000   0.16000   0.16000
     Eigenvalues ---    0.16003   0.18793   0.21918   0.21999   0.22000
     Eigenvalues ---    0.22000   0.22484   0.22908   0.23067   0.23361
     Eigenvalues ---    0.23700   0.23975   0.24245   0.24457   0.24889
     Eigenvalues ---    0.24930   0.24957   0.24974   0.24994   0.24997
     Eigenvalues ---    0.24998   0.25000   0.27840   0.30047   0.30628
     Eigenvalues ---    0.31078   0.31863   0.33183   0.33969   0.34113
     Eigenvalues ---    0.34156   0.34205   0.34324   0.34372   0.34872
     Eigenvalues ---    0.34951   0.34955   0.34989   0.35063   0.35068
     Eigenvalues ---    0.35089   0.35102   0.35142   0.35150   0.35178
     Eigenvalues ---    0.35309   0.35601   0.38064   0.42034   0.42233
     Eigenvalues ---    0.42477   0.42548   0.42603   0.42731   0.43512
     Eigenvalues ---    0.44902   0.45433   0.45885   0.46156   0.46226
     Eigenvalues ---    0.46416   0.46436   0.46536   0.46707   0.46859
     Eigenvalues ---    0.47112   0.47196   0.47266   0.47444   0.47617
     Eigenvalues ---    0.47714   0.76492   0.96873
 RFO step:  Lambda=-1.41014584D-03 EMin= 2.35647983D-03
 Quartic linear search produced a step of -0.88256.
 Iteration  1 RMS(Cart)=  0.28967657 RMS(Int)=  0.01297161
 Iteration  2 RMS(Cart)=  0.08500662 RMS(Int)=  0.00089764
 Iteration  3 RMS(Cart)=  0.00246144 RMS(Int)=  0.00045008
 Iteration  4 RMS(Cart)=  0.00000227 RMS(Int)=  0.00045008
 Iteration  5 RMS(Cart)=  0.00000000 RMS(Int)=  0.00045008
 ITry= 1 IFail=0 DXMaxC= 1.72D+00 DCOld= 1.00D+10 DXMaxT= 1.50D-01 DXLimC= 3.00D+00 Rises=F
 Variable       Old X    -DE/DX   Delta X   Delta X   Delta X     New X
                                 (Linear)    (Quad)   (Total)
    R1        2.30071   0.00064  -0.00599   0.00833   0.00234   2.30305
    R2        2.91684  -0.00291   0.00362  -0.00624  -0.00262   2.91422
    R3        2.81359  -0.00232   0.00309  -0.00509  -0.00201   2.81158
    R4        2.06796   0.00031  -0.00013   0.00029   0.00016   2.06813
    R5        2.62191  -0.00039   0.00136  -0.00197  -0.00060   2.62131
    R6        2.87523  -0.00393  -0.00636   0.00697   0.00061   2.87584
    R7        2.86115  -0.00660  -0.00071  -0.00178  -0.00250   2.85865
    R8        2.40148  -0.00055  -0.00431   0.00583   0.00152   2.40300
    R9        2.06645  -0.00003   0.00052  -0.00072  -0.00020   2.06625
   R10        2.86007  -0.00165  -0.00137   0.00117  -0.00020   2.85987
   R11        2.07129   0.00010   0.00008  -0.00008   0.00001   2.07130
   R12        2.67515  -0.00130  -0.00410   0.00521   0.00111   2.67626
   R13        2.66434  -0.00270  -0.00565   0.00691   0.00126   2.66560
   R14        2.62864   0.00014  -0.00199   0.00273   0.00074   2.62939
   R15        2.63202   0.00017  -0.00270   0.00376   0.00106   2.63308
   R16        2.62967   0.00004  -0.00211   0.00291   0.00080   2.63047
   R17        2.05655   0.00001  -0.00136   0.00186   0.00050   2.05704
   R18        2.64255   0.00026  -0.00292   0.00405   0.00114   2.64369
   R19        2.62838  -0.00034   0.00411  -0.00571  -0.00160   2.62678
   R20        2.63287  -0.00013  -0.00231   0.00312   0.00081   2.63368
   R21        2.05681  -0.00002  -0.00110   0.00149   0.00039   2.05720
   R22        2.05543  -0.00004  -0.00148   0.00199   0.00052   2.05595
   R23        2.05812  -0.00004  -0.00057   0.00075   0.00019   2.05831
   R24        1.91780  -0.00021   0.00195  -0.00272  -0.00077   1.91703
   R25        1.91254  -0.00014  -0.00401   0.00544   0.00143   1.91397
   R26        2.63675  -0.00032  -0.00193   0.00255   0.00058   2.63733
   R27        2.63978  -0.00026  -0.00153   0.00201   0.00045   2.64023
   R28        2.64115   0.00021  -0.00204   0.00286   0.00085   2.64200
   R29        2.63883   0.00108  -0.00296   0.00436   0.00142   2.64025
   R30        2.84279   0.00040   0.00098  -0.00117  -0.00019   2.84260
   R31        2.62851   0.00061  -0.00296   0.00421   0.00125   2.62976
   R32        2.05613   0.00012  -0.00078   0.00111   0.00033   2.05646
   R33        2.62721   0.00032  -0.00218   0.00306   0.00089   2.62809
   R34        2.05845   0.00048   0.00022  -0.00012   0.00010   2.05855
   R35        2.05818  -0.00000  -0.00061   0.00083   0.00022   2.05840
   R36        2.05799   0.00008  -0.00103   0.00143   0.00040   2.05839
   R37        2.07494   0.00027  -0.00108   0.00157   0.00049   2.07542
   R38        2.07035   0.00000  -0.00045   0.00061   0.00016   2.07051
   R39        2.07127  -0.00001  -0.00053   0.00072   0.00019   2.07146
   R40        2.64842  -0.00022  -0.00410   0.00552   0.00142   2.64985
   R41        2.64548  -0.00093  -0.00282   0.00357   0.00074   2.64622
   R42        2.63248  -0.00047  -0.00213   0.00279   0.00066   2.63315
   R43        2.63171   0.00129  -0.00139   0.00227   0.00089   2.63260
   R44        2.05605   0.00000  -0.00033   0.00045   0.00012   2.05617
   R45        2.62132   0.00015  -0.00097   0.00138   0.00041   2.62174
   R46        2.05233   0.00074  -0.00092   0.00153   0.00060   2.05294
   R47        2.62626   0.00042  -0.00059   0.00091   0.00032   2.62658
   R48        2.04696   0.00092  -0.00040   0.00088   0.00048   2.04744
   R49        2.05508   0.00000  -0.00057   0.00078   0.00021   2.05528
   R50        2.05476   0.00018  -0.00043   0.00065   0.00022   2.05498
    A1        2.01271   0.00513   0.00683  -0.00152   0.00135   2.01406
    A2        2.10783   0.00178   0.00220   0.00329   0.00150   2.10933
    A3        2.15719  -0.00641  -0.00422   0.00755  -0.00063   2.15655
    A4        1.84730   0.00482   0.01803  -0.01652   0.00149   1.84879
    A5        1.98956  -0.00237  -0.00237  -0.00252  -0.00474   1.98481
    A6        1.93770  -0.00696  -0.01842   0.01885   0.00047   1.93817
    A7        1.88085  -0.00029   0.00424  -0.00350   0.00078   1.88163
    A8        1.89498   0.00356   0.00071   0.00501   0.00561   1.90058
    A9        1.90960   0.00184  -0.00098  -0.00202  -0.00289   1.90671
   A10        2.06346  -0.01384  -0.01675   0.01562  -0.00069   2.06277
   A11        2.00912   0.00803   0.00548  -0.00322   0.00271   2.01183
   A12        2.20891   0.00605   0.01192  -0.01296  -0.00057   2.20834
   A13        1.88266   0.00559   0.00562  -0.00479   0.00079   1.88345
   A14        1.99399  -0.01835  -0.02736   0.02492  -0.00241   1.99158
   A15        1.87590   0.00510   0.00476  -0.00486  -0.00001   1.87589
   A16        1.92158   0.00537   0.01012  -0.01034  -0.00021   1.92137
   A17        1.87373  -0.00179   0.00581  -0.00489   0.00100   1.87473
   A18        1.91174   0.00486   0.00251  -0.00156   0.00104   1.91278
   A19        2.11272  -0.00093  -0.00506   0.00636   0.00129   2.11401
   A20        2.05665  -0.00212  -0.01073   0.01353   0.00282   2.05947
   A21        2.12231   0.00149   0.00969  -0.01218  -0.00248   2.11983
   A22        2.10070   0.00066   0.00166  -0.00185  -0.00019   2.10051
   A23        2.10012  -0.00003  -0.00013   0.00025   0.00012   2.10025
   A24        2.09860   0.00002  -0.00039   0.00049   0.00010   2.09870
   A25        2.08445   0.00001   0.00053  -0.00076  -0.00022   2.08423
   A26        2.06658   0.00019  -0.00037   0.00045   0.00009   2.06667
   A27        2.09691  -0.00197  -0.00881   0.01078   0.00199   2.09890
   A28        2.11854   0.00176   0.00866  -0.01087  -0.00219   2.11635
   A29        2.10523  -0.00027  -0.00123   0.00148   0.00025   2.10548
   A30        2.07127   0.00015  -0.00047   0.00070   0.00024   2.07151
   A31        2.10668   0.00012   0.00167  -0.00216  -0.00049   2.10620
   A32        2.08311  -0.00027   0.00002  -0.00012  -0.00010   2.08301
   A33        2.10589   0.00015  -0.00055   0.00080   0.00025   2.10613
   A34        2.09418   0.00011   0.00052  -0.00067  -0.00014   2.09404
   A35        2.11050  -0.00027   0.00007  -0.00022  -0.00014   2.11035
   A36        2.09782   0.00029  -0.00188   0.00268   0.00080   2.09863
   A37        2.07487  -0.00001   0.00180  -0.00246  -0.00066   2.07421
   A38        2.00907  -0.00062   0.00060  -0.00142  -0.00082   2.00825
   A39        2.00138   0.00030  -0.00021   0.00039   0.00018   2.00156
   A40        1.96290   0.00010  -0.00107   0.00132   0.00025   1.96315
   A41        2.11797   0.00191   0.00095  -0.00046   0.00074   2.11870
   A42        2.09834  -0.00213  -0.00322   0.00309   0.00011   2.09845
   A43        2.06670   0.00026   0.00221  -0.00295  -0.00066   2.06603
   A44        2.05916  -0.00032   0.00072  -0.00112  -0.00039   2.05877
   A45        2.11494  -0.00004   0.00040  -0.00057  -0.00018   2.11476
   A46        2.10909   0.00036  -0.00112   0.00169   0.00056   2.10965
   A47        2.10837  -0.00046  -0.00019   0.00005  -0.00017   2.10820
   A48        2.08710   0.00026  -0.00014   0.00019   0.00015   2.08726
   A49        2.08771   0.00019   0.00009  -0.00018   0.00001   2.08772
   A50        2.10531   0.00052  -0.00327   0.00472   0.00141   2.10672
   A51        2.08566  -0.00025   0.00226  -0.00326  -0.00095   2.08471
   A52        2.09202  -0.00027   0.00073  -0.00126  -0.00047   2.09155
   A53        2.11459  -0.00033   0.00150  -0.00221  -0.00071   2.11389
   A54        2.08529   0.00015   0.00016  -0.00015   0.00003   2.08531
   A55        2.08328   0.00017  -0.00173   0.00239   0.00067   2.08396
   A56        2.11218   0.00033  -0.00095   0.00152   0.00055   2.11273
   A57        2.08671  -0.00016   0.00045  -0.00076  -0.00029   2.08643
   A58        2.08419  -0.00016   0.00039  -0.00068  -0.00026   2.08393
   A59        1.93449   0.00006   0.00273  -0.00348  -0.00075   1.93374
   A60        1.94150   0.00005  -0.00036   0.00045   0.00009   1.94159
   A61        1.93891   0.00012  -0.00241   0.00327   0.00086   1.93977
   A62        1.87857  -0.00007   0.00039  -0.00052  -0.00013   1.87845
   A63        1.87616  -0.00012   0.00302  -0.00398  -0.00096   1.87519
   A64        1.89171  -0.00005  -0.00331   0.00415   0.00085   1.89257
   A65        2.02942   0.00193  -0.00374   0.00615   0.00244   2.03186
   A66        2.17064  -0.00310   0.00410  -0.00704  -0.00292   2.16772
   A67        2.08251   0.00119  -0.00003   0.00070   0.00068   2.08318
   A68        2.09441   0.00012  -0.00090   0.00135   0.00045   2.09487
   A69        2.09412  -0.00013   0.00003  -0.00017  -0.00014   2.09397
   A70        2.09464   0.00001   0.00087  -0.00117  -0.00030   2.09434
   A71        2.10362  -0.00082  -0.00011  -0.00031  -0.00043   2.10319
   A72        2.07900   0.00060  -0.00804   0.01110   0.00306   2.08206
   A73        2.10038   0.00022   0.00820  -0.01084  -0.00263   2.09775
   A74        2.09309  -0.00026   0.00088  -0.00138  -0.00050   2.09259
   A75        2.10789  -0.00021  -0.00343   0.00437   0.00097   2.10886
   A76        2.08204   0.00047   0.00267  -0.00320  -0.00050   2.08154
   A77        2.10067  -0.00018  -0.00053   0.00062   0.00009   2.10076
   A78        2.09643   0.00009  -0.00025   0.00038   0.00013   2.09656
   A79        2.08608   0.00009   0.00079  -0.00101  -0.00021   2.08586
   A80        2.09178  -0.00005   0.00077  -0.00099  -0.00022   2.09156
   A81        2.09933   0.00001  -0.00062   0.00080   0.00018   2.09951
   A82        2.09206   0.00003  -0.00014   0.00019   0.00004   2.09211
    D1        1.16261   0.00273  -0.05138  -0.05518  -0.10661   1.05601
    D2       -3.05656   0.00422  -0.03545  -0.07177  -0.10733   3.11929
    D3       -0.89043  -0.00069  -0.05286  -0.06137  -0.11442  -1.00485
    D4       -1.86746  -0.00257  -0.15399  -0.15028  -0.30409  -2.17155
    D5        0.19655  -0.00108  -0.13807  -0.16688  -0.30482  -0.10827
    D6        2.36268  -0.00599  -0.15547  -0.15647  -0.31190   2.05078
    D7        0.45742  -0.00148  -0.07018  -0.02833  -0.09853   0.35889
    D8       -2.64615  -0.00233  -0.08292  -0.02225  -0.10519  -2.75134
    D9       -2.80152   0.00426   0.03779   0.07147   0.10929  -2.69224
   D10        0.37810   0.00341   0.02505   0.07755   0.10262   0.48072
   D11       -1.65410   0.00811   0.13954   0.02500   0.16490  -1.48920
   D12        1.54602   0.00370   0.04920   0.03510   0.08400   1.63002
   D13        2.60528   0.00408   0.12771   0.03144   0.15949   2.76477
   D14       -0.47778  -0.00033   0.03737   0.04154   0.07859  -0.39919
   D15        0.55683   0.00136   0.12277   0.03392   0.15699   0.71382
   D16       -2.52623  -0.00304   0.03243   0.04401   0.07609  -2.45014
   D17        3.12836  -0.00466  -0.05217  -0.00361  -0.05571   3.07265
   D18        0.98571  -0.00337  -0.05096  -0.00352  -0.05440   0.93131
   D19       -1.13937  -0.00135  -0.04005  -0.01418  -0.05415  -1.19353
   D20       -0.07923   0.00026   0.05000  -0.01447   0.03546  -0.04377
   D21       -2.22188   0.00155   0.05122  -0.01437   0.03677  -2.18511
   D22        1.93623   0.00358   0.06212  -0.02503   0.03701   1.97324
   D23       -3.09152   0.00217   0.07466  -0.03274   0.04128  -3.05024
   D24        0.11429  -0.00190  -0.02531  -0.02281  -0.04747   0.06682
   D25       -1.92407   0.00086   0.04963  -0.02482   0.02488  -1.89919
   D26        1.23824  -0.00123   0.00974  -0.00633   0.00343   1.24167
   D27        2.23777   0.00247   0.05409  -0.02837   0.02571   2.26348
   D28       -0.88310   0.00038   0.01419  -0.00987   0.00425  -0.87885
   D29        0.18119  -0.00145   0.03929  -0.01532   0.02400   0.20519
   D30       -2.93968  -0.00355  -0.00060   0.00317   0.00254  -2.93714
   D31        1.75454  -0.00161  -0.07278   0.05154  -0.02125   1.73329
   D32       -1.47684  -0.00126  -0.06444   0.04507  -0.01936  -1.49619
   D33        3.06975   0.00006   0.00689  -0.00697  -0.00002   3.06973
   D34       -0.12285  -0.00024  -0.00301   0.00062  -0.00240  -0.12524
   D35        0.01677  -0.00033  -0.00175  -0.00001  -0.00176   0.01501
   D36        3.10736  -0.00064  -0.01165   0.00758  -0.00414   3.10323
   D37       -3.06714   0.00016  -0.00416   0.00421   0.00009  -3.06706
   D38        0.07326  -0.00004  -0.01160   0.01083  -0.00074   0.07252
   D39       -0.01756   0.00038   0.00385  -0.00166   0.00217  -0.01540
   D40        3.12284   0.00018  -0.00359   0.00495   0.00134   3.12418
   D41       -0.00032  -0.00006  -0.00187   0.00167  -0.00021  -0.00053
   D42       -3.13814  -0.00009  -0.00016  -0.00044  -0.00059  -3.13873
   D43        3.13647   0.00007   0.00124  -0.00073   0.00051   3.13697
   D44       -0.00135   0.00004   0.00295  -0.00283   0.00012  -0.00123
   D45       -0.00009   0.00010   0.00397  -0.00337   0.00058   0.00049
   D46        3.14044   0.00023   0.00766  -0.00651   0.00113   3.14157
   D47       -3.13692  -0.00004   0.00088  -0.00100  -0.00013  -3.13704
   D48        0.00361   0.00010   0.00457  -0.00414   0.00042   0.00403
   D49       -0.00804   0.00010  -0.00213   0.00251   0.00040  -0.00764
   D50        3.13461  -0.00004  -0.00577   0.00560  -0.00014   3.13446
   D51       -3.09796   0.00052   0.00856  -0.00585   0.00267  -3.09529
   D52        0.04468   0.00039   0.00492  -0.00275   0.00213   0.04681
   D53        0.37291   0.00036   0.00058   0.00103   0.00161   0.37453
   D54        2.69104   0.00018  -0.00065   0.00196   0.00131   2.69236
   D55       -2.82123  -0.00000  -0.00997   0.00921  -0.00076  -2.82199
   D56       -0.50310  -0.00019  -0.01121   0.01014  -0.00106  -0.50416
   D57        0.00916  -0.00019  -0.00203   0.00085  -0.00116   0.00800
   D58       -3.13619  -0.00016  -0.00373   0.00294  -0.00078  -3.13697
   D59       -3.13122   0.00002   0.00557  -0.00590  -0.00032  -3.13154
   D60        0.00662   0.00005   0.00386  -0.00380   0.00006   0.00668
   D61       -3.12805  -0.00202  -0.04047   0.02407  -0.01633   3.13881
   D62        0.01649  -0.00150  -0.02029   0.00578  -0.01445   0.00204
   D63       -0.00681   0.00001  -0.00120   0.00597   0.00475  -0.00206
   D64        3.13772   0.00053   0.01897  -0.01232   0.00663  -3.13883
   D65        3.13254   0.00195   0.03473  -0.01906   0.01569  -3.13495
   D66       -0.03012   0.00167   0.02323  -0.00813   0.01512  -0.01500
   D67        0.01107  -0.00010  -0.00403  -0.00113  -0.00514   0.00593
   D68        3.13159  -0.00038  -0.01552   0.00980  -0.00571   3.12588
   D69       -0.00292  -0.00001  -0.00406   0.00488   0.00082  -0.00210
   D70       -3.13735   0.00003   0.00310  -0.00156   0.00154  -3.13581
   D71        3.14088   0.00025  -0.00602   0.00753   0.00152  -3.14079
   D72        0.00645   0.00029   0.00115   0.00108   0.00224   0.00869
   D73        0.00721  -0.00009  -0.00119  -0.00004  -0.00123   0.00598
   D74        3.13376   0.00004  -0.00780   0.00668  -0.00110   3.13265
   D75       -3.13658  -0.00035   0.00075  -0.00268  -0.00192  -3.13850
   D76       -0.01003  -0.00022  -0.00585   0.00404  -0.00180  -0.01183
   D77        1.66229  -0.00012   0.00509  -0.00208   0.00301   1.66530
   D78       -0.42715  -0.00010   0.00301   0.00059   0.00360  -0.42355
   D79       -2.53620  -0.00015   0.00909  -0.00723   0.00186  -2.53433
   D80       -1.47703   0.00015   0.00308   0.00065   0.00372  -1.47331
   D81        2.71671   0.00017   0.00101   0.00332   0.00432   2.72103
   D82        0.60767   0.00012   0.00708  -0.00450   0.00258   0.61025
   D83       -0.00236   0.00009   0.00383  -0.00543  -0.00159  -0.00396
   D84       -3.12893  -0.00004   0.01042  -0.01214  -0.00172  -3.13065
   D85        3.13629  -0.00043  -0.01636   0.01286  -0.00347   3.13281
   D86        0.00972  -0.00056  -0.00976   0.00615  -0.00360   0.00612
   D87       -0.00630   0.00011   0.00676  -0.00435   0.00241  -0.00388
   D88        3.12814   0.00007  -0.00038   0.00207   0.00169   3.12983
   D89       -3.12674   0.00039   0.01827  -0.01529   0.00299  -3.12375
   D90        0.00769   0.00035   0.01112  -0.00887   0.00227   0.00996
   D91       -3.13024  -0.00022  -0.00793   0.00552  -0.00245  -3.13269
   D92        0.03229  -0.00025  -0.01101   0.00837  -0.00269   0.02960
   D93       -0.02464   0.00049   0.00420  -0.00042   0.00378  -0.02086
   D94        3.13788   0.00046   0.00111   0.00243   0.00354   3.14142
   D95        3.11837   0.00013   0.00865  -0.00697   0.00165   3.12002
   D96       -0.00419   0.00039  -0.00256   0.00604   0.00344  -0.00075
   D97        0.01589  -0.00076  -0.00441  -0.00082  -0.00523   0.01066
   D98       -3.10667  -0.00050  -0.01562   0.01219  -0.00344  -3.11011
   D99       -0.01630   0.00010   0.00166  -0.00092   0.00075  -0.01556
   D100       3.12068   0.00031   0.00364  -0.00161   0.00202   3.12271
   D101       3.13106  -0.00014   0.00174  -0.00261  -0.00087   3.13020
   D102      -0.01513   0.00007   0.00372  -0.00331   0.00041  -0.01472
   D103       0.00760  -0.00037  -0.00188  -0.00034  -0.00222   0.00538
   D104      -3.14043  -0.00014  -0.00008  -0.00109  -0.00117   3.14158
   D105      -3.13977  -0.00013  -0.00197   0.00136  -0.00061  -3.14037
   D106      -0.00462   0.00009  -0.00016   0.00062   0.00044  -0.00417
   D107       0.01294   0.00006  -0.00105   0.00099  -0.00007   0.01286
   D108      -3.12224  -0.00016  -0.00285   0.00173  -0.00112  -3.12336
   D109       3.13334   0.00010   0.00190  -0.00164   0.00024   3.13358
   D110      -0.00184  -0.00013   0.00011  -0.00089  -0.00081  -0.00265
   D111       0.00441   0.00048   0.00153   0.00148   0.00300   0.00741
   D112      -3.13261   0.00027  -0.00044   0.00216   0.00173  -3.13087
   D113       3.12725   0.00022   0.01255  -0.01126   0.00126   3.12851
   D114      -0.00977   0.00001   0.01059  -0.01057  -0.00001  -0.00978
         Item               Value     Threshold  Converged?
 Maximum Force            0.018347     0.000450     NO 
 RMS     Force            0.002351     0.000300     NO 
 Maximum Displacement     1.724807     0.001800     NO 
 RMS     Displacement     0.364228     0.001200     NO 
 Predicted change in Energy=-3.219036D-03
 GradGradGradGradGradGradGradGradGradGradGradGradGradGradGradGradGradGrad

 Leave Link  103 at Tue May 13 13:16:49 2025, MaxMem= 16106127360 cpu:               3.0 elap:               0.2
 (Enter /cm/shared/apps/Gaussian/g16-C01/g16/l202.exe)
                          Input orientation:                          
 ---------------------------------------------------------------------
 Center     Atomic      Atomic             Coordinates (Angstroms)
 Number     Number       Type             X           Y           Z
 ---------------------------------------------------------------------
      1          6           0       -0.805363   -1.577348    0.913617
      2          8           0       -0.256778   -1.330021    1.973410
      3          6           0        0.109610   -2.152870   -0.186284
      4          1           0        0.509646   -3.089063    0.215260
      5          9           0       -0.555218   -2.447636   -1.367497
      6          6           0        1.266513   -1.209940   -0.483630
      7          6           0        1.039350   -0.090847   -1.475796
      8          7           0        2.335773   -1.441374    0.164534
      9          6           0        3.452739   -0.576199    0.066965
     10          6           0        5.727967    1.030600    0.028090
     11          6           0        3.647909    0.371548    1.093319
     12          6           0        4.393872   -0.717107   -0.948142
     13          6           0        5.532436    0.086115   -0.977489
     14          6           0        4.795116    1.171122    1.051647
     15          1           0        4.224113   -1.468269   -1.717582
     16          1           0        6.259293   -0.030187   -1.778618
     17          1           0        4.949493    1.909915    1.836973
     18          1           0        6.614175    1.662673    0.021878
     19          7           0        2.684999    0.542602    2.081115
     20          1           0        2.055673   -0.242799    2.208401
     21          1           0        3.039328    0.901257    2.959544
     22          1           0        1.946298    0.519019   -1.508338
     23          6           0       -0.160123    0.777705   -1.164021
     24          6           0       -2.391070    2.402520   -0.553290
     25          6           0       -1.316558    0.727221   -1.943666
     26          6           0       -0.130060    1.654714   -0.076833
     27          6           0       -1.229572    2.451641    0.223337
     28          6           0       -2.413557    1.529184   -1.643628
     29          1           0       -1.362408    0.049286   -2.793692
     30          1           0        0.758250    1.697547    0.552234
     31          1           0       -1.187085    3.119850    1.082509
     32          1           0       -3.308436    1.464032   -2.261218
     33          6           0       -3.580597    3.264729   -0.230251
     34          6           0       -2.235633   -1.230397    0.695499
     35          6           0       -4.913271   -0.474486    0.459254
     36          6           0       -2.774651   -0.247531    1.537940
     37          6           0       -3.058115   -1.844444   -0.257057
     38          6           0       -4.391367   -1.467401   -0.367369
     39          6           0       -4.103018    0.133570    1.415556
     40          1           0       -2.135672    0.228056    2.276665
     41          1           0       -2.674059   -2.627030   -0.900438
     42          1           0       -5.027094   -1.955503   -1.102556
     43          1           0       -4.505836    0.908934    2.062935
     44          1           0       -5.955141   -0.176796    0.360263
     45          1           0       -3.565322    4.188521   -0.824025
     46          1           0       -3.588417    3.550292    0.827521
     47          1           0       -4.518782    2.744640   -0.455860
     48          1           0        0.915474   -0.547495   -2.464496
 ---------------------------------------------------------------------
                    Distance matrix (angstroms):
                    1          2          3          4          5
     1  C    0.000000
     2  O    1.218720   0.000000
     3  C    1.542137   2.340000   0.000000
     4  H    2.121847   2.602446   1.094406   0.000000
     5  F    2.454274   3.535505   1.387136   2.012582   0.000000
     6  C    2.525858   2.893420   1.521826   2.142988   2.373144
     7  C    3.364810   3.887483   2.603689   3.482751   2.847601
     8  N    3.232082   3.163187   2.363282   2.460120   3.423085
     9  C    4.455396   4.238313   3.704934   3.872760   4.650126
    10  C    7.090130   6.721158   6.461143   6.651129   7.316023
    11  C    4.864373   4.349308   4.530963   4.753473   5.627583
    12  C    5.589115   5.526271   4.582220   4.697541   5.259665
    13  C    6.819904   6.650432   5.919975   6.060761   6.605417
    14  C    6.240073   5.712005   5.876680   6.100326   6.897372
    15  H    5.677213   5.806972   4.443275   4.490003   4.891189
    16  H    7.716943   7.630627   6.697754   6.811073   7.242281
    17  H    6.792051   6.133600   6.635078   6.879824   7.717430
    18  H    8.145090   7.744333   7.543943   7.738325   8.380048
    19  N    4.247336   3.488892   4.363404   4.626290   5.597629
    20  H    3.412186   2.566067   3.629056   3.803160   4.946221
    21  H    5.011082   4.100655   5.273251   5.463793   6.546688
    22  H    4.222826   4.516089   3.501462   4.248884   3.883099
    23  C    3.206118   3.780916   3.101128   4.159676   3.255814
    24  C    4.528314   4.987111   5.209574   6.257979   5.249505
    25  C    3.706269   4.549601   3.662959   4.749738   3.315318
    26  C    3.447209   3.623286   3.816689   4.795620   4.321557
    27  C    4.109646   4.279025   4.812766   5.807267   5.195039
    28  C    4.333166   5.090158   4.695502   5.773109   4.398269
    29  H    4.086610   5.084306   3.716840   4.733668   2.986671
    30  H    3.646975   3.495167   3.973897   4.804893   4.753221
    31  H    4.715708   4.632550   5.576094   6.494737   6.115446
    32  H    5.059144   5.920424   5.391694   6.437497   4.866220
    33  C    5.697022   6.084047   6.555146   7.569626   6.563335
    34  C    1.487825   2.357722   2.669955   3.349900   2.925990
    35  C    4.277575   4.970668   5.335074   6.025244   5.120836
    36  C    2.456885   2.775087   3.862930   4.539867   4.267073
    37  C    2.552784   3.617611   3.183491   3.808028   2.803821
    38  C    3.809519   4.753204   4.556474   5.195111   4.083768
    39  C    3.748828   4.152935   5.053705   5.753499   5.195662
    40  H    2.624328   2.459636   4.095877   4.717030   4.789267
    41  H    2.807963   3.972970   2.912672   3.405031   2.177112
    42  H    4.693715   5.710404   5.221516   5.803196   4.506669
    43  H    4.603914   4.803689   5.977957   6.674799   6.216254
    44  H    5.365441   6.033533   6.401936   7.091953   6.107458
    45  H    6.624350   7.016153   7.356974   8.405278   7.307165
    46  H    5.834851   6.019164   6.872354   7.826239   7.070611
    47  H    5.860420   6.377217   6.743907   7.730949   6.595502
    48  H    3.928553   4.656344   2.901189   3.715557   2.641378
                    6          7          8          9         10
     6  C    0.000000
     7  C    1.512734   0.000000
     8  N    1.271612   2.489040   0.000000
     9  C    2.341873   2.905189   1.416213   0.000000
    10  C    5.018610   5.049994   4.199553   2.785673   0.000000
    11  C    3.264800   3.690357   2.423020   1.410574   2.428106
    12  C    3.199848   3.453033   2.449159   1.391412   2.405684
    13  C    4.485728   4.524096   3.722377   2.419645   1.393367
    14  C    4.525216   4.699608   3.696008   2.413443   1.391986
    15  H    3.215085   3.478286   2.666255   2.139022   3.399013
    16  H    5.291188   5.229072   4.600141   3.403095   2.161428
    17  H    5.355655   5.501518   4.567244   3.399113   2.156681
    18  H    6.091382   6.032954   5.287739   3.874179   1.088541
    19  N    3.414883   3.970017   2.780539   2.428568   3.703067
    20  H    2.967350   3.824828   2.385881   2.578507   4.456573
    21  H    4.410836   4.965523   3.714160   3.274263   3.979815
    22  H    2.121658   1.093412   2.606402   2.439353   4.113799
    23  C    2.539479   1.513380   3.594282   4.049833   6.012876
    24  C    5.141267   4.340009   6.134642   6.588443   8.254630
    25  C    3.543523   2.537408   4.742028   5.337390   7.321556
    26  C    3.212809   2.524203   3.965394   4.223044   5.892113
    27  C    4.487474   3.807796   5.279272   5.578199   7.103860
    28  C    4.731945   3.817752   5.886408   6.463141   8.326321
    29  H    3.719309   2.743160   4.964847   5.635621   7.694078
    30  H    3.128071   2.718506   3.534362   3.558887   5.041590
    31  H    5.217280   4.670172   5.835920   6.018311   7.300322
    32  H    5.589284   4.683778   6.795789   7.436159   9.331954
    33  C    6.601616   5.844243   7.570118   8.019282   9.576399
    34  C    3.695374   4.091284   4.606972   5.760261   8.305207
    35  C    6.294414   6.270988   7.319178   8.375820  10.755795
    36  C    4.619955   4.863513   5.424752   6.407197   8.729706
    37  C    4.376795   4.620567   5.425332   6.641133   9.248914
    38  C    5.664928   5.711059   6.748186   7.906509  10.430595
    39  C    5.851820   5.903747   6.745631   7.707914   9.968851
    40  H    4.611065   4.925791   5.219378   6.062997   8.218088
    41  H    4.208323   4.533505   5.257221   6.532950   9.210563
    42  H    6.367764   6.357515   7.488769   8.670515  11.219024
    43  H    6.655421   6.653665   7.479003   8.338371  10.434851
    44  H    7.343829   7.231971   8.389084   9.420921  11.750028
    45  H    7.252991   6.319873   8.215588   8.529338   9.852095
    46  H    6.924541   6.322925   7.775108   8.196600   9.684159
    47  H    7.007789   6.322427   8.055589   8.651385  10.400384
    48  H    2.117993   1.096085   3.118986   3.584248   5.644772
                   11         12         13         14         15
    11  C    0.000000
    12  C    2.430883   0.000000
    13  C    2.814455   1.393684   0.000000
    14  C    1.398978   2.779489   2.416251   0.000000
    15  H    3.408534   1.088623   2.162303   3.867953   0.000000
    16  H    3.902402   2.154379   1.087960   3.405489   2.492742
    17  H    2.147956   3.868698   3.404007   1.089213   4.957133
    18  H    3.407891   3.396180   2.157413   2.147329   4.305916
    19  N    1.390035   3.699123   4.203728   2.430522   4.565367
    20  H    2.038638   3.956754   4.727151   3.292689   4.649436
    21  H    2.033165   4.441159   4.730779   2.606855   5.375302
    22  H    3.112209   2.798650   3.650971   3.885167   3.030105
    23  C    4.445408   4.797909   5.737448   5.442275   4.957051
    24  C    6.580686   7.478196   8.266052   7.465483   7.752369
    25  C    5.830584   5.973790   6.946455   6.820668   5.964087
    26  C    4.157983   5.181764   5.944371   5.075893   5.603919
    27  C    5.373405   6.560218   7.263777   6.214716   6.991105
    28  C    6.750731   7.202125   8.103394   7.704394   7.283465
    29  H    6.349486   6.093289   7.130135   7.345764   5.888141
    30  H    3.225085   4.615130   5.265892   4.101564   5.214083
    31  H    5.561514   7.070563   7.655004   6.291679   7.627084
    32  H    7.799819   8.112157   9.039227   8.759477   8.101434
    33  C    7.897698   8.942177   9.680357   8.728060   9.248077
    34  C    6.110692   6.849479   8.054501   7.438116   6.899846
    35  C    8.626217   9.416078  10.558944   9.864671   9.445528
    36  C    6.467629   7.601896   8.685989   7.716893   7.814815
    37  C    7.190611   7.568394   8.834231   8.513494   7.436766
    38  C    8.375279   8.836326  10.063177   9.662654   8.720641
    39  C    7.761272   8.860466   9.928288   8.965810   9.040109
    40  H    5.905142   7.343544   8.331238   7.101117   7.699246
    41  H    7.275564   7.321594   8.643706   8.603789   7.042389
    42  H    9.246227   9.503266  10.755813  10.530536   9.284422
    43  H    8.228761   9.534956  10.520842   9.359443   9.805887
    44  H    9.646586  10.445378  11.568195  10.856470  10.469125
    45  H    8.383090   9.350367   9.981106   9.084040   9.668144
    46  H    7.908190   9.223915   9.922124   8.717472   9.628039
    47  H    8.644441   9.573998  10.409939   9.565419   9.786662
    48  H    4.579180   3.798336   4.891727   5.510765   3.514655
                   16         17         18         19         20
    16  H    0.000000
    17  H    4.307212   0.000000
    18  H    2.496699   2.475250   0.000000
    19  N    5.291616   2.656517   4.575308   0.000000
    20  H    5.797581   3.625787   5.402930   1.014450   0.000000
    21  H    5.803959   2.434397   4.689261   1.012827   1.685425
    22  H    4.356215   4.705834   5.043668   3.664752   3.795586
    23  C    6.499178   6.032913   6.934020   4.322141   4.162260
    24  C    9.069083   7.735624   9.053874   6.013806   5.864996
    25  C    7.615407   7.413190   8.224048   5.678504   5.436225
    26  C    6.823401   5.434118   6.744962   3.717269   3.687856
    27  C    8.139435   6.409223   7.885901   4.734938   4.689704
    28  C    8.812955   8.153161   9.181050   6.390800   6.160525
    29  H    7.689409   8.046433   8.611407   6.355203   6.065437
    30  H    6.219277   4.388869   5.879996   2.717304   2.862017
    31  H    8.576556   6.300059   8.006744   4.757358   4.805260
    32  H    9.695723   9.229701  10.183821   7.458294   7.187798
    33  C   10.491775   8.880955  10.322961   7.211802   7.072292
    34  C    8.928916   7.924050   9.335027   5.410737   4.656128
    35  C   11.403142  10.239999  11.732040   7.835726   7.188837
    36  C    9.625952   8.025360   9.700381   5.543206   4.876636
    37  C    9.613572   9.088562  10.292272   6.644426   5.898693
    38  C   10.839455  10.174333  11.448617   7.753073   7.049721
    39  C   10.844679   9.234769  10.915069   6.832822   6.220911
    40  H    9.326706   7.295309   9.148880   4.834878   4.218262
    41  H    9.344495   9.284172  10.272465   6.903313   6.141646
    42  H   11.469370  11.095701  12.242332   8.709344   8.003835
    43  H   11.468544   9.510851  11.330874   7.200184   6.663412
    44  H   12.401158  11.200272  12.707709   8.839168   8.221504
    45  H   10.734608   9.207336  10.522244   7.797376   7.773532
    46  H   10.797647   8.752470  10.406972   7.069190   6.939029
    47  H   11.207866   9.777631  11.195607   7.948564   7.697177
    48  H    5.412434   6.388647   6.598644   4.998211   4.819633
                   21         22         23         24         25
    21  H    0.000000
    22  H    4.615494   0.000000
    23  C    5.220684   2.149995   0.000000
    24  C    6.639504   4.824153   2.826684   0.000000
    25  C    6.560907   3.298346   1.395614   2.427828   0.000000
    26  C    4.453347   2.765913   1.397150   2.428660   2.398559
    27  C    5.302266   4.101205   2.422922   1.398084   2.770757
    28  C    7.163619   4.477396   2.423367   1.397161   1.391608
    29  H    7.293892   3.580547   2.152187   3.408117   1.088229
    30  H    3.410650   2.654495   2.152917   3.411361   3.387606
    31  H    5.129131   4.826478   3.403996   2.154061   3.859944
    32  H    8.238154   5.391856   3.403933   2.153913   2.147396
    33  C    7.719080   6.302301   4.330919   1.504238   3.807967
    34  C    6.123321   5.040426   3.434826   3.844700   3.412061
    35  C    8.449139   7.205009   5.176429   3.957765   4.489373
    36  C    6.094508   5.670517   3.897109   3.397520   3.898430
    37  C    7.420526   5.674135   4.012058   4.309223   3.534280
    38  C    8.479040   6.738967   4.855779   4.360280   4.093352
    39  C    7.347541   6.729930   4.755582   3.457637   4.404675
    40  H    5.263093   5.574350   4.005400   3.578011   4.327968
    41  H    7.745390   5.622710   4.240469   5.049452   3.765918
    42  H    9.472534   7.410541   5.582259   5.122761   4.655380
    43  H    7.598255   7.384853   5.414397   3.680716   5.124194
    44  H    9.424380   8.149145   6.067681   4.493334   5.257546
    45  H    8.291134   6.656687   4.831630   2.154522   4.276813
    46  H    7.449155   6.728887   4.838046   2.158161   4.561858
    47  H    8.496356   6.917973   4.834070   2.157243   4.066667
    48  H    6.002487   1.764735   2.145762   4.825819   2.622619
                   26         27         28         29         30
    26  C    0.000000
    27  C    1.390727   0.000000
    28  C    2.772176   2.395476   0.000000
    29  H    3.387832   3.858941   2.148875   0.000000
    30  H    1.089337   2.151341   3.861413   4.290592   0.000000
    31  H    2.146624   1.089258   3.386188   4.948134   2.467481
    32  H    3.861343   3.386748   1.089253   2.464155   4.950553
    33  C    3.810760   2.528670   2.524229   4.672330   4.679095
    34  C    3.654286   3.846102   3.621941   3.817665   4.190074
    35  C    5.263078   4.710362   3.832150   4.844030   6.073922
    36  C    3.635917   3.376534   3.661895   4.565694   4.151667
    37  C    4.566191   4.693687   3.703971   3.591121   5.269279
    38  C    5.290629   5.069987   3.810524   4.166771   6.114011
    39  C    4.508382   3.879631   3.763061   5.023527   5.179120
    40  H    3.405405   3.159352   4.139909   5.132096   3.675303
    41  H    5.048128   5.398363   4.230167   3.530936   5.709026
    42  H    6.169824   5.966749   4.389349   4.506556   7.039412
    43  H    4.927699   4.061770   4.301273   5.848672   5.533059
    44  H    6.121851   5.409107   4.412343   5.575997   6.972779
    45  H    4.333532   3.093452   3.011707   5.085832   5.176129
    46  H    4.046147   2.671370   3.401728   5.506846   4.733071
    47  H    4.537894   3.371358   2.705568   4.763727   5.473548
    48  H    3.412302   4.562947   4.008599   2.377658   3.763721
                   31         32         33         34         35
    31  H    0.000000
    32  H    4.292129   0.000000
    33  C    2.733721   2.727895   0.000000
    34  C    4.491534   4.141621   4.782478   0.000000
    35  C    5.214610   3.705983   4.029041   2.792303   0.000000
    36  C    3.750605   4.200949   4.013978   1.402238   2.405985
    37  C    5.471691   3.876252   5.135889   1.400319   2.414848
    38  C    5.780349   3.654135   4.803041   2.415170   1.393401
    39  C    4.187058   3.990007   3.575719   2.421986   1.393110
    40  H    3.269296   4.847205   4.194499   2.153407   3.392876
    41  H    6.258578   4.357860   5.998649   2.165599   3.390616
    42  H    6.728996   3.998688   5.486720   3.398681   2.155369
    43  H    4.106519   4.521084   3.415339   3.405941   2.156767
    44  H    5.841565   4.070568   4.222708   3.880361   1.088078
    45  H    3.230007   3.091012   1.098267   5.782879   5.020697
    46  H    2.452896   3.737804   1.095668   4.970155   4.253198
    47  H    3.688844   2.522739   1.096168   4.726448   3.369841
    48  H    5.518280   4.682838   6.303932   4.514576   6.521342
                   36         37         38         39         40
    36  C    0.000000
    37  C    2.419194   0.000000
    38  C    2.780657   1.389925   0.000000
    39  C    1.387363   2.793206   2.413519   0.000000
    40  H    1.086367   3.400868   3.866995   2.149625   0.000000
    41  H    3.408493   1.083457   2.139638   3.876425   4.305271
    42  H    3.868189   2.145712   1.087609   3.399858   4.954532
    43  H    2.147098   3.880638   3.400947   1.087451   2.475269
    44  H    3.392262   3.399249   2.154182   2.154143   4.292418
    45  H    5.087494   6.080738   5.734137   4.663418   5.229098
    46  H    3.948464   5.528174   5.220127   3.504938   3.904835
    47  H    3.996288   4.820037   4.214896   3.239251   4.413514
    48  H    5.452201   4.726973   5.779856   6.379962   5.691184
                   41         42         43         44         45
    41  H    0.000000
    42  H    2.455315   0.000000
    43  H    4.963872   4.300818   0.000000
    44  H    4.284684   2.482924   2.485636   0.000000
    45  H    6.874003   6.321660   4.469317   5.115639   0.000000
    46  H    6.479290   6.009057   3.056906   4.439696   1.770727
    47  H    5.696972   4.771577   3.116779   3.356184   1.769017
    48  H    4.433452   6.257114   7.211756   7.437878   6.722984
                   46         47         48
    46  H    0.000000
    47  H    1.778123   0.000000
    48  H    6.922013   6.663625   0.000000
 Stoichiometry    C23H21FN2O
 Framework group  C1[X(C23H21FN2O)]
 Deg. of freedom   138
 Full point group                 C1      NOp   1
 RotChk:  IX=0 Diff= 3.71D-01
 Largest Abelian subgroup         C1      NOp   1
 Largest concise Abelian subgroup C1      NOp   1
                         Standard orientation:                         
 ---------------------------------------------------------------------
 Center     Atomic      Atomic             Coordinates (Angstroms)
 Number     Number       Type             X           Y           Z
 ---------------------------------------------------------------------
      1          6           0       -0.777115   -1.575028    0.920141
      2          8           0       -0.224008   -1.316385    1.974870
      3          6           0        0.137598   -2.140725   -0.185062
      4          1           0        0.554287   -3.069729    0.216243
      5          9           0       -0.531985   -2.448875   -1.360158
      6          6           0        1.278344   -1.182065   -0.494295
      7          6           0        1.027283   -0.069559   -1.488108
      8          7           0        2.355831   -1.395892    0.146248
      9          6           0        3.459320   -0.514921    0.037334
     10          6           0        5.710590    1.124583   -0.024176
     11          6           0        3.648623    0.438830    1.059215
     12          6           0        4.394529   -0.645402   -0.984619
     13          6           0        5.521040    0.174155   -1.025290
     14          6           0        4.783734    1.254826    1.006164
     15          1           0        4.229762   -1.401400   -1.750399
     16          1           0        6.243298    0.065853   -1.831683
     17          1           0        4.933423    1.998285    1.787987
     18          1           0        6.587446    1.769423   -0.039223
     19          7           0        2.690991    0.599051    2.053935
     20          1           0        2.074147   -0.194987    2.188528
     21          1           0        3.046849    0.965611    2.928474
     22          1           0        1.924995    0.553292   -1.529577
     23          6           0       -0.182239    0.782491   -1.169696
     24          6           0       -2.431775    2.376713   -0.546650
     25          6           0       -1.343809    0.712747   -1.940169
     26          6           0       -0.156523    1.663312   -0.085482
     27          6           0       -1.265147    2.445159    0.220770
     28          6           0       -2.449994    1.499666   -1.634084
     29          1           0       -1.386370    0.031507   -2.787720
     30          1           0        0.735906    1.721035    0.536526
     31          1           0       -1.225736    3.116653    1.077523
     32          1           0       -3.348578    1.419566   -2.244496
     33          6           0       -3.631173    3.222602   -0.217032
     34          6           0       -2.213918   -1.249561    0.712078
     35          6           0       -4.904003   -0.533332    0.494327
     36          6           0       -2.760635   -0.271933    1.555652
     37          6           0       -3.034727   -1.878513   -0.232159
     38          6           0       -4.374130   -1.521206   -0.333265
     39          6           0       -4.095306    0.089465    1.442425
     40          1           0       -2.122944    0.215230    2.287919
     41          1           0       -2.644323   -2.657496   -0.876092
     42          1           0       -5.008359   -2.020824   -1.061981
     43          1           0       -4.504334    0.860966    2.090523
     44          1           0       -5.950823   -0.251105    0.402521
     45          1           0       -3.633914    4.144617   -0.813750
     46          1           0       -3.634968    3.511397    0.839885
     47          1           0       -4.563417    2.688239   -0.433738
     48          1           0        0.902419   -0.531111   -2.474404
 ---------------------------------------------------------------------
 Rotational constants (GHZ):           0.3873687           0.1301055           0.1189087
 Leave Link  202 at Tue May 13 13:16:49 2025, MaxMem= 16106127360 cpu:               0.2 elap:               0.0
 (Enter /cm/shared/apps/Gaussian/g16-C01/g16/l301.exe)
 Basis read from rwf:  (5D, 7F)
 No pseudopotential information found on rwf file.
 There are   864 symmetry adapted cartesian basis functions of A   symmetry.
 There are   810 symmetry adapted basis functions of A   symmetry.
   810 basis functions,  1203 primitive gaussians,   864 cartesian basis functions
    95 alpha electrons       95 beta electrons
       nuclear repulsion energy      2459.4114890925 Hartrees.
 IExCor= 4639 DFT=T Ex+Corr=wB97XD ExCW=0 ScaHFX=  1.000000
 ScaDFX=  1.000000  1.000000  1.000000  1.000000 ScalE2=  1.000000  1.000000
 IRadAn=      5 IRanWt=     -1 IRanGd=            0 ICorTp=0 IEmpDi=121
 HFx  wShort=  0.000000 wLong=  0.200000 cFull=  0.222036 cShort=  0.000000 cLong=  0.777964
 DFx  wShort=  0.000000 wLong=  0.200000 cFull=  0.000000 cShort=  0.000000 cLong=  1.000000
 NAtoms=   48 NActive=   48 NUniq=   48 SFac= 1.00D+00 NAtFMM=   60 NAOKFM=F Big=F
 Integral buffers will be    131072 words long.
 Raffenetti 2 integral format.
 Two-electron integral symmetry is turned on.
 R6Disp:  Grimme-D2 Dispersion energy=       -0.0459993280 Hartrees.
 Nuclear repulsion after empirical dispersion term =     2459.3654897644 Hartrees.
 No density basis found on file    724.
 ------------------------------------------------------------------------------
 Polarizable Continuum Model (PCM)
 =================================
 Model                : PCM.
 Atomic radii         : SMD-Coulomb.
 Polarization charges : Total charges.
 Charge compensation  : None.
 Solution method      : On-the-fly selection.
 Cavity type          : VdW (van der Waals Surface) (Alpha=1.000).
 Cavity algorithm     : GePol (No added spheres)
                        Default sphere list used, NSphG=   48.
                        Lebedev-Laikov grids with approx.  5.0 points / Ang**2.
                        Smoothing algorithm: York/Karplus (Gamma=1.0000).
                        Polarization charges: spherical gaussians, with
                                              point-specific exponents (IZeta= 3).
                        Self-potential: point-specific (ISelfS= 7).
                        Self-field    : sphere-specific E.n sum rule (ISelfD= 2).
 1st derivatives      : Analytical E(r).r(x)/FMM algorithm (CHGder, D1EAlg=3).
                        Cavity 1st derivative terms included.
 Solvent              : Ethanol, Eps=  24.852000 Eps(inf)=   1.852593
 ------------------------------------------------------------------------------
 GePol: Number of generator spheres                  =      48
 GePol: Total number of spheres                      =      48
 GePol: Number of exposed spheres                    =      48 (100.00%)
 GePol: Number of points                             =    3493
 GePol: Average weight of points                     =       0.11
 GePol: Minimum weight of points                     =   0.28D-11
 GePol: Maximum weight of points                     =    0.21501
 GePol: Number of points with low weight             =     235
 GePol: Fraction of low-weight points (<1% of avg)   =       6.73%
 GePol: Cavity surface area                          =    381.878 Ang**2
 GePol: Cavity volume                                =    377.641 Ang**3
 ------------------------------------------------------------------------------
 Atomic radii for non-electrostatic terms: SMD-CDS.
 ------------------------------------------------------------------------------
 PCM non-electrostatic energy =        -0.0028877905 Hartrees.
 Nuclear repulsion after PCM non-electrostatic terms =     2459.3626019739 Hartrees.
 Leave Link  301 at Tue May 13 13:16:49 2025, MaxMem= 16106127360 cpu:               0.4 elap:               0.1
 (Enter /cm/shared/apps/Gaussian/g16-C01/g16/l302.exe)
 NPDir=0 NMtPBC=     1 NCelOv=     1 NCel=       1 NClECP=     1 NCelD=      1
         NCelK=      1 NCelE2=     1 NClLst=     1 CellRange=     0.0.
 One-electron integrals computed using PRISM.
 One-electron integral symmetry used in STVInt
 NBasis=   810 RedAO= T EigKep=  1.40D-06  NBF=   810
 NBsUse=   803 1.00D-06 EigRej=  9.95D-07 NBFU=   803
 Precomputing XC quadrature grid using
 IXCGrd= 4 IRadAn=           5 IRanWt=          -1 IRanGd=           0 AccXCQ= 0.00D+00.
 Generated NRdTot=       0 NPtTot=           0 NUsed=           0 NTot=          32
 NSgBfM=   859   858   858   859   859 MxSgAt=    48 MxSgA2=    48.
 Leave Link  302 at Tue May 13 13:16:51 2025, MaxMem= 16106127360 cpu:              32.2 elap:               2.6
 (Enter /cm/shared/apps/Gaussian/g16-C01/g16/l303.exe)
 DipDrv:  MaxL=1.
 Leave Link  303 at Tue May 13 13:16:52 2025, MaxMem= 16106127360 cpu:               0.9 elap:               0.2
 (Enter /cm/shared/apps/Gaussian/g16-C01/g16/l401.exe)
 Lowest energy guess from the checkpoint file:  "6_global_opt.chk"
 B after Tr=     0.000000   -0.000000    0.000000
         Rot=    0.999663   -0.025423   -0.004024   -0.003487 Ang=  -2.98 deg.
 Guess basis will be translated and rotated to current coordinates.
 B after Tr=     0.000000   -0.000000    0.000000
         Rot=    0.990858    0.132671   -0.005161   -0.023902 Ang=  15.51 deg.
 Guess basis will be translated and rotated to current coordinates.
 CkInt1:  FT= 1.17D-01
 Max alpha theta= 24.906 degrees.
 JPrj=2 DoOrth=T DoCkMO=T.
 Leave Link  401 at Tue May 13 13:16:56 2025, MaxMem= 16106127360 cpu:              18.0 elap:               4.3
 (Enter /cm/shared/apps/Gaussian/g16-C01/g16/l502.exe)
 Integral symmetry usage will be decided dynamically.
 Closed shell SCF:
 Using DIIS extrapolation, IDIIS=  1040.
 NGot= 16106127360 LenX= 16104590708 LenY= 16103843348
 Requested convergence on RMS density matrix=1.00D-08 within 128 cycles.
 Requested convergence on MAX density matrix=1.00D-06.
 Requested convergence on             energy=1.00D-06.
 No special actions if energy rises.
 Fock matrices will be formed incrementally for  20 cycles.

 Cycle   1  Pass 1  IDiag  1:
 FoFJK:  IHMeth= 1 ICntrl=       0 DoSepK=T KAlg= 0 I1Cent=           0 FoldK=F
 IRaf=         1 NMat=       1 IRICut=       1 DoRegI=T DoRafI=F ISym2E= 0 IDoP0=0 IntGTp=1.
 FoFCou: FMM=F IPFlag=           0 FMFlag=      100000 FMFlg1=           0
         NFxFlg=           0 DoJE=T BraDBF=F KetDBF=F FulRan=T
         wScrn=  0.000000 ICntrl=       500 IOpCl=  0 I1Cent=           0 NGrid=           0
         NMat0=    1 NMatS0=      1 NMatT0=    0 NMatD0=    1 NMtDS0=    0 NMtDT0=    0
 Symmetry not used in FoFCou.
 Inv3:  Mode=1 IEnd=    36603147.
 Iteration    1 A*A^-1 deviation from unit magnitude is 5.33D-15 for   3490.
 Iteration    1 A*A^-1 deviation from orthogonality  is 3.12D-15 for   2864   2508.
 Iteration    1 A^-1*A deviation from unit magnitude is 5.55D-15 for   3490.
 Iteration    1 A^-1*A deviation from orthogonality  is 4.37D-14 for   2117   2098.
 E= -1173.02728721809    
 DIIS: error= 7.18D-03 at cycle   1 NSaved=   1.
 NSaved= 1 IEnMin= 1 EnMin= -1173.02728721809     IErMin= 1 ErrMin= 7.18D-03
 ErrMax= 7.18D-03  0.00D+00 EMaxC= 1.00D-01 BMatC= 1.20D-01 BMatP= 1.20D-01
 IDIUse=3 WtCom= 9.28D-01 WtEn= 7.18D-02
 Coeff-Com:  0.100D+01
 Coeff-En:   0.100D+01
 Coeff:      0.100D+01
 Gap=    23.400 Goal=   None    Shift=    0.000
 GapD=   23.400 DampG=2.000 DampE=1.000 DampFc=2.0000 IDamp=-1.
 RMSDP=8.51D-03 MaxDP=1.52D+00              OVMax= 5.38D-02

 Cycle   2  Pass 1  IDiag  1:
 RMSU=  8.42D-03    CP:  9.78D-01
 E= -1173.13357513628     Delta-E=       -0.106287918187 Rises=F Damp=F
 DIIS: error= 8.50D-04 at cycle   2 NSaved=   2.
 NSaved= 2 IEnMin= 2 EnMin= -1173.13357513628     IErMin= 2 ErrMin= 8.50D-04
 ErrMax= 8.50D-04  0.00D+00 EMaxC= 1.00D-01 BMatC= 2.07D-03 BMatP= 1.20D-01
 IDIUse=3 WtCom= 9.91D-01 WtEn= 8.50D-03
 Coeff-Com: -0.447D-01 0.104D+01
 Coeff-En:   0.000D+00 0.100D+01
 Coeff:     -0.443D-01 0.104D+01
 Gap=     0.270 Goal=   None    Shift=    0.000
 RMSDP=1.47D-03 MaxDP=1.53D-01 DE=-1.06D-01 OVMax= 1.19D-02

 Cycle   3  Pass 1  IDiag  1:
 RMSU=  1.35D-03    CP:  9.77D-01  1.07D+00
 E= -1173.13780495887     Delta-E=       -0.004229822594 Rises=F Damp=F
 DIIS: error= 4.45D-04 at cycle   3 NSaved=   3.
 NSaved= 3 IEnMin= 3 EnMin= -1173.13780495887     IErMin= 3 ErrMin= 4.45D-04
 ErrMax= 4.45D-04  0.00D+00 EMaxC= 1.00D-01 BMatC= 7.58D-04 BMatP= 2.07D-03
 IDIUse=3 WtCom= 9.96D-01 WtEn= 4.45D-03
 Coeff-Com: -0.275D-01 0.368D+00 0.660D+00
 Coeff-En:   0.000D+00 0.000D+00 0.100D+01
 Coeff:     -0.274D-01 0.366D+00 0.661D+00
 Gap=     0.269 Goal=   None    Shift=    0.000
 RMSDP=4.81D-04 MaxDP=4.16D-02 DE=-4.23D-03 OVMax= 3.52D-03

 Cycle   4  Pass 1  IDiag  1:
 RMSU=  4.65D-04    CP:  9.76D-01  1.08D+00  9.56D-01
 E= -1173.13847439214     Delta-E=       -0.000669433267 Rises=F Damp=F
 DIIS: error= 1.96D-04 at cycle   4 NSaved=   4.
 NSaved= 4 IEnMin= 4 EnMin= -1173.13847439214     IErMin= 4 ErrMin= 1.96D-04
 ErrMax= 1.96D-04  0.00D+00 EMaxC= 1.00D-01 BMatC= 1.07D-04 BMatP= 7.58D-04
 IDIUse=3 WtCom= 9.98D-01 WtEn= 1.96D-03
 Coeff-Com: -0.478D-03-0.795D-01 0.207D+00 0.873D+00
 Coeff-En:   0.000D+00 0.000D+00 0.000D+00 0.100D+01
 Coeff:     -0.477D-03-0.793D-01 0.207D+00 0.873D+00
 Gap=     0.268 Goal=   None    Shift=    0.000
 RMSDP=2.53D-04 MaxDP=2.86D-02 DE=-6.69D-04 OVMax= 2.16D-03

 Cycle   5  Pass 1  IDiag  1:
 RMSU=  1.60D-04    CP:  9.77D-01  1.08D+00  1.07D+00  1.25D+00
 E= -1173.13860039117     Delta-E=       -0.000125999025 Rises=F Damp=F
 DIIS: error= 5.82D-05 at cycle   5 NSaved=   5.
 NSaved= 5 IEnMin= 5 EnMin= -1173.13860039117     IErMin= 5 ErrMin= 5.82D-05
 ErrMax= 5.82D-05  0.00D+00 EMaxC= 1.00D-01 BMatC= 1.68D-05 BMatP= 1.07D-04
 IDIUse=1 WtCom= 1.00D+00 WtEn= 0.00D+00
 Coeff-Com:  0.235D-02-0.697D-01 0.234D-01 0.386D+00 0.658D+00
 Coeff:      0.235D-02-0.697D-01 0.234D-01 0.386D+00 0.658D+00
 Gap=     0.269 Goal=   None    Shift=    0.000
 RMSDP=7.35D-05 MaxDP=5.49D-03 DE=-1.26D-04 OVMax= 7.26D-04

 Cycle   6  Pass 1  IDiag  1:
 RMSU=  5.70D-05    CP:  9.76D-01  1.08D+00  1.10D+00  1.28D+00  9.41D-01
 E= -1173.13861854533     Delta-E=       -0.000018154169 Rises=F Damp=F
 DIIS: error= 1.60D-05 at cycle   6 NSaved=   6.
 NSaved= 6 IEnMin= 6 EnMin= -1173.13861854533     IErMin= 6 ErrMin= 1.60D-05
 ErrMax= 1.60D-05  0.00D+00 EMaxC= 1.00D-01 BMatC= 1.25D-06 BMatP= 1.68D-05
 IDIUse=1 WtCom= 1.00D+00 WtEn= 0.00D+00
 Coeff-Com:  0.873D-03-0.181D-01-0.882D-02 0.616D-01 0.226D+00 0.739D+00
 Coeff:      0.873D-03-0.181D-01-0.882D-02 0.616D-01 0.226D+00 0.739D+00
 Gap=     0.269 Goal=   None    Shift=    0.000
 RMSDP=2.53D-05 MaxDP=1.70D-03 DE=-1.82D-05 OVMax= 3.05D-04

 Cycle   7  Pass 1  IDiag  1:
 RMSU=  1.57D-05    CP:  9.76D-01  1.08D+00  1.10D+00  1.31D+00  1.01D+00
                    CP:  1.15D+00
 E= -1173.13862004678     Delta-E=       -0.000001501447 Rises=F Damp=F
 DIIS: error= 8.69D-06 at cycle   7 NSaved=   7.
 NSaved= 7 IEnMin= 7 EnMin= -1173.13862004678     IErMin= 7 ErrMin= 8.69D-06
 ErrMax= 8.69D-06  0.00D+00 EMaxC= 1.00D-01 BMatC= 3.52D-07 BMatP= 1.25D-06
 IDIUse=1 WtCom= 1.00D+00 WtEn= 0.00D+00
 Coeff-Com: -0.147D-03 0.845D-02-0.102D-01-0.656D-01-0.486D-01 0.362D+00
 Coeff-Com:  0.755D+00
 Coeff:     -0.147D-03 0.845D-02-0.102D-01-0.656D-01-0.486D-01 0.362D+00
 Coeff:      0.755D+00
 Gap=     0.269 Goal=   None    Shift=    0.000
 RMSDP=1.57D-05 MaxDP=1.06D-03 DE=-1.50D-06 OVMax= 2.03D-04

 Cycle   8  Pass 1  IDiag  1:
 RMSU=  7.03D-06    CP:  9.77D-01  1.08D+00  1.10D+00  1.33D+00  1.05D+00
                    CP:  1.29D+00  1.07D+00
 E= -1173.13862047340     Delta-E=       -0.000000426624 Rises=F Damp=F
 DIIS: error= 2.06D-06 at cycle   8 NSaved=   8.
 NSaved= 8 IEnMin= 8 EnMin= -1173.13862047340     IErMin= 8 ErrMin= 2.06D-06
 ErrMax= 2.06D-06  0.00D+00 EMaxC= 1.00D-01 BMatC= 1.93D-08 BMatP= 3.52D-07
 IDIUse=1 WtCom= 1.00D+00 WtEn= 0.00D+00
 Coeff-Com: -0.107D-03 0.426D-02-0.327D-02-0.281D-01-0.318D-01 0.852D-01
 Coeff-Com:  0.278D+00 0.696D+00
 Coeff:     -0.107D-03 0.426D-02-0.327D-02-0.281D-01-0.318D-01 0.852D-01
 Coeff:      0.278D+00 0.696D+00
 Gap=     0.269 Goal=   None    Shift=    0.000
 RMSDP=3.37D-06 MaxDP=4.23D-04 DE=-4.27D-07 OVMax= 7.11D-05

 Cycle   9  Pass 1  IDiag  1:
 RMSU=  2.67D-06    CP:  9.77D-01  1.08D+00  1.10D+00  1.33D+00  1.05D+00
                    CP:  1.31D+00  1.12D+00  1.08D+00
 E= -1173.13862050285     Delta-E=       -0.000000029450 Rises=F Damp=F
 DIIS: error= 7.66D-07 at cycle   9 NSaved=   9.
 NSaved= 9 IEnMin= 9 EnMin= -1173.13862050285     IErMin= 9 ErrMin= 7.66D-07
 ErrMax= 7.66D-07  0.00D+00 EMaxC= 1.00D-01 BMatC= 2.56D-09 BMatP= 1.93D-08
 IDIUse=1 WtCom= 1.00D+00 WtEn= 0.00D+00
 Coeff-Com: -0.318D-05-0.299D-03 0.794D-03 0.373D-02-0.150D-03-0.382D-01
 Coeff-Com: -0.558D-01 0.190D+00 0.900D+00
 Coeff:     -0.318D-05-0.299D-03 0.794D-03 0.373D-02-0.150D-03-0.382D-01
 Coeff:     -0.558D-01 0.190D+00 0.900D+00
 Gap=     0.269 Goal=   None    Shift=    0.000
 RMSDP=1.80D-06 MaxDP=2.17D-04 DE=-2.95D-08 OVMax= 5.83D-05

 Cycle  10  Pass 1  IDiag  1:
 RMSU=  1.14D-06    CP:  9.76D-01  1.08D+00  1.10D+00  1.33D+00  1.05D+00
                    CP:  1.32D+00  1.16D+00  1.19D+00  1.28D+00
 E= -1173.13862051073     Delta-E=       -0.000000007871 Rises=F Damp=F
 DIIS: error= 3.13D-07 at cycle  10 NSaved=  10.
 NSaved=10 IEnMin=10 EnMin= -1173.13862051073     IErMin=10 ErrMin= 3.13D-07
 ErrMax= 3.13D-07  0.00D+00 EMaxC= 1.00D-01 BMatC= 3.56D-10 BMatP= 2.56D-09
 IDIUse=1 WtCom= 1.00D+00 WtEn= 0.00D+00
 Coeff-Com:  0.146D-04-0.688D-03 0.654D-03 0.494D-02 0.451D-02-0.206D-01
 Coeff-Com: -0.524D-01-0.560D-01 0.190D+00 0.930D+00
 Coeff:      0.146D-04-0.688D-03 0.654D-03 0.494D-02 0.451D-02-0.206D-01
 Coeff:     -0.524D-01-0.560D-01 0.190D+00 0.930D+00
 Gap=     0.269 Goal=   None    Shift=    0.000
 RMSDP=8.48D-07 MaxDP=9.71D-05 DE=-7.87D-09 OVMax= 3.37D-05

 Cycle  11  Pass 1  IDiag  1:
 RMSU=  4.61D-07    CP:  9.76D-01  1.08D+00  1.10D+00  1.33D+00  1.05D+00
                    CP:  1.32D+00  1.17D+00  1.25D+00  1.43D+00  1.26D+00
 E= -1173.13862051238     Delta-E=       -0.000000001658 Rises=F Damp=F
 DIIS: error= 1.36D-07 at cycle  11 NSaved=  11.
 NSaved=11 IEnMin=11 EnMin= -1173.13862051238     IErMin=11 ErrMin= 1.36D-07
 ErrMax= 1.36D-07  0.00D+00 EMaxC= 1.00D-01 BMatC= 1.14D-10 BMatP= 3.56D-10
 IDIUse=1 WtCom= 1.00D+00 WtEn= 0.00D+00
 Coeff-Com:  0.653D-05-0.229D-03 0.128D-03 0.136D-02 0.189D-02-0.175D-02
 Coeff-Com: -0.121D-01-0.562D-01-0.832D-01 0.379D+00 0.771D+00
 Coeff:      0.653D-05-0.229D-03 0.128D-03 0.136D-02 0.189D-02-0.175D-02
 Coeff:     -0.121D-01-0.562D-01-0.832D-01 0.379D+00 0.771D+00
 Gap=     0.269 Goal=   None    Shift=    0.000
 RMSDP=3.72D-07 MaxDP=4.03D-05 DE=-1.66D-09 OVMax= 1.61D-05

 Cycle  12  Pass 1  IDiag  1:
 RMSU=  1.58D-07    CP:  9.76D-01  1.08D+00  1.10D+00  1.33D+00  1.05D+00
                    CP:  1.32D+00  1.17D+00  1.27D+00  1.49D+00  1.44D+00
                    CP:  1.33D+00
 E= -1173.13862051248     Delta-E=       -0.000000000095 Rises=F Damp=F
 DIIS: error= 7.11D-08 at cycle  12 NSaved=  12.
 NSaved=12 IEnMin=12 EnMin= -1173.13862051248     IErMin=12 ErrMin= 7.11D-08
 ErrMax= 7.11D-08  0.00D+00 EMaxC= 1.00D-01 BMatC= 2.01D-11 BMatP= 1.14D-10
 IDIUse=1 WtCom= 1.00D+00 WtEn= 0.00D+00
 Coeff-Com: -0.180D-05 0.112D-03-0.134D-03-0.894D-03-0.625D-03 0.494D-02
 Coeff-Com:  0.103D-01-0.145D-02-0.778D-01-0.139D+00 0.238D+00 0.967D+00
 Coeff:     -0.180D-05 0.112D-03-0.134D-03-0.894D-03-0.625D-03 0.494D-02
 Coeff:      0.103D-01-0.145D-02-0.778D-01-0.139D+00 0.238D+00 0.967D+00
 Gap=     0.269 Goal=   None    Shift=    0.000
 RMSDP=2.19D-07 MaxDP=2.72D-05 DE=-9.46D-11 OVMax= 1.02D-05

 Cycle  13  Pass 1  IDiag  1:
 RMSU=  7.70D-08    CP:  9.76D-01  1.08D+00  1.10D+00  1.33D+00  1.05D+00
                    CP:  1.32D+00  1.17D+00  1.27D+00  1.51D+00  1.54D+00
                    CP:  1.61D+00  1.28D+00
 E= -1173.13862051264     Delta-E=       -0.000000000160 Rises=F Damp=F
 DIIS: error= 2.83D-08 at cycle  13 NSaved=  13.
 NSaved=13 IEnMin=13 EnMin= -1173.13862051264     IErMin=13 ErrMin= 2.83D-08
 ErrMax= 2.83D-08  0.00D+00 EMaxC= 1.00D-01 BMatC= 4.60D-12 BMatP= 2.01D-11
 IDIUse=1 WtCom= 1.00D+00 WtEn= 0.00D+00
 Coeff-Com: -0.184D-05 0.879D-04-0.831D-04-0.632D-03-0.575D-03 0.263D-02
 Coeff-Com:  0.675D-02 0.781D-02-0.241D-01-0.122D+00 0.153D-02 0.462D+00
 Coeff-Com:  0.667D+00
 Coeff:     -0.184D-05 0.879D-04-0.831D-04-0.632D-03-0.575D-03 0.263D-02
 Coeff:      0.675D-02 0.781D-02-0.241D-01-0.122D+00 0.153D-02 0.462D+00
 Coeff:      0.667D+00
 Gap=     0.269 Goal=   None    Shift=    0.000
 RMSDP=5.91D-08 MaxDP=9.15D-06 DE=-1.60D-10 OVMax= 2.43D-06

 Cycle  14  Pass 1  IDiag  1:
 RMSU=  3.32D-08    CP:  9.76D-01  1.08D+00  1.10D+00  1.33D+00  1.05D+00
                    CP:  1.32D+00  1.17D+00  1.27D+00  1.52D+00  1.57D+00
                    CP:  1.68D+00  1.37D+00  1.19D+00
 E= -1173.13862051266     Delta-E=       -0.000000000023 Rises=F Damp=F
 DIIS: error= 8.29D-09 at cycle  14 NSaved=  14.
 NSaved=14 IEnMin=14 EnMin= -1173.13862051266     IErMin=14 ErrMin= 8.29D-09
 ErrMax= 8.29D-09  0.00D+00 EMaxC= 1.00D-01 BMatC= 1.80D-13 BMatP= 4.60D-12
 IDIUse=1 WtCom= 1.00D+00 WtEn= 0.00D+00
 Coeff-Com:  0.141D-06-0.103D-04 0.139D-04 0.844D-04 0.540D-04-0.531D-03
 Coeff-Com: -0.996D-03 0.532D-03 0.917D-02 0.112D-01-0.328D-01-0.101D+00
 Coeff-Com:  0.217D-01 0.109D+01
 Coeff:      0.141D-06-0.103D-04 0.139D-04 0.844D-04 0.540D-04-0.531D-03
 Coeff:     -0.996D-03 0.532D-03 0.917D-02 0.112D-01-0.328D-01-0.101D+00
 Coeff:      0.217D-01 0.109D+01
 Gap=     0.269 Goal=   None    Shift=    0.000
 RMSDP=2.63D-08 MaxDP=3.47D-06 DE=-2.27D-11 OVMax= 9.27D-07

 Cycle  15  Pass 1  IDiag  1:
 RMSU=  1.07D-08    CP:  9.76D-01  1.08D+00  1.10D+00  1.33D+00  1.05D+00
                    CP:  1.32D+00  1.17D+00  1.27D+00  1.52D+00  1.57D+00
                    CP:  1.69D+00  1.41D+00  1.40D+00  1.30D+00
 E= -1173.13862051266     Delta-E=       -0.000000000001 Rises=F Damp=F
 DIIS: error= 2.37D-09 at cycle  15 NSaved=  15.
 NSaved=15 IEnMin=15 EnMin= -1173.13862051266     IErMin=15 ErrMin= 2.37D-09
 ErrMax= 2.37D-09  0.00D+00 EMaxC= 1.00D-01 BMatC= 3.65D-14 BMatP= 1.80D-13
 IDIUse=1 WtCom= 1.00D+00 WtEn= 0.00D+00
 Coeff-Com:  0.203D-06-0.109D-04 0.118D-04 0.820D-04 0.678D-04-0.398D-03
 Coeff-Com: -0.910D-03-0.552D-03 0.514D-02 0.144D-01-0.104D-01-0.722D-01
 Coeff-Com: -0.589D-01 0.354D+00 0.769D+00
 Coeff:      0.203D-06-0.109D-04 0.118D-04 0.820D-04 0.678D-04-0.398D-03
 Coeff:     -0.910D-03-0.552D-03 0.514D-02 0.144D-01-0.104D-01-0.722D-01
 Coeff:     -0.589D-01 0.354D+00 0.769D+00
 Gap=     0.269 Goal=   None    Shift=    0.000
 RMSDP=5.52D-09 MaxDP=4.78D-07 DE=-9.09D-13 OVMax= 1.66D-07

 Error on total polarization charges =  0.06349
 SCF Done:  E(RwB97XD) =  -1173.13862051     A.U. after   15 cycles
            NFock= 15  Conv=0.55D-08     -V/T= 2.0051
 KE= 1.167162408779D+03 PE=-7.652255710816D+03 EE= 2.852592079551D+03
 SMD-CDS (non-electrostatic) energy       (kcal/mol) =      -1.81
 (included in total energy above)
 Leave Link  502 at Tue May 13 13:35:35 2025, MaxMem= 16106127360 cpu:           42787.3 elap:            1119.1
 (Enter /cm/shared/apps/Gaussian/g16-C01/g16/l701.exe)
 ... and contract with generalized density number  0.
 Compute integral first derivatives.
 R6Disp: Adding Grimme-D2 dispersion energy 1st derivatives to the gradient.
 D1PCM: PCM CHGder 1st derivatives, ID1Alg=3 FixD1E=F DoIter=F DoCFld=F I1PDM=0.
 GePol: Maximum number of non-zero 1st derivatives   =     260
 Leave Link  701 at Tue May 13 13:35:40 2025, MaxMem= 16106127360 cpu:             160.9 elap:               5.1
 (Enter /cm/shared/apps/Gaussian/g16-C01/g16/l702.exe)
 L702 exits ... SP integral derivatives will be done elsewhere.
 Leave Link  702 at Tue May 13 13:35:40 2025, MaxMem= 16106127360 cpu:               0.4 elap:               0.0
 (Enter /cm/shared/apps/Gaussian/g16-C01/g16/l703.exe)
 Integral derivatives from FoFJK, PRISM(SPDF).
 Compute integral first derivatives, UseDBF=F ICtDFT=           0.
 Calling FoFJK, ICntrl=      2127 FMM=F ISym2X=0 I1Cent= 0 IOpClX= 0 NMat=1 NMatS=1 NMatT=0.
 FoFJK:  IHMeth= 1 ICntrl=    2127 DoSepK=T KAlg= 0 I1Cent=           0 FoldK=F
 IRaf=         1 NMat=       1 IRICut=       1 DoRegI=T DoRafI=F ISym2E= 0 IDoP0=0 IntGTp=1.
 FoFCou: FMM=F IPFlag=           0 FMFlag=      100000 FMFlg1=         800
         NFxFlg=           0 DoJE=F BraDBF=F KetDBF=F FulRan=T
         wScrn=  0.000000 ICntrl=      2527 IOpCl=  0 I1Cent=           0 NGrid=           0
         NMat0=    1 NMatS0=      1 NMatT0=    0 NMatD0=    1 NMtDS0=    0 NMtDT0=    0
 Symmetry not used in FoFCou.
 Leave Link  703 at Tue May 13 13:40:59 2025, MaxMem= 16106127360 cpu:           12671.4 elap:             318.9
 (Enter /cm/shared/apps/Gaussian/g16-C01/g16/l716.exe)
 Dipole        =-1.72333312D+00 6.20524003D-01-5.00281245D-01
 ***** Axes restored to original set *****
 -------------------------------------------------------------------
 Center     Atomic                   Forces (Hartrees/Bohr)
 Number     Number              X              Y              Z
 -------------------------------------------------------------------
      1        6           0.001873153    0.010239677   -0.004066418
      2        8           0.000192835   -0.003358604    0.000786265
      3        6          -0.000395314   -0.003211899    0.002278163
      4        1           0.000537585   -0.000196912   -0.001191175
      5        9           0.000102431    0.001106195   -0.000999737
      6        6          -0.000159158    0.001782349    0.002024038
      7        6          -0.000201610   -0.000977347   -0.000382832
      8        7          -0.000559552    0.001255408    0.001490985
      9        6           0.000023591    0.000558144    0.000563600
     10        6          -0.000334248   -0.000220386    0.000208792
     11        6           0.000271547   -0.001321506   -0.001082089
     12        6           0.000281230    0.000699175   -0.000082249
     13        6          -0.000168052   -0.000068006    0.000120268
     14        6           0.000571445   -0.000306111   -0.000920482
     15        1           0.000005740    0.000158734    0.000117970
     16        1          -0.000146120    0.000003943    0.000196475
     17        1          -0.000092051   -0.000126233   -0.000049261
     18        1          -0.000146074   -0.000101603   -0.000017881
     19        7          -0.001441959   -0.000043095   -0.000375633
     20        1           0.000342226   -0.000051740    0.000234243
     21        1          -0.000401482   -0.000287569   -0.000566015
     22        1           0.000058770    0.000082439   -0.000357199
     23        6          -0.000212398   -0.000784456    0.000768639
     24        6           0.000540367   -0.000313726   -0.000286561
     25        6           0.000351230    0.000833827    0.000043495
     26        6          -0.000411548   -0.000725799   -0.000116093
     27        6           0.000538145    0.000027812   -0.000413993
     28        6           0.000484769   -0.000161419    0.000323611
     29        1          -0.000068647   -0.000156626    0.000138264
     30        1           0.000381284    0.000109154    0.000192305
     31        1          -0.000068163   -0.000235293   -0.000043544
     32        1           0.000152592    0.000003686    0.000102457
     33        6           0.000071884   -0.000236438    0.000183458
     34        6          -0.001215368   -0.003052045    0.001785873
     35        6           0.000110161   -0.000328106    0.000033516
     36        6           0.000087139   -0.000564815   -0.000596326
     37        6          -0.000683494   -0.000059090    0.000700668
     38        6          -0.000121985    0.000389188    0.000189953
     39        6          -0.000080014   -0.000453412   -0.000463778
     40        1          -0.000074687   -0.000067227   -0.000219050
     41        1          -0.000107992    0.000186568    0.000314493
     42        1           0.000017794    0.000136946   -0.000002837
     43        1           0.000083889   -0.000015726   -0.000099542
     44        1           0.000035204   -0.000028773   -0.000019864
     45        1          -0.000060138   -0.000027443    0.000056682
     46        1           0.000009284   -0.000028626   -0.000128850
     47        1           0.000052697    0.000036087   -0.000075883
     48        1          -0.000026936   -0.000099297   -0.000296922
 -------------------------------------------------------------------
 Cartesian Forces:  Max     0.010239677 RMS     0.001176343
 Leave Link  716 at Tue May 13 13:40:59 2025, MaxMem= 16106127360 cpu:               0.5 elap:               0.1
 (Enter /cm/shared/apps/Gaussian/g16-C01/g16/l103.exe)

 GradGradGradGradGradGradGradGradGradGradGradGradGradGradGradGradGradGrad
 Berny optimization.
 Using GEDIIS/GDIIS optimizer.
 FormGI is forming the generalized inverse of G from B-inverse, IUseBI=4.
 Internal  Forces:  Max     0.003326191 RMS     0.000759239
 Search for a local minimum.
 Step number   3 out of a maximum of  256
 All quantities printed in internal units (Hartrees-Bohrs-Radians)
 RMS Force = .75924D-03 SwitMx=.10000D-02 MixMth= 2
 Mixed Optimization -- En-DIIS/RFO-DIIS
 Update second derivatives using D2CorX and points    2    3    1
 DE=  4.08D-04 DEPred=-3.22D-03 R=-1.27D-01
 Trust test=-1.27D-01 RLast= 3.24D-01 DXMaxT set to 7.50D-02
 ITU= -1 -1  0
 Use linear search instead of GDIIS.
 Energy rises -- skip Quadratic/GDIIS search.
 Quartic linear search produced a step of -0.65293.
 Iteration  1 RMS(Cart)=  0.06435884 RMS(Int)=  0.00067129
 Iteration  2 RMS(Cart)=  0.00261765 RMS(Int)=  0.00002552
 Iteration  3 RMS(Cart)=  0.00000248 RMS(Int)=  0.00002551
 Iteration  4 RMS(Cart)=  0.00000000 RMS(Int)=  0.00002551
 ITry= 1 IFail=0 DXMaxC= 2.85D-01 DCOld= 1.00D+10 DXMaxT= 7.50D-02 DXLimC= 3.00D+00 Rises=T
 Variable       Old X    -DE/DX   Delta X   Delta X   Delta X     New X
                                 (Linear)    (Quad)   (Total)
    R1        2.30305   0.00009  -0.00596   0.00000  -0.00596   2.29709
    R2        2.91422  -0.00008   0.00439   0.00000   0.00439   2.91861
    R3        2.81158   0.00073   0.00359   0.00000   0.00359   2.81517
    R4        2.06813  -0.00007  -0.00020   0.00000  -0.00020   2.06793
    R5        2.62131   0.00057   0.00140   0.00000   0.00140   2.62271
    R6        2.87584  -0.00103  -0.00511   0.00000  -0.00511   2.87073
    R7        2.85865  -0.00201   0.00110   0.00000   0.00110   2.85976
    R8        2.40300  -0.00164  -0.00418   0.00000  -0.00418   2.39882
    R9        2.06625   0.00010   0.00052   0.00000   0.00052   2.06677
   R10        2.85987  -0.00219  -0.00089   0.00000  -0.00089   2.85899
   R11        2.07130   0.00031   0.00006   0.00000   0.00006   2.07136
   R12        2.67626  -0.00154  -0.00376   0.00000  -0.00376   2.67250
   R13        2.66560  -0.00331  -0.00500   0.00000  -0.00500   2.66060
   R14        2.62939  -0.00023  -0.00195   0.00000  -0.00196   2.62743
   R15        2.63308  -0.00041  -0.00269   0.00000  -0.00269   2.63039
   R16        2.63047  -0.00053  -0.00208   0.00000  -0.00208   2.62839
   R17        2.05704  -0.00018  -0.00133   0.00000  -0.00133   2.05571
   R18        2.64369  -0.00011  -0.00290   0.00000  -0.00290   2.64079
   R19        2.62678   0.00048   0.00408   0.00000   0.00408   2.63087
   R20        2.63368  -0.00060  -0.00224   0.00000  -0.00224   2.63144
   R21        2.05720  -0.00019  -0.00107   0.00000  -0.00107   2.05613
   R22        2.05595  -0.00024  -0.00143   0.00000  -0.00143   2.05452
   R23        2.05831  -0.00014  -0.00054   0.00000  -0.00054   2.05777
   R24        1.91703  -0.00014   0.00195   0.00000   0.00195   1.91898
   R25        1.91397  -0.00074  -0.00390   0.00000  -0.00390   1.91006
   R26        2.63733  -0.00105  -0.00181   0.00000  -0.00181   2.63552
   R27        2.64023  -0.00084  -0.00143   0.00000  -0.00143   2.63880
   R28        2.64200  -0.00043  -0.00207   0.00000  -0.00206   2.63993
   R29        2.64025  -0.00049  -0.00312   0.00000  -0.00312   2.63713
   R30        2.84260  -0.00020   0.00085   0.00000   0.00085   2.84345
   R31        2.62976  -0.00091  -0.00300   0.00000  -0.00300   2.62675
   R32        2.05646  -0.00001  -0.00079   0.00000  -0.00079   2.05566
   R33        2.62809  -0.00105  -0.00219   0.00000  -0.00219   2.62590
   R34        2.05855   0.00043   0.00010   0.00000   0.00010   2.05865
   R35        2.05840  -0.00018  -0.00060   0.00000  -0.00060   2.05780
   R36        2.05839  -0.00018  -0.00102   0.00000  -0.00102   2.05737
   R37        2.07542  -0.00005  -0.00112   0.00000  -0.00112   2.07431
   R38        2.07051  -0.00013  -0.00044   0.00000  -0.00044   2.07007
   R39        2.07146  -0.00005  -0.00052   0.00000  -0.00052   2.07094
   R40        2.64985  -0.00102  -0.00396   0.00000  -0.00396   2.64589
   R41        2.64622  -0.00003  -0.00257   0.00000  -0.00257   2.64365
   R42        2.63315  -0.00086  -0.00201   0.00000  -0.00201   2.63114
   R43        2.63260  -0.00051  -0.00161   0.00000  -0.00161   2.63099
   R44        2.05617  -0.00004  -0.00032   0.00000  -0.00032   2.05585
   R45        2.62174  -0.00002  -0.00099   0.00000  -0.00099   2.62075
   R46        2.05294  -0.00022  -0.00108   0.00000  -0.00108   2.05186
   R47        2.62658  -0.00007  -0.00064   0.00000  -0.00064   2.62593
   R48        2.04744  -0.00036  -0.00061   0.00000  -0.00061   2.04682
   R49        2.05528  -0.00007  -0.00056   0.00000  -0.00056   2.05473
   R50        2.05498  -0.00010  -0.00046   0.00000  -0.00046   2.05452
    A1        2.01406  -0.00240   0.00417   0.00000   0.00439   2.01845
    A2        2.10933   0.00018   0.00065   0.00000   0.00086   2.11020
    A3        2.15655   0.00247  -0.00271   0.00000  -0.00249   2.15406
    A4        1.84879   0.00072   0.01237   0.00000   0.01238   1.86117
    A5        1.98481   0.00058   0.00135   0.00000   0.00137   1.98619
    A6        1.93817   0.00000  -0.01394   0.00000  -0.01393   1.92424
    A7        1.88163   0.00020   0.00263   0.00000   0.00265   1.88427
    A8        1.90058  -0.00109  -0.00314   0.00000  -0.00316   1.89742
    A9        1.90671  -0.00045   0.00116   0.00000   0.00117   1.90788
   A10        2.06277   0.00022  -0.01194   0.00000  -0.01193   2.05084
   A11        2.01183   0.00023   0.00228   0.00000   0.00230   2.01413
   A12        2.20834  -0.00045   0.00919   0.00000   0.00921   2.21755
   A13        1.88345   0.00100   0.00364   0.00000   0.00363   1.88708
   A14        1.99158  -0.00333  -0.01867   0.00000  -0.01866   1.97292
   A15        1.87589   0.00114   0.00353   0.00000   0.00355   1.87944
   A16        1.92137   0.00036   0.00762   0.00000   0.00763   1.92900
   A17        1.87473  -0.00046   0.00365   0.00000   0.00366   1.87839
   A18        1.91278   0.00143   0.00118   0.00000   0.00120   1.91398
   A19        2.11401  -0.00227  -0.00459   0.00000  -0.00459   2.10942
   A20        2.05947  -0.00247  -0.00978   0.00000  -0.00978   2.04970
   A21        2.11983   0.00176   0.00879   0.00000   0.00879   2.12862
   A22        2.10051   0.00073   0.00135   0.00000   0.00135   2.10187
   A23        2.10025  -0.00009  -0.00018   0.00000  -0.00018   2.10007
   A24        2.09870   0.00002  -0.00036   0.00000  -0.00036   2.09834
   A25        2.08423   0.00007   0.00054   0.00000   0.00054   2.08477
   A26        2.06667   0.00001  -0.00033   0.00000  -0.00033   2.06634
   A27        2.09890  -0.00195  -0.00781   0.00000  -0.00781   2.09109
   A28        2.11635   0.00193   0.00783   0.00000   0.00784   2.12419
   A29        2.10548  -0.00028  -0.00107   0.00000  -0.00107   2.10441
   A30        2.07151   0.00013  -0.00050   0.00000  -0.00050   2.07101
   A31        2.10620   0.00015   0.00155   0.00000   0.00155   2.10775
   A32        2.08301  -0.00027   0.00008   0.00000   0.00008   2.08309
   A33        2.10613   0.00014  -0.00057   0.00000  -0.00057   2.10556
   A34        2.09404   0.00013   0.00048   0.00000   0.00048   2.09452
   A35        2.11035  -0.00009   0.00015   0.00000   0.00015   2.11050
   A36        2.09863   0.00013  -0.00191   0.00000  -0.00191   2.09671
   A37        2.07421  -0.00005   0.00176   0.00000   0.00176   2.07597
   A38        2.00825  -0.00016   0.00098   0.00000   0.00098   2.00923
   A39        2.00156   0.00018  -0.00027   0.00000  -0.00027   2.00129
   A40        1.96315  -0.00017  -0.00096   0.00000  -0.00096   1.96219
   A41        2.11870   0.00098   0.00022   0.00000   0.00025   2.11895
   A42        2.09845  -0.00174  -0.00245   0.00000  -0.00243   2.09602
   A43        2.06603   0.00076   0.00207   0.00000   0.00207   2.06810
   A44        2.05877   0.00025   0.00078   0.00000   0.00079   2.05956
   A45        2.11476  -0.00007   0.00041   0.00000   0.00041   2.11517
   A46        2.10965  -0.00018  -0.00119   0.00000  -0.00119   2.10846
   A47        2.10820  -0.00048  -0.00003   0.00000  -0.00003   2.10817
   A48        2.08726   0.00023  -0.00020   0.00000  -0.00019   2.08707
   A49        2.08772   0.00025   0.00006   0.00000   0.00008   2.08780
   A50        2.10672  -0.00023  -0.00334   0.00000  -0.00334   2.10338
   A51        2.08471   0.00013   0.00229   0.00000   0.00230   2.08701
   A52        2.09155   0.00010   0.00085   0.00000   0.00086   2.09241
   A53        2.11389  -0.00027   0.00157   0.00000   0.00157   2.11546
   A54        2.08531   0.00014   0.00010   0.00000   0.00011   2.08542
   A55        2.08396   0.00013  -0.00172   0.00000  -0.00172   2.08224
   A56        2.11273  -0.00003  -0.00106   0.00000  -0.00107   2.11166
   A57        2.08643   0.00002   0.00052   0.00000   0.00053   2.08695
   A58        2.08393   0.00001   0.00046   0.00000   0.00047   2.08440
   A59        1.93374   0.00009   0.00251   0.00000   0.00251   1.93625
   A60        1.94159  -0.00001  -0.00033   0.00000  -0.00032   1.94127
   A61        1.93977  -0.00005  -0.00235   0.00000  -0.00235   1.93742
   A62        1.87845  -0.00004   0.00037   0.00000   0.00037   1.87882
   A63        1.87519  -0.00005   0.00286   0.00000   0.00286   1.87805
   A64        1.89257   0.00004  -0.00300   0.00000  -0.00300   1.88957
   A65        2.03186   0.00014  -0.00436   0.00000  -0.00436   2.02751
   A66        2.16772   0.00051   0.00494   0.00000   0.00494   2.17266
   A67        2.08318  -0.00066  -0.00046   0.00000  -0.00046   2.08272
   A68        2.09487  -0.00032  -0.00096   0.00000  -0.00096   2.09391
   A69        2.09397   0.00014   0.00012   0.00000   0.00012   2.09409
   A70        2.09434   0.00018   0.00084   0.00000   0.00084   2.09518
   A71        2.10319   0.00022   0.00020   0.00000   0.00020   2.10338
   A72        2.08206  -0.00016  -0.00795   0.00000  -0.00795   2.07412
   A73        2.09775  -0.00006   0.00779   0.00000   0.00779   2.10553
   A74        2.09259   0.00050   0.00098   0.00000   0.00098   2.09357
   A75        2.10886  -0.00031  -0.00317   0.00000  -0.00316   2.10570
   A76        2.08154  -0.00020   0.00230   0.00000   0.00231   2.08386
   A77        2.10076  -0.00008  -0.00045   0.00000  -0.00045   2.10031
   A78        2.09656  -0.00003  -0.00027   0.00000  -0.00027   2.09629
   A79        2.08586   0.00011   0.00072   0.00000   0.00072   2.08658
   A80        2.09156   0.00033   0.00071   0.00000   0.00071   2.09227
   A81        2.09951  -0.00013  -0.00058   0.00000  -0.00058   2.09893
   A82        2.09211  -0.00020  -0.00013   0.00000  -0.00013   2.09197
    D1        1.05601  -0.00141   0.03160   0.00000   0.03163   1.08764
    D2        3.11929  -0.00038   0.04385   0.00000   0.04386  -3.12004
    D3       -1.00485  -0.00053   0.03560   0.00000   0.03560  -0.96925
    D4       -2.17155   0.00192   0.08463   0.00000   0.08464  -2.08691
    D5       -0.10827   0.00295   0.09688   0.00000   0.09686  -0.01140
    D6        2.05078   0.00280   0.08863   0.00000   0.08860   2.13938
    D7        0.35889   0.00207   0.01242   0.00000   0.01243   0.37132
    D8       -2.75134   0.00229   0.00734   0.00000   0.00735  -2.74399
    D9       -2.69224  -0.00132  -0.04340   0.00000  -0.04341  -2.73565
   D10        0.48072  -0.00110  -0.04848   0.00000  -0.04849   0.43223
   D11       -1.48920  -0.00069  -0.00443   0.00000  -0.00442  -1.49362
   D12        1.63002  -0.00057  -0.01845   0.00000  -0.01847   1.61156
   D13        2.76477  -0.00091  -0.00965   0.00000  -0.00962   2.75515
   D14       -0.39919  -0.00079  -0.02367   0.00000  -0.02368  -0.42286
   D15        0.71382  -0.00027  -0.01167   0.00000  -0.01166   0.70216
   D16       -2.45014  -0.00015  -0.02569   0.00000  -0.02571  -2.47585
   D17        3.07265   0.00012  -0.00223   0.00000  -0.00222   3.07043
   D18        0.93131   0.00115  -0.00218   0.00000  -0.00217   0.92914
   D19       -1.19353   0.00067   0.00573   0.00000   0.00573  -1.18779
   D20       -0.04377  -0.00003   0.01384   0.00000   0.01383  -0.02994
   D21       -2.18511   0.00100   0.01388   0.00000   0.01388  -2.17123
   D22        1.97324   0.00052   0.02179   0.00000   0.02178   1.99502
   D23       -3.05024  -0.00061   0.02829   0.00000   0.02825  -3.02199
   D24        0.06682  -0.00046   0.01227   0.00000   0.01231   0.07912
   D25       -1.89919  -0.00050   0.02047   0.00000   0.02049  -1.87870
   D26        1.24167  -0.00054   0.00497   0.00000   0.00497   1.24664
   D27        2.26348   0.00027   0.02323   0.00000   0.02322   2.28670
   D28       -0.87885   0.00023   0.00772   0.00000   0.00771  -0.87114
   D29        0.20519  -0.00025   0.01340   0.00000   0.01340   0.21859
   D30       -2.93714  -0.00028  -0.00210   0.00000  -0.00211  -2.93925
   D31        1.73329  -0.00141  -0.03997   0.00000  -0.03997   1.69332
   D32       -1.49619  -0.00108  -0.03503   0.00000  -0.03503  -1.53122
   D33        3.06973   0.00012   0.00511   0.00000   0.00512   3.07485
   D34       -0.12524  -0.00013  -0.00066   0.00000  -0.00066  -0.12591
   D35        0.01501  -0.00027  -0.00015   0.00000  -0.00014   0.01487
   D36        3.10323  -0.00052  -0.00591   0.00000  -0.00593   3.09729
   D37       -3.06706   0.00012  -0.00314   0.00000  -0.00313  -3.07018
   D38        0.07252  -0.00003  -0.00810   0.00000  -0.00809   0.06444
   D39       -0.01540   0.00031   0.00143   0.00000   0.00143  -0.01397
   D40        3.12418   0.00016  -0.00353   0.00000  -0.00353   3.12065
   D41       -0.00053  -0.00010  -0.00125   0.00000  -0.00125  -0.00178
   D42       -3.13873  -0.00010   0.00027   0.00000   0.00027  -3.13846
   D43        3.13697   0.00004   0.00059   0.00000   0.00059   3.13756
   D44       -0.00123   0.00005   0.00210   0.00000   0.00210   0.00088
   D45        0.00049   0.00014   0.00256   0.00000   0.00255   0.00305
   D46        3.14157   0.00022   0.00493   0.00000   0.00492  -3.13669
   D47       -3.13704  -0.00001   0.00074   0.00000   0.00073  -3.13631
   D48        0.00403   0.00007   0.00310   0.00000   0.00310   0.00714
   D49       -0.00764   0.00005  -0.00183   0.00000  -0.00183  -0.00947
   D50        3.13446  -0.00003  -0.00417   0.00000  -0.00417   3.13030
   D51       -3.09529   0.00043   0.00459   0.00000   0.00458  -3.09071
   D52        0.04681   0.00035   0.00225   0.00000   0.00224   0.04905
   D53        0.37453   0.00044  -0.00062   0.00000  -0.00062   0.37391
   D54        2.69236   0.00020  -0.00134   0.00000  -0.00134   2.69102
   D55       -2.82199   0.00012  -0.00688   0.00000  -0.00688  -2.82887
   D56       -0.50416  -0.00012  -0.00760   0.00000  -0.00760  -0.51176
   D57        0.00800  -0.00013  -0.00074   0.00000  -0.00074   0.00726
   D58       -3.13697  -0.00013  -0.00225   0.00000  -0.00225  -3.13922
   D59       -3.13154   0.00003   0.00433   0.00000   0.00433  -3.12721
   D60        0.00668   0.00002   0.00282   0.00000   0.00282   0.00950
   D61        3.13881  -0.00013  -0.01927   0.00000  -0.01926   3.11954
   D62        0.00204   0.00007  -0.00558   0.00000  -0.00557  -0.00353
   D63       -0.00206  -0.00009  -0.00399   0.00000  -0.00399  -0.00605
   D64       -3.13883   0.00011   0.00971   0.00000   0.00971  -3.12913
   D65       -3.13495   0.00005   0.01545   0.00000   0.01545  -3.11950
   D66       -0.01500   0.00008   0.00731   0.00000   0.00732  -0.00768
   D67        0.00593   0.00002   0.00038   0.00000   0.00038   0.00631
   D68        3.12588   0.00005  -0.00775   0.00000  -0.00775   3.11813
   D69       -0.00210  -0.00011  -0.00354   0.00000  -0.00354  -0.00564
   D70       -3.13581   0.00008   0.00129   0.00000   0.00129  -3.13452
   D71       -3.14079  -0.00020  -0.00544   0.00000  -0.00544   3.13696
   D72        0.00869  -0.00001  -0.00061   0.00000  -0.00061   0.00808
   D73        0.00598   0.00004  -0.00008   0.00000  -0.00008   0.00590
   D74        3.13265  -0.00002  -0.00505   0.00000  -0.00505   3.12761
   D75       -3.13850   0.00013   0.00181   0.00000   0.00181  -3.13669
   D76       -0.01183   0.00006  -0.00315   0.00000  -0.00315  -0.01498
   D77        1.66530   0.00004   0.00180   0.00000   0.00180   1.66710
   D78       -0.42355   0.00002  -0.00012   0.00000  -0.00012  -0.42367
   D79       -2.53433   0.00000   0.00551   0.00000   0.00551  -2.52883
   D80       -1.47331  -0.00005  -0.00015   0.00000  -0.00015  -1.47346
   D81        2.72103  -0.00006  -0.00208   0.00000  -0.00208   2.71895
   D82        0.61025  -0.00008   0.00355   0.00000   0.00355   0.61380
   D83       -0.00396   0.00006   0.00387   0.00000   0.00387  -0.00008
   D84       -3.13065   0.00013   0.00883   0.00000   0.00883  -3.12182
   D85        3.13281  -0.00014  -0.00983   0.00000  -0.00983   3.12298
   D86        0.00612  -0.00008  -0.00487   0.00000  -0.00487   0.00125
   D87       -0.00388   0.00009   0.00343   0.00000   0.00343  -0.00046
   D88        3.12983  -0.00010  -0.00139   0.00000  -0.00139   3.12844
   D89       -3.12375   0.00006   0.01156   0.00000   0.01157  -3.11219
   D90        0.00996  -0.00013   0.00675   0.00000   0.00675   0.01671
   D91       -3.13269   0.00012  -0.00426   0.00000  -0.00427  -3.13696
   D92        0.02960   0.00017  -0.00639   0.00000  -0.00640   0.02320
   D93       -0.02086  -0.00007   0.00064   0.00000   0.00064  -0.02023
   D94        3.14142  -0.00002  -0.00149   0.00000  -0.00149   3.13993
   D95        3.12002  -0.00011   0.00533   0.00000   0.00532   3.12534
   D96       -0.00075  -0.00010  -0.00414   0.00000  -0.00415  -0.00490
   D97        0.01066   0.00010   0.00015   0.00000   0.00015   0.01081
   D98       -3.11011   0.00011  -0.00931   0.00000  -0.00931  -3.11942
   D99       -0.01556   0.00006   0.00074   0.00000   0.00074  -0.01482
   D100       3.12271   0.00003   0.00137   0.00000   0.00137   3.12408
   D101       3.13020   0.00002   0.00186   0.00000   0.00186   3.13205
   D102      -0.01472  -0.00001   0.00249   0.00000   0.00248  -0.01224
   D103       0.00538  -0.00002   0.00006   0.00000   0.00006   0.00544
   D104       3.14158  -0.00005   0.00071   0.00000   0.00071  -3.14090
   D105      -3.14037   0.00002  -0.00106   0.00000  -0.00106  -3.14143
   D106      -0.00417  -0.00001  -0.00041   0.00000  -0.00041  -0.00458
   D107       0.01286   0.00004  -0.00073   0.00000  -0.00073   0.01213
   D108      -3.12336   0.00006  -0.00138   0.00000  -0.00138  -3.12474
   D109       3.13358  -0.00001   0.00125   0.00000   0.00125   3.13482
   D110      -0.00265   0.00002   0.00061   0.00000   0.00060  -0.00205
   D111       0.00741  -0.00010  -0.00083   0.00000  -0.00083   0.00658
   D112      -3.13087  -0.00007  -0.00145   0.00000  -0.00145  -3.13233
   D113       3.12851  -0.00011   0.00846   0.00000   0.00845   3.13696
   D114      -0.00978  -0.00008   0.00784   0.00000   0.00783  -0.00195
         Item               Value     Threshold  Converged?
 Maximum Force            0.003326     0.000450     NO 
 RMS     Force            0.000759     0.000300     NO 
 Maximum Displacement     0.285221     0.001800     NO 
 RMS     Displacement     0.064761     0.001200     NO 
 Predicted change in Energy=-1.449475D-04
 GradGradGradGradGradGradGradGradGradGradGradGradGradGradGradGradGradGrad

 Leave Link  103 at Tue May 13 13:40:59 2025, MaxMem= 16106127360 cpu:               2.5 elap:               0.2
 (Enter /cm/shared/apps/Gaussian/g16-C01/g16/l202.exe)
                          Input orientation:                          
 ---------------------------------------------------------------------
 Center     Atomic      Atomic             Coordinates (Angstroms)
 Number     Number       Type             X           Y           Z
 ---------------------------------------------------------------------
      1          6           0       -0.794060   -1.493595    0.867586
      2          8           0       -0.228684   -1.220308    1.908386
      3          6           0        0.094408   -2.113955   -0.232930
      4          1           0        0.471295   -3.060923    0.165441
      5          9           0       -0.583536   -2.385675   -1.413085
      6          6           0        1.275294   -1.205524   -0.529581
      7          6           0        1.065081   -0.090581   -1.531001
      8          7           0        2.329976   -1.449473    0.133378
      9          6           0        3.450322   -0.589864    0.056391
     10          6           0        5.713371    1.028176    0.078462
     11          6           0        3.596292    0.377905    1.068505
     12          6           0        4.431806   -0.745317   -0.916066
     13          6           0        5.565204    0.063670   -0.914152
     14          6           0        4.737870    1.183840    1.057606
     15          1           0        4.298923   -1.515356   -1.673199
     16          1           0        6.325899   -0.064362   -1.680286
     17          1           0        4.854793    1.942448    1.830007
     18          1           0        6.594914    1.665334    0.095708
     19          7           0        2.581760    0.558882    2.004550
     20          1           0        1.950682   -0.229119    2.114080
     21          1           0        2.888396    0.933532    2.891822
     22          1           0        1.980490    0.506456   -1.572505
     23          6           0       -0.124411    0.784448   -1.201863
     24          6           0       -2.347547    2.389891   -0.533747
     25          6           0       -1.299005    0.726296   -1.951535
     26          6           0       -0.069685    1.661080   -0.116305
     27          6           0       -1.166340    2.449715    0.209730
     28          6           0       -2.393413    1.517331   -1.621857
     29          1           0       -1.365085    0.041110   -2.793844
     30          1           0        0.831193    1.704793    0.494660
     31          1           0       -1.106351    3.117473    1.067805
     32          1           0       -3.305716    1.440635   -2.211022
     33          6           0       -3.536868    3.239707   -0.176796
     34          6           0       -2.242170   -1.196845    0.682661
     35          6           0       -4.943781   -0.516643    0.508156
     36          6           0       -2.783538   -0.215763    1.522184
     37          6           0       -3.073059   -1.847511   -0.235676
     38          6           0       -4.418153   -1.508094   -0.316068
     39          6           0       -4.124096    0.127595    1.430901
     40          1           0       -2.131737    0.283057    2.233020
     41          1           0       -2.681204   -2.624070   -0.881108
     42          1           0       -5.059930   -2.024031   -1.026126
     43          1           0       -4.529774    0.901984    2.077251
     44          1           0       -5.995738   -0.249331    0.434148
     45          1           0       -3.550763    4.163671   -0.769239
     46          1           0       -3.518231    3.523707    0.881021
     47          1           0       -4.473879    2.706225   -0.372727
     48          1           0        0.923609   -0.550070   -2.516051
 ---------------------------------------------------------------------
                    Distance matrix (angstroms):
                    1          2          3          4          5
     1  C    0.000000
     2  O    1.215566   0.000000
     3  C    1.544460   2.342697   0.000000
     4  H    2.133224   2.629770   1.094299   0.000000
     5  F    2.457964   3.537820   1.387878   2.015036   0.000000
     6  C    2.513421   2.864586   1.519124   2.138217   2.372464
     7  C    3.343363   3.844411   2.592534   3.471804   2.828303
     8  N    3.209456   3.122485   2.360822   2.460181   3.428786
     9  C    4.414697   4.166826   3.697123   3.872032   4.653634
    10  C    7.023439   6.611529   6.445362   6.648884   7.316429
    11  C    4.776826   4.229672   4.490689   4.733568   5.591657
    12  C    5.572343   5.470221   4.599225   4.713527   5.300138
    13  C    6.785271   6.571489   5.927539   6.072604   6.637412
    14  C    6.148741   5.583047   5.839749   6.084212   6.867541
    15  H    5.691619   5.780487   4.484488   4.518861   4.966238
    16  H    7.695984   7.561570   6.717674   6.830994   7.293846
    17  H    6.681480   5.987562   6.585695   6.857080   7.669792
    18  H    8.072891   7.627203   7.526460   7.735702   8.379575
    19  N    4.111144   3.327665   4.282206   4.575955   5.510875
    20  H    3.268984   2.402999   3.536498   3.742311   4.849112
    21  H    4.852726   3.914378   5.182433   5.406588   6.450090
    22  H    4.201473   4.469761   3.495471   4.245506   3.868342
    23  C    3.149687   3.701833   3.063894   4.124471   3.210154
    24  C    4.411182   4.846353   5.132082   6.176253   5.166334
    25  C    3.623580   4.453521   3.600310   4.685998   3.238238
    26  C    3.383008   3.525203   3.780399   4.761234   4.280410
    27  C    4.015105   4.151349   4.755262   5.748994   5.133632
    28  C    4.221485   4.964205   4.615691   5.688707   4.307284
    29  H    4.010918   4.999355   3.651398   4.663932   2.899414
    30  H    3.606967   3.417335   3.956649   4.790611   4.729998
    31  H    4.625967   4.504800   5.522823   6.440171   6.059108
    32  H    4.939226   5.789496   5.301773   6.338565   4.763151
    33  C    5.569370   5.931593   6.469235   7.475321   6.472673
    34  C    1.489726   2.357346   2.671890   3.332446   2.925155
    35  C    4.278296   4.968695   5.337037   5.992817   5.118221
    36  C    2.453441   2.772280   3.868608   4.530962   4.261962
    37  C    2.556615   3.616746   3.178655   3.767719   2.806000
    38  C    3.812519   4.752122   4.553810   5.152652   4.083856
    39  C    3.746295   4.149586   5.058523   5.734601   5.190409
    40  H    2.609652   2.446855   4.096620   4.715173   4.776310
    41  H    2.810199   3.970728   2.895578   3.350276   2.177163
    42  H    4.697356   5.709489   5.215788   5.752340   4.507618
    43  H    4.599745   4.799168   5.984637   6.661106   6.209987
    44  H    5.365959   6.031176   6.404037   7.056894   6.104766
    45  H    6.502559   6.869724   7.278976   8.321378   7.218927
    46  H    5.709170   5.863640   6.787878   7.732123   6.985425
    47  H    5.719959   6.216334   6.642508   7.616059   6.491883
    48  H    3.910195   4.620892   2.888936   3.701266   2.618676
                    6          7          8          9         10
     6  C    0.000000
     7  C    1.513318   0.000000
     8  N    1.269401   2.493332   0.000000
     9  C    2.335198   2.908345   1.414225   0.000000
    10  C    5.005563   5.044660   4.193939   2.782073   0.000000
    11  C    3.232361   3.658407   2.411915   1.407927   2.425914
    12  C    3.213212   3.484489   2.452521   1.390377   2.403492
    13  C    4.490220   4.544822   3.722046   2.416978   1.391944
    14  C    4.496405   4.670591   3.685986   2.409614   1.390883
    15  H    3.247490   3.536656   2.672978   2.137321   3.396843
    16  H    5.304242   5.263001   4.601664   3.400168   2.159173
    17  H    5.318853   5.458159   4.556137   3.395711   2.154289
    18  H    6.077102   6.025651   5.281396   3.869874   1.087835
    19  N    3.352879   3.901569   2.756478   2.422672   3.706351
    20  H    2.898009   3.753678   2.357183   2.571603   4.458963
    21  H    4.345533   4.892305   3.687758   3.267440   3.988036
    22  H    2.125058   1.093686   2.618747   2.452678   4.114886
    23  C    2.524109   1.512911   3.577329   4.031210   5.981500
    24  C    5.104117   4.335123   6.088103   6.545418   8.198017
    25  C    3.518651   2.536345   4.717027   5.321669   7.306535
    26  C    3.193303   2.521384   3.936528   4.181749   5.820845
    27  C    4.457458   3.802958   5.237721   5.529568   7.026267
    28  C    4.697491   3.815078   5.847493   6.434752   8.297608
    29  H    3.694941   2.741865   4.944081   5.631174   7.702531
    30  H    3.117089   2.716869   3.510879   3.509612   4.946382
    31  H    5.187695   4.664818   5.791243   5.960753   7.200873
    32  H    5.551131   4.680910   6.753514   7.410003   9.314279
    33  C    6.560597   5.839745   7.516945   7.971249   9.514354
    34  C    3.720506   4.130622   4.611947   5.758916   8.282899
    35  C    6.342582   6.359726   7.342899   8.406571  10.777105
    36  C    4.654404   4.914212   5.440482   6.414789   8.707995
    37  C    4.405304   4.678555   5.430232   6.649924   9.250385
    38  C    5.705478   5.792346   6.763334   7.930623  10.451608
    39  C    5.896958   5.978965   6.769472   7.731484   9.970752
    40  H    4.632029   4.952485   5.226570   6.054675   8.169641
    41  H    4.217786   4.568980   5.246025   6.527826   9.204812
    42  H    6.407150   6.442739   7.502351   8.697877  11.251671
    43  H    6.703430   6.731053   7.507607   8.366088  10.437102
    44  H    7.396687   7.330906   8.417144   9.459742  11.783963
    45  H    7.223332   6.323367   8.179560   8.502527   9.817032
    46  H    6.879921   6.315670   7.713172   8.134017   9.596576
    47  H    6.955528   6.312195   7.988642   8.593097  10.334383
    48  H    2.121171   1.096115   3.131496   3.606012   5.671348
                   11         12         13         14         15
    11  C    0.000000
    12  C    2.428628   0.000000
    13  C    2.811812   1.392499   0.000000
    14  C    1.397444   2.776815   2.413937   0.000000
    15  H    3.405153   1.088057   2.161700   3.864665   0.000000
    16  H    3.899001   2.152979   1.087203   3.402337   2.492803
    17  H    2.147441   3.865736   3.400721   1.088926   4.953570
    18  H    3.405223   3.393223   2.155330   2.146089   4.303185
    19  N    1.392196   3.695078   4.202975   2.436409   4.558174
    20  H    2.041993   3.950218   4.724477   3.298637   4.638116
    21  H    2.033304   4.438543   4.733646   2.616784   5.368990
    22  H    3.098753   2.829629   3.671466   3.870333   3.077823
    23  C    4.377611   4.814663   5.742301   5.376476   5.007708
    24  C    6.476459   7.478993   8.256371   7.361393   7.792617
    25  C    5.762461   6.006667   6.973709   6.760780   6.036495
    26  C    4.060751   5.166603   5.911028   4.971761   5.621245
    27  C    5.264271   6.543308   7.229800   6.097625   7.009729
    28  C    6.664300   7.225049   8.121180   7.625348   7.347597
    29  H    6.296541   6.143978   7.180715   7.306543   5.979918
    30  H    3.120209   4.577948   5.204700   3.981260   5.205202
    31  H    5.442434   7.037619   7.600231   6.155807   7.628446
    32  H    7.715076   8.143988   9.070343   8.686147   8.176653
    33  C    7.786055   8.940173   9.668434   8.615197   9.287058
    34  C    6.059402   6.877628   8.068074   7.384390   6.959700
    35  C    8.605060   9.485902  10.620664   9.845198   9.548995
    36  C    6.423433   7.634571   8.701454   7.664613   7.877858
    37  C    7.150777   7.615824   8.873136   8.477752   7.518172
    38  C    8.348974   8.903011  10.124010   9.641901   8.822090
    39  C    7.732941   8.914802   9.969248   8.932494   9.125895
    40  H    5.845973   7.352169   8.318397   7.027411   7.736034
    41  H    7.226326   7.357027   8.673424   8.561626   7.111878
    42  H    9.224259   9.578114  10.828874  10.518045   9.394976
    43  H    8.205192   9.590801  10.562190   9.327827   9.892183
    44  H    9.633425  10.526289  11.643508  10.846798  10.584128
    45  H    8.293957   9.372360   9.996593   8.995455   9.730676
    46  H    7.781238   9.200934   9.884499   8.583087   9.644900
    47  H    8.522082   9.566587  10.395164   9.445625   9.822170
    48  H    4.566554   3.860767   4.948451   5.506911   3.610391
                   16         17         18         19         20
    16  H    0.000000
    17  H    4.302743   0.000000
    18  H    2.493667   2.472369   0.000000
    19  N    5.290088   2.666721   4.579664   0.000000
    20  H    5.793693   3.637342   5.406631   1.015480   0.000000
    21  H    5.806582   2.451954   4.700220   1.010762   1.684027
    22  H    4.384066   4.679827   5.041710   3.627615   3.759370
    23  C    6.523486   5.943541   6.899927   4.201824   4.040892
    24  C    9.086616   7.593500   8.993821   5.838974   5.687265
    25  C    7.670586   7.324502   8.208957   5.544274   5.291740
    26  C    6.806371   5.302620   6.667972   3.569737   3.553780
    27  C    8.125662   6.255930   7.801623   4.565619   4.529738
    28  C    8.861804   8.039439   9.152156   6.230713   5.989864
    29  H    7.771896   7.980098   8.622598   6.234601   5.929170
    30  H    6.168639   4.246056   5.777647   2.580187   2.759673
    31  H    8.538994   6.123469   7.897035   4.585416   4.651862
    32  H    9.762925   9.120067  10.168282   7.294580   7.008873
    33  C   10.509592   8.725257  10.256993   7.027282   6.884335
    34  C    8.959791   7.844645   9.307559   5.300969   4.534917
    35  C   11.489105  10.188546  11.750431   7.747885   7.084863
    36  C    9.657151   7.943345   9.671025   5.442349   4.771096
    37  C    9.675068   9.026720  10.291725   6.541125   5.777415
    38  C   10.926121  10.124199  11.468560   7.658749   6.935666
    39  C   10.904987   9.169156  10.910754   6.744152   6.123472
    40  H    9.325571   7.192189   9.090282   4.727084   4.116141
    41  H    9.397802   9.219245  10.266427   6.793893   6.013427
    42  H   11.571747  11.054057  12.276209   8.616951   7.888681
    43  H   11.528163   9.445305  11.325542   7.120177   6.578531
    44  H   12.503111  11.157345  12.739898   8.757445   8.122079
    45  H   10.782149   9.074320  10.484493   7.635198   7.607630
    46  H   10.786169   8.573709  10.312419   6.874765   6.746344
    47  H   11.225911   9.615587  11.127491   7.748843   7.488353
    48  H    5.488093   6.368287   6.625180   4.941161   4.753525
                   21         22         23         24         25
    21  H    0.000000
    22  H    4.575685   0.000000
    23  C    5.085026   2.155287   0.000000
    24  C    6.424220   4.833038   2.822439   0.000000
    25  C    6.405887   3.308638   1.394655   2.424276   0.000000
    26  C    4.281167   2.767109   1.396394   2.427773   2.398567
    27  C    5.092475   4.105502   2.418951   1.396993   2.767461
    28  C    6.972203   4.489469   2.421132   1.395510   1.390019
    29  H    7.156487   3.591809   2.150866   3.404416   1.087810
    30  H    3.251663   2.651427   2.153696   3.410479   3.388078
    31  H    4.904552   4.828792   3.399795   2.152885   3.856328
    32  H    8.041342   5.405956   3.401423   2.152307   2.145810
    33  C    7.484575   6.313469   4.327114   1.504687   3.804597
    34  C    5.978428   5.081129   3.458592   3.788856   3.395147
    35  C    8.314317   7.302151   5.276678   4.034097   4.569395
    36  C    5.947068   5.726662   3.935963   3.347592   3.893332
    37  C    7.283844   5.732943   4.068814   4.309385   3.565940
    38  C    8.344923   6.824931   4.947383   4.419172   4.170892
    39  C    7.208249   6.813953   4.833258   3.483382   4.447522
    40  H    5.104788   5.607346   4.009884   3.484297   4.289570
    41  H    7.609991   5.657704   4.272945   5.037042   3.779052
    42  H    9.342022   7.501294   5.681354   5.204053   4.750288
    43  H    7.462825   7.474001   5.493053   3.713932   5.167190
    44  H    9.293393   8.259424   6.182048   4.605607   5.357484
    45  H    8.080837   6.679462   4.831791   2.156265   4.275954
    46  H    7.197027   6.734948   4.833215   2.158149   4.557834
    47  H    8.246381   6.923678   4.826858   2.155755   4.061105
    48  H    5.941932   1.767350   2.146246   4.824248   2.624462
                   26         27         28         29         30
    26  C    0.000000
    27  C    1.389567   0.000000
    28  C    2.772555   2.393691   0.000000
    29  H    3.386972   3.855170   2.147147   0.000000
    30  H    1.089389   2.150867   3.861718   4.290191   0.000000
    31  H    2.144265   1.088941   3.383972   4.944015   2.465408
    32  H    3.861131   3.384554   1.088712   2.462600   4.950202
    33  C    3.810128   2.528417   2.522354   4.668683   4.678329
    34  C    3.677741   3.831250   3.563766   3.793139   4.230888
    35  C    5.374872   4.812214   3.895945   4.901159   6.187511
    36  C    3.684045   3.382697   3.611205   4.550394   4.220263
    37  C    4.620035   4.722300   3.702105   3.609473   5.328737
    38  C    5.384492   5.149273   3.867539   4.226185   6.207701
    39  C    4.602573   3.953710   3.774382   5.046592   5.283842
    40  H    3.416187   3.117708   4.056104   5.090742   3.717819
    41  H    5.076167   5.406296   4.216957   3.534672   5.741839
    42  H    6.269798   6.058200   4.472858   4.587103   7.135982
    43  H    5.027953   4.146782   4.315795   5.872302   5.647040
    44  H    6.250662   5.536994   4.508326   5.652189   7.101355
    45  H    4.336726   3.095400   3.011567   5.086426   5.181222
    46  H    4.044319   2.671233   3.399288   5.501741   4.730244
    47  H    4.533763   3.368215   2.702246   4.757020   5.467999
    48  H    3.410953   4.560316   4.009534   2.380080   3.762623
                   31         32         33         34         35
    31  H    0.000000
    32  H    4.289487   0.000000
    33  C    2.733384   2.725466   0.000000
    34  C    4.477920   4.057195   4.700840   0.000000
    35  C    5.314686   3.729360   4.069242   2.791385   0.000000
    36  C    3.758974   4.117420   3.923559   1.400142   2.405293
    37  C    5.497097   3.842919   5.108656   1.398958   2.413316
    38  C    5.854828   3.677414   4.830908   2.414381   1.392338
    39  C    4.263566   3.956946   3.551727   2.419845   1.392259
    40  H    3.231572   4.740013   4.064897   2.146141   3.394447
    41  H    6.264483   4.322096   5.967586   2.162196   3.389773
    42  H    6.815454   4.060192   5.545090   3.397640   2.154003
    43  H    4.200858   4.491964   3.395812   3.403395   2.155450
    44  H    5.970176   4.133900   4.311923   3.879280   1.087909
    45  H    3.231782   3.090908   1.097676   5.705748   5.047532
    46  H    2.452974   3.734311   1.095436   4.894006   4.300658
    47  H    3.685716   2.519057   1.095893   4.618260   3.373965
    48  H    5.515037   4.684350   6.303203   4.546673   6.601001
                   36         37         38         39         40
    36  C    0.000000
    37  C    2.415883   0.000000
    38  C    2.778714   1.389584   0.000000
    39  C    1.386840   2.789839   2.411192   0.000000
    40  H    1.085797   3.394093   3.864424   2.153383   0.000000
    41  H    3.403854   1.083133   2.140483   3.872852   4.295474
    42  H    3.865964   2.145606   1.087314   3.397391   4.951667
    43  H    2.146346   3.877031   3.398368   1.087208   2.481515
    44  H    3.391634   3.397778   2.153156   2.153749   4.295333
    45  H    5.001870   6.053693   5.755576   4.632411   5.107481
    46  H    3.864519   5.504106   5.249943   3.493282   3.775193
    47  H    3.871170   4.766297   4.215068   3.166189   4.259964
    48  H    5.491997   4.780881   5.855951   6.443367   5.708145
                   41         42         43         44         45
    41  H    0.000000
    42  H    2.457522   0.000000
    43  H    4.960056   4.298090   0.000000
    44  H    4.284323   2.481471   2.484826   0.000000
    45  H    6.844127   6.374264   4.438420   5.186582   0.000000
    46  H    6.449874   6.065595   3.054115   4.535808   1.770302
    47  H    5.646607   4.810999   3.043156   3.420879   1.770174
    48  H    4.468689   6.339966   7.276419   7.528046   6.729838
                   46         47         48
    46  H    0.000000
    47  H    1.775789   0.000000
    48  H    6.918505   6.658090   0.000000
 Stoichiometry    C23H21FN2O
 Framework group  C1[X(C23H21FN2O)]
 Deg. of freedom   138
 Full point group                 C1      NOp   1
 RotChk:  IX=0 Diff= 5.03D-02
 Largest Abelian subgroup         C1      NOp   1
 Largest concise Abelian subgroup C1      NOp   1
                         Standard orientation:                         
 ---------------------------------------------------------------------
 Center     Atomic      Atomic             Coordinates (Angstroms)
 Number     Number       Type             X           Y           Z
 ---------------------------------------------------------------------
      1          6           0       -0.777533   -1.464023    0.928799
      2          8           0       -0.212281   -1.145147    1.956616
      3          6           0        0.114554   -2.116431   -0.150044
      4          1           0        0.502748   -3.043406    0.282986
      5          9           0       -0.563660   -2.440268   -1.316817
      6          6           0        1.284732   -1.207419   -0.484884
      7          6           0        1.059727   -0.133855   -1.527459
      8          7           0        2.343810   -1.414573    0.183562
      9          6           0        3.454585   -0.546600    0.070279
     10          6           0        5.700067    1.095211    0.023419
     11          6           0        3.592873    0.460630    1.044251
     12          6           0        4.435011   -0.728581   -0.898637
     13          6           0        5.559601    0.091963   -0.931186
     14          6           0        4.725640    1.277722    0.998990
     15          1           0        4.308373   -1.528357   -1.625404
     16          1           0        6.319523   -0.057099   -1.694278
     17          1           0        4.836484    2.066488    1.741500
     18          1           0        6.574717    1.741954    0.013545
     19          7           0        2.579025    0.666370    1.975912
     20          1           0        1.956804   -0.123575    2.117433
     21          1           0        2.884035    1.077898    2.847264
     22          1           0        1.968512    0.470917   -1.594615
     23          6           0       -0.138242    0.740337   -1.228197
     24          6           0       -2.376751    2.346264   -0.614813
     25          6           0       -1.314199    0.641034   -1.971384
     26          6           0       -0.090005    1.658333   -0.177067
     27          6           0       -1.194217    2.447073    0.122098
     28          6           0       -2.416179    1.432336   -1.668676
     29          1           0       -1.375188   -0.076495   -2.786714
     30          1           0        0.812026    1.734983    0.428932
     31          1           0       -1.139086    3.147725    0.953868
     32          1           0       -3.329219    1.323439   -2.251595
     33          6           0       -3.574199    3.196327   -0.286796
     34          6           0       -2.229270   -1.190057    0.737264
     35          6           0       -4.938544   -0.545948    0.545473
     36          6           0       -2.778895   -0.183468    1.540439
     37          6           0       -3.055603   -1.884176   -0.152936
     38          6           0       -4.404503   -1.562482   -0.241968
     39          6           0       -4.123332    0.141797    1.440359
     40          1           0       -2.130569    0.349083    2.229653
     41          1           0       -2.657156   -2.680587   -0.769496
     42          1           0       -5.042619   -2.111999   -0.929784
     43          1           0       -4.535575    0.935928    2.057962
     44          1           0       -5.993528   -0.292923    0.464645
     45          1           0       -3.599710    4.096785   -0.914025
     46          1           0       -3.555721    3.520711    0.759347
     47          1           0       -4.505926    2.645760   -0.459258
     48          1           0        0.920517   -0.632123   -2.493802
 ---------------------------------------------------------------------
 Rotational constants (GHZ):           0.3946381           0.1308026           0.1197032
 Leave Link  202 at Tue May 13 13:40:59 2025, MaxMem= 16106127360 cpu:               0.2 elap:               0.0
 (Enter /cm/shared/apps/Gaussian/g16-C01/g16/l301.exe)
 Basis read from rwf:  (5D, 7F)
 No pseudopotential information found on rwf file.
 There are   864 symmetry adapted cartesian basis functions of A   symmetry.
 There are   810 symmetry adapted basis functions of A   symmetry.
   810 basis functions,  1203 primitive gaussians,   864 cartesian basis functions
    95 alpha electrons       95 beta electrons
       nuclear repulsion energy      2468.0260112217 Hartrees.
 IExCor= 4639 DFT=T Ex+Corr=wB97XD ExCW=0 ScaHFX=  1.000000
 ScaDFX=  1.000000  1.000000  1.000000  1.000000 ScalE2=  1.000000  1.000000
 IRadAn=      5 IRanWt=     -1 IRanGd=            0 ICorTp=0 IEmpDi=121
 HFx  wShort=  0.000000 wLong=  0.200000 cFull=  0.222036 cShort=  0.000000 cLong=  0.777964
 DFx  wShort=  0.000000 wLong=  0.200000 cFull=  0.000000 cShort=  0.000000 cLong=  1.000000
 NAtoms=   48 NActive=   48 NUniq=   48 SFac= 1.00D+00 NAtFMM=   60 NAOKFM=F Big=F
 Integral buffers will be    131072 words long.
 Raffenetti 2 integral format.
 Two-electron integral symmetry is turned on.
 R6Disp:  Grimme-D2 Dispersion energy=       -0.0464512690 Hartrees.
 Nuclear repulsion after empirical dispersion term =     2467.9795599527 Hartrees.
 No density basis found on file    724.
 ------------------------------------------------------------------------------
 Polarizable Continuum Model (PCM)
 =================================
 Model                : PCM.
 Atomic radii         : SMD-Coulomb.
 Polarization charges : Total charges.
 Charge compensation  : None.
 Solution method      : On-the-fly selection.
 Cavity type          : VdW (van der Waals Surface) (Alpha=1.000).
 Cavity algorithm     : GePol (No added spheres)
                        Default sphere list used, NSphG=   48.
                        Lebedev-Laikov grids with approx.  5.0 points / Ang**2.
                        Smoothing algorithm: York/Karplus (Gamma=1.0000).
                        Polarization charges: spherical gaussians, with
                                              point-specific exponents (IZeta= 3).
                        Self-potential: point-specific (ISelfS= 7).
                        Self-field    : sphere-specific E.n sum rule (ISelfD= 2).
 1st derivatives      : Analytical E(r).r(x)/FMM algorithm (CHGder, D1EAlg=3).
                        Cavity 1st derivative terms included.
 Solvent              : Ethanol, Eps=  24.852000 Eps(inf)=   1.852593
 ------------------------------------------------------------------------------
 GePol: Number of generator spheres                  =      48
 GePol: Total number of spheres                      =      48
 GePol: Number of exposed spheres                    =      48 (100.00%)
 GePol: Number of points                             =    3464
 GePol: Average weight of points                     =       0.11
 GePol: Minimum weight of points                     =   0.50D-10
 GePol: Maximum weight of points                     =    0.21501
 GePol: Number of points with low weight             =     252
 GePol: Fraction of low-weight points (<1% of avg)   =       7.27%
 GePol: Cavity surface area                          =    378.794 Ang**2
 GePol: Cavity volume                                =    377.048 Ang**3
 ------------------------------------------------------------------------------
 Atomic radii for non-electrostatic terms: SMD-CDS.
 ------------------------------------------------------------------------------
 PCM non-electrostatic energy =        -0.0029819993 Hartrees.
 Nuclear repulsion after PCM non-electrostatic terms =     2467.9765779534 Hartrees.
 Leave Link  301 at Tue May 13 13:41:00 2025, MaxMem= 16106127360 cpu:               0.4 elap:               0.1
 (Enter /cm/shared/apps/Gaussian/g16-C01/g16/l302.exe)
 NPDir=0 NMtPBC=     1 NCelOv=     1 NCel=       1 NClECP=     1 NCelD=      1
         NCelK=      1 NCelE2=     1 NClLst=     1 CellRange=     0.0.
 One-electron integrals computed using PRISM.
 One-electron integral symmetry used in STVInt
 NBasis=   810 RedAO= T EigKep=  1.36D-06  NBF=   810
 NBsUse=   803 1.00D-06 EigRej=  9.89D-07 NBFU=   803
 Precomputing XC quadrature grid using
 IXCGrd= 4 IRadAn=           5 IRanWt=          -1 IRanGd=           0 AccXCQ= 0.00D+00.
 Generated NRdTot=       0 NPtTot=           0 NUsed=           0 NTot=          32
 NSgBfM=   857   857   857   857   857 MxSgAt=    48 MxSgA2=    48.
 Leave Link  302 at Tue May 13 13:41:02 2025, MaxMem= 16106127360 cpu:              42.3 elap:               2.9
 (Enter /cm/shared/apps/Gaussian/g16-C01/g16/l303.exe)
 DipDrv:  MaxL=1.
 Leave Link  303 at Tue May 13 13:41:03 2025, MaxMem= 16106127360 cpu:               1.2 elap:               0.2
 (Enter /cm/shared/apps/Gaussian/g16-C01/g16/l401.exe)
 Lowest energy guess from the checkpoint file:  "6_global_opt.chk"
 B after Tr=     0.000000   -0.000000    0.000000
         Rot=    0.999963   -0.008446   -0.001406   -0.001152 Ang=  -0.99 deg.
 Guess basis will be translated and rotated to current coordinates.
 B after Tr=    -0.000000   -0.000000   -0.000000
         Rot=    0.999850    0.016987    0.002618    0.002333 Ang=   1.99 deg.
 Guess basis will be translated and rotated to current coordinates.
 CkInt1:  FT= 3.47D-01
 Max alpha theta=  5.092 degrees.
 JPrj=2 DoOrth=T DoCkMO=T.
 Leave Link  401 at Tue May 13 13:41:07 2025, MaxMem= 16106127360 cpu:              17.5 elap:               4.3
 (Enter /cm/shared/apps/Gaussian/g16-C01/g16/l502.exe)
 Integral symmetry usage will be decided dynamically.
 Closed shell SCF:
 Using DIIS extrapolation, IDIIS=  1040.
 NGot= 16106127360 LenX= 16104590708 LenY= 16103843348
 Requested convergence on RMS density matrix=1.00D-08 within 128 cycles.
 Requested convergence on MAX density matrix=1.00D-06.
 Requested convergence on             energy=1.00D-06.
 No special actions if energy rises.
 Fock matrices will be formed incrementally for  20 cycles.

 Cycle   1  Pass 1  IDiag  1:
 FoFJK:  IHMeth= 1 ICntrl=       0 DoSepK=T KAlg= 0 I1Cent=           0 FoldK=F
 IRaf=         1 NMat=       1 IRICut=       1 DoRegI=T DoRafI=F ISym2E= 0 IDoP0=0 IntGTp=1.
 FoFCou: FMM=F IPFlag=           0 FMFlag=      100000 FMFlg1=           0
         NFxFlg=           0 DoJE=T BraDBF=F KetDBF=F FulRan=T
         wScrn=  0.000000 ICntrl=       500 IOpCl=  0 I1Cent=           0 NGrid=           0
         NMat0=    1 NMatS0=      1 NMatT0=    0 NMatD0=    1 NMtDS0=    0 NMtDT0=    0
 Symmetry not used in FoFCou.
 Inv3:  Mode=1 IEnd=    35997888.
 Iteration    1 A*A^-1 deviation from unit magnitude is 1.24D-14 for    763.
 Iteration    1 A*A^-1 deviation from orthogonality  is 4.63D-15 for   2978    415.
 Iteration    1 A^-1*A deviation from unit magnitude is 1.10D-14 for    676.
 Iteration    1 A^-1*A deviation from orthogonality  is 2.72D-14 for   3462   3431.
 E= -1173.13898713592    
 DIIS: error= 3.18D-04 at cycle   1 NSaved=   1.
 NSaved= 1 IEnMin= 1 EnMin= -1173.13898713592     IErMin= 1 ErrMin= 3.18D-04
 ErrMax= 3.18D-04  0.00D+00 EMaxC= 1.00D-01 BMatC= 2.36D-04 BMatP= 2.36D-04
 IDIUse=3 WtCom= 9.97D-01 WtEn= 3.18D-03
 Coeff-Com:  0.100D+01
 Coeff-En:   0.100D+01
 Coeff:      0.100D+01
 Gap=    23.177 Goal=   None    Shift=    0.000
 RMSDP=8.01D-04 MaxDP=7.98D-02              OVMax= 2.57D-03

 Cycle   2  Pass 1  IDiag  1:
 RMSU=  6.91D-04    CP:  1.01D+00
 E= -1173.13919670850     Delta-E=       -0.000209572579 Rises=F Damp=F
 DIIS: error= 2.58D-05 at cycle   2 NSaved=   2.
 NSaved= 2 IEnMin= 2 EnMin= -1173.13919670850     IErMin= 2 ErrMin= 2.58D-05
 ErrMax= 2.58D-05  0.00D+00 EMaxC= 1.00D-01 BMatC= 2.59D-06 BMatP= 2.36D-04
 IDIUse=1 WtCom= 1.00D+00 WtEn= 0.00D+00
 Coeff-Com: -0.367D-01 0.104D+01
 Coeff:     -0.367D-01 0.104D+01
 Gap=     0.270 Goal=   None    Shift=    0.000
 RMSDP=8.21D-05 MaxDP=6.83D-03 DE=-2.10D-04 OVMax= 4.98D-04

 Cycle   3  Pass 1  IDiag  1:
 RMSU=  5.81D-05    CP:  1.01D+00  1.07D+00
 E= -1173.13920165405     Delta-E=       -0.000004945555 Rises=F Damp=F
 DIIS: error= 1.40D-05 at cycle   3 NSaved=   3.
 NSaved= 3 IEnMin= 3 EnMin= -1173.13920165405     IErMin= 3 ErrMin= 1.40D-05
 ErrMax= 1.40D-05  0.00D+00 EMaxC= 1.00D-01 BMatC= 1.14D-06 BMatP= 2.59D-06
 IDIUse=1 WtCom= 1.00D+00 WtEn= 0.00D+00
 Coeff-Com: -0.216D-01 0.402D+00 0.620D+00
 Coeff:     -0.216D-01 0.402D+00 0.620D+00
 Gap=     0.270 Goal=   None    Shift=    0.000
 RMSDP=1.97D-05 MaxDP=1.35D-03 DE=-4.95D-06 OVMax= 2.61D-04

 Cycle   4  Pass 1  IDiag  1:
 RMSU=  1.81D-05    CP:  1.01D+00  1.08D+00  1.09D+00
 E= -1173.13920268280     Delta-E=       -0.000001028750 Rises=F Damp=F
 DIIS: error= 5.74D-06 at cycle   4 NSaved=   4.
 NSaved= 4 IEnMin= 4 EnMin= -1173.13920268280     IErMin= 4 ErrMin= 5.74D-06
 ErrMax= 5.74D-06  0.00D+00 EMaxC= 1.00D-01 BMatC= 1.56D-07 BMatP= 1.14D-06
 IDIUse=1 WtCom= 1.00D+00 WtEn= 0.00D+00
 Coeff-Com: -0.155D-02-0.383D-01 0.233D+00 0.807D+00
 Coeff:     -0.155D-02-0.383D-01 0.233D+00 0.807D+00
 Gap=     0.270 Goal=   None    Shift=    0.000
 RMSDP=1.12D-05 MaxDP=1.42D-03 DE=-1.03D-06 OVMax= 8.88D-05

 Cycle   5  Pass 1  IDiag  1:
 RMSU=  5.72D-06    CP:  1.01D+00  1.08D+00  1.24D+00  1.21D+00
 E= -1173.13920284037     Delta-E=       -0.000000157564 Rises=F Damp=F
 DIIS: error= 2.00D-06 at cycle   5 NSaved=   5.
 NSaved= 5 IEnMin= 5 EnMin= -1173.13920284037     IErMin= 5 ErrMin= 2.00D-06
 ErrMax= 2.00D-06  0.00D+00 EMaxC= 1.00D-01 BMatC= 2.69D-08 BMatP= 1.56D-07
 IDIUse=1 WtCom= 1.00D+00 WtEn= 0.00D+00
 Coeff-Com:  0.143D-02-0.595D-01 0.566D-01 0.396D+00 0.605D+00
 Coeff:      0.143D-02-0.595D-01 0.566D-01 0.396D+00 0.605D+00
 Gap=     0.270 Goal=   None    Shift=    0.000
 RMSDP=3.61D-06 MaxDP=4.39D-04 DE=-1.58D-07 OVMax= 2.77D-05

 Cycle   6  Pass 1  IDiag  1:
 RMSU=  2.14D-06    CP:  1.01D+00  1.08D+00  1.28D+00  1.26D+00  1.00D+00
 E= -1173.13920286596     Delta-E=       -0.000000025591 Rises=F Damp=F
 DIIS: error= 5.03D-07 at cycle   6 NSaved=   6.
 NSaved= 6 IEnMin= 6 EnMin= -1173.13920286596     IErMin= 6 ErrMin= 5.03D-07
 ErrMax= 5.03D-07  0.00D+00 EMaxC= 1.00D-01 BMatC= 1.46D-09 BMatP= 2.69D-08
 IDIUse=1 WtCom= 1.00D+00 WtEn= 0.00D+00
 Coeff-Com:  0.586D-03-0.151D-01-0.354D-02 0.469D-01 0.193D+00 0.778D+00
 Coeff:      0.586D-03-0.151D-01-0.354D-02 0.469D-01 0.193D+00 0.778D+00
 Gap=     0.270 Goal=   None    Shift=    0.000
 RMSDP=1.71D-06 MaxDP=2.01D-04 DE=-2.56D-08 OVMax= 1.49D-05

 Cycle   7  Pass 1  IDiag  1:
 RMSU=  8.08D-07    CP:  1.01D+00  1.08D+00  1.30D+00  1.29D+00  1.11D+00
                    CP:  1.23D+00
 E= -1173.13920286795     Delta-E=       -0.000000001994 Rises=F Damp=F
 DIIS: error= 2.17D-07 at cycle   7 NSaved=   7.
 NSaved= 7 IEnMin= 7 EnMin= -1173.13920286795     IErMin= 7 ErrMin= 2.17D-07
 ErrMax= 2.17D-07  0.00D+00 EMaxC= 1.00D-01 BMatC= 2.47D-10 BMatP= 1.46D-09
 IDIUse=1 WtCom= 1.00D+00 WtEn= 0.00D+00
 Coeff-Com: -0.755D-04 0.651D-02-0.120D-01-0.610D-01-0.564D-01 0.263D+00
 Coeff-Com:  0.860D+00
 Coeff:     -0.755D-04 0.651D-02-0.120D-01-0.610D-01-0.564D-01 0.263D+00
 Coeff:      0.860D+00
 Gap=     0.270 Goal=   None    Shift=    0.000
 RMSDP=8.78D-07 MaxDP=1.01D-04 DE=-1.99D-09 OVMax= 9.22D-06

 Cycle   8  Pass 1  IDiag  1:
 RMSU=  3.30D-07    CP:  1.01D+00  1.08D+00  1.31D+00  1.31D+00  1.18D+00
                    CP:  1.37D+00  1.15D+00
 E= -1173.13920286879     Delta-E=       -0.000000000834 Rises=F Damp=F
 DIIS: error= 5.75D-08 at cycle   8 NSaved=   8.
 NSaved= 8 IEnMin= 8 EnMin= -1173.13920286879     IErMin= 8 ErrMin= 5.75D-08
 ErrMax= 5.75D-08  0.00D+00 EMaxC= 1.00D-01 BMatC= 2.55D-11 BMatP= 2.47D-10
 IDIUse=1 WtCom= 1.00D+00 WtEn= 0.00D+00
 Coeff-Com: -0.733D-04 0.352D-02-0.413D-02-0.252D-01-0.350D-01 0.348D-01
 Coeff-Com:  0.306D+00 0.720D+00
 Coeff:     -0.733D-04 0.352D-02-0.413D-02-0.252D-01-0.350D-01 0.348D-01
 Coeff:      0.306D+00 0.720D+00
 Gap=     0.270 Goal=   None    Shift=    0.000
 RMSDP=1.68D-07 MaxDP=1.47D-05 DE=-8.34D-10 OVMax= 2.48D-06

 Cycle   9  Pass 1  IDiag  1:
 RMSU=  9.07D-08    CP:  1.01D+00  1.08D+00  1.31D+00  1.31D+00  1.19D+00
                    CP:  1.40D+00  1.21D+00  1.19D+00
 E= -1173.13920286867     Delta-E=        0.000000000121 Rises=F Damp=F
 DIIS: error= 2.86D-08 at cycle   9 NSaved=   9.
 NSaved= 9 IEnMin= 8 EnMin= -1173.13920286879     IErMin= 9 ErrMin= 2.86D-08
 ErrMax= 2.86D-08  0.00D+00 EMaxC= 1.00D-01 BMatC= 5.12D-12 BMatP= 2.55D-11
 IDIUse=1 WtCom= 1.00D+00 WtEn= 0.00D+00
 Coeff-Com: -0.111D-04 0.131D-04 0.796D-03 0.279D-02-0.160D-02-0.398D-01
 Coeff-Com: -0.537D-01 0.265D+00 0.827D+00
 Coeff:     -0.111D-04 0.131D-04 0.796D-03 0.279D-02-0.160D-02-0.398D-01
 Coeff:     -0.537D-01 0.265D+00 0.827D+00
 Gap=     0.270 Goal=   None    Shift=    0.000
 RMSDP=8.18D-08 MaxDP=8.23D-06 DE= 1.21D-10 OVMax= 1.52D-06

 Cycle  10  Pass 1  IDiag  1:
 RMSU=  3.81D-08    CP:  1.01D+00  1.08D+00  1.31D+00  1.31D+00  1.19D+00
                    CP:  1.41D+00  1.25D+00  1.34D+00  1.32D+00
 E= -1173.13920286871     Delta-E=       -0.000000000044 Rises=F Damp=F
 DIIS: error= 1.30D-08 at cycle  10 NSaved=  10.
 NSaved=10 IEnMin= 8 EnMin= -1173.13920286879     IErMin=10 ErrMin= 1.30D-08
 ErrMax= 1.30D-08  0.00D+00 EMaxC= 1.00D-01 BMatC= 8.22D-13 BMatP= 5.12D-12
 IDIUse=1 WtCom= 1.00D+00 WtEn= 0.00D+00
 Coeff-Com:  0.909D-05-0.635D-03 0.101D-02 0.558D-02 0.585D-02-0.206D-01
 Coeff-Com: -0.738D-01-0.383D-01 0.285D+00 0.836D+00
 Coeff:      0.909D-05-0.635D-03 0.101D-02 0.558D-02 0.585D-02-0.206D-01
 Coeff:     -0.738D-01-0.383D-01 0.285D+00 0.836D+00
 Gap=     0.270 Goal=   None    Shift=    0.000
 RMSDP=3.80D-08 MaxDP=4.08D-06 DE=-4.37D-11 OVMax= 8.53D-07

 Cycle  11  Pass 1  IDiag  1:
 RMSU=  2.02D-08    CP:  1.01D+00  1.08D+00  1.31D+00  1.31D+00  1.19D+00
                    CP:  1.41D+00  1.26D+00  1.40D+00  1.48D+00  1.34D+00
 E= -1173.13920286904     Delta-E=       -0.000000000333 Rises=F Damp=F
 DIIS: error= 5.91D-09 at cycle  11 NSaved=  11.
 NSaved=11 IEnMin=11 EnMin= -1173.13920286904     IErMin=11 ErrMin= 5.91D-09
 ErrMax= 5.91D-09  0.00D+00 EMaxC= 1.00D-01 BMatC= 1.45D-13 BMatP= 8.22D-13
 IDIUse=1 WtCom= 1.00D+00 WtEn= 0.00D+00
 Coeff-Com:  0.527D-05-0.242D-03 0.247D-03 0.164D-02 0.244D-02-0.157D-02
 Coeff-Com: -0.187D-01-0.555D-01-0.230D-01 0.305D+00 0.790D+00
 Coeff:      0.527D-05-0.242D-03 0.247D-03 0.164D-02 0.244D-02-0.157D-02
 Coeff:     -0.187D-01-0.555D-01-0.230D-01 0.305D+00 0.790D+00
 Gap=     0.270 Goal=   None    Shift=    0.000
 RMSDP=1.34D-08 MaxDP=1.56D-06 DE=-3.33D-10 OVMax= 3.90D-07

 Cycle  12  Pass 1  IDiag  1:
 RMSU=  7.29D-09    CP:  1.01D+00  1.08D+00  1.31D+00  1.31D+00  1.19D+00
                    CP:  1.41D+00  1.26D+00  1.41D+00  1.53D+00  1.50D+00
                    CP:  1.28D+00
 E= -1173.13920286885     Delta-E=        0.000000000195 Rises=F Damp=F
 DIIS: error= 2.03D-09 at cycle  12 NSaved=  12.
 NSaved=12 IEnMin=11 EnMin= -1173.13920286904     IErMin=12 ErrMin= 2.03D-09
 ErrMax= 2.03D-09  0.00D+00 EMaxC= 1.00D-01 BMatC= 2.16D-14 BMatP= 1.45D-13
 IDIUse=1 WtCom= 1.00D+00 WtEn= 0.00D+00
 Coeff-Com: -0.569D-06 0.685D-04-0.138D-03-0.712D-03-0.538D-03 0.368D-02
 Coeff-Com:  0.986D-02-0.589D-02-0.588D-01-0.968D-01 0.185D+00 0.964D+00
 Coeff:     -0.569D-06 0.685D-04-0.138D-03-0.712D-03-0.538D-03 0.368D-02
 Coeff:      0.986D-02-0.589D-02-0.588D-01-0.968D-01 0.185D+00 0.964D+00
 Gap=     0.270 Goal=   None    Shift=    0.000
 RMSDP=9.25D-09 MaxDP=1.21D-06 DE= 1.95D-10 OVMax= 2.30D-07

 Cycle  13  Pass 1  IDiag  1:
 RMSU=  3.11D-09    CP:  1.01D+00  1.08D+00  1.31D+00  1.31D+00  1.19D+00
                    CP:  1.41D+00  1.26D+00  1.41D+00  1.55D+00  1.60D+00
                    CP:  1.53D+00  1.36D+00
 E= -1173.13920286825     Delta-E=        0.000000000601 Rises=F Damp=F
 DIIS: error= 8.60D-10 at cycle  13 NSaved=  13.
 NSaved=13 IEnMin=11 EnMin= -1173.13920286904     IErMin=13 ErrMin= 8.60D-10
 ErrMax= 8.60D-10  0.00D+00 EMaxC= 1.00D-01 BMatC= 5.27D-15 BMatP= 2.16D-14
 IDIUse=1 WtCom= 1.00D+00 WtEn= 0.00D+00
 Coeff-Com: -0.109D-05 0.684D-04-0.961D-04-0.570D-03-0.620D-03 0.182D-02
 Coeff-Com:  0.723D-02 0.634D-02-0.212D-01-0.911D-01-0.495D-01 0.411D+00
 Coeff-Com:  0.736D+00
 Coeff:     -0.109D-05 0.684D-04-0.961D-04-0.570D-03-0.620D-03 0.182D-02
 Coeff:      0.723D-02 0.634D-02-0.212D-01-0.911D-01-0.495D-01 0.411D+00
 Coeff:      0.736D+00
 Gap=     0.270 Goal=   None    Shift=    0.000
 RMSDP=3.25D-09 MaxDP=3.14D-07 DE= 6.01D-10 OVMax= 8.06D-08

 Error on total polarization charges =  0.06346
 SCF Done:  E(RwB97XD) =  -1173.13920287     A.U. after   13 cycles
            NFock= 13  Conv=0.33D-08     -V/T= 2.0050
 KE= 1.167260666229D+03 PE=-7.669587819802D+03 EE= 2.861211372751D+03
 SMD-CDS (non-electrostatic) energy       (kcal/mol) =      -1.87
 (included in total energy above)
 Leave Link  502 at Tue May 13 13:57:00 2025, MaxMem= 16106127360 cpu:           36394.8 elap:             953.3
 (Enter /cm/shared/apps/Gaussian/g16-C01/g16/l701.exe)
 ... and contract with generalized density number  0.
 Compute integral first derivatives.
 R6Disp: Adding Grimme-D2 dispersion energy 1st derivatives to the gradient.
 D1PCM: PCM CHGder 1st derivatives, ID1Alg=3 FixD1E=F DoIter=F DoCFld=F I1PDM=0.
 GePol: Maximum number of non-zero 1st derivatives   =     258
 Leave Link  701 at Tue May 13 13:57:06 2025, MaxMem= 16106127360 cpu:             171.6 elap:               5.3
 (Enter /cm/shared/apps/Gaussian/g16-C01/g16/l702.exe)
 L702 exits ... SP integral derivatives will be done elsewhere.
 Leave Link  702 at Tue May 13 13:57:06 2025, MaxMem= 16106127360 cpu:               0.3 elap:               0.0
 (Enter /cm/shared/apps/Gaussian/g16-C01/g16/l703.exe)
 Integral derivatives from FoFJK, PRISM(SPDF).
 Compute integral first derivatives, UseDBF=F ICtDFT=           0.
 Calling FoFJK, ICntrl=      2127 FMM=F ISym2X=0 I1Cent= 0 IOpClX= 0 NMat=1 NMatS=1 NMatT=0.
 FoFJK:  IHMeth= 1 ICntrl=    2127 DoSepK=T KAlg= 0 I1Cent=           0 FoldK=F
 IRaf=         1 NMat=       1 IRICut=       1 DoRegI=T DoRafI=F ISym2E= 0 IDoP0=0 IntGTp=1.
 FoFCou: FMM=F IPFlag=           0 FMFlag=      100000 FMFlg1=         800
         NFxFlg=           0 DoJE=F BraDBF=F KetDBF=F FulRan=T
         wScrn=  0.000000 ICntrl=      2527 IOpCl=  0 I1Cent=           0 NGrid=           0
         NMat0=    1 NMatS0=      1 NMatT0=    0 NMatD0=    1 NMtDS0=    0 NMtDT0=    0
 Symmetry not used in FoFCou.
 Leave Link  703 at Tue May 13 14:02:25 2025, MaxMem= 16106127360 cpu:           12681.2 elap:             319.3
 (Enter /cm/shared/apps/Gaussian/g16-C01/g16/l716.exe)
 Dipole        =-1.76724214D+00 5.33817544D-01-4.75173865D-01
 ***** Axes restored to original set *****
 -------------------------------------------------------------------
 Center     Atomic                   Forces (Hartrees/Bohr)
 Number     Number              X              Y              Z
 -------------------------------------------------------------------
      1        6          -0.002419334    0.002121550   -0.006726020
      2        8           0.002348369   -0.000710866    0.003935330
      3        6           0.000282940   -0.001171858    0.001450547
      4        1          -0.000702564   -0.000446482   -0.000381949
      5        9           0.000289711    0.000811312   -0.000000374
      6        6          -0.002326569    0.001646604   -0.000868174
      7        6           0.000478151   -0.001111065    0.000414290
      8        7           0.000982066    0.000083148    0.001362484
      9        6           0.000267501    0.000281326    0.000000254
     10        6           0.000153065    0.000203271    0.000117389
     11        6          -0.001866204   -0.000521672    0.000619032
     12        6          -0.000353864   -0.000621391   -0.000210894
     13        6           0.000362522   -0.000253091   -0.000404636
     14        6           0.000533231    0.000832494    0.000574994
     15        1          -0.000054751    0.000060148   -0.000362829
     16        1           0.000166608   -0.000062185   -0.000247863
     17        1          -0.000133730   -0.000091476    0.000257844
     18        1           0.000212145    0.000210928    0.000040912
     19        7           0.000243555   -0.000550064   -0.001510219
     20        1           0.000690371    0.000377712   -0.000115928
     21        1           0.000278498    0.000554586    0.000953245
     22        1          -0.000250560    0.000197563   -0.000335507
     23        6           0.000902765   -0.000764450    0.000297501
     24        6          -0.000609791    0.000979843   -0.000005760
     25        6           0.000305364   -0.000225045   -0.000389156
     26        6          -0.000477035   -0.000374273   -0.000116085
     27        6           0.000534615    0.000700211    0.000653786
     28        6          -0.000154813   -0.000057869   -0.000331637
     29        1           0.000042291    0.000022103   -0.000277916
     30        1           0.000258524    0.000185999   -0.000109781
     31        1          -0.000145551   -0.000006441    0.000135036
     32        1          -0.000124464    0.000089321   -0.000194132
     33        6           0.000220007   -0.000809933    0.000652274
     34        6           0.000902864   -0.001547125    0.001354189
     35        6          -0.000306067   -0.000033913    0.000162052
     36        6           0.000416864   -0.000387040    0.000072153
     37        6           0.000132804   -0.000506512   -0.000508342
     38        6           0.000036112   -0.000289576   -0.000224256
     39        6          -0.000178710    0.000397854    0.000492858
     40        1          -0.000596474    0.000682954    0.000313293
     41        1          -0.000434567   -0.000348022    0.000204149
     42        1          -0.000027588   -0.000038569   -0.000144805
     43        1           0.000017509    0.000088215    0.000025723
     44        1          -0.000045748    0.000097910   -0.000037310
     45        1          -0.000028537    0.000159958   -0.000220865
     46        1           0.000150231    0.000120913    0.000031579
     47        1          -0.000175378    0.000165529   -0.000348228
     48        1           0.000203617   -0.000142536   -0.000048251
 -------------------------------------------------------------------
 Cartesian Forces:  Max     0.006726020 RMS     0.000920056
 Leave Link  716 at Tue May 13 14:02:25 2025, MaxMem= 16106127360 cpu:               0.4 elap:               0.1
 (Enter /cm/shared/apps/Gaussian/g16-C01/g16/l103.exe)

 GradGradGradGradGradGradGradGradGradGradGradGradGradGradGradGradGradGrad
 Berny optimization.
 Using GEDIIS/GDIIS optimizer.
 FormGI is forming the generalized inverse of G from B-inverse, IUseBI=4.
 Internal  Forces:  Max     0.004304548 RMS     0.000653949
 Search for a local minimum.
 Step number   4 out of a maximum of  256
 All quantities printed in internal units (Hartrees-Bohrs-Radians)
 RMS Force = .65395D-03 SwitMx=.10000D-02 MixMth= 2
 Mixed Optimization -- En-DIIS/RFO-DIIS
 Swapping is turned off.
 Update second derivatives using D2CorX and points    2    1    3    4
 ITU=  0 -1 -1  0
     Eigenvalues ---    0.00191   0.00516   0.00580   0.00589   0.00701
     Eigenvalues ---    0.00848   0.01050   0.01455   0.01552   0.01710
     Eigenvalues ---    0.01774   0.01787   0.02000   0.02041   0.02067
     Eigenvalues ---    0.02113   0.02140   0.02154   0.02165   0.02174
     Eigenvalues ---    0.02179   0.02184   0.02188   0.02192   0.02197
     Eigenvalues ---    0.02199   0.02201   0.02202   0.02205   0.02207
     Eigenvalues ---    0.02210   0.02212   0.02213   0.02217   0.02236
     Eigenvalues ---    0.02345   0.02583   0.03342   0.04324   0.04874
     Eigenvalues ---    0.06376   0.06466   0.07130   0.07215   0.07283
     Eigenvalues ---    0.10009   0.10566   0.13247   0.15583   0.15993
     Eigenvalues ---    0.15996   0.15998   0.15999   0.15999   0.16000
     Eigenvalues ---    0.16000   0.16000   0.16000   0.16000   0.16000
     Eigenvalues ---    0.16000   0.16000   0.16000   0.16000   0.16002
     Eigenvalues ---    0.16009   0.18604   0.21558   0.22000   0.22000
     Eigenvalues ---    0.22005   0.22390   0.22497   0.22984   0.23510
     Eigenvalues ---    0.23803   0.24033   0.24214   0.24461   0.24949
     Eigenvalues ---    0.24970   0.24983   0.24991   0.24997   0.24999
     Eigenvalues ---    0.25000   0.26803   0.27701   0.29894   0.30522
     Eigenvalues ---    0.31239   0.31862   0.33379   0.33969   0.34118
     Eigenvalues ---    0.34156   0.34207   0.34326   0.34374   0.34872
     Eigenvalues ---    0.34955   0.34957   0.34995   0.35065   0.35071
     Eigenvalues ---    0.35087   0.35104   0.35143   0.35153   0.35182
     Eigenvalues ---    0.35329   0.35631   0.38139   0.42123   0.42262
     Eigenvalues ---    0.42477   0.42545   0.42628   0.42731   0.43799
     Eigenvalues ---    0.44876   0.45739   0.46118   0.46204   0.46379
     Eigenvalues ---    0.46426   0.46518   0.46672   0.46800   0.46931
     Eigenvalues ---    0.47119   0.47254   0.47331   0.47593   0.47698
     Eigenvalues ---    0.47832   0.76518   0.95619
 En-DIIS/RFO-DIIS/Sim-DIIS IScMMF=       -3 using points:     4    3
 RFO step:  Lambda=-1.32875806D-03.
 NNeg= 0 NGDIIS= 2 SimSw=  2.50D-03 Rises=F DC= -5.82D-04 SmlDif=  1.00D-05
 NRisDI= 0 DoIntr=F SqrtH=F CThrHd= 10.0 CDAdj=  3.0
 RMS Error=  0.2544082786D-01 NUsed= 2 OKEnD=T EnDIS=F
 InvSVX:  RCond= 6.92D-03 Info=           0 Equed=N FErr=  1.36D-14 BErr=  7.28D-17
 DidBck=F Rises=F RFO-DIIS coefs:    2.02376   -1.02376
 Iteration  1 RMS(Cart)=  0.18037288 RMS(Int)=  0.00476366
 Iteration  2 RMS(Cart)=  0.01196529 RMS(Int)=  0.00007340
 Iteration  3 RMS(Cart)=  0.00006201 RMS(Int)=  0.00006942
 Iteration  4 RMS(Cart)=  0.00000000 RMS(Int)=  0.00006942
 ITry= 1 IFail=0 DXMaxC= 9.72D-01 DCOld= 1.00D+10 DXMaxT= 7.50D-02 DXLimC= 3.00D+00 Rises=F
 Variable       Old X    -DE/DX   Delta X   Delta X   Delta X     New X
                                 (Linear)    (Quad)   (Total)
    R1        2.29709   0.00430  -0.00610   0.01147   0.00537   2.30246
    R2        2.91861  -0.00081   0.00450  -0.01021  -0.00572   2.91289
    R3        2.81517  -0.00050   0.00368  -0.00747  -0.00379   2.81138
    R4        2.06793   0.00001  -0.00021   0.00048   0.00027   2.06820
    R5        2.62271  -0.00030   0.00144  -0.00258  -0.00114   2.62157
    R6        2.87073   0.00098  -0.00523   0.00681   0.00158   2.87231
    R7        2.85976  -0.00066   0.00113  -0.00720  -0.00607   2.85369
    R8        2.39882   0.00168  -0.00428   0.00721   0.00293   2.40175
    R9        2.06677  -0.00009   0.00053  -0.00093  -0.00040   2.06637
   R10        2.85899  -0.00050  -0.00091  -0.00085  -0.00175   2.85723
   R11        2.07136   0.00008   0.00006   0.00012   0.00018   2.07154
   R12        2.67250   0.00065  -0.00385   0.00571   0.00186   2.67436
   R13        2.66060   0.00045  -0.00512   0.00649   0.00137   2.66196
   R14        2.62743   0.00055  -0.00200   0.00355   0.00155   2.62899
   R15        2.63039   0.00090  -0.00275   0.00522   0.00247   2.63286
   R16        2.62839   0.00061  -0.00213   0.00388   0.00174   2.63013
   R17        2.05571   0.00029  -0.00136   0.00246   0.00109   2.05680
   R18        2.64079   0.00089  -0.00297   0.00548   0.00251   2.64330
   R19        2.63087  -0.00129   0.00418  -0.00778  -0.00360   2.62727
   R20        2.63144   0.00064  -0.00229   0.00404   0.00175   2.63319
   R21        2.05613   0.00022  -0.00109   0.00193   0.00083   2.05697
   R22        2.05452   0.00030  -0.00146   0.00258   0.00111   2.05563
   R23        2.05777   0.00010  -0.00055   0.00094   0.00038   2.05816
   R24        1.91898  -0.00074   0.00199  -0.00395  -0.00195   1.91703
   R25        1.91006   0.00113  -0.00400   0.00710   0.00311   1.91317
   R26        2.63552   0.00031  -0.00186   0.00285   0.00100   2.63652
   R27        2.63880   0.00034  -0.00146   0.00236   0.00091   2.63971
   R28        2.63993   0.00057  -0.00211   0.00387   0.00175   2.64168
   R29        2.63713   0.00087  -0.00319   0.00620   0.00300   2.64013
   R30        2.84345  -0.00031   0.00087  -0.00161  -0.00074   2.84271
   R31        2.62675   0.00069  -0.00308   0.00551   0.00243   2.62919
   R32        2.05566   0.00020  -0.00081   0.00157   0.00076   2.05642
   R33        2.62590   0.00042  -0.00225   0.00381   0.00156   2.62746
   R34        2.05865   0.00016   0.00010   0.00045   0.00055   2.05919
   R35        2.05780   0.00009  -0.00061   0.00103   0.00041   2.05821
   R36        2.05737   0.00020  -0.00105   0.00188   0.00084   2.05821
   R37        2.07431   0.00026  -0.00114   0.00224   0.00110   2.07541
   R38        2.07007   0.00006  -0.00045   0.00075   0.00030   2.07037
   R39        2.07094   0.00013  -0.00053   0.00099   0.00045   2.07139
   R40        2.64589   0.00102  -0.00406   0.00705   0.00299   2.64888
   R41        2.64365   0.00093  -0.00263   0.00460   0.00197   2.64562
   R42        2.63114   0.00049  -0.00206   0.00331   0.00126   2.63239
   R43        2.63099   0.00031  -0.00165   0.00325   0.00160   2.63259
   R44        2.05585   0.00007  -0.00033   0.00059   0.00026   2.05611
   R45        2.62075   0.00033  -0.00101   0.00194   0.00092   2.62167
   R46        2.05186   0.00017  -0.00110   0.00225   0.00115   2.05301
   R47        2.62593   0.00020  -0.00066   0.00135   0.00070   2.62663
   R48        2.04682  -0.00003  -0.00063   0.00132   0.00069   2.04751
   R49        2.05473   0.00012  -0.00057   0.00103   0.00046   2.05518
   R50        2.05452   0.00008  -0.00047   0.00090   0.00043   2.05495
    A1        2.01845  -0.00194   0.00450  -0.00634  -0.00245   2.01600
    A2        2.11020  -0.00008   0.00089   0.00087   0.00115   2.11134
    A3        2.15406   0.00206  -0.00255   0.00493   0.00177   2.15583
    A4        1.86117  -0.00126   0.01267  -0.01416  -0.00155   1.85963
    A5        1.98619   0.00002   0.00140  -0.00740  -0.00605   1.98014
    A6        1.92424   0.00220  -0.01426   0.01876   0.00447   1.92871
    A7        1.88427   0.00027   0.00271  -0.00259   0.00008   1.88436
    A8        1.89742  -0.00041  -0.00324   0.01142   0.00822   1.90564
    A9        1.90788  -0.00089   0.00120  -0.00568  -0.00449   1.90339
   A10        2.05084   0.00308  -0.01221   0.01401   0.00177   2.05261
   A11        2.01413  -0.00068   0.00235   0.00116   0.00348   2.01760
   A12        2.21755  -0.00237   0.00943  -0.01480  -0.00541   2.21214
   A13        1.88708  -0.00062   0.00372  -0.00324   0.00048   1.88756
   A14        1.97292   0.00248  -0.01910   0.01701  -0.00211   1.97081
   A15        1.87944  -0.00066   0.00364  -0.00147   0.00212   1.88156
   A16        1.92900  -0.00117   0.00781  -0.01187  -0.00407   1.92493
   A17        1.87839   0.00013   0.00375  -0.00490  -0.00118   1.87721
   A18        1.91398  -0.00025   0.00123   0.00366   0.00485   1.91883
   A19        2.10942  -0.00018  -0.00470   0.00521   0.00051   2.10993
   A20        2.04970   0.00076  -0.01001   0.01425   0.00424   2.05393
   A21        2.12862  -0.00082   0.00900  -0.01325  -0.00426   2.12436
   A22        2.10187   0.00005   0.00139  -0.00133   0.00005   2.10192
   A23        2.10007   0.00002  -0.00018   0.00051   0.00033   2.10040
   A24        2.09834   0.00004  -0.00037   0.00059   0.00023   2.09857
   A25        2.08477  -0.00006   0.00055  -0.00111  -0.00056   2.08421
   A26        2.06634   0.00008  -0.00034   0.00075   0.00040   2.06674
   A27        2.09109   0.00059  -0.00800   0.01103   0.00303   2.09412
   A28        2.12419  -0.00066   0.00802  -0.01139  -0.00338   2.12081
   A29        2.10441   0.00002  -0.00110   0.00127   0.00017   2.10458
   A30        2.07101   0.00011  -0.00051   0.00135   0.00083   2.07184
   A31        2.10775  -0.00013   0.00159  -0.00257  -0.00099   2.10676
   A32        2.08309  -0.00005   0.00009  -0.00035  -0.00027   2.08282
   A33        2.10556   0.00009  -0.00058   0.00124   0.00065   2.10622
   A34        2.09452  -0.00004   0.00049  -0.00087  -0.00038   2.09414
   A35        2.11050  -0.00013   0.00015  -0.00078  -0.00063   2.10987
   A36        2.09671   0.00031  -0.00196   0.00422   0.00226   2.09897
   A37        2.07597  -0.00018   0.00181  -0.00343  -0.00162   2.07435
   A38        2.00923  -0.00039   0.00100  -0.00431  -0.00331   2.00592
   A39        2.00129   0.00015  -0.00028   0.00103   0.00075   2.00203
   A40        1.96219   0.00011  -0.00098   0.00141   0.00043   1.96262
   A41        2.11895   0.00015   0.00025   0.00169   0.00189   2.12084
   A42        2.09602  -0.00007  -0.00249   0.00174  -0.00080   2.09522
   A43        2.06810  -0.00008   0.00212  -0.00314  -0.00102   2.06708
   A44        2.05956  -0.00005   0.00080  -0.00132  -0.00052   2.05904
   A45        2.11517  -0.00009   0.00042  -0.00095  -0.00053   2.11464
   A46        2.10846   0.00014  -0.00122   0.00226   0.00104   2.10949
   A47        2.10817  -0.00014  -0.00003  -0.00081  -0.00085   2.10732
   A48        2.08707   0.00009  -0.00019   0.00090   0.00065   2.08772
   A49        2.08780   0.00006   0.00008   0.00031   0.00033   2.08812
   A50        2.10338   0.00049  -0.00342   0.00648   0.00306   2.10644
   A51        2.08701  -0.00030   0.00235  -0.00425  -0.00193   2.08508
   A52        2.09241  -0.00019   0.00088  -0.00180  -0.00095   2.09146
   A53        2.11546  -0.00034   0.00161  -0.00355  -0.00195   2.11351
   A54        2.08542   0.00006   0.00011   0.00005   0.00015   2.08557
   A55        2.08224   0.00028  -0.00176   0.00359   0.00183   2.08407
   A56        2.11166   0.00012  -0.00109   0.00237   0.00128   2.11294
   A57        2.08695  -0.00006   0.00054  -0.00114  -0.00062   2.08634
   A58        2.08440  -0.00006   0.00048  -0.00105  -0.00058   2.08382
   A59        1.93625  -0.00017   0.00257  -0.00479  -0.00222   1.93402
   A60        1.94127  -0.00004  -0.00033   0.00074   0.00041   1.94167
   A61        1.93742   0.00022  -0.00240   0.00457   0.00216   1.93958
   A62        1.87882   0.00003   0.00038  -0.00088  -0.00051   1.87831
   A63        1.87805  -0.00021   0.00293  -0.00582  -0.00289   1.87517
   A64        1.88957   0.00017  -0.00307   0.00605   0.00297   1.89254
   A65        2.02751   0.00070  -0.00446   0.00947   0.00500   2.03250
   A66        2.17266  -0.00043   0.00506  -0.01062  -0.00557   2.16709
   A67        2.08272  -0.00028  -0.00047   0.00096   0.00050   2.08322
   A68        2.09391   0.00008  -0.00098   0.00162   0.00064   2.09455
   A69        2.09409   0.00000   0.00012  -0.00020  -0.00008   2.09400
   A70        2.09518  -0.00008   0.00086  -0.00140  -0.00055   2.09463
   A71        2.10338   0.00007   0.00020  -0.00068  -0.00047   2.10291
   A72        2.07412   0.00093  -0.00814   0.01571   0.00756   2.08168
   A73        2.10553  -0.00100   0.00797  -0.01512  -0.00715   2.09839
   A74        2.09357   0.00001   0.00100  -0.00162  -0.00064   2.09294
   A75        2.10570   0.00036  -0.00324   0.00568   0.00239   2.10809
   A76        2.08386  -0.00037   0.00237  -0.00428  -0.00196   2.08190
   A77        2.10031   0.00011  -0.00046   0.00072   0.00027   2.10058
   A78        2.09629  -0.00002  -0.00028   0.00051   0.00023   2.09652
   A79        2.08658  -0.00009   0.00074  -0.00123  -0.00050   2.08609
   A80        2.09227   0.00000   0.00073  -0.00102  -0.00030   2.09197
   A81        2.09893   0.00004  -0.00059   0.00099   0.00040   2.09933
   A82        2.09197  -0.00004  -0.00014   0.00003  -0.00010   2.09187
    D1        1.08764  -0.00001   0.03238   0.11729   0.14962   1.23726
    D2       -3.12004  -0.00050   0.04490   0.10028   0.14519  -2.97485
    D3       -0.96925   0.00003   0.03644   0.10184   0.13831  -0.83095
    D4       -2.08691   0.00170   0.08665   0.09871   0.18531  -1.90160
    D5       -0.01140   0.00122   0.09916   0.08169   0.18088   0.16947
    D6        2.13938   0.00175   0.09071   0.08325   0.17399   2.31338
    D7        0.37132   0.00118   0.01273   0.06143   0.07415   0.44547
    D8       -2.74399   0.00142   0.00753   0.06989   0.07741  -2.66658
    D9       -2.73565  -0.00060  -0.04444   0.08109   0.03665  -2.69900
   D10        0.43223  -0.00035  -0.04964   0.08954   0.03991   0.47214
   D11       -1.49362  -0.00159  -0.00452  -0.02349  -0.02802  -1.52164
   D12        1.61156  -0.00084  -0.01891  -0.01376  -0.03262   1.57893
   D13        2.75515  -0.00108  -0.00985  -0.02363  -0.03354   2.72161
   D14       -0.42286  -0.00033  -0.02424  -0.01390  -0.03815  -0.46101
   D15        0.70216  -0.00066  -0.01194  -0.02384  -0.03579   0.66637
   D16       -2.47585   0.00009  -0.02632  -0.01411  -0.04039  -2.51624
   D17        3.07043   0.00070  -0.00227  -0.00794  -0.01022   3.06021
   D18        0.92914   0.00099  -0.00223  -0.00178  -0.00401   0.92513
   D19       -1.18779   0.00020   0.00587  -0.01611  -0.01025  -1.19804
   D20       -0.02994  -0.00020   0.01416  -0.01944  -0.00528  -0.03521
   D21       -2.17123   0.00008   0.01421  -0.01328   0.00093  -2.17030
   D22        1.99502  -0.00071   0.02230  -0.02761  -0.00530   1.98972
   D23       -3.02199  -0.00134   0.02892  -0.05081  -0.02183  -3.04382
   D24        0.07912  -0.00037   0.01260  -0.03925  -0.02671   0.05241
   D25       -1.87870  -0.00070   0.02097  -0.07606  -0.05512  -1.93382
   D26        1.24664  -0.00021   0.00509  -0.05446  -0.04938   1.19726
   D27        2.28670  -0.00078   0.02378  -0.07512  -0.05135   2.23536
   D28       -0.87114  -0.00030   0.00789  -0.05353  -0.04561  -0.91675
   D29        0.21859  -0.00007   0.01372  -0.06414  -0.05042   0.16818
   D30       -2.93925   0.00041  -0.00216  -0.04254  -0.04468  -2.98393
   D31        1.69332   0.00021  -0.04092   0.05384   0.01292   1.70624
   D32       -1.53122   0.00022  -0.03586   0.04929   0.01342  -1.51780
   D33        3.07485  -0.00013   0.00524  -0.01093  -0.00572   3.06913
   D34       -0.12591  -0.00011  -0.00068  -0.00400  -0.00467  -0.13058
   D35        0.01487  -0.00010  -0.00015  -0.00584  -0.00599   0.00888
   D36        3.09729  -0.00008  -0.00607   0.00110  -0.00494   3.09235
   D37       -3.07018   0.00004  -0.00320   0.00768   0.00446  -3.06572
   D38        0.06444   0.00013  -0.00828   0.01592   0.00762   0.07206
   D39       -0.01397   0.00009   0.00146   0.00369   0.00516  -0.00881
   D40        3.12065   0.00017  -0.00362   0.01193   0.00832   3.12897
   D41       -0.00178  -0.00003  -0.00128   0.00027  -0.00101  -0.00279
   D42       -3.13846  -0.00006   0.00027  -0.00305  -0.00278  -3.14124
   D43        3.13756  -0.00001   0.00060  -0.00056   0.00004   3.13760
   D44        0.00088  -0.00004   0.00215  -0.00388  -0.00172  -0.00085
   D45        0.00305   0.00001   0.00261  -0.00257   0.00006   0.00310
   D46       -3.13669  -0.00004   0.00504  -0.00657  -0.00152  -3.13822
   D47       -3.13631  -0.00001   0.00075  -0.00175  -0.00099  -3.13730
   D48        0.00714  -0.00007   0.00318  -0.00575  -0.00257   0.00457
   D49       -0.00947   0.00005  -0.00187   0.00528   0.00340  -0.00606
   D50        3.13030   0.00011  -0.00427   0.00924   0.00497   3.13526
   D51       -3.09071  -0.00002   0.00469  -0.00260   0.00211  -3.08860
   D52        0.04905   0.00004   0.00229   0.00136   0.00367   0.05272
   D53        0.37391   0.00017  -0.00064   0.00915   0.00851   0.38242
   D54        2.69102   0.00007  -0.00137   0.00784   0.00647   2.69749
   D55       -2.82887   0.00022  -0.00704   0.01678   0.00973  -2.81914
   D56       -0.51176   0.00012  -0.00778   0.01547   0.00769  -0.50407
   D57        0.00726  -0.00002  -0.00076  -0.00084  -0.00160   0.00566
   D58       -3.13922   0.00001  -0.00230   0.00247   0.00016  -3.13906
   D59       -3.12721  -0.00011   0.00443  -0.00926  -0.00483  -3.13204
   D60        0.00950  -0.00008   0.00289  -0.00596  -0.00307   0.00643
   D61        3.11954   0.00054  -0.01972   0.02865   0.00891   3.12846
   D62       -0.00353   0.00024  -0.00570   0.00355  -0.00217  -0.00570
   D63       -0.00605   0.00006  -0.00408   0.00734   0.00326  -0.00279
   D64       -3.12913  -0.00024   0.00994  -0.01775  -0.00781  -3.13694
   D65       -3.11950  -0.00046   0.01582  -0.02154  -0.00572  -3.12522
   D66       -0.00768  -0.00024   0.00749  -0.00499   0.00250  -0.00518
   D67        0.00631   0.00001   0.00039  -0.00052  -0.00013   0.00618
   D68        3.11813   0.00024  -0.00793   0.01603   0.00809   3.12622
   D69       -0.00564   0.00004  -0.00363   0.00585   0.00223  -0.00342
   D70       -3.13452  -0.00001   0.00132  -0.00240  -0.00108  -3.13560
   D71        3.13696   0.00002  -0.00557   0.01115   0.00557  -3.14065
   D72        0.00808  -0.00002  -0.00062   0.00289   0.00227   0.01035
   D73        0.00590   0.00004  -0.00008   0.00100   0.00092   0.00682
   D74        3.12761   0.00011  -0.00517   0.01154   0.00637   3.13398
   D75       -3.13669   0.00005   0.00186  -0.00427  -0.00242  -3.13911
   D76       -0.01498   0.00013  -0.00323   0.00626   0.00303  -0.01196
   D77        1.66710   0.00001   0.00184  -0.00744  -0.00560   1.66150
   D78       -0.42367   0.00012  -0.00013  -0.00363  -0.00375  -0.42742
   D79       -2.52883  -0.00022   0.00564  -0.01490  -0.00927  -2.53810
   D80       -1.47346  -0.00001  -0.00016  -0.00199  -0.00215  -1.47561
   D81        2.71895   0.00010  -0.00213   0.00182  -0.00030   2.71865
   D82        0.61380  -0.00023   0.00364  -0.00946  -0.00582   0.60798
   D83       -0.00008  -0.00009   0.00397  -0.00766  -0.00370  -0.00378
   D84       -3.12182  -0.00016   0.00904  -0.01818  -0.00914  -3.13096
   D85        3.12298   0.00021  -0.01006   0.01746   0.00739   3.13037
   D86        0.00125   0.00014  -0.00499   0.00694   0.00194   0.00319
   D87       -0.00046  -0.00006   0.00351  -0.00614  -0.00264  -0.00309
   D88        3.12844  -0.00002  -0.00142   0.00207   0.00066   3.12910
   D89       -3.11219  -0.00029   0.01184  -0.02270  -0.01087  -3.12306
   D90        0.01671  -0.00025   0.00691  -0.01448  -0.00757   0.00914
   D91       -3.13696   0.00014  -0.00437   0.00826   0.00392  -3.13304
   D92        0.02320   0.00023  -0.00655   0.01371   0.00720   0.03039
   D93       -0.02023  -0.00010   0.00065   0.00007   0.00073  -0.01950
   D94        3.13993  -0.00001  -0.00153   0.00552   0.00400  -3.13925
   D95        3.12534  -0.00015   0.00545  -0.01210  -0.00663   3.11870
   D96       -0.00490   0.00007  -0.00425   0.01077   0.00657   0.00167
   D97        0.01081   0.00010   0.00016  -0.00351  -0.00335   0.00747
   D98       -3.11942   0.00031  -0.00953   0.01937   0.00986  -3.10957
   D99       -0.01482  -0.00002   0.00076  -0.00094  -0.00018  -0.01499
   D100       3.12408  -0.00005   0.00140  -0.00113   0.00028   3.12436
   D101       3.13205  -0.00004   0.00190  -0.00505  -0.00315   3.12890
   D102      -0.01224  -0.00007   0.00254  -0.00524  -0.00269  -0.01493
   D103       0.00544   0.00002   0.00006  -0.00252  -0.00246   0.00298
   D104      -3.14090  -0.00001   0.00072  -0.00269  -0.00196   3.14033
   D105      -3.14143   0.00004  -0.00109   0.00160   0.00051  -3.14092
   D106      -0.00458   0.00001  -0.00042   0.00143   0.00102  -0.00357
   D107       0.01213   0.00004  -0.00075   0.00292   0.00217   0.01430
   D108      -3.12474   0.00007  -0.00141   0.00309   0.00167  -3.12307
   D109       3.13482  -0.00003   0.00128  -0.00229  -0.00098   3.13384
   D110      -0.00205   0.00001   0.00062  -0.00212  -0.00148  -0.00353
   D111       0.00658  -0.00004  -0.00085   0.00394   0.00309   0.00967
   D112      -3.13233  -0.00001  -0.00149   0.00413   0.00263  -3.12970
   D113       3.13696  -0.00025   0.00865  -0.01859  -0.00989   3.12707
   D114      -0.00195  -0.00022   0.00802  -0.01840  -0.01035  -0.01230
         Item               Value     Threshold  Converged?
 Maximum Force            0.004305     0.000450     NO 
 RMS     Force            0.000654     0.000300     NO 
 Maximum Displacement     0.971613     0.001800     NO 
 RMS     Displacement     0.185141     0.001200     NO 
 Predicted change in Energy=-7.911586D-04
 Lowest energy point so far.  Saving SCF results.
 GradGradGradGradGradGradGradGradGradGradGradGradGradGradGradGradGradGrad

 Leave Link  103 at Tue May 13 14:02:25 2025, MaxMem= 16106127360 cpu:               3.5 elap:               0.2
 (Enter /cm/shared/apps/Gaussian/g16-C01/g16/l202.exe)
                          Input orientation:                          
 ---------------------------------------------------------------------
 Center     Atomic      Atomic             Coordinates (Angstroms)
 Number     Number       Type             X           Y           Z
 ---------------------------------------------------------------------
      1          6           0       -0.832840   -1.418421    0.813790
      2          8           0       -0.237053   -1.062117    1.815092
      3          6           0        0.044476   -2.019202   -0.302183
      4          1           0        0.381997   -2.995875    0.058369
      5          9           0       -0.636659   -2.215328   -1.494709
      6          6           0        1.254713   -1.136876   -0.561236
      7          6           0        1.096991   -0.004850   -1.548181
      8          7           0        2.290427   -1.410700    0.122604
      9          6           0        3.441496   -0.589891    0.058263
     10          6           0        5.768644    0.937456    0.101686
     11          6           0        3.616389    0.372598    1.071833
     12          6           0        4.423604   -0.781888   -0.908192
     13          6           0        5.589656   -0.019140   -0.895328
     14          6           0        4.791203    1.131794    1.073264
     15          1           0        4.264619   -1.541441   -1.671496
     16          1           0        6.350181   -0.175771   -1.657142
     17          1           0        4.931105    1.882130    1.850196
     18          1           0        6.675459    1.538822    0.127888
     19          7           0        2.604394    0.597948    1.998110
     20          1           0        1.946544   -0.166538    2.107195
     21          1           0        2.918680    0.967328    2.886787
     22          1           0        2.024529    0.574233   -1.553368
     23          6           0       -0.079054    0.891603   -1.232930
     24          6           0       -2.274300    2.551908   -0.595147
     25          6           0       -1.211766    0.921914   -2.046925
     26          6           0       -0.053493    1.705747   -0.098129
     27          6           0       -1.135536    2.520785    0.215051
     28          6           0       -2.291320    1.741549   -1.733089
     29          1           0       -1.253978    0.292205   -2.933428
     30          1           0        0.816795    1.684581    0.557272
     31          1           0       -1.098082    3.138446    1.111355
     32          1           0       -3.168651    1.740543   -2.378495
     33          6           0       -3.445322    3.434053   -0.258345
     34          6           0       -2.309673   -1.272511    0.709017
     35          6           0       -5.073280   -0.875963    0.670308
     36          6           0       -2.894587   -0.265599    1.489298
     37          6           0       -3.126406   -2.090172   -0.081161
     38          6           0       -4.502136   -1.892150   -0.092328
     39          6           0       -4.266798   -0.062964    1.463629
     40          1           0       -2.259250    0.369506    2.100253
     41          1           0       -2.701918   -2.894339   -0.670306
     42          1           0       -5.131671   -2.538187   -0.699865
     43          1           0       -4.707809    0.732373    2.059836
     44          1           0       -6.149687   -0.718829    0.647823
     45          1           0       -3.381808    4.389268   -0.796581
     46          1           0       -3.477807    3.658848    0.813447
     47          1           0       -4.391893    2.959558   -0.541835
     48          1           0        0.975702   -0.443898   -2.545280
 ---------------------------------------------------------------------
                    Distance matrix (angstroms):
                    1          2          3          4          5
     1  C    0.000000
     2  O    1.218408   0.000000
     3  C    1.541433   2.340539   0.000000
     4  H    2.129519   2.684905   1.094444   0.000000
     5  F    2.450045   3.527657   1.387274   2.014687   0.000000
     6  C    2.515520   2.806758   1.519961   2.145092   2.368906
     7  C    3.361746   3.769494   2.591894   3.469647   2.809736
     8  N    3.198843   3.061729   2.365379   2.481736   3.439616
     9  C    4.418962   4.103799   3.703052   3.892209   4.656727
    10  C    7.045341   6.557625   6.455311   6.670002   7.315492
    11  C    4.803121   4.178499   4.513003   4.778599   5.601153
    12  C    5.567818   5.405232   4.590747   4.708564   5.291976
    13  C    6.791725   6.510354   5.924618   6.073731   6.629442
    14  C    6.180677   5.535965   5.861062   6.124439   6.874546
    15  H    5.672378   5.714114   4.462385   4.492501   4.950545
    16  H    7.697108   7.498911   6.707911   6.820205   7.280255
    17  H    6.722413   5.948082   6.613038   6.906516   7.679684
    18  H    8.098783   7.575906   7.537535   7.757317   8.378158
    19  N    4.157274   3.295926   4.323656   4.649430   5.533419
    20  H    3.311357   2.378126   3.585434   3.827616   4.883052
    21  H    4.905406   3.902028   5.229717   5.490144   6.478213
    22  H    4.211730   4.374804   3.494565   4.247503   3.855777
    23  C    3.177022   3.623868   3.058486   4.122197   3.167408
    24  C    4.452687   4.798000   5.133965   6.185539   5.120314
    25  C    3.715433   4.449901   3.643135   4.724554   3.236970
    26  C    3.346551   3.369744   3.731821   4.724340   4.203017
    27  C    3.995930   4.025492   4.719263   5.723722   5.059933
    28  C    4.312675   4.966905   4.652600   5.727053   4.295533
    29  H    4.140681   5.041504   3.735242   4.736954   2.956132
    30  H    3.523595   3.199540   3.879839   4.727010   4.640307
    31  H    4.574269   4.345267   5.468534   6.397601   5.972217
    32  H    5.062189   5.833982   5.363855   6.401489   4.779224
    33  C    5.614360   5.899802   6.474457   7.489502   6.429050
    34  C    1.487718   2.358691   2.668725   3.261658   2.923062
    35  C    4.277404   4.973357   5.333307   5.884602   5.115155
    36  C    2.456850   2.793397   3.862980   4.498662   4.219477
    37  C    2.551986   3.605694   3.179367   3.626107   2.865767
    38  C    3.809095   4.745328   4.553225   5.009558   4.124685
    39  C    3.748549   4.166614   5.052923   5.673447   5.153867
    40  H    2.624179   2.494021   4.096923   4.740386   4.715710
    41  H    2.806124   3.950924   2.905866   3.170458   2.325079
    42  H    4.693078   5.697462   5.217278   5.584346   4.576150
    43  H    4.603686   4.823665   5.977834   6.619049   6.156135
    44  H    5.365244   6.036523   6.400089   6.942283   6.101102
    45  H    6.543683   6.813804   7.283704   8.332917   7.186370
    46  H    5.724903   5.813199   6.774316   7.730043   6.921391
    47  H    5.802696   6.244331   6.672845   7.656203   6.464457
    48  H    3.937495   4.567910   2.894866   3.693787   2.615601
                    6          7          8          9         10
     6  C    0.000000
     7  C    1.510106   0.000000
     8  N    1.270953   2.488418   0.000000
     9  C    2.337732   2.901661   1.415212   0.000000
    10  C    5.011775   5.043246   4.196696   2.783935   0.000000
    11  C    3.243909   3.654354   2.416477   1.408651   2.427437
    12  C    3.207533   3.475590   2.451201   1.391199   2.405229
    13  C    4.489174   4.539874   3.722571   2.418612   1.393251
    14  C    4.508350   4.670239   3.690786   2.411667   1.391805
    15  H    3.233556   3.522809   2.670828   2.138935   3.398705
    16  H    5.299861   5.257099   4.601537   3.402140   2.161234
    17  H    5.333411   5.459862   4.560755   3.397183   2.156657
    18  H    6.084303   6.025897   5.284714   3.872310   1.088412
    19  N    3.373649   3.900231   2.766001   2.423780   3.704614
    20  H    2.922450   3.756283   2.367446   2.571426   4.455257
    21  H    4.368676   4.892098   3.700057   3.270905   3.984968
    22  H    2.122461   1.093477   2.611425   2.441379   4.109687
    23  C    2.518896   1.511984   3.571066   4.031907   5.998239
    24  C    5.105116   4.337152   6.087213   6.555011   8.232920
    25  C    3.539690   2.537321   4.734269   5.326370   7.303622
    26  C    3.163286   2.520399   3.905756   4.184419   5.876008
    27  C    4.437837   3.804208   5.215587   5.536254   7.084313
    28  C    4.715180   3.816380   5.862822   6.442805   8.305178
    29  H    3.736722   2.744851   4.980163   5.637001   7.677596
    30  H    3.066506   2.713968   3.455618   3.508745   5.028574
    31  H    5.158642   4.666025   5.757982   5.968020   7.281189
    32  H    5.581050   4.683111   6.781399   7.420428   9.309752
    33  C    6.563190   5.841433   7.517683   7.982520   9.552998
    34  C    3.786395   4.278700   4.639386   5.827984   8.397143
    35  C    6.451998   6.614589   7.403385   8.541537  11.007231
    36  C    4.709618   5.022646   5.483018   6.503766   8.855754
    37  C    4.509262   4.933335   5.463084   6.738517   9.397971
    38  C    5.825085   6.085362   6.812995   8.051077  10.655197
    39  C    5.978331   6.151797   6.827294   7.853056  10.176729
    40  H    4.658395   4.971475   5.270654   6.130960   8.292401
    41  H    4.330762   4.852991   5.268150   6.601729   9.328936
    42  H    6.539785   6.777438   7.552167   8.824386  11.469064
    43  H    6.776118   6.874372   7.571059   8.495048  10.659853
    44  H    7.514102   7.605692   8.484697   9.610151  12.045255
    45  H    7.217409   6.319243   8.164483   8.490010   9.821032
    46  H    6.876443   6.318920   7.710390   8.154682   9.664856
    47  H    6.976053   6.318885   8.012118   8.620945  10.379765
    48  H    2.120022   1.096211   3.127429   3.588856   5.646845
                   11         12         13         14         15
    11  C    0.000000
    12  C    2.430007   0.000000
    13  C    2.813710   1.393423   0.000000
    14  C    1.398773   2.779114   2.416098   0.000000
    15  H    3.407287   1.088499   2.162305   3.867452   0.000000
    16  H    3.901491   2.154066   1.087792   3.405181   2.492956
    17  H    2.147793   3.868237   3.403883   1.089129   4.956548
    18  H    3.407201   3.395586   2.157124   2.147051   4.305573
    19  N    1.390290   3.695952   4.202924   2.433611   4.560629
    20  H    2.037406   3.950575   4.723255   3.293442   4.641372
    21  H    2.033362   4.441443   4.734092   2.611945   5.374329
    22  H    3.076744   2.830349   3.673587   3.855457   3.083510
    23  C    4.386069   4.814557   5.751322   5.394036   4.997953
    24  C    6.498341   7.488265   8.279022   7.397408   7.789191
    25  C    5.774035   5.996420   6.962119   6.768697   6.016632
    26  C    4.076044   5.185454   5.954485   5.017237   5.627238
    27  C    5.284844   6.563030   7.274089   6.147525   7.015869
    28  C    6.681515   7.220692   8.118600   7.642614   7.332268
    29  H    6.306271   6.122924   7.147455   7.300870   5.950600
    30  H    3.134294   4.608701   5.271899   4.045706   5.221314
    31  H    5.466051   7.066584   7.663091   6.221879   7.642262
    32  H    7.733874   8.134297   9.055618   8.697384   8.156272
    33  C    7.810867   8.950779   9.693354   8.655283   9.284165
    34  C    6.160863   6.942125   8.157467   7.505718   6.997177
    35  C    8.788088   9.627634  10.811271  10.074795   9.650040
    36  C    6.555485   7.718189   8.816437   7.822861   7.929226
    37  C    7.270482   7.707025   8.995653   8.625676   7.580074
    38  C    8.508514   9.031453  10.295496   9.842204   8.914749
    39  C    7.904926   9.036895  10.134904   9.144791   9.208690
    40  H    5.964964   7.418692   8.410106   7.165520   7.774231
    41  H    7.323178   7.435866   8.778816   8.683124   7.166962
    42  H    9.388298   9.717575  11.015020  10.727356   9.498833
    43  H    8.390343   9.720333  10.739439   9.558456   9.979856
    44  H    9.836018  10.687360  11.860989  11.104453  10.701108
    45  H    8.282474   9.363641   9.996549   8.994753   9.716308
    46  H    7.822648   9.225859   9.933096   8.650436   9.652104
    47  H    8.569065   9.583613  10.422520   9.501501   9.821931
    48  H    4.552296   3.831752   4.918469   5.489509   3.575622
                   16         17         18         19         20
    16  H    0.000000
    17  H    4.306989   0.000000
    18  H    2.496391   2.475273   0.000000
    19  N    5.290598   2.661689   4.577831   0.000000
    20  H    5.793301   3.629145   5.402642   1.014447   0.000000
    21  H    5.807681   2.441565   4.695904   1.012405   1.684773
    22  H    4.391416   4.662942   5.038670   3.598583   3.735578
    23  C    6.531026   5.965610   6.920561   4.210314   4.047116
    24  C    9.107674   7.638466   9.035889   5.860426   5.701590
    25  C    7.651136   7.337877   8.204797   5.570488   5.330701
    26  C    6.854026   5.354746   6.734816   3.561713   3.516967
    27  C    8.173890   6.315514   7.872960   4.567678   4.505678
    28  C    8.851973   8.063692   9.160101   6.260805   6.028937
    29  H    7.724710   7.979108   8.590790   6.269017   5.988461
    30  H    6.243629   4.317201   5.876185   2.540137   2.665565
    31  H    8.609601   6.202847   7.997120   4.576985   4.602648
    32  H    9.736569   9.138267  10.160174   7.334047   7.065664
    33  C   10.532774   8.776043  10.303944   7.052243   6.901612
    34  C    9.044038   7.980158   9.432598   5.413726   4.614485
    35  C   11.679159  10.444469  12.006593   7.929827   7.200408
    36  C    9.765956   8.123081   9.833369   5.589579   4.881410
    37  C    9.795629   9.188733  10.454178   6.662689   5.850137
    38  C   11.098080  10.344304  11.694387   7.814940   7.028593
    39  C   11.066714   9.409263  11.139250   6.923565   6.247442
    40  H    9.409444   7.351991   9.224237   4.870077   4.239823
    41  H    9.502892   9.350435  10.403135   6.890098   6.063301
    42  H   11.761390  11.282795  12.518605   8.772748   7.975302
    43  H   11.701273   9.709508  11.574176   7.313699   6.714961
    44  H   12.722204  11.445289  13.032716   8.954949   8.245227
    45  H   10.783866   9.077208  10.494203   7.617022   7.588059
    46  H   10.835011   8.656869  10.394869   6.911274   6.762466
    47  H   11.245726   9.685090  11.178251   7.808749   7.547558
    48  H    5.453963   6.354198   6.600321   4.937658   4.760776
                   21         22         23         24         25
    21  H    0.000000
    22  H    4.546317   0.000000
    23  C    5.095509   2.151387   0.000000
    24  C    6.449946   4.827972   2.825329   0.000000
    25  C    6.434606   3.292125   1.395186   2.427657   0.000000
    26  C    4.276541   2.777809   1.396874   2.427961   2.398707
    27  C    5.097850   4.111251   2.422197   1.397917   2.771053
    28  C    7.006195   4.474537   2.422125   1.397098   1.391306
    29  H    7.193175   3.568293   2.152073   3.408060   1.088211
    30  H    3.218542   2.673256   2.153180   3.411040   3.388003
    31  H    4.899009   4.840107   3.403292   2.153988   3.860139
    32  H    8.085583   5.386115   3.402738   2.153719   2.146973
    33  C    7.515125   6.306736   4.329622   1.504296   3.807707
    34  C    6.090586   5.226295   3.664725   4.040826   3.690002
    35  C    8.495995   7.578041   5.629290   4.602822   5.052426
    36  C    6.104683   5.844728   4.083733   3.559216   4.092304
    37  C    7.395950   5.983191   4.416323   4.747544   4.074645
    38  C    8.492364   7.128467   5.349197   4.996572   4.750362
    39  C    7.397160   7.006360   5.071472   3.878938   4.756805
    40  H    5.271337   5.633970   4.016958   3.468182   4.312941
    41  H    7.691326   5.928752   4.639970   5.463526   4.321970
    42  H    9.484770   7.850275   6.129972   5.838202   5.399307
    43  H    7.674789   7.642292   5.682696   4.035048   5.396640
    44  H    9.491647   8.563590   6.556166   5.221238   5.859759
    45  H    8.060585   6.660008   4.830347   2.154772   4.277264
    46  H    7.242794   6.737386   4.837027   2.158213   4.561522
    47  H    8.316785   6.919787   4.832663   2.157133   4.065772
    48  H    5.939198   1.766499   2.149030   4.831188   2.626559
                   26         27         28         29         30
    26  C    0.000000
    27  C    1.390390   0.000000
    28  C    2.771686   2.395473   0.000000
    29  H    3.387947   3.859212   2.148835   0.000000
    30  H    1.089679   2.151267   3.861267   4.290897   0.000000
    31  H    2.146309   1.089160   3.386148   4.948299   2.467283
    32  H    3.860763   3.386563   1.089156   2.464063   4.950317
    33  C    3.810146   2.528491   2.524115   4.672180   4.678838
    34  C    3.822545   4.001461   3.879275   4.102466   4.306068
    35  C    5.696840   5.220247   4.512980   5.379461   6.423562
    36  C    3.804990   3.532974   3.844002   4.750079   4.294908
    37  C    4.883859   5.031126   4.255387   4.161385   5.495925
    38  C    5.721479   5.558999   4.558900   4.836711   6.442516
    39  C    4.829012   4.247294   4.168666   5.342034   5.451450
    40  H    3.388774   3.073227   4.071614   5.133662   3.684056
    41  H    5.338758   5.706222   4.773841   4.168011   5.903795
    42  H    6.645371   6.511479   5.239397   5.294943   7.402460
    43  H    5.221774   4.400316   4.609136   6.087313   5.803934
    44  H    6.602923   5.985323   5.158410   6.149432   7.369970
    45  H    4.332067   3.091984   3.012744   5.087210   5.174604
    46  H    4.046171   2.671984   3.401269   5.506249   4.733600
    47  H    4.537690   3.371833   2.704633   4.762458   5.473942
    48  H    3.415957   4.567942   4.013635   2.379911   3.765833
                   31         32         33         34         35
    31  H    0.000000
    32  H    4.291905   0.000000
    33  C    2.733678   2.727555   0.000000
    34  C    4.591990   4.398758   4.937330   0.000000
    35  C    5.666764   4.446225   4.699881   2.792180   0.000000
    36  C    3.867531   4.365724   4.128557   1.401725   2.406240
    37  C    5.733641   4.466980   5.536258   1.400001   2.414400
    38  C    6.192199   4.494574   5.432573   2.415160   1.393002
    39  C    4.518173   4.384117   3.983609   2.421317   1.393104
    40  H    3.161212   4.771366   4.044897   2.152742   3.393332
    41  H    6.491618   4.961641   6.385210   2.164882   3.390346
    42  H    7.195452   4.997877   6.221443   3.398611   2.154941
    43  H    4.440601   4.804602   3.777156   3.405191   2.156641
    44  H    6.372766   4.908532   5.037971   3.880208   1.088048
    45  H    3.228031   3.092512   1.098258   5.955841   5.721495
    46  H    2.454111   3.736839   1.095594   5.068899   4.809421
    47  H    3.689747   2.521040   1.096134   4.879618   4.079804
    48  H    5.523110   4.687778   6.309835   4.697950   6.864173
                   36         37         38         39         40
    36  C    0.000000
    37  C    2.418501   0.000000
    38  C    2.780544   1.389953   0.000000
    39  C    1.387329   2.792211   2.412946   0.000000
    40  H    1.086405   3.400079   3.866915   2.150016   0.000000
    41  H    3.407533   1.083497   2.139912   3.875462   4.304025
    42  H    3.868027   2.145833   1.087557   3.399329   4.954406
    43  H    2.146913   3.879621   3.400328   1.087435   2.475630
    44  H    3.392517   3.398857   2.153818   2.154291   4.292962
    45  H    5.208687   6.523818   6.419293   5.070910   5.080381
    46  H    4.024699   5.828811   5.716927   3.859680   3.736378
    47  H    4.095005   5.226227   4.873733   3.629486   4.270499
    48  H    5.593634   5.060572   6.174229   6.610617   5.719048
                   41         42         43         44         45
    41  H    0.000000
    42  H    2.455894   0.000000
    43  H    4.962893   4.300253   0.000000
    44  H    4.284556   2.482476   2.485715   0.000000
    45  H    7.316361   7.145698   4.826001   5.986661   0.000000
    46  H    6.763711   6.590039   3.410373   5.131318   1.770571
    47  H    6.094311   5.549544   3.439309   4.246840   1.768966
    48  H    4.800529   6.715028   7.408981   7.812980   6.738348
                   46         47         48
    46  H    0.000000
    47  H    1.778018   0.000000
    48  H    6.924400   6.663961   0.000000
 Stoichiometry    C23H21FN2O
 Framework group  C1[X(C23H21FN2O)]
 Deg. of freedom   138
 Full point group                 C1      NOp   1
 RotChk:  IX=0 Diff= 1.20D-01
 Largest Abelian subgroup         C1      NOp   1
 Largest concise Abelian subgroup C1      NOp   1
                         Standard orientation:                         
 ---------------------------------------------------------------------
 Center     Atomic      Atomic             Coordinates (Angstroms)
 Number     Number       Type             X           Y           Z
 ---------------------------------------------------------------------
      1          6           0       -0.847924   -1.449952    0.753418
      2          8           0       -0.254867   -1.143278    1.772611
      3          6           0        0.030418   -2.010134   -0.382684
      4          1           0        0.356536   -3.004772   -0.063076
      5          9           0       -0.645316   -2.147652   -1.586429
      6          6           0        1.250459   -1.129137   -0.596288
      7          6           0        1.109379    0.046180   -1.533915
      8          7           0        2.279397   -1.442428    0.080807
      9          6           0        3.438516   -0.630777    0.058719
     10          6           0        5.779649    0.870648    0.181650
     11          6           0        3.616345    0.285021    1.114175
     12          6           0        4.424594   -0.790090   -0.909633
     13          6           0        5.597683   -0.039941   -0.857033
     14          6           0        4.798230    1.032033    1.155249
     15          1           0        4.263073   -1.514183   -1.706146
     16          1           0        6.361287   -0.170673   -1.620649
     17          1           0        4.940500    1.746511    1.964868
     18          1           0        6.691916    1.461505    0.239096
     19          7           0        2.600939    0.479690    2.043671
     20          1           0        1.935268   -0.282412    2.115687
     21          1           0        2.913317    0.807045    2.949333
     22          1           0        2.042347    0.615939   -1.508682
     23          6           0       -0.060050    0.939426   -1.186580
     24          6           0       -2.243366    2.591615   -0.489523
     25          6           0       -1.187487    1.016041   -2.004846
     26          6           0       -0.033676    1.703204   -0.017304
     27          6           0       -1.109863    2.514295    0.324948
     28          6           0       -2.261146    1.831673   -1.661724
     29          1           0       -1.230274    0.425887   -2.918132
     30          1           0        0.832399    1.645156    0.641442
     31          1           0       -1.072006    3.092033    1.247475
     32          1           0       -3.134532    1.867204   -2.311489
     33          6           0       -3.408037    3.469581   -0.121251
     34          6           0       -2.322657   -1.285342    0.646784
     35          6           0       -5.082120   -0.860761    0.609816
     36          6           0       -2.902760   -0.307675    1.466834
     37          6           0       -3.142269   -2.059952   -0.182806
     38          6           0       -4.515979   -1.848327   -0.193087
     39          6           0       -4.272820   -0.090846    1.442284
     40          1           0       -2.265170    0.294103    2.108409
     41          1           0       -2.721826   -2.841828   -0.803984
     42          1           0       -5.147892   -2.461231   -0.831691
     43          1           0       -4.709911    0.682061    2.070042
     44          1           0       -6.156843   -0.692389    0.588133
     45          1           0       -3.332274    4.446624   -0.617051
     46          1           0       -3.444878    3.647894    0.959107
     47          1           0       -4.357308    3.017036   -0.430440
     48          1           0        0.989984   -0.347929   -2.549839
 ---------------------------------------------------------------------
 Rotational constants (GHZ):           0.3748885           0.1286181           0.1165639
 Leave Link  202 at Tue May 13 14:02:25 2025, MaxMem= 16106127360 cpu:               0.3 elap:               0.0
 (Enter /cm/shared/apps/Gaussian/g16-C01/g16/l301.exe)
 Basis read from rwf:  (5D, 7F)
 No pseudopotential information found on rwf file.
 There are   864 symmetry adapted cartesian basis functions of A   symmetry.
 There are   810 symmetry adapted basis functions of A   symmetry.
   810 basis functions,  1203 primitive gaussians,   864 cartesian basis functions
    95 alpha electrons       95 beta electrons
       nuclear repulsion energy      2445.0655414706 Hartrees.
 IExCor= 4639 DFT=T Ex+Corr=wB97XD ExCW=0 ScaHFX=  1.000000
 ScaDFX=  1.000000  1.000000  1.000000  1.000000 ScalE2=  1.000000  1.000000
 IRadAn=      5 IRanWt=     -1 IRanGd=            0 ICorTp=0 IEmpDi=121
 HFx  wShort=  0.000000 wLong=  0.200000 cFull=  0.222036 cShort=  0.000000 cLong=  0.777964
 DFx  wShort=  0.000000 wLong=  0.200000 cFull=  0.000000 cShort=  0.000000 cLong=  1.000000
 NAtoms=   48 NActive=   48 NUniq=   48 SFac= 1.00D+00 NAtFMM=   60 NAOKFM=F Big=F
 Integral buffers will be    131072 words long.
 Raffenetti 2 integral format.
 Two-electron integral symmetry is turned on.
 R6Disp:  Grimme-D2 Dispersion energy=       -0.0439185525 Hartrees.
 Nuclear repulsion after empirical dispersion term =     2445.0216229181 Hartrees.
 No density basis found on file    724.
 ------------------------------------------------------------------------------
 Polarizable Continuum Model (PCM)
 =================================
 Model                : PCM.
 Atomic radii         : SMD-Coulomb.
 Polarization charges : Total charges.
 Charge compensation  : None.
 Solution method      : On-the-fly selection.
 Cavity type          : VdW (van der Waals Surface) (Alpha=1.000).
 Cavity algorithm     : GePol (No added spheres)
                        Default sphere list used, NSphG=   48.
                        Lebedev-Laikov grids with approx.  5.0 points / Ang**2.
[truncated: 9,956,849 more chars]
