# Supplementary material for: Non-Catalyzed Cascade Double Imination Reaction of 2‑Fluoro-alk-3-yn-1-ones: Sustainable Synthesis of 3‑Fluoro-1,5-benzodiazepines
Source: ACS Org Inorg Au. 2026 Jan 30;6(2):237–47. doi: 10.1021/acsorginorgau.5c00116 (PMC13047452; doi:10.1021/acsorginorgau.5c00116)
Supplement: Supplementary file 2 [file gg5c00116_si_002.zip › Figure_6/10.out]

 Entering Gaussian System, Link 0=g16
 Initial command:
 /cm/shared/apps/Gaussian/g16-C01/g16/l1.exe "/scratch/projects/rusakov-research-group/rusakov/159638/Gau-1359266.inp" -scrdir="/scratch/projects/rusakov-research-group/rusakov/159638/"
 Entering Link 1 = /cm/shared/apps/Gaussian/g16-C01/g16/l1.exe PID=   1359267.
  
 Copyright (c) 1988-2019, Gaussian, Inc.  All Rights Reserved.
  
 This is part of the Gaussian(R) 16 program.  It is based on
 the Gaussian(R) 09 system (copyright 2009, Gaussian, Inc.),
 the Gaussian(R) 03 system (copyright 2003, Gaussian, Inc.),
 the Gaussian(R) 98 system (copyright 1998, Gaussian, Inc.),
 the Gaussian(R) 94 system (copyright 1995, Gaussian, Inc.),
 the Gaussian 92(TM) system (copyright 1992, Gaussian, Inc.),
 the Gaussian 90(TM) system (copyright 1990, Gaussian, Inc.),
 the Gaussian 88(TM) system (copyright 1988, Gaussian, Inc.),
 the Gaussian 86(TM) system (copyright 1986, Carnegie Mellon
 University), and the Gaussian 82(TM) system (copyright 1983,
 Carnegie Mellon University). Gaussian is a federally registered
 trademark of Gaussian, Inc.
  
 This software contains proprietary and confidential information,
 including trade secrets, belonging to Gaussian, Inc.
  
 This software is provided under written license and may be
 used, copied, transmitted, or stored only in accord with that
 written license.
  
 The following legend is applicable only to US Government
 contracts under FAR:
  
                    RESTRICTED RIGHTS LEGEND
  
 Use, reproduction and disclosure by the US Government is
 subject to restrictions as set forth in subparagraphs (a)
 and (c) of the Commercial Computer Software - Restricted
 Rights clause in FAR 52.227-19.
  
 Gaussian, Inc.
 340 Quinnipiac St., Bldg. 40, Wallingford CT 06492
  
  
 ---------------------------------------------------------------
 Warning -- This program may not be used in any manner that
 competes with the business of Gaussian, Inc. or will provide
 assistance to any competitor of Gaussian, Inc.  The licensee
 of this program is prohibited from giving any competitor of
 Gaussian, Inc. access to this program.  By using this program,
 the user acknowledges that Gaussian, Inc. is engaged in the
 business of creating and licensing software in the field of
 computational chemistry and represents and warrants to the
 licensee that it is not a competitor of Gaussian, Inc. and that
 it will not use this program in any manner prohibited above.
 ---------------------------------------------------------------
  

 Cite this work as:
 Gaussian 16, Revision C.01,
 M. J. Frisch, G. W. Trucks, H. B. Schlegel, G. E. Scuseria, 
 M. A. Robb, J. R. Cheeseman, G. Scalmani, V. Barone, 
 G. A. Petersson, H. Nakatsuji, X. Li, M. Caricato, A. V. Marenich, 
 J. Bloino, B. G. Janesko, R. Gomperts, B. Mennucci, H. P. Hratchian, 
 J. V. Ortiz, A. F. Izmaylov, J. L. Sonnenberg, D. Williams-Young, 
 F. Ding, F. Lipparini, F. Egidi, J. Goings, B. Peng, A. Petrone, 
 T. Henderson, D. Ranasinghe, V. G. Zakrzewski, J. Gao, N. Rega, 
 G. Zheng, W. Liang, M. Hada, M. Ehara, K. Toyota, R. Fukuda, 
 J. Hasegawa, M. Ishida, T. Nakajima, Y. Honda, O. Kitao, H. Nakai, 
 T. Vreven, K. Throssell, J. A. Montgomery, Jr., J. E. Peralta, 
 F. Ogliaro, M. J. Bearpark, J. J. Heyd, E. N. Brothers, K. N. Kudin, 
 V. N. Staroverov, T. A. Keith, R. Kobayashi, J. Normand, 
 K. Raghavachari, A. P. Rendell, J. C. Burant, S. S. Iyengar, 
 J. Tomasi, M. Cossi, J. M. Millam, M. Klene, C. Adamo, R. Cammi, 
 J. W. Ochterski, R. L. Martin, K. Morokuma, O. Farkas, 
 J. B. Foresman, and D. J. Fox, Gaussian, Inc., Wallingford CT, 2019.
 
 ******************************************
 Gaussian 16:  ES64L-G16RevC.01  3-Jul-2019
                24-Apr-2025 
 ******************************************
 %chk=5_global_opt
 %mem=120GB
 %CPU=0-39
 SetSPE:  set environment variable "MP_BIND" = "yes"
 SetSPE:  set environment variable "MP_BLIST" = "0,1,2,3,4,5,6,7,8,9,10,11,12,13,14,15,16,17,18,19,20,21,22,23,24,25,26,27,28,29,30,31,32,33,34,35,36,37,38,39"
 Will use up to   40 processors via shared memory.
 ------------------------------------------------
 #p wB97XD/Gen SCRF(SMD,Solvent=Ethanol) opt freq
 ------------------------------------------------
 1/18=20,19=15,26=3,38=1/1,3;
 2/9=110,12=2,17=6,18=5,40=1/2;
 3/5=7,11=2,25=1,30=1,70=32201,71=1,72=4,74=-58/1,2,3;
 4//1;
 5/5=2,38=5,53=4/2;
 6/7=2,8=2,9=2,10=2,28=1/1;
 7//1,2,3,16;
 1/18=20,19=15,26=3/3(2);
 2/9=110/2;
 99//99;
 2/9=110/2;
 3/5=7,6=1,11=2,25=1,30=1,70=32205,71=1,72=4,74=-58,82=7/1,2,3;
 4/5=5,16=3,69=1/1;
 5/5=2,38=5,53=4/2;
 7//1,2,3,16;
 1/18=20,19=15,26=3/3(-5);
 2/9=110/2;
 6/7=2,8=2,9=2,10=2,19=2,28=1/1;
 99/9=1/99;
 Leave Link    1 at Thu Apr 24 14:36:52 2025, MaxMem= 16106127360 cpu:               0.4 elap:               0.0
 (Enter /cm/shared/apps/Gaussian/g16-C01/g16/l101.exe)
 ---------
 5 to 9 TS
 ---------
 Symbolic Z-matrix:
 Charge =  0 Multiplicity = 1
 C                     1.48898   0.99829   0.27356 
 C                     0.78751   0.27583   1.40985 
 H                     1.49311  -0.44952   1.84727 
 F                     0.40757   1.10683   2.43192 
 C                    -0.3863   -0.46127   0.80993 
 C                    -1.66083  -0.11299   1.05541 
 N                    -0.01472  -1.53364   0.02666 
 H                    -0.73716  -2.23231  -0.09386 
 C                     1.2535   -1.9215   -0.35622 
 C                     3.73015  -2.87207  -1.26089 
 C                     2.31479  -1.01865  -0.60076 
 C                     1.45939  -3.28046  -0.61794 
 C                     2.67797  -3.75499  -1.0482 
 C                     3.53596  -1.52493  -1.06172 
 H                     0.63653  -3.96457  -0.45898 
 H                     2.81072  -4.81194  -1.2225 
 H                     4.3271   -0.81538  -1.24772 
 H                     4.68709  -3.23878  -1.59854 
 N                     2.20403   0.34624  -0.5509 
 C                     1.35869   2.44441   0.10364 
 C                     1.1782    5.19222  -0.28726 
 C                     0.20018   3.13058   0.46213 
 C                     2.41843   3.14926  -0.46955 
 C                     2.32919   4.51365  -0.65713 
 C                     0.11525   4.49631   0.26315 
 H                    -0.6428    2.59934   0.87338 
 H                     3.30577   2.6056   -0.75351 
 H                     3.15776   5.05258  -1.09269 
 H                    -0.78782   5.01997   0.54021 
 H                     1.10921   6.26037  -0.43199 
 C                    -2.85227  -0.7103    0.47647 
 C                    -5.21084  -1.85344  -0.55461 
 C                    -4.02793  -0.74908   1.23217 
 C                    -2.89555  -1.22583  -0.82027 
 C                    -4.05579  -1.78664  -1.32106 
 C                    -5.17902  -1.31575   0.7287 
 H                    -4.02442  -0.33704   2.2313 
 H                    -2.03103  -1.14397  -1.46329 
 H                    -4.06292  -2.17384  -2.33067 
 H                    -6.07287  -1.34244   1.3362 
 C                    -6.47057  -2.46257  -1.09006 
 H                    -6.30078  -2.9186   -2.06231 
 H                    -7.24303  -1.70091  -1.19628 
 H                    -6.84721  -3.2233   -0.40747 
 H                    -1.83211   0.65003   1.80026 
 
 ITRead=  0  0  0  0  0  0  0  0  0  0  0  0  0  0  0  0  0  0  0  0
 ITRead=  0  0  0  0  0  0  0  0  0  0  0  0  0  0  0  0  0  0  0  0
 ITRead=  0  0  0  0  0
 MicOpt= -1 -1 -1 -1 -1 -1 -1 -1 -1 -1 -1 -1 -1 -1 -1 -1 -1 -1 -1 -1
 MicOpt= -1 -1 -1 -1 -1 -1 -1 -1 -1 -1 -1 -1 -1 -1 -1 -1 -1 -1 -1 -1
 MicOpt= -1 -1 -1 -1 -1
 NAtoms=     45 NQM=       45 NQMF=       0 NMMI=      0 NMMIF=      0
                NMic=       0 NMicF=      0.
                    Isotopes and Nuclear Properties:
 (Nuclear quadrupole moments (NQMom) in fm**2, nuclear magnetic moments (NMagM)
  in nuclear magnetons)

  Atom         1           2           3           4           5           6           7           8           9          10
 IAtWgt=          12          12           1          19          12          12          14           1          12          12
 AtmWgt=  12.0000000  12.0000000   1.0078250  18.9984032  12.0000000  12.0000000  14.0030740   1.0078250  12.0000000  12.0000000
 NucSpn=           0           0           1           1           0           0           2           1           0           0
 AtZEff=  -0.0000000  -0.0000000  -0.0000000  -0.0000000  -0.0000000  -0.0000000  -0.0000000  -0.0000000  -0.0000000  -0.0000000
 NQMom=    0.0000000   0.0000000   0.0000000   0.0000000   0.0000000   0.0000000   2.0440000   0.0000000   0.0000000   0.0000000
 NMagM=    0.0000000   0.0000000   2.7928460   2.6288670   0.0000000   0.0000000   0.4037610   2.7928460   0.0000000   0.0000000
 AtZNuc=   6.0000000   6.0000000   1.0000000   9.0000000   6.0000000   6.0000000   7.0000000   1.0000000   6.0000000   6.0000000

  Atom        11          12          13          14          15          16          17          18          19          20
 IAtWgt=          12          12          12          12           1           1           1           1          14          12
 AtmWgt=  12.0000000  12.0000000  12.0000000  12.0000000   1.0078250   1.0078250   1.0078250   1.0078250  14.0030740  12.0000000
 NucSpn=           0           0           0           0           1           1           1           1           2           0
 AtZEff=  -0.0000000  -0.0000000  -0.0000000  -0.0000000  -0.0000000  -0.0000000  -0.0000000  -0.0000000  -0.0000000  -0.0000000
 NQMom=    0.0000000   0.0000000   0.0000000   0.0000000   0.0000000   0.0000000   0.0000000   0.0000000   2.0440000   0.0000000
 NMagM=    0.0000000   0.0000000   0.0000000   0.0000000   2.7928460   2.7928460   2.7928460   2.7928460   0.4037610   0.0000000
 AtZNuc=   6.0000000   6.0000000   6.0000000   6.0000000   1.0000000   1.0000000   1.0000000   1.0000000   7.0000000   6.0000000

  Atom        21          22          23          24          25          26          27          28          29          30
 IAtWgt=          12          12          12          12          12           1           1           1           1           1
 AtmWgt=  12.0000000  12.0000000  12.0000000  12.0000000  12.0000000   1.0078250   1.0078250   1.0078250   1.0078250   1.0078250
 NucSpn=           0           0           0           0           0           1           1           1           1           1
 AtZEff=  -0.0000000  -0.0000000  -0.0000000  -0.0000000  -0.0000000  -0.0000000  -0.0000000  -0.0000000  -0.0000000  -0.0000000
 NQMom=    0.0000000   0.0000000   0.0000000   0.0000000   0.0000000   0.0000000   0.0000000   0.0000000   0.0000000   0.0000000
 NMagM=    0.0000000   0.0000000   0.0000000   0.0000000   0.0000000   2.7928460   2.7928460   2.7928460   2.7928460   2.7928460
 AtZNuc=   6.0000000   6.0000000   6.0000000   6.0000000   6.0000000   1.0000000   1.0000000   1.0000000   1.0000000   1.0000000

  Atom        31          32          33          34          35          36          37          38          39          40
 IAtWgt=          12          12          12          12          12          12           1           1           1           1
 AtmWgt=  12.0000000  12.0000000  12.0000000  12.0000000  12.0000000  12.0000000   1.0078250   1.0078250   1.0078250   1.0078250
 NucSpn=           0           0           0           0           0           0           1           1           1           1
 AtZEff=  -0.0000000  -0.0000000  -0.0000000  -0.0000000  -0.0000000  -0.0000000  -0.0000000  -0.0000000  -0.0000000  -0.0000000
 NQMom=    0.0000000   0.0000000   0.0000000   0.0000000   0.0000000   0.0000000   0.0000000   0.0000000   0.0000000   0.0000000
 NMagM=    0.0000000   0.0000000   0.0000000   0.0000000   0.0000000   0.0000000   2.7928460   2.7928460   2.7928460   2.7928460
 AtZNuc=   6.0000000   6.0000000   6.0000000   6.0000000   6.0000000   6.0000000   1.0000000   1.0000000   1.0000000   1.0000000

  Atom        41          42          43          44          45
 IAtWgt=          12           1           1           1           1
 AtmWgt=  12.0000000   1.0078250   1.0078250   1.0078250   1.0078250
 NucSpn=           0           1           1           1           1
 AtZEff=  -0.0000000  -0.0000000  -0.0000000  -0.0000000  -0.0000000
 NQMom=    0.0000000   0.0000000   0.0000000   0.0000000   0.0000000
 NMagM=    0.0000000   2.7928460   2.7928460   2.7928460   2.7928460
 AtZNuc=   6.0000000   1.0000000   1.0000000   1.0000000   1.0000000
 Leave Link  101 at Thu Apr 24 14:36:53 2025, MaxMem= 16106127360 cpu:               0.7 elap:               0.3
 (Enter /cm/shared/apps/Gaussian/g16-C01/g16/l103.exe)

 GradGradGradGradGradGradGradGradGradGradGradGradGradGradGradGradGradGrad
 Berny optimization.
 Initialization pass.
                           ----------------------------
                           !    Initial Parameters    !
                           ! (Angstroms and Degrees)  !
 --------------------------                            --------------------------
 ! Name  Definition              Value          Derivative Info.                !
 --------------------------------------------------------------------------------
 ! R1    R(1,2)                  1.5183         estimate D2E/DX2                !
 ! R2    R(1,19)                 1.2713         estimate D2E/DX2                !
 ! R3    R(1,20)                 1.4619         estimate D2E/DX2                !
 ! R4    R(2,3)                  1.1024         estimate D2E/DX2                !
 ! R5    R(2,4)                  1.371          estimate D2E/DX2                !
 ! R6    R(2,5)                  1.5103         estimate D2E/DX2                !
 ! R7    R(5,6)                  1.3439         estimate D2E/DX2                !
 ! R8    R(5,7)                  1.379          estimate D2E/DX2                !
 ! R9    R(6,31)                 1.4531         estimate D2E/DX2                !
 ! R10   R(6,45)                 1.08           estimate D2E/DX2                !
 ! R11   R(7,8)                  1.0122         estimate D2E/DX2                !
 ! R12   R(7,9)                  1.3804         estimate D2E/DX2                !
 ! R13   R(9,11)                 1.4147         estimate D2E/DX2                !
 ! R14   R(9,12)                 1.3992         estimate D2E/DX2                !
 ! R15   R(10,13)                1.3899         estimate D2E/DX2                !
 ! R16   R(10,14)                1.3756         estimate D2E/DX2                !
 ! R17   R(10,18)                1.079          estimate D2E/DX2                !
 ! R18   R(11,14)                1.4            estimate D2E/DX2                !
 ! R19   R(11,19)                1.3703         estimate D2E/DX2                !
 ! R20   R(12,13)                1.3767         estimate D2E/DX2                !
 ! R21   R(12,15)                1.0818         estimate D2E/DX2                !
 ! R22   R(13,16)                1.0794         estimate D2E/DX2                !
 ! R23   R(14,17)                1.0789         estimate D2E/DX2                !
 ! R24   R(20,22)                1.3934         estimate D2E/DX2                !
 ! R25   R(20,23)                1.3959         estimate D2E/DX2                !
 ! R26   R(21,24)                1.3864         estimate D2E/DX2                !
 ! R27   R(21,25)                1.3846         estimate D2E/DX2                !
 ! R28   R(21,30)                1.0801         estimate D2E/DX2                !
 ! R29   R(22,25)                1.3828         estimate D2E/DX2                !
 ! R30   R(22,26)                1.0779         estimate D2E/DX2                !
 ! R31   R(23,24)                1.3801         estimate D2E/DX2                !
 ! R32   R(23,27)                1.0787         estimate D2E/DX2                !
 ! R33   R(24,28)                1.0801         estimate D2E/DX2                !
 ! R34   R(25,29)                1.0801         estimate D2E/DX2                !
 ! R35   R(31,33)                1.3981         estimate D2E/DX2                !
 ! R36   R(31,34)                1.3961         estimate D2E/DX2                !
 ! R37   R(32,35)                1.3878         estimate D2E/DX2                !
 ! R38   R(32,36)                1.3918         estimate D2E/DX2                !
 ! R39   R(32,41)                1.4982         estimate D2E/DX2                !
 ! R40   R(33,36)                1.3783         estimate D2E/DX2                !
 ! R41   R(33,37)                1.0808         estimate D2E/DX2                !
 ! R42   R(34,35)                1.3825         estimate D2E/DX2                !
 ! R43   R(34,38)                1.0805         estimate D2E/DX2                !
 ! R44   R(35,39)                1.0813         estimate D2E/DX2                !
 ! R45   R(36,40)                1.0811         estimate D2E/DX2                !
 ! R46   R(41,42)                1.0872         estimate D2E/DX2                !
 ! R47   R(41,43)                1.09           estimate D2E/DX2                !
 ! R48   R(41,44)                1.0893         estimate D2E/DX2                !
 ! A1    A(2,1,19)             120.0764         estimate D2E/DX2                !
 ! A2    A(2,1,20)             121.0994         estimate D2E/DX2                !
 ! A3    A(19,1,20)            118.8241         estimate D2E/DX2                !
 ! A4    A(1,2,3)              108.3201         estimate D2E/DX2                !
 ! A5    A(1,2,4)              113.4255         estimate D2E/DX2                !
 ! A6    A(1,2,5)              107.0994         estimate D2E/DX2                !
 ! A7    A(3,2,4)              106.2834         estimate D2E/DX2                !
 ! A8    A(3,2,5)              109.5078         estimate D2E/DX2                !
 ! A9    A(4,2,5)              112.1213         estimate D2E/DX2                !
 ! A10   A(2,5,6)              122.5513         estimate D2E/DX2                !
 ! A11   A(2,5,7)              113.3117         estimate D2E/DX2                !
 ! A12   A(6,5,7)              124.1148         estimate D2E/DX2                !
 ! A13   A(5,6,31)             126.7497         estimate D2E/DX2                !
 ! A14   A(5,6,45)             117.355          estimate D2E/DX2                !
 ! A15   A(31,6,45)            115.7959         estimate D2E/DX2                !
 ! A16   A(5,7,8)              114.3356         estimate D2E/DX2                !
 ! A17   A(5,7,9)              128.5815         estimate D2E/DX2                !
 ! A18   A(8,7,9)              115.3892         estimate D2E/DX2                !
 ! A19   A(7,9,11)             123.9093         estimate D2E/DX2                !
 ! A20   A(7,9,12)             117.3864         estimate D2E/DX2                !
 ! A21   A(11,9,12)            118.4987         estimate D2E/DX2                !
 ! A22   A(13,10,14)           119.5434         estimate D2E/DX2                !
 ! A23   A(13,10,18)           120.2233         estimate D2E/DX2                !
 ! A24   A(14,10,18)           120.2225         estimate D2E/DX2                !
 ! A25   A(9,11,14)            118.7176         estimate D2E/DX2                !
 ! A26   A(9,11,19)            124.6637         estimate D2E/DX2                !
 ! A27   A(14,11,19)           116.2758         estimate D2E/DX2                !
 ! A28   A(9,12,13)            121.5675         estimate D2E/DX2                !
 ! A29   A(9,12,15)            118.3454         estimate D2E/DX2                !
 ! A30   A(13,12,15)           120.0801         estimate D2E/DX2                !
 ! A31   A(10,13,12)           119.9297         estimate D2E/DX2                !
 ! A32   A(10,13,16)           120.2784         estimate D2E/DX2                !
 ! A33   A(12,13,16)           119.7915         estimate D2E/DX2                !
 ! A34   A(10,14,11)           121.666          estimate D2E/DX2                !
 ! A35   A(10,14,17)           121.0377         estimate D2E/DX2                !
 ! A36   A(11,14,17)           117.2941         estimate D2E/DX2                !
 ! A37   A(1,19,11)            125.4471         estimate D2E/DX2                !
 ! A38   A(1,20,22)            122.096          estimate D2E/DX2                !
 ! A39   A(1,20,23)            118.6575         estimate D2E/DX2                !
 ! A40   A(22,20,23)           119.2238         estimate D2E/DX2                !
 ! A41   A(24,21,25)           119.8284         estimate D2E/DX2                !
 ! A42   A(24,21,30)           120.0862         estimate D2E/DX2                !
 ! A43   A(25,21,30)           120.0849         estimate D2E/DX2                !
 ! A44   A(20,22,25)           120.0284         estimate D2E/DX2                !
 ! A45   A(20,22,26)           120.376          estimate D2E/DX2                !
 ! A46   A(25,22,26)           119.5794         estimate D2E/DX2                !
 ! A47   A(20,23,24)           120.3925         estimate D2E/DX2                !
 ! A48   A(20,23,27)           118.5637         estimate D2E/DX2                !
 ! A49   A(24,23,27)           121.0423         estimate D2E/DX2                !
 ! A50   A(21,24,23)           120.086          estimate D2E/DX2                !
 ! A51   A(21,24,28)           120.0149         estimate D2E/DX2                !
 ! A52   A(23,24,28)           119.8991         estimate D2E/DX2                !
 ! A53   A(21,25,22)           120.4294         estimate D2E/DX2                !
 ! A54   A(21,25,29)           120.0122         estimate D2E/DX2                !
 ! A55   A(22,25,29)           119.5584         estimate D2E/DX2                !
 ! A56   A(6,31,33)            119.0468         estimate D2E/DX2                !
 ! A57   A(6,31,34)            123.1793         estimate D2E/DX2                !
 ! A58   A(33,31,34)           117.7566         estimate D2E/DX2                !
 ! A59   A(35,32,36)           118.1388         estimate D2E/DX2                !
 ! A60   A(35,32,41)           121.4655         estimate D2E/DX2                !
 ! A61   A(36,32,41)           120.3869         estimate D2E/DX2                !
 ! A62   A(31,33,36)           121.0807         estimate D2E/DX2                !
 ! A63   A(31,33,37)           119.1027         estimate D2E/DX2                !
 ! A64   A(36,33,37)           119.8124         estimate D2E/DX2                !
 ! A65   A(31,34,35)           120.8126         estimate D2E/DX2                !
 ! A66   A(31,34,38)           119.9963         estimate D2E/DX2                !
 ! A67   A(35,34,38)           119.1179         estimate D2E/DX2                !
 ! A68   A(32,35,34)           121.1935         estimate D2E/DX2                !
 ! A69   A(32,35,39)           119.5319         estimate D2E/DX2                !
 ! A70   A(34,35,39)           119.2734         estimate D2E/DX2                !
 ! A71   A(32,36,33)           120.9817         estimate D2E/DX2                !
 ! A72   A(32,36,40)           119.3213         estimate D2E/DX2                !
 ! A73   A(33,36,40)           119.6968         estimate D2E/DX2                !
 ! A74   A(32,41,42)           111.0283         estimate D2E/DX2                !
 ! A75   A(32,41,43)           110.2794         estimate D2E/DX2                !
 ! A76   A(32,41,44)           110.5312         estimate D2E/DX2                !
 ! A77   A(42,41,43)           108.4587         estimate D2E/DX2                !
 ! A78   A(42,41,44)           108.7507         estimate D2E/DX2                !
 ! A79   A(43,41,44)           107.6995         estimate D2E/DX2                !
 ! D1    D(19,1,2,3)            43.3191         estimate D2E/DX2                !
 ! D2    D(19,1,2,4)           161.0518         estimate D2E/DX2                !
 ! D3    D(19,1,2,5)           -74.7082         estimate D2E/DX2                !
 ! D4    D(20,1,2,3)          -136.7083         estimate D2E/DX2                !
 ! D5    D(20,1,2,4)           -18.9756         estimate D2E/DX2                !
 ! D6    D(20,1,2,5)           105.2644         estimate D2E/DX2                !
 ! D7    D(2,1,19,11)            6.7805         estimate D2E/DX2                !
 ! D8    D(20,1,19,11)        -173.1927         estimate D2E/DX2                !
 ! D9    D(2,1,20,22)          -31.7548         estimate D2E/DX2                !
 ! D10   D(2,1,20,23)          149.9917         estimate D2E/DX2                !
 ! D11   D(19,1,20,22)         148.2181         estimate D2E/DX2                !
 ! D12   D(19,1,20,23)         -30.0354         estimate D2E/DX2                !
 ! D13   D(1,2,5,6)           -111.3547         estimate D2E/DX2                !
 ! D14   D(1,2,5,7)             70.2989         estimate D2E/DX2                !
 ! D15   D(3,2,5,6)            131.3952         estimate D2E/DX2                !
 ! D16   D(3,2,5,7)            -46.9513         estimate D2E/DX2                !
 ! D17   D(4,2,5,6)             13.6779         estimate D2E/DX2                !
 ! D18   D(4,2,5,7)           -164.6686         estimate D2E/DX2                !
 ! D19   D(2,5,6,31)           176.5925         estimate D2E/DX2                !
 ! D20   D(2,5,6,45)            -7.2025         estimate D2E/DX2                !
 ! D21   D(7,5,6,31)            -5.2418         estimate D2E/DX2                !
 ! D22   D(7,5,6,45)           170.9632         estimate D2E/DX2                !
 ! D23   D(2,5,7,8)            157.9905         estimate D2E/DX2                !
 ! D24   D(2,5,7,9)             -6.3269         estimate D2E/DX2                !
 ! D25   D(6,5,7,8)            -20.326          estimate D2E/DX2                !
 ! D26   D(6,5,7,9)            175.3566         estimate D2E/DX2                !
 ! D27   D(5,6,31,33)          148.7023         estimate D2E/DX2                !
 ! D28   D(5,6,31,34)          -32.8475         estimate D2E/DX2                !
 ! D29   D(45,6,31,33)         -27.554          estimate D2E/DX2                !
 ! D30   D(45,6,31,34)         150.8961         estimate D2E/DX2                !
 ! D31   D(5,7,9,11)           -33.0363         estimate D2E/DX2                !
 ! D32   D(5,7,9,12)           152.2633         estimate D2E/DX2                !
 ! D33   D(8,7,9,11)           162.784          estimate D2E/DX2                !
 ! D34   D(8,7,9,12)           -11.9165         estimate D2E/DX2                !
 ! D35   D(7,9,11,14)         -176.2284         estimate D2E/DX2                !
 ! D36   D(7,9,11,19)           -3.2165         estimate D2E/DX2                !
 ! D37   D(12,9,11,14)          -1.5829         estimate D2E/DX2                !
 ! D38   D(12,9,11,19)         171.429          estimate D2E/DX2                !
 ! D39   D(7,9,12,13)          177.8134         estimate D2E/DX2                !
 ! D40   D(7,9,12,15)           -3.1522         estimate D2E/DX2                !
 ! D41   D(11,9,12,13)           2.8173         estimate D2E/DX2                !
 ! D42   D(11,9,12,15)        -178.1484         estimate D2E/DX2                !
 ! D43   D(14,10,13,12)         -1.1656         estimate D2E/DX2                !
 ! D44   D(14,10,13,16)        178.6058         estimate D2E/DX2                !
 ! D45   D(18,10,13,12)       -179.971          estimate D2E/DX2                !
 ! D46   D(18,10,13,16)         -0.1996         estimate D2E/DX2                !
 ! D47   D(13,10,14,11)          2.3886         estimate D2E/DX2                !
 ! D48   D(13,10,14,17)       -178.1692         estimate D2E/DX2                !
 ! D49   D(18,10,14,11)       -178.806          estimate D2E/DX2                !
 ! D50   D(18,10,14,17)          0.6362         estimate D2E/DX2                !
 ! D51   D(9,11,14,10)          -0.9864         estimate D2E/DX2                !
 ! D52   D(9,11,14,17)         179.5514         estimate D2E/DX2                !
 ! D53   D(19,11,14,10)       -174.5788         estimate D2E/DX2                !
 ! D54   D(19,11,14,17)          5.9589         estimate D2E/DX2                !
 ! D55   D(9,11,19,1)           36.7937         estimate D2E/DX2                !
 ! D56   D(14,11,19,1)        -150.0403         estimate D2E/DX2                !
 ! D57   D(9,12,13,10)          -1.4566         estimate D2E/DX2                !
 ! D58   D(9,12,13,16)         178.7709         estimate D2E/DX2                !
 ! D59   D(15,12,13,10)        179.5256         estimate D2E/DX2                !
 ! D60   D(15,12,13,16)         -0.2469         estimate D2E/DX2                !
 ! D61   D(1,20,22,25)        -178.9773         estimate D2E/DX2                !
 ! D62   D(1,20,22,26)          -0.4461         estimate D2E/DX2                !
 ! D63   D(23,20,22,25)         -0.7333         estimate D2E/DX2                !
 ! D64   D(23,20,22,26)        177.7978         estimate D2E/DX2                !
 ! D65   D(1,20,23,24)         179.4518         estimate D2E/DX2                !
 ! D66   D(1,20,23,27)          -0.9962         estimate D2E/DX2                !
 ! D67   D(22,20,23,24)          1.1471         estimate D2E/DX2                !
 ! D68   D(22,20,23,27)       -179.3009         estimate D2E/DX2                !
 ! D69   D(25,21,24,23)         -0.4006         estimate D2E/DX2                !
 ! D70   D(25,21,24,28)        179.6038         estimate D2E/DX2                !
 ! D71   D(30,21,24,23)        179.8612         estimate D2E/DX2                !
 ! D72   D(30,21,24,28)         -0.1344         estimate D2E/DX2                !
 ! D73   D(24,21,25,22)          0.8146         estimate D2E/DX2                !
 ! D74   D(24,21,25,29)       -179.1867         estimate D2E/DX2                !
 ! D75   D(30,21,25,22)       -179.4472         estimate D2E/DX2                !
 ! D76   D(30,21,25,29)          0.5515         estimate D2E/DX2                !
 ! D77   D(20,22,25,21)         -0.2414         estimate D2E/DX2                !
 ! D78   D(20,22,25,29)        179.7599         estimate D2E/DX2                !
 ! D79   D(26,22,25,21)       -178.7843         estimate D2E/DX2                !
 ! D80   D(26,22,25,29)          1.217          estimate D2E/DX2                !
 ! D81   D(20,23,24,21)         -0.5835         estimate D2E/DX2                !
 ! D82   D(20,23,24,28)        179.4121         estimate D2E/DX2                !
 ! D83   D(27,23,24,21)        179.8758         estimate D2E/DX2                !
 ! D84   D(27,23,24,28)         -0.1286         estimate D2E/DX2                !
 ! D85   D(6,31,33,36)        -179.4479         estimate D2E/DX2                !
 ! D86   D(6,31,33,37)          -0.1935         estimate D2E/DX2                !
 ! D87   D(34,31,33,36)          2.0179         estimate D2E/DX2                !
 ! D88   D(34,31,33,37)       -178.7276         estimate D2E/DX2                !
 ! D89   D(6,31,34,35)         179.8474         estimate D2E/DX2                !
 ! D90   D(6,31,34,38)          -3.2895         estimate D2E/DX2                !
 ! D91   D(33,31,34,35)         -1.6837         estimate D2E/DX2                !
 ! D92   D(33,31,34,38)        175.1794         estimate D2E/DX2                !
 ! D93   D(36,32,35,34)          1.212          estimate D2E/DX2                !
 ! D94   D(36,32,35,39)       -178.3893         estimate D2E/DX2                !
 ! D95   D(41,32,35,34)       -179.8616         estimate D2E/DX2                !
 ! D96   D(41,32,35,39)          0.5371         estimate D2E/DX2                !
 ! D97   D(35,32,36,33)         -0.8792         estimate D2E/DX2                !
 ! D98   D(35,32,36,40)        178.9723         estimate D2E/DX2                !
 ! D99   D(41,32,36,33)       -179.8176         estimate D2E/DX2                !
 ! D100  D(41,32,36,40)          0.0339         estimate D2E/DX2                !
 ! D101  D(35,32,41,42)          6.5547         estimate D2E/DX2                !
 ! D102  D(35,32,41,43)       -113.6888         estimate D2E/DX2                !
 ! D103  D(35,32,41,44)        127.3328         estimate D2E/DX2                !
 ! D104  D(36,32,41,42)       -174.5429         estimate D2E/DX2                !
 ! D105  D(36,32,41,43)         65.2137         estimate D2E/DX2                !
 ! D106  D(36,32,41,44)        -53.7647         estimate D2E/DX2                !
 ! D107  D(31,33,36,32)         -0.7544         estimate D2E/DX2                !
 ! D108  D(31,33,36,40)        179.3946         estimate D2E/DX2                !
 ! D109  D(37,33,36,32)        179.9963         estimate D2E/DX2                !
 ! D110  D(37,33,36,40)          0.1454         estimate D2E/DX2                !
 ! D111  D(31,34,35,32)          0.0838         estimate D2E/DX2                !
 ! D112  D(31,34,35,39)        179.6862         estimate D2E/DX2                !
 ! D113  D(38,34,35,32)       -176.8064         estimate D2E/DX2                !
 ! D114  D(38,34,35,39)          2.7959         estimate D2E/DX2                !
 --------------------------------------------------------------------------------
 Trust Radius=3.00D-01 FncErr=1.00D-07 GrdErr=1.00D-06 EigMax=2.50D+02 EigMin=1.00D-04
 Number of steps in this run=    251 maximum allowed number of steps=    270.
 GradGradGradGradGradGradGradGradGradGradGradGradGradGradGradGradGradGrad

 Leave Link  103 at Thu Apr 24 14:36:53 2025, MaxMem= 16106127360 cpu:               0.4 elap:               0.0
 (Enter /cm/shared/apps/Gaussian/g16-C01/g16/l202.exe)
                          Input orientation:                          
 ---------------------------------------------------------------------
 Center     Atomic      Atomic             Coordinates (Angstroms)
 Number     Number       Type             X           Y           Z
 ---------------------------------------------------------------------
      1          6           0        1.488976    0.998294    0.273561
      2          6           0        0.787509    0.275834    1.409846
      3          1           0        1.493114   -0.449518    1.847268
      4          9           0        0.407573    1.106833    2.431915
      5          6           0       -0.386301   -0.461266    0.809925
      6          6           0       -1.660825   -0.112995    1.055414
      7          7           0       -0.014725   -1.533638    0.026657
      8          1           0       -0.737160   -2.232307   -0.093856
      9          6           0        1.253502   -1.921501   -0.356219
     10          6           0        3.730149   -2.872070   -1.260890
     11          6           0        2.314795   -1.018654   -0.600762
     12          6           0        1.459389   -3.280458   -0.617937
     13          6           0        2.677971   -3.754991   -1.048203
     14          6           0        3.535955   -1.524935   -1.061723
     15          1           0        0.636532   -3.964573   -0.458983
     16          1           0        2.810721   -4.811937   -1.222504
     17          1           0        4.327100   -0.815384   -1.247725
     18          1           0        4.687091   -3.238783   -1.598543
     19          7           0        2.204028    0.346237   -0.550897
     20          6           0        1.358685    2.444414    0.103641
     21          6           0        1.178196    5.192217   -0.287257
     22          6           0        0.200182    3.130583    0.462133
     23          6           0        2.418432    3.149256   -0.469552
     24          6           0        2.329191    4.513648   -0.657132
     25          6           0        0.115255    4.496307    0.263147
     26          1           0       -0.642803    2.599341    0.873377
     27          1           0        3.305772    2.605596   -0.753514
     28          1           0        3.157759    5.052584   -1.092693
     29          1           0       -0.787821    5.019967    0.540211
     30          1           0        1.109212    6.260371   -0.431995
     31          6           0       -2.852271   -0.710300    0.476471
     32          6           0       -5.210835   -1.853441   -0.554613
     33          6           0       -4.027929   -0.749083    1.232167
     34          6           0       -2.895552   -1.225833   -0.820272
     35          6           0       -4.055790   -1.786640   -1.321059
     36          6           0       -5.179016   -1.315753    0.728697
     37          1           0       -4.024424   -0.337039    2.231298
     38          1           0       -2.031032   -1.143969   -1.463288
     39          1           0       -4.062924   -2.173842   -2.330669
     40          1           0       -6.072874   -1.342435    1.336196
     41          6           0       -6.470565   -2.462574   -1.090065
     42          1           0       -6.300784   -2.918604   -2.062314
     43          1           0       -7.243030   -1.700913   -1.196280
     44          1           0       -6.847209   -3.223295   -0.407471
     45          1           0       -1.832106    0.650029    1.800260
 ---------------------------------------------------------------------
                    Distance matrix (angstroms):
                    1          2          3          4          5
     1  C    0.000000
     2  C    1.518272   0.000000
     3  H    2.138394   1.102430   0.000000
     4  F    2.416548   1.370961   1.985557   0.000000
     5  C    2.436117   1.510315   2.146723   2.391656   0.000000
     6  C    3.430379   2.504226   3.269191   2.767852   1.343863
     7  N    2.955124   2.414742   2.600676   3.596622   1.378971
     8  H    3.940490   3.297955   3.452596   4.340482   2.019037
     9  C    2.996210   2.857344   2.660734   4.202391   2.486188
    10  C    4.728332   5.069641   4.531416   6.364589   5.200521
    11  C    2.348297   2.837402   2.644226   4.165612   3.097845
    12  C    4.370740   4.148559   3.754011   5.445754   3.659673
    13  C    5.074889   5.085608   4.551241   6.395566   4.867343
    14  C    3.512804   4.111615   3.713751   5.377590   4.474209
    15  H    5.088549   4.636418   4.290471   5.841992   3.863869
    16  H    6.143615   6.075201   5.494569   7.359465   5.768887
    17  H    3.695766   4.558744   4.212401   5.709409   5.155140
    18  H    5.628991   6.050593   5.463983   7.310488   6.265352
    19  N    1.271303   2.419917   2.624847   3.564116   3.035408
    20  C    1.461886   2.595218   3.381294   2.848613   3.462194
    21  C    4.242651   5.215709   6.040244   4.967707   5.967690
    22  C    2.498641   3.064753   4.050605   2.831716   3.655995
    23  C    2.458200   3.801132   4.378932   4.078426   4.747574
    24  C    3.732274   4.960671   5.621749   4.984096   5.854564
    25  C    3.758100   4.424844   5.373000   4.034544   5.012789
    26  H    2.732693   2.780698   3.847876   2.399982   3.071992
    27  H    2.634208   4.055807   4.402672   4.559913   5.047909
    28  H    4.592249   5.890512   6.456589   5.962830   6.825163
    29  H    4.629120   5.073926   6.068470   4.507785   5.502533
    30  H    5.322732   6.269813   7.096832   5.937443   6.997094
    31  C    4.669785   3.884797   4.563930   4.213350   2.500843
    32  C    7.328419   6.661309   7.258303   7.017769   5.203484
    33  C    5.865875   4.926506   5.563272   4.955552   3.677306
    34  C    5.036595   4.559974   5.194114   5.189286   3.088437
    35  C    6.406489   5.930361   6.528133   6.509885   4.445544
    36  C    7.072770   6.212611   6.820475   6.322963   4.868970
    37  H    6.001118   4.919867   5.532030   4.665577   3.907898
    38  H    4.471732   4.267893   4.884838   5.117178   2.887684
    39  H    6.904205   6.596898   7.162263   7.309609   5.129699
    40  H    7.986850   7.049047   7.635618   7.013965   5.778454
    41  C    8.785862   8.150341   8.723560   8.511979   6.680828
    42  H    9.026559   8.514941   9.062343   9.022433   7.019215
    43  H    9.257109   8.671158   9.335383   8.920704   7.250953
    44  H    9.368970   8.592757   9.074066   8.913136   7.131213
    45  H    3.671741   2.674851   3.502613   2.371460   2.075112
                    6          7          8          9         10
     6  C    0.000000
     7  N    2.405455   0.000000
     8  H    2.581755   1.012213   0.000000
     9  C    3.709003   1.380373   2.031790   0.000000
    10  C    6.483854   4.180103   4.661343   2.802819   0.000000
    11  C    4.400988   2.466886   3.323302   1.414665   2.423664
    12  C    4.750649   2.374846   2.489601   1.399161   2.395104
    13  C    6.042722   3.652444   3.859076   2.422734   1.389915
    14  C    5.786395   3.713754   4.438092   2.421692   1.375556
    15  H    4.733488   2.563090   2.240780   2.136670   3.377437
    16  H    6.874859   4.504530   4.529437   3.395585   2.147069
    17  H    6.453917   4.581635   5.383848   3.386042   2.141607
    18  H    7.557121   5.258885   5.718355   3.881770   1.078993
    19  N    4.210489   2.964854   3.938066   2.466584   3.631892
    20  C    4.069847   4.209166   5.128674   4.391327   5.979197
    21  C    6.165069   6.838035   7.670042   7.114451   8.514291
    22  C    3.786308   4.689433   5.472506   5.225202   7.173655
    23  C    5.441336   5.300564   6.249810   5.204084   6.213146
    24  C    6.344988   6.521593   7.431534   6.531371   7.541621
    25  C    5.002781   6.035981   6.791783   6.547327   8.347643
    26  H    2.902805   4.265318   4.928414   5.054294   7.322168
    27  H    5.943908   5.363546   6.339224   4.986408   5.517459
    28  H    7.383517   7.395669   8.320920   7.266805   7.947079
    29  H    5.232100   6.618999   7.280115   7.290717   9.270397
    30  H    7.106707   7.887976   8.697643   8.183495   9.537183
    31  C    1.453097   2.988627   2.667484   4.360935   7.142824
    32  C    4.268947   5.238293   4.513269   6.467738   9.026496
    33  C    2.457444   4.263166   3.845445   5.638354   8.420818
    34  C    2.506223   3.018476   2.489844   4.232487   6.841356
    35  C    3.766240   4.267383   3.566223   5.397933   7.861465
    36  C    3.732431   5.216344   4.609419   6.551432   9.260335
    37  H    2.649434   4.729691   4.450223   6.087878   8.874411
    38  H    2.746601   2.537178   2.175759   3.552227   6.018181
    39  H    4.634946   4.728083   4.008423   5.676840   7.897084
    40  H    4.588740   6.201018   5.595244   7.541576  10.255920
    41  C    5.766905   6.617240   5.823863   7.777692  10.210359
    42  H    6.254669   6.767309   5.941359   7.808470  10.063005
    43  H    6.225160   7.332936   6.619974   8.540808  11.035689
    44  H    6.221944   7.051685   6.197831   8.204804  10.617542
    45  H    1.079972   3.349171   3.618624   4.558963   7.260476
                   11         12         13         14         15
    11  C    0.000000
    12  C    2.418217   0.000000
    13  C    2.796362   1.376682   0.000000
    14  C    1.400013   2.755165   2.389450   0.000000
    15  H    3.393392   1.081838   2.135082   3.836898   0.000000
    16  H    3.875758   2.130029   1.079415   3.369896   2.455216
    17  H    2.123499   3.833665   3.376496   1.078874   4.915262
    18  H    3.398871   3.373631   2.146139   2.133206   4.269941
    19  N    1.370286   3.702958   4.158366   2.352925   4.587873
    20  C    3.661034   5.771047   6.442041   4.674859   6.474038
    21  C    6.321793   8.483787   9.103895   7.160932   9.174404
    22  C    4.776768   6.622206   7.472061   5.926497   7.167992
    23  C    4.171263   6.502539   6.933313   4.842270   7.333611
    24  C    5.532608   7.842588   8.285227   6.171260   8.647809
    25  C    5.999927   7.941101   8.739055   7.050661   8.507626
    26  H    4.900037   6.419912   7.422772   6.181932   6.818860
    27  H    3.760393   6.170344   6.398285   4.148405   7.097797
    28  H    6.149188   8.517596   8.820746   6.588455   9.384418
    29  H    6.884257   8.676884   9.567375   8.006058   9.151455
    30  H    7.380116   9.549064  10.156190   8.179035  10.235899
    31  C    5.287162   5.137495   6.494486   6.621110   4.861802
    32  C    7.571929   6.821457   8.129747   8.767634   6.217534
    33  C    6.607756   6.319921   7.694456   7.942053   5.912407
    34  C    5.219083   4.819537   6.124765   6.442984   4.484066
    35  C    6.457010   5.757002   7.020854   7.600680   5.244469
    36  C    7.616622   7.052794   8.416620   8.899443   6.499803
    37  H    6.976450   6.845003   8.207291   8.331531   6.490079
    38  H    4.432365   4.178784   5.400411   5.594437   4.010029
    39  H    6.708378   5.886764   7.041620   7.731382   5.366080
    40  H    8.614501   8.019324   9.385258   9.905196   7.423908
    41  C    8.916663   7.985988   9.239470  10.050394   7.291440
    42  H    8.942827   7.901737   9.074470   9.985236   7.196602
    43  H    9.600632   8.863494  10.132493  10.781261   8.231358
    44  H    9.425504   8.309461   9.561501  10.541469   7.520541
    45  H    5.074071   5.668364   6.918001   6.460456   5.700255
                   16         17         18         19         20
    16  H    0.000000
    17  H    4.274632   0.000000
    18  H    2.477294   2.474981   0.000000
    19  N    5.236973   2.518406   4.485034   0.000000
    20  C    7.518091   4.611286   6.802532   2.354861   0.000000
    21  C   10.179534   6.850501   9.225702   4.960379   2.781330
    22  C    8.528572   5.960346   8.059005   3.576900   1.393368
    23  C    8.006336   4.468438   6.872298   2.812384   1.395857
    24  C    9.355108   5.721802   8.157581   4.170644   2.408814
    25  C    9.803882   6.945246   9.176012   4.716856   2.404543
    26  H    8.440769   6.392132   8.282624   3.899934   2.149989
    27  H    7.448813   3.604228   6.064559   2.521825   2.133505
    28  H    9.871477   5.985352   8.446390   4.832478   3.386802
    29  H   10.617109   7.963068  10.136857   5.655566   3.381058
    30  H   11.230139   7.815787  10.217435   6.015791   3.861433
    31  C    7.195792   7.384258   8.218327   5.266680   5.274787
    32  C    8.575788   9.619260  10.048776   7.734261   7.878036
    33  C    8.324621   8.715547   9.495425   6.573913   6.362987
    34  C    6.751554   7.246922   7.883791   5.343190   5.694108
    35  C    7.504072   8.439286   8.867000   6.657900   7.017701
    36  C    8.936799   9.722286  10.317663   7.675214   7.567767
    37  H    8.869761   9.059821   9.948784   6.855734   6.421937
    38  H    6.079024   6.370264   7.038445   4.581364   5.178990
    39  H    7.445439   8.568003   8.844935   6.985203   7.526487
    40  H    9.874343  10.729114  11.313076   8.655624   8.431340
    41  C    9.574931  10.923720  11.196175   9.133930   9.316685
    42  H    9.343956  10.864576  11.002318   9.234468   9.597958
    43  H   10.524118  11.604081  12.035558   9.687840   9.636547
    44  H    9.821592  11.461643  11.595645   9.730726   9.986034
    45  H    7.779847   7.026626   8.317130   4.680877   4.034785
                   21         22         23         24         25
    21  C    0.000000
    22  C    2.401755   0.000000
    23  C    2.396895   2.406038   0.000000
    24  C    1.386381   2.774582   1.380114   0.000000
    25  C    1.384585   1.382755   2.766952   2.397650   0.000000
    26  H    3.374331   1.077944   3.387776   3.852243   2.132021
    27  H    3.381506   3.376107   1.078691   2.145615   3.845490
    28  H    2.141704   3.854716   2.134845   1.080134   3.377066
    29  H    2.139999   2.133545   3.846978   3.377240   1.080060
    30  H    1.080121   3.379552   3.375574   2.142446   2.140816
    31  C    7.188021   4.906125   6.600867   7.444611   5.996705
    32  C    9.514856   7.426532   9.123592   9.869262   8.327981
    33  C    8.044341   5.789791   7.723242   8.466331   6.754191
    34  C    7.620425   5.496043   6.892230   7.763131   6.556038
    35  C    8.784520   6.743305   8.185578   8.994577   7.706020
    36  C    9.154233   6.984034   8.893443   9.606020   7.875664
    37  H    7.998940   5.744706   7.807640   8.499448   6.661216
    38  H    7.199266   5.192048   6.262349   7.188189   6.276929
    39  H    9.268424   7.356001   8.591106   9.401191   8.287095
    40  H    9.895215   7.753909   9.774369  10.433684   8.575272
    41  C   10.850984   8.842601  10.530524  11.237919   9.676272
    42  H   11.174586   9.231905  10.741534  11.475600  10.077412
    43  H   10.920559   9.027464  10.834949  11.425361   9.730356
    44  H   11.629377   9.528573  11.245683  12.005372  10.417193
    45  H    5.835333   3.474756   5.428191   6.187304   4.576985
                   26         27         28         29         30
    26  H    0.000000
    27  H    4.270604   0.000000
    28  H    4.932352   2.474813   0.000000
    29  H    2.447745   4.925486   4.270251   0.000000
    30  H    4.263413   4.276170   2.468161   2.466277   0.000000
    31  C    3.999126   7.101375   8.473109   6.091139   8.069009
    32  C    6.537075   9.615361  10.863521   8.246541  10.285522
    33  C    4.774909   8.305418   9.523572   6.652747   8.848282
    34  C    4.751345   7.289769   8.725555   6.730784   8.498949
    35  C    5.975020   8.591068   9.942959   7.776493   9.603232
    36  C    5.993841   9.463908  10.647770   7.710997   9.913963
    37  H    4.679919   8.443931   9.575004   6.483277   8.773435
    38  H    4.625965   6.560830   8.090621   6.599522   8.108572
    39  H    6.689276   8.923460  10.290388   8.409467  10.074319
    40  H    6.725881  10.388111  11.489141   8.309364  10.607144
    41  C    7.964979  11.017095  12.214018   9.536236  11.574793
    42  H    8.430822  11.158659  12.407419  10.009336  11.908802
    43  H    8.144855  11.402600  12.401486   9.479207  11.564001
    44  H    8.604553  11.712334  13.002273  10.274515  12.379223
    45  H    2.464422   6.061667   7.256061   4.666328   6.716416
                   31         32         33         34         35
    31  C    0.000000
    32  C    2.816510   0.000000
    33  C    1.398124   2.410696   0.000000
    34  C    1.396134   2.413504   2.392085   0.000000
    35  C    2.416212   1.387815   2.756131   1.382550   0.000000
    36  C    2.417423   1.391763   1.378259   2.760724   2.384296
    37  H    2.143054   3.386495   1.080766   3.372890   3.836869
    38  H    2.150621   3.382335   3.377722   1.080540   2.129061
    39  H    3.389347   2.138862   3.837312   2.131379   1.081337
    40  H    3.392787   2.139952   2.131828   3.841787   3.365553
    41  C    4.314690   1.498222   3.780910   3.792497   2.518210
    42  H    4.818120   2.143764   4.552614   4.000469   2.621221
    43  H    4.801893   2.136543   4.140074   4.389493   3.190833
    44  H    4.801670   2.139129   4.093712   4.447006   3.269655
    45  H    2.154912   4.819606   2.664936   3.393665   4.541449
                   36         37         38         39         40
    36  C    0.000000
    37  H    2.132786   0.000000
    38  H    3.839806   4.274893   0.000000
    39  H    3.367744   4.918015   2.437535   0.000000
    40  H    1.081087   2.451158   4.920669   4.263453   0.000000
    41  C    2.508224   4.640361   4.646232   2.723821   2.701779
    42  H    3.408406   5.502853   4.662505   2.373753   3.753148
    43  H    2.848515   4.895699   5.248467   3.409336   2.812687
    44  H    2.777132   4.823038   5.351067   3.542921   2.679105
    45  H    4.026705   2.442612   3.729443   5.478629   4.708437
                   41         42         43         44         45
    41  C    0.000000
    42  H    1.087225   0.000000
    43  H    1.090005   1.766525   0.000000
    44  H    1.089262   1.769159   1.759699   0.000000
    45  H    6.289481   6.900993   6.616969   6.710289   0.000000
 Stoichiometry    C23H19FN2
 Framework group  C1[X(C23H19FN2)]
 Deg. of freedom   129
 Full point group                 C1      NOp   1
 Largest Abelian subgroup         C1      NOp   1
 Largest concise Abelian subgroup C1      NOp   1
                         Standard orientation:                         
 ---------------------------------------------------------------------
 Center     Atomic      Atomic             Coordinates (Angstroms)
 Number     Number       Type             X           Y           Z
 ---------------------------------------------------------------------
      1          6           0       -2.042841   -0.146534    0.285491
      2          6           0       -1.086554   -0.057625    1.461400
      3          1           0       -1.364049    0.820006    2.068122
      4          9           0       -1.151347   -1.140497    2.299685
      5          6           0        0.298830    0.139678    0.893215
      6          6           0        1.253508   -0.802876    0.971644
      7          7           0        0.484838    1.383752    0.328201
      8          1           0        1.453043    1.671635    0.262813
      9          6           0       -0.444951    2.382662    0.120593
     10          6           0       -2.168252    4.529010   -0.407818
     11          6           0       -1.806949    2.143492   -0.177797
     12          6           0        0.021099    3.701778    0.101054
     13          6           0       -0.823626    4.761033   -0.143223
     14          6           0       -2.638729    3.237005   -0.446884
     15          1           0        1.069662    3.879067    0.299693
     16          1           0       -0.437174    5.768835   -0.131943
     17          1           0       -3.671386    3.027815   -0.678893
     18          1           0       -2.834430    5.355661   -0.600383
     19          7           0       -2.358692    0.902436   -0.359575
     20          6           0       -2.615196   -1.426851   -0.127194
     21          6           0       -3.761489   -3.815792   -0.972633
     22          6           0       -1.923681   -2.627867    0.017176
     23          6           0       -3.880432   -1.435570   -0.716701
     24          6           0       -4.449970   -2.622785   -1.130056
     25          6           0       -2.497604   -3.812133   -0.407250
     26          1           0       -0.931062   -2.638218    0.437370
     27          1           0       -4.401447   -0.498309   -0.833564
     28          1           0       -5.433472   -2.621397   -1.576611
     29          1           0       -1.953210   -4.738209   -0.295236
     30          1           0       -4.208152   -4.745212   -1.294088
     31          6           0        2.587855   -0.738526    0.399921
     32          6           0        5.210192   -0.666079   -0.625179
     33          6           0        3.637658   -1.393256    1.051068
     34          6           0        2.876000   -0.076400   -0.794965
     35          6           0        4.165241   -0.043260   -1.293165
     36          6           0        4.921647   -1.350275    0.551946
     37          1           0        3.434846   -1.930212    1.966820
     38          1           0        2.078994    0.374869   -1.368293
     39          1           0        4.359473    0.472430   -2.223556
     40          1           0        5.718358   -1.856506    1.078947
     41          6           0        6.610068   -0.631404   -1.157923
     42          1           0        6.681251    0.019795   -2.025638
     43          1           0        6.927854   -1.632170   -1.450479
     44          1           0        7.300525   -0.274561   -0.394755
     45          1           0        1.038537   -1.678708    1.565819
 ---------------------------------------------------------------------
 Rotational constants (GHZ):           0.2427982           0.1459898           0.1018270
 Leave Link  202 at Thu Apr 24 14:36:53 2025, MaxMem= 16106127360 cpu:               0.4 elap:               0.0
 (Enter /cm/shared/apps/Gaussian/g16-C01/g16/l301.exe)
 General basis read from cards:  (5D, 7F)
 Centers:       3      8     15     16     17     18     26     27     28     29
 Centers:      30     37     38     39     40     42     43     44     45
 S 3 1.00
     Exponent=  1.2251800000D+01 Coefficients=  2.3337100000D-02
     Exponent=  1.8687100000D+00 Coefficients=  1.5915000000D-01
     Exponent=  4.1820800000D-01 Coefficients=  5.0000000000D-01
 S 1 1.00
     Exponent=  1.0610000000D-01 Coefficients=  1.0000000000D+00
 S 1 1.00
     Exponent=  2.6525000000D-02 Coefficients=  1.0000000000D+00
 P 1 1.00
     Exponent=  1.0000000000D+00 Coefficients=  1.0000000000D+00
 P 1 1.00
     Exponent=  7.9575000000D-02 Coefficients=  1.0000000000D+00
 ****
 Centers:       1      2      5      6      9     10     11     12     13     14
 Centers:      20     21     22     23     24     25     31     32     33     34
 Centers:      35     36     41
 S 5 1.00
     Exponent=  1.2432000000D+03 Coefficients=  6.0336600000D-03
     Exponent=  1.8714500000D+02 Coefficients=  4.4957600000D-02
     Exponent=  4.2512600000D+01 Coefficients=  1.9790100000D-01
     Exponent=  1.1739300000D+01 Coefficients=  5.0000000000D-01
     Exponent=  3.5054800000D+00 Coefficients=  4.8036400000D-01
 S 2 1.00
     Exponent=  5.3908900000D+00 Coefficients= -7.0398000000D-02
     Exponent=  4.9334100000D-01 Coefficients=  5.0000000000D-01
 S 1 1.00
     Exponent=  1.4974100000D-01 Coefficients=  1.0000000000D+00
 S 1 1.00
     Exponent=  4.2849000000D-02 Coefficients=  1.0000000000D+00
 P 3 1.00
     Exponent=  9.1805600000D+00 Coefficients=  4.3170100000D-02
     Exponent=  1.9365800000D+00 Coefficients=  2.2499900000D-01
     Exponent=  5.2629600000D-01 Coefficients=  5.0000000000D-01
 P 1 1.00
     Exponent=  1.3631900000D-01 Coefficients=  1.0000000000D+00
 P 1 1.00
     Exponent=  3.4080000000D-02 Coefficients=  1.0000000000D+00
 D 1 1.00
     Exponent=  8.0000000000D-01 Coefficients=  1.0000000000D+00
 D 1 1.00
     Exponent=  1.0224000000D-01 Coefficients=  1.0000000000D+00
 ****
 Centers:       7     19
 S 5 1.00
     Exponent=  1.7263200000D+03 Coefficients=  5.9307700000D-03
     Exponent=  2.5982700000D+02 Coefficients=  4.4253900000D-02
     Exponent=  5.9033500000D+01 Coefficients=  1.9609600000D-01
     Exponent=  1.6350900000D+01 Coefficients=  5.0000000000D-01
     Exponent=  4.9108400000D+00 Coefficients=  4.8298700000D-01
 S 2 1.00
     Exponent=  7.7589400000D+00 Coefficients= -7.0335600000D-02
     Exponent=  7.0557300000D-01 Coefficients=  5.0000000000D-01
 S 1 1.00
     Exponent=  2.0928600000D-01 Coefficients=  1.0000000000D+00
 S 1 1.00
     Exponent=  5.8602000000D-02 Coefficients=  1.0000000000D+00
 P 3 1.00
     Exponent=  1.3184400000D+01 Coefficients=  4.4074700000D-02
     Exponent=  2.8186000000D+00 Coefficients=  2.3047800000D-01
     Exponent=  7.6557100000D-01 Coefficients=  5.0000000000D-01
 P 1 1.00
     Exponent=  1.9594900000D-01 Coefficients=  1.0000000000D+00
 P 1 1.00
     Exponent=  4.8987000000D-02 Coefficients=  1.0000000000D+00
 D 1 1.00
     Exponent=  9.0000000000D-01 Coefficients=  1.0000000000D+00
 D 1 1.00
     Exponent=  1.4696000000D-01 Coefficients=  1.0000000000D+00
 ****
 Centers:       4
 S 5 1.00
     Exponent=  2.9315500000D+03 Coefficients=  5.7950400000D-03
     Exponent=  4.4112500000D+02 Coefficients=  4.3323800000D-02
     Exponent=  1.0023200000D+02 Coefficients=  1.9373900000D-01
     Exponent=  2.7865500000D+01 Coefficients=  5.0000000000D-01
     Exponent=  8.4447000000D+00 Coefficients=  4.8642000000D-01
 S 2 1.00
     Exponent=  1.3612300000D+01 Coefficients= -7.1978500000D-02
     Exponent=  1.2612200000D+00 Coefficients=  5.0000000000D-01
 S 1 1.00
     Exponent=  3.7080000000D-01 Coefficients=  1.0000000000D+00
 S 1 1.00
     Exponent=  1.0296000000D-01 Coefficients=  1.0000000000D+00
 P 3 1.00
     Exponent=  2.1930500000D+01 Coefficients=  4.8877100000D-02
     Exponent=  4.7855200000D+00 Coefficients=  2.4783000000D-01
     Exponent=  1.2837800000D+00 Coefficients=  5.0000000000D-01
 P 1 1.00
     Exponent=  3.1155800000D-01 Coefficients=  1.0000000000D+00
 P 1 1.00
     Exponent=  7.7889000000D-02 Coefficients=  1.0000000000D+00
 D 1 1.00
     Exponent=  1.1000000000D+00 Coefficients=  1.0000000000D+00
 D 1 1.00
     Exponent=  2.3367000000D-01 Coefficients=  1.0000000000D+00
 ****
 Ernie: Thresh=  0.10000D-02 Tol=  0.10000D-05 Strict=F.
 There are   821 symmetry adapted cartesian basis functions of A   symmetry.
 There are   769 symmetry adapted basis functions of A   symmetry.
   769 basis functions,  1145 primitive gaussians,   821 cartesian basis functions
    90 alpha electrons       90 beta electrons
       nuclear repulsion energy      2148.2239334941 Hartrees.
 IExCor= 4639 DFT=T Ex+Corr=wB97XD ExCW=0 ScaHFX=  1.000000
 ScaDFX=  1.000000  1.000000  1.000000  1.000000 ScalE2=  1.000000  1.000000
 IRadAn=      5 IRanWt=     -1 IRanGd=            0 ICorTp=0 IEmpDi=121
 HFx  wShort=  0.000000 wLong=  0.200000 cFull=  0.222036 cShort=  0.000000 cLong=  0.777964
 DFx  wShort=  0.000000 wLong=  0.200000 cFull=  0.000000 cShort=  0.000000 cLong=  1.000000
 NAtoms=   45 NActive=   45 NUniq=   45 SFac= 1.00D+00 NAtFMM=   60 NAOKFM=F Big=F
 Integral buffers will be    131072 words long.
 Raffenetti 2 integral format.
 Two-electron integral symmetry is turned on.
 R6Disp:  Grimme-D2 Dispersion energy=       -0.0337489335 Hartrees.
 Nuclear repulsion after empirical dispersion term =     2148.1901845606 Hartrees.
 ------------------------------------------------------------------------------
 Polarizable Continuum Model (PCM)
 =================================
 Model                : PCM.
 Atomic radii         : SMD-Coulomb.
 Polarization charges : Total charges.
 Charge compensation  : None.
 Solution method      : On-the-fly selection.
 Cavity type          : VdW (van der Waals Surface) (Alpha=1.000).
 Cavity algorithm     : GePol (No added spheres)
                        Default sphere list used, NSphG=   45.
                        Lebedev-Laikov grids with approx.  5.0 points / Ang**2.
                        Smoothing algorithm: York/Karplus (Gamma=1.0000).
                        Polarization charges: spherical gaussians, with
                                              point-specific exponents (IZeta= 3).
                        Self-potential: point-specific (ISelfS= 7).
                        Self-field    : sphere-specific E.n sum rule (ISelfD= 2).
 1st derivatives      : Analytical E(r).r(x)/FMM algorithm (CHGder, D1EAlg=3).
                        Cavity 1st derivative terms included.
 Solvent              : Ethanol, Eps=  24.852000 Eps(inf)=   1.852593
 ------------------------------------------------------------------------------
 GePol: Number of generator spheres                  =      45
 GePol: Total number of spheres                      =      45
 GePol: Number of exposed spheres                    =      45 (100.00%)
 GePol: Number of points                             =    3357
 GePol: Average weight of points                     =       0.11
 GePol: Minimum weight of points                     =   0.37D-10
 GePol: Maximum weight of points                     =    0.21501
 GePol: Number of points with low weight             =     189
 GePol: Fraction of low-weight points (<1% of avg)   =       5.63%
 GePol: Cavity surface area                          =    363.961 Ang**2
 GePol: Cavity volume                                =    351.889 Ang**3
 ------------------------------------------------------------------------------
 Atomic radii for non-electrostatic terms: SMD-CDS.
 ------------------------------------------------------------------------------
 PCM non-electrostatic energy =        -0.0047990816 Hartrees.
 Nuclear repulsion after PCM non-electrostatic terms =     2148.1853854790 Hartrees.
 Leave Link  301 at Thu Apr 24 14:36:53 2025, MaxMem= 16106127360 cpu:               0.5 elap:               0.1
 (Enter /cm/shared/apps/Gaussian/g16-C01/g16/l302.exe)
 NPDir=0 NMtPBC=     1 NCelOv=     1 NCel=       1 NClECP=     1 NCelD=      1
         NCelK=      1 NCelE2=     1 NClLst=     1 CellRange=     0.0.
 One-electron integrals computed using PRISM.
 One-electron integral symmetry used in STVInt
 NBasis=   769 RedAO= T EigKep=  1.04D-06  NBF=   769
 NBsUse=   763 1.00D-06 EigRej=  7.77D-07 NBFU=   763
 Precomputing XC quadrature grid using
 IXCGrd= 4 IRadAn=           5 IRanWt=          -1 IRanGd=           0 AccXCQ= 0.00D+00.
 Generated NRdTot=       0 NPtTot=           0 NUsed=           0 NTot=          32
 NSgBfM=   813   813   813   813   813 MxSgAt=    45 MxSgA2=    45.
 Leave Link  302 at Thu Apr 24 14:36:55 2025, MaxMem= 16106127360 cpu:              25.7 elap:               2.2
 (Enter /cm/shared/apps/Gaussian/g16-C01/g16/l303.exe)
 DipDrv:  MaxL=1.
 Leave Link  303 at Thu Apr 24 14:36:55 2025, MaxMem= 16106127360 cpu:               0.9 elap:               0.1
 (Enter /cm/shared/apps/Gaussian/g16-C01/g16/l401.exe)
 ExpMin= 2.65D-02 ExpMax= 2.93D+03 ExpMxC= 4.41D+02 IAcc=3 IRadAn=         5 AccDes= 0.00D+00
 Harris functional with IExCor= 4639 and IRadAn=       5 diagonalized for initial guess.
 HarFok:  IExCor= 4639 AccDes= 0.00D+00 IRadAn=         5 IDoV= 1 UseB2=F ITyADJ=14
 ICtDFT=  3500011 ScaDFX=  1.000000  1.000000  1.000000  1.000000
 FoFCou: FMM=F IPFlag=           0 FMFlag=      100000 FMFlg1=           0
         NFxFlg=           0 DoJE=T BraDBF=F KetDBF=T FulRan=T
         wScrn=  0.000000 ICntrl=       500 IOpCl=  0 I1Cent=   200000004 NGrid=           0
         NMat0=    1 NMatS0=      1 NMatT0=    0 NMatD0=    1 NMtDS0=    0 NMtDT0=    0
 Petite list used in FoFCou.
 Harris En= -1048.69256009036    
 JPrj=0 DoOrth=F DoCkMO=F.
 Leave Link  401 at Thu Apr 24 14:37:03 2025, MaxMem= 16106127360 cpu:             243.3 elap:               7.3
 (Enter /cm/shared/apps/Gaussian/g16-C01/g16/l502.exe)
 Integral symmetry usage will be decided dynamically.
 Closed shell SCF:
 Using DIIS extrapolation, IDIIS=  1040.
 NGot= 16106127360 LenX= 16104737818 LenY= 16104062956
 Requested convergence on RMS density matrix=1.00D-08 within 128 cycles.
 Requested convergence on MAX density matrix=1.00D-06.
 Requested convergence on             energy=1.00D-06.
 No special actions if energy rises.
 Fock matrices will be formed incrementally for  20 cycles.

 Cycle   1  Pass 1  IDiag  1:
 FoFJK:  IHMeth= 1 ICntrl=       0 DoSepK=T KAlg= 0 I1Cent=           0 FoldK=F
 IRaf=         1 NMat=       1 IRICut=       1 DoRegI=T DoRafI=F ISym2E= 0 IDoP0=0 IntGTp=1.
 FoFCou: FMM=F IPFlag=           0 FMFlag=      100000 FMFlg1=           0
         NFxFlg=           0 DoJE=T BraDBF=F KetDBF=F FulRan=T
         wScrn=  0.000000 ICntrl=       500 IOpCl=  0 I1Cent=           0 NGrid=           0
         NMat0=    1 NMatS0=      1 NMatT0=    0 NMatD0=    1 NMtDS0=    0 NMtDT0=    0
 Symmetry not used in FoFCou.
 Inv3:  Mode=1 IEnd=    33808347.
 Iteration    1 A*A^-1 deviation from unit magnitude is 4.00D-15 for   3329.
 Iteration    1 A*A^-1 deviation from orthogonality  is 2.83D-15 for   2944     26.
 Iteration    1 A^-1*A deviation from unit magnitude is 4.66D-15 for   3325.
 Iteration    1 A^-1*A deviation from orthogonality  is 2.39D-15 for   3356   1953.
 E= -1096.42788584654    
 DIIS: error= 1.75D-02 at cycle   1 NSaved=   1.
 NSaved= 1 IEnMin= 1 EnMin= -1096.42788584654     IErMin= 1 ErrMin= 1.75D-02
 ErrMax= 1.75D-02  0.00D+00 EMaxC= 1.00D-01 BMatC= 5.40D-01 BMatP= 5.40D-01
 IDIUse=3 WtCom= 8.25D-01 WtEn= 1.75D-01
 Coeff-Com:  0.100D+01
 Coeff-En:   0.100D+01
 Coeff:      0.100D+01
 Gap=     0.257 Goal=   None    Shift=    0.000
 GapD=    0.257 DampG=1.000 DampE=0.500 DampFc=0.5000 IDamp=-1.
 Damping current iteration by 5.00D-01
 RMSDP=3.38D-02 MaxDP=8.75D+00              OVMax= 1.96D-01

 Cycle   2  Pass 1  IDiag  1:
 RMSU=  6.75D-03    CP:  8.56D-01
 E= -1096.56373491263     Delta-E=       -0.135849066095 Rises=F Damp=T
 DIIS: error= 9.22D-03 at cycle   2 NSaved=   2.
 NSaved= 2 IEnMin= 2 EnMin= -1096.56373491263     IErMin= 2 ErrMin= 9.22D-03
 ErrMax= 9.22D-03  0.00D+00 EMaxC= 1.00D-01 BMatC= 8.15D-02 BMatP= 5.40D-01
 IDIUse=3 WtCom= 9.08D-01 WtEn= 9.22D-02
 Coeff-Com: -0.179D+00 0.118D+01
 Coeff-En:   0.000D+00 0.100D+01
 Coeff:     -0.162D+00 0.116D+01
 Gap=     0.269 Goal=   None    Shift=    0.000
 RMSDP=1.59D-02 MaxDP=3.77D+00 DE=-1.36D-01 OVMax= 1.12D-01

 Cycle   3  Pass 1  IDiag  1:
 RMSU=  6.86D-03    CP:  7.23D-01  1.25D+00
 E= -1096.69734547373     Delta-E=       -0.133610561094 Rises=F Damp=F
 DIIS: error= 1.62D-03 at cycle   3 NSaved=   3.
 NSaved= 3 IEnMin= 3 EnMin= -1096.69734547373     IErMin= 3 ErrMin= 1.62D-03
 ErrMax= 1.62D-03  0.00D+00 EMaxC= 1.00D-01 BMatC= 1.36D-02 BMatP= 8.15D-02
 IDIUse=3 WtCom= 9.84D-01 WtEn= 1.62D-02
 Coeff-Com: -0.166D+00 0.340D+00 0.826D+00
 Coeff-En:   0.000D+00 0.000D+00 0.100D+01
 Coeff:     -0.164D+00 0.335D+00 0.829D+00
 Gap=     0.253 Goal=   None    Shift=    0.000
 RMSDP=3.13D-03 MaxDP=6.22D-01 DE=-1.34D-01 OVMax= 3.99D-02

 Cycle   4  Pass 1  IDiag  1:
 RMSU=  1.29D-03    CP:  7.00D-01  1.42D+00  9.10D-01
 E= -1096.70781976981     Delta-E=       -0.010474296083 Rises=F Damp=F
 DIIS: error= 5.67D-04 at cycle   4 NSaved=   4.
 NSaved= 4 IEnMin= 4 EnMin= -1096.70781976981     IErMin= 4 ErrMin= 5.67D-04
 ErrMax= 5.67D-04  0.00D+00 EMaxC= 1.00D-01 BMatC= 1.29D-03 BMatP= 1.36D-02
 IDIUse=3 WtCom= 9.94D-01 WtEn= 5.67D-03
 Coeff-Com: -0.696D-01 0.126D+00 0.397D+00 0.546D+00
 Coeff-En:   0.000D+00 0.000D+00 0.000D+00 0.100D+01
 Coeff:     -0.693D-01 0.125D+00 0.395D+00 0.549D+00
 Gap=     0.252 Goal=   None    Shift=    0.000
 RMSDP=6.42D-04 MaxDP=9.20D-02 DE=-1.05D-02 OVMax= 6.90D-03

 Cycle   5  Pass 1  IDiag  1:
 RMSU=  4.67D-04    CP:  6.97D-01  1.42D+00  9.22D-01  7.59D-01
 E= -1096.70898729517     Delta-E=       -0.001167525355 Rises=F Damp=F
 DIIS: error= 8.71D-05 at cycle   5 NSaved=   5.
 NSaved= 5 IEnMin= 5 EnMin= -1096.70898729517     IErMin= 5 ErrMin= 8.71D-05
 ErrMax= 8.71D-05  0.00D+00 EMaxC= 1.00D-01 BMatC= 3.39D-05 BMatP= 1.29D-03
 IDIUse=1 WtCom= 1.00D+00 WtEn= 0.00D+00
 Coeff-Com:  0.321D-02-0.925D-02 0.119D-01 0.724D-01 0.922D+00
 Coeff:      0.321D-02-0.925D-02 0.119D-01 0.724D-01 0.922D+00
 Gap=     0.253 Goal=   None    Shift=    0.000
 RMSDP=3.05D-04 MaxDP=4.81D-02 DE=-1.17D-03 OVMax= 5.81D-03

 Cycle   6  Pass 1  IDiag  1:
 RMSU=  1.61D-04    CP:  6.95D-01  1.42D+00  9.38D-01  8.26D-01  1.22D+00
 E= -1096.70905501385     Delta-E=       -0.000067718680 Rises=F Damp=F
 DIIS: error= 5.16D-05 at cycle   6 NSaved=   6.
 NSaved= 6 IEnMin= 6 EnMin= -1096.70905501385     IErMin= 6 ErrMin= 5.16D-05
 ErrMax= 5.16D-05  0.00D+00 EMaxC= 1.00D-01 BMatC= 1.40D-05 BMatP= 3.39D-05
 IDIUse=1 WtCom= 1.00D+00 WtEn= 0.00D+00
 Coeff-Com:  0.160D-01-0.307D-01-0.736D-01-0.880D-01 0.441D+00 0.735D+00
 Coeff:      0.160D-01-0.307D-01-0.736D-01-0.880D-01 0.441D+00 0.735D+00
 Gap=     0.253 Goal=   None    Shift=    0.000
 RMSDP=1.53D-04 MaxDP=2.21D-02 DE=-6.77D-05 OVMax= 2.69D-03

 Cycle   7  Pass 1  IDiag  1:
 RMSU=  6.20D-05    CP:  6.94D-01  1.42D+00  9.42D-01  8.50D-01  1.39D+00
                    CP:  1.11D+00
 E= -1096.70907748409     Delta-E=       -0.000022470241 Rises=F Damp=F
 DIIS: error= 1.35D-05 at cycle   7 NSaved=   7.
 NSaved= 7 IEnMin= 7 EnMin= -1096.70907748409     IErMin= 7 ErrMin= 1.35D-05
 ErrMax= 1.35D-05  0.00D+00 EMaxC= 1.00D-01 BMatC= 6.14D-07 BMatP= 1.40D-05
 IDIUse=1 WtCom= 1.00D+00 WtEn= 0.00D+00
 Coeff-Com:  0.289D-02-0.526D-02-0.149D-01-0.270D-01 0.256D-01 0.117D+00
 Coeff-Com:  0.901D+00
 Coeff:      0.289D-02-0.526D-02-0.149D-01-0.270D-01 0.256D-01 0.117D+00
 Coeff:      0.901D+00
 Gap=     0.253 Goal=   None    Shift=    0.000
 RMSDP=4.28D-05 MaxDP=4.36D-03 DE=-2.25D-05 OVMax= 1.33D-03

 Cycle   8  Pass 1  IDiag  1:
 RMSU=  2.18D-05    CP:  6.94D-01  1.42D+00  9.40D-01  8.49D-01  1.44D+00
                    CP:  1.22D+00  1.28D+00
 E= -1096.70907975850     Delta-E=       -0.000002274408 Rises=F Damp=F
 DIIS: error= 7.39D-06 at cycle   8 NSaved=   8.
 NSaved= 8 IEnMin= 8 EnMin= -1096.70907975850     IErMin= 8 ErrMin= 7.39D-06
 ErrMax= 7.39D-06  0.00D+00 EMaxC= 1.00D-01 BMatC= 2.22D-07 BMatP= 6.14D-07
 IDIUse=1 WtCom= 1.00D+00 WtEn= 0.00D+00
 Coeff-Com: -0.239D-02 0.471D-02 0.107D-01 0.796D-02-0.760D-01-0.124D+00
 Coeff-Com:  0.338D+00 0.841D+00
 Coeff:     -0.239D-02 0.471D-02 0.107D-01 0.796D-02-0.760D-01-0.124D+00
 Coeff:      0.338D+00 0.841D+00
 Gap=     0.253 Goal=   None    Shift=    0.000
 RMSDP=2.52D-05 MaxDP=2.14D-03 DE=-2.27D-06 OVMax= 7.04D-04

 Cycle   9  Pass 1  IDiag  1:
 RMSU=  1.22D-05    CP:  6.94D-01  1.42D+00  9.39D-01  8.48D-01  1.46D+00
                    CP:  1.26D+00  1.51D+00  1.41D+00
 E= -1096.70908036868     Delta-E=       -0.000000610180 Rises=F Damp=F
 DIIS: error= 2.82D-06 at cycle   9 NSaved=   9.
 NSaved= 9 IEnMin= 9 EnMin= -1096.70908036868     IErMin= 9 ErrMin= 2.82D-06
 ErrMax= 2.82D-06  0.00D+00 EMaxC= 1.00D-01 BMatC= 2.13D-08 BMatP= 2.22D-07
 IDIUse=1 WtCom= 1.00D+00 WtEn= 0.00D+00
 Coeff-Com: -0.896D-03 0.170D-02 0.446D-02 0.538D-02-0.212D-01-0.487D-01
 Coeff-Com: -0.624D-01 0.193D+00 0.929D+00
 Coeff:     -0.896D-03 0.170D-02 0.446D-02 0.538D-02-0.212D-01-0.487D-01
 Coeff:     -0.624D-01 0.193D+00 0.929D+00
 Gap=     0.253 Goal=   None    Shift=    0.000
 RMSDP=1.12D-05 MaxDP=9.26D-04 DE=-6.10D-07 OVMax= 3.20D-04

 Cycle  10  Pass 1  IDiag  1:
 RMSU=  4.08D-06    CP:  6.94D-01  1.42D+00  9.39D-01  8.48D-01  1.47D+00
                    CP:  1.28D+00  1.60D+00  1.61D+00  1.41D+00
 E= -1096.70908044987     Delta-E=       -0.000000081191 Rises=F Damp=F
 DIIS: error= 1.62D-06 at cycle  10 NSaved=  10.
 NSaved=10 IEnMin=10 EnMin= -1096.70908044987     IErMin=10 ErrMin= 1.62D-06
 ErrMax= 1.62D-06  0.00D+00 EMaxC= 1.00D-01 BMatC= 4.46D-09 BMatP= 2.13D-08
 IDIUse=1 WtCom= 1.00D+00 WtEn= 0.00D+00
 Coeff-Com:  0.373D-04-0.900D-04 0.476D-04 0.547D-03 0.191D-02-0.133D-02
 Coeff-Com: -0.562D-01-0.275D-01 0.350D+00 0.733D+00
 Coeff:      0.373D-04-0.900D-04 0.476D-04 0.547D-03 0.191D-02-0.133D-02
 Coeff:     -0.562D-01-0.275D-01 0.350D+00 0.733D+00
 Gap=     0.253 Goal=   None    Shift=    0.000
 RMSDP=2.78D-06 MaxDP=3.07D-04 DE=-8.12D-08 OVMax= 7.74D-05

 Cycle  11  Pass 1  IDiag  1:
 RMSU=  1.32D-06    CP:  6.94D-01  1.42D+00  9.39D-01  8.48D-01  1.48D+00
                    CP:  1.28D+00  1.60D+00  1.66D+00  1.50D+00  1.20D+00
 E= -1096.70908045958     Delta-E=       -0.000000009712 Rises=F Damp=F
 DIIS: error= 5.85D-07 at cycle  11 NSaved=  11.
 NSaved=11 IEnMin=11 EnMin= -1096.70908045958     IErMin=11 ErrMin= 5.85D-07
 ErrMax= 5.85D-07  0.00D+00 EMaxC= 1.00D-01 BMatC= 9.00D-10 BMatP= 4.46D-09
 IDIUse=1 WtCom= 1.00D+00 WtEn= 0.00D+00
 Coeff-Com:  0.196D-03-0.380D-03-0.875D-03-0.877D-03 0.517D-02 0.973D-02
 Coeff-Com: -0.850D-02-0.594D-01-0.742D-01 0.283D+00 0.846D+00
 Coeff:      0.196D-03-0.380D-03-0.875D-03-0.877D-03 0.517D-02 0.973D-02
 Coeff:     -0.850D-02-0.594D-01-0.742D-01 0.283D+00 0.846D+00
 Gap=     0.253 Goal=   None    Shift=    0.000
 RMSDP=1.63D-06 MaxDP=1.60D-04 DE=-9.71D-09 OVMax= 4.61D-05

 Cycle  12  Pass 1  IDiag  1:
 RMSU=  6.04D-07    CP:  6.94D-01  1.42D+00  9.39D-01  8.48D-01  1.48D+00
                    CP:  1.28D+00  1.61D+00  1.69D+00  1.58D+00  1.34D+00
                    CP:  1.25D+00
 E= -1096.70908046168     Delta-E=       -0.000000002104 Rises=F Damp=F
 DIIS: error= 2.06D-07 at cycle  12 NSaved=  12.
 NSaved=12 IEnMin=12 EnMin= -1096.70908046168     IErMin=12 ErrMin= 2.06D-07
 ErrMax= 2.06D-07  0.00D+00 EMaxC= 1.00D-01 BMatC= 9.81D-11 BMatP= 9.00D-10
 IDIUse=1 WtCom= 1.00D+00 WtEn= 0.00D+00
 Coeff-Com:  0.636D-04-0.120D-03-0.323D-03-0.401D-03 0.165D-02 0.362D-02
 Coeff-Com:  0.706D-02-0.160D-01-0.746D-01-0.242D-01 0.231D+00 0.872D+00
 Coeff:      0.636D-04-0.120D-03-0.323D-03-0.401D-03 0.165D-02 0.362D-02
 Coeff:      0.706D-02-0.160D-01-0.746D-01-0.242D-01 0.231D+00 0.872D+00
 Gap=     0.253 Goal=   None    Shift=    0.000
 RMSDP=5.49D-07 MaxDP=4.26D-05 DE=-2.10D-09 OVMax= 1.56D-05

 Cycle  13  Pass 1  IDiag  1:
 RMSU=  2.44D-07    CP:  6.94D-01  1.42D+00  9.39D-01  8.47D-01  1.48D+00
                    CP:  1.28D+00  1.61D+00  1.69D+00  1.60D+00  1.40D+00
                    CP:  1.39D+00  1.32D+00
 E= -1096.70908046215     Delta-E=       -0.000000000467 Rises=F Damp=F
 DIIS: error= 6.38D-08 at cycle  13 NSaved=  13.
 NSaved=13 IEnMin=13 EnMin= -1096.70908046215     IErMin=13 ErrMin= 6.38D-08
 ErrMax= 6.38D-08  0.00D+00 EMaxC= 1.00D-01 BMatC= 1.71D-11 BMatP= 9.81D-11
 IDIUse=1 WtCom= 1.00D+00 WtEn= 0.00D+00
 Coeff-Com: -0.166D-04 0.332D-04 0.608D-04 0.438D-04-0.374D-03-0.632D-03
 Coeff-Com:  0.338D-02 0.431D-02-0.932D-02-0.546D-01-0.750D-01 0.276D+00
 Coeff-Com:  0.856D+00
 Coeff:     -0.166D-04 0.332D-04 0.608D-04 0.438D-04-0.374D-03-0.632D-03
 Coeff:      0.338D-02 0.431D-02-0.932D-02-0.546D-01-0.750D-01 0.276D+00
 Coeff:      0.856D+00
 Gap=     0.253 Goal=   None    Shift=    0.000
 RMSDP=2.16D-07 MaxDP=2.31D-05 DE=-4.67D-10 OVMax= 5.83D-06

 Cycle  14  Pass 1  IDiag  1:
 RMSU=  1.20D-07    CP:  6.94D-01  1.42D+00  9.39D-01  8.47D-01  1.48D+00
                    CP:  1.28D+00  1.61D+00  1.69D+00  1.61D+00  1.41D+00
                    CP:  1.43D+00  1.50D+00  1.14D+00
 E= -1096.70908046202     Delta-E=        0.000000000132 Rises=F Damp=F
 DIIS: error= 2.64D-08 at cycle  14 NSaved=  14.
 NSaved=14 IEnMin=13 EnMin= -1096.70908046215     IErMin=14 ErrMin= 2.64D-08
 ErrMax= 2.64D-08  0.00D+00 EMaxC= 1.00D-01 BMatC= 1.53D-12 BMatP= 1.71D-11
 IDIUse=1 WtCom= 1.00D+00 WtEn= 0.00D+00
 Coeff-Com: -0.107D-04 0.206D-04 0.499D-04 0.553D-04-0.286D-03-0.573D-03
 Coeff-Com: -0.781D-04 0.295D-02 0.685D-02-0.106D-01-0.414D-01-0.430D-01
 Coeff-Com:  0.184D+00 0.902D+00
 Coeff:     -0.107D-04 0.206D-04 0.499D-04 0.553D-04-0.286D-03-0.573D-03
 Coeff:     -0.781D-04 0.295D-02 0.685D-02-0.106D-01-0.414D-01-0.430D-01
 Coeff:      0.184D+00 0.902D+00
 Gap=     0.253 Goal=   None    Shift=    0.000
 RMSDP=9.16D-08 MaxDP=8.11D-06 DE= 1.32D-10 OVMax= 1.65D-06

 Cycle  15  Pass 1  IDiag  1:
 RMSU=  3.51D-08    CP:  6.94D-01  1.42D+00  9.39D-01  8.47D-01  1.48D+00
                    CP:  1.28D+00  1.61D+00  1.69D+00  1.61D+00  1.41D+00
                    CP:  1.44D+00  1.56D+00  1.27D+00  1.24D+00
 E= -1096.70908046241     Delta-E=       -0.000000000393 Rises=F Damp=F
 DIIS: error= 7.71D-09 at cycle  15 NSaved=  15.
 NSaved=15 IEnMin=15 EnMin= -1096.70908046241     IErMin=15 ErrMin= 7.71D-09
 ErrMax= 7.71D-09  0.00D+00 EMaxC= 1.00D-01 BMatC= 2.76D-13 BMatP= 1.53D-12
 IDIUse=1 WtCom= 1.00D+00 WtEn= 0.00D+00
 Coeff-Com: -0.624D-06 0.103D-05 0.578D-05 0.966D-05-0.342D-04-0.807D-04
 Coeff-Com: -0.514D-03 0.383D-03 0.352D-02 0.449D-02 0.118D-03-0.532D-01
 Coeff-Com: -0.728D-01 0.258D+00 0.860D+00
 Coeff:     -0.624D-06 0.103D-05 0.578D-05 0.966D-05-0.342D-04-0.807D-04
 Coeff:     -0.514D-03 0.383D-03 0.352D-02 0.449D-02 0.118D-03-0.532D-01
 Coeff:     -0.728D-01 0.258D+00 0.860D+00
 Gap=     0.253 Goal=   None    Shift=    0.000
 RMSDP=3.60D-08 MaxDP=2.96D-06 DE=-3.93D-10 OVMax= 5.18D-07

 Cycle  16  Pass 1  IDiag  1:
 RMSU=  1.07D-08    CP:  6.94D-01  1.42D+00  9.39D-01  8.47D-01  1.48D+00
                    CP:  1.28D+00  1.61D+00  1.69D+00  1.60D+00  1.41D+00
                    CP:  1.44D+00  1.58D+00  1.30D+00  1.36D+00  1.33D+00
 E= -1096.70908046189     Delta-E=        0.000000000520 Rises=F Damp=F
 DIIS: error= 3.27D-09 at cycle  16 NSaved=  16.
 NSaved=16 IEnMin=15 EnMin= -1096.70908046241     IErMin=16 ErrMin= 3.27D-09
 ErrMax= 3.27D-09  0.00D+00 EMaxC= 1.00D-01 BMatC= 2.55D-14 BMatP= 2.76D-13
 IDIUse=1 WtCom= 1.00D+00 WtEn= 0.00D+00
 Coeff-Com:  0.125D-05-0.244D-05-0.536D-05-0.565D-05 0.308D-04 0.580D-04
 Coeff-Com: -0.708D-04-0.281D-03-0.383D-03 0.181D-02 0.541D-02-0.186D-02
 Coeff-Com: -0.349D-01-0.767D-01 0.127D+00 0.980D+00
 Coeff:      0.125D-05-0.244D-05-0.536D-05-0.565D-05 0.308D-04 0.580D-04
 Coeff:     -0.708D-04-0.281D-03-0.383D-03 0.181D-02 0.541D-02-0.186D-02
 Coeff:     -0.349D-01-0.767D-01 0.127D+00 0.980D+00
 Gap=     0.253 Goal=   None    Shift=    0.000
 RMSDP=1.15D-08 MaxDP=1.02D-06 DE= 5.20D-10 OVMax= 1.96D-07

 Cycle  17  Pass 1  IDiag  1:
 RMSU=  4.66D-09    CP:  6.94D-01  1.42D+00  9.39D-01  8.47D-01  1.48D+00
                    CP:  1.28D+00  1.61D+00  1.69D+00  1.60D+00  1.41D+00
                    CP:  1.44D+00  1.58D+00  1.31D+00  1.39D+00  1.50D+00
                    CP:  1.25D+00
 E= -1096.70908046233     Delta-E=       -0.000000000444 Rises=F Damp=F
 DIIS: error= 1.28D-09 at cycle  17 NSaved=  17.
 NSaved=17 IEnMin=15 EnMin= -1096.70908046241     IErMin=17 ErrMin= 1.28D-09
 ErrMax= 1.28D-09  0.00D+00 EMaxC= 1.00D-01 BMatC= 4.98D-15 BMatP= 2.55D-14
 IDIUse=1 WtCom= 1.00D+00 WtEn= 0.00D+00
 Coeff-Com:  0.424D-06-0.800D-06-0.225D-05-0.295D-05 0.147D-04 0.274D-04
 Coeff-Com:  0.460D-04-0.127D-03-0.598D-03-0.101D-03 0.140D-02 0.687D-02
 Coeff-Com: -0.163D-03-0.551D-01-0.803D-01 0.256D+00 0.872D+00
 Coeff:      0.424D-06-0.800D-06-0.225D-05-0.295D-05 0.147D-04 0.274D-04
 Coeff:      0.460D-04-0.127D-03-0.598D-03-0.101D-03 0.140D-02 0.687D-02
 Coeff:     -0.163D-03-0.551D-01-0.803D-01 0.256D+00 0.872D+00
 Gap=     0.253 Goal=   None    Shift=    0.000
 RMSDP=4.33D-09 MaxDP=2.67D-07 DE=-4.44D-10 OVMax= 8.39D-08

 Error on total polarization charges =  0.06772
 SCF Done:  E(RwB97XD) =  -1096.70908046     A.U. after   17 cycles
            NFock= 17  Conv=0.43D-08     -V/T= 2.0044
 KE= 1.091904035051D+03 PE=-6.849132806358D+03 EE= 2.512334305366D+03
 SMD-CDS (non-electrostatic) energy       (kcal/mol) =      -3.01
 (included in total energy above)
 Leave Link  502 at Thu Apr 24 14:53:09 2025, MaxMem= 16106127360 cpu:           36729.4 elap:             966.6
 (Enter /cm/shared/apps/Gaussian/g16-C01/g16/l601.exe)
 Copying SCF densities to generalized density rwf, IOpCl= 0 IROHF=0.

 **********************************************************************

            Population analysis using the SCF Density.

 **********************************************************************

 Orbital symmetries:
       Occupied  (A) (A) (A) (A) (A) (A) (A) (A) (A) (A) (A) (A)
                 (A) (A) (A) (A) (A) (A) (A) (A) (A) (A) (A) (A)
                 (A) (A) (A) (A) (A) (A) (A) (A) (A) (A) (A) (A)
                 (A) (A) (A) (A) (A) (A) (A) (A) (A) (A) (A) (A)
                 (A) (A) (A) (A) (A) (A) (A) (A) (A) (A) (A) (A)
                 (A) (A) (A) (A) (A) (A) (A) (A) (A) (A) (A) (A)
                 (A) (A) (A) (A) (A) (A) (A) (A) (A) (A) (A) (A)
                 (A) (A) (A) (A) (A) (A)
       Virtual   (A) (A) (A) (A) (A) (A) (A) (A) (A) (A) (A) (A)
                 (A) (A) (A) (A) (A) (A) (A) (A) (A) (A) (A) (A)
                 (A) (A) (A) (A) (A) (A) (A) (A) (A) (A) (A) (A)
                 (A) (A) (A) (A) (A) (A) (A) (A) (A) (A) (A) (A)
                 (A) (A) (A) (A) (A) (A) (A) (A) (A) (A) (A) (A)
                 (A) (A) (A) (A) (A) (A) (A) (A) (A) (A) (A) (A)
                 (A) (A) (A) (A) (A) (A) (A) (A) (A) (A) (A) (A)
                 (A) (A) (A) (A) (A) (A) (A) (A) (A) (A) (A) (A)
                 (A) (A) (A) (A) (A) (A) (A) (A) (A) (A) (A) (A)
                 (A) (A) (A) (A) (A) (A) (A) (A) (A) (A) (A) (A)
                 (A) (A) (A) (A) (A) (A) (A) (A) (A) (A) (A) (A)
                 (A) (A) (A) (A) (A) (A) (A) (A) (A) (A) (A) (A)
                 (A) (A) (A) (A) (A) (A) (A) (A) (A) (A) (A) (A)
                 (A) (A) (A) (A) (A) (A) (A) (A) (A) (A) (A) (A)
                 (A) (A) (A) (A) (A) (A) (A) (A) (A) (A) (A) (A)
                 (A) (A) (A) (A) (A) (A) (A) (A) (A) (A) (A) (A)
                 (A) (A) (A) (A) (A) (A) (A) (A) (A) (A) (A) (A)
                 (A) (A) (A) (A) (A) (A) (A) (A) (A) (A) (A) (A)
                 (A) (A) (A) (A) (A) (A) (A) (A) (A) (A) (A) (A)
                 (A) (A) (A) (A) (A) (A) (A) (A) (A) (A) (A) (A)
                 (A) (A) (A) (A) (A) (A) (A) (A) (A) (A) (A) (A)
                 (A) (A) (A) (A) (A) (A) (A) (A) (A) (A) (A) (A)
                 (A) (A) (A) (A) (A) (A) (A) (A) (A) (A) (A) (A)
                 (A) (A) (A) (A) (A) (A) (A) (A) (A) (A) (A) (A)
                 (A) (A) (A) (A) (A) (A) (A) (A) (A) (A) (A) (A)
                 (A) (A) (A) (A) (A) (A) (A) (A) (A) (A) (A) (A)
                 (A) (A) (A) (A) (A) (A) (A) (A) (A) (A) (A) (A)
                 (A) (A) (A) (A) (A) (A) (A) (A) (A) (A) (A) (A)
                 (A) (A) (A) (A) (A) (A) (A) (A) (A) (A) (A) (A)
                 (A) (A) (A) (A) (A) (A) (A) (A) (A) (A) (A) (A)
                 (A) (A) (A) (A) (A) (A) (A) (A) (A) (A) (A) (A)
                 (A) (A) (A) (A) (A) (A) (A) (A) (A) (A) (A) (A)
                 (A) (A) (A) (A) (A) (A) (A) (A) (A) (A) (A) (A)
                 (A) (A) (A) (A) (A) (A) (A) (A) (A) (A) (A) (A)
                 (A) (A) (A) (A) (A) (A) (A) (A) (A) (A) (A) (A)
                 (A) (A) (A) (A) (A) (A) (A) (A) (A) (A) (A) (A)
                 (A) (A) (A) (A) (A) (A) (A) (A) (A) (A) (A) (A)
                 (A) (A) (A) (A) (A) (A) (A) (A) (A) (A) (A) (A)
                 (A) (A) (A) (A) (A) (A) (A) (A) (A) (A) (A) (A)
                 (A) (A) (A) (A) (A) (A) (A) (A) (A) (A) (A) (A)
                 (A) (A) (A) (A) (A) (A) (A) (A) (A) (A) (A) (A)
                 (A) (A) (A) (A) (A) (A) (A) (A) (A) (A) (A) (A)
                 (A) (A) (A) (A) (A) (A) (A) (A) (A) (A) (A) (A)
                 (A) (A) (A) (A) (A) (A) (A) (A) (A) (A) (A) (A)
                 (A) (A) (A) (A) (A) (A) (A) (A) (A) (A) (A) (A)
                 (A) (A) (A) (A) (A) (A) (A) (A) (A) (A) (A) (A)
                 (A) (A) (A) (A) (A) (A) (A) (A) (A) (A) (A) (A)
                 (A) (A) (A) (A) (A) (A) (A) (A) (A) (A) (A) (A)
                 (A) (A) (A) (A) (A) (A) (A) (A) (A) (A) (A) (A)
                 (A) (A) (A) (A) (A) (A) (A) (A) (A) (A) (A) (A)
                 (A) (A) (A) (A) (A) (A) (A) (A) (A) (A) (A) (A)
                 (A) (A) (A) (A) (A) (A) (A) (A) (A) (A) (A) (A)
                 (A) (A) (A) (A) (A) (A) (A) (A) (A) (A) (A) (A)
                 (A) (A) (A) (A) (A) (A) (A) (A) (A) (A) (A) (A)
                 (A) (A) (A) (A) (A) (A) (A) (A) (A) (A) (A) (A)
                 (A) (A) (A) (A) (A) (A) (A) (A) (A) (A) (A) (A)
                 (A)
 The electronic state is 1-A.
 Alpha  occ. eigenvalues --  -24.81733 -14.47160 -14.44250 -10.39075 -10.35748
 Alpha  occ. eigenvalues --  -10.34693 -10.34531 -10.32881 -10.30628 -10.29844
 Alpha  occ. eigenvalues --  -10.29561 -10.29417 -10.29323 -10.29315 -10.29150
 Alpha  occ. eigenvalues --  -10.29126 -10.29115 -10.29059 -10.29045 -10.28523
 Alpha  occ. eigenvalues --  -10.28487 -10.28471 -10.28319 -10.28287 -10.27612
 Alpha  occ. eigenvalues --  -10.27274  -1.33423  -1.09133  -1.05246  -0.97795
 Alpha  occ. eigenvalues --   -0.97029  -0.96159  -0.90961  -0.89168  -0.87517
 Alpha  occ. eigenvalues --   -0.85661  -0.85045  -0.84810  -0.83099  -0.82386
 Alpha  occ. eigenvalues --   -0.77925  -0.75013  -0.72276  -0.71339  -0.70879
 Alpha  occ. eigenvalues --   -0.70280  -0.68862  -0.67491  -0.65898  -0.64099
 Alpha  occ. eigenvalues --   -0.63023  -0.61495  -0.60199  -0.59405  -0.58175
 Alpha  occ. eigenvalues --   -0.56520  -0.56204  -0.55656  -0.54927  -0.53928
 Alpha  occ. eigenvalues --   -0.53756  -0.52298  -0.52041  -0.51341  -0.51043
 Alpha  occ. eigenvalues --   -0.50945  -0.50414  -0.50241  -0.49159  -0.48214
 Alpha  occ. eigenvalues --   -0.47794  -0.46470  -0.46114  -0.45425  -0.45229
 Alpha  occ. eigenvalues --   -0.44531  -0.44143  -0.42952  -0.42596  -0.42413
 Alpha  occ. eigenvalues --   -0.41591  -0.40931  -0.37177  -0.36662  -0.34205
 Alpha  occ. eigenvalues --   -0.33867  -0.33433  -0.32185  -0.30518  -0.25480
 Alpha virt. eigenvalues --   -0.00160   0.03166   0.03247   0.03578   0.03684
 Alpha virt. eigenvalues --    0.04149   0.04459   0.04676   0.04856   0.04996
 Alpha virt. eigenvalues --    0.05278   0.05405   0.05628   0.05879   0.06008
 Alpha virt. eigenvalues --    0.06140   0.06553   0.06704   0.07052   0.07313
 Alpha virt. eigenvalues --    0.07516   0.08062   0.08327   0.08504   0.09057
 Alpha virt. eigenvalues --    0.09377   0.09807   0.09888   0.10035   0.10173
 Alpha virt. eigenvalues --    0.10545   0.10828   0.11068   0.11100   0.11586
 Alpha virt. eigenvalues --    0.11666   0.11757   0.12020   0.12199   0.12230
 Alpha virt. eigenvalues --    0.12341   0.12479   0.12682   0.13013   0.13086
 Alpha virt. eigenvalues --    0.13363   0.13400   0.13537   0.13852   0.13967
 Alpha virt. eigenvalues --    0.14045   0.14430   0.14521   0.14897   0.15080
 Alpha virt. eigenvalues --    0.15191   0.15357   0.15534   0.15955   0.16129
 Alpha virt. eigenvalues --    0.16278   0.16459   0.16665   0.16928   0.17078
 Alpha virt. eigenvalues --    0.17376   0.17444   0.17851   0.18045   0.18236
 Alpha virt. eigenvalues --    0.18456   0.18483   0.18940   0.19104   0.19654
 Alpha virt. eigenvalues --    0.19891   0.19995   0.20216   0.20432   0.20985
 Alpha virt. eigenvalues --    0.21349   0.21416   0.21657   0.21805   0.21905
 Alpha virt. eigenvalues --    0.22323   0.22469   0.22704   0.22893   0.23139
 Alpha virt. eigenvalues --    0.23364   0.23694   0.23821   0.23936   0.24069
 Alpha virt. eigenvalues --    0.24341   0.24463   0.24680   0.24826   0.24978
 Alpha virt. eigenvalues --    0.25193   0.25520   0.25861   0.26077   0.26197
 Alpha virt. eigenvalues --    0.26366   0.26493   0.26714   0.26805   0.26991
 Alpha virt. eigenvalues --    0.27069   0.27217   0.27263   0.27482   0.27666
 Alpha virt. eigenvalues --    0.27742   0.27888   0.28018   0.28352   0.28498
 Alpha virt. eigenvalues --    0.28625   0.28949   0.29250   0.29375   0.29417
 Alpha virt. eigenvalues --    0.29741   0.29809   0.30037   0.30292   0.30490
 Alpha virt. eigenvalues --    0.30717   0.30865   0.31094   0.31195   0.31293
 Alpha virt. eigenvalues --    0.31744   0.31916   0.32078   0.32275   0.32504
 Alpha virt. eigenvalues --    0.32773   0.33167   0.33244   0.33423   0.33475
 Alpha virt. eigenvalues --    0.33610   0.33928   0.33947   0.34261   0.34331
 Alpha virt. eigenvalues --    0.34725   0.34928   0.35095   0.35438   0.35585
 Alpha virt. eigenvalues --    0.35887   0.35949   0.36261   0.36455   0.36673
 Alpha virt. eigenvalues --    0.37077   0.37112   0.37430   0.37481   0.37820
 Alpha virt. eigenvalues --    0.37911   0.38135   0.38193   0.38604   0.38850
 Alpha virt. eigenvalues --    0.39056   0.39335   0.39394   0.39522   0.39813
 Alpha virt. eigenvalues --    0.39997   0.40427   0.40618   0.40810   0.40940
 Alpha virt. eigenvalues --    0.41414   0.41531   0.41800   0.42082   0.42106
 Alpha virt. eigenvalues --    0.42365   0.42652   0.42746   0.42911   0.43304
 Alpha virt. eigenvalues --    0.43554   0.43746   0.43945   0.44083   0.44257
 Alpha virt. eigenvalues --    0.44444   0.44961   0.45020   0.45165   0.45230
 Alpha virt. eigenvalues --    0.45674   0.45887   0.45986   0.46237   0.46509
 Alpha virt. eigenvalues --    0.46858   0.47018   0.47311   0.47579   0.47730
 Alpha virt. eigenvalues --    0.47957   0.47980   0.48367   0.48587   0.48673
 Alpha virt. eigenvalues --    0.48879   0.49052   0.49386   0.49450   0.49770
 Alpha virt. eigenvalues --    0.50086   0.50188   0.50367   0.50626   0.50860
 Alpha virt. eigenvalues --    0.51128   0.51384   0.51457   0.51580   0.52075
 Alpha virt. eigenvalues --    0.52378   0.52463   0.52612   0.52833   0.52961
 Alpha virt. eigenvalues --    0.53017   0.53403   0.53580   0.53873   0.54111
 Alpha virt. eigenvalues --    0.54239   0.54433   0.54790   0.54955   0.55267
 Alpha virt. eigenvalues --    0.55454   0.55603   0.55957   0.56137   0.56449
 Alpha virt. eigenvalues --    0.56645   0.56799   0.56878   0.57107   0.57493
 Alpha virt. eigenvalues --    0.57704   0.57892   0.58060   0.58405   0.58519
 Alpha virt. eigenvalues --    0.58632   0.58965   0.59158   0.59491   0.59743
 Alpha virt. eigenvalues --    0.59927   0.60018   0.60614   0.61180   0.61213
 Alpha virt. eigenvalues --    0.61678   0.62332   0.62387   0.62494   0.62786
 Alpha virt. eigenvalues --    0.63039   0.63502   0.63556   0.64273   0.64895
 Alpha virt. eigenvalues --    0.65001   0.65124   0.65482   0.65928   0.66104
 Alpha virt. eigenvalues --    0.66902   0.67233   0.67262   0.67465   0.68045
 Alpha virt. eigenvalues --    0.68391   0.68478   0.69085   0.69404   0.69851
 Alpha virt. eigenvalues --    0.70432   0.70507   0.70990   0.71212   0.71640
 Alpha virt. eigenvalues --    0.71782   0.72320   0.72637   0.73144   0.73467
 Alpha virt. eigenvalues --    0.73733   0.73969   0.74233   0.74644   0.75066
 Alpha virt. eigenvalues --    0.75726   0.75995   0.76130   0.76513   0.76785
 Alpha virt. eigenvalues --    0.77176   0.77651   0.78021   0.78582   0.78807
 Alpha virt. eigenvalues --    0.79404   0.79586   0.80038   0.80444   0.80692
 Alpha virt. eigenvalues --    0.81413   0.81714   0.82305   0.82410   0.82543
 Alpha virt. eigenvalues --    0.82765   0.83382   0.83869   0.84405   0.84984
 Alpha virt. eigenvalues --    0.85663   0.85740   0.86099   0.86307   0.87121
 Alpha virt. eigenvalues --    0.87965   0.88230   0.88579   0.88830   0.89227
 Alpha virt. eigenvalues --    0.90074   0.90801   0.91380   0.92137   0.92653
 Alpha virt. eigenvalues --    0.92907   0.94034   0.94383   0.95144   0.95898
 Alpha virt. eigenvalues --    0.96319   0.96570   0.97117   0.97243   0.98466
 Alpha virt. eigenvalues --    0.99049   0.99732   1.00200   1.00367   1.01049
 Alpha virt. eigenvalues --    1.01319   1.01865   1.02030   1.02307   1.02814
 Alpha virt. eigenvalues --    1.03245   1.03555   1.04065   1.04516   1.04718
 Alpha virt. eigenvalues --    1.05645   1.05972   1.06472   1.06643   1.07040
 Alpha virt. eigenvalues --    1.07230   1.07607   1.08011   1.08258   1.09089
 Alpha virt. eigenvalues --    1.09366   1.09929   1.10772   1.10961   1.11611
 Alpha virt. eigenvalues --    1.12028   1.12258   1.12848   1.13303   1.13951
 Alpha virt. eigenvalues --    1.14196   1.14983   1.15170   1.15444   1.16225
 Alpha virt. eigenvalues --    1.16697   1.17070   1.17510   1.18007   1.18752
 Alpha virt. eigenvalues --    1.19557   1.19670   1.20624   1.21764   1.22361
 Alpha virt. eigenvalues --    1.22830   1.23084   1.23414   1.23946   1.24699
 Alpha virt. eigenvalues --    1.25291   1.25751   1.26102   1.26880   1.27474
 Alpha virt. eigenvalues --    1.28035   1.28970   1.30488   1.32280   1.32690
 Alpha virt. eigenvalues --    1.33378   1.34070   1.35348   1.35483   1.37473
 Alpha virt. eigenvalues --    1.37963   1.38745   1.40405   1.40716   1.41689
 Alpha virt. eigenvalues --    1.42930   1.44119   1.46066   1.46257   1.46750
 Alpha virt. eigenvalues --    1.49580   1.50801   1.51347   1.53094   1.55547
 Alpha virt. eigenvalues --    1.56292   1.57534   1.59578   1.59866   1.60517
 Alpha virt. eigenvalues --    1.60776   1.61761   1.63363   1.64424   1.65131
 Alpha virt. eigenvalues --    1.65393   1.66249   1.66667   1.67023   1.67631
 Alpha virt. eigenvalues --    1.68576   1.68728   1.69343   1.70201   1.70420
 Alpha virt. eigenvalues --    1.71685   1.71984   1.72430   1.73768   1.74566
 Alpha virt. eigenvalues --    1.75441   1.75648   1.76097   1.76932   1.77497
 Alpha virt. eigenvalues --    1.77639   1.78808   1.79592   1.80365   1.80631
 Alpha virt. eigenvalues --    1.81575   1.82151   1.82790   1.83798   1.85101
 Alpha virt. eigenvalues --    1.85975   1.86529   1.87358   1.88277   1.89044
 Alpha virt. eigenvalues --    1.89582   1.90600   1.90887   1.91521   1.93679
 Alpha virt. eigenvalues --    1.94750   1.95717   1.96507   1.97122   1.97264
 Alpha virt. eigenvalues --    1.98865   1.99267   2.00290   2.00942   2.01466
 Alpha virt. eigenvalues --    2.01714   2.02259   2.03199   2.03289   2.03554
 Alpha virt. eigenvalues --    2.03863   2.04471   2.04967   2.05085   2.06084
 Alpha virt. eigenvalues --    2.06377   2.06706   2.07448   2.08120   2.09486
 Alpha virt. eigenvalues --    2.09799   2.10536   2.10921   2.11253   2.12274
 Alpha virt. eigenvalues --    2.12557   2.13124   2.13652   2.14384   2.15589
 Alpha virt. eigenvalues --    2.16682   2.17252   2.17994   2.20186   2.21027
 Alpha virt. eigenvalues --    2.21334   2.21691   2.23026   2.23121   2.24602
 Alpha virt. eigenvalues --    2.25394   2.25886   2.27443   2.27961   2.29214
 Alpha virt. eigenvalues --    2.29435   2.30581   2.32873   2.33583   2.34359
 Alpha virt. eigenvalues --    2.36239   2.36609   2.37879   2.38372   2.39945
 Alpha virt. eigenvalues --    2.40560   2.40860   2.41088   2.42102   2.42695
 Alpha virt. eigenvalues --    2.43472   2.43748   2.44861   2.45289   2.45998
 Alpha virt. eigenvalues --    2.46366   2.46741   2.46992   2.47690   2.48167
 Alpha virt. eigenvalues --    2.48713   2.49100   2.50938   2.51148   2.52331
 Alpha virt. eigenvalues --    2.53458   2.53952   2.55914   2.56915   2.58480
 Alpha virt. eigenvalues --    2.58773   2.59968   2.61192   2.62087   2.62849
 Alpha virt. eigenvalues --    2.63426   2.65412   2.65513   2.66014   2.66843
 Alpha virt. eigenvalues --    2.67025   2.68089   2.69264   2.69751   2.70291
 Alpha virt. eigenvalues --    2.72861   2.73041   2.73897   2.74391   2.75293
 Alpha virt. eigenvalues --    2.76088   2.76689   2.77211   2.77652   2.78517
 Alpha virt. eigenvalues --    2.79399   2.80178   2.80471   2.80900   2.81690
 Alpha virt. eigenvalues --    2.82094   2.83353   2.83379   2.83852   2.84757
 Alpha virt. eigenvalues --    2.85847   2.88278   2.89482   2.91314   2.92309
 Alpha virt. eigenvalues --    2.92935   2.95186   2.97766   2.98796   2.99158
 Alpha virt. eigenvalues --    3.00534   3.02325   3.03805   3.04064   3.06992
 Alpha virt. eigenvalues --    3.07969   3.10666   3.11143   3.12273   3.14418
 Alpha virt. eigenvalues --    3.15062   3.16554   3.18253   3.19509   3.21043
 Alpha virt. eigenvalues --    3.23186   3.24572   3.26256   3.26280   3.27728
 Alpha virt. eigenvalues --    3.27851   3.28331   3.29679   3.31450   3.32803
 Alpha virt. eigenvalues --    3.34666   3.36237   3.37744   3.38084   3.39450
 Alpha virt. eigenvalues --    3.41302   3.44899   3.45112   3.45351   3.46257
 Alpha virt. eigenvalues --    3.51347   3.53275   3.53724   3.55756   3.59748
 Alpha virt. eigenvalues --    3.59957   3.61336   3.64884   3.77397   3.81383
 Alpha virt. eigenvalues --    3.92884   3.96392   4.00156
          Condensed to atoms (all electrons):
               1          2          3          4          5          6
     1  C   54.021311  -8.718202  -0.695176   0.146866  -4.937592   5.309187
     2  C   -8.718202  23.654369   0.131940  -2.223838  -6.227728  -5.181928
     3  H   -0.695176   0.131940   1.337158  -0.656924   0.498398  -0.362494
     4  F    0.146866  -2.223838  -0.656924  12.038961  -0.593111   0.489399
     5  C   -4.937592  -6.227728   0.498398  -0.593111  30.971068  -3.485112
     6  C    5.309187  -5.181928  -0.362494   0.489399  -3.485112  27.827340
     7  N    3.182644  -0.726678  -0.431699   0.295294  -3.875208  -0.379963
     8  H   -0.321780   0.169411   0.117434   0.036573  -1.900477   0.111968
     9  C   -4.733172   1.206509   0.384617   0.070793  -2.529122  -1.748980
    10  C   -1.077932  -0.132657   0.028091   0.004156   0.217805  -0.172221
    11  C  -10.564063  -1.879235   0.491810  -0.027728   1.625267  -1.259459
    12  C    1.398796  -1.253033  -0.094137  -0.018385   0.472105   0.208170
    13  C    0.182735   0.071314   0.000469  -0.014307   0.066020   0.208846
    14  C    0.076556   0.887268  -0.087453   0.024908  -0.394106   0.205109
    15  H    0.118840  -0.177767  -0.018273   0.000497   0.008269   0.034063
    16  H    0.001268   0.008252   0.000786  -0.000223   0.006029   0.009302
    17  H    0.207345   0.014345  -0.018628  -0.000247   0.018368   0.025456
    18  H   -0.052820  -0.010552   0.005046   0.000012   0.010449  -0.008806
    19  N   -9.382601   0.929815   0.137382   0.006781   0.791590  -0.662330
    20  C  -20.785175   3.592662   0.022707   0.016382   0.732718  -2.481703
    21  C    0.408349  -0.186550  -0.019740   0.004766   0.047966   0.109741
    22  C    1.408295  -2.282263  -0.127627   0.291523  -0.367378   0.779591
    23  C    2.441436   0.431896  -0.084436   0.028817  -0.642250   0.083868
    24  C   -1.810607   0.191506   0.026759  -0.019568  -0.077034  -0.102893
    25  C    0.374247  -0.334169   0.008271  -0.016915   0.317045   0.197432
    26  H   -0.889157  -0.434269  -0.086492   0.158744  -0.836444  -0.787819
    27  H    0.568708   0.020550  -0.019172   0.006963  -0.061600   0.010028
    28  H   -0.107064  -0.007962   0.001320  -0.001617   0.004650  -0.004963
    29  H    0.088201   0.043487   0.004789  -0.007582   0.005495  -0.014782
    30  H   -0.028904  -0.004570  -0.001988   0.001952  -0.005028   0.006371
    31  C   -3.841054   4.714565   0.075054   0.251956  -3.799019 -15.752829
    32  C    0.034902   0.018122  -0.006517   0.012995  -0.617617   0.110608
    33  C    0.675081  -0.996366  -0.016716  -0.042031   0.567342   3.893200
    34  C    0.201356  -0.298435   0.000400   0.023326  -0.870920  -2.682013
    35  C    0.078701  -0.144314  -0.019910  -0.012269   0.624215   1.791691
    36  C   -0.000717  -0.007788   0.019693  -0.002863  -0.307736  -0.470521
    37  H    0.008693   0.010959  -0.006426  -0.000870  -0.179909   0.637381
    38  H   -0.116614  -0.183211  -0.006225   0.014860  -0.139488   0.286554
    39  H    0.009963   0.019098   0.002726  -0.001840   0.058331   0.021563
    40  H   -0.005782   0.013023   0.001091   0.001474   0.003565  -0.201641
    41  C    0.002917  -0.019637  -0.002859   0.000596   0.020042  -0.714543
    42  H   -0.001471  -0.000717  -0.000265   0.000106  -0.008124  -0.029588
    43  H    0.000672  -0.001172  -0.000081   0.000041   0.001768  -0.040973
    44  H    0.000277  -0.002973  -0.000430  -0.000015   0.014932  -0.055641
    45  H    0.110519   0.017104   0.129895  -0.247347  -0.260497  -0.802786
               7          8          9         10         11         12
     1  C    3.182644  -0.321780  -4.733172  -1.077932 -10.564063   1.398796
     2  C   -0.726678   0.169411   1.206509  -0.132657  -1.879235  -1.253033
     3  H   -0.431699   0.117434   0.384617   0.028091   0.491810  -0.094137
     4  F    0.295294   0.036573   0.070793   0.004156  -0.027728  -0.018385
     5  C   -3.875208  -1.900477  -2.529122   0.217805   1.625267   0.472105
     6  C   -0.379963   0.111968  -1.748980  -0.172221  -1.259459   0.208170
     7  N   16.497316  -0.885691  -5.297110  -0.416514  -1.998624   0.874389
     8  H   -0.885691   2.928955   1.102563   0.038292   0.414424  -0.251952
     9  C   -5.297110   1.102563  20.694981   0.340221   0.105750  -2.120331
    10  C   -0.416514   0.038292   0.340221   8.278443  -0.009620   1.026327
    11  C   -1.998624   0.414424   0.105750  -0.009620  26.083021  -2.422357
    12  C    0.874389  -0.251952  -2.120331   1.026327  -2.422357  10.635396
    13  C    0.517240  -0.169214  -0.889044  -1.162406   0.361053  -1.325765
    14  C    0.513330  -0.110345  -1.598762  -1.657352  -2.730041  -0.830024
    15  H    0.055513  -0.160636  -0.389246   0.184020  -0.320223   0.528415
    16  H    0.020341   0.000088  -0.160457  -0.320550   0.209465  -0.136691
    17  H    0.097128  -0.012882  -0.491350  -0.340520  -0.412236   0.100722
    18  H   -0.062158   0.009227   0.315476   0.528371  -0.106278   0.117827
    19  N    0.236050  -0.240808  -0.054671   0.679347  -3.173556  -0.008926
    20  C    0.125274  -0.127199   0.158791   0.523506   1.880550  -0.096745
    21  C   -0.008443  -0.006485   0.060309  -0.006646  -0.150254   0.025899
    22  C    0.296003  -0.098398   0.004930  -0.127548  -0.546693   0.204902
    23  C   -0.082456  -0.010799   0.095088  -0.026926  -0.569831   0.041886
    24  C    0.017670   0.009572  -0.015452   0.033280   0.305425  -0.046645
    25  C   -0.090086   0.009031  -0.123483   0.024000   0.087672  -0.021966
    26  H    0.414061  -0.026116   0.033805   0.004011  -0.117386   0.038724
    27  H   -0.013754  -0.010196   0.003655  -0.014167  -0.224332   0.021829
    28  H    0.001768   0.000478  -0.006670   0.002599   0.021937  -0.003376
    29  H   -0.005061   0.000583  -0.016073   0.002016   0.021947  -0.004427
    30  H    0.000659  -0.000530   0.003959  -0.000707  -0.010541   0.001736
    31  C    0.044732   0.192379   1.618983   0.068176   0.215340  -0.416222
    32  C    0.080700   0.094880  -0.115068  -0.009569  -0.020002  -0.028025
    33  C   -0.055090  -0.155572  -0.079853   0.012682  -0.201642   0.180514
    34  C    0.101356   0.506740   0.026392  -0.014507   0.444936  -0.162008
    35  C    0.122159  -0.419191  -0.252349   0.003146  -0.090825   0.045245
    36  C   -0.125783   0.152620   0.080328  -0.000723   0.049216  -0.035769
    37  H    0.034097  -0.032869   0.012720   0.001159  -0.024387   0.011634
    38  H   -0.103034  -0.134654   0.021692   0.000856   0.029471   0.050373
    39  H   -0.030099  -0.007699   0.010897   0.001036   0.009183  -0.023416
    40  H   -0.011519   0.014116   0.002666  -0.000076   0.002634  -0.003340
    41  C    0.012465   0.025247  -0.036747  -0.000722   0.000151   0.002625
    42  H    0.002270   0.001158  -0.001263  -0.000240  -0.000085   0.000026
    43  H   -0.000385   0.002577  -0.001630  -0.000026  -0.000032  -0.000064
    44  H    0.001553  -0.003917  -0.003409  -0.000043  -0.000163   0.001023
    45  H   -0.050468   0.090627  -0.007569  -0.008680   0.088442  -0.009681
              13         14         15         16         17         18
     1  C    0.182735   0.076556   0.118840   0.001268   0.207345  -0.052820
     2  C    0.071314   0.887268  -0.177767   0.008252   0.014345  -0.010552
     3  H    0.000469  -0.087453  -0.018273   0.000786  -0.018628   0.005046
     4  F   -0.014307   0.024908   0.000497  -0.000223  -0.000247   0.000012
     5  C    0.066020  -0.394106   0.008269   0.006029   0.018368   0.010449
     6  C    0.208846   0.205109   0.034063   0.009302   0.025456  -0.008806
     7  N    0.517240   0.513330   0.055513   0.020341   0.097128  -0.062158
     8  H   -0.169214  -0.110345  -0.160636   0.000088  -0.012882   0.009227
     9  C   -0.889044  -1.598762  -0.389246  -0.160457  -0.491350   0.315476
    10  C   -1.162406  -1.657352   0.184020  -0.320550  -0.340520   0.528371
    11  C    0.361053  -2.730041  -0.320223   0.209465  -0.412236  -0.106278
    12  C   -1.325765  -0.830024   0.528415  -0.136691   0.100722   0.117827
    13  C    8.261469   1.146258  -0.258025   0.498264   0.182797  -0.324057
    14  C    1.146258  10.683422  -0.016156   0.125993   0.682961  -0.315234
    15  H   -0.258025  -0.016156   0.805550  -0.158492  -0.008348   0.023249
    16  H    0.498264   0.125993  -0.158492   0.674678   0.035737  -0.117674
    17  H    0.182797   0.682961  -0.008348   0.035737   0.759613  -0.171404
    18  H   -0.324057  -0.315234   0.023249  -0.117674  -0.171404   0.657619
    19  N   -0.475442   0.368973   0.123967  -0.078614  -0.177999   0.034806
    20  C   -0.234272   0.213717   0.031434  -0.014814  -0.067670   0.016740
    21  C   -0.002740  -0.063756   0.001802  -0.000290  -0.007426   0.000568
    22  C    0.006764  -0.222455   0.017227  -0.000980   0.005893  -0.001407
    23  C   -0.007732  -0.344949  -0.002147  -0.001010  -0.087173   0.006505
    24  C    0.004446   0.140366  -0.002668   0.000264   0.022945  -0.002252
    25  C    0.000806   0.067069  -0.000400   0.000168   0.000312   0.000222
    26  H   -0.024071  -0.008866   0.008116  -0.001793  -0.000529   0.000293
    27  H   -0.025212  -0.153743   0.002237  -0.001900  -0.049467   0.005756
    28  H    0.001725   0.021863  -0.000122   0.000069   0.006349  -0.000515
    29  H   -0.000355   0.006266  -0.000240   0.000016   0.000017   0.000022
    30  H   -0.000243  -0.004529   0.000139  -0.000020  -0.000728   0.000046
    31  C   -0.143055   0.072420  -0.066961   0.002177   0.007677   0.001823
    32  C   -0.000887   0.023344  -0.021786   0.001197   0.001897  -0.000616
    33  C    0.023811  -0.061934   0.020561  -0.002469  -0.002367   0.000760
    34  C   -0.052018   0.002159  -0.006469   0.001785  -0.006292  -0.000034
    35  C    0.024959  -0.007987   0.026960  -0.004187  -0.001787   0.000645
    36  C   -0.003879  -0.001191  -0.007421   0.001015  -0.000293  -0.000016
    37  H   -0.001065  -0.002767   0.001440  -0.000498  -0.000092   0.000084
    38  H    0.002110   0.004886   0.019951  -0.000714   0.003161  -0.000946
    39  H    0.003852  -0.004062  -0.006759   0.000110  -0.000688   0.000138
    40  H   -0.000235   0.000296  -0.001048   0.000108  -0.000001  -0.000003
    41  C   -0.000917   0.001611  -0.000287  -0.000013   0.000167  -0.000050
    42  H   -0.000725   0.000436   0.000465  -0.000013   0.000038  -0.000016
    43  H    0.000016   0.000051  -0.000306   0.000007   0.000008  -0.000003
    44  H    0.000237   0.000078   0.000384  -0.000012   0.000012  -0.000004
    45  H    0.026273   0.000869  -0.000978   0.002474   0.001503  -0.000680
              19         20         21         22         23         24
     1  C   -9.382601 -20.785175   0.408349   1.408295   2.441436  -1.810607
     2  C    0.929815   3.592662  -0.186550  -2.282263   0.431896   0.191506
     3  H    0.137382   0.022707  -0.019740  -0.127627  -0.084436   0.026759
     4  F    0.006781   0.016382   0.004766   0.291523   0.028817  -0.019568
     5  C    0.791590   0.732718   0.047966  -0.367378  -0.642250  -0.077034
     6  C   -0.662330  -2.481703   0.109741   0.779591   0.083868  -0.102893
     7  N    0.236050   0.125274  -0.008443   0.296003  -0.082456   0.017670
     8  H   -0.240808  -0.127199  -0.006485  -0.098398  -0.010799   0.009572
     9  C   -0.054671   0.158791   0.060309   0.004930   0.095088  -0.015452
    10  C    0.679347   0.523506  -0.006646  -0.127548  -0.026926   0.033280
    11  C   -3.173556   1.880550  -0.150254  -0.546693  -0.569831   0.305425
    12  C   -0.008926  -0.096745   0.025899   0.204902   0.041886  -0.046645
    13  C   -0.475442  -0.234272  -0.002740   0.006764  -0.007732   0.004446
    14  C    0.368973   0.213717  -0.063756  -0.222455  -0.344949   0.140366
    15  H    0.123967   0.031434   0.001802   0.017227  -0.002147  -0.002668
    16  H   -0.078614  -0.014814  -0.000290  -0.000980  -0.001010   0.000264
    17  H   -0.177999  -0.067670  -0.007426   0.005893  -0.087173   0.022945
    18  H    0.034806   0.016740   0.000568  -0.001407   0.006505  -0.002252
    19  N   16.325665   3.765163  -0.059553  -0.146800  -1.020613   0.659372
    20  C    3.765163  29.094565  -2.387937  -6.104521  -4.219163   1.746713
    21  C   -0.059553  -2.387937   7.555560   1.552529   1.369772  -0.814585
    22  C   -0.146800  -6.104521   1.552529  16.058625  -0.721912  -0.366117
    23  C   -1.020613  -4.219163   1.369772  -0.721912  11.654839  -2.121091
    24  C    0.659372   1.746713  -0.814585  -0.366117  -2.121091   8.049882
    25  C   -0.200785   1.718380  -1.334527  -3.254324  -0.733993   0.841029
    26  H    0.181542  -0.181394   0.161685   1.176755  -0.026079  -0.020015
    27  H   -0.150776  -0.856040   0.257219   0.155959   0.982805  -0.460341
    28  H    0.042608   0.173573  -0.320247  -0.050856  -0.439227   0.619420
    29  H   -0.008113   0.289086  -0.436911  -0.512349  -0.110739   0.198371
    30  H   -0.004923  -0.132984   0.400803   0.178417   0.170752  -0.269427
    31  C    0.536059   1.477650  -0.079790  -0.534964  -0.010718   0.092976
    32  C    0.011738  -0.030826  -0.003380  -0.038255  -0.005906   0.001404
    33  C   -0.092630  -0.383020   0.023362   0.186484  -0.004835  -0.020121
    34  C   -0.099180  -0.033329  -0.015790  -0.071447  -0.045460  -0.001119
    35  C    0.030527   0.080451   0.000753   0.008088   0.011040  -0.003756
    36  C    0.005131  -0.039490   0.004822   0.014297  -0.000052   0.000963
    37  H   -0.000053  -0.000087  -0.000536   0.038192  -0.001919  -0.000918
    38  H    0.083060   0.031173  -0.000586   0.002802  -0.040949   0.007877
    39  H   -0.002959  -0.002212   0.000340  -0.000947   0.003298  -0.000873
    40  H    0.000651   0.003276   0.000041  -0.002007  -0.000096   0.000167
    41  C    0.000763  -0.001123  -0.000186  -0.004076  -0.000293   0.000068
    42  H    0.000487   0.000566  -0.000043  -0.000224  -0.000125   0.000055
    43  H   -0.000074  -0.000453  -0.000005  -0.000324  -0.000022  -0.000012
    44  H    0.000010  -0.000210  -0.000004  -0.000203  -0.000008  -0.000005
    45  H   -0.044332  -0.034805   0.021011  -0.382050   0.025155  -0.010682
              25         26         27         28         29         30
     1  C    0.374247  -0.889157   0.568708  -0.107064   0.088201  -0.028904
     2  C   -0.334169  -0.434269   0.020550  -0.007962   0.043487  -0.004570
     3  H    0.008271  -0.086492  -0.019172   0.001320   0.004789  -0.001988
     4  F   -0.016915   0.158744   0.006963  -0.001617  -0.007582   0.001952
     5  C    0.317045  -0.836444  -0.061600   0.004650   0.005495  -0.005028
     6  C    0.197432  -0.787819   0.010028  -0.004963  -0.014782   0.006371
     7  N   -0.090086   0.414061  -0.013754   0.001768  -0.005061   0.000659
     8  H    0.009031  -0.026116  -0.010196   0.000478   0.000583  -0.000530
     9  C   -0.123483   0.033805   0.003655  -0.006670  -0.016073   0.003959
    10  C    0.024000   0.004011  -0.014167   0.002599   0.002016  -0.000707
    11  C    0.087672  -0.117386  -0.224332   0.021937   0.021947  -0.010541
    12  C   -0.021966   0.038724   0.021829  -0.003376  -0.004427   0.001736
    13  C    0.000806  -0.024071  -0.025212   0.001725  -0.000355  -0.000243
    14  C    0.067069  -0.008866  -0.153743   0.021863   0.006266  -0.004529
    15  H   -0.000400   0.008116   0.002237  -0.000122  -0.000240   0.000139
    16  H    0.000168  -0.001793  -0.001900   0.000069   0.000016  -0.000020
    17  H    0.000312  -0.000529  -0.049467   0.006349   0.000017  -0.000728
    18  H    0.000222   0.000293   0.005756  -0.000515   0.000022   0.000046
    19  N   -0.200785   0.181542  -0.150776   0.042608  -0.008113  -0.004923
    20  C    1.718380  -0.181394  -0.856040   0.173573   0.289086  -0.132984
    21  C   -1.334527   0.161685   0.257219  -0.320247  -0.436911   0.400803
    22  C   -3.254324   1.176755   0.155959  -0.050856  -0.512349   0.178417
    23  C   -0.733993  -0.026079   0.982805  -0.439227  -0.110739   0.170752
    24  C    0.841029  -0.020015  -0.460341   0.619420   0.198371  -0.269427
    25  C    9.561792  -0.528867  -0.225908   0.259337   0.824392  -0.285544
    26  H   -0.528867   2.622981  -0.031389   0.010121  -0.331270   0.039968
    27  H   -0.225908  -0.031389   1.027672  -0.175959  -0.014055   0.030609
    28  H    0.259337   0.010121  -0.175959   0.652067   0.025504  -0.095807
    29  H    0.824392  -0.331270  -0.014055   0.025504   0.781621  -0.116447
    30  H   -0.285544   0.039968   0.030609  -0.095807  -0.116447   0.543913
    31  C   -0.294783   0.669573  -0.036914   0.006012  -0.009368  -0.000828
    32  C    0.005463  -0.013596  -0.002825   0.000165   0.001760  -0.000360
    33  C    0.026739  -0.113552   0.003913  -0.001193  -0.003382   0.000274
    34  C    0.059408   0.027245  -0.000994  -0.000366   0.002940  -0.001169
    35  C    0.009934  -0.016549   0.003985  -0.000305   0.001618   0.000136
    36  C   -0.002207   0.003392   0.000164   0.000070  -0.003756   0.000357
    37  H   -0.001898   0.029390  -0.000122  -0.000094  -0.001466   0.000006
    38  H    0.008236  -0.036944  -0.009992   0.001633   0.000845  -0.000218
    39  H   -0.000573  -0.002171   0.000977  -0.000112   0.000044   0.000011
    40  H   -0.000814  -0.002963  -0.000032   0.000013   0.000109   0.000016
    41  C    0.000305   0.003343  -0.000222   0.000012   0.000185  -0.000012
    42  H   -0.000058   0.000785  -0.000067   0.000006  -0.000000   0.000000
    43  H    0.000237   0.000046  -0.000011  -0.000000   0.000040  -0.000004
    44  H    0.000016   0.000323  -0.000007  -0.000000  -0.000001  -0.000001
    45  H   -0.007634  -0.364464   0.007300  -0.001306   0.012664  -0.001270
              31         32         33         34         35         36
     1  C   -3.841054   0.034902   0.675081   0.201356   0.078701  -0.000717
     2  C    4.714565   0.018122  -0.996366  -0.298435  -0.144314  -0.007788
     3  H    0.075054  -0.006517  -0.016716   0.000400  -0.019910   0.019693
     4  F    0.251956   0.012995  -0.042031   0.023326  -0.012269  -0.002863
     5  C   -3.799019  -0.617617   0.567342  -0.870920   0.624215  -0.307736
     6  C  -15.752829   0.110608   3.893200  -2.682013   1.791691  -0.470521
     7  N    0.044732   0.080700  -0.055090   0.101356   0.122159  -0.125783
     8  H    0.192379   0.094880  -0.155572   0.506740  -0.419191   0.152620
     9  C    1.618983  -0.115068  -0.079853   0.026392  -0.252349   0.080328
    10  C    0.068176  -0.009569   0.012682  -0.014507   0.003146  -0.000723
    11  C    0.215340  -0.020002  -0.201642   0.444936  -0.090825   0.049216
    12  C   -0.416222  -0.028025   0.180514  -0.162008   0.045245  -0.035769
    13  C   -0.143055  -0.000887   0.023811  -0.052018   0.024959  -0.003879
    14  C    0.072420   0.023344  -0.061934   0.002159  -0.007987  -0.001191
    15  H   -0.066961  -0.021786   0.020561  -0.006469   0.026960  -0.007421
    16  H    0.002177   0.001197  -0.002469   0.001785  -0.004187   0.001015
    17  H    0.007677   0.001897  -0.002367  -0.006292  -0.001787  -0.000293
    18  H    0.001823  -0.000616   0.000760  -0.000034   0.000645  -0.000016
    19  N    0.536059   0.011738  -0.092630  -0.099180   0.030527   0.005131
    20  C    1.477650  -0.030826  -0.383020  -0.033329   0.080451  -0.039490
    21  C   -0.079790  -0.003380   0.023362  -0.015790   0.000753   0.004822
    22  C   -0.534964  -0.038255   0.186484  -0.071447   0.008088   0.014297
    23  C   -0.010718  -0.005906  -0.004835  -0.045460   0.011040  -0.000052
    24  C    0.092976   0.001404  -0.020121  -0.001119  -0.003756   0.000963
    25  C   -0.294783   0.005463   0.026739   0.059408   0.009934  -0.002207
    26  H    0.669573  -0.013596  -0.113552   0.027245  -0.016549   0.003392
    27  H   -0.036914  -0.002825   0.003913  -0.000994   0.003985   0.000164
    28  H    0.006012   0.000165  -0.001193  -0.000366  -0.000305   0.000070
    29  H   -0.009368   0.001760  -0.003382   0.002940   0.001618  -0.003756
    30  H   -0.000828  -0.000360   0.000274  -0.001169   0.000136   0.000357
    31  C   32.524475  -3.978280  -8.220288  -1.198420   0.960477   2.696428
    32  C   -3.978280  16.023566   2.857867   1.643678  -3.270049  -3.113092
    33  C   -8.220288   2.857867  14.584382  -2.027428   0.385692  -4.185087
    34  C   -1.198420   1.643678  -2.027428  16.052838  -5.844630   0.556153
    35  C    0.960477  -3.270049   0.385692  -5.844630  12.610439   0.218820
    36  C    2.696428  -3.113092  -4.185087   0.556153   0.218820  10.355029
    37  H   -1.084722   0.235785   0.998136  -0.169606   0.053108  -0.459706
    38  H   -0.933907   0.178006   0.237767   0.447283  -0.630818  -0.111941
    39  H    0.248161  -0.396125  -0.043349  -0.608312   0.836165   0.075693
    40  H    0.383494  -0.207395  -0.651756   0.166604  -0.084967   0.695586
    41  C   -0.153516  -1.388453  -0.432072   0.776916  -1.371407  -0.242223
    42  H    0.008498   0.172246  -0.002802   0.024585  -0.074633  -0.052822
    43  H   -0.001443  -0.234133  -0.027174   0.044804  -0.042427   0.041663
    44  H    0.011423  -0.193456  -0.034185   0.062246  -0.064670   0.014553
    45  H    0.754504  -0.079538  -0.823727   0.064037  -0.042514   0.226736
              37         38         39         40         41         42
     1  C    0.008693  -0.116614   0.009963  -0.005782   0.002917  -0.001471
     2  C    0.010959  -0.183211   0.019098   0.013023  -0.019637  -0.000717
     3  H   -0.006426  -0.006225   0.002726   0.001091  -0.002859  -0.000265
     4  F   -0.000870   0.014860  -0.001840   0.001474   0.000596   0.000106
     5  C   -0.179909  -0.139488   0.058331   0.003565   0.020042  -0.008124
     6  C    0.637381   0.286554   0.021563  -0.201641  -0.714543  -0.029588
     7  N    0.034097  -0.103034  -0.030099  -0.011519   0.012465   0.002270
     8  H   -0.032869  -0.134654  -0.007699   0.014116   0.025247   0.001158
     9  C    0.012720   0.021692   0.010897   0.002666  -0.036747  -0.001263
    10  C    0.001159   0.000856   0.001036  -0.000076  -0.000722  -0.000240
    11  C   -0.024387   0.029471   0.009183   0.002634   0.000151  -0.000085
    12  C    0.011634   0.050373  -0.023416  -0.003340   0.002625   0.000026
    13  C   -0.001065   0.002110   0.003852  -0.000235  -0.000917  -0.000725
    14  C   -0.002767   0.004886  -0.004062   0.000296   0.001611   0.000436
    15  H    0.001440   0.019951  -0.006759  -0.001048  -0.000287   0.000465
    16  H   -0.000498  -0.000714   0.000110   0.000108  -0.000013  -0.000013
    17  H   -0.000092   0.003161  -0.000688  -0.000001   0.000167   0.000038
    18  H    0.000084  -0.000946   0.000138  -0.000003  -0.000050  -0.000016
    19  N   -0.000053   0.083060  -0.002959   0.000651   0.000763   0.000487
    20  C   -0.000087   0.031173  -0.002212   0.003276  -0.001123   0.000566
    21  C   -0.000536  -0.000586   0.000340   0.000041  -0.000186  -0.000043
    22  C    0.038192   0.002802  -0.000947  -0.002007  -0.004076  -0.000224
    23  C   -0.001919  -0.040949   0.003298  -0.000096  -0.000293  -0.000125
    24  C   -0.000918   0.007877  -0.000873   0.000167   0.000068   0.000055
    25  C   -0.001898   0.008236  -0.000573  -0.000814   0.000305  -0.000058
    26  H    0.029390  -0.036944  -0.002171  -0.002963   0.003343   0.000785
    27  H   -0.000122  -0.009992   0.000977  -0.000032  -0.000222  -0.000067
    28  H   -0.000094   0.001633  -0.000112   0.000013   0.000012   0.000006
    29  H   -0.001466   0.000845   0.000044   0.000109   0.000185  -0.000000
    30  H    0.000006  -0.000218   0.000011   0.000016  -0.000012   0.000000
    31  C   -1.084722  -0.933907   0.248161   0.383494  -0.153516   0.008498
    32  C    0.235785   0.178006  -0.396125  -0.207395  -1.388453   0.172246
    33  C    0.998136   0.237767  -0.043349  -0.651756  -0.432072  -0.002802
    34  C   -0.169606   0.447283  -0.608312   0.166604   0.776916   0.024585
    35  C    0.053108  -0.630818   0.836165  -0.084967  -1.371407  -0.074633
    36  C   -0.459706  -0.111941   0.075693   0.695586  -0.242223  -0.052822
    37  H    0.883380   0.028206  -0.002159  -0.152583  -0.037119  -0.001800
    38  H    0.028206   1.779612  -0.312983  -0.007858  -0.009111   0.000247
    39  H   -0.002159  -0.312983   0.906914   0.003422  -0.134656  -0.030575
    40  H   -0.152583  -0.007858   0.003422   0.791510  -0.133297  -0.002566
    41  C   -0.037119  -0.009111  -0.134656  -0.133297   9.245329   0.240244
    42  H   -0.001800   0.000247  -0.030575  -0.002566   0.240244   0.450279
    43  H    0.000720  -0.000231  -0.010543  -0.014786   0.559810  -0.020995
    44  H    0.001048   0.006070  -0.016402  -0.028185   0.541007  -0.029548
    45  H   -0.294183  -0.054894   0.000394   0.028381  -0.007315   0.000278
              43         44         45
     1  C    0.000672   0.000277   0.110519
     2  C   -0.001172  -0.002973   0.017104
     3  H   -0.000081  -0.000430   0.129895
     4  F    0.000041  -0.000015  -0.247347
     5  C    0.001768   0.014932  -0.260497
     6  C   -0.040973  -0.055641  -0.802786
     7  N   -0.000385   0.001553  -0.050468
     8  H    0.002577  -0.003917   0.090627
     9  C   -0.001630  -0.003409  -0.007569
    10  C   -0.000026  -0.000043  -0.008680
    11  C   -0.000032  -0.000163   0.088442
    12  C   -0.000064   0.001023  -0.009681
    13  C    0.000016   0.000237   0.026273
    14  C    0.000051   0.000078   0.000869
    15  H   -0.000306   0.000384  -0.000978
    16  H    0.000007  -0.000012   0.002474
    17  H    0.000008   0.000012   0.001503
    18  H   -0.000003  -0.000004  -0.000680
    19  N   -0.000074   0.000010  -0.044332
    20  C   -0.000453  -0.000210  -0.034805
    21  C   -0.000005  -0.000004   0.021011
    22  C   -0.000324  -0.000203  -0.382050
    23  C   -0.000022  -0.000008   0.025155
    24  C   -0.000012  -0.000005  -0.010682
    25  C    0.000237   0.000016  -0.007634
    26  H    0.000046   0.000323  -0.364464
    27  H   -0.000011  -0.000007   0.007300
    28  H   -0.000000  -0.000000  -0.001306
    29  H    0.000040  -0.000001   0.012664
    30  H   -0.000004  -0.000001  -0.001270
    31  C   -0.001443   0.011423   0.754504
    32  C   -0.234133  -0.193456  -0.079538
    33  C   -0.027174  -0.034185  -0.823727
    34  C    0.044804   0.062246   0.064037
    35  C   -0.042427  -0.064670  -0.042514
    36  C    0.041663   0.014553   0.226736
    37  H    0.000720   0.001048  -0.294183
    38  H   -0.000231   0.006070  -0.054894
    39  H   -0.010543  -0.016402   0.000394
    40  H   -0.014786  -0.028185   0.028381
    41  C    0.559810   0.541007  -0.007315
    42  H   -0.020995  -0.029548   0.000278
    43  H    0.407379  -0.015619  -0.003006
    44  H   -0.015619   0.439311  -0.002330
    45  H   -0.003006  -0.002330   2.507773
 Mulliken charges:
               1
     1  C    3.012020
     2  C    1.289818
     3  H    0.337833
     4  F   -1.041058
     5  C    1.032062
     6  C    1.047119
     7  N   -1.894186
     8  H    0.058471
     9  C    0.316688
    10  C   -0.501189
    11  C    0.411897
    12  C   -0.675280
    13  C   -0.475797
    14  C   -0.654495
    15  H    0.611659
    16  H    0.401820
    17  H    0.683676
    18  H    0.439837
    19  N   -1.865751
    20  C   -1.479905
    21  C   -0.100886
    22  C   -0.421152
    23  C    0.015750
    24  C   -0.804349
    25  C   -0.942608
    26  H    0.297290
    27  H    0.428868
    28  H    0.364465
    29  H    0.284358
    30  H    0.586656
    31  C   -1.077930
    32  C   -1.734565
    33  C    0.002075
    34  C   -1.027238
    35  C    0.470589
    36  C   -0.037653
    37  H    0.471715
    38  H    0.588587
    39  H    0.427200
    40  H    0.400708
    41  C   -0.742942
    42  H    0.355991
    43  H    0.356095
    44  H    0.356937
    45  H    0.426800
 Sum of Mulliken charges =  -0.00000
 Mulliken charges with hydrogens summed into heavy atoms:
               1
     1  C    3.012020
     2  C    1.627652
     4  F   -1.041058
     5  C    1.032062
     6  C    1.473918
     7  N   -1.835715
     9  C    0.316688
    10  C   -0.061352
    11  C    0.411897
    12  C   -0.063621
    13  C   -0.073977
    14  C    0.029181
    19  N   -1.865751
    20  C   -1.479905
    21  C    0.485770
    22  C   -0.123861
    23  C    0.444619
    24  C   -0.439884
    25  C   -0.658250
    31  C   -1.077930
    32  C   -1.734565
    33  C    0.473790
    34  C   -0.438652
    35  C    0.897789
    36  C    0.363055
    41  C    0.326081
 Electronic spatial extent (au):  <R**2>=          10576.5043
 Charge=             -0.0000 electrons
 Dipole moment (field-independent basis, Debye):
    X=              2.2151    Y=              1.1482    Z=              0.0585  Tot=              2.4957
 Quadrupole moment (field-independent basis, Debye-Ang):
   XX=           -132.0719   YY=           -133.5215   ZZ=           -155.8125
   XY=              3.5213   XZ=              1.5337   YZ=              1.2686
 Traceless Quadrupole moment (field-independent basis, Debye-Ang):
   XX=              8.3967   YY=              6.9471   ZZ=            -15.3439
   XY=              3.5213   XZ=              1.5337   YZ=              1.2686
 Octapole moment (field-independent basis, Debye-Ang**2):
  XXX=             36.3905  YYY=              5.5866  ZZZ=             14.1279  XYY=            -24.9427
  XXY=            -23.2531  XXZ=            -31.8081  XZZ=             18.4359  YZZ=             -4.1372
  YYZ=             -4.6374  XYZ=            -27.1871
 Hexadecapole moment (field-independent basis, Debye-Ang**3):
 XXXX=          -7907.1395 YYYY=          -4365.4728 ZZZZ=           -904.4767 XXXY=            -41.6720
 XXXZ=             71.5253 YYYX=            111.4175 YYYZ=             -3.3592 ZZZX=            -52.7071
 ZZZY=            -19.0745 XXYY=          -2132.5167 XXZZ=          -1580.3959 YYZZ=          -1049.4204
 XXYZ=             16.6352 YYXZ=            113.6387 ZZXY=              2.0890
 N-N= 2.148185385479D+03 E-N=-6.849132806428D+03  KE= 1.091904035051D+03
 No NMR shielding tensors so no spin-rotation constants.
 Leave Link  601 at Thu Apr 24 14:53:10 2025, MaxMem= 16106127360 cpu:              10.6 elap:               0.9
 (Enter /cm/shared/apps/Gaussian/g16-C01/g16/l701.exe)
 ... and contract with generalized density number  0.
 Compute integral first derivatives.
 R6Disp: Adding Grimme-D2 dispersion energy 1st derivatives to the gradient.
 D1PCM: PCM CHGder 1st derivatives, ID1Alg=3 FixD1E=F DoIter=F DoCFld=F I1PDM=0.
 GePol: Maximum number of non-zero 1st derivatives   =     253
 Leave Link  701 at Thu Apr 24 14:53:14 2025, MaxMem= 16106127360 cpu:             140.4 elap:               4.4
 (Enter /cm/shared/apps/Gaussian/g16-C01/g16/l702.exe)
 L702 exits ... SP integral derivatives will be done elsewhere.
 Leave Link  702 at Thu Apr 24 14:53:15 2025, MaxMem= 16106127360 cpu:               0.2 elap:               0.0
 (Enter /cm/shared/apps/Gaussian/g16-C01/g16/l703.exe)
 Integral derivatives from FoFJK, PRISM(SPDF).
 Compute integral first derivatives, UseDBF=F ICtDFT=           0.
 Calling FoFJK, ICntrl=      2127 FMM=F ISym2X=0 I1Cent= 0 IOpClX= 0 NMat=1 NMatS=1 NMatT=0.
 FoFJK:  IHMeth= 1 ICntrl=    2127 DoSepK=T KAlg= 0 I1Cent=           0 FoldK=F
 IRaf=         1 NMat=       1 IRICut=       1 DoRegI=T DoRafI=F ISym2E= 0 IDoP0=0 IntGTp=1.
 FoFCou: FMM=F IPFlag=           0 FMFlag=      100000 FMFlg1=         800
         NFxFlg=           0 DoJE=F BraDBF=F KetDBF=F FulRan=T
         wScrn=  0.000000 ICntrl=      2527 IOpCl=  0 I1Cent=           0 NGrid=           0
         NMat0=    1 NMatS0=      1 NMatT0=    0 NMatD0=    1 NMtDS0=    0 NMtDT0=    0
 Symmetry not used in FoFCou.
 Leave Link  703 at Thu Apr 24 14:57:15 2025, MaxMem= 16106127360 cpu:            9559.6 elap:             240.8
 (Enter /cm/shared/apps/Gaussian/g16-C01/g16/l716.exe)
 Dipole        = 8.71469396D-01 4.51752436D-01 2.30087759D-02
 ***** Axes restored to original set *****
 -------------------------------------------------------------------
 Center     Atomic                   Forces (Hartrees/Bohr)
 Number     Number              X              Y              Z
 -------------------------------------------------------------------
      1        6          -0.001868864   -0.006899645    0.009437234
      2        6           0.004146472   -0.010572470   -0.005819957
      3        1          -0.001238208    0.000963503   -0.002522228
      4        9          -0.002811308    0.005464555    0.002756358
      5        6          -0.000089360    0.001381167    0.006072802
      6        6           0.004922906    0.003186497    0.001851062
      7        7          -0.005755155    0.001582478   -0.000131579
      8        1           0.000959561   -0.001007415   -0.001106786
      9        6           0.004944953    0.001034303   -0.001451172
     10        6           0.003691566   -0.000984628   -0.000589930
     11        6          -0.000855866   -0.014618063    0.002315986
     12        6          -0.000791482   -0.001482635    0.001422680
     13        6          -0.001320196    0.000032215   -0.000453660
     14        6          -0.002449760   -0.001218289    0.002583170
     15        1          -0.003708460   -0.003291149    0.001130763
     16        1           0.000261134   -0.005787144   -0.001000004
     17        1           0.004521507    0.003959443   -0.002164700
     18        1           0.005596083   -0.001734932   -0.001877915
     19        7           0.001402913    0.016536353   -0.008294927
     20        6           0.001013105    0.007418446   -0.000339275
     21        6          -0.000717608    0.001933201   -0.000307078
     22        6           0.000704784   -0.002405751    0.000508249
     23        6          -0.001495475   -0.002186846    0.001766740
     24        6           0.002195208    0.001415713   -0.001440545
     25        6          -0.002396263    0.002171482   -0.000001870
     26        1          -0.004266099   -0.002200529    0.002517743
     27        1           0.005546357   -0.001558893   -0.001473720
     28        1           0.004511452    0.002609673   -0.002125633
     29        1          -0.004756664    0.002597888    0.001316602
     30        1          -0.000381823    0.005544125   -0.000668743
     31        6          -0.001393234   -0.001447845   -0.001360104
     32        6          -0.004383125   -0.002746589   -0.002489133
     33        6           0.002065426   -0.000348708    0.000774638
     34        6           0.001226483    0.002339632    0.000726004
     35        6          -0.001131091   -0.001078933   -0.001520048
     36        6          -0.001474452    0.000161224   -0.000190328
     37        1          -0.000055355    0.002195936    0.005523843
     38        1           0.003975599   -0.000624897   -0.003063313
     39        1          -0.000083426   -0.001946228   -0.005135704
     40        1          -0.004774370   -0.000050175    0.003576158
     41        6           0.002638280    0.001610655    0.001201410
     42        1          -0.000293047   -0.002505543   -0.004639924
     43        1          -0.004680194    0.002638343   -0.000976753
     44        1          -0.002798472   -0.003937962    0.002364952
     45        1           0.001645569    0.003858436    0.003298633
 -------------------------------------------------------------------
 Cartesian Forces:  Max     0.016536353 RMS     0.003657323
 Leave Link  716 at Thu Apr 24 14:57:15 2025, MaxMem= 16106127360 cpu:               0.5 elap:               0.1
 (Enter /cm/shared/apps/Gaussian/g16-C01/g16/l103.exe)

 GradGradGradGradGradGradGradGradGradGradGradGradGradGradGradGradGradGrad
 Berny optimization.
 FormGI is forming the generalized inverse of G from B-inverse, IUseBI=4.
 GSVD:  received Info=                   1 from GESDD.
 Internal  Forces:  Max     0.020401497 RMS     0.003492323
 Search for a local minimum.
 Step number   1 out of a maximum of  251
 All quantities printed in internal units (Hartrees-Bohrs-Radians)
 RMS Force = .34923D-02 SwitMx=.10000D-02 MixMth= 1
 Mixed Optimization -- RFO/linear search
 Second derivative matrix not updated -- first step.
 ITU=  0
     Eigenvalues ---    0.00789   0.01107   0.01270   0.01353   0.01386
     Eigenvalues ---    0.01633   0.01716   0.01894   0.01909   0.01965
     Eigenvalues ---    0.02004   0.02042   0.02076   0.02120   0.02126
     Eigenvalues ---    0.02153   0.02178   0.02213   0.02221   0.02229
     Eigenvalues ---    0.02234   0.02239   0.02253   0.02255   0.02262
     Eigenvalues ---    0.02271   0.02280   0.02286   0.02289   0.02298
     Eigenvalues ---    0.02304   0.02305   0.02305   0.02315   0.02317
     Eigenvalues ---    0.02351   0.02831   0.03105   0.06531   0.07261
     Eigenvalues ---    0.07390   0.07775   0.09497   0.14956   0.15707
     Eigenvalues ---    0.15978   0.15985   0.15995   0.15996   0.15998
     Eigenvalues ---    0.15999   0.15999   0.16000   0.16000   0.16000
     Eigenvalues ---    0.16000   0.16000   0.16000   0.16000   0.16000
     Eigenvalues ---    0.16000   0.16000   0.20489   0.21670   0.21993
     Eigenvalues ---    0.21998   0.21999   0.22000   0.22006   0.22527
     Eigenvalues ---    0.22953   0.23473   0.23528   0.23997   0.24325
     Eigenvalues ---    0.24794   0.24988   0.24989   0.24990   0.24995
     Eigenvalues ---    0.25000   0.29494   0.30502   0.32565   0.33415
     Eigenvalues ---    0.34812   0.34898   0.35135   0.35773   0.35833
     Eigenvalues ---    0.35863   0.35902   0.35929   0.35978   0.35980
     Eigenvalues ---    0.35987   0.35998   0.36065   0.36116   0.36131
     Eigenvalues ---    0.36153   0.36244   0.36729   0.37842   0.39455
     Eigenvalues ---    0.42398   0.42709   0.42865   0.43106   0.43424
     Eigenvalues ---    0.44845   0.45436   0.45604   0.46524   0.46603
     Eigenvalues ---    0.46800   0.47019   0.47429   0.47894   0.48280
     Eigenvalues ---    0.48425   0.48536   0.48881   0.49103   0.49438
     Eigenvalues ---    0.49906   0.50792   0.56348   0.72984
 RFO step:  Lambda=-7.98924213D-03 EMin= 7.89461526D-03
 Linear search not attempted -- first point.
 Iteration  1 RMS(Cart)=  0.08938256 RMS(Int)=  0.00089627
 Iteration  2 RMS(Cart)=  0.00284523 RMS(Int)=  0.00003333
 Iteration  3 RMS(Cart)=  0.00000420 RMS(Int)=  0.00003331
 Iteration  4 RMS(Cart)=  0.00000000 RMS(Int)=  0.00003331
 ITry= 1 IFail=0 DXMaxC= 3.56D-01 DCOld= 1.00D+10 DXMaxT= 3.00D-01 DXLimC= 3.00D+00 Rises=F
 Variable       Old X    -DE/DX   Delta X   Delta X   Delta X     New X
                                 (Linear)    (Quad)   (Total)
    R1        2.86912   0.00142   0.00000   0.00233   0.00239   2.87150
    R2        2.40241   0.00855   0.00000   0.01165   0.01165   2.41407
    R3        2.76256   0.01522   0.00000   0.04055   0.04055   2.80311
    R4        2.08329  -0.00243   0.00000  -0.00710  -0.00710   2.07619
    R5        2.59074   0.00615   0.00000   0.01192   0.01192   2.60266
    R6        2.85408   0.00001   0.00000  -0.00208  -0.00206   2.85203
    R7        2.53953   0.00467   0.00000   0.00817   0.00817   2.54770
    R8        2.60588   0.00463   0.00000   0.00775   0.00777   2.61365
    R9        2.74596   0.01360   0.00000   0.03519   0.03519   2.78114
   R10        2.04085   0.00474   0.00000   0.01288   0.01288   2.05373
   R11        1.91280   0.00014   0.00000   0.00031   0.00031   1.91311
   R12        2.60853   0.00862   0.00000   0.01715   0.01714   2.62567
   R13        2.67333   0.00304   0.00000   0.00819   0.00812   2.68145
   R14        2.64403   0.00669   0.00000   0.01396   0.01395   2.65798
   R15        2.62656   0.00718   0.00000   0.01558   0.01559   2.64215
   R16        2.59942   0.00694   0.00000   0.01407   0.01408   2.61350
   R17        2.03900   0.00614   0.00000   0.01663   0.01663   2.05563
   R18        2.64564   0.00620   0.00000   0.01312   0.01312   2.65876
   R19        2.58947   0.02040   0.00000   0.04152   0.04147   2.63093
   R20        2.60155   0.00600   0.00000   0.01211   0.01211   2.61366
   R21        2.04438   0.00507   0.00000   0.01386   0.01386   2.05823
   R22        2.03980   0.00586   0.00000   0.01589   0.01589   2.05569
   R23        2.03878   0.00629   0.00000   0.01704   0.01704   2.05582
   R24        2.63308   0.00667   0.00000   0.01386   0.01386   2.64694
   R25        2.63779   0.00602   0.00000   0.01259   0.01259   2.65037
   R26        2.61988   0.00778   0.00000   0.01612   0.01613   2.63602
   R27        2.61649   0.00698   0.00000   0.01439   0.01440   2.63089
   R28        2.04113   0.00560   0.00000   0.01522   0.01522   2.05635
   R29        2.61303   0.00850   0.00000   0.01722   0.01722   2.63025
   R30        2.03702   0.00538   0.00000   0.01453   0.01453   2.05154
   R31        2.60804   0.00813   0.00000   0.01629   0.01629   2.62433
   R32        2.03843   0.00574   0.00000   0.01552   0.01552   2.05395
   R33        2.04116   0.00562   0.00000   0.01528   0.01528   2.05644
   R34        2.04102   0.00558   0.00000   0.01516   0.01516   2.05617
   R35        2.64207   0.00694   0.00000   0.01474   0.01474   2.65681
   R36        2.63831   0.00714   0.00000   0.01507   0.01508   2.65339
   R37        2.62259   0.00747   0.00000   0.01551   0.01551   2.63810
   R38        2.63005   0.00793   0.00000   0.01667   0.01666   2.64672
   R39        2.83123   0.00594   0.00000   0.01782   0.01782   2.84905
   R40        2.60453   0.00987   0.00000   0.01964   0.01964   2.62417
   R41        2.04235   0.00594   0.00000   0.01619   0.01619   2.05854
   R42        2.61264   0.01039   0.00000   0.02104   0.02104   2.63368
   R43        2.04192   0.00496   0.00000   0.01350   0.01350   2.05542
   R44        2.04343   0.00549   0.00000   0.01500   0.01500   2.05843
   R45        2.04296   0.00596   0.00000   0.01625   0.01625   2.05921
   R46        2.05456   0.00516   0.00000   0.01435   0.01435   2.06891
   R47        2.05981   0.00525   0.00000   0.01475   0.01475   2.07456
   R48        2.05841   0.00520   0.00000   0.01457   0.01457   2.07297
    A1        2.09573  -0.00071   0.00000  -0.01086  -0.01081   2.08492
    A2        2.11358  -0.00111   0.00000  -0.00026  -0.00029   2.11329
    A3        2.07387   0.00182   0.00000   0.01112   0.01109   2.08496
    A4        1.89054  -0.00058   0.00000  -0.00414  -0.00416   1.88638
    A5        1.97965  -0.00458   0.00000  -0.02005  -0.02004   1.95960
    A6        1.86924   0.00648   0.00000   0.02329   0.02335   1.89259
    A7        1.85500   0.00247   0.00000   0.01602   0.01600   1.87100
    A8        1.91127  -0.00132   0.00000  -0.00218  -0.00225   1.90903
    A9        1.95689  -0.00255   0.00000  -0.01303  -0.01292   1.94396
   A10        2.13892  -0.00281   0.00000  -0.00645  -0.00643   2.13249
   A11        1.97766  -0.00199   0.00000  -0.01697  -0.01699   1.96067
   A12        2.16621   0.00479   0.00000   0.02337   0.02337   2.18959
   A13        2.21220   0.00450   0.00000   0.01971   0.01971   2.23191
   A14        2.04823  -0.00473   0.00000  -0.02474  -0.02474   2.02349
   A15        2.02102   0.00023   0.00000   0.00485   0.00485   2.02587
   A16        1.99553   0.00161   0.00000   0.01098   0.01089   2.00642
   A17        2.24417   0.00010   0.00000  -0.00844  -0.00861   2.23557
   A18        2.01392  -0.00202   0.00000  -0.00851  -0.00858   2.00534
   A19        2.16263   0.00098   0.00000   0.00069   0.00059   2.16322
   A20        2.04878  -0.00163   0.00000  -0.00257  -0.00252   2.04626
   A21        2.06819   0.00072   0.00000   0.00287   0.00285   2.07104
   A22        2.08643  -0.00197   0.00000  -0.00688  -0.00687   2.07955
   A23        2.09829   0.00137   0.00000   0.00572   0.00572   2.10401
   A24        2.09828   0.00059   0.00000   0.00109   0.00109   2.09937
   A25        2.07201  -0.00081   0.00000  -0.00519  -0.00516   2.06685
   A26        2.17579   0.00025   0.00000   0.00210   0.00195   2.17775
   A27        2.02939   0.00061   0.00000   0.00407   0.00415   2.03355
   A28        2.12175   0.00028   0.00000   0.00048   0.00044   2.12219
   A29        2.06552  -0.00010   0.00000   0.00003   0.00005   2.06557
   A30        2.09579  -0.00019   0.00000  -0.00047  -0.00046   2.09534
   A31        2.09317  -0.00008   0.00000   0.00110   0.00109   2.09426
   A32        2.09925   0.00048   0.00000   0.00207   0.00207   2.10132
   A33        2.09076  -0.00040   0.00000  -0.00315  -0.00315   2.08760
   A34        2.12347   0.00187   0.00000   0.00810   0.00806   2.13153
   A35        2.11251  -0.00132   0.00000  -0.00627  -0.00630   2.10620
   A36        2.04717  -0.00055   0.00000  -0.00170  -0.00173   2.04544
   A37        2.18947  -0.00465   0.00000  -0.02006  -0.02015   2.16932
   A38        2.13098  -0.00131   0.00000  -0.00474  -0.00472   2.12626
   A39        2.07096   0.00238   0.00000   0.00957   0.00959   2.08056
   A40        2.08085  -0.00108   0.00000  -0.00494  -0.00498   2.07586
   A41        2.09140  -0.00054   0.00000  -0.00170  -0.00171   2.08969
   A42        2.09590   0.00033   0.00000   0.00118   0.00118   2.09708
   A43        2.09588   0.00022   0.00000   0.00054   0.00054   2.09641
   A44        2.09489   0.00120   0.00000   0.00487   0.00482   2.09971
   A45        2.10096  -0.00014   0.00000   0.00020   0.00020   2.10116
   A46        2.08705  -0.00106   0.00000  -0.00528  -0.00527   2.08178
   A47        2.10125   0.00088   0.00000   0.00337   0.00334   2.10459
   A48        2.06933   0.00105   0.00000   0.00720   0.00721   2.07654
   A49        2.11259  -0.00193   0.00000  -0.01057  -0.01056   2.10203
   A50        2.09590  -0.00000   0.00000   0.00024   0.00022   2.09612
   A51        2.09466   0.00026   0.00000   0.00145   0.00146   2.09611
   A52        2.09263  -0.00026   0.00000  -0.00169  -0.00168   2.09095
   A53        2.10189  -0.00045   0.00000  -0.00160  -0.00162   2.10027
   A54        2.09461   0.00032   0.00000   0.00136   0.00137   2.09598
   A55        2.08669   0.00013   0.00000   0.00024   0.00025   2.08694
   A56        2.07776  -0.00039   0.00000  -0.00118  -0.00119   2.07657
   A57        2.14988   0.00314   0.00000   0.01248   0.01246   2.16234
   A58        2.05524  -0.00275   0.00000  -0.01151  -0.01152   2.04372
   A59        2.06191  -0.00275   0.00000  -0.01070  -0.01070   2.05121
   A60        2.11997   0.00129   0.00000   0.00502   0.00502   2.12499
   A61        2.10115   0.00146   0.00000   0.00569   0.00569   2.10684
   A62        2.11326   0.00167   0.00000   0.00662   0.00660   2.11986
   A63        2.07873  -0.00074   0.00000  -0.00270  -0.00271   2.07602
   A64        2.09112  -0.00093   0.00000  -0.00382  -0.00383   2.08729
   A65        2.10858   0.00158   0.00000   0.00642   0.00641   2.11499
   A66        2.09433  -0.00024   0.00000   0.00027   0.00026   2.09459
   A67        2.07900  -0.00133   0.00000  -0.00623  -0.00625   2.07275
   A68        2.11523   0.00109   0.00000   0.00459   0.00459   2.11982
   A69        2.08623  -0.00058   0.00000  -0.00253  -0.00253   2.08370
   A70        2.08171  -0.00051   0.00000  -0.00207  -0.00207   2.07964
   A71        2.11153   0.00117   0.00000   0.00484   0.00484   2.11637
   A72        2.08255  -0.00030   0.00000  -0.00068  -0.00068   2.08187
   A73        2.08910  -0.00088   0.00000  -0.00415  -0.00415   2.08495
   A74        1.93781   0.00095   0.00000   0.00539   0.00537   1.94318
   A75        1.92474   0.00163   0.00000   0.01003   0.00999   1.93473
   A76        1.92913   0.00138   0.00000   0.00814   0.00811   1.93724
   A77        1.89296  -0.00133   0.00000  -0.00781  -0.00784   1.88512
   A78        1.89806  -0.00136   0.00000  -0.00873  -0.00875   1.88931
   A79        1.87971  -0.00142   0.00000  -0.00795  -0.00799   1.87172
    D1        0.75606   0.00063   0.00000   0.00034   0.00036   0.75642
    D2        2.81088   0.00055   0.00000   0.00548   0.00553   2.81642
    D3       -1.30390  -0.00101   0.00000  -0.00746  -0.00747  -1.31137
    D4       -2.38601   0.00026   0.00000  -0.00446  -0.00444  -2.39045
    D5       -0.33119   0.00019   0.00000   0.00067   0.00073  -0.33045
    D6        1.83721  -0.00137   0.00000  -0.01227  -0.01227   1.82494
    D7        0.11834  -0.00260   0.00000  -0.03424  -0.03421   0.08413
    D8       -3.02278  -0.00224   0.00000  -0.02953  -0.02949  -3.05227
    D9       -0.55423  -0.00072   0.00000  -0.04023  -0.04022  -0.59444
   D10        2.61785  -0.00060   0.00000  -0.03619  -0.03615   2.58170
   D11        2.58689  -0.00108   0.00000  -0.04498  -0.04502   2.54187
   D12       -0.52422  -0.00096   0.00000  -0.04094  -0.04095  -0.56517
   D13       -1.94351   0.00267   0.00000   0.01544   0.01554  -1.92797
   D14        1.22695   0.00272   0.00000   0.01683   0.01690   1.24385
   D15        2.29328   0.00045   0.00000   0.00853   0.00855   2.30182
   D16       -0.81945   0.00050   0.00000   0.00992   0.00991  -0.80954
   D17        0.23872  -0.00019   0.00000  -0.00196  -0.00193   0.23680
   D18       -2.87401  -0.00015   0.00000  -0.00057  -0.00056  -2.87457
   D19        3.08212   0.00009   0.00000   0.00258   0.00259   3.08471
   D20       -0.12571   0.00008   0.00000  -0.00084  -0.00082  -0.12652
   D21       -0.09149  -0.00009   0.00000   0.00030   0.00028  -0.09121
   D22        2.98387  -0.00011   0.00000  -0.00312  -0.00313   2.98075
   D23        2.75745   0.00056   0.00000  -0.00253  -0.00257   2.75488
   D24       -0.11043   0.00223   0.00000   0.02540   0.02550  -0.08492
   D25       -0.35476   0.00076   0.00000  -0.00053  -0.00055  -0.35530
   D26        3.06055   0.00242   0.00000   0.02740   0.02752   3.08807
   D27        2.59535  -0.00048   0.00000  -0.02188  -0.02186   2.57349
   D28       -0.57330  -0.00077   0.00000  -0.03147  -0.03151  -0.60481
   D29       -0.48091  -0.00030   0.00000  -0.01752  -0.01748  -0.49839
   D30        2.63363  -0.00059   0.00000  -0.02711  -0.02713   2.60650
   D31       -0.57659  -0.00043   0.00000  -0.02965  -0.02956  -0.60616
   D32        2.65750  -0.00125   0.00000  -0.04248  -0.04240   2.61510
   D33        2.84112   0.00077   0.00000  -0.00401  -0.00405   2.83707
   D34       -0.20798  -0.00004   0.00000  -0.01685  -0.01689  -0.22487
   D35       -3.07577  -0.00062   0.00000  -0.00643  -0.00647  -3.08223
   D36       -0.05614  -0.00007   0.00000   0.00379   0.00376  -0.05238
   D37       -0.02763   0.00009   0.00000   0.00626   0.00627  -0.02136
   D38        2.99200   0.00064   0.00000   0.01649   0.01649   3.00849
   D39        3.10343   0.00036   0.00000  -0.00130  -0.00130   3.10213
   D40       -0.05502   0.00039   0.00000   0.00140   0.00140  -0.05362
   D41        0.04917  -0.00043   0.00000  -0.01331  -0.01332   0.03585
   D42       -3.10928  -0.00040   0.00000  -0.01062  -0.01063  -3.11990
   D43       -0.02034  -0.00017   0.00000  -0.00478  -0.00479  -0.02513
   D44        3.11726   0.00008   0.00000   0.00016   0.00016   3.11742
   D45       -3.14109  -0.00011   0.00000  -0.00132  -0.00132   3.14078
   D46       -0.00348   0.00014   0.00000   0.00362   0.00363   0.00014
   D47        0.04169  -0.00015   0.00000  -0.00196  -0.00195   0.03974
   D48       -3.10964   0.00038   0.00000   0.01363   0.01361  -3.09603
   D49       -3.12075  -0.00020   0.00000  -0.00537  -0.00536  -3.12611
   D50        0.01110   0.00032   0.00000   0.01022   0.01020   0.02131
   D51       -0.01722   0.00018   0.00000   0.00106   0.00106  -0.01616
   D52        3.13376  -0.00033   0.00000  -0.01394  -0.01396   3.11980
   D53       -3.04698  -0.00032   0.00000  -0.00824  -0.00824  -3.05521
   D54        0.10400  -0.00082   0.00000  -0.02324  -0.02325   0.08075
   D55        0.64217  -0.00057   0.00000   0.02525   0.02520   0.66737
   D56       -2.61870  -0.00012   0.00000   0.03467   0.03466  -2.58404
   D57       -0.02542   0.00054   0.00000   0.01284   0.01283  -0.01259
   D58        3.12014   0.00028   0.00000   0.00791   0.00791   3.12805
   D59        3.13331   0.00050   0.00000   0.01009   0.01009  -3.13979
   D60       -0.00431   0.00025   0.00000   0.00517   0.00517   0.00086
   D61       -3.12374   0.00067   0.00000   0.02385   0.02384  -3.09990
   D62       -0.00779   0.00038   0.00000   0.01415   0.01412   0.00633
   D63       -0.01280   0.00061   0.00000   0.02003   0.02004   0.00724
   D64        3.10316   0.00032   0.00000   0.01033   0.01031   3.11346
   D65        3.13202  -0.00053   0.00000  -0.01758  -0.01759   3.11443
   D66       -0.01739  -0.00056   0.00000  -0.01847  -0.01848  -0.03587
   D67        0.02002  -0.00041   0.00000  -0.01365  -0.01364   0.00638
   D68       -3.12939  -0.00044   0.00000  -0.01454  -0.01453   3.13927
   D69       -0.00699   0.00025   0.00000   0.00830   0.00830   0.00131
   D70        3.13468   0.00024   0.00000   0.00821   0.00822  -3.14029
   D71        3.13917   0.00005   0.00000   0.00182   0.00180   3.14097
   D72       -0.00235   0.00004   0.00000   0.00173   0.00173  -0.00062
   D73        0.01422  -0.00006   0.00000  -0.00188  -0.00190   0.01232
   D74       -3.12740  -0.00013   0.00000  -0.00408  -0.00411  -3.13151
   D75       -3.13194   0.00014   0.00000   0.00460   0.00459  -3.12735
   D76        0.00963   0.00007   0.00000   0.00240   0.00238   0.01201
   D77       -0.00421  -0.00038   0.00000  -0.01239  -0.01242  -0.01663
   D78        3.13740  -0.00031   0.00000  -0.01020  -0.01022   3.12718
   D79       -3.12037  -0.00011   0.00000  -0.00285  -0.00288  -3.12325
   D80        0.02124  -0.00003   0.00000  -0.00065  -0.00068   0.02056
   D81       -0.01018  -0.00003   0.00000  -0.00051  -0.00049  -0.01067
   D82        3.13133  -0.00002   0.00000  -0.00042  -0.00041   3.13092
   D83        3.13942  -0.00001   0.00000   0.00032   0.00033   3.13975
   D84       -0.00224  -0.00000   0.00000   0.00040   0.00040  -0.00184
   D85       -3.13196  -0.00048   0.00000  -0.01780  -0.01773   3.13350
   D86       -0.00338  -0.00022   0.00000  -0.00890  -0.00883  -0.01221
   D87        0.03522  -0.00030   0.00000  -0.00909  -0.00909   0.02613
   D88       -3.11939  -0.00004   0.00000  -0.00019  -0.00019  -3.11958
   D89        3.13893   0.00039   0.00000   0.01330   0.01333  -3.13093
   D90       -0.05741   0.00067   0.00000   0.02295   0.02299  -0.03443
   D91       -0.02939   0.00013   0.00000   0.00397   0.00398  -0.02541
   D92        3.05746   0.00042   0.00000   0.01362   0.01364   3.07110
   D93        0.02115  -0.00016   0.00000  -0.00480  -0.00479   0.01636
   D94       -3.11348  -0.00010   0.00000  -0.00311  -0.00310  -3.11658
   D95       -3.13918  -0.00013   0.00000  -0.00416  -0.00415   3.13986
   D96        0.00937  -0.00007   0.00000  -0.00247  -0.00246   0.00691
   D97       -0.01534  -0.00002   0.00000  -0.00035  -0.00034  -0.01568
   D98        3.12366   0.00006   0.00000   0.00198   0.00201   3.12566
   D99       -3.13841  -0.00004   0.00000  -0.00098  -0.00096  -3.13937
   D100       0.00059   0.00003   0.00000   0.00135   0.00138   0.00197
   D101       0.11440   0.00003   0.00000  -0.00180  -0.00180   0.11260
   D102      -1.98424   0.00000   0.00000  -0.00214  -0.00214  -1.98638
   D103       2.22238  -0.00013   0.00000  -0.00376  -0.00378   2.21860
   D104      -3.04635   0.00002   0.00000  -0.00132  -0.00131  -3.04766
   D105       1.13819  -0.00001   0.00000  -0.00166  -0.00165   1.13654
   D106      -0.93837  -0.00014   0.00000  -0.00328  -0.00329  -0.94166
   D107      -0.01317   0.00022   0.00000   0.00730   0.00734  -0.00583
   D108       3.13103   0.00014   0.00000   0.00496   0.00499   3.13602
   D109       3.14153  -0.00005   0.00000  -0.00166  -0.00162   3.13990
   D110       0.00254  -0.00012   0.00000  -0.00400  -0.00397  -0.00144
   D111       0.00146   0.00010   0.00000   0.00299   0.00298   0.00445
   D112       3.13612   0.00005   0.00000   0.00130   0.00129   3.13741
   D113      -3.08585  -0.00021   0.00000  -0.00678  -0.00675  -3.09261
   D114       0.04880  -0.00027   0.00000  -0.00847  -0.00844   0.04035
         Item               Value     Threshold  Converged?
 Maximum Force            0.020401     0.000450     NO 
 RMS     Force            0.003492     0.000300     NO 
 Maximum Displacement     0.356385     0.001800     NO 
 RMS     Displacement     0.091363     0.001200     NO 
 Predicted change in Energy=-4.174172D-03
 Lowest energy point so far.  Saving SCF results.
 GradGradGradGradGradGradGradGradGradGradGradGradGradGradGradGradGradGrad

 Leave Link  103 at Thu Apr 24 14:57:16 2025, MaxMem= 16106127360 cpu:               2.6 elap:               0.2
 (Enter /cm/shared/apps/Gaussian/g16-C01/g16/l202.exe)
                          Input orientation:                          
 ---------------------------------------------------------------------
 Center     Atomic      Atomic             Coordinates (Angstroms)
 Number     Number       Type             X           Y           Z
 ---------------------------------------------------------------------
      1          6           0        1.521180    0.989434    0.233255
      2          6           0        0.814093    0.233421    1.345666
      3          1           0        1.522911   -0.491096    1.769615
      4          9           0        0.417816    1.063270    2.370938
      5          6           0       -0.360000   -0.504408    0.749949
      6          6           0       -1.635438   -0.150913    1.006671
      7          7           0        0.033883   -1.574770   -0.032423
      8          1           0       -0.669696   -2.291101   -0.161833
      9          6           0        1.324835   -1.953270   -0.379892
     10          6           0        3.851149   -2.899506   -1.197666
     11          6           0        2.381827   -1.037252   -0.618914
     12          6           0        1.558405   -3.323674   -0.593894
     13          6           0        2.797708   -3.794583   -0.987992
     14          6           0        3.626394   -1.544608   -1.035046
     15          1           0        0.737528   -4.020198   -0.428640
     16          1           0        2.945937   -4.862589   -1.132066
     17          1           0        4.416427   -0.823288   -1.232668
     18          1           0        4.829757   -3.260001   -1.506968
     19          7           0        2.251942    0.348714   -0.595836
     20          6           0        1.371508    2.458263    0.090269
     21          6           0        1.125536    5.225085   -0.276973
     22          6           0        0.174444    3.113047    0.406904
     23          6           0        2.443070    3.209492   -0.414176
     24          6           0        2.322988    4.581788   -0.590145
     25          6           0        0.052622    4.486073    0.213900
     26          1           0       -0.678515    2.550808    0.774250
     27          1           0        3.372981    2.702380   -0.658028
     28          1           0        3.165848    5.153779   -0.973081
     29          1           0       -0.887181    4.980413    0.451208
     30          1           0        1.030649    6.300424   -0.413967
     31          6           0       -2.865046   -0.734558    0.446874
     32          6           0       -5.310336   -1.816005   -0.537397
     33          6           0       -4.023228   -0.775541    1.242837
     34          6           0       -2.972877   -1.223627   -0.864888
     35          6           0       -4.170494   -1.754074   -1.341015
     36          6           0       -5.213701   -1.305894    0.763402
     37          1           0       -3.978957   -0.384661    2.258663
     38          1           0       -2.125078   -1.154322   -1.542742
     39          1           0       -4.218323   -2.120616   -2.365650
     40          1           0       -6.090358   -1.326066    1.410303
     41          6           0       -6.609847   -2.386389   -1.046261
     42          1           0       -6.489375   -2.825490   -2.041905
     43          1           0       -7.380342   -1.606989   -1.109996
     44          1           0       -6.988826   -3.163836   -0.371504
     45          1           0       -1.772712    0.617715    1.762632
 ---------------------------------------------------------------------
                    Distance matrix (angstroms):
                    1          2          3          4          5
     1  C    0.000000
     2  C    1.519535   0.000000
     3  H    2.133630   1.098673   0.000000
     4  F    2.406772   1.377267   1.999720   0.000000
     5  C    2.457107   1.509227   2.141320   2.385418   0.000000
     6  C    3.444242   2.502565   3.266952   2.747966   1.348187
     7  N    2.976202   2.403625   2.576605   3.589262   1.383085
     8  H    3.964586   3.293539   3.431914   4.341591   2.029663
     9  C    3.012309   2.831965   2.607214   4.182016   2.492871
    10  C    4.753961   5.050494   4.475029   6.342421   5.221444
    11  C    2.361008   2.816376   2.596361   4.148342   3.110518
    12  C    4.391862   4.119323   3.689299   5.416313   3.665303
    13  C    5.099783   5.060189   4.488043   6.367498   4.880247
    14  C    3.530139   4.091237   3.660690   5.356932   4.489940
    15  H    5.113572   4.609479   4.231277   5.812185   3.867094
    16  H    6.175776   6.054192   5.436424   7.333365   5.784889
    17  H    3.717169   4.554256   4.182880   5.703855   5.181381
    18  H    5.659749   6.038798   5.416462   7.293425   6.294485
    19  N    1.277469   2.418705   2.613833   3.560387   3.059607
    20  C    1.483342   2.614699   3.397329   2.838482   3.494383
    21  C    4.284578   5.258009   6.084501   4.983273   6.007368
    22  C    2.520631   3.095588   4.082302   2.849253   3.672777
    23  C    2.489519   3.821990   4.394313   4.057682   4.796399
    24  C    3.771722   4.993237   5.651791   4.977717   5.904546
    25  C    3.792561   4.466070   5.417953   4.062236   5.036120
    26  H    2.751222   2.815080   3.884612   2.442156   3.071871
    27  H    2.675395   4.081477   4.417522   4.538096   5.118694
    28  H    4.637019   5.925981   6.487391   5.955368   6.885892
    29  H    4.666436   5.121359   6.122431   4.553284   5.518191
    30  H    5.372721   6.320737   7.150881   5.963140   7.042325
    31  C    4.717707   3.909076   4.589454   4.208491   2.533788
    32  C    7.425228   6.727162   7.332869   7.039912   5.280471
    33  C    5.905494   4.942495   5.578357   4.937278   3.706170
    34  C    5.128363   4.620680   5.262064   5.215100   3.154695
    35  C    6.511552   6.001208   6.609538   6.539771   4.522572
    36  C    7.134999   6.248426   6.859906   6.317523   4.919449
    37  H    6.020126   4.918223   5.524586   4.630413   3.922679
    38  H    4.587488   4.348271   4.971861   5.167293   2.965522
    39  H    7.026280   6.681360   7.260683   7.352971   5.215912
    40  H    8.042542   7.078674   7.667343   6.999148   5.826508
    41  C    8.896456   8.227977   8.812664   8.541981   6.769698
    42  H    9.159639   8.612388   9.174629   9.072206   7.123981
    43  H    9.369249   8.750209   9.423656   8.947539   7.345766
    44  H    9.488708   8.681911   9.174835   8.958111   7.229906
    45  H    3.650602   2.648227   3.477161   2.316672   2.068923
                    6          7          8          9         10
     6  C    0.000000
     7  N    2.427698   0.000000
     8  H    2.622683   1.012374   0.000000
     9  C    3.732862   1.389444   2.034658   0.000000
    10  C    6.520468   4.205263   4.677729   2.818933   0.000000
    11  C    4.423408   2.479059   3.330594   1.418961   2.441691
    12  C    4.777954   2.387065   2.493455   1.406541   2.408555
    13  C    6.075178   3.671432   3.868577   2.435072   1.398165
    14  C    5.813594   3.729919   4.447038   2.427634   1.383007
    15  H    4.760509   2.575310   2.245271   2.149302   3.397350
    16  H    6.911084   4.527585   4.541663   3.414364   2.162732
    17  H    6.487819   4.605649   5.400908   3.400298   2.152079
    18  H    7.601549   5.292891   5.743878   3.906703   1.087795
    19  N    4.234309   2.989483   3.961433   2.491041   3.670231
    20  C    4.085256   4.250840   5.175570   4.436761   6.042606
    21  C    6.178355   6.891265   7.728465   7.181858   8.618911
    22  C    3.780056   4.710455   5.499168   5.254522   7.227973
    23  C    5.472235   5.370203   6.325308   5.282587   6.317943
    24  C    6.373179   6.591984   7.508410   6.614188   7.659903
    25  C    4.997967   6.065875   6.825907   6.590618   8.424257
    26  H    2.875590   4.263640   4.931574   5.062822   7.356102
    27  H    5.999730   5.462139   6.443935   5.093852   5.648095
    28  H    7.423713   7.481137   8.414022   7.365551   8.085510
    29  H    5.215260   6.637219   7.300551   7.325278   9.341503
    30  H    7.123621   7.947187   8.761795   8.259005   9.654435
    31  C    1.471717   3.056055   2.759150   4.441160   7.245605
    32  C    4.319902   5.373441   4.679990   6.638460   9.248932
    33  C    2.479411   4.327263   3.939061   5.711574   8.513114
    34  C    2.538147   3.139571   2.634090   4.386107   7.034675
    35  C    3.808972   4.406966   3.732888   5.582300   8.104278
    36  C    3.767908   5.314393   4.740746   6.669233   9.410468
    37  H    2.667246   4.771616   4.521562   6.128027   8.920830
    38  H    2.783179   2.668136   2.305930   3.727256   6.235385
    39  H    4.682262   4.880896   4.180745   5.890487   8.190680
    40  H    4.624956   6.296796   5.725948   7.653971  10.397633
    41  C    5.827231   6.769471   6.006387   7.974385  10.474667
    42  H    6.325179   6.939396   6.139129   8.036476  10.375195
    43  H    6.293199   7.492191   6.811739   8.742601  11.305957
    44  H    6.295699   7.208228   6.382557   8.401339  10.874625
    45  H    1.086789   3.360506   3.658062   4.560172   7.263747
                   11         12         13         14         15
    11  C    0.000000
    12  C    2.430303   0.000000
    13  C    2.812837   1.383091   0.000000
    14  C    1.406956   2.763380   2.398192   0.000000
    15  H    3.411435   1.089170   2.146652   3.852508   0.000000
    16  H    3.900609   2.140826   1.087826   3.388427   2.466070
    17  H    2.135901   3.850747   3.392449   1.087891   4.939735
    18  H    3.423685   3.396984   2.164333   2.147875   4.299654
    19  N    1.392230   3.737302   4.197447   2.380482   4.626963
    20  C    3.707062   5.825272   6.503443   4.730097   6.530057
    21  C    6.396253   8.565576   9.200876   7.256563   9.254664
    22  C    4.811426   6.659453   7.519481   5.974021   7.204052
    23  C    4.252117   6.595239   7.036484   4.938340   7.428155
    24  C    5.619421   7.942350   8.399240   6.279293   8.748366
    25  C    6.051933   7.994501   8.806208   7.120451   8.557955
    26  H    4.917395   6.433130   7.446718   6.211137   6.828634
    27  H    3.868948   6.293657   6.530723   4.271214   7.224353
    28  H    6.250519   8.636832   8.955944   6.714487   9.505525
    29  H    6.931368   8.719575   9.625501   8.072002   9.188297
    30  H    7.463857   9.640236  10.264559   8.286625  10.324793
    31  C    5.362574   5.230070   6.594647   6.707538   4.953836
    32  C    7.731912   7.032486   8.358121   8.954689   6.437931
    33  C    6.675278   6.404778   7.785652   8.018537   5.998870
    34  C    5.363589   5.001615   6.318593   6.609264   4.666715
    35  C    6.630850   5.986828   7.269397   7.805700   5.482374
    36  C    7.724960   7.195492   8.569926   9.024339   6.648725
    37  H    7.011839   6.887470   8.251759   8.368713   6.533296
    38  H    4.602103   4.378863   5.613603   5.787012   4.201068
    39  H    6.912795   6.160929   7.343350   7.977586   5.649856
    40  H    8.716596   8.155416   9.531165  10.022114   7.567040
    41  C    9.102362   8.234286   9.512544  10.270801   7.552133
    42  H    9.160836   8.192172   9.396796  10.246132   7.500539
    43  H    9.791103   9.116718  10.411203  11.007168   8.496331
    44  H    9.612112   8.551617   9.826197  10.758489   7.773878
    45  H    5.066643   5.673103   6.922647   6.453913   5.710798
                   16         17         18         19         20
    16  H    0.000000
    17  H    4.299816   0.000000
    18  H    2.501523   2.486695   0.000000
    19  N    5.284587   2.542467   4.527485   0.000000
    20  C    7.587345   4.668005   6.870895   2.386650   0.000000
    21  C   10.286215   6.951700   9.339744   5.014923   2.801906
    22  C    8.582562   6.014760   8.120996   3.600419   1.400700
    23  C    8.119528   4.563703   6.981748   2.872905   1.402517
    24  C    9.480401   5.831823   8.283605   4.233674   2.424384
    25  C    9.878278   7.023152   9.261969   4.755041   2.422139
    26  H    8.469307   6.432004   8.325294   3.913301   2.163097
    27  H    7.591827   3.721468   6.196199   2.607746   2.150683
    28  H   10.020044   6.112010   8.593331   4.905730   3.408251
    29  H   10.681023   8.040314  10.218721   5.692366   3.404878
    30  H   11.348870   7.929756  10.345511   6.078444   3.890069
    31  C    7.300768   7.473191   8.330987   5.333318   5.316922
    32  C    8.820508   9.801980  10.288182   7.866223   7.956782
    33  C    8.421009   8.795350   9.597360   6.634940   6.394457
    34  C    6.953114   7.409274   8.089511   5.462909   5.774281
    35  C    7.768533   8.637899   9.126876   6.798874   7.106767
    36  C    9.100691   9.846653  10.480657   7.766665   7.614917
    37  H    8.916448   9.102980  10.002049   6.892757   6.435186
    38  H    6.295640   6.557210   7.266697   4.723775   5.286172
    39  H    7.769605   8.804863   9.159873   7.148018   7.631768
    40  H   10.031214  10.845764  11.467322   8.742050   8.470128
    41  C    9.871775  11.138076  11.482159   9.285202   9.405550
    42  H    9.695499  11.117562  11.340093   9.411552   9.708640
    43  H   10.827347  11.823408  12.327877   9.842257   9.724288
    44  H   10.107607  11.674740  11.873391   9.888383  10.085455
    45  H    7.789651   7.025223   8.325837   4.672534   4.008807
                   21         22         23         24         25
    21  C    0.000000
    22  C    2.415154   0.000000
    23  C    2.411915   2.414568   0.000000
    24  C    1.394919   2.787032   1.388733   0.000000
    25  C    1.392207   1.391866   2.781794   2.410438   0.000000
    26  H    3.392849   1.085631   3.404484   3.872398   2.143316
    27  H    3.400037   3.396081   1.086904   2.153896   3.868669
    28  H    2.156970   3.875234   2.148263   1.088221   3.398077
    29  H    2.154331   2.148504   3.869835   3.398309   1.088080
    30  H    1.088175   3.400925   3.398351   2.157519   2.154675
    31  C    7.208748   4.903485   6.668810   7.500309   5.985153
    32  C    9.542810   7.434384   9.240460   9.960029   8.309149
    33  C    8.051528   5.782764   7.774265   8.505014   6.734675
    34  C    7.663453   5.507252   7.013427   7.862856   6.551191
    35  C    8.825462   6.754448   8.320772   9.103420   7.693627
    36  C    9.160895   6.977553   8.966691   9.659119   7.847484
    37  H    7.997159   5.737047   7.829714   8.514448   6.645204
    38  H    7.270866   5.224879   6.417516   7.320908   6.296207
    39  H    9.320876   7.373919   8.751712   9.532229   8.279094
    40  H    9.891087   7.743402   9.834602  10.473248   8.540992
    41  C   10.879452   8.853366  10.661553  11.338389   9.654389
    42  H   11.221124   9.255775  10.902251  11.603151  10.067042
    43  H   10.941715   9.036289  10.962758  11.520669   9.701910
    44  H   11.671581   9.556025  11.383399  12.114139  10.413731
    45  H    5.812718   3.443269   5.406350   6.166376   4.549133
                   26         27         28         29         30
    26  H    0.000000
    27  H    4.299885   0.000000
    28  H    4.960619   2.480226   0.000000
    29  H    2.459853   4.956695   4.299499   0.000000
    30  H    4.288673   4.300233   2.487262   2.483753   0.000000
    31  C    3.960016   7.207380   8.547541   6.047550   8.087550
    32  C    6.499480   9.789298  10.982413   8.169023  10.300473
    33  C    4.740389   8.391253   9.578619   6.602460   8.851890
    34  C    4.711394   7.465001   8.852511   6.676252   8.534804
    35  C    5.932982   8.788086  10.083437   7.703604   9.632561
    36  C    5.953334   9.582162  10.721921   7.637663   9.911316
    37  H    4.659762   8.490459   9.600349   6.450580   8.770944
    38  H    4.603150   6.773885   8.252912   6.568349   8.173493
    39  H    6.649167   9.154516  10.458587   8.334016  10.113095
    40  H    6.687508  10.491003  11.547564   8.231925  10.592452
    41  C    7.929116  11.211741  12.345999   9.447809  11.586099
    42  H    8.402465  11.390282  12.571175   9.926345  11.936635
    43  H    8.108770  11.593485  12.527922   9.380424  11.565310
    44  H    8.590107  11.910568  13.140091  10.209589  12.405079
    45  H    2.431259   6.056697   7.242194   4.640812   6.699970
                   31         32         33         34         35
    31  C    0.000000
    32  C    2.849168   0.000000
    33  C    1.405925   2.430730   0.000000
    34  C    1.404113   2.433491   2.397191   0.000000
    35  C    2.437243   1.396022   2.766859   1.393685   0.000000
    36  C    2.437785   1.400582   1.388654   2.771171   2.391175
    37  H    2.155413   3.411637   1.089334   3.387127   3.856120
    38  H    2.163868   3.405057   3.392035   1.087682   2.141056
    39  H    3.415085   2.151229   3.855965   2.146628   1.089273
    40  H    3.417706   2.154532   2.145728   3.860786   3.382133
    41  C    4.356780   1.507650   3.811220   3.822625   2.537153
    42  H    4.868447   2.161651   4.590610   4.039442   2.648847
    43  H    4.855190   2.157888   4.182982   4.430890   3.221510
    44  H    4.855583   2.159050   4.135797   4.487280   3.297026
    45  H    2.180150   4.871130   2.697438   3.425608   4.583379
                   36         37         38         39         40
    36  C    0.000000
    37  H    2.146874   0.000000
    38  H    3.857573   4.298828   0.000000
    39  H    3.383122   4.945210   2.447974   0.000000
    40  H    1.089686   2.462513   4.947061   4.288781   0.000000
    41  C    2.528156   4.674507   4.677354   2.744232   2.725593
    42  H    3.436024   5.545695   4.699900   2.399862   3.784868
    43  H    2.880036   4.940786   5.292445   3.440762   2.845151
    44  H    2.809097   4.868357   5.391288   3.569399   2.712836
    45  H    4.066834   2.473523   3.766931   5.524688   4.748103
                   41         42         43         44         45
    41  C    0.000000
    42  H    1.094820   0.000000
    43  H    1.097811   1.773984   0.000000
    44  H    1.096971   1.775998   1.767039   0.000000
    45  H    6.349204   6.969725   6.681826   6.786936   0.000000
 Stoichiometry    C23H19FN2
 Framework group  C1[X(C23H19FN2)]
 Deg. of freedom   129
 Full point group                 C1      NOp   1
 RotChk:  IX=0 Diff= 5.64D-02
 Largest Abelian subgroup         C1      NOp   1
 Largest concise Abelian subgroup C1      NOp   1
                         Standard orientation:                         
 ---------------------------------------------------------------------
 Center     Atomic      Atomic             Coordinates (Angstroms)
 Number     Number       Type             X           Y           Z
 ---------------------------------------------------------------------
      1          6           0       -2.058339   -0.195448    0.254151
      2          6           0       -1.089037   -0.021376    1.411363
      3          1           0       -1.402950    0.858421    1.989721
      4          9           0       -1.101592   -1.098564    2.269485
      5          6           0        0.290339    0.216430    0.846975
      6          6           0        1.276818   -0.696364    0.953158
      7          7           0        0.411759    1.464762    0.264010
      8          1           0        1.360002    1.811766    0.191036
      9          6           0       -0.577560    2.421527    0.073214
     10          6           0       -2.422486    4.498429   -0.405437
     11          6           0       -1.931211    2.113816   -0.220713
     12          6           0       -0.179252    3.770454    0.083531
     13          6           0       -1.081310    4.794064   -0.143304
     14          6           0       -2.821831    3.175605   -0.463459
     15          1           0        0.865416    3.999672    0.289494
     16          1           0       -0.740593    5.826778   -0.115374
     17          1           0       -3.849858    2.916366   -0.707313
     18          1           0       -3.139825    5.296365   -0.584377
     19          7           0       -2.429402    0.828214   -0.413946
     20          6           0       -2.575583   -1.535329   -0.116635
     21          6           0       -3.582171   -4.027250   -0.908964
     22          6           0       -1.792943   -2.690107    0.009558
     23          6           0       -3.869286   -1.646892   -0.646676
     24          6           0       -4.370251   -2.883031   -1.033424
     25          6           0       -2.292678   -3.924820   -0.394226
     26          1           0       -0.779018   -2.627204    0.392431
     27          1           0       -4.477944   -0.751544   -0.742846
     28          1           0       -5.379454   -2.956377   -1.433869
     29          1           0       -1.669491   -4.812116   -0.303337
     30          1           0       -3.974022   -4.996390   -1.211196
     31          6           0        2.637589   -0.625078    0.397125
     32          6           0        5.308615   -0.574790   -0.593254
     33          6           0        3.694042   -1.227603    1.102457
     34          6           0        2.950780   -0.021870   -0.831526
     35          6           0        4.259307    0.002474   -1.310610
     36          6           0        4.996124   -1.199669    0.620626
     37          1           0        3.481285   -1.722616    2.049212
     38          1           0        2.159993    0.400273   -1.447565
     39          1           0        4.464459    0.475885   -2.269939
     40          1           0        5.790980   -1.672709    1.196692
     41          6           0        6.726171   -0.554258   -1.106207
     42          1           0        6.812659    0.052052   -2.013697
     43          1           0        7.071119   -1.569420   -1.342099
     44          1           0        7.410783   -0.145013   -0.353101
     45          1           0        1.059200   -1.561419    1.573989
 ---------------------------------------------------------------------
 Rotational constants (GHZ):           0.2377399           0.1435834           0.0993884
 Leave Link  202 at Thu Apr 24 14:57:16 2025, MaxMem= 16106127360 cpu:               0.2 elap:               0.0
 (Enter /cm/shared/apps/Gaussian/g16-C01/g16/l301.exe)
 Basis read from rwf:  (5D, 7F)
 No pseudopotential information found on rwf file.
 There are   821 symmetry adapted cartesian basis functions of A   symmetry.
 There are   769 symmetry adapted basis functions of A   symmetry.
   769 basis functions,  1145 primitive gaussians,   821 cartesian basis functions
    90 alpha electrons       90 beta electrons
       nuclear repulsion energy      2131.7561769821 Hartrees.
 IExCor= 4639 DFT=T Ex+Corr=wB97XD ExCW=0 ScaHFX=  1.000000
 ScaDFX=  1.000000  1.000000  1.000000  1.000000 ScalE2=  1.000000  1.000000
 IRadAn=      5 IRanWt=     -1 IRanGd=            0 ICorTp=0 IEmpDi=121
 HFx  wShort=  0.000000 wLong=  0.200000 cFull=  0.222036 cShort=  0.000000 cLong=  0.777964
 DFx  wShort=  0.000000 wLong=  0.200000 cFull=  0.000000 cShort=  0.000000 cLong=  1.000000
 NAtoms=   45 NActive=   45 NUniq=   45 SFac= 1.00D+00 NAtFMM=   60 NAOKFM=F Big=F
 Integral buffers will be    131072 words long.
 Raffenetti 2 integral format.
 Two-electron integral symmetry is turned on.
 R6Disp:  Grimme-D2 Dispersion energy=       -0.0334299251 Hartrees.
 Nuclear repulsion after empirical dispersion term =     2131.7227470571 Hartrees.
 No density basis found on file    724.
 ------------------------------------------------------------------------------
 Polarizable Continuum Model (PCM)
 =================================
 Model                : PCM.
 Atomic radii         : SMD-Coulomb.
 Polarization charges : Total charges.
 Charge compensation  : None.
 Solution method      : On-the-fly selection.
 Cavity type          : VdW (van der Waals Surface) (Alpha=1.000).
 Cavity algorithm     : GePol (No added spheres)
                        Default sphere list used, NSphG=   45.
                        Lebedev-Laikov grids with approx.  5.0 points / Ang**2.
                        Smoothing algorithm: York/Karplus (Gamma=1.0000).
                        Polarization charges: spherical gaussians, with
                                              point-specific exponents (IZeta= 3).
                        Self-potential: point-specific (ISelfS= 7).
                        Self-field    : sphere-specific E.n sum rule (ISelfD= 2).
 1st derivatives      : Analytical E(r).r(x)/FMM algorithm (CHGder, D1EAlg=3).
                        Cavity 1st derivative terms included.
 Solvent              : Ethanol, Eps=  24.852000 Eps(inf)=   1.852593
 ------------------------------------------------------------------------------
 GePol: Number of generator spheres                  =      45
 GePol: Total number of spheres                      =      45
 GePol: Number of exposed spheres                    =      45 (100.00%)
 GePol: Number of points                             =    3385
 GePol: Average weight of points                     =       0.11
 GePol: Minimum weight of points                     =   0.14D-10
 GePol: Maximum weight of points                     =    0.21501
 GePol: Number of points with low weight             =     168
 GePol: Fraction of low-weight points (<1% of avg)   =       4.96%
 GePol: Cavity surface area                          =    367.845 Ang**2
 GePol: Cavity volume                                =    355.220 Ang**3
 ------------------------------------------------------------------------------
 Atomic radii for non-electrostatic terms: SMD-CDS.
 ------------------------------------------------------------------------------
 PCM non-electrostatic energy =        -0.0046322745 Hartrees.
 Nuclear repulsion after PCM non-electrostatic terms =     2131.7181147825 Hartrees.
 Leave Link  301 at Thu Apr 24 14:57:16 2025, MaxMem= 16106127360 cpu:               0.2 elap:               0.1
 (Enter /cm/shared/apps/Gaussian/g16-C01/g16/l302.exe)
 NPDir=0 NMtPBC=     1 NCelOv=     1 NCel=       1 NClECP=     1 NCelD=      1
         NCelK=      1 NCelE2=     1 NClLst=     1 CellRange=     0.0.
 One-electron integrals computed using PRISM.
 One-electron integral symmetry used in STVInt
 NBasis=   769 RedAO= T EigKep=  1.10D-06  NBF=   769
 NBsUse=   763 1.00D-06 EigRej=  8.75D-07 NBFU=   763
 Precomputing XC quadrature grid using
 IXCGrd= 4 IRadAn=           5 IRanWt=          -1 IRanGd=           0 AccXCQ= 0.00D+00.
 Generated NRdTot=       0 NPtTot=           0 NUsed=           0 NTot=          32
 NSgBfM=   813   813   813   813   813 MxSgAt=    45 MxSgA2=    45.
 Leave Link  302 at Thu Apr 24 14:57:18 2025, MaxMem= 16106127360 cpu:              28.8 elap:               2.3
 (Enter /cm/shared/apps/Gaussian/g16-C01/g16/l303.exe)
 DipDrv:  MaxL=1.
 Leave Link  303 at Thu Apr 24 14:57:18 2025, MaxMem= 16106127360 cpu:               1.0 elap:               0.2
 (Enter /cm/shared/apps/Gaussian/g16-C01/g16/l401.exe)
 Initial guess from the checkpoint file:  "5_global_opt.chk"
 B after Tr=     0.000000    0.000000    0.000000
         Rot=    0.999797    0.007979    0.001035   -0.018458 Ang=   2.31 deg.
 Guess basis will be translated and rotated to current coordinates.
 JPrj=2 DoOrth=T DoCkMO=T.
 Generating alternative initial guess.
 ExpMin= 2.65D-02 ExpMax= 2.93D+03 ExpMxC= 4.41D+02 IAcc=3 IRadAn=         5 AccDes= 0.00D+00
 Harris functional with IExCor= 4639 and IRadAn=       5 diagonalized for initial guess.
 HarFok:  IExCor= 4639 AccDes= 0.00D+00 IRadAn=         5 IDoV= 1 UseB2=F ITyADJ=14
 ICtDFT=  3500011 ScaDFX=  1.000000  1.000000  1.000000  1.000000
 FoFCou: FMM=F IPFlag=           0 FMFlag=      100000 FMFlg1=           0
         NFxFlg=           0 DoJE=T BraDBF=F KetDBF=T FulRan=T
         wScrn=  0.000000 ICntrl=       500 IOpCl=  0 I1Cent=   200000004 NGrid=           0
         NMat0=    1 NMatS0=      1 NMatT0=    0 NMatD0=    1 NMtDS0=    0 NMtDT0=    0
 Petite list used in FoFCou.
 Harris En= -1048.72184273347    
 Leave Link  401 at Thu Apr 24 14:57:28 2025, MaxMem= 16106127360 cpu:             250.8 elap:               9.2
 (Enter /cm/shared/apps/Gaussian/g16-C01/g16/l502.exe)
 Integral symmetry usage will be decided dynamically.
 Closed shell SCF:
 Using DIIS extrapolation, IDIIS=  1040.
 NGot= 16106127360 LenX= 16104737818 LenY= 16104062956
 Requested convergence on RMS density matrix=1.00D-08 within 128 cycles.
 Requested convergence on MAX density matrix=1.00D-06.
 Requested convergence on             energy=1.00D-06.
 No special actions if energy rises.
 Fock matrices will be formed incrementally for  20 cycles.

 Cycle   1  Pass 1  IDiag  1:
 FoFJK:  IHMeth= 1 ICntrl=       0 DoSepK=T KAlg= 0 I1Cent=           0 FoldK=F
 IRaf=         1 NMat=       1 IRICut=       1 DoRegI=T DoRafI=F ISym2E= 0 IDoP0=0 IntGTp=1.
 FoFCou: FMM=F IPFlag=           0 FMFlag=      100000 FMFlg1=           0
         NFxFlg=           0 DoJE=T BraDBF=F KetDBF=F FulRan=T
         wScrn=  0.000000 ICntrl=       500 IOpCl=  0 I1Cent=           0 NGrid=           0
         NMat0=    1 NMatS0=      1 NMatT0=    0 NMatD0=    1 NMtDS0=    0 NMtDT0=    0
 Symmetry not used in FoFCou.
 Inv3:  Mode=1 IEnd=    34374675.
 Iteration    1 A*A^-1 deviation from unit magnitude is 1.04D-14 for    167.
 Iteration    1 A*A^-1 deviation from orthogonality  is 5.03D-15 for   2039    163.
 Iteration    1 A^-1*A deviation from unit magnitude is 1.04D-14 for    167.
 Iteration    1 A^-1*A deviation from orthogonality  is 4.17D-13 for   2850   2791.
 E= -1096.64795289237    
 DIIS: error= 1.09D-02 at cycle   1 NSaved=   1.
 NSaved= 1 IEnMin= 1 EnMin= -1096.64795289237     IErMin= 1 ErrMin= 1.09D-02
 ErrMax= 1.09D-02  0.00D+00 EMaxC= 1.00D-01 BMatC= 7.23D-02 BMatP= 7.23D-02
 IDIUse=3 WtCom= 8.91D-01 WtEn= 1.09D-01
 Coeff-Com:  0.100D+01
 Coeff-En:   0.100D+01
 Coeff:      0.100D+01
 Recover alternate guess density for next cycle.
 RMSDP=3.00D-02 MaxDP=8.02D+00              OVMax= 0.00D+00

 Cycle   2  Pass 1  IDiag  1:
 RMSU=  1.93D-02    CP:  1.31D+00
 E= -1096.43747153261     Delta-E=        0.210481359759 Rises=F Damp=F
 Switch densities from cycles 1 and 2 for lowest energy.
 DIIS: error= 1.55D-02 at cycle   2 NSaved=   2.
 NSaved= 2 IEnMin= 1 EnMin= -1096.64795289237     IErMin= 1 ErrMin= 1.09D-02
 ErrMax= 1.55D-02  0.00D+00 EMaxC= 1.00D+00 BMatC= 5.37D-01 BMatP= 7.23D-02
 IDIUse=1 WtCom= 1.00D+00 WtEn= 0.00D+00
 Coeff-Com:  0.891D+00 0.109D+00
 Coeff:      0.891D+00 0.109D+00
 Gap=     0.254 Goal=   None    Shift=    0.000
 RMSDP=9.07D-03 MaxDP=6.62D-01 DE= 2.10D-01 OVMax= 1.69D-01

 Cycle   3  Pass 1  IDiag  1:
 RMSU=  6.51D-03    CP:  9.47D-01  2.54D-01
 E= -1096.70744108774     Delta-E=       -0.269969555133 Rises=F Damp=F
 DIIS: error= 8.87D-04 at cycle   3 NSaved=   3.
 NSaved= 3 IEnMin= 3 EnMin= -1096.70744108774     IErMin= 3 ErrMin= 8.87D-04
 ErrMax= 8.87D-04  0.00D+00 EMaxC= 1.00D+00 BMatC= 5.25D-03 BMatP= 7.23D-02
 IDIUse=1 WtCom= 1.00D+00 WtEn= 0.00D+00
 Coeff-Com: -0.779D-02 0.598D-01 0.948D+00
 Coeff:     -0.779D-02 0.598D-01 0.948D+00
 Gap=     0.255 Goal=   None    Shift=    0.000
 RMSDP=1.64D-03 MaxDP=9.80D-02 DE=-2.70D-01 OVMax= 1.88D-02

 Cycle   4  Pass 1  IDiag  1:
 RMSU=  1.58D-03    CP:  9.44D-01  2.73D-01  9.93D-01
 E= -1096.71168164472     Delta-E=       -0.004240556979 Rises=F Damp=F
 DIIS: error= 5.36D-04 at cycle   4 NSaved=   4.
 NSaved= 4 IEnMin= 4 EnMin= -1096.71168164472     IErMin= 4 ErrMin= 5.36D-04
 ErrMax= 5.36D-04  0.00D+00 EMaxC= 1.00D+00 BMatC= 1.43D-03 BMatP= 5.25D-03
 IDIUse=1 WtCom= 1.00D+00 WtEn= 0.00D+00
 Coeff-Com: -0.234D-01-0.115D-02 0.339D+00 0.685D+00
 Coeff:     -0.234D-01-0.115D-02 0.339D+00 0.685D+00
 Gap=     0.256 Goal=   None    Shift=    0.000
 RMSDP=7.87D-04 MaxDP=1.32D-01 DE=-4.24D-03 OVMax= 9.60D-03

 Cycle   5  Pass 1  IDiag  1:
 RMSU=  4.42D-04    CP:  9.37D-01  2.66D-01  1.02D+00  8.34D-01
 E= -1096.71289319166     Delta-E=       -0.001211546937 Rises=F Damp=F
 DIIS: error= 9.12D-05 at cycle   5 NSaved=   5.
 NSaved= 5 IEnMin= 5 EnMin= -1096.71289319166     IErMin= 5 ErrMin= 9.12D-05
 ErrMax= 9.12D-05  0.00D+00 EMaxC= 1.00D+00 BMatC= 4.52D-05 BMatP= 1.43D-03
 IDIUse=1 WtCom= 1.00D+00 WtEn= 0.00D+00
 Coeff-Com: -0.576D-02-0.231D-02 0.385D-01 0.169D+00 0.801D+00
 Coeff:     -0.576D-02-0.231D-02 0.385D-01 0.169D+00 0.801D+00
 Gap=     0.256 Goal=   None    Shift=    0.000
 RMSDP=1.67D-04 MaxDP=2.74D-02 DE=-1.21D-03 OVMax= 2.08D-03

 Cycle   6  Pass 1  IDiag  1:
 RMSU=  1.35D-04    CP:  9.36D-01  2.65D-01  1.02D+00  8.60D-01  1.11D+00
 E= -1096.71295530452     Delta-E=       -0.000062112857 Rises=F Damp=F
 DIIS: error= 4.63D-05 at cycle   6 NSaved=   6.
 NSaved= 6 IEnMin= 6 EnMin= -1096.71295530452     IErMin= 6 ErrMin= 4.63D-05
 ErrMax= 4.63D-05  0.00D+00 EMaxC= 1.00D+00 BMatC= 1.05D-05 BMatP= 4.52D-05
 IDIUse=1 WtCom= 1.00D+00 WtEn= 0.00D+00
 Coeff-Com:  0.165D-02 0.443D-04-0.529D-01-0.683D-01 0.300D+00 0.820D+00
 Coeff:      0.165D-02 0.443D-04-0.529D-01-0.683D-01 0.300D+00 0.820D+00
 Gap=     0.256 Goal=   None    Shift=    0.000
 RMSDP=1.04D-04 MaxDP=9.08D-03 DE=-6.21D-05 OVMax= 1.39D-03

 Cycle   7  Pass 1  IDiag  1:
 RMSU=  5.50D-05    CP:  9.36D-01  2.64D-01  1.02D+00  8.85D-01  1.28D+00
                    CP:  9.89D-01
 E= -1096.71297119482     Delta-E=       -0.000015890307 Rises=F Damp=F
 DIIS: error= 1.29D-05 at cycle   7 NSaved=   7.
 NSaved= 7 IEnMin= 7 EnMin= -1096.71297119482     IErMin= 7 ErrMin= 1.29D-05
 ErrMax= 1.29D-05  0.00D+00 EMaxC= 1.00D+00 BMatC= 9.19D-07 BMatP= 1.05D-05
 IDIUse=1 WtCom= 1.00D+00 WtEn= 0.00D+00
 Coeff-Com:  0.978D-03 0.165D-03-0.234D-01-0.364D-01 0.706D-01 0.329D+00
 Coeff-Com:  0.659D+00
 Coeff:      0.978D-03 0.165D-03-0.234D-01-0.364D-01 0.706D-01 0.329D+00
 Coeff:      0.659D+00
 Gap=     0.256 Goal=   None    Shift=    0.000
 RMSDP=2.20D-05 MaxDP=2.90D-03 DE=-1.59D-05 OVMax= 3.46D-04

 Cycle   8  Pass 1  IDiag  1:
 RMSU=  1.64D-05    CP:  9.36D-01  2.64D-01  1.02D+00  8.86D-01  1.30D+00
                    CP:  1.05D+00  1.06D+00
 E= -1096.71297241169     Delta-E=       -0.000001216864 Rises=F Damp=F
 DIIS: error= 4.70D-06 at cycle   8 NSaved=   8.
 NSaved= 8 IEnMin= 8 EnMin= -1096.71297241169     IErMin= 8 ErrMin= 4.70D-06
 ErrMax= 4.70D-06  0.00D+00 EMaxC= 1.00D+00 BMatC= 8.47D-08 BMatP= 9.19D-07
 IDIUse=1 WtCom= 1.00D+00 WtEn= 0.00D+00
 Coeff-Com: -0.975D-04-0.488D-05 0.610D-02 0.743D-02-0.505D-01-0.101D+00
 Coeff-Com:  0.136D+00 0.100D+01
 Coeff:     -0.975D-04-0.488D-05 0.610D-02 0.743D-02-0.505D-01-0.101D+00
 Coeff:      0.136D+00 0.100D+01
 Gap=     0.256 Goal=   None    Shift=    0.000
 RMSDP=1.73D-05 MaxDP=1.23D-03 DE=-1.22D-06 OVMax= 3.70D-04

 Cycle   9  Pass 1  IDiag  1:
 RMSU=  6.82D-06    CP:  9.36D-01  2.64D-01  1.02D+00  8.84D-01  1.31D+00
                    CP:  1.11D+00  1.25D+00  1.15D+00
 E= -1096.71297266187     Delta-E=       -0.000000250179 Rises=F Damp=F
 DIIS: error= 1.83D-06 at cycle   9 NSaved=   9.
 NSaved= 9 IEnMin= 9 EnMin= -1096.71297266187     IErMin= 9 ErrMin= 1.83D-06
 ErrMax= 1.83D-06  0.00D+00 EMaxC= 1.00D+00 BMatC= 1.35D-08 BMatP= 8.47D-08
 IDIUse=1 WtCom= 1.00D+00 WtEn= 0.00D+00
 Coeff-Com: -0.103D-03-0.148D-04 0.403D-02 0.552D-02-0.254D-01-0.616D-01
 Coeff-Com:  0.385D-02 0.403D+00 0.670D+00
 Coeff:     -0.103D-03-0.148D-04 0.403D-02 0.552D-02-0.254D-01-0.616D-01
 Coeff:      0.385D-02 0.403D+00 0.670D+00
 Gap=     0.256 Goal=   None    Shift=    0.000
 RMSDP=4.09D-06 MaxDP=3.50D-04 DE=-2.50D-07 OVMax= 8.42D-05

 Cycle  10  Pass 1  IDiag  1:
 RMSU=  2.56D-06    CP:  9.36D-01  2.64D-01  1.02D+00  8.83D-01  1.31D+00
                    CP:  1.11D+00  1.28D+00  1.26D+00  1.20D+00
 E= -1096.71297268559     Delta-E=       -0.000000023718 Rises=F Damp=F
 DIIS: error= 7.09D-07 at cycle  10 NSaved=  10.
 NSaved=10 IEnMin=10 EnMin= -1096.71297268559     IErMin=10 ErrMin= 7.09D-07
 ErrMax= 7.09D-07  0.00D+00 EMaxC= 1.00D+00 BMatC= 1.17D-09 BMatP= 1.35D-08
 IDIUse=1 WtCom= 1.00D+00 WtEn= 0.00D+00
 Coeff-Com:  0.247D-05 0.274D-06-0.551D-03-0.470D-03 0.530D-02 0.104D-01
 Coeff-Com: -0.281D-01-0.115D+00 0.817D-01 0.105D+01
 Coeff:      0.247D-05 0.274D-06-0.551D-03-0.470D-03 0.530D-02 0.104D-01
 Coeff:     -0.281D-01-0.115D+00 0.817D-01 0.105D+01
 Gap=     0.256 Goal=   None    Shift=    0.000
 RMSDP=2.95D-06 MaxDP=2.77D-04 DE=-2.37D-08 OVMax= 7.36D-05

 Cycle  11  Pass 1  IDiag  1:
 RMSU=  9.10D-07    CP:  9.36D-01  2.64D-01  1.02D+00  8.83D-01  1.31D+00
                    CP:  1.12D+00  1.29D+00  1.31D+00  1.45D+00  1.42D+00
 E= -1096.71297269156     Delta-E=       -0.000000005978 Rises=F Damp=F
 DIIS: error= 2.71D-07 at cycle  11 NSaved=  11.
 NSaved=11 IEnMin=11 EnMin= -1096.71297269156     IErMin=11 ErrMin= 2.71D-07
 ErrMax= 2.71D-07  0.00D+00 EMaxC= 1.00D+00 BMatC= 2.34D-10 BMatP= 1.17D-09
 IDIUse=1 WtCom= 1.00D+00 WtEn= 0.00D+00
 Coeff-Com:  0.138D-04 0.147D-05-0.660D-03-0.776D-03 0.456D-02 0.108D-01
 Coeff-Com: -0.101D-01-0.817D-01-0.687D-01 0.314D+00 0.832D+00
 Coeff:      0.138D-04 0.147D-05-0.660D-03-0.776D-03 0.456D-02 0.108D-01
 Coeff:     -0.101D-01-0.817D-01-0.687D-01 0.314D+00 0.832D+00
 Gap=     0.256 Goal=   None    Shift=    0.000
 RMSDP=8.98D-07 MaxDP=7.56D-05 DE=-5.98D-09 OVMax= 2.46D-05

 Cycle  12  Pass 1  IDiag  1:
 RMSU=  2.99D-07    CP:  9.36D-01  2.64D-01  1.02D+00  8.82D-01  1.31D+00
                    CP:  1.12D+00  1.29D+00  1.32D+00  1.53D+00  1.57D+00
                    CP:  1.22D+00
 E= -1096.71297269198     Delta-E=       -0.000000000417 Rises=F Damp=F
 DIIS: error= 1.28D-07 at cycle  12 NSaved=  12.
 NSaved=12 IEnMin=12 EnMin= -1096.71297269198     IErMin=12 ErrMin= 1.28D-07
 ErrMax= 1.28D-07  0.00D+00 EMaxC= 1.00D+00 BMatC= 4.03D-11 BMatP= 2.34D-10
 IDIUse=1 WtCom= 1.00D+00 WtEn= 0.00D+00
 Coeff-Com:  0.446D-05 0.622D-06-0.147D-03-0.184D-03 0.712D-03 0.222D-02
 Coeff-Com:  0.653D-03-0.900D-02-0.390D-01-0.556D-01 0.277D+00 0.824D+00
 Coeff:      0.446D-05 0.622D-06-0.147D-03-0.184D-03 0.712D-03 0.222D-02
 Coeff:      0.653D-03-0.900D-02-0.390D-01-0.556D-01 0.277D+00 0.824D+00
 Gap=     0.256 Goal=   None    Shift=    0.000
 RMSDP=3.35D-07 MaxDP=2.93D-05 DE=-4.17D-10 OVMax= 1.04D-05

 Cycle  13  Pass 1  IDiag  1:
 RMSU=  1.24D-07    CP:  9.36D-01  2.64D-01  1.02D+00  8.82D-01  1.31D+00
                    CP:  1.12D+00  1.29D+00  1.33D+00  1.56D+00  1.63D+00
                    CP:  1.39D+00  1.26D+00
 E= -1096.71297269220     Delta-E=       -0.000000000221 Rises=F Damp=F
 DIIS: error= 5.79D-08 at cycle  13 NSaved=  13.
 NSaved=13 IEnMin=13 EnMin= -1096.71297269220     IErMin=13 ErrMin= 5.79D-08
 ErrMax= 5.79D-08  0.00D+00 EMaxC= 1.00D+00 BMatC= 7.49D-12 BMatP= 4.03D-11
 IDIUse=1 WtCom= 1.00D+00 WtEn= 0.00D+00
 Coeff-Com: -0.100D-05-0.105D-06 0.714D-04 0.867D-04-0.604D-03-0.121D-02
 Coeff-Com:  0.186D-02 0.121D-01-0.379D-03-0.719D-01-0.624D-01 0.282D+00
 Coeff-Com:  0.841D+00
 Coeff:     -0.100D-05-0.105D-06 0.714D-04 0.867D-04-0.604D-03-0.121D-02
 Coeff:      0.186D-02 0.121D-01-0.379D-03-0.719D-01-0.624D-01 0.282D+00
 Coeff:      0.841D+00
 Gap=     0.256 Goal=   None    Shift=    0.000
 RMSDP=1.28D-07 MaxDP=1.11D-05 DE=-2.21D-10 OVMax= 4.25D-06

 Cycle  14  Pass 1  IDiag  1:
 RMSU=  5.42D-08    CP:  9.36D-01  2.64D-01  1.02D+00  8.82D-01  1.31D+00
                    CP:  1.12D+00  1.29D+00  1.33D+00  1.56D+00  1.65D+00
                    CP:  1.47D+00  1.41D+00  1.27D+00
 E= -1096.71297269212     Delta-E=        0.000000000085 Rises=F Damp=F
 DIIS: error= 2.82D-08 at cycle  14 NSaved=  14.
 NSaved=14 IEnMin=13 EnMin= -1096.71297269220     IErMin=14 ErrMin= 2.82D-08
 ErrMax= 2.82D-08  0.00D+00 EMaxC= 1.00D+00 BMatC= 1.56D-12 BMatP= 7.49D-12
 IDIUse=1 WtCom= 1.00D+00 WtEn= 0.00D+00
 Coeff-Com: -0.118D-05-0.181D-06 0.556D-04 0.689D-04-0.380D-03-0.893D-03
 Coeff-Com:  0.626D-03 0.663D-02 0.666D-02-0.207D-01-0.771D-01-0.300D-01
 Coeff-Com:  0.348D+00 0.768D+00
 Coeff:     -0.118D-05-0.181D-06 0.556D-04 0.689D-04-0.380D-03-0.893D-03
 Coeff:      0.626D-03 0.663D-02 0.666D-02-0.207D-01-0.771D-01-0.300D-01
 Coeff:      0.348D+00 0.768D+00
 Gap=     0.256 Goal=   None    Shift=    0.000
 RMSDP=5.44D-08 MaxDP=4.99D-06 DE= 8.55D-11 OVMax= 1.70D-06

 Cycle  15  Pass 1  IDiag  1:
 RMSU=  2.41D-08    CP:  9.36D-01  2.64D-01  1.02D+00  8.82D-01  1.31D+00
                    CP:  1.12D+00  1.29D+00  1.33D+00  1.56D+00  1.66D+00
                    CP:  1.49D+00  1.48D+00  1.45D+00  1.29D+00
 E= -1096.71297269201     Delta-E=        0.000000000109 Rises=F Damp=F
 DIIS: error= 8.09D-09 at cycle  15 NSaved=  15.
 NSaved=15 IEnMin=13 EnMin= -1096.71297269220     IErMin=15 ErrMin= 8.09D-09
 ErrMax= 8.09D-09  0.00D+00 EMaxC= 1.00D+00 BMatC= 1.67D-13 BMatP= 1.56D-12
 IDIUse=1 WtCom= 1.00D+00 WtEn= 0.00D+00
 Coeff-Com: -0.137D-06-0.143D-07 0.193D-05 0.267D-05 0.631D-05-0.143D-04
 Coeff-Com: -0.162D-03-0.368D-03 0.176D-02 0.697D-02-0.821D-02-0.531D-01
 Coeff-Com: -0.527D-01 0.183D+00 0.923D+00
 Coeff:     -0.137D-06-0.143D-07 0.193D-05 0.267D-05 0.631D-05-0.143D-04
 Coeff:     -0.162D-03-0.368D-03 0.176D-02 0.697D-02-0.821D-02-0.531D-01
 Coeff:     -0.527D-01 0.183D+00 0.923D+00
 Gap=     0.256 Goal=   None    Shift=    0.000
 RMSDP=2.35D-08 MaxDP=3.19D-06 DE= 1.09D-10 OVMax= 6.45D-07

 Cycle  16  Pass 1  IDiag  1:
 RMSU=  9.84D-09    CP:  9.36D-01  2.64D-01  1.02D+00  8.82D-01  1.31D+00
                    CP:  1.12D+00  1.29D+00  1.33D+00  1.56D+00  1.66D+00
                    CP:  1.50D+00  1.50D+00  1.54D+00  1.49D+00  1.34D+00
 E= -1096.71297269227     Delta-E=       -0.000000000264 Rises=F Damp=F
 DIIS: error= 2.98D-09 at cycle  16 NSaved=  16.
 NSaved=16 IEnMin=16 EnMin= -1096.71297269227     IErMin=16 ErrMin= 2.98D-09
 ErrMax= 2.98D-09  0.00D+00 EMaxC= 1.00D+00 BMatC= 3.19D-14 BMatP= 1.67D-13
 IDIUse=1 WtCom= 1.00D+00 WtEn= 0.00D+00
 Coeff-Com:  0.158D-06 0.353D-07-0.930D-05-0.115D-04 0.696D-04 0.155D-03
 Coeff-Com: -0.164D-03-0.131D-02-0.577D-03 0.579D-02 0.112D-01-0.113D-01
 Coeff-Com: -0.796D-01-0.785D-01 0.290D+00 0.865D+00
 Coeff:      0.158D-06 0.353D-07-0.930D-05-0.115D-04 0.696D-04 0.155D-03
 Coeff:     -0.164D-03-0.131D-02-0.577D-03 0.579D-02 0.112D-01-0.113D-01
 Coeff:     -0.796D-01-0.785D-01 0.290D+00 0.865D+00
 Gap=     0.256 Goal=   None    Shift=    0.000
 RMSDP=8.80D-09 MaxDP=9.07D-07 DE=-2.64D-10 OVMax= 2.62D-07

 Error on total polarization charges =  0.06842
 SCF Done:  E(RwB97XD) =  -1096.71297269     A.U. after   16 cycles
            NFock= 16  Conv=0.88D-08     -V/T= 2.0052
 KE= 1.091090367856D+03 PE=-6.815557393042D+03 EE= 2.496035937711D+03
 SMD-CDS (non-electrostatic) energy       (kcal/mol) =      -2.91
 (included in total energy above)
 Leave Link  502 at Thu Apr 24 15:12:30 2025, MaxMem= 16106127360 cpu:           34301.1 elap:             902.9
 (Enter /cm/shared/apps/Gaussian/g16-C01/g16/l701.exe)
 ... and contract with generalized density number  0.
 Compute integral first derivatives.
 R6Disp: Adding Grimme-D2 dispersion energy 1st derivatives to the gradient.
 D1PCM: PCM CHGder 1st derivatives, ID1Alg=3 FixD1E=F DoIter=F DoCFld=F I1PDM=0.
 GePol: Maximum number of non-zero 1st derivatives   =     254
 Leave Link  701 at Thu Apr 24 15:12:35 2025, MaxMem= 16106127360 cpu:             143.0 elap:               4.5
 (Enter /cm/shared/apps/Gaussian/g16-C01/g16/l702.exe)
 L702 exits ... SP integral derivatives will be done elsewhere.
 Leave Link  702 at Thu Apr 24 15:12:35 2025, MaxMem= 16106127360 cpu:               0.4 elap:               0.0
 (Enter /cm/shared/apps/Gaussian/g16-C01/g16/l703.exe)
 Integral derivatives from FoFJK, PRISM(SPDF).
 Compute integral first derivatives, UseDBF=F ICtDFT=           0.
 Calling FoFJK, ICntrl=      2127 FMM=F ISym2X=0 I1Cent= 0 IOpClX= 0 NMat=1 NMatS=1 NMatT=0.
 FoFJK:  IHMeth= 1 ICntrl=    2127 DoSepK=T KAlg= 0 I1Cent=           0 FoldK=F
 IRaf=         1 NMat=       1 IRICut=       1 DoRegI=T DoRafI=F ISym2E= 0 IDoP0=0 IntGTp=1.
 FoFCou: FMM=F IPFlag=           0 FMFlag=      100000 FMFlg1=         800
         NFxFlg=           0 DoJE=F BraDBF=F KetDBF=F FulRan=T
         wScrn=  0.000000 ICntrl=      2527 IOpCl=  0 I1Cent=           0 NGrid=           0
         NMat0=    1 NMatS0=      1 NMatT0=    0 NMatD0=    1 NMtDS0=    0 NMtDT0=    0
 Symmetry not used in FoFCou.
 Leave Link  703 at Thu Apr 24 15:16:32 2025, MaxMem= 16106127360 cpu:            9412.1 elap:             237.3
 (Enter /cm/shared/apps/Gaussian/g16-C01/g16/l716.exe)
 Dipole        = 8.56328432D-01 5.43819436D-01 3.42331354D-02
 ***** Axes restored to original set *****
 -------------------------------------------------------------------
 Center     Atomic                   Forces (Hartrees/Bohr)
 Number     Number              X              Y              Z
 -------------------------------------------------------------------
      1        6           0.000028862   -0.003713897    0.002632034
      2        6           0.000538381   -0.001033071   -0.003228737
      3        1          -0.000190706    0.000459525    0.000225543
      4        9          -0.000185724    0.002174774    0.002119232
      5        6          -0.001708046   -0.000957019    0.002774535
      6        6           0.000831920   -0.000594351   -0.000728170
      7        7          -0.004544892    0.001428723   -0.002104065
      8        1           0.000381032   -0.000076724   -0.000822941
      9        6           0.003847313    0.000468667   -0.000899643
     10        6          -0.000095778   -0.000078289    0.000057034
     11        6          -0.000927466   -0.007989607    0.001747660
     12        6           0.000246456    0.000043278    0.000673139
     13        6          -0.000237699    0.000815118   -0.000026459
     14        6          -0.001616032    0.001414028    0.000983711
     15        1           0.000148645    0.000268241    0.000148652
     16        1          -0.000203639    0.000073881   -0.000000516
     17        1           0.000107103   -0.000056992   -0.000312285
     18        1          -0.000217794    0.000331680    0.000151178
     19        7           0.000245123    0.008374999   -0.003971029
     20        6           0.001162587    0.002913173   -0.000522972
     21        6           0.000306812   -0.000615596    0.000051016
     22        6           0.000521195   -0.000862558   -0.001034295
     23        6          -0.001469453   -0.002204237    0.001177437
     24        6          -0.000486040    0.000301778    0.000040948
     25        6           0.000430857   -0.000232931   -0.000044243
     26        1           0.000054863   -0.000008715    0.000361527
     27        1           0.000491523    0.000313062   -0.000043999
     28        1          -0.000022540   -0.000234995    0.000146070
     29        1           0.000088321   -0.000252840   -0.000042621
     30        1          -0.000004782   -0.000178028   -0.000106145
     31        6          -0.000989062   -0.001291712   -0.000907979
     32        6          -0.000527789   -0.000188711   -0.000215512
     33        6           0.000562648   -0.000413058   -0.000257803
     34        6           0.000236094    0.000982918    0.001486199
     35        6           0.000031423    0.000101380    0.000600549
     36        6           0.000443062    0.000183519   -0.000378325
     37        1          -0.000297707   -0.000225641    0.000045392
     38        1           0.000830932   -0.000829496    0.000026412
     39        1           0.000286192    0.000086816    0.000036430
     40        1           0.000252613    0.000109354    0.000216699
     41        6           0.001595917    0.000938131    0.000713664
     42        1           0.000076358   -0.000038981   -0.000160200
     43        1          -0.000117362    0.000007426   -0.000005490
     44        1          -0.000067932   -0.000141761    0.000028379
     45        1           0.000164212    0.000428736   -0.000630007
 -------------------------------------------------------------------
 Cartesian Forces:  Max     0.008374999 RMS     0.001483201
 Leave Link  716 at Thu Apr 24 15:16:32 2025, MaxMem= 16106127360 cpu:               0.2 elap:               0.0
 (Enter /cm/shared/apps/Gaussian/g16-C01/g16/l103.exe)

 GradGradGradGradGradGradGradGradGradGradGradGradGradGradGradGradGradGrad
 Berny optimization.
 Using GEDIIS/GDIIS optimizer.
 FormGI is forming the generalized inverse of G from B-inverse, IUseBI=4.
 GSVD:  received Info=                   1 from GESDD.
 Internal  Forces:  Max     0.004589133 RMS     0.000880260
 Search for a local minimum.
 Step number   2 out of a maximum of  251
 All quantities printed in internal units (Hartrees-Bohrs-Radians)
 RMS Force = .88026D-03 SwitMx=.10000D-02 MixMth= 2
 Mixed Optimization -- En-DIIS/RFO-DIIS
 Update second derivatives using D2CorX and points    1    2
 DE= -3.89D-03 DEPred=-4.17D-03 R= 9.32D-01
 TightC=F SS=  1.41D+00  RLast= 2.12D-01 DXNew= 5.0454D-01 6.3458D-01
 Trust test= 9.32D-01 RLast= 2.12D-01 DXMaxT set to 5.05D-01
 ITU=  1  0
 Use linear search instead of GDIIS.
     Eigenvalues ---    0.00789   0.01113   0.01254   0.01361   0.01409
     Eigenvalues ---    0.01627   0.01694   0.01892   0.01910   0.01943
     Eigenvalues ---    0.02001   0.02048   0.02077   0.02117   0.02121
     Eigenvalues ---    0.02144   0.02180   0.02211   0.02215   0.02228
     Eigenvalues ---    0.02233   0.02239   0.02253   0.02255   0.02262
     Eigenvalues ---    0.02271   0.02280   0.02287   0.02289   0.02298
     Eigenvalues ---    0.02303   0.02305   0.02305   0.02315   0.02317
     Eigenvalues ---    0.02351   0.02826   0.03128   0.06636   0.07186
     Eigenvalues ---    0.07289   0.07697   0.09706   0.14946   0.15719
     Eigenvalues ---    0.15865   0.15985   0.15990   0.15992   0.15996
     Eigenvalues ---    0.15999   0.16000   0.16000   0.16000   0.16000
     Eigenvalues ---    0.16000   0.16000   0.16000   0.16000   0.16000
     Eigenvalues ---    0.16000   0.16034   0.20302   0.21644   0.21960
     Eigenvalues ---    0.21999   0.21999   0.22000   0.22356   0.22512
     Eigenvalues ---    0.22955   0.23233   0.23516   0.24002   0.24186
     Eigenvalues ---    0.24632   0.24976   0.24985   0.24995   0.24996
     Eigenvalues ---    0.25710   0.29522   0.30500   0.32696   0.33396
     Eigenvalues ---    0.34793   0.34879   0.35111   0.35755   0.35783
     Eigenvalues ---    0.35842   0.35876   0.35914   0.35979   0.35983
     Eigenvalues ---    0.35994   0.36021   0.36062   0.36101   0.36136
     Eigenvalues ---    0.36158   0.36235   0.36937   0.38529   0.39736
     Eigenvalues ---    0.42428   0.42825   0.42946   0.43091   0.43447
     Eigenvalues ---    0.44775   0.45332   0.45604   0.46423   0.46639
     Eigenvalues ---    0.46779   0.47063   0.47172   0.47902   0.48171
     Eigenvalues ---    0.48300   0.48437   0.48913   0.48995   0.49369
     Eigenvalues ---    0.50536   0.52551   0.57875   0.73336
 RFO step:  Lambda=-1.09154392D-03 EMin= 7.89424187D-03
 Quartic linear search produced a step of -0.02127.
 Iteration  1 RMS(Cart)=  0.05185582 RMS(Int)=  0.00053802
 Iteration  2 RMS(Cart)=  0.00127506 RMS(Int)=  0.00003731
 Iteration  3 RMS(Cart)=  0.00000068 RMS(Int)=  0.00003731
 ITry= 1 IFail=0 DXMaxC= 2.37D-01 DCOld= 1.00D+10 DXMaxT= 5.05D-01 DXLimC= 3.00D+00 Rises=F
 Variable       Old X    -DE/DX   Delta X   Delta X   Delta X     New X
                                 (Linear)    (Quad)   (Total)
    R1        2.87150  -0.00096  -0.00005  -0.00134  -0.00141   2.87010
    R2        2.41407  -0.00106  -0.00025   0.00036   0.00011   2.41417
    R3        2.80311  -0.00117  -0.00086   0.00290   0.00204   2.80515
    R4        2.07619  -0.00034   0.00015  -0.00203  -0.00188   2.07431
    R5        2.60266   0.00294  -0.00025   0.00740   0.00715   2.60981
    R6        2.85203   0.00046   0.00004   0.00242   0.00246   2.85448
    R7        2.54770  -0.00337  -0.00017  -0.00462  -0.00480   2.54291
    R8        2.61365  -0.00024  -0.00017   0.00110   0.00093   2.61458
    R9        2.78114  -0.00213  -0.00075  -0.00027  -0.00102   2.78012
   R10        2.05373  -0.00016  -0.00027   0.00148   0.00121   2.05494
   R11        1.91311  -0.00010  -0.00001  -0.00018  -0.00019   1.91293
   R12        2.62567   0.00188  -0.00036   0.00592   0.00556   2.63123
   R13        2.68145  -0.00193  -0.00017  -0.00468  -0.00486   2.67659
   R14        2.65798  -0.00099  -0.00030  -0.00014  -0.00044   2.65753
   R15        2.64215  -0.00045  -0.00033   0.00171   0.00140   2.64355
   R16        2.61350  -0.00064  -0.00030   0.00093   0.00064   2.61415
   R17        2.05563  -0.00035  -0.00035   0.00152   0.00117   2.05680
   R18        2.65876  -0.00233  -0.00028  -0.00327  -0.00355   2.65521
   R19        2.63093   0.00459  -0.00088   0.01410   0.01323   2.64417
   R20        2.61366  -0.00082  -0.00026   0.00040   0.00015   2.61381
   R21        2.05823  -0.00026  -0.00029   0.00134   0.00105   2.05928
   R22        2.05569  -0.00010  -0.00034   0.00208   0.00174   2.05744
   R23        2.05582   0.00010  -0.00036   0.00278   0.00242   2.05823
   R24        2.64694  -0.00171  -0.00029  -0.00162  -0.00192   2.64502
   R25        2.65037  -0.00241  -0.00027  -0.00333  -0.00359   2.64678
   R26        2.63602  -0.00068  -0.00034   0.00111   0.00076   2.63678
   R27        2.63089  -0.00035  -0.00031   0.00154   0.00123   2.63212
   R28        2.05635  -0.00016  -0.00032   0.00181   0.00149   2.05784
   R29        2.63025  -0.00082  -0.00037   0.00091   0.00054   2.63079
   R30        2.05154   0.00008  -0.00031   0.00237   0.00206   2.05361
   R31        2.62433  -0.00042  -0.00035   0.00158   0.00123   2.62556
   R32        2.05395   0.00029  -0.00033   0.00307   0.00274   2.05669
   R33        2.05644  -0.00019  -0.00033   0.00174   0.00142   2.05786
   R34        2.05617  -0.00020  -0.00032   0.00169   0.00137   2.05755
   R35        2.65681  -0.00114  -0.00031  -0.00032  -0.00064   2.65618
   R36        2.65339  -0.00241  -0.00032  -0.00297  -0.00328   2.65010
   R37        2.63810  -0.00044  -0.00033   0.00147   0.00115   2.63925
   R38        2.64672  -0.00046  -0.00035   0.00164   0.00128   2.64800
   R39        2.84905  -0.00177  -0.00038  -0.00265  -0.00303   2.84602
   R40        2.62417  -0.00124  -0.00042   0.00050   0.00008   2.62425
   R41        2.05854  -0.00005  -0.00034   0.00226   0.00192   2.06046
   R42        2.63368  -0.00115  -0.00045   0.00077   0.00033   2.63401
   R43        2.05542   0.00058  -0.00029   0.00356   0.00327   2.05869
   R44        2.05843  -0.00008  -0.00032   0.00201   0.00169   2.06012
   R45        2.05921  -0.00008  -0.00035   0.00220   0.00185   2.06106
   R46        2.06891   0.00017  -0.00031   0.00258   0.00228   2.07119
   R47        2.07456   0.00009  -0.00031   0.00243   0.00212   2.07668
   R48        2.07297   0.00014  -0.00031   0.00255   0.00224   2.07521
    A1        2.08492   0.00249   0.00023   0.01008   0.01023   2.09515
    A2        2.11329   0.00029   0.00001   0.00010   0.00014   2.11343
    A3        2.08496  -0.00278  -0.00024  -0.01015  -0.01036   2.07460
    A4        1.88638  -0.00039   0.00009  -0.00309  -0.00303   1.88335
    A5        1.95960  -0.00077   0.00043  -0.00777  -0.00736   1.95225
    A6        1.89259   0.00094  -0.00050   0.01203   0.01151   1.90410
    A7        1.87100  -0.00010  -0.00034  -0.00211  -0.00247   1.86853
    A8        1.90903  -0.00030   0.00005  -0.00125  -0.00125   1.90778
    A9        1.94396   0.00058   0.00027   0.00185   0.00219   1.94616
   A10        2.13249   0.00183   0.00014   0.00507   0.00524   2.13772
   A11        1.96067   0.00035   0.00036   0.00167   0.00175   1.96242
   A12        2.18959  -0.00216  -0.00050  -0.00610  -0.00657   2.18301
   A13        2.23191  -0.00350  -0.00042  -0.01241  -0.01284   2.21907
   A14        2.02349   0.00167   0.00053   0.00378   0.00430   2.02779
   A15        2.02587   0.00184  -0.00010   0.00913   0.00902   2.03489
   A16        2.00642   0.00128  -0.00023   0.00678   0.00655   2.01297
   A17        2.23557  -0.00153   0.00018  -0.00865  -0.00874   2.22683
   A18        2.00534   0.00011   0.00018  -0.00373  -0.00351   2.00183
   A19        2.16322   0.00069  -0.00001   0.00096   0.00082   2.16404
   A20        2.04626  -0.00067   0.00005  -0.00089  -0.00074   2.04552
   A21        2.07104  -0.00001  -0.00006   0.00055   0.00049   2.07153
   A22        2.07955  -0.00024   0.00015  -0.00161  -0.00146   2.07809
   A23        2.10401   0.00036  -0.00012   0.00259   0.00247   2.10648
   A24        2.09937  -0.00012  -0.00002  -0.00099  -0.00101   2.09835
   A25        2.06685   0.00071   0.00011   0.00220   0.00233   2.06918
   A26        2.17775   0.00139  -0.00004   0.00279   0.00265   2.18039
   A27        2.03355  -0.00211  -0.00009  -0.00520  -0.00521   2.02834
   A28        2.12219  -0.00024  -0.00001  -0.00123  -0.00127   2.12092
   A29        2.06557  -0.00004  -0.00000  -0.00029  -0.00028   2.06529
   A30        2.09534   0.00028   0.00001   0.00154   0.00156   2.09690
   A31        2.09426  -0.00008  -0.00002   0.00054   0.00052   2.09478
   A32        2.10132   0.00023  -0.00004   0.00126   0.00121   2.10253
   A33        2.08760  -0.00015   0.00007  -0.00180  -0.00173   2.08587
   A34        2.13153  -0.00014  -0.00017  -0.00021  -0.00041   2.13112
   A35        2.10620  -0.00012   0.00013  -0.00141  -0.00127   2.10494
   A36        2.04544   0.00026   0.00004   0.00158   0.00163   2.04706
   A37        2.16932  -0.00382   0.00043  -0.01962  -0.01928   2.15004
   A38        2.12626  -0.00037   0.00010  -0.00204  -0.00195   2.12431
   A39        2.08056  -0.00094  -0.00020  -0.00213  -0.00234   2.07822
   A40        2.07586   0.00131   0.00011   0.00397   0.00407   2.07994
   A41        2.08969   0.00000   0.00004   0.00036   0.00039   2.09008
   A42        2.09708  -0.00003  -0.00003  -0.00029  -0.00031   2.09677
   A43        2.09641   0.00003  -0.00001  -0.00007  -0.00008   2.09634
   A44        2.09971  -0.00052  -0.00010  -0.00169  -0.00179   2.09792
   A45        2.10116   0.00024  -0.00000   0.00117   0.00116   2.10232
   A46        2.08178   0.00028   0.00011   0.00059   0.00070   2.08248
   A47        2.10459  -0.00045  -0.00007  -0.00165  -0.00172   2.10287
   A48        2.07654   0.00072  -0.00015   0.00513   0.00497   2.08151
   A49        2.10203  -0.00027   0.00022  -0.00349  -0.00327   2.09876
   A50        2.09612  -0.00018  -0.00000  -0.00042  -0.00043   2.09569
   A51        2.09611   0.00027  -0.00003   0.00155   0.00152   2.09764
   A52        2.09095  -0.00009   0.00004  -0.00113  -0.00110   2.08986
   A53        2.10027  -0.00016   0.00003  -0.00058  -0.00054   2.09972
   A54        2.09598   0.00026  -0.00003   0.00146   0.00143   2.09741
   A55        2.08694  -0.00010  -0.00001  -0.00088  -0.00089   2.08605
   A56        2.07657   0.00095   0.00003   0.00372   0.00374   2.08031
   A57        2.16234  -0.00234  -0.00027  -0.00707  -0.00734   2.15501
   A58        2.04372   0.00140   0.00024   0.00360   0.00382   2.04755
   A59        2.05121   0.00026   0.00023   0.00000   0.00021   2.05142
   A60        2.12499  -0.00022  -0.00011  -0.00037  -0.00047   2.12452
   A61        2.10684  -0.00004  -0.00012   0.00044   0.00032   2.10716
   A62        2.11986  -0.00065  -0.00014  -0.00179  -0.00196   2.11790
   A63        2.07602   0.00068   0.00006   0.00314   0.00320   2.07922
   A64        2.08729  -0.00003   0.00008  -0.00132  -0.00124   2.08606
   A65        2.11499  -0.00049  -0.00014  -0.00128  -0.00146   2.11353
   A66        2.09459   0.00013  -0.00001   0.00067   0.00063   2.09522
   A67        2.07275   0.00037   0.00013   0.00122   0.00132   2.07407
   A68        2.11982  -0.00022  -0.00010  -0.00004  -0.00014   2.11967
   A69        2.08370   0.00041   0.00005   0.00181   0.00187   2.08557
   A70        2.07964  -0.00019   0.00004  -0.00176  -0.00171   2.07792
   A71        2.11637  -0.00029  -0.00010  -0.00004  -0.00016   2.11621
   A72        2.08187   0.00050   0.00001   0.00241   0.00243   2.08430
   A73        2.08495  -0.00021   0.00009  -0.00237  -0.00228   2.08267
   A74        1.94318  -0.00013  -0.00011  -0.00015  -0.00027   1.94291
   A75        1.93473   0.00012  -0.00021   0.00229   0.00208   1.93681
   A76        1.93724   0.00008  -0.00017   0.00171   0.00153   1.93878
   A77        1.88512  -0.00000   0.00017  -0.00123  -0.00106   1.88406
   A78        1.88931  -0.00001   0.00019  -0.00154  -0.00136   1.88795
   A79        1.87172  -0.00006   0.00017  -0.00127  -0.00110   1.87062
    D1        0.75642   0.00032  -0.00001   0.01266   0.01266   0.76908
    D2        2.81642  -0.00051  -0.00012   0.00353   0.00346   2.81987
    D3       -1.31137   0.00038   0.00016   0.00923   0.00947  -1.30190
    D4       -2.39045   0.00040   0.00009   0.01839   0.01850  -2.37195
    D5       -0.33045  -0.00044  -0.00002   0.00926   0.00929  -0.32116
    D6        1.82494   0.00045   0.00026   0.01496   0.01531   1.84025
    D7        0.08413  -0.00052   0.00073  -0.01874  -0.01795   0.06618
    D8       -3.05227  -0.00060   0.00063  -0.02441  -0.02369  -3.07596
    D9       -0.59444  -0.00064   0.00086  -0.05125  -0.05035  -0.64479
   D10        2.58170  -0.00055   0.00077  -0.04457  -0.04378   2.53792
   D11        2.54187  -0.00056   0.00096  -0.04545  -0.04452   2.49735
   D12       -0.56517  -0.00046   0.00087  -0.03878  -0.03795  -0.60312
   D13       -1.92797  -0.00014  -0.00033  -0.00208  -0.00242  -1.93039
   D14        1.24385  -0.00058  -0.00036  -0.02399  -0.02443   1.21942
   D15        2.30182  -0.00004  -0.00018  -0.00455  -0.00469   2.29714
   D16       -0.80954  -0.00048  -0.00021  -0.02646  -0.02670  -0.83624
   D17        0.23680  -0.00007   0.00004  -0.00228  -0.00218   0.23462
   D18       -2.87457  -0.00052   0.00001  -0.02419  -0.02419  -2.89876
   D19        3.08471   0.00056  -0.00005   0.01431   0.01429   3.09899
   D20       -0.12652   0.00078   0.00002   0.02386   0.02390  -0.10262
   D21       -0.09121   0.00113  -0.00001   0.03937   0.03934  -0.05187
   D22        2.98075   0.00134   0.00007   0.04892   0.04895   3.02970
   D23        2.75488   0.00026   0.00005   0.01948   0.01942   2.77431
   D24       -0.08492   0.00073  -0.00054   0.04276   0.04217  -0.04275
   D25       -0.35530  -0.00028   0.00001  -0.00352  -0.00352  -0.35882
   D26        3.08807   0.00018  -0.00059   0.01976   0.01923   3.10730
   D27        2.57349   0.00051   0.00046   0.03093   0.03141   2.60489
   D28       -0.60481   0.00074   0.00067   0.03941   0.04008  -0.56473
   D29       -0.49839   0.00030   0.00037   0.02155   0.02192  -0.47646
   D30        2.60650   0.00053   0.00058   0.03003   0.03060   2.63710
   D31       -0.60616  -0.00070   0.00063  -0.03405  -0.03343  -0.63958
   D32        2.61510  -0.00079   0.00090  -0.04335  -0.04246   2.57263
   D33        2.83707  -0.00041   0.00009  -0.01230  -0.01227   2.82480
   D34       -0.22487  -0.00050   0.00036  -0.02160  -0.02131  -0.24617
   D35       -3.08223   0.00009   0.00014  -0.00167  -0.00157  -3.08380
   D36       -0.05238  -0.00015  -0.00008  -0.00430  -0.00444  -0.05682
   D37       -0.02136   0.00015  -0.00013   0.00769   0.00755  -0.01381
   D38        3.00849  -0.00009  -0.00035   0.00505   0.00467   3.01316
   D39        3.10213  -0.00006   0.00003  -0.00065  -0.00060   3.10153
   D40       -0.05362  -0.00002  -0.00003   0.00071   0.00068  -0.05293
   D41        0.03585  -0.00018   0.00028  -0.00946  -0.00916   0.02668
   D42       -3.11990  -0.00014   0.00023  -0.00811  -0.00788  -3.12778
   D43       -0.02513   0.00000   0.00010  -0.00074  -0.00065  -0.02578
   D44        3.11742   0.00002  -0.00000   0.00074   0.00073   3.11815
   D45        3.14078  -0.00001   0.00003  -0.00039  -0.00036   3.14042
   D46        0.00014   0.00001  -0.00008   0.00109   0.00101   0.00116
   D47        0.03974  -0.00002   0.00004  -0.00076  -0.00072   0.03902
   D48       -3.09603   0.00008  -0.00029   0.00612   0.00584  -3.09019
   D49       -3.12611  -0.00000   0.00011  -0.00106  -0.00095  -3.12706
   D50        0.02131   0.00009  -0.00022   0.00582   0.00561   0.02692
   D51       -0.01616  -0.00007  -0.00002  -0.00283  -0.00284  -0.01900
   D52        3.11980  -0.00016   0.00030  -0.00949  -0.00920   3.11060
   D53       -3.05521  -0.00006   0.00018  -0.00088  -0.00067  -3.05588
   D54        0.08075  -0.00015   0.00049  -0.00754  -0.00703   0.07372
   D55        0.66737   0.00065  -0.00054   0.02353   0.02294   0.69031
   D56       -2.58404   0.00057  -0.00074   0.02136   0.02055  -2.56349
   D57       -0.01259   0.00010  -0.00027   0.00599   0.00572  -0.00687
   D58        3.12805   0.00009  -0.00017   0.00453   0.00436   3.13241
   D59       -3.13979   0.00007  -0.00021   0.00463   0.00443  -3.13536
   D60        0.00086   0.00005  -0.00011   0.00317   0.00307   0.00392
   D61       -3.09990   0.00020  -0.00051   0.01200   0.01149  -3.08840
   D62        0.00633   0.00028  -0.00030   0.01407   0.01377   0.02010
   D63        0.00724   0.00006  -0.00043   0.00522   0.00479   0.01203
   D64        3.11346   0.00014  -0.00022   0.00729   0.00707   3.12054
   D65        3.11443  -0.00017   0.00037  -0.01027  -0.00990   3.10454
   D66       -0.03587  -0.00020   0.00039  -0.01180  -0.01142  -0.04728
   D67        0.00638  -0.00004   0.00029  -0.00367  -0.00338   0.00301
   D68        3.13927  -0.00008   0.00031  -0.00520  -0.00490   3.13437
   D69        0.00131   0.00007  -0.00018   0.00408   0.00390   0.00521
   D70       -3.14029   0.00008  -0.00017   0.00429   0.00411  -3.13618
   D71        3.14097   0.00007  -0.00004   0.00303   0.00300  -3.13921
   D72       -0.00062   0.00007  -0.00004   0.00324   0.00320   0.00259
   D73        0.01232  -0.00005   0.00004  -0.00252  -0.00247   0.00984
   D74       -3.13151  -0.00003   0.00009  -0.00189  -0.00180  -3.13331
   D75       -3.12735  -0.00005  -0.00010  -0.00147  -0.00157  -3.12892
   D76        0.01201  -0.00003  -0.00005  -0.00085  -0.00090   0.01111
   D77       -0.01663  -0.00001   0.00026  -0.00216  -0.00188  -0.01852
   D78        3.12718  -0.00003   0.00022  -0.00278  -0.00256   3.12462
   D79       -3.12325  -0.00009   0.00006  -0.00421  -0.00415  -3.12740
   D80        0.02056  -0.00011   0.00001  -0.00484  -0.00482   0.01574
   D81       -0.01067  -0.00002   0.00001  -0.00096  -0.00095  -0.01163
   D82        3.13092  -0.00003   0.00001  -0.00116  -0.00116   3.12976
   D83        3.13975   0.00001  -0.00001   0.00055   0.00054   3.14029
   D84       -0.00184   0.00001  -0.00001   0.00035   0.00034  -0.00151
   D85        3.13350  -0.00021   0.00038  -0.00958  -0.00917   3.12432
   D86       -0.01221  -0.00006   0.00019  -0.00221  -0.00199  -0.01420
   D87        0.02613  -0.00034   0.00019  -0.01726  -0.01708   0.00905
   D88       -3.11958  -0.00019   0.00000  -0.00989  -0.00990  -3.12948
   D89       -3.13093   0.00006  -0.00028   0.00540   0.00514  -3.12579
   D90       -0.03443   0.00043  -0.00049   0.02152   0.02104  -0.01338
   D91       -0.02541   0.00028  -0.00008   0.01374   0.01366  -0.01174
   D92        3.07110   0.00064  -0.00029   0.02986   0.02957   3.10067
   D93        0.01636  -0.00017   0.00010  -0.00887  -0.00877   0.00759
   D94       -3.11658  -0.00022   0.00007  -0.01023  -0.01016  -3.12674
   D95        3.13986  -0.00010   0.00009  -0.00411  -0.00403   3.13583
   D96        0.00691  -0.00014   0.00005  -0.00547  -0.00541   0.00150
   D97       -0.01568   0.00012   0.00001   0.00538   0.00537  -0.01031
   D98        3.12566   0.00014  -0.00004   0.00697   0.00692   3.13258
   D99       -3.13937   0.00004   0.00002   0.00068   0.00069  -3.13868
   D100       0.00197   0.00006  -0.00003   0.00227   0.00223   0.00420
   D101       0.11260  -0.00006   0.00004  -0.00574  -0.00570   0.10690
   D102      -1.98638  -0.00005   0.00005  -0.00563  -0.00558  -1.99197
   D103       2.21860  -0.00011   0.00008  -0.00664  -0.00656   2.21204
   D104      -3.04766   0.00002   0.00003  -0.00084  -0.00081  -3.04847
   D105       1.13654   0.00004   0.00004  -0.00073  -0.00069   1.13585
   D106      -0.94166  -0.00002   0.00007  -0.00174  -0.00167  -0.94333
   D107      -0.00583   0.00016  -0.00016   0.00799   0.00782   0.00199
   D108       3.13602   0.00014  -0.00011   0.00640   0.00628  -3.14089
   D109       3.13990   0.00001   0.00003   0.00056   0.00060   3.14050
   D110      -0.00144  -0.00001   0.00008  -0.00103  -0.00094  -0.00238
   D111       0.00445  -0.00004  -0.00006  -0.00088  -0.00092   0.00352
   D112       3.13741   0.00001  -0.00003   0.00050   0.00048   3.13788
   D113      -3.09261  -0.00039   0.00014  -0.01679  -0.01662  -3.10923
   D114       0.04035  -0.00034   0.00018  -0.01541  -0.01523   0.02513
         Item               Value     Threshold  Converged?
 Maximum Force            0.004589     0.000450     NO 
 RMS     Force            0.000880     0.000300     NO 
 Maximum Displacement     0.237408     0.001800     NO 
 RMS     Displacement     0.052235     0.001200     NO 
 Predicted change in Energy=-5.669692D-04
 Lowest energy point so far.  Saving SCF results.
 GradGradGradGradGradGradGradGradGradGradGradGradGradGradGradGradGradGrad

 Leave Link  103 at Thu Apr 24 15:16:33 2025, MaxMem= 16106127360 cpu:               3.5 elap:               0.2
 (Enter /cm/shared/apps/Gaussian/g16-C01/g16/l202.exe)
                          Input orientation:                          
 ---------------------------------------------------------------------
 Center     Atomic      Atomic             Coordinates (Angstroms)
 Number     Number       Type             X           Y           Z
 ---------------------------------------------------------------------
      1          6           0        1.512732    1.002334    0.217031
      2          6           0        0.802647    0.243375    1.324498
      3          1           0        1.510159   -0.484546    1.742173
      4          9           0        0.422490    1.077505    2.357458
      5          6           0       -0.381751   -0.489866    0.740330
      6          6           0       -1.652874   -0.138587    1.007943
      7          7           0       -0.002246   -1.543630   -0.071977
      8          1           0       -0.707932   -2.254751   -0.216948
      9          6           0        1.291211   -1.929365   -0.413913
     10          6           0        3.818136   -2.888547   -1.212442
     11          6           0        2.352833   -1.021182   -0.646981
     12          6           0        1.520335   -3.302048   -0.616254
     13          6           0        2.759402   -3.778865   -1.004218
     14          6           0        3.596535   -1.532195   -1.054788
     15          1           0        0.695785   -3.994336   -0.447863
     16          1           0        2.902697   -4.849153   -1.143235
     17          1           0        4.389678   -0.813592   -1.256841
     18          1           0        4.797917   -3.251934   -1.516777
     19          7           0        2.232928    0.372797   -0.629770
     20          6           0        1.387574    2.476492    0.095785
     21          6           0        1.184668    5.246502   -0.252673
     22          6           0        0.186560    3.138476    0.375898
     23          6           0        2.486137    3.217825   -0.357328
     24          6           0        2.387693    4.593687   -0.523764
     25          6           0        0.085790    4.514617    0.191027
     26          1           0       -0.684606    2.581249    0.709864
     27          1           0        3.422746    2.705550   -0.569099
     28          1           0        3.252726    5.159670   -0.866164
     29          1           0       -0.858494    5.015929    0.397214
     30          1           0        1.105749    6.324521   -0.384902
     31          6           0       -2.876184   -0.744779    0.459847
     32          6           0       -5.305353   -1.857920   -0.522263
     33          6           0       -4.043743   -0.759928    1.242311
     34          6           0       -2.958719   -1.289237   -0.829886
     35          6           0       -4.149593   -1.835093   -1.306019
     36          6           0       -5.228456   -1.302153    0.761770
     37          1           0       -4.015906   -0.333852    2.245578
     38          1           0       -2.091108   -1.266055   -1.488322
     39          1           0       -4.177312   -2.246247   -2.315299
     40          1           0       -6.115098   -1.295997    1.396892
     41          6           0       -6.597272   -2.439488   -1.033048
     42          1           0       -6.461356   -2.913830   -2.011719
     43          1           0       -7.365010   -1.660258   -1.138084
     44          1           0       -6.992869   -3.193131   -0.339166
     45          1           0       -1.788136    0.644813    1.749894
 ---------------------------------------------------------------------
                    Distance matrix (angstroms):
                    1          2          3          4          5
     1  C    0.000000
     2  C    1.518790   0.000000
     3  H    2.129994   1.097676   0.000000
     4  F    2.403270   1.381051   2.000401   0.000000
     5  C    2.467704   1.510526   2.140803   2.391350   0.000000
     6  C    3.456632   2.505132   3.265510   2.758116   1.345648
     7  N    2.976678   2.406528   2.588468   3.599014   1.383577
     8  H    3.965891   3.301293   3.448435   4.359971   2.034108
     9  C    3.006995   2.825166   2.604639   4.180483   2.490630
    10  C    4.743125   5.033703   4.453732   6.324885   5.215941
    11  C    2.355186   2.808720   2.589620   4.142145   3.112053
    12  C    4.384304   4.105071   3.674316   5.406358   3.656038
    13  C    5.089745   5.042838   4.467193   6.351878   4.871119
    14  C    3.519034   4.076697   3.643285   5.341210   4.487277
    15  H    5.106485   4.594656   4.216407   5.802420   3.854114
    16  H    6.166217   6.036038   5.414290   7.316526   5.773976
    17  H    3.707655   4.543928   4.170610   5.690166   5.182666
    18  H    5.647771   6.020980   5.393379   7.273108   6.289078
    19  N    1.277525   2.425204   2.623651   3.563401   3.075370
    20  C    1.484421   2.615088   3.390186   2.829084   3.513577
    21  C    4.282664   5.259724   6.077027   4.977373   6.028735
    22  C    2.519340   3.108218   4.092054   2.868771   3.690617
    23  C    2.487128   3.809203   4.366690   4.026123   4.814208
    24  C    3.769901   4.985345   5.629652   4.952474   5.925391
    25  C    3.791170   4.476846   5.424620   4.076828   5.056201
    26  H    2.750300   2.838196   3.909188   2.490276   3.086162
    27  H    2.677144   4.063611   4.379118   4.496310   5.138042
    28  H    4.635120   5.913701   6.457332   5.921660   6.907062
    29  H    4.665203   5.137754   6.137967   4.581992   5.537037
    30  H    5.371557   6.324101   7.145025   5.959744   7.065031
    31  C    4.730110   3.906131   4.577344   4.219348   2.523063
    32  C    7.430604   6.718156   7.311978   7.051077   5.263798
    33  C    5.918714   4.949835   5.583146   4.956506   3.706091
    34  C    5.132368   4.597623   5.218609   5.214709   3.121752
    35  C    6.514031   5.980328   6.568732   6.542800   4.493754
    36  C    7.144999   6.251361   6.858469   6.335785   4.914348
    37  H    6.038728   4.939639   5.550993   4.658734   3.936649
    38  H    4.587099   4.308614   4.900610   5.157565   2.913977
    39  H    7.024427   6.651792   7.205137   7.351202   5.179579
    40  H    8.053458   7.087319   7.676080   7.021129   5.826851
    41  C    8.898370   8.216725   8.789430   8.552299   6.751193
    42  H    9.159134   8.594418   9.139922   9.077874   7.100069
    43  H    9.366965   8.740638   9.404616   8.964336   7.325583
    44  H    9.500343   8.680289   9.163508   8.972049   7.223562
    45  H    3.656941   2.655988   3.486296   2.333071   2.069936
                    6          7          8          9         10
     6  C    0.000000
     7  N    2.421766   0.000000
     8  H    2.621340   1.012276   0.000000
     9  C    3.727761   1.392387   2.035005   0.000000
    10  C    6.513397   4.207705   4.677392   2.818338   0.000000
    11  C    4.423057   2.479914   3.327898   1.416389   2.440064
    12  C    4.766000   2.388832   2.494283   1.406306   2.409630
    13  C    6.063712   3.673152   3.868478   2.434070   1.398907
    14  C    5.809759   3.730586   4.444379   2.425486   1.383348
    15  H    4.743666   2.575752   2.247198   2.149370   3.399474
    16  H    6.897118   4.529103   4.541539   3.413790   2.164901
    17  H    6.488245   4.607152   5.398513   3.399408   2.152688
    18  H    7.594724   5.295971   5.744414   3.906722   1.088411
    19  N    4.247714   2.996635   3.965235   2.496672   3.672704
    20  C    4.112784   4.256891   5.183976   4.436288   6.033467
    21  C    6.216107   6.895456   7.736409   7.178469   8.604379
    22  C    3.810793   4.707266   5.498953   5.246624   7.213610
    23  C    5.500989   5.380049   6.338049   5.284374   6.308186
    24  C    6.408333   6.601710   7.521844   6.615478   7.648808
    25  C    5.034145   6.064592   6.827941   6.583608   8.408743
    26  H    2.902397   4.253413   4.924066   5.050977   7.340886
    27  H    6.028109   5.480258   6.464603   5.103916   5.644833
    28  H    7.459808   7.493985   8.431011   7.369294   8.075481
    29  H    5.251006   6.631825   7.298126   7.315481   9.324301
    30  H    7.163922   7.951941   8.770493   8.256020   9.639631
    31  C    1.471178   3.029937   2.727523   4.419715   7.225386
    32  C    4.317202   5.331461   4.624605   6.597841   9.207420
    33  C    2.481380   4.321487   3.935933   5.707224   8.506819
    34  C    2.531174   3.062658   2.524669   4.317951   6.973514
    35  C    3.803441   4.336854   3.634174   5.514263   8.037613
    36  C    3.768192   5.297803   4.722337   6.654448   9.394412
    37  H    2.674657   4.790000   4.549350   6.146873   8.936251
    38  H    2.773910   2.538982   2.122991   3.610322   6.134147
    39  H    4.675357   4.791382   4.054596   5.798313   8.096668
    40  H    4.626264   6.291729   5.723734   7.650724  10.392977
    41  C    5.822959   6.724626   5.948485   7.929169  10.426627
    42  H    6.319955   6.881871   6.062794   7.976494  10.310550
    43  H    6.288832   7.440463   6.746747   8.690628  11.250643
    44  H    6.297657   7.187563   6.355779   8.380255  10.850493
    45  H    1.087429   3.361235   3.666440   4.559696   7.258812
                   11         12         13         14         15
    11  C    0.000000
    12  C    2.428239   0.000000
    13  C    2.810291   1.383170   0.000000
    14  C    1.405075   2.763205   2.398098   0.000000
    15  H    3.409560   1.089725   2.148133   3.852901   0.000000
    16  H    3.898972   2.140601   1.088750   3.389904   2.466722
    17  H    2.136296   3.851739   3.393296   1.089170   4.941297
    18  H    3.422168   3.399411   2.167006   2.148081   4.303628
    19  N    1.399232   3.743321   4.201629   2.380979   4.633330
    20  C    3.703667   5.823757   6.497800   4.719417   6.530370
    21  C    6.387797   8.562860   9.192489   7.239560   9.255819
    22  C    4.800185   6.651591   7.508252   5.957345   7.198257
    23  C    4.250982   6.596101   7.031842   4.927689   7.431609
    24  C    5.616329   7.943771   8.394560   6.266555   8.753425
    25  C    6.040431   7.988108   8.795377   7.102205   8.554680
    26  H    4.903526   6.421334   7.433056   6.193754   6.817927
    27  H    3.878055   6.301795   6.532762   4.269025   7.234603
    28  H    6.249863   8.640851   8.953203   6.703346   9.513609
    29  H    6.917345   8.710607   9.612574   8.051926   9.182309
    30  H    7.455417   9.638269  10.256536   8.269265  10.327189
    31  C    5.352016   5.198748   6.565743   6.694044   4.913503
    32  C    7.704770   6.977417   8.304371   8.923749   6.370515
    33  C    6.674868   6.393403   7.774552   8.015417   5.981740
    34  C    5.321455   4.915177   6.239034   6.563609   4.562773
    35  C    6.586222   5.897102   7.183561   7.756118   5.373682
    36  C    7.716181   7.172496   8.547437   9.012950   6.618738
    37  H    7.028525   6.902915   8.266444   8.383180   6.546282
    38  H    4.529506   4.236542   5.484161   5.710348   4.036440
    39  H    6.850318   6.038597   7.223978   7.907684   5.503655
    40  H    8.715434   8.147197   9.522957  10.019099   7.554620
    41  C    9.070006   8.173938   9.452096  10.234127   7.479885
    42  H    9.117815   8.112054   9.315886  10.197343   7.405256
    43  H    9.751209   9.050808  10.344571  10.962610   8.420258
    44  H    9.599701   8.518408   9.792455  10.742733   7.731051
    45  H    5.066376   5.667657   6.916224   6.449828   5.702780
                   16         17         18         19         20
    16  H    0.000000
    17  H    4.302298   0.000000
    18  H    2.506492   2.485907   0.000000
    19  N    5.289707   2.540140   4.528203   0.000000
    20  C    7.582601   4.654770   6.858983   2.380459   0.000000
    21  C   10.279445   6.928578   9.320780   4.999405   2.799206
    22  C    8.572479   5.995906   8.104577   3.584406   1.399686
    23  C    8.115867   4.548067   6.967526   2.869237   1.400616
    24  C    9.477141   5.812402   8.267346   4.225056   2.422105
    25  C    9.868911   7.000685   9.243378   4.736938   2.420261
    26  H    8.456571   6.414143   8.309152   3.896650   2.163792
    27  H    7.594315   3.713800   6.187147   2.619367   2.153245
    28  H   10.018774   6.093042   8.577062   4.900003   3.406404
    29  H   10.669554   8.016391  10.198818   5.671883   3.403589
    30  H   11.342622   7.905513  10.325779   6.062467   3.888163
    31  C    7.267133   7.466224   8.311719   5.342215   5.356189
    32  C    8.758149   9.778745  10.247360   7.862145   7.997773
    33  C    8.406285   8.796092   9.591538   6.647131   6.425585
    34  C    6.864939   7.376142   8.030528   5.454869   5.824761
    35  C    7.671105   8.600293   9.061445   6.787390   7.156468
    36  C    9.073362   9.839816  10.465255   7.772649   7.648107
    37  H    8.929674   9.118714  10.017684   6.914832   6.458889
    38  H    6.155954   6.500685   7.169602   4.703215   5.349512
    39  H    7.633832   8.750209   9.066630   7.126821   7.686712
    40  H   10.019870  10.845521  11.463378   8.751100   8.497919
    41  C    9.801430  11.108856  11.434351   9.275991   9.444516
    42  H    9.601314  11.078167  11.275216   9.396929   9.752069
    43  H   10.751506  11.785739  12.272474   9.824057   9.759245
    44  H   10.065345  11.664764  11.849593   9.895232  10.127469
    45  H    7.781888   7.023730   8.320568   4.680357   4.021972
                   21         22         23         24         25
    21  C    0.000000
    22  C    2.415594   0.000000
    23  C    2.412531   2.414947   0.000000
    24  C    1.395323   2.787834   1.389385   0.000000
    25  C    1.392860   1.392155   2.782809   2.411625   0.000000
    26  H    3.394736   1.086722   3.405545   3.874372   2.144904
    27  H    3.400817   3.399021   1.088352   2.153707   3.871148
    28  H    2.158883   3.876767   2.148799   1.088971   3.400475
    29  H    2.156393   2.148818   3.871572   3.400620   1.088806
    30  H    1.088961   3.402147   3.399675   2.158344   2.155867
    31  C    7.272803   4.946425   6.717476   7.561422   6.042086
    32  C    9.626311   7.478754   9.300414  10.040228   8.377495
    33  C    8.102375   5.817533   7.811575   8.552403   6.780787
    34  C    7.759943   5.563392   7.084022   7.955289   6.632949
    35  C    8.928207   6.809365   8.394338   9.202024   7.778074
    36  C    9.221830   7.013592   9.010966   9.716957   7.899479
    37  H    8.026680   5.763115   7.852776   8.541428   6.674784
    38  H    7.393980   5.297451   6.506573   7.438186   6.401193
    39  H    9.441745   7.435131   8.836928   9.648502   8.376455
    40  H    9.940420   7.772893   9.870821  10.520206   8.583027
    41  C   10.965492   8.894896  10.722411  11.421668   9.722204
    42  H   11.320201   9.301930  10.972321  11.699679  10.143916
    43  H   11.026527   9.074481  11.020452  11.601915   9.767806
    44  H   11.751894   9.599206  11.443436  12.192766  10.478449
    45  H    5.832957   3.464916   5.415735   6.180669   4.573516
                   26         27         28         29         30
    26  H    0.000000
    27  H    4.303665   0.000000
    28  H    4.963336   2.477875   0.000000
    29  H    2.460823   4.959902   4.303361   0.000000
    30  H    4.291382   4.301088   2.489579   2.486437   0.000000
    31  C    3.990988   7.255344   8.613035   6.104158   8.157474
    32  C    6.525003   9.849221  11.072739   8.238312  10.395837
    33  C    4.767680   8.428476   9.629423   6.649851   8.908114
    34  C    4.745849   7.533221   8.953869   6.758094   8.642176
    35  C    5.964394   8.860068  10.193847   7.789020   9.749173
    36  C    5.977464   9.626847  10.785906   7.690749   9.980138
    37  H    4.685488   8.514336   9.627811   6.481193   8.802540
    38  H    4.648873   6.857201   8.380548   6.673672   8.309890
    39  H    6.682464   9.237445  10.590235   8.432762  10.251596
    40  H    6.707853  10.528436  11.599706   8.274759  10.648366
    41  C    7.950167  11.273305  12.441765   9.516431  11.686080
    42  H    8.424592  11.460979  12.682945  10.003804  12.052167
    43  H    8.126075  11.651597  12.622270   9.447929  11.665236
    44  H    8.616154  11.972148  13.229484  10.274311  12.497015
    45  H    2.459518   6.064458   7.255204   4.669114   6.722425
                   31         32         33         34         35
    31  C    0.000000
    32  C    2.846837   0.000000
    33  C    1.405588   2.431248   0.000000
    34  C    1.402375   2.434075   2.398217   0.000000
    35  C    2.434879   1.396630   2.767882   1.393860   0.000000
    36  C    2.436187   1.401260   1.388694   2.772226   2.392430
    37  H    2.157931   3.412682   1.090349   3.389526   3.858166
    38  H    2.164124   3.408070   3.394894   1.089414   2.143455
    39  H    3.413030   2.153661   3.857924   2.146461   1.090166
    40  H    3.416498   2.157452   2.145175   3.862811   3.385197
    41  C    4.352846   1.506047   3.810340   3.821442   2.535929
    42  H    4.864862   2.160965   4.590518   4.037883   2.646872
    43  H    4.851912   2.158818   4.184219   4.432612   3.224543
    44  H    4.855919   2.159635   4.137498   4.487760   3.295950
    45  H    2.186101   4.878236   2.705310   3.430172   4.589665
                   36         37         38         39         40
    36  C    0.000000
    37  H    2.146991   0.000000
    38  H    3.860980   4.303006   0.000000
    39  H    3.385937   4.948223   2.448860   0.000000
    40  H    1.090666   2.460202   4.951550   4.293990   0.000000
    41  C    2.527560   4.674028   4.678646   2.745490   2.728492
    42  H    3.436537   5.546268   4.699806   2.398892   3.788919
    43  H    2.881414   4.942167   5.300198   3.448280   2.849749
    44  H    2.810874   4.870183   5.390866   3.567780   2.717259
    45  H    4.074662   2.483234   3.772168   5.531021   4.755413
                   41         42         43         44         45
    41  C    0.000000
    42  H    1.096025   0.000000
    43  H    1.098933   1.775182   0.000000
    44  H    1.098156   1.777062   1.768179   0.000000
    45  H    6.354956   6.975146   6.689940   6.795825   0.000000
 Stoichiometry    C23H19FN2
 Framework group  C1[X(C23H19FN2)]
 Deg. of freedom   129
 Full point group                 C1      NOp   1
 RotChk:  IX=0 Diff= 3.40D-02
 Largest Abelian subgroup         C1      NOp   1
 Largest concise Abelian subgroup C1      NOp   1
                         Standard orientation:                         
 ---------------------------------------------------------------------
 Center     Atomic      Atomic             Coordinates (Angstroms)
 Number     Number       Type             X           Y           Z
 ---------------------------------------------------------------------
      1          6           0       -2.060611   -0.161597    0.241109
      2          6           0       -1.081383   -0.018015    1.393159
      3          1           0       -1.372089    0.866186    1.975028
      4          9           0       -1.132030   -1.100778    2.248939
      5          6           0        0.308716    0.184411    0.837877
      6          6           0        1.272410   -0.748715    0.944361
      7          7           0        0.461315    1.419683    0.233640
      8          1           0        1.416243    1.743832    0.145644
      9          6           0       -0.506119    2.406126    0.061178
     10          6           0       -2.300752    4.535595   -0.372045
     11          6           0       -1.867245    2.138839   -0.225269
     12          6           0       -0.073428    3.743778    0.095258
     13          6           0       -0.950422    4.792982   -0.112620
     14          6           0       -2.732488    3.223480   -0.446955
     15          1           0        0.977701    3.942181    0.303255
     16          1           0       -0.581740    5.816540   -0.070426
     17          1           0       -3.767915    2.993721   -0.694728
     18          1           0       -3.000549    5.352903   -0.536152
     19          7           0       -2.406346    0.864969   -0.436165
     20          6           0       -2.631983   -1.483459   -0.119058
     21          6           0       -3.734053   -3.931366   -0.911992
     22          6           0       -1.874294   -2.657890   -0.043285
     23          6           0       -3.948301   -1.549629   -0.593035
     24          6           0       -4.497781   -2.765605   -0.980158
     25          6           0       -2.421816   -3.871926   -0.448785
     26          1           0       -0.844604   -2.627700    0.302823
     27          1           0       -4.541032   -0.638391   -0.646179
     28          1           0       -5.526078   -2.804747   -1.336432
     29          1           0       -1.817199   -4.776117   -0.400038
     30          1           0       -4.162996   -4.884604   -1.217248
     31          6           0        2.638131   -0.681218    0.401577
     32          6           0        5.308002   -0.644921   -0.585822
     33          6           0        3.678953   -1.337995    1.080555
     34          6           0        2.965149   -0.016984   -0.789434
     35          6           0        4.274087    0.000003   -1.268220
     36          6           0        4.980754   -1.320591    0.597356
     37          1           0        3.455624   -1.873501    2.003712
     38          1           0        2.186304    0.474203   -1.371636
     39          1           0        4.490412    0.523602   -2.199623
     40          1           0        5.762918   -1.841951    1.150487
     41          6           0        6.723085   -0.636754   -1.101235
     42          1           0        6.823579    0.011199   -1.979488
     43          1           0        7.042985   -1.648173   -1.388203
     44          1           0        7.421674   -0.281669   -0.331926
     45          1           0        1.028585   -1.624368    1.541256
 ---------------------------------------------------------------------
 Rotational constants (GHZ):           0.2404853           0.1427433           0.0990872
 Leave Link  202 at Thu Apr 24 15:16:33 2025, MaxMem= 16106127360 cpu:               0.3 elap:               0.0
 (Enter /cm/shared/apps/Gaussian/g16-C01/g16/l301.exe)
 Basis read from rwf:  (5D, 7F)
 No pseudopotential information found on rwf file.
 There are   821 symmetry adapted cartesian basis functions of A   symmetry.
 There are   769 symmetry adapted basis functions of A   symmetry.
   769 basis functions,  1145 primitive gaussians,   821 cartesian basis functions
    90 alpha electrons       90 beta electrons
       nuclear repulsion energy      2132.2110195603 Hartrees.
 IExCor= 4639 DFT=T Ex+Corr=wB97XD ExCW=0 ScaHFX=  1.000000
 ScaDFX=  1.000000  1.000000  1.000000  1.000000 ScalE2=  1.000000  1.000000
 IRadAn=      5 IRanWt=     -1 IRanGd=            0 ICorTp=0 IEmpDi=121
 HFx  wShort=  0.000000 wLong=  0.200000 cFull=  0.222036 cShort=  0.000000 cLong=  0.777964
 DFx  wShort=  0.000000 wLong=  0.200000 cFull=  0.000000 cShort=  0.000000 cLong=  1.000000
 NAtoms=   45 NActive=   45 NUniq=   45 SFac= 1.00D+00 NAtFMM=   60 NAOKFM=F Big=F
 Integral buffers will be    131072 words long.
 Raffenetti 2 integral format.
 Two-electron integral symmetry is turned on.
 R6Disp:  Grimme-D2 Dispersion energy=       -0.0334333842 Hartrees.
 Nuclear repulsion after empirical dispersion term =     2132.1775861761 Hartrees.
 No density basis found on file    724.
 ------------------------------------------------------------------------------
 Polarizable Continuum Model (PCM)
 =================================
 Model                : PCM.
 Atomic radii         : SMD-Coulomb.
 Polarization charges : Total charges.
 Charge compensation  : None.
 Solution method      : On-the-fly selection.
 Cavity type          : VdW (van der Waals Surface) (Alpha=1.000).
 Cavity algorithm     : GePol (No added spheres)
                        Default sphere list used, NSphG=   45.
                        Lebedev-Laikov grids with approx.  5.0 points / Ang**2.
                        Smoothing algorithm: York/Karplus (Gamma=1.0000).
                        Polarization charges: spherical gaussians, with
                                              point-specific exponents (IZeta= 3).
                        Self-potential: point-specific (ISelfS= 7).
                        Self-field    : sphere-specific E.n sum rule (ISelfD= 2).
 1st derivatives      : Analytical E(r).r(x)/FMM algorithm (CHGder, D1EAlg=3).
                        Cavity 1st derivative terms included.
 Solvent              : Ethanol, Eps=  24.852000 Eps(inf)=   1.852593
 ------------------------------------------------------------------------------
 GePol: Number of generator spheres                  =      45
 GePol: Total number of spheres                      =      45
 GePol: Number of exposed spheres                    =      45 (100.00%)
 GePol: Number of points                             =    3384
 GePol: Average weight of points                     =       0.11
 GePol: Minimum weight of points                     =   0.13D-10
 GePol: Maximum weight of points                     =    0.21501
 GePol: Number of points with low weight             =     182
 GePol: Fraction of low-weight points (<1% of avg)   =       5.38%
 GePol: Cavity surface area                          =    367.419 Ang**2
 GePol: Cavity volume                                =    354.925 Ang**3
 ------------------------------------------------------------------------------
 Atomic radii for non-electrostatic terms: SMD-CDS.
 ------------------------------------------------------------------------------
 PCM non-electrostatic energy =        -0.0046304778 Hartrees.
 Nuclear repulsion after PCM non-electrostatic terms =     2132.1729556982 Hartrees.
 Leave Link  301 at Thu Apr 24 15:16:33 2025, MaxMem= 16106127360 cpu:               0.4 elap:               0.1
 (Enter /cm/shared/apps/Gaussian/g16-C01/g16/l302.exe)
 NPDir=0 NMtPBC=     1 NCelOv=     1 NCel=       1 NClECP=     1 NCelD=      1
         NCelK=      1 NCelE2=     1 NClLst=     1 CellRange=     0.0.
 One-electron integrals computed using PRISM.
 One-electron integral symmetry used in STVInt
 NBasis=   769 RedAO= T EigKep=  1.11D-06  NBF=   769
 NBsUse=   763 1.00D-06 EigRej=  9.31D-07 NBFU=   763
 Precomputing XC quadrature grid using
 IXCGrd= 4 IRadAn=           5 IRanWt=          -1 IRanGd=           0 AccXCQ= 0.00D+00.
 Generated NRdTot=       0 NPtTot=           0 NUsed=           0 NTot=          32
 NSgBfM=   813   813   813   813   813 MxSgAt=    45 MxSgA2=    45.
 Leave Link  302 at Thu Apr 24 15:16:35 2025, MaxMem= 16106127360 cpu:              30.8 elap:               2.4
 (Enter /cm/shared/apps/Gaussian/g16-C01/g16/l303.exe)
 DipDrv:  MaxL=1.
 Leave Link  303 at Thu Apr 24 15:16:35 2025, MaxMem= 16106127360 cpu:               1.0 elap:               0.2
 (Enter /cm/shared/apps/Gaussian/g16-C01/g16/l401.exe)
 Initial guess from the checkpoint file:  "5_global_opt.chk"
 B after Tr=     0.000000   -0.000000   -0.000000
         Rot=    0.999933   -0.003716   -0.000567    0.010977 Ang=  -1.33 deg.
 Guess basis will be translated and rotated to current coordinates.
 JPrj=2 DoOrth=T DoCkMO=T.
 Generating alternative initial guess.
 ExpMin= 2.65D-02 ExpMax= 2.93D+03 ExpMxC= 4.41D+02 IAcc=3 IRadAn=         5 AccDes= 0.00D+00
 Harris functional with IExCor= 4639 and IRadAn=       5 diagonalized for initial guess.
 HarFok:  IExCor= 4639 AccDes= 0.00D+00 IRadAn=         5 IDoV= 1 UseB2=F ITyADJ=14
 ICtDFT=  3500011 ScaDFX=  1.000000  1.000000  1.000000  1.000000
 FoFCou: FMM=F IPFlag=           0 FMFlag=      100000 FMFlg1=           0
         NFxFlg=           0 DoJE=T BraDBF=F KetDBF=T FulRan=T
         wScrn=  0.000000 ICntrl=       500 IOpCl=  0 I1Cent=   200000004 NGrid=           0
         NMat0=    1 NMatS0=      1 NMatT0=    0 NMatD0=    1 NMtDS0=    0 NMtDT0=    0
 Petite list used in FoFCou.
 Harris En= -1048.72263752285    
 Leave Link  401 at Thu Apr 24 15:16:45 2025, MaxMem= 16106127360 cpu:             252.5 elap:               9.3
 (Enter /cm/shared/apps/Gaussian/g16-C01/g16/l502.exe)
 Integral symmetry usage will be decided dynamically.
 Closed shell SCF:
 Using DIIS extrapolation, IDIIS=  1040.
 NGot= 16106127360 LenX= 16104737818 LenY= 16104062956
 Requested convergence on RMS density matrix=1.00D-08 within 128 cycles.
 Requested convergence on MAX density matrix=1.00D-06.
 Requested convergence on             energy=1.00D-06.
 No special actions if energy rises.
 Fock matrices will be formed incrementally for  20 cycles.

 Cycle   1  Pass 1  IDiag  1:
 FoFJK:  IHMeth= 1 ICntrl=       0 DoSepK=T KAlg= 0 I1Cent=           0 FoldK=F
 IRaf=         1 NMat=       1 IRICut=       1 DoRegI=T DoRafI=F ISym2E= 0 IDoP0=0 IntGTp=1.
 FoFCou: FMM=F IPFlag=           0 FMFlag=      100000 FMFlg1=           0
         NFxFlg=           0 DoJE=T BraDBF=F KetDBF=F FulRan=T
         wScrn=  0.000000 ICntrl=       500 IOpCl=  0 I1Cent=           0 NGrid=           0
         NMat0=    1 NMatS0=      1 NMatT0=    0 NMatD0=    1 NMtDS0=    0 NMtDT0=    0
 Symmetry not used in FoFCou.
 Inv3:  Mode=1 IEnd=    34354368.
 Iteration    1 A*A^-1 deviation from unit magnitude is 1.07D-14 for     57.
 Iteration    1 A*A^-1 deviation from orthogonality  is 4.16D-15 for   2965     26.
 Iteration    1 A^-1*A deviation from unit magnitude is 1.07D-14 for     57.
 Iteration    1 A^-1*A deviation from orthogonality  is 4.90D-15 for   3314    497.
 E= -1096.68699988930    
 DIIS: error= 8.82D-03 at cycle   1 NSaved=   1.
 NSaved= 1 IEnMin= 1 EnMin= -1096.68699988930     IErMin= 1 ErrMin= 8.82D-03
 ErrMax= 8.82D-03  0.00D+00 EMaxC= 1.00D-01 BMatC= 2.87D-02 BMatP= 2.87D-02
 IDIUse=3 WtCom= 9.12D-01 WtEn= 8.82D-02
 Coeff-Com:  0.100D+01
 Coeff-En:   0.100D+01
 Coeff:      0.100D+01
 Gap=     0.464 Goal=   None    Shift=    0.000
 GapD=    0.464 DampG=2.000 DampE=1.000 DampFc=2.0000 IDamp=-1.
 RMSDP=6.01D-03 MaxDP=4.41D-01              OVMax= 2.15D-02

 Cycle   2  Pass 1  IDiag  1:
 RMSU=  6.01D-03    CP:  1.00D+00
 E= -1096.71216641375     Delta-E=       -0.025166524446 Rises=F Damp=F
 DIIS: error= 4.76D-04 at cycle   2 NSaved=   2.
 NSaved= 2 IEnMin= 2 EnMin= -1096.71216641375     IErMin= 2 ErrMin= 4.76D-04
 ErrMax= 4.76D-04  0.00D+00 EMaxC= 1.00D-01 BMatC= 4.25D-04 BMatP= 2.87D-02
 IDIUse=3 WtCom= 9.95D-01 WtEn= 4.76D-03
 Coeff-Com: -0.539D-01 0.105D+01
 Coeff-En:   0.000D+00 0.100D+01
 Coeff:     -0.536D-01 0.105D+01
 Gap=     0.259 Goal=   None    Shift=    0.000
 RMSDP=9.27D-04 MaxDP=1.10D-01 DE=-2.52D-02 OVMax= 7.22D-03

 Cycle   3  Pass 1  IDiag  1:
 RMSU=  6.41D-04    CP:  9.99D-01  1.11D+00
 E= -1096.71330615729     Delta-E=       -0.001139743536 Rises=F Damp=F
 DIIS: error= 1.45D-04 at cycle   3 NSaved=   3.
 NSaved= 3 IEnMin= 3 EnMin= -1096.71330615729     IErMin= 3 ErrMin= 1.45D-04
 ErrMax= 1.45D-04  0.00D+00 EMaxC= 1.00D-01 BMatC= 1.11D-04 BMatP= 4.25D-04
 IDIUse=3 WtCom= 9.99D-01 WtEn= 1.45D-03
 Coeff-Com: -0.236D-01 0.276D+00 0.747D+00
 Coeff-En:   0.000D+00 0.000D+00 0.100D+01
 Coeff:     -0.236D-01 0.276D+00 0.748D+00
 Gap=     0.258 Goal=   None    Shift=    0.000
 RMSDP=2.46D-04 MaxDP=2.94D-02 DE=-1.14D-03 OVMax= 2.51D-03

 Cycle   4  Pass 1  IDiag  1:
 RMSU=  2.38D-04    CP:  9.99D-01  1.11D+00  1.08D+00
 E= -1096.71343834154     Delta-E=       -0.000132184249 Rises=F Damp=F
 DIIS: error= 8.98D-05 at cycle   4 NSaved=   4.
 NSaved= 4 IEnMin= 4 EnMin= -1096.71343834154     IErMin= 4 ErrMin= 8.98D-05
 ErrMax= 8.98D-05  0.00D+00 EMaxC= 1.00D-01 BMatC= 3.23D-05 BMatP= 1.11D-04
 IDIUse=1 WtCom= 1.00D+00 WtEn= 0.00D+00
 Coeff-Com:  0.414D-02-0.159D+00 0.309D+00 0.846D+00
 Coeff:      0.414D-02-0.159D+00 0.309D+00 0.846D+00
 Gap=     0.258 Goal=   None    Shift=    0.000
 RMSDP=1.45D-04 MaxDP=1.02D-02 DE=-1.32D-04 OVMax= 1.63D-03

 Cycle   5  Pass 1  IDiag  1:
 RMSU=  8.76D-05    CP:  9.99D-01  1.12D+00  1.26D+00  1.04D+00
 E= -1096.71348430248     Delta-E=       -0.000045960940 Rises=F Damp=F
 DIIS: error= 3.53D-05 at cycle   5 NSaved=   5.
 NSaved= 5 IEnMin= 5 EnMin= -1096.71348430248     IErMin= 5 ErrMin= 3.53D-05
 ErrMax= 3.53D-05  0.00D+00 EMaxC= 1.00D-01 BMatC= 2.23D-06 BMatP= 3.23D-05
 IDIUse=1 WtCom= 1.00D+00 WtEn= 0.00D+00
 Coeff-Com:  0.270D-02-0.774D-01 0.941D-01 0.350D+00 0.631D+00
 Coeff:      0.270D-02-0.774D-01 0.941D-01 0.350D+00 0.631D+00
 Gap=     0.258 Goal=   None    Shift=    0.000
 RMSDP=3.04D-05 MaxDP=2.75D-03 DE=-4.60D-05 OVMax= 3.91D-04

 Cycle   6  Pass 1  IDiag  1:
 RMSU=  2.41D-05    CP:  9.98D-01  1.12D+00  1.28D+00  1.05D+00  1.08D+00
 E= -1096.71348689037     Delta-E=       -0.000002587891 Rises=F Damp=F
 DIIS: error= 1.03D-05 at cycle   6 NSaved=   6.
 NSaved= 6 IEnMin= 6 EnMin= -1096.71348689037     IErMin= 6 ErrMin= 1.03D-05
 ErrMax= 1.03D-05  0.00D+00 EMaxC= 1.00D-01 BMatC= 2.83D-07 BMatP= 2.23D-06
 IDIUse=1 WtCom= 1.00D+00 WtEn= 0.00D+00
 Coeff-Com: -0.160D-03 0.147D-01-0.477D-01-0.974D-01 0.200D+00 0.930D+00
 Coeff:     -0.160D-03 0.147D-01-0.477D-01-0.974D-01 0.200D+00 0.930D+00
 Gap=     0.258 Goal=   None    Shift=    0.000
 RMSDP=2.11D-05 MaxDP=2.19D-03 DE=-2.59D-06 OVMax= 3.18D-04

 Cycle   7  Pass 1  IDiag  1:
 RMSU=  1.16D-05    CP:  9.98D-01  1.11D+00  1.28D+00  1.09D+00  1.23D+00
                    CP:  1.14D+00
 E= -1096.71348742792     Delta-E=       -0.000000537558 Rises=F Damp=F
 DIIS: error= 2.32D-06 at cycle   7 NSaved=   7.
 NSaved= 7 IEnMin= 7 EnMin= -1096.71348742792     IErMin= 7 ErrMin= 2.32D-06
 ErrMax= 2.32D-06  0.00D+00 EMaxC= 1.00D-01 BMatC= 2.16D-08 BMatP= 2.83D-07
 IDIUse=1 WtCom= 1.00D+00 WtEn= 0.00D+00
 Coeff-Com: -0.225D-03 0.101D-01-0.231D-01-0.560D-01 0.316D-01 0.323D+00
 Coeff-Com:  0.714D+00
 Coeff:     -0.225D-03 0.101D-01-0.231D-01-0.560D-01 0.316D-01 0.323D+00
 Coeff:      0.714D+00
 Gap=     0.258 Goal=   None    Shift=    0.000
 RMSDP=4.72D-06 MaxDP=5.10D-04 DE=-5.38D-07 OVMax= 9.29D-05

 Cycle   8  Pass 1  IDiag  1:
 RMSU=  3.27D-06    CP:  9.98D-01  1.11D+00  1.28D+00  1.09D+00  1.27D+00
                    CP:  1.19D+00  9.70D-01
 E= -1096.71348746437     Delta-E=       -0.000000036447 Rises=F Damp=F
 DIIS: error= 9.26D-07 at cycle   8 NSaved=   8.
 NSaved= 8 IEnMin= 8 EnMin= -1096.71348746437     IErMin= 8 ErrMin= 9.26D-07
 ErrMax= 9.26D-07  0.00D+00 EMaxC= 1.00D-01 BMatC= 3.09D-09 BMatP= 2.16D-08
 IDIUse=1 WtCom= 1.00D+00 WtEn= 0.00D+00
 Coeff-Com: -0.481D-04 0.120D-02-0.101D-02-0.406D-02-0.158D-01-0.265D-01
 Coeff-Com:  0.229D+00 0.817D+00
 Coeff:     -0.481D-04 0.120D-02-0.101D-02-0.406D-02-0.158D-01-0.265D-01
 Coeff:      0.229D+00 0.817D+00
 Gap=     0.258 Goal=   None    Shift=    0.000
 RMSDP=2.63D-06 MaxDP=3.48D-04 DE=-3.64D-08 OVMax= 5.62D-05

 Cycle   9  Pass 1  IDiag  1:
 RMSU=  1.25D-06    CP:  9.99D-01  1.11D+00  1.28D+00  1.09D+00  1.28D+00
                    CP:  1.21D+00  1.07D+00  1.31D+00
 E= -1096.71348747216     Delta-E=       -0.000000007788 Rises=F Damp=F
 DIIS: error= 4.77D-07 at cycle   9 NSaved=   9.
 NSaved= 9 IEnMin= 9 EnMin= -1096.71348747216     IErMin= 9 ErrMin= 4.77D-07
 ErrMax= 4.77D-07  0.00D+00 EMaxC= 1.00D-01 BMatC= 3.77D-10 BMatP= 3.09D-09
 IDIUse=1 WtCom= 1.00D+00 WtEn= 0.00D+00
 Coeff-Com:  0.311D-04-0.160D-02 0.388D-02 0.958D-02-0.859D-02-0.656D-01
 Coeff-Com: -0.732D-01 0.154D+00 0.982D+00
 Coeff:      0.311D-04-0.160D-02 0.388D-02 0.958D-02-0.859D-02-0.656D-01
 Coeff:     -0.732D-01 0.154D+00 0.982D+00
 Gap=     0.258 Goal=   None    Shift=    0.000
 RMSDP=1.17D-06 MaxDP=9.57D-05 DE=-7.79D-09 OVMax= 3.76D-05

 Cycle  10  Pass 1  IDiag  1:
 RMSU=  4.97D-07    CP:  9.99D-01  1.11D+00  1.28D+00  1.09D+00  1.28D+00
                    CP:  1.22D+00  1.12D+00  1.52D+00  1.24D+00
 E= -1096.71348747419     Delta-E=       -0.000000002027 Rises=F Damp=F
 DIIS: error= 1.71D-07 at cycle  10 NSaved=  10.
 NSaved=10 IEnMin=10 EnMin= -1096.71348747419     IErMin=10 ErrMin= 1.71D-07
 ErrMax= 1.71D-07  0.00D+00 EMaxC= 1.00D-01 BMatC= 7.37D-11 BMatP= 3.77D-10
 IDIUse=1 WtCom= 1.00D+00 WtEn= 0.00D+00
 Coeff-Com:  0.152D-04-0.632D-03 0.127D-02 0.344D-02-0.518D-03-0.172D-01
 Coeff-Com: -0.466D-01-0.563D-01 0.298D+00 0.818D+00
 Coeff:      0.152D-04-0.632D-03 0.127D-02 0.344D-02-0.518D-03-0.172D-01
 Coeff:     -0.466D-01-0.563D-01 0.298D+00 0.818D+00
 Gap=     0.258 Goal=   None    Shift=    0.000
 RMSDP=4.29D-07 MaxDP=3.23D-05 DE=-2.03D-09 OVMax= 1.29D-05

 Cycle  11  Pass 1  IDiag  1:
 RMSU=  2.33D-07    CP:  9.99D-01  1.11D+00  1.28D+00  1.09D+00  1.28D+00
                    CP:  1.23D+00  1.13D+00  1.58D+00  1.35D+00  1.28D+00
 E= -1096.71348747410     Delta-E=        0.000000000087 Rises=F Damp=F
 DIIS: error= 7.66D-08 at cycle  11 NSaved=  11.
 NSaved=11 IEnMin=10 EnMin= -1096.71348747419     IErMin=11 ErrMin= 7.66D-08
 ErrMax= 7.66D-08  0.00D+00 EMaxC= 1.00D-01 BMatC= 1.42D-11 BMatP= 7.37D-11
 IDIUse=1 WtCom= 1.00D+00 WtEn= 0.00D+00
 Coeff-Com: -0.297D-05 0.200D-03-0.561D-03-0.128D-02 0.198D-02 0.101D-01
 Coeff-Com:  0.578D-02-0.514D-01-0.158D+00 0.209D+00 0.984D+00
 Coeff:     -0.297D-05 0.200D-03-0.561D-03-0.128D-02 0.198D-02 0.101D-01
 Coeff:      0.578D-02-0.514D-01-0.158D+00 0.209D+00 0.984D+00
 Gap=     0.258 Goal=   None    Shift=    0.000
 RMSDP=2.39D-07 MaxDP=1.71D-05 DE= 8.73D-11 OVMax= 7.80D-06

 Cycle  12  Pass 1  IDiag  1:
 RMSU=  8.14D-08    CP:  9.99D-01  1.11D+00  1.28D+00  1.09D+00  1.28D+00
                    CP:  1.23D+00  1.13D+00  1.61D+00  1.43D+00  1.55D+00
                    CP:  1.38D+00
 E= -1096.71348747414     Delta-E=       -0.000000000035 Rises=F Damp=F
 DIIS: error= 2.40D-08 at cycle  12 NSaved=  12.
 NSaved=12 IEnMin=10 EnMin= -1096.71348747419     IErMin=12 ErrMin= 2.40D-08
 ErrMax= 2.40D-08  0.00D+00 EMaxC= 1.00D-01 BMatC= 2.27D-12 BMatP= 1.42D-11
 IDIUse=1 WtCom= 1.00D+00 WtEn= 0.00D+00
 Coeff-Com: -0.323D-05 0.158D-03-0.369D-03-0.920D-03 0.767D-03 0.569D-02
 Coeff-Com:  0.878D-02-0.751D-02-0.961D-01-0.514D-01 0.337D+00 0.804D+00
 Coeff:     -0.323D-05 0.158D-03-0.369D-03-0.920D-03 0.767D-03 0.569D-02
 Coeff:      0.878D-02-0.751D-02-0.961D-01-0.514D-01 0.337D+00 0.804D+00
 Gap=     0.258 Goal=   None    Shift=    0.000
 RMSDP=6.54D-08 MaxDP=6.51D-06 DE=-3.50D-11 OVMax= 2.07D-06

 Cycle  13  Pass 1  IDiag  1:
 RMSU=  3.74D-08    CP:  9.99D-01  1.11D+00  1.28D+00  1.09D+00  1.28D+00
                    CP:  1.23D+00  1.14D+00  1.61D+00  1.43D+00  1.61D+00
                    CP:  1.51D+00  1.21D+00
 E= -1096.71348747447     Delta-E=       -0.000000000332 Rises=F Damp=F
 DIIS: error= 8.38D-09 at cycle  13 NSaved=  13.
 NSaved=13 IEnMin=13 EnMin= -1096.71348747447     IErMin=13 ErrMin= 8.38D-09
 ErrMax= 8.38D-09  0.00D+00 EMaxC= 1.00D-01 BMatC= 2.56D-13 BMatP= 2.27D-12
 IDIUse=1 WtCom= 1.00D+00 WtEn= 0.00D+00
 Coeff-Com: -0.347D-06 0.980D-05-0.952D-05-0.421D-04-0.694D-04-0.890D-04
 Coeff-Com:  0.127D-02 0.564D-02-0.215D-02-0.446D-01-0.416D-01 0.181D+00
 Coeff-Com:  0.901D+00
 Coeff:     -0.347D-06 0.980D-05-0.952D-05-0.421D-04-0.694D-04-0.890D-04
 Coeff:      0.127D-02 0.564D-02-0.215D-02-0.446D-01-0.416D-01 0.181D+00
 Coeff:      0.901D+00
 Gap=     0.258 Goal=   None    Shift=    0.000
 RMSDP=2.75D-08 MaxDP=3.35D-06 DE=-3.32D-10 OVMax= 6.27D-07

 Cycle  14  Pass 1  IDiag  1:
 RMSU=  1.18D-08    CP:  9.99D-01  1.11D+00  1.28D+00  1.09D+00  1.28D+00
                    CP:  1.23D+00  1.14D+00  1.61D+00  1.43D+00  1.63D+00
                    CP:  1.57D+00  1.37D+00  1.27D+00
 E= -1096.71348747446     Delta-E=        0.000000000005 Rises=F Damp=F
 DIIS: error= 3.99D-09 at cycle  14 NSaved=  14.
 NSaved=14 IEnMin=13 EnMin= -1096.71348747447     IErMin=14 ErrMin= 3.99D-09
 ErrMax= 3.99D-09  0.00D+00 EMaxC= 1.00D-01 BMatC= 6.72D-14 BMatP= 2.56D-13
 IDIUse=1 WtCom= 1.00D+00 WtEn= 0.00D+00
 Coeff-Com:  0.477D-06-0.262D-04 0.663D-04 0.157D-03-0.164D-03-0.113D-02
 Coeff-Com: -0.121D-02 0.382D-02 0.176D-01-0.955D-02-0.773D-01-0.855D-01
 Coeff-Com:  0.354D+00 0.799D+00
 Coeff:      0.477D-06-0.262D-04 0.663D-04 0.157D-03-0.164D-03-0.113D-02
 Coeff:     -0.121D-02 0.382D-02 0.176D-01-0.955D-02-0.773D-01-0.855D-01
 Coeff:      0.354D+00 0.799D+00
 Gap=     0.258 Goal=   None    Shift=    0.000
 RMSDP=1.14D-08 MaxDP=1.19D-06 DE= 5.46D-12 OVMax= 2.51D-07

 Cycle  15  Pass 1  IDiag  1:
 RMSU=  5.27D-09    CP:  9.99D-01  1.11D+00  1.28D+00  1.09D+00  1.28D+00
                    CP:  1.23D+00  1.14D+00  1.61D+00  1.43D+00  1.63D+00
                    CP:  1.59D+00  1.43D+00  1.42D+00  1.20D+00
 E= -1096.71348747451     Delta-E=       -0.000000000045 Rises=F Damp=F
 DIIS: error= 1.32D-09 at cycle  15 NSaved=  15.
 NSaved=15 IEnMin=15 EnMin= -1096.71348747451     IErMin=15 ErrMin= 1.32D-09
 ErrMax= 1.32D-09  0.00D+00 EMaxC= 1.00D-01 BMatC= 6.67D-15 BMatP= 6.72D-14
 IDIUse=1 WtCom= 1.00D+00 WtEn= 0.00D+00
 Coeff-Com:  0.172D-06-0.821D-05 0.188D-04 0.466D-04-0.311D-04-0.287D-03
 Coeff-Com: -0.499D-03 0.318D-03 0.488D-02 0.282D-02-0.127D-01-0.475D-01
 Coeff-Com: -0.340D-01 0.208D+00 0.879D+00
 Coeff:      0.172D-06-0.821D-05 0.188D-04 0.466D-04-0.311D-04-0.287D-03
 Coeff:     -0.499D-03 0.318D-03 0.488D-02 0.282D-02-0.127D-01-0.475D-01
 Coeff:     -0.340D-01 0.208D+00 0.879D+00
 Gap=     0.258 Goal=   None    Shift=    0.000
 RMSDP=4.35D-09 MaxDP=4.97D-07 DE=-4.55D-11 OVMax= 8.58D-08

 Error on total polarization charges =  0.06849
 SCF Done:  E(RwB97XD) =  -1096.71348747     A.U. after   15 cycles
            NFock= 15  Conv=0.44D-08     -V/T= 2.0052
 KE= 1.091070737826D+03 PE=-6.816433762238D+03 EE= 2.496476581239D+03
 SMD-CDS (non-electrostatic) energy       (kcal/mol) =      -2.91
 (included in total energy above)
 Leave Link  502 at Thu Apr 24 15:30:42 2025, MaxMem= 16106127360 cpu:           31735.1 elap:             836.9
 (Enter /cm/shared/apps/Gaussian/g16-C01/g16/l701.exe)
 ... and contract with generalized density number  0.
 Compute integral first derivatives.
 R6Disp: Adding Grimme-D2 dispersion energy 1st derivatives to the gradient.
 D1PCM: PCM CHGder 1st derivatives, ID1Alg=3 FixD1E=F DoIter=F DoCFld=F I1PDM=0.
 GePol: Maximum number of non-zero 1st derivatives   =     253
 Leave Link  701 at Thu Apr 24 15:30:46 2025, MaxMem= 16106127360 cpu:             146.5 elap:               4.6
 (Enter /cm/shared/apps/Gaussian/g16-C01/g16/l702.exe)
 L702 exits ... SP integral derivatives will be done elsewhere.
 Leave Link  702 at Thu Apr 24 15:30:46 2025, MaxMem= 16106127360 cpu:               0.3 elap:               0.0
 (Enter /cm/shared/apps/Gaussian/g16-C01/g16/l703.exe)
 Integral derivatives from FoFJK, PRISM(SPDF).
 Compute integral first derivatives, UseDBF=F ICtDFT=           0.
 Calling FoFJK, ICntrl=      2127 FMM=F ISym2X=0 I1Cent= 0 IOpClX= 0 NMat=1 NMatS=1 NMatT=0.
 FoFJK:  IHMeth= 1 ICntrl=    2127 DoSepK=T KAlg= 0 I1Cent=           0 FoldK=F
 IRaf=         1 NMat=       1 IRICut=       1 DoRegI=T DoRafI=F ISym2E= 0 IDoP0=0 IntGTp=1.
 FoFCou: FMM=F IPFlag=           0 FMFlag=      100000 FMFlg1=         800
         NFxFlg=           0 DoJE=F BraDBF=F KetDBF=F FulRan=T
         wScrn=  0.000000 ICntrl=      2527 IOpCl=  0 I1Cent=           0 NGrid=           0
         NMat0=    1 NMatS0=      1 NMatT0=    0 NMatD0=    1 NMtDS0=    0 NMtDT0=    0
 Symmetry not used in FoFCou.
 Leave Link  703 at Thu Apr 24 15:34:44 2025, MaxMem= 16106127360 cpu:            9436.2 elap:             237.9
 (Enter /cm/shared/apps/Gaussian/g16-C01/g16/l716.exe)
 Dipole        = 8.62354705D-01 5.46894952D-01 3.96376329D-02
 ***** Axes restored to original set *****
 -------------------------------------------------------------------
 Center     Atomic                   Forces (Hartrees/Bohr)
 Number     Number              X              Y              Z
 -------------------------------------------------------------------
      1        6           0.000185127   -0.001247784    0.000859598
      2        6           0.000000278    0.000041464   -0.001777233
      3        1           0.000110205   -0.000192333    0.000531965
      4        9          -0.000401634    0.000479711    0.000116622
      5        6           0.000811056    0.000225291    0.000598965
      6        6          -0.001065135   -0.000019257    0.000795198
      7        7          -0.000691266    0.001365434   -0.001490295
      8        1           0.000536298   -0.000061836    0.000140627
      9        6           0.002279720   -0.000569798    0.000677098
     10        6          -0.000547744   -0.000600837    0.000203499
     11        6          -0.000588138   -0.003881237    0.000122523
     12        6           0.000161426    0.000399445    0.000421001
     13        6           0.000533226    0.000157496   -0.000322283
     14        6          -0.000256259    0.001272637   -0.000000755
     15        1           0.000548358    0.000400124   -0.000042224
     16        1          -0.000059271    0.000690136    0.000093724
     17        1          -0.000532272   -0.000585253    0.000178150
     18        1          -0.000709988    0.000275232    0.000249459
     19        7          -0.000438233    0.002812867   -0.001186596
     20        6           0.000221432    0.000930833   -0.000084160
     21        6           0.000421270   -0.000366850   -0.000019263
     22        6          -0.000131797    0.000001350   -0.000719460
     23        6          -0.000059977   -0.000953044    0.000493553
     24        6          -0.000556688    0.000498888    0.000146679
     25        6           0.000203453   -0.000243283    0.000102848
     26        1           0.000502493    0.000005612    0.000119404
     27        1          -0.000614009    0.000406794    0.000154684
     28        1          -0.000569596   -0.000364806    0.000245070
     29        1           0.000607821   -0.000302941   -0.000152340
     30        1           0.000026206   -0.000695450    0.000013595
     31        6           0.000208713   -0.000153244    0.000307491
     32        6           0.000461254    0.000130503   -0.000013089
     33        6          -0.000319911    0.000514158   -0.000285845
     34        6          -0.000091249   -0.000301233   -0.000096662
     35        6          -0.000236482    0.000016934    0.000232923
     36        6           0.000374011    0.000017211   -0.000023055
     37        1          -0.000033112   -0.000351351   -0.000717249
     38        1          -0.001675571    0.000306423   -0.000043141
     39        1           0.000009946    0.000279225    0.000654847
     40        1           0.000636632   -0.000077527   -0.000394832
     41        6           0.000129320    0.000080078   -0.000008769
     42        1          -0.000027667    0.000287124    0.000514450
     43        1           0.000470701   -0.000381823    0.000115212
     44        1           0.000271603    0.000385085   -0.000353100
     45        1          -0.000104548   -0.000630170   -0.000358833
 -------------------------------------------------------------------
 Cartesian Forces:  Max     0.003881237 RMS     0.000686679
 Leave Link  716 at Thu Apr 24 15:34:44 2025, MaxMem= 16106127360 cpu:               0.2 elap:               0.0
 (Enter /cm/shared/apps/Gaussian/g16-C01/g16/l103.exe)

 GradGradGradGradGradGradGradGradGradGradGradGradGradGradGradGradGradGrad
 Berny optimization.
 Using GEDIIS/GDIIS optimizer.
 FormGI is forming the generalized inverse of G from B-inverse, IUseBI=4.
 GSVD:  received Info=                   1 from GESDD.
 Internal  Forces:  Max     0.002949305 RMS     0.000601410
 Search for a local minimum.
 Step number   3 out of a maximum of  251
 All quantities printed in internal units (Hartrees-Bohrs-Radians)
 RMS Force = .60141D-03 SwitMx=.10000D-02 MixMth= 2
 Mixed Optimization -- En-DIIS/RFO-DIIS
 Swapping is turned off.
 Update second derivatives using D2CorX and points    1    2    3
 DE= -5.15D-04 DEPred=-5.67D-04 R= 9.08D-01
 TightC=F SS=  1.41D+00  RLast= 1.84D-01 DXNew= 8.4853D-01 5.5058D-01
 Trust test= 9.08D-01 RLast= 1.84D-01 DXMaxT set to 5.51D-01
 ITU=  1  1  0
     Eigenvalues ---    0.00786   0.00930   0.01128   0.01345   0.01494
     Eigenvalues ---    0.01633   0.01682   0.01770   0.01897   0.01930
     Eigenvalues ---    0.01996   0.02050   0.02077   0.02115   0.02131
     Eigenvalues ---    0.02175   0.02177   0.02210   0.02228   0.02231
     Eigenvalues ---    0.02237   0.02250   0.02255   0.02260   0.02270
     Eigenvalues ---    0.02279   0.02286   0.02288   0.02297   0.02302
     Eigenvalues ---    0.02304   0.02305   0.02314   0.02317   0.02351
     Eigenvalues ---    0.02377   0.02930   0.03278   0.06641   0.07181
     Eigenvalues ---    0.07268   0.07623   0.09815   0.14615   0.15741
     Eigenvalues ---    0.15807   0.15991   0.15994   0.15995   0.15999
     Eigenvalues ---    0.15999   0.15999   0.16000   0.16000   0.16000
     Eigenvalues ---    0.16000   0.16000   0.16000   0.16000   0.16000
     Eigenvalues ---    0.16034   0.16119   0.20226   0.21165   0.21884
     Eigenvalues ---    0.21999   0.22000   0.22001   0.22078   0.22593
     Eigenvalues ---    0.22922   0.23191   0.23508   0.23821   0.24141
     Eigenvalues ---    0.24526   0.24981   0.24993   0.24998   0.25012
     Eigenvalues ---    0.29350   0.30101   0.31781   0.32790   0.33497
     Eigenvalues ---    0.34835   0.34938   0.35170   0.35782   0.35841
     Eigenvalues ---    0.35874   0.35912   0.35979   0.35983   0.35994
     Eigenvalues ---    0.36005   0.36048   0.36091   0.36124   0.36144
     Eigenvalues ---    0.36229   0.36805   0.38118   0.38523   0.39970
     Eigenvalues ---    0.42350   0.42622   0.43021   0.43452   0.43518
     Eigenvalues ---    0.44515   0.45128   0.45631   0.45734   0.46666
     Eigenvalues ---    0.46812   0.47021   0.47149   0.47905   0.48222
     Eigenvalues ---    0.48384   0.48439   0.48881   0.48963   0.49429
     Eigenvalues ---    0.50811   0.54474   0.58069   0.73353
 En-DIIS/RFO-DIIS/Sim-DIIS IScMMF=       -3 using points:     3    2
 RFO step:  Lambda=-5.46672170D-04.
 NNeg= 0 NGDIIS= 2 SimSw=  2.50D-03 Rises=F DC= -5.15D-04 SmlDif=  1.00D-05
 NRisDI= 0 DoIntr=F SqrtH=F CThrHd= 10.0 CDAdj=  3.0
 RMS Error=  0.1080615385D-01 NUsed= 2 OKEnD=T EnDIS=F
 InvSVX:  RCond= 7.58D-03 Info=           0 Equed=N FErr=  3.62D-15 BErr=  4.95D-17
 DidBck=F Rises=F RFO-DIIS coefs:    1.54934   -0.54934
 Iteration  1 RMS(Cart)=  0.05453267 RMS(Int)=  0.00072603
 Iteration  2 RMS(Cart)=  0.00143124 RMS(Int)=  0.00007450
 Iteration  3 RMS(Cart)=  0.00000082 RMS(Int)=  0.00007449
 ITry= 1 IFail=0 DXMaxC= 2.24D-01 DCOld= 1.00D+10 DXMaxT= 5.51D-01 DXLimC= 3.00D+00 Rises=F
 Variable       Old X    -DE/DX   Delta X   Delta X   Delta X     New X
                                 (Linear)    (Quad)   (Total)
    R1        2.87010  -0.00119  -0.00077  -0.00282  -0.00365   2.86645
    R2        2.41417  -0.00065   0.00006  -0.00026  -0.00021   2.41397
    R3        2.80515  -0.00113   0.00112  -0.00105   0.00007   2.80522
    R4        2.07431   0.00040  -0.00103   0.00088  -0.00015   2.07416
    R5        2.60981   0.00049   0.00393   0.00123   0.00516   2.61497
    R6        2.85448  -0.00110   0.00135  -0.00329  -0.00193   2.85256
    R7        2.54291   0.00106  -0.00264   0.00240  -0.00023   2.54268
    R8        2.61458   0.00020   0.00051   0.00090   0.00141   2.61599
    R9        2.78012  -0.00042  -0.00056   0.00069   0.00013   2.78025
   R10        2.05494  -0.00068   0.00067  -0.00125  -0.00058   2.05436
   R11        1.91293  -0.00035  -0.00010  -0.00072  -0.00082   1.91211
   R12        2.63123   0.00099   0.00306   0.00256   0.00560   2.63683
   R13        2.67659  -0.00175  -0.00267  -0.00406  -0.00674   2.66985
   R14        2.65753  -0.00089  -0.00024  -0.00126  -0.00153   2.65601
   R15        2.64355  -0.00134   0.00077  -0.00177  -0.00096   2.64259
   R16        2.61415  -0.00048   0.00035  -0.00018   0.00020   2.61435
   R17        2.05680  -0.00080   0.00064  -0.00137  -0.00073   2.05607
   R18        2.65521  -0.00138  -0.00195  -0.00230  -0.00427   2.65094
   R19        2.64417   0.00152   0.00727   0.00396   0.01128   2.65544
   R20        2.61381  -0.00058   0.00008  -0.00038  -0.00028   2.61353
   R21        2.05928  -0.00067   0.00058  -0.00117  -0.00060   2.05868
   R22        2.05744  -0.00070   0.00096  -0.00115  -0.00019   2.05725
   R23        2.05823  -0.00081   0.00133  -0.00142  -0.00009   2.05814
   R24        2.64502  -0.00112  -0.00105  -0.00158  -0.00263   2.64240
   R25        2.64678  -0.00143  -0.00197  -0.00222  -0.00419   2.64259
   R26        2.63678  -0.00119   0.00042  -0.00162  -0.00120   2.63558
   R27        2.63212  -0.00073   0.00068  -0.00080  -0.00013   2.63200
   R28        2.05784  -0.00069   0.00082  -0.00117  -0.00035   2.05748
   R29        2.63079  -0.00103   0.00030  -0.00124  -0.00094   2.62985
   R30        2.05361  -0.00037   0.00113  -0.00036   0.00078   2.05438
   R31        2.62556  -0.00049   0.00068  -0.00020   0.00047   2.62603
   R32        2.05669  -0.00075   0.00150  -0.00133   0.00017   2.05686
   R33        2.05786  -0.00072   0.00078  -0.00123  -0.00045   2.05741
   R34        2.05755  -0.00070   0.00075  -0.00119  -0.00043   2.05711
   R35        2.65618  -0.00084  -0.00035  -0.00097  -0.00132   2.65486
   R36        2.65010  -0.00007  -0.00180   0.00082  -0.00098   2.64912
   R37        2.63925  -0.00143   0.00063  -0.00224  -0.00161   2.63764
   R38        2.64800  -0.00113   0.00070  -0.00165  -0.00095   2.64704
   R39        2.84602  -0.00096  -0.00166  -0.00185  -0.00351   2.84250
   R40        2.62425  -0.00131   0.00004  -0.00164  -0.00160   2.62265
   R41        2.06046  -0.00080   0.00105  -0.00142  -0.00037   2.06009
   R42        2.63401  -0.00102   0.00018  -0.00095  -0.00077   2.63325
   R43        2.05869  -0.00130   0.00180  -0.00296  -0.00116   2.05753
   R44        2.06012  -0.00071   0.00093  -0.00125  -0.00032   2.05979
   R45        2.06106  -0.00075   0.00102  -0.00128  -0.00027   2.06079
   R46        2.07119  -0.00059   0.00125  -0.00100   0.00025   2.07144
   R47        2.07668  -0.00061   0.00117  -0.00103   0.00013   2.07681
   R48        2.07521  -0.00059   0.00123  -0.00100   0.00023   2.07545
    A1        2.09515   0.00114   0.00562   0.00357   0.00899   2.10414
    A2        2.11343  -0.00108   0.00008  -0.00423  -0.00406   2.10937
    A3        2.07460  -0.00006  -0.00569   0.00066  -0.00494   2.06967
    A4        1.88335   0.00011  -0.00166   0.00373   0.00197   1.88532
    A5        1.95225  -0.00009  -0.00404  -0.00342  -0.00743   1.94481
    A6        1.90410   0.00019   0.00632   0.00113   0.00747   1.91157
    A7        1.86853   0.00006  -0.00136   0.00085  -0.00052   1.86801
    A8        1.90778   0.00026  -0.00068   0.00259   0.00181   1.90959
    A9        1.94616  -0.00051   0.00120  -0.00447  -0.00319   1.94296
   A10        2.13772  -0.00175   0.00288  -0.00668  -0.00369   2.13403
   A11        1.96242  -0.00060   0.00096  -0.00440  -0.00379   1.95863
   A12        2.18301   0.00234  -0.00361   0.01097   0.00747   2.19048
   A13        2.21907   0.00295  -0.00705   0.01428   0.00722   2.22629
   A14        2.02779  -0.00131   0.00236  -0.00701  -0.00466   2.02313
   A15        2.03489  -0.00164   0.00495  -0.00772  -0.00277   2.03211
   A16        2.01297   0.00029   0.00360   0.00004   0.00336   2.01633
   A17        2.22683  -0.00024  -0.00480  -0.00490  -0.01040   2.21643
   A18        2.00183  -0.00024  -0.00193  -0.00433  -0.00640   1.99543
   A19        2.16404  -0.00002   0.00045  -0.00192  -0.00173   2.16230
   A20        2.04552   0.00019  -0.00041   0.00230   0.00211   2.04762
   A21        2.07153  -0.00018   0.00027  -0.00056  -0.00026   2.07127
   A22        2.07809   0.00005  -0.00080   0.00020  -0.00059   2.07750
   A23        2.10648  -0.00002   0.00135  -0.00001   0.00134   2.10781
   A24        2.09835  -0.00003  -0.00056  -0.00017  -0.00073   2.09762
   A25        2.06918   0.00049   0.00128   0.00207   0.00336   2.07254
   A26        2.18039   0.00028   0.00145  -0.00133  -0.00007   2.18032
   A27        2.02834  -0.00075  -0.00286  -0.00013  -0.00283   2.02551
   A28        2.12092   0.00006  -0.00070  -0.00000  -0.00076   2.12016
   A29        2.06529  -0.00000  -0.00015   0.00023   0.00010   2.06539
   A30        2.09690  -0.00006   0.00086  -0.00021   0.00068   2.09758
   A31        2.09478  -0.00017   0.00029  -0.00031  -0.00002   2.09476
   A32        2.10253   0.00006   0.00066   0.00007   0.00073   2.10326
   A33        2.08587   0.00011  -0.00095   0.00024  -0.00072   2.08515
   A34        2.13112  -0.00026  -0.00022  -0.00136  -0.00163   2.12950
   A35        2.10494   0.00006  -0.00070   0.00021  -0.00047   2.10446
   A36        2.04706   0.00020   0.00089   0.00118   0.00209   2.04916
   A37        2.15004  -0.00155  -0.01059  -0.00885  -0.01959   2.13045
   A38        2.12431  -0.00066  -0.00107  -0.00267  -0.00374   2.12057
   A39        2.07822   0.00011  -0.00129   0.00099  -0.00030   2.07792
   A40        2.07994   0.00055   0.00224   0.00174   0.00397   2.08391
   A41        2.09008   0.00010   0.00021   0.00042   0.00063   2.09071
   A42        2.09677  -0.00005  -0.00017  -0.00022  -0.00039   2.09638
   A43        2.09634  -0.00004  -0.00004  -0.00021  -0.00025   2.09609
   A44        2.09792  -0.00023  -0.00099  -0.00071  -0.00170   2.09622
   A45        2.10232  -0.00015   0.00064  -0.00104  -0.00041   2.10191
   A46        2.08248   0.00038   0.00038   0.00189   0.00227   2.08475
   A47        2.10287  -0.00035  -0.00094  -0.00126  -0.00220   2.10067
   A48        2.08151   0.00023   0.00273   0.00125   0.00398   2.08549
   A49        2.09876   0.00012  -0.00179   0.00001  -0.00179   2.09697
   A50        2.09569  -0.00001  -0.00024   0.00011  -0.00013   2.09556
   A51        2.09764   0.00000   0.00084  -0.00004   0.00080   2.09844
   A52        2.08986   0.00000  -0.00060  -0.00007  -0.00067   2.08918
   A53        2.09972  -0.00006  -0.00030  -0.00030  -0.00060   2.09912
   A54        2.09741   0.00000   0.00079  -0.00002   0.00077   2.09818
   A55        2.08605   0.00006  -0.00049   0.00032  -0.00016   2.08589
   A56        2.08031  -0.00169   0.00205  -0.00695  -0.00492   2.07539
   A57        2.15501   0.00214  -0.00403   0.00891   0.00485   2.15986
   A58        2.04755  -0.00047   0.00210  -0.00232  -0.00025   2.04730
   A59        2.05142   0.00012   0.00012  -0.00040  -0.00029   2.05113
   A60        2.12452  -0.00011  -0.00026  -0.00004  -0.00029   2.12423
   A61        2.10716  -0.00001   0.00018   0.00038   0.00056   2.10772
   A62        2.11790   0.00025  -0.00108   0.00150   0.00041   2.11831
   A63        2.07922  -0.00010   0.00176  -0.00065   0.00110   2.08032
   A64        2.08606  -0.00015  -0.00068  -0.00082  -0.00151   2.08455
   A65        2.11353  -0.00001  -0.00080   0.00053  -0.00029   2.11324
   A66        2.09522   0.00081   0.00035   0.00459   0.00491   2.10013
   A67        2.07407  -0.00081   0.00073  -0.00549  -0.00479   2.06928
   A68        2.11967   0.00007  -0.00008   0.00049   0.00041   2.12008
   A69        2.08557  -0.00004   0.00103  -0.00037   0.00065   2.08622
   A70        2.07792  -0.00003  -0.00094  -0.00013  -0.00107   2.07685
   A71        2.11621   0.00004  -0.00009   0.00010   0.00000   2.11621
   A72        2.08430  -0.00001   0.00134   0.00002   0.00137   2.08567
   A73        2.08267  -0.00003  -0.00125  -0.00012  -0.00137   2.08131
   A74        1.94291  -0.00004  -0.00015   0.00006  -0.00008   1.94283
   A75        1.93681  -0.00010   0.00114  -0.00024   0.00090   1.93771
   A76        1.93878  -0.00005   0.00084   0.00008   0.00092   1.93970
   A77        1.88406   0.00007  -0.00058   0.00006  -0.00052   1.88354
   A78        1.88795   0.00005  -0.00075   0.00001  -0.00074   1.88722
   A79        1.87062   0.00007  -0.00060   0.00004  -0.00057   1.87005
    D1        0.76908  -0.00001   0.00696   0.00383   0.01083   0.77991
    D2        2.81987   0.00008   0.00190   0.00522   0.00717   2.82704
    D3       -1.30190  -0.00049   0.00520  -0.00203   0.00330  -1.29860
    D4       -2.37195  -0.00004   0.01016  -0.00464   0.00554  -2.36641
    D5       -0.32116   0.00005   0.00511  -0.00325   0.00188  -0.31928
    D6        1.84025  -0.00052   0.00841  -0.01050  -0.00198   1.83826
    D7        0.06618  -0.00043  -0.00986  -0.01032  -0.02010   0.04608
    D8       -3.07596  -0.00040  -0.01301  -0.00204  -0.01493  -3.09089
    D9       -0.64479  -0.00029  -0.02766  -0.01953  -0.04717  -0.69197
   D10        2.53792  -0.00034  -0.02405  -0.02131  -0.04536   2.49256
   D11        2.49735  -0.00032  -0.02446  -0.02790  -0.05236   2.44499
   D12       -0.60312  -0.00037  -0.02085  -0.02969  -0.05055  -0.65367
   D13       -1.93039  -0.00011  -0.00133  -0.01820  -0.01962  -1.95001
   D14        1.21942   0.00012  -0.01342  -0.00468  -0.01821   1.20120
   D15        2.29714  -0.00050  -0.00257  -0.02484  -0.02743   2.26971
   D16       -0.83624  -0.00028  -0.01467  -0.01132  -0.02602  -0.86226
   D17        0.23462  -0.00043  -0.00120  -0.02481  -0.02599   0.20863
   D18       -2.89876  -0.00021  -0.01329  -0.01129  -0.02458  -2.92335
   D19        3.09899  -0.00019   0.00785  -0.00273   0.00516   3.10415
   D20       -0.10262  -0.00039   0.01313  -0.01244   0.00072  -0.10190
   D21       -0.05187  -0.00046   0.02161  -0.01809   0.00349  -0.04838
   D22        3.02970  -0.00066   0.02689  -0.02780  -0.00094   3.02875
   D23        2.77431  -0.00043   0.01067  -0.01255  -0.00209   2.77222
   D24       -0.04275   0.00036   0.02317   0.02299   0.04604   0.00328
   D25       -0.35882  -0.00017  -0.00193   0.00149  -0.00057  -0.35939
   D26        3.10730   0.00061   0.01056   0.03703   0.04756  -3.12832
   D27        2.60489  -0.00043   0.01725  -0.03199  -0.01473   2.59016
   D28       -0.56473  -0.00075   0.02202  -0.04808  -0.02607  -0.59080
   D29       -0.47646  -0.00024   0.01204  -0.02227  -0.01023  -0.48669
   D30        2.63710  -0.00055   0.01681  -0.03837  -0.02156   2.61553
   D31       -0.63958  -0.00083  -0.01836  -0.03177  -0.05012  -0.68970
   D32        2.57263  -0.00067  -0.02333  -0.02870  -0.05203   2.52060
   D33        2.82480  -0.00013  -0.00674   0.00290  -0.00403   2.82077
   D34       -0.24617   0.00002  -0.01170   0.00597  -0.00594  -0.25211
   D35       -3.08380   0.00019  -0.00086   0.00565   0.00474  -3.07905
   D36       -0.05682   0.00025  -0.00244   0.01219   0.00965  -0.04717
   D37       -0.01381   0.00004   0.00415   0.00265   0.00677  -0.00704
   D38        3.01316   0.00010   0.00257   0.00918   0.01167   3.02484
   D39        3.10153  -0.00018  -0.00033  -0.00614  -0.00643   3.09510
   D40       -0.05293  -0.00015   0.00038  -0.00470  -0.00431  -0.05725
   D41        0.02668  -0.00004  -0.00503  -0.00318  -0.00817   0.01851
   D42       -3.12778  -0.00001  -0.00433  -0.00174  -0.00605  -3.13383
   D43       -0.02578  -0.00003  -0.00035  -0.00121  -0.00159  -0.02737
   D44        3.11815   0.00000   0.00040   0.00064   0.00103   3.11918
   D45        3.14042  -0.00004  -0.00020  -0.00199  -0.00220   3.13822
   D46        0.00116  -0.00001   0.00056  -0.00014   0.00042   0.00158
   D47        0.03902   0.00003  -0.00039   0.00076   0.00037   0.03939
   D48       -3.09019  -0.00006   0.00321  -0.00235   0.00089  -3.08930
   D49       -3.12706   0.00004  -0.00052   0.00154   0.00101  -3.12605
   D50        0.02692  -0.00004   0.00308  -0.00156   0.00153   0.02844
   D51       -0.01900  -0.00004  -0.00156  -0.00151  -0.00306  -0.02206
   D52        3.11060   0.00005  -0.00506   0.00150  -0.00357   3.10703
   D53       -3.05588  -0.00015  -0.00037  -0.00738  -0.00767  -3.06355
   D54        0.07372  -0.00006  -0.00386  -0.00438  -0.00818   0.06553
   D55        0.69031   0.00031   0.01260   0.00743   0.01995   0.71027
   D56       -2.56349   0.00044   0.01129   0.01396   0.02510  -2.53839
   D57       -0.00687   0.00003   0.00314   0.00246   0.00559  -0.00128
   D58        3.13241   0.00000   0.00239   0.00062   0.00300   3.13541
   D59       -3.13536   0.00000   0.00243   0.00099   0.00344  -3.13192
   D60        0.00392  -0.00003   0.00168  -0.00085   0.00085   0.00477
   D61       -3.08840  -0.00004   0.00631  -0.00073   0.00558  -3.08282
   D62        0.02010   0.00010   0.00757   0.00425   0.01181   0.03192
   D63        0.01203   0.00000   0.00263   0.00103   0.00367   0.01570
   D64        3.12054   0.00014   0.00388   0.00601   0.00990   3.13043
   D65        3.10454   0.00001  -0.00544   0.00035  -0.00509   3.09945
   D66       -0.04728  -0.00000  -0.00627  -0.00011  -0.00639  -0.05367
   D67        0.00301  -0.00001  -0.00185  -0.00128  -0.00313  -0.00013
   D68        3.13437  -0.00002  -0.00269  -0.00174  -0.00444   3.12994
   D69        0.00521   0.00003   0.00214   0.00154   0.00368   0.00888
   D70       -3.13618   0.00002   0.00226   0.00138   0.00363  -3.13255
   D71       -3.13921   0.00003   0.00165   0.00122   0.00287  -3.13635
   D72        0.00259   0.00003   0.00176   0.00106   0.00282   0.00541
   D73        0.00984  -0.00004  -0.00136  -0.00177  -0.00313   0.00672
   D74       -3.13331  -0.00003  -0.00099  -0.00159  -0.00257  -3.13588
   D75       -3.12892  -0.00004  -0.00086  -0.00145  -0.00232  -3.13124
   D76        0.01111  -0.00003  -0.00049  -0.00127  -0.00176   0.00935
   D77       -0.01852   0.00003  -0.00104   0.00049  -0.00053  -0.01905
   D78        3.12462   0.00002  -0.00141   0.00031  -0.00109   3.12354
   D79       -3.12740  -0.00010  -0.00228  -0.00438  -0.00665  -3.13405
   D80        0.01574  -0.00011  -0.00265  -0.00456  -0.00721   0.00853
   D81       -0.01163  -0.00000  -0.00052  -0.00001  -0.00054  -0.01216
   D82        3.12976   0.00000  -0.00064   0.00015  -0.00049   3.12927
   D83        3.14029   0.00001   0.00030   0.00046   0.00075   3.14104
   D84       -0.00151   0.00001   0.00018   0.00061   0.00079  -0.00072
   D85        3.12432   0.00001  -0.00504  -0.00220  -0.00719   3.11713
   D86       -0.01420  -0.00016  -0.00110  -0.00912  -0.01018  -0.02439
   D87        0.00905   0.00026  -0.00938   0.01273   0.00333   0.01237
   D88       -3.12948   0.00010  -0.00544   0.00580   0.00034  -3.12914
   D89       -3.12579   0.00016   0.00282   0.00703   0.00989  -3.11590
   D90       -0.01338  -0.00021   0.01156  -0.00803   0.00355  -0.00983
   D91       -0.01174  -0.00017   0.00751  -0.00886  -0.00135  -0.01309
   D92        3.10067  -0.00054   0.01624  -0.02391  -0.00769   3.09298
   D93        0.00759   0.00008  -0.00482   0.00446  -0.00037   0.00723
   D94       -3.12674   0.00015  -0.00558   0.00769   0.00212  -3.12462
   D95        3.13583   0.00001  -0.00221  -0.00027  -0.00249   3.13334
   D96        0.00150   0.00008  -0.00297   0.00296  -0.00001   0.00149
   D97       -0.01031   0.00001   0.00295  -0.00061   0.00234  -0.00797
   D98        3.13258  -0.00003   0.00380  -0.00238   0.00142   3.13399
   D99       -3.13868   0.00008   0.00038   0.00408   0.00445  -3.13423
   D100       0.00420   0.00004   0.00123   0.00230   0.00353   0.00773
   D101       0.10690   0.00000  -0.00313  -0.00086  -0.00399   0.10291
   D102      -1.99197   0.00001  -0.00307  -0.00082  -0.00388  -1.99585
   D103       2.21204   0.00002  -0.00360  -0.00075  -0.00436   2.20768
   D104      -3.04847  -0.00007  -0.00045  -0.00575  -0.00619  -3.05466
   D105       1.13585  -0.00007  -0.00038  -0.00570  -0.00608   1.12977
   D106      -0.94333  -0.00006  -0.00092  -0.00564  -0.00656  -0.94989
   D107       0.00199  -0.00019   0.00429  -0.00821  -0.00392  -0.00193
   D108      -3.14089  -0.00015   0.00345  -0.00644  -0.00300   3.13929
   D109       3.14050  -0.00002   0.00033  -0.00126  -0.00092   3.13958
   D110      -0.00238   0.00002  -0.00052   0.00051   0.00000  -0.00238
   D111       0.00352   0.00001  -0.00051   0.00041  -0.00008   0.00344
   D112       3.13788  -0.00007   0.00026  -0.00281  -0.00254   3.13534
   D113      -3.10923   0.00035  -0.00913   0.01512   0.00599  -3.10325
   D114       0.02513   0.00027  -0.00836   0.01190   0.00353   0.02865
         Item               Value     Threshold  Converged?
 Maximum Force            0.002949     0.000450     NO 
 RMS     Force            0.000601     0.000300     NO 
 Maximum Displacement     0.223648     0.001800     NO 
 RMS     Displacement     0.054453     0.001200     NO 
 Predicted change in Energy=-2.800663D-04
 Lowest energy point so far.  Saving SCF results.
 GradGradGradGradGradGradGradGradGradGradGradGradGradGradGradGradGradGrad

 Leave Link  103 at Thu Apr 24 15:34:44 2025, MaxMem= 16106127360 cpu:               3.1 elap:               0.2
 (Enter /cm/shared/apps/Gaussian/g16-C01/g16/l202.exe)
                          Input orientation:                          
 ---------------------------------------------------------------------
 Center     Atomic      Atomic             Coordinates (Angstroms)
 Number     Number       Type             X           Y           Z
 ---------------------------------------------------------------------
      1          6           0        1.519819    0.996057    0.191019
      2          6           0        0.801303    0.231868    1.286742
      3          1           0        1.505817   -0.494212    1.712402
      4          9           0        0.412172    1.070509    2.316356
      5          6           0       -0.380451   -0.500847    0.699204
      6          6           0       -1.650689   -0.161306    0.984943
      7          7           0        0.007019   -1.537973   -0.131810
      8          1           0       -0.688463   -2.256656   -0.285516
      9          6           0        1.311959   -1.926004   -0.437692
     10          6           0        3.858561   -2.882021   -1.168350
     11          6           0        2.371600   -1.018791   -0.661726
     12          6           0        1.553169   -3.300119   -0.608135
     13          6           0        2.801742   -3.775180   -0.966083
     14          6           0        3.625006   -1.524761   -1.037045
     15          1           0        0.730279   -3.994212   -0.441105
     16          1           0        2.953587   -4.846760   -1.083630
     17          1           0        4.417229   -0.804440   -1.236298
     18          1           0        4.846501   -3.242659   -1.447124
     19          7           0        2.246084    0.380792   -0.660909
     20          6           0        1.390739    2.470784    0.080850
     21          6           0        1.179023    5.237587   -0.255530
     22          6           0        0.170149    3.115937    0.302590
     23          6           0        2.505119    3.223272   -0.303124
     24          6           0        2.401779    4.599762   -0.463378
     25          6           0        0.065255    4.492004    0.123283
     26          1           0       -0.709387    2.546028    0.591514
     27          1           0        3.458613    2.724085   -0.465500
     28          1           0        3.279009    5.176683   -0.751424
     29          1           0       -0.893767    4.981932    0.282190
     30          1           0        1.096043    6.315368   -0.385638
     31          6           0       -2.881898   -0.762256    0.448709
     32          6           0       -5.336440   -1.844114   -0.501925
     33          6           0       -4.027937   -0.801329    1.260364
     34          6           0       -2.999505   -1.265195   -0.854524
     35          6           0       -4.202915   -1.795795   -1.314937
     36          6           0       -5.224230   -1.330134    0.796285
     37          1           0       -3.974277   -0.407492    2.275475
     38          1           0       -2.155241   -1.217768   -1.540419
     39          1           0       -4.257964   -2.172135   -2.336421
     40          1           0       -6.091964   -1.345098    1.456632
     41          6           0       -6.640983   -2.406100   -0.996823
     42          1           0       -6.532943   -2.843349   -1.996173
     43          1           0       -7.411638   -1.624477   -1.051239
     44          1           0       -7.017863   -3.185928   -0.321513
     45          1           0       -1.777911    0.609224    1.741201
 ---------------------------------------------------------------------
                    Distance matrix (angstroms):
                    1          2          3          4          5
     1  C    0.000000
     2  C    1.516859   0.000000
     3  H    2.129720   1.097597   0.000000
     4  F    2.397809   1.383781   2.002291   0.000000
     5  C    2.471841   1.509507   2.141172   2.390103   0.000000
     6  C    3.467265   2.501586   3.256310   2.746894   1.345526
     7  N    2.968853   2.403230   2.595563   3.600256   1.384322
     8  H    3.960271   3.299113   3.451485   4.364764   2.036520
     9  C    2.996152   2.809066   2.590466   4.168152   2.487540
    10  C    4.728328   5.007056   4.419929   6.296290   5.208356
    11  C    2.347833   2.797589   2.580939   4.132010   3.113547
    12  C    4.369999   4.078087   3.641462   5.381163   3.644715
    13  C    5.074142   5.013323   4.429272   6.321800   4.860122
    14  C    3.506348   4.056973   3.621112   5.320059   4.484043
    15  H    5.091733   4.566207   4.181991   5.775481   3.838962
    16  H    6.149710   6.003619   5.372011   7.282360   5.760318
    17  H    3.697839   4.529303   4.155406   5.672502   5.182284
    18  H    5.631788   5.992493   5.356933   7.240889   6.280547
    19  N    1.277416   2.429591   2.635571   3.564134   3.086402
    20  C    1.484459   2.610432   3.386208   2.813513   3.514266
    21  C    4.278565   5.251523   6.069025   4.956531   6.022715
    22  C    2.515541   3.112036   4.099360   2.880557   3.679890
    23  C    2.485051   3.791987   4.345186   3.984532   4.816662
    24  C    3.767330   4.970206   5.611180   4.913358   5.925252
    25  C    3.787082   4.477071   5.427971   4.078793   5.045681
    26  H    2.744479   2.849713   3.925121   2.531824   3.066471
    27  H    2.678809   4.042622   4.349035   4.444529   5.147342
    28  H    4.632556   5.894433   6.432239   5.872878   6.908713
    29  H    4.660569   5.142518   6.147492   4.598101   5.522522
    30  H    5.367233   6.316067   7.137231   5.939445   7.058166
    31  C    4.746914   3.905964   4.573927   4.206903   2.527513
    32  C    7.453525   6.721675   7.317237   7.034507   5.273415
    33  C    5.928887   4.938598   5.560673   4.932896   3.702614
    34  C    5.160496   4.612197   5.242275   5.210522   3.139705
    35  C    6.543091   5.993526   6.591549   6.534602   4.510531
    36  C    7.159589   6.243993   6.843359   6.312110   4.915215
    37  H    6.041523   4.918591   5.509627   4.628941   3.925421
    38  H    4.626550   4.339981   4.950527   5.167450   2.946145
    39  H    7.057491   6.671036   7.240826   7.346649   5.200320
    40  H    8.063624   7.073387   7.649555   6.991285   5.823044
    41  C    8.921005   8.219559   8.795769   8.532934   6.760234
    42  H    9.185415   8.603817   9.159347   9.063710   7.113757
    43  H    9.390492   8.738683   9.404053   8.933961   7.332407
    44  H    9.520699   8.683730   9.167075   8.959968   7.232342
    45  H    3.664387   2.645993   3.464285   2.310855   2.066619
                    6          7          8          9         10
     6  C    0.000000
     7  N    2.427003   0.000000
     8  H    2.632572   1.011843   0.000000
     9  C    3.730326   1.395349   2.033268   0.000000
    10  C    6.510822   4.208950   4.673961   2.816560   0.000000
    11  C    4.430080   2.478225   3.322323   1.412821   2.437078
    12  C    4.759701   2.392201   2.493554   1.405498   2.409041
    13  C    6.057287   3.675810   3.866602   2.432715   1.398396
    14  C    5.812091   3.729538   4.439199   2.422892   1.383453
    15  H    4.732208   2.579124   2.248586   2.148452   3.398824
    16  H    6.887077   4.531699   4.539840   3.412183   2.164799
    17  H    6.493625   4.605206   5.392682   3.396819   2.152456
    18  H    7.590992   5.296847   5.740850   3.904551   1.088025
    19  N    4.264685   2.995833   3.963410   2.498745   3.674715
    20  C    4.122568   4.246179   5.177451   4.427961   6.025211
    21  C    6.220457   6.877289   7.723476   7.167139   8.598907
    22  C    3.810693   4.676985   5.472462   5.222348   7.193299
    23  C    5.512280   5.379526   6.342625   5.287418   6.313084
    24  C    6.417780   6.596711   7.522746   6.616191   7.654821
    25  C    5.033907   6.035652   6.802913   6.561997   8.392481
    26  H    2.893180   4.208978   4.882151   5.014397   7.309377
    27  H    6.044355   5.494541   6.483704   5.121740   5.664131
    28  H    7.470677   7.495094   8.438746   7.376712   8.090267
    29  H    5.245921   6.594844   7.263718   7.287183   9.302174
    30  H    7.167310   7.932551   8.756375   8.244365   9.635150
    31  C    1.471246   3.047061   2.753811   4.441673   7.248592
    32  C    4.315945   5.365004   4.671265   6.649214   9.277361
    33  C    2.477255   4.331474   3.957248   5.715136   8.510276
    34  C    2.534071   3.104176   2.578310   4.381682   7.053063
    35  C    3.804584   4.380618   3.690999   5.585728   8.135649
    36  C    3.764564   5.317003   4.754147   6.678288   9.421531
    37  H    2.669296   4.787873   4.557922   6.132817   8.907108
    38  H    2.783547   2.600400   2.192147   3.706627   6.250920
    39  H    4.676834   4.842783   4.117608   5.889804   8.230815
    40  H    4.620474   6.305390   5.750117   7.664463  10.405076
    41  C    5.819753   6.760016   5.996731   7.987014  10.511724
    42  H    6.317976   6.924664   6.117884   8.050645  10.424498
    43  H    6.282948   7.475915   6.796107   8.750343  11.340746
    44  H    6.297755   7.218082   6.397354   8.425369  10.913574
    45  H    1.087120   3.362232   3.675289   4.552171   7.240449
                   11         12         13         14         15
    11  C    0.000000
    12  C    2.424285   0.000000
    13  C    2.806302   1.383020   0.000000
    14  C    1.402818   2.761950   2.397329   0.000000
    15  H    3.405251   1.089409   2.148147   3.851334   0.000000
    16  H    3.894876   2.139945   1.088650   3.389491   2.466328
    17  H    2.135575   3.850434   3.392361   1.089120   4.939694
    18  H    3.418709   3.399005   2.167030   2.147414   4.303508
    19  N    1.405201   3.745934   4.204045   2.382024   4.635369
    20  C    3.700087   5.814156   6.488379   4.712326   6.519572
    21  C    6.381967   8.553171   9.185209   7.233460   9.244561
    22  C    4.782496   6.626307   7.484805   5.938580   7.170847
    23  C    4.259287   6.599536   7.036038   4.933215   7.433786
    24  C    5.622134   7.946648   8.399544   6.271775   8.755044
    25  C    6.025308   7.966558   8.776185   7.086583   8.530924
    26  H    4.875554   6.382457   7.396743   6.165265   6.775963
    27  H    3.902464   6.319976   6.551527   4.290343   7.251201
    28  H    6.262215   8.651892   8.967146   6.716446   9.523531
    29  H    6.896541   8.681736   9.586552   8.030986   9.150510
    30  H    7.449374   9.628918  10.250146   8.263632  10.316216
    31  C    5.375697   5.217997   6.586586   6.717789   4.927995
    32  C    7.753746   7.042581   8.377020   8.983087   6.436746
    33  C    6.685491   6.394059   7.774662   8.023028   5.977468
    34  C    5.380210   4.992841   6.321941   6.632107   4.640015
    35  C    6.652418   5.991249   7.287310   7.837540   5.471108
    36  C    7.740759   7.196275   8.573238   9.039245   6.639625
    37  H    7.019329   6.872783   8.231855   8.364818   6.509778
    38  H    4.615623   4.354038   5.607308   5.810240   4.152513
    39  H    6.934401   6.166732   7.367973   8.015528   5.638684
    40  H    8.730740   8.156803   9.532725  10.033455   7.560570
    41  C    9.124887   8.251937   9.541508  10.303830   7.560848
    42  H    9.186983   8.217086   9.437465  10.287981   7.516457
    43  H    9.809705   9.130821  10.437715  11.037104   8.501689
    44  H    9.642315   8.576583   9.858363  10.795468   7.791106
    45  H    5.063885   5.647871   6.893882   6.439260   5.678478
                   16         17         18         19         20
    16  H    0.000000
    17  H    4.301849   0.000000
    18  H    2.507666   2.484679   0.000000
    19  N    5.292122   2.539630   4.528764   0.000000
    20  C    7.572645   4.649905   6.849848   2.376949   0.000000
    21  C   10.272725   6.924881   9.315839   4.989128   2.795205
    22  C    8.548314   5.981239   8.084646   3.566350   1.398296
    23  C    8.120082   4.555156   6.971303   2.876595   1.398398
    24  C    9.482931   5.819351   8.273330   4.226460   2.418870
    25  C    9.849448   6.988596   9.227758   4.719432   2.417446
    26  H    8.418836   6.391301   8.278456   3.871901   2.162631
    27  H    7.612807   3.736786   6.204180   2.645644   2.153778
    28  H   10.034225   6.107740   8.592226   4.906699   3.402959
    29  H   10.642874   7.999662  10.177676   5.649653   3.400789
    30  H   11.337141   7.902252  10.322237   6.051245   3.883978
    31  C    7.285885   7.491215   8.335150   5.369731   5.370596
    32  C    8.836221   9.836376  10.321899   7.903806   8.013296
    33  C    8.402470   8.806485   9.594073   6.667236   6.438946
    34  C    6.951216   7.440833   8.113035   5.501179   5.840095
    35  C    7.783149   8.677319   9.165305   6.837754   7.172231
    36  C    9.098210   9.867395  10.493343   7.801043   7.662678
    37  H    8.887405   9.105355   9.985090   6.923628   6.471804
    38  H    6.283181   6.592473   7.289257   4.764514   5.367299
    39  H    7.792918   8.850980   9.210220   7.185222   7.701152
    40  H   10.026792  10.862197  11.475301   8.774150   8.511438
    41  C    9.900511  11.176167  11.526702   9.319848   9.458009
    42  H    9.738616  11.164267  11.399678   9.447187   9.764158
    43  H   10.854586  11.858702  12.370820   9.871426   9.774182
    44  H   10.137504  11.716213  11.917774   9.932643  10.142232
    45  H    7.754644   7.017387   8.299714   4.691999   4.032681
                   21         22         23         24         25
    21  C    0.000000
    22  C    2.414688   0.000000
    23  C    2.412107   2.414642   0.000000
    24  C    1.394688   2.787223   1.389635   0.000000
    25  C    1.392793   1.391659   2.782884   2.411458   0.000000
    26  H    3.395300   1.087133   3.404716   3.874271   2.146191
    27  H    3.399751   3.399633   1.088441   2.152921   3.871316
    28  H    2.158602   3.875903   2.148416   1.088734   3.400311
    29  H    2.156608   2.148085   3.871421   3.400374   1.088578
    30  H    1.088773   3.401073   3.399024   2.157381   2.155500
    31  C    7.279090   4.937279   6.743118   7.582901   6.033147
    32  C    9.626134   7.454655   9.338521  10.070008   8.349586
    33  C    8.116580   5.821188   7.830883   8.572299   6.787234
    34  C    7.752746   5.529914   7.123993   7.982768   6.595014
    35  C    8.919420   6.772385   8.438752   9.233108   7.734480
    36  C    9.232709   7.007896   9.037978   9.741993   7.894864
    37  H    8.051670   5.786458   7.862200   8.557336   6.704835
    38  H    7.378337   5.252154   6.555356   7.467938   6.348228
    39  H    9.423105   7.384868   8.887295   9.680860   8.315715
    40  H    9.956429   7.774748   9.893259  10.543788   8.588418
    41  C   10.960290   8.864135  10.762074  11.451559   9.685665
    42  H   11.305122   9.258988  11.016210  11.729392  10.091369
    43  H   11.023635   9.043665  11.063563  11.635716   9.731124
    44  H   11.753676   9.579694  11.478910  12.221569  10.455575
    45  H    5.843982   3.485420   5.418197   6.185012   4.592483
                   26         27         28         29         30
    26  H    0.000000
    27  H    4.303627   0.000000
    28  H    4.962976   2.475732   0.000000
    29  H    2.462378   4.959851   4.303294   0.000000
    30  H    4.292124   4.299469   2.489125   2.486642   0.000000
    31  C    3.960422   7.293314   8.641070   6.080797   8.161674
    32  C    6.471366   9.910738  11.116646   8.182120  10.390742
    33  C    4.760770   8.453140   9.652739   6.650259   8.922549
    34  C    4.675584   7.600855   8.996009   6.689757   8.628923
    35  C    5.889883   8.935876  10.242665   7.709660   9.733115
    36  C    5.954021   9.665431  10.818463   7.671986   9.989820
    37  H    4.713651   8.518660   9.641332   6.519863   8.830997
    38  H    4.560898   6.943271   8.428676   6.584033   8.285681
    39  H    6.589861   9.328391  10.645342   8.328002  10.222948
    40  H    6.697867  10.557763  11.628597   8.272356  10.665090
    41  C    7.888613  11.340323  12.488597   9.447189  11.674722
    42  H    8.345976  11.539952  12.733606   9.910917  12.028191
    43  H    8.062997  11.722433  12.674210   9.375784  11.656106
    44  H    8.572386  12.029361  13.271912  10.226580  12.494568
    45  H    2.492937   6.063279   7.255846   4.693719   6.733731
                   31         32         33         34         35
    31  C    0.000000
    32  C    2.845856   0.000000
    33  C    1.404890   2.430071   0.000000
    34  C    1.401854   2.433256   2.396997   0.000000
    35  C    2.433873   1.395780   2.766181   1.393453   0.000000
    36  C    2.435120   1.400756   1.387848   2.771062   2.391063
    37  H    2.157828   3.410766   1.090154   3.388617   3.856257
    38  H    2.166138   3.404527   3.394820   1.088799   2.139609
    39  H    3.411490   2.153157   3.856020   2.145292   1.089996
    40  H    3.414694   2.157726   2.143458   3.861493   3.384262
    41  C    4.350000   1.504189   3.807649   3.818674   2.533346
    42  H    4.861947   2.159368   4.588022   4.034739   2.643952
    43  H    4.848898   2.157877   4.179775   4.431106   3.224095
    44  H    4.855268   2.158749   4.138636   4.485589   3.292915
    45  H    2.184098   4.869663   2.698792   3.426883   4.583093
                   36         37         38         39         40
    36  C    0.000000
    37  H    2.145147   0.000000
    38  H    3.858951   4.304240   0.000000
    39  H    3.384742   4.946112   2.442515   0.000000
    40  H    1.090525   2.456462   4.949375   4.293577   0.000000
    41  C    2.525891   4.670513   4.672206   2.743727   2.728844
    42  H    3.435167   5.543208   4.691962   2.396211   3.789603
    43  H    2.878322   4.935943   5.294754   3.449244   2.847633
    44  H    2.812572   4.871085   5.385581   3.564362   2.721717
    45  H    4.065844   2.478544   3.774826   5.523914   4.744618
                   41         42         43         44         45
    41  C    0.000000
    42  H    1.096157   0.000000
    43  H    1.099002   1.775008   0.000000
    44  H    1.098278   1.776794   1.767962   0.000000
    45  H    6.343376   6.964091   6.672782   6.790807   0.000000
 Stoichiometry    C23H19FN2
 Framework group  C1[X(C23H19FN2)]
 Deg. of freedom   129
 Full point group                 C1      NOp   1
 RotChk:  IX=0 Diff= 2.39D-02
 Largest Abelian subgroup         C1      NOp   1
 Largest concise Abelian subgroup C1      NOp   1
                         Standard orientation:                         
 ---------------------------------------------------------------------
 Center     Atomic      Atomic             Coordinates (Angstroms)
 Number     Number       Type             X           Y           Z
 ---------------------------------------------------------------------
      1          6           0       -2.060871   -0.180488    0.225014
      2          6           0       -1.073478   -0.010531    1.363886
      3          1           0       -1.375365    0.869267    1.946583
      4          9           0       -1.101324   -1.094797    2.223212
      5          6           0        0.310513    0.209950    0.803022
      6          6           0        1.292788   -0.699986    0.935664
      7          7           0        0.429471    1.434799    0.169032
      8          1           0        1.373614    1.785325    0.071296
      9          6           0       -0.562021    2.406200    0.026473
     10          6           0       -2.407758    4.499440   -0.353803
     11          6           0       -1.916872    2.114650   -0.248192
     12          6           0       -0.159690    3.751707    0.082737
     13          6           0       -1.061786    4.783532   -0.102479
     14          6           0       -2.809413    3.178758   -0.445532
     15          1           0        0.887751    3.970108    0.287624
     16          1           0       -0.715625    5.814148   -0.046256
     17          1           0       -3.841319    2.929102   -0.688478
     18          1           0       -3.128400    5.301693   -0.498249
     19          7           0       -2.434288    0.826550   -0.466524
     20          6           0       -2.609099   -1.517639   -0.114238
     21          6           0       -3.665085   -3.990991   -0.876205
     22          6           0       -1.808742   -2.663891   -0.086574
     23          6           0       -3.943529   -1.621760   -0.519173
     24          6           0       -4.470648   -2.852571   -0.891106
     25          6           0       -2.334317   -3.891811   -0.477343
     26          1           0       -0.766349   -2.600465    0.215505
     27          1           0       -4.570882   -0.732380   -0.530814
     28          1           0       -5.514134   -2.923341   -1.193545
     29          1           0       -1.697868   -4.774902   -0.468164
     30          1           0       -4.075980   -4.954843   -1.172149
     31          6           0        2.661774   -0.626079    0.401830
     32          6           0        5.338932   -0.600992   -0.563100
     33          6           0        3.704348   -1.236186    1.119133
     34          6           0        2.990724   -0.015854   -0.816617
     35          6           0        4.303373   -0.004343   -1.284092
     36          6           0        5.009826   -1.222484    0.648326
     37          1           0        3.481073   -1.730153    2.064956
     38          1           0        2.214139    0.431999   -1.434538
     39          1           0        4.520006    0.474677   -2.238922
     40          1           0        5.792726   -1.705019    1.234392
     41          6           0        6.755962   -0.600849   -1.067690
     42          1           0        6.854372    0.000338   -1.978979
     43          1           0        7.092596   -1.621387   -1.297872
     44          1           0        7.444520   -0.194937   -0.314471
     45          1           0        1.061174   -1.562189    1.555980
 ---------------------------------------------------------------------
 Rotational constants (GHZ):           0.2413434           0.1420770           0.0986706
 Leave Link  202 at Thu Apr 24 15:34:44 2025, MaxMem= 16106127360 cpu:               0.3 elap:               0.0
 (Enter /cm/shared/apps/Gaussian/g16-C01/g16/l301.exe)
 Basis read from rwf:  (5D, 7F)
 No pseudopotential information found on rwf file.
 There are   821 symmetry adapted cartesian basis functions of A   symmetry.
 There are   769 symmetry adapted basis functions of A   symmetry.
   769 basis functions,  1145 primitive gaussians,   821 cartesian basis functions
    90 alpha electrons       90 beta electrons
       nuclear repulsion energy      2131.7106034809 Hartrees.
 IExCor= 4639 DFT=T Ex+Corr=wB97XD ExCW=0 ScaHFX=  1.000000
 ScaDFX=  1.000000  1.000000  1.000000  1.000000 ScalE2=  1.000000  1.000000
 IRadAn=      5 IRanWt=     -1 IRanGd=            0 ICorTp=0 IEmpDi=121
 HFx  wShort=  0.000000 wLong=  0.200000 cFull=  0.222036 cShort=  0.000000 cLong=  0.777964
 DFx  wShort=  0.000000 wLong=  0.200000 cFull=  0.000000 cShort=  0.000000 cLong=  1.000000
 NAtoms=   45 NActive=   45 NUniq=   45 SFac= 1.00D+00 NAtFMM=   60 NAOKFM=F Big=F
 Integral buffers will be    131072 words long.
 Raffenetti 2 integral format.
 Two-electron integral symmetry is turned on.
 R6Disp:  Grimme-D2 Dispersion energy=       -0.0334528329 Hartrees.
 Nuclear repulsion after empirical dispersion term =     2131.6771506480 Hartrees.
 No density basis found on file    724.
 ------------------------------------------------------------------------------
 Polarizable Continuum Model (PCM)
 =================================
 Model                : PCM.
 Atomic radii         : SMD-Coulomb.
 Polarization charges : Total charges.
 Charge compensation  : None.
 Solution method      : On-the-fly selection.
 Cavity type          : VdW (van der Waals Surface) (Alpha=1.000).
 Cavity algorithm     : GePol (No added spheres)
                        Default sphere list used, NSphG=   45.
                        Lebedev-Laikov grids with approx.  5.0 points / Ang**2.
                        Smoothing algorithm: York/Karplus (Gamma=1.0000).
                        Polarization charges: spherical gaussians, with
                                              point-specific exponents (IZeta= 3).
                        Self-potential: point-specific (ISelfS= 7).
                        Self-field    : sphere-specific E.n sum rule (ISelfD= 2).
 1st derivatives      : Analytical E(r).r(x)/FMM algorithm (CHGder, D1EAlg=3).
                        Cavity 1st derivative terms included.
 Solvent              : Ethanol, Eps=  24.852000 Eps(inf)=   1.852593
 ------------------------------------------------------------------------------
 GePol: Number of generator spheres                  =      45
 GePol: Total number of spheres                      =      45
 GePol: Number of exposed spheres                    =      45 (100.00%)
 GePol: Number of points                             =    3380
 GePol: Average weight of points                     =       0.11
 GePol: Minimum weight of points                     =   0.22D-09
 GePol: Maximum weight of points                     =    0.21501
 GePol: Number of points with low weight             =     193
 GePol: Fraction of low-weight points (<1% of avg)   =       5.71%
 GePol: Cavity surface area                          =    368.793 Ang**2
 GePol: Cavity volume                                =    355.838 Ang**3
 ------------------------------------------------------------------------------
 Atomic radii for non-electrostatic terms: SMD-CDS.
 ------------------------------------------------------------------------------
 PCM non-electrostatic energy =        -0.0046344896 Hartrees.
 Nuclear repulsion after PCM non-electrostatic terms =     2131.6725161584 Hartrees.
 Leave Link  301 at Thu Apr 24 15:34:45 2025, MaxMem= 16106127360 cpu:               0.5 elap:               0.1
 (Enter /cm/shared/apps/Gaussian/g16-C01/g16/l302.exe)
 NPDir=0 NMtPBC=     1 NCelOv=     1 NCel=       1 NClECP=     1 NCelD=      1
         NCelK=      1 NCelE2=     1 NClLst=     1 CellRange=     0.0.
 One-electron integrals computed using PRISM.
 One-electron integral symmetry used in STVInt
 NBasis=   769 RedAO= T EigKep=  1.12D-06  NBF=   769
 NBsUse=   763 1.00D-06 EigRej=  9.78D-07 NBFU=   763
 Precomputing XC quadrature grid using
 IXCGrd= 4 IRadAn=           5 IRanWt=          -1 IRanGd=           0 AccXCQ= 0.00D+00.
 Generated NRdTot=       0 NPtTot=           0 NUsed=           0 NTot=          32
 NSgBfM=   813   813   813   813   813 MxSgAt=    45 MxSgA2=    45.
 Leave Link  302 at Thu Apr 24 15:34:47 2025, MaxMem= 16106127360 cpu:              36.2 elap:               2.5
 (Enter /cm/shared/apps/Gaussian/g16-C01/g16/l303.exe)
 DipDrv:  MaxL=1.
 Leave Link  303 at Thu Apr 24 15:34:47 2025, MaxMem= 16106127360 cpu:               0.8 elap:               0.2
 (Enter /cm/shared/apps/Gaussian/g16-C01/g16/l401.exe)
 Initial guess from the checkpoint file:  "5_global_opt.chk"
 B after Tr=     0.000000    0.000000    0.000000
         Rot=    0.999964    0.003458   -0.000034   -0.007704 Ang=   0.97 deg.
 Guess basis will be translated and rotated to current coordinates.
 JPrj=2 DoOrth=T DoCkMO=T.
 Generating alternative initial guess.
 ExpMin= 2.65D-02 ExpMax= 2.93D+03 ExpMxC= 4.41D+02 IAcc=3 IRadAn=         5 AccDes= 0.00D+00
 Harris functional with IExCor= 4639 and IRadAn=       5 diagonalized for initial guess.
 HarFok:  IExCor= 4639 AccDes= 0.00D+00 IRadAn=         5 IDoV= 1 UseB2=F ITyADJ=14
 ICtDFT=  3500011 ScaDFX=  1.000000  1.000000  1.000000  1.000000
 FoFCou: FMM=F IPFlag=           0 FMFlag=      100000 FMFlg1=           0
         NFxFlg=           0 DoJE=T BraDBF=F KetDBF=T FulRan=T
         wScrn=  0.000000 ICntrl=       500 IOpCl=  0 I1Cent=   200000004 NGrid=           0
         NMat0=    1 NMatS0=      1 NMatT0=    0 NMatD0=    1 NMtDS0=    0 NMtDT0=    0
 Petite list used in FoFCou.
 Harris En= -1048.72206674102    
 Leave Link  401 at Thu Apr 24 15:34:57 2025, MaxMem= 16106127360 cpu:             250.4 elap:               9.2
 (Enter /cm/shared/apps/Gaussian/g16-C01/g16/l502.exe)
 Integral symmetry usage will be decided dynamically.
 Closed shell SCF:
 Using DIIS extrapolation, IDIIS=  1040.
 NGot= 16106127360 LenX= 16104737818 LenY= 16104062956
 Requested convergence on RMS density matrix=1.00D-08 within 128 cycles.
 Requested convergence on MAX density matrix=1.00D-06.
 Requested convergence on             energy=1.00D-06.
 No special actions if energy rises.
 Fock matrices will be formed incrementally for  20 cycles.

 Cycle   1  Pass 1  IDiag  1:
 FoFJK:  IHMeth= 1 ICntrl=       0 DoSepK=T KAlg= 0 I1Cent=           0 FoldK=F
 IRaf=         1 NMat=       1 IRICut=       1 DoRegI=T DoRafI=F ISym2E= 0 IDoP0=0 IntGTp=1.
 FoFCou: FMM=F IPFlag=           0 FMFlag=      100000 FMFlg1=           0
         NFxFlg=           0 DoJE=T BraDBF=F KetDBF=F FulRan=T
         wScrn=  0.000000 ICntrl=       500 IOpCl=  0 I1Cent=           0 NGrid=           0
         NMat0=    1 NMatS0=      1 NMatT0=    0 NMatD0=    1 NMtDS0=    0 NMtDT0=    0
 Symmetry not used in FoFCou.
 Inv3:  Mode=1 IEnd=    34273200.
 Iteration    1 A*A^-1 deviation from unit magnitude is 1.07D-14 for     73.
 Iteration    1 A*A^-1 deviation from orthogonality  is 6.66D-15 for   2783    987.
 Iteration    1 A^-1*A deviation from unit magnitude is 1.09D-14 for     73.
 Iteration    1 A^-1*A deviation from orthogonality  is 4.74D-13 for   2811   2783.
 E= -1096.67962880505    
 DIIS: error= 7.96D-03 at cycle   1 NSaved=   1.
 NSaved= 1 IEnMin= 1 EnMin= -1096.67962880505     IErMin= 1 ErrMin= 7.96D-03
 ErrMax= 7.96D-03  0.00D+00 EMaxC= 1.00D-01 BMatC= 3.62D-02 BMatP= 3.62D-02
 IDIUse=3 WtCom= 9.20D-01 WtEn= 7.96D-02
 Coeff-Com:  0.100D+01
 Coeff-En:   0.100D+01
 Coeff:      0.100D+01
 Gap=     0.465 Goal=   None    Shift=    0.000
 GapD=    0.465 DampG=2.000 DampE=1.000 DampFc=2.0000 IDamp=-1.
 RMSDP=5.59D-03 MaxDP=4.61D-01              OVMax= 2.29D-02

 Cycle   2  Pass 1  IDiag  1:
 RMSU=  5.54D-03    CP:  9.89D-01
 E= -1096.71209081057     Delta-E=       -0.032462005524 Rises=F Damp=F
 DIIS: error= 5.63D-04 at cycle   2 NSaved=   2.
 NSaved= 2 IEnMin= 2 EnMin= -1096.71209081057     IErMin= 2 ErrMin= 5.63D-04
 ErrMax= 5.63D-04  0.00D+00 EMaxC= 1.00D-01 BMatC= 5.76D-04 BMatP= 3.62D-02
 IDIUse=3 WtCom= 9.94D-01 WtEn= 5.63D-03
 Coeff-Com: -0.544D-01 0.105D+01
 Coeff-En:   0.000D+00 0.100D+01
 Coeff:     -0.541D-01 0.105D+01
 Gap=     0.261 Goal=   None    Shift=    0.000
 RMSDP=1.04D-03 MaxDP=1.02D-01 DE=-3.25D-02 OVMax= 7.17D-03

 Cycle   3  Pass 1  IDiag  1:
 RMSU=  8.25D-04    CP:  9.85D-01  1.10D+00
 E= -1096.71356502763     Delta-E=       -0.001474217065 Rises=F Damp=F
 DIIS: error= 1.58D-04 at cycle   3 NSaved=   3.
 NSaved= 3 IEnMin= 3 EnMin= -1096.71356502763     IErMin= 3 ErrMin= 1.58D-04
 ErrMax= 1.58D-04  0.00D+00 EMaxC= 1.00D-01 BMatC= 1.69D-04 BMatP= 5.76D-04
 IDIUse=3 WtCom= 9.98D-01 WtEn= 1.58D-03
 Coeff-Com: -0.263D-01 0.311D+00 0.715D+00
 Coeff-En:   0.000D+00 0.000D+00 0.100D+01
 Coeff:     -0.263D-01 0.311D+00 0.715D+00
 Gap=     0.261 Goal=   None    Shift=    0.000
 RMSDP=2.58D-04 MaxDP=1.74D-02 DE=-1.47D-03 OVMax= 2.74D-03

 Cycle   4  Pass 1  IDiag  1:
 RMSU=  2.54D-04    CP:  9.84D-01  1.10D+00  9.84D-01
 E= -1096.71375594068     Delta-E=       -0.000190913045 Rises=F Damp=F
 DIIS: error= 9.78D-05 at cycle   4 NSaved=   4.
 NSaved= 4 IEnMin= 4 EnMin= -1096.71375594068     IErMin= 4 ErrMin= 9.78D-05
 ErrMax= 9.78D-05  0.00D+00 EMaxC= 1.00D-01 BMatC= 4.03D-05 BMatP= 1.69D-04
 IDIUse=1 WtCom= 1.00D+00 WtEn= 0.00D+00
 Coeff-Com:  0.345D-02-0.147D+00 0.275D+00 0.868D+00
 Coeff:      0.345D-02-0.147D+00 0.275D+00 0.868D+00
 Gap=     0.261 Goal=   None    Shift=    0.000
 RMSDP=1.70D-04 MaxDP=1.74D-02 DE=-1.91D-04 OVMax= 1.43D-03

 Cycle   5  Pass 1  IDiag  1:
 RMSU=  9.15D-05    CP:  9.83D-01  1.11D+00  1.14D+00  1.10D+00
 E= -1096.71381293433     Delta-E=       -0.000056993654 Rises=F Damp=F
 DIIS: error= 3.37D-05 at cycle   5 NSaved=   5.
 NSaved= 5 IEnMin= 5 EnMin= -1096.71381293433     IErMin= 5 ErrMin= 3.37D-05
 ErrMax= 3.37D-05  0.00D+00 EMaxC= 1.00D-01 BMatC= 3.27D-06 BMatP= 4.03D-05
 IDIUse=1 WtCom= 1.00D+00 WtEn= 0.00D+00
 Coeff-Com:  0.275D-02-0.769D-01 0.779D-01 0.361D+00 0.635D+00
 Coeff:      0.275D-02-0.769D-01 0.779D-01 0.361D+00 0.635D+00
 Gap=     0.261 Goal=   None    Shift=    0.000
 RMSDP=3.83D-05 MaxDP=2.64D-03 DE=-5.70D-05 OVMax= 3.53D-04

 Cycle   6  Pass 1  IDiag  1:
 RMSU=  3.14D-05    CP:  9.83D-01  1.10D+00  1.16D+00  1.12D+00  1.09D+00
 E= -1096.71381658017     Delta-E=       -0.000003645839 Rises=F Damp=F
 DIIS: error= 1.05D-05 at cycle   6 NSaved=   6.
 NSaved= 6 IEnMin= 6 EnMin= -1096.71381658017     IErMin= 6 ErrMin= 1.05D-05
 ErrMax= 1.05D-05  0.00D+00 EMaxC= 1.00D-01 BMatC= 3.10D-07 BMatP= 3.27D-06
 IDIUse=1 WtCom= 1.00D+00 WtEn= 0.00D+00
 Coeff-Com:  0.120D-03 0.603D-02-0.303D-01-0.610D-01 0.169D+00 0.916D+00
 Coeff:      0.120D-03 0.603D-02-0.303D-01-0.610D-01 0.169D+00 0.916D+00
 Gap=     0.261 Goal=   None    Shift=    0.000
 RMSDP=2.21D-05 MaxDP=1.63D-03 DE=-3.65D-06 OVMax= 2.32D-04

 Cycle   7  Pass 1  IDiag  1:
 RMSU=  1.23D-05    CP:  9.84D-01  1.10D+00  1.16D+00  1.15D+00  1.24D+00
                    CP:  1.18D+00
 E= -1096.71381713627     Delta-E=       -0.000000556100 Rises=F Damp=F
 DIIS: error= 3.15D-06 at cycle   7 NSaved=   7.
 NSaved= 7 IEnMin= 7 EnMin= -1096.71381713627     IErMin= 7 ErrMin= 3.15D-06
 ErrMax= 3.15D-06  0.00D+00 EMaxC= 1.00D-01 BMatC= 5.03D-08 BMatP= 3.10D-07
 IDIUse=1 WtCom= 1.00D+00 WtEn= 0.00D+00
 Coeff-Com: -0.219D-03 0.103D-01-0.210D-01-0.611D-01 0.979D-02 0.384D+00
 Coeff-Com:  0.678D+00
 Coeff:     -0.219D-03 0.103D-01-0.210D-01-0.611D-01 0.979D-02 0.384D+00
 Coeff:      0.678D+00
 Gap=     0.261 Goal=   None    Shift=    0.000
 RMSDP=5.88D-06 MaxDP=4.34D-04 DE=-5.56D-07 OVMax= 1.04D-04

 Cycle   8  Pass 1  IDiag  1:
 RMSU=  3.98D-06    CP:  9.84D-01  1.10D+00  1.16D+00  1.16D+00  1.28D+00
                    CP:  1.24D+00  9.98D-01
 E= -1096.71381720144     Delta-E=       -0.000000065171 Rises=F Damp=F
 DIIS: error= 1.01D-06 at cycle   8 NSaved=   8.
 NSaved= 8 IEnMin= 8 EnMin= -1096.71381720144     IErMin= 8 ErrMin= 1.01D-06
 ErrMax= 1.01D-06  0.00D+00 EMaxC= 1.00D-01 BMatC= 4.72D-09 BMatP= 5.03D-08
 IDIUse=1 WtCom= 1.00D+00 WtEn= 0.00D+00
 Coeff-Com: -0.861D-04 0.294D-02-0.442D-02-0.149D-01-0.125D-01 0.414D-01
 Coeff-Com:  0.247D+00 0.740D+00
 Coeff:     -0.861D-04 0.294D-02-0.442D-02-0.149D-01-0.125D-01 0.414D-01
 Coeff:      0.247D+00 0.740D+00
 Gap=     0.261 Goal=   None    Shift=    0.000
 RMSDP=2.88D-06 MaxDP=3.90D-04 DE=-6.52D-08 OVMax= 4.35D-05

 Cycle   9  Pass 1  IDiag  1:
 RMSU=  1.39D-06    CP:  9.84D-01  1.10D+00  1.16D+00  1.16D+00  1.29D+00
                    CP:  1.25D+00  1.09D+00  1.20D+00
 E= -1096.71381720935     Delta-E=       -0.000000007908 Rises=F Damp=F
 DIIS: error= 4.07D-07 at cycle   9 NSaved=   9.
 NSaved= 9 IEnMin= 9 EnMin= -1096.71381720935     IErMin= 9 ErrMin= 4.07D-07
 ErrMax= 4.07D-07  0.00D+00 EMaxC= 1.00D-01 BMatC= 5.71D-10 BMatP= 4.72D-09
 IDIUse=1 WtCom= 1.00D+00 WtEn= 0.00D+00
 Coeff-Com:  0.166D-04-0.106D-02 0.252D-02 0.720D-02-0.450D-02-0.607D-01
 Coeff-Com: -0.498D-01 0.189D+00 0.917D+00
 Coeff:      0.166D-04-0.106D-02 0.252D-02 0.720D-02-0.450D-02-0.607D-01
 Coeff:     -0.498D-01 0.189D+00 0.917D+00
 Gap=     0.261 Goal=   None    Shift=    0.000
 RMSDP=1.48D-06 MaxDP=1.35D-04 DE=-7.91D-09 OVMax= 3.30D-05

 Cycle  10  Pass 1  IDiag  1:
 RMSU=  6.40D-07    CP:  9.84D-01  1.10D+00  1.16D+00  1.16D+00  1.29D+00
                    CP:  1.25D+00  1.16D+00  1.38D+00  1.23D+00
 E= -1096.71381721143     Delta-E=       -0.000000002080 Rises=F Damp=F
 DIIS: error= 1.66D-07 at cycle  10 NSaved=  10.
 NSaved=10 IEnMin=10 EnMin= -1096.71381721143     IErMin=10 ErrMin= 1.66D-07
 ErrMax= 1.66D-07  0.00D+00 EMaxC= 1.00D-01 BMatC= 8.75D-11 BMatP= 5.71D-10
 IDIUse=1 WtCom= 1.00D+00 WtEn= 0.00D+00
 Coeff-Com:  0.153D-04-0.661D-03 0.122D-02 0.391D-02 0.418D-03-0.226D-01
 Coeff-Com: -0.407D-01-0.417D-01 0.264D+00 0.837D+00
 Coeff:      0.153D-04-0.661D-03 0.122D-02 0.391D-02 0.418D-03-0.226D-01
 Coeff:     -0.407D-01-0.417D-01 0.264D+00 0.837D+00
 Gap=     0.261 Goal=   None    Shift=    0.000
 RMSDP=5.87D-07 MaxDP=5.75D-05 DE=-2.08D-09 OVMax= 1.50D-05

 Cycle  11  Pass 1  IDiag  1:
 RMSU=  2.56D-07    CP:  9.84D-01  1.10D+00  1.16D+00  1.16D+00  1.29D+00
                    CP:  1.25D+00  1.18D+00  1.44D+00  1.37D+00  1.19D+00
 E= -1096.71381721209     Delta-E=       -0.000000000659 Rises=F Damp=F
 DIIS: error= 8.04D-08 at cycle  11 NSaved=  11.
 NSaved=11 IEnMin=11 EnMin= -1096.71381721209     IErMin=11 ErrMin= 8.04D-08
 ErrMax= 8.04D-08  0.00D+00 EMaxC= 1.00D-01 BMatC= 2.17D-11 BMatP= 8.75D-11
 IDIUse=1 WtCom= 1.00D+00 WtEn= 0.00D+00
 Coeff-Com:  0.236D-05-0.368D-04-0.500D-04 0.625D-04 0.105D-02 0.285D-02
 Coeff-Com: -0.429D-02-0.537D-01-0.857D-01 0.282D+00 0.858D+00
 Coeff:      0.236D-05-0.368D-04-0.500D-04 0.625D-04 0.105D-02 0.285D-02
 Coeff:     -0.429D-02-0.537D-01-0.857D-01 0.282D+00 0.858D+00
 Gap=     0.261 Goal=   None    Shift=    0.000
 RMSDP=2.77D-07 MaxDP=2.19D-05 DE=-6.59D-10 OVMax= 7.50D-06

 Cycle  12  Pass 1  IDiag  1:
 RMSU=  1.03D-07    CP:  9.84D-01  1.10D+00  1.16D+00  1.16D+00  1.29D+00
                    CP:  1.25D+00  1.19D+00  1.47D+00  1.44D+00  1.37D+00
                    CP:  1.31D+00
 E= -1096.71381721192     Delta-E=        0.000000000167 Rises=F Damp=F
 DIIS: error= 3.18D-08 at cycle  12 NSaved=  12.
 NSaved=12 IEnMin=11 EnMin= -1096.71381721209     IErMin=12 ErrMin= 3.18D-08
 ErrMax= 3.18D-08  0.00D+00 EMaxC= 1.00D-01 BMatC= 3.00D-12 BMatP= 2.17D-11
 IDIUse=1 WtCom= 1.00D+00 WtEn= 0.00D+00
 Coeff-Com: -0.302D-05 0.148D-03-0.311D-03-0.905D-03 0.252D-03 0.604D-02
 Coeff-Com:  0.901D-02-0.473D-02-0.822D-01-0.110D+00 0.228D+00 0.955D+00
 Coeff:     -0.302D-05 0.148D-03-0.311D-03-0.905D-03 0.252D-03 0.604D-02
 Coeff:      0.901D-02-0.473D-02-0.822D-01-0.110D+00 0.228D+00 0.955D+00
 Gap=     0.261 Goal=   None    Shift=    0.000
 RMSDP=1.15D-07 MaxDP=9.02D-06 DE= 1.67D-10 OVMax= 3.73D-06

 Cycle  13  Pass 1  IDiag  1:
 RMSU=  4.41D-08    CP:  9.84D-01  1.10D+00  1.16D+00  1.16D+00  1.29D+00
                    CP:  1.25D+00  1.19D+00  1.47D+00  1.47D+00  1.45D+00
                    CP:  1.55D+00  1.27D+00
 E= -1096.71381721190     Delta-E=        0.000000000027 Rises=F Damp=F
 DIIS: error= 1.37D-08 at cycle  13 NSaved=  13.
 NSaved=13 IEnMin=11 EnMin= -1096.71381721209     IErMin=13 ErrMin= 1.37D-08
 ErrMax= 1.37D-08  0.00D+00 EMaxC= 1.00D-01 BMatC= 4.19D-13 BMatP= 3.00D-12
 IDIUse=1 WtCom= 1.00D+00 WtEn= 0.00D+00
 Coeff-Com: -0.114D-05 0.485D-04-0.901D-04-0.280D-03-0.145D-04 0.151D-02
 Coeff-Com:  0.313D-02 0.390D-02-0.167D-01-0.638D-01-0.143D-01 0.284D+00
 Coeff-Com:  0.803D+00
 Coeff:     -0.114D-05 0.485D-04-0.901D-04-0.280D-03-0.145D-04 0.151D-02
 Coeff:      0.313D-02 0.390D-02-0.167D-01-0.638D-01-0.143D-01 0.284D+00
 Coeff:      0.803D+00
 Gap=     0.261 Goal=   None    Shift=    0.000
 RMSDP=2.98D-08 MaxDP=3.04D-06 DE= 2.68D-11 OVMax= 8.87D-07

 Cycle  14  Pass 1  IDiag  1:
 RMSU=  1.44D-08    CP:  9.84D-01  1.10D+00  1.16D+00  1.16D+00  1.29D+00
                    CP:  1.25D+00  1.19D+00  1.47D+00  1.47D+00  1.45D+00
                    CP:  1.60D+00  1.42D+00  1.29D+00
 E= -1096.71381721194     Delta-E=       -0.000000000042 Rises=F Damp=F
 DIIS: error= 5.00D-09 at cycle  14 NSaved=  14.
 NSaved=14 IEnMin=11 EnMin= -1096.71381721209     IErMin=14 ErrMin= 5.00D-09
 ErrMax= 5.00D-09  0.00D+00 EMaxC= 1.00D-01 BMatC= 9.16D-14 BMatP= 4.19D-13
 IDIUse=1 WtCom= 1.00D+00 WtEn= 0.00D+00
 Coeff-Com:  0.345D-06-0.193D-04 0.442D-04 0.124D-03-0.564D-04-0.943D-03
 Coeff-Com: -0.114D-02 0.233D-02 0.143D-01 0.494D-02-0.531D-01-0.141D+00
 Coeff-Com:  0.267D+00 0.907D+00
 Coeff:      0.345D-06-0.193D-04 0.442D-04 0.124D-03-0.564D-04-0.943D-03
 Coeff:     -0.114D-02 0.233D-02 0.143D-01 0.494D-02-0.531D-01-0.141D+00
 Coeff:      0.267D+00 0.907D+00
 Gap=     0.261 Goal=   None    Shift=    0.000
 RMSDP=1.66D-08 MaxDP=1.74D-06 DE=-4.23D-11 OVMax= 3.95D-07

 Cycle  15  Pass 1  IDiag  1:
 RMSU=  7.71D-09    CP:  9.84D-01  1.10D+00  1.16D+00  1.16D+00  1.29D+00
                    CP:  1.25D+00  1.19D+00  1.47D+00  1.47D+00  1.45D+00
                    CP:  1.62D+00  1.49D+00  1.50D+00  1.28D+00
 E= -1096.71381721212     Delta-E=       -0.000000000181 Rises=F Damp=F
 DIIS: error= 1.54D-09 at cycle  15 NSaved=  15.
 NSaved=15 IEnMin=15 EnMin= -1096.71381721212     IErMin=15 ErrMin= 1.54D-09
 ErrMax= 1.54D-09  0.00D+00 EMaxC= 1.00D-01 BMatC= 9.01D-15 BMatP= 9.16D-14
 IDIUse=1 WtCom= 1.00D+00 WtEn= 0.00D+00
 Coeff-Com:  0.225D-06-0.107D-04 0.221D-04 0.644D-04-0.121D-04-0.418D-03
 Coeff-Com: -0.670D-03 0.144D-03 0.560D-02 0.816D-02-0.993D-02-0.717D-01
 Coeff-Com: -0.300D-01 0.213D+00 0.886D+00
 Coeff:      0.225D-06-0.107D-04 0.221D-04 0.644D-04-0.121D-04-0.418D-03
 Coeff:     -0.670D-03 0.144D-03 0.560D-02 0.816D-02-0.993D-02-0.717D-01
 Coeff:     -0.300D-01 0.213D+00 0.886D+00
 Gap=     0.261 Goal=   None    Shift=    0.000
 RMSDP=6.52D-09 MaxDP=6.49D-07 DE=-1.81D-10 OVMax= 1.17D-07

 Error on total polarization charges =  0.06847
 SCF Done:  E(RwB97XD) =  -1096.71381721     A.U. after   15 cycles
            NFock= 15  Conv=0.65D-08     -V/T= 2.0051
 KE= 1.091101995060D+03 PE=-6.815486576989D+03 EE= 2.495998248558D+03
 SMD-CDS (non-electrostatic) energy       (kcal/mol) =      -2.91
 (included in total energy above)
 Leave Link  502 at Thu Apr 24 15:48:54 2025, MaxMem= 16106127360 cpu:           31759.8 elap:             837.1
 (Enter /cm/shared/apps/Gaussian/g16-C01/g16/l701.exe)
 ... and contract with generalized density number  0.
 Compute integral first derivatives.
 R6Disp: Adding Grimme-D2 dispersion energy 1st derivatives to the gradient.
 D1PCM: PCM CHGder 1st derivatives, ID1Alg=3 FixD1E=F DoIter=F DoCFld=F I1PDM=0.
 GePol: Maximum number of non-zero 1st derivatives   =     252
 Leave Link  701 at Thu Apr 24 15:48:58 2025, MaxMem= 16106127360 cpu:             129.1 elap:               4.1
 (Enter /cm/shared/apps/Gaussian/g16-C01/g16/l702.exe)
 L702 exits ... SP integral derivatives will be done elsewhere.
 Leave Link  702 at Thu Apr 24 15:48:58 2025, MaxMem= 16106127360 cpu:               0.2 elap:               0.0
 (Enter /cm/shared/apps/Gaussian/g16-C01/g16/l703.exe)
 Integral derivatives from FoFJK, PRISM(SPDF).
 Compute integral first derivatives, UseDBF=F ICtDFT=           0.
 Calling FoFJK, ICntrl=      2127 FMM=F ISym2X=0 I1Cent= 0 IOpClX= 0 NMat=1 NMatS=1 NMatT=0.
 FoFJK:  IHMeth= 1 ICntrl=    2127 DoSepK=T KAlg= 0 I1Cent=           0 FoldK=F
 IRaf=         1 NMat=       1 IRICut=       1 DoRegI=T DoRafI=F ISym2E= 0 IDoP0=0 IntGTp=1.
 FoFCou: FMM=F IPFlag=           0 FMFlag=      100000 FMFlg1=         800
         NFxFlg=           0 DoJE=F BraDBF=F KetDBF=F FulRan=T
         wScrn=  0.000000 ICntrl=      2527 IOpCl=  0 I1Cent=           0 NGrid=           0
         NMat0=    1 NMatS0=      1 NMatT0=    0 NMatD0=    1 NMtDS0=    0 NMtDT0=    0
 Symmetry not used in FoFCou.
 Leave Link  703 at Thu Apr 24 15:52:54 2025, MaxMem= 16106127360 cpu:            9376.3 elap:             236.1
 (Enter /cm/shared/apps/Gaussian/g16-C01/g16/l716.exe)
 Dipole        = 8.50762482D-01 5.95098173D-01 6.20007089D-02
 ***** Axes restored to original set *****
 -------------------------------------------------------------------
 Center     Atomic                   Forces (Hartrees/Bohr)
 Number     Number              X              Y              Z
 -------------------------------------------------------------------
      1        6          -0.000225291    0.000514042   -0.000981302
      2        6          -0.000264832    0.001475250    0.000602582
      3        1           0.000103970   -0.000257772    0.000585448
      4        9           0.000257375   -0.000498968   -0.000602481
      5        6           0.000579796   -0.000373554    0.000383277
      6        6          -0.000429606   -0.000440969    0.000497776
      7        7          -0.000180998    0.001371302   -0.001942810
      8        1          -0.000451910   -0.000005034    0.000139023
      9        6           0.000323839   -0.001317165    0.001001023
     10        6          -0.000643192   -0.000548620    0.000093485
     11        6           0.000332510    0.000402970   -0.000893714
     12        6          -0.000244471    0.000509130    0.000232801
     13        6           0.000877006   -0.000313927   -0.000141504
     14        6           0.000779564    0.000683153   -0.000437273
     15        1           0.000397991    0.000295687   -0.000130140
     16        1           0.000033870    0.000630770    0.000086177
     17        1          -0.000538488   -0.000529141    0.000315885
     18        1          -0.000538640    0.000059031    0.000089052
     19        7          -0.000571252   -0.001548909    0.000819442
     20        6          -0.000085755   -0.000681676    0.000334118
     21        6           0.000399679    0.000011392   -0.000048269
     22        6          -0.000536489    0.000577797   -0.000105676
     23        6           0.000757881    0.000085004    0.000035921
     24        6          -0.000347455    0.000462748    0.000074278
     25        6          -0.000117211   -0.000258268    0.000134495
     26        1           0.000515778    0.000131173   -0.000210994
     27        1          -0.000804618    0.000167074    0.000068765
     28        1          -0.000498977   -0.000195002    0.000114919
     29        1           0.000511192   -0.000118176   -0.000080544
     30        1           0.000014090   -0.000546210    0.000056552
     31        6           0.000554213    0.000501372    0.000235702
     32        6           0.000567389    0.000337061    0.000176612
     33        6          -0.000423589    0.000136451    0.000246258
     34        6           0.000304971   -0.000202683   -0.000186587
     35        6          -0.000063512   -0.000125522   -0.000068120
     36        6          -0.000105576   -0.000053037    0.000238897
     37        1           0.000078765   -0.000182663   -0.000660574
     38        1          -0.000368978    0.000219347    0.000393260
     39        1          -0.000038793    0.000151891    0.000569974
     40        1           0.000418636   -0.000051793   -0.000510865
     41        6          -0.000819468   -0.000489850   -0.000403144
     42        1          -0.000042086    0.000292399    0.000574412
     43        1           0.000536594   -0.000382855    0.000119086
     44        1           0.000278770    0.000446907   -0.000334128
     45        1          -0.000282691   -0.000340155   -0.000481094
 -------------------------------------------------------------------
 Cartesian Forces:  Max     0.001942810 RMS     0.000506276
 Leave Link  716 at Thu Apr 24 15:52:54 2025, MaxMem= 16106127360 cpu:               0.1 elap:               0.0
 (Enter /cm/shared/apps/Gaussian/g16-C01/g16/l103.exe)

 GradGradGradGradGradGradGradGradGradGradGradGradGradGradGradGradGradGrad
 Berny optimization.
 Using GEDIIS/GDIIS optimizer.
 FormGI is forming the generalized inverse of G from B-inverse, IUseBI=4.
 Internal  Forces:  Max     0.001134566 RMS     0.000315430
 Search for a local minimum.
 Step number   4 out of a maximum of  251
 All quantities printed in internal units (Hartrees-Bohrs-Radians)
 RMS Force = .31543D-03 SwitMx=.10000D-02 MixMth= 2
 Mixed Optimization -- En-DIIS/RFO-DIIS
 Swapping is turned off.
 Update second derivatives using D2CorX and points    1    2    3    4
 DE= -3.30D-04 DEPred=-2.80D-04 R= 1.18D+00
 TightC=F SS=  1.41D+00  RLast= 1.71D-01 DXNew= 9.2597D-01 5.1435D-01
 Trust test= 1.18D+00 RLast= 1.71D-01 DXMaxT set to 5.51D-01
 ITU=  1  1  1  0
     Eigenvalues ---    0.00597   0.00796   0.01147   0.01342   0.01496
     Eigenvalues ---    0.01632   0.01684   0.01740   0.01902   0.01943
     Eigenvalues ---    0.02013   0.02049   0.02105   0.02126   0.02133
     Eigenvalues ---    0.02176   0.02208   0.02212   0.02230   0.02233
     Eigenvalues ---    0.02239   0.02254   0.02256   0.02266   0.02270
     Eigenvalues ---    0.02280   0.02287   0.02289   0.02298   0.02302
     Eigenvalues ---    0.02304   0.02306   0.02317   0.02328   0.02351
     Eigenvalues ---    0.02382   0.02979   0.03298   0.06663   0.07179
     Eigenvalues ---    0.07260   0.07563   0.09906   0.14964   0.15786
     Eigenvalues ---    0.15951   0.15991   0.15996   0.15998   0.15999
     Eigenvalues ---    0.15999   0.15999   0.16000   0.16000   0.16000
     Eigenvalues ---    0.16000   0.16000   0.16000   0.16000   0.16027
     Eigenvalues ---    0.16093   0.16177   0.20719   0.21788   0.21983
     Eigenvalues ---    0.21999   0.22000   0.22021   0.22538   0.22916
     Eigenvalues ---    0.23036   0.23430   0.23507   0.24114   0.24147
     Eigenvalues ---    0.24499   0.24978   0.24992   0.24997   0.26891
     Eigenvalues ---    0.29227   0.30489   0.32794   0.33426   0.33624
     Eigenvalues ---    0.34840   0.34950   0.35196   0.35781   0.35841
     Eigenvalues ---    0.35876   0.35922   0.35979   0.35984   0.35994
     Eigenvalues ---    0.36025   0.36083   0.36123   0.36142   0.36165
     Eigenvalues ---    0.36281   0.36849   0.37718   0.39306   0.39774
     Eigenvalues ---    0.42454   0.42982   0.43127   0.43461   0.43614
     Eigenvalues ---    0.44304   0.45145   0.45597   0.45759   0.46712
     Eigenvalues ---    0.46929   0.47013   0.47142   0.47906   0.48101
     Eigenvalues ---    0.48362   0.48469   0.48945   0.48982   0.49551
     Eigenvalues ---    0.50857   0.51374   0.58354   0.73230
 En-DIIS/RFO-DIIS/Sim-DIIS IScMMF=       -3 using points:     4    3    2
 RFO step:  Lambda=-1.79455402D-04.
 NNeg= 0 NGDIIS= 3 SimSw=  2.50D-01 Rises=F DC= -3.30D-04 SmlDif=  1.00D-05
 NRisDI= 0 DoIntr=F SqrtH=F CThrHd= 10.0 CDAdj=  3.0
 RMS Error=  0.8354226586D-02 NUsed= 3 OKEnD=T EnDIS=F
 InvSVX:  RCond= 8.83D-04 Info=           0 Equed=N FErr=  1.61D-14 BErr=  8.02D-17
 DidBck=F Rises=F RFO-DIIS coefs:    1.45331   -0.23224   -0.22107
 Iteration  1 RMS(Cart)=  0.02604410 RMS(Int)=  0.00019188
 Iteration  2 RMS(Cart)=  0.00043943 RMS(Int)=  0.00007964
 Iteration  3 RMS(Cart)=  0.00000006 RMS(Int)=  0.00007964
 ITry= 1 IFail=0 DXMaxC= 1.30D-01 DCOld= 1.00D+10 DXMaxT= 5.51D-01 DXLimC= 3.00D+00 Rises=F
 Variable       Old X    -DE/DX   Delta X   Delta X   Delta X     New X
                                 (Linear)    (Quad)   (Total)
    R1        2.86645  -0.00036  -0.00197   0.00050  -0.00151   2.86494
    R2        2.41397   0.00017  -0.00007   0.00051   0.00047   2.41443
    R3        2.80522  -0.00038   0.00048  -0.00035   0.00013   2.80535
    R4        2.07416   0.00047  -0.00048   0.00144   0.00095   2.07511
    R5        2.61497  -0.00082   0.00392  -0.00320   0.00072   2.61569
    R6        2.85256  -0.00026  -0.00033  -0.00004  -0.00037   2.85219
    R7        2.54268  -0.00010  -0.00117   0.00069  -0.00048   2.54220
    R8        2.61599   0.00014   0.00084   0.00026   0.00106   2.61705
    R9        2.78025  -0.00113  -0.00017  -0.00196  -0.00212   2.77813
   R10        2.05436  -0.00054   0.00000  -0.00119  -0.00119   2.05317
   R11        1.91211   0.00029  -0.00041   0.00080   0.00039   1.91250
   R12        2.63683   0.00038   0.00377  -0.00091   0.00282   2.63965
   R13        2.66985  -0.00017  -0.00413   0.00103  -0.00312   2.66673
   R14        2.65601  -0.00063  -0.00079  -0.00069  -0.00150   2.65450
   R15        2.64259  -0.00097  -0.00013  -0.00155  -0.00164   2.64095
   R16        2.61435  -0.00003   0.00023   0.00018   0.00044   2.61478
   R17        2.05607  -0.00053  -0.00007  -0.00104  -0.00111   2.05496
   R18        2.65094  -0.00009  -0.00272   0.00137  -0.00137   2.64957
   R19        2.65544  -0.00064   0.00804  -0.00455   0.00356   2.65900
   R20        2.61353   0.00007  -0.00010   0.00045   0.00037   2.61390
   R21        2.05868  -0.00051  -0.00004  -0.00106  -0.00110   2.05758
   R22        2.05725  -0.00062   0.00030  -0.00148  -0.00118   2.05607
   R23        2.05814  -0.00080   0.00049  -0.00202  -0.00153   2.05661
   R24        2.64240  -0.00001  -0.00161   0.00109  -0.00053   2.64187
   R25        2.64259  -0.00007  -0.00269   0.00147  -0.00122   2.64137
   R26        2.63558  -0.00082  -0.00038  -0.00119  -0.00156   2.63401
   R27        2.63200  -0.00040   0.00022  -0.00066  -0.00045   2.63155
   R28        2.05748  -0.00055   0.00017  -0.00124  -0.00107   2.05642
   R29        2.62985  -0.00060  -0.00030  -0.00070  -0.00100   2.62886
   R30        2.05438  -0.00054   0.00081  -0.00152  -0.00071   2.05367
   R31        2.62603  -0.00007   0.00049  -0.00001   0.00048   2.62651
   R32        2.05686  -0.00079   0.00068  -0.00212  -0.00144   2.05542
   R33        2.05741  -0.00053   0.00011  -0.00117  -0.00106   2.05635
   R34        2.05711  -0.00052   0.00011  -0.00112  -0.00101   2.05610
   R35        2.65486  -0.00019  -0.00074   0.00029  -0.00045   2.65441
   R36        2.64912  -0.00045  -0.00117   0.00004  -0.00114   2.64798
   R37        2.63764  -0.00051  -0.00047  -0.00053  -0.00101   2.63663
   R38        2.64704  -0.00048  -0.00015  -0.00059  -0.00074   2.64631
   R39        2.84250   0.00010  -0.00226   0.00177  -0.00049   2.84201
   R40        2.62265  -0.00043  -0.00071  -0.00010  -0.00081   2.62185
   R41        2.06009  -0.00067   0.00026  -0.00160  -0.00135   2.05875
   R42        2.63325  -0.00037  -0.00027  -0.00016  -0.00044   2.63281
   R43        2.05753  -0.00053   0.00020  -0.00129  -0.00110   2.05644
   R44        2.05979  -0.00059   0.00023  -0.00138  -0.00115   2.05864
   R45        2.06079  -0.00064   0.00029  -0.00152  -0.00123   2.05956
   R46        2.07144  -0.00065   0.00062  -0.00178  -0.00116   2.07027
   R47        2.07681  -0.00065   0.00053  -0.00175  -0.00122   2.07559
   R48        2.07545  -0.00062   0.00060  -0.00169  -0.00109   2.07435
    A1        2.10414  -0.00020   0.00634  -0.00264   0.00350   2.10763
    A2        2.10937  -0.00077  -0.00181  -0.00290  -0.00463   2.10475
    A3        2.06967   0.00098  -0.00453   0.00558   0.00114   2.07080
    A4        1.88532   0.00033   0.00022   0.00285   0.00299   1.88832
    A5        1.94481   0.00040  -0.00500   0.00213  -0.00280   1.94202
    A6        1.91157  -0.00093   0.00593  -0.00460   0.00130   1.91287
    A7        1.86801  -0.00025  -0.00078  -0.00076  -0.00155   1.86646
    A8        1.90959   0.00018   0.00054   0.00050   0.00097   1.91056
    A9        1.94296   0.00030  -0.00096   0.00008  -0.00081   1.94216
   A10        2.13403   0.00022  -0.00052   0.00004  -0.00031   2.13372
   A11        1.95863   0.00060  -0.00133   0.00380   0.00208   1.96072
   A12        2.19048  -0.00081   0.00193  -0.00384  -0.00174   2.18874
   A13        2.22629  -0.00079   0.00043  -0.00267  -0.00223   2.22405
   A14        2.02313   0.00076  -0.00116   0.00366   0.00250   2.02563
   A15        2.03211   0.00004   0.00074  -0.00090  -0.00016   2.03195
   A16        2.01633  -0.00045   0.00297  -0.00581  -0.00313   2.01320
   A17        2.21643   0.00006  -0.00665   0.00190  -0.00556   2.21086
   A18        1.99543   0.00026  -0.00368   0.00104  -0.00282   1.99261
   A19        2.16230  -0.00052  -0.00060  -0.00291  -0.00381   2.15850
   A20        2.04762   0.00059   0.00079   0.00268   0.00371   2.05133
   A21        2.07127  -0.00007  -0.00001  -0.00009  -0.00006   2.07122
   A22        2.07750   0.00029  -0.00059   0.00137   0.00079   2.07829
   A23        2.10781  -0.00028   0.00115  -0.00184  -0.00070   2.10711
   A24        2.09762  -0.00001  -0.00055   0.00049  -0.00008   2.09755
   A25        2.07254   0.00012   0.00204  -0.00006   0.00199   2.07453
   A26        2.18032  -0.00054   0.00055  -0.00375  -0.00337   2.17695
   A27        2.02551   0.00043  -0.00243   0.00400   0.00172   2.02722
   A28        2.12016   0.00007  -0.00063   0.00030  -0.00039   2.11977
   A29        2.06539   0.00001  -0.00002   0.00028   0.00030   2.06569
   A30        2.09758  -0.00008   0.00065  -0.00058   0.00011   2.09769
   A31        2.09476  -0.00005   0.00011  -0.00035  -0.00025   2.09451
   A32        2.10326  -0.00009   0.00060  -0.00077  -0.00018   2.10308
   A33        2.08515   0.00014  -0.00071   0.00113   0.00042   2.08558
   A34        2.12950  -0.00035  -0.00083  -0.00117  -0.00204   2.12745
   A35        2.10446   0.00018  -0.00049   0.00103   0.00056   2.10502
   A36        2.04916   0.00017   0.00131   0.00018   0.00151   2.05067
   A37        2.13045   0.00100  -0.01314   0.00933  -0.00395   2.12650
   A38        2.12057  -0.00006  -0.00213   0.00058  -0.00155   2.11902
   A39        2.07792   0.00029  -0.00065   0.00164   0.00099   2.07891
   A40        2.08391  -0.00023   0.00270  -0.00205   0.00065   2.08456
   A41        2.09071   0.00009   0.00037  -0.00005   0.00031   2.09102
   A42        2.09638  -0.00002  -0.00024   0.00020  -0.00004   2.09634
   A43        2.09609  -0.00007  -0.00013  -0.00015  -0.00027   2.09582
   A44        2.09622   0.00008  -0.00117   0.00104  -0.00013   2.09609
   A45        2.10191  -0.00022   0.00007  -0.00129  -0.00123   2.10068
   A46        2.08475   0.00014   0.00118   0.00024   0.00142   2.08616
   A47        2.10067  -0.00007  -0.00138   0.00059  -0.00079   2.09988
   A48        2.08549  -0.00018   0.00290  -0.00244   0.00047   2.08596
   A49        2.09697   0.00025  -0.00153   0.00186   0.00032   2.09729
   A50        2.09556   0.00007  -0.00015   0.00034   0.00018   2.09574
   A51        2.09844  -0.00015   0.00070  -0.00111  -0.00041   2.09803
   A52        2.08918   0.00008  -0.00055   0.00077   0.00023   2.08941
   A53        2.09912   0.00005  -0.00039   0.00017  -0.00023   2.09889
   A54        2.09818  -0.00015   0.00066  -0.00108  -0.00042   2.09776
   A55        2.08589   0.00010  -0.00027   0.00091   0.00064   2.08653
   A56        2.07539   0.00041  -0.00140   0.00204   0.00063   2.07601
   A57        2.15986  -0.00048   0.00058  -0.00148  -0.00091   2.15896
   A58        2.04730   0.00007   0.00073  -0.00036   0.00037   2.04767
   A59        2.05113   0.00013  -0.00008   0.00021   0.00013   2.05126
   A60        2.12423  -0.00001  -0.00024   0.00023  -0.00000   2.12423
   A61        2.10772  -0.00012   0.00032  -0.00044  -0.00012   2.10760
   A62        2.11831  -0.00008  -0.00025   0.00004  -0.00021   2.11810
   A63        2.08032  -0.00009   0.00121  -0.00133  -0.00012   2.08020
   A64        2.08455   0.00017  -0.00096   0.00129   0.00033   2.08488
   A65        2.11324  -0.00007  -0.00045   0.00010  -0.00036   2.11288
   A66        2.10013  -0.00014   0.00237  -0.00192   0.00044   2.10057
   A67        2.06928   0.00021  -0.00188   0.00179  -0.00009   2.06919
   A68        2.12008  -0.00000   0.00015  -0.00002   0.00013   2.12021
   A69        2.08622  -0.00008   0.00071  -0.00090  -0.00019   2.08602
   A70        2.07685   0.00009  -0.00087   0.00092   0.00006   2.07691
   A71        2.11621  -0.00004  -0.00004  -0.00004  -0.00008   2.11613
   A72        2.08567  -0.00015   0.00116  -0.00149  -0.00033   2.08534
   A73        2.08131   0.00019  -0.00112   0.00153   0.00041   2.08172
   A74        1.94283   0.00003  -0.00010   0.00048   0.00039   1.94321
   A75        1.93771  -0.00019   0.00087  -0.00144  -0.00058   1.93713
   A76        1.93970  -0.00008   0.00076  -0.00070   0.00006   1.93975
   A77        1.88354   0.00009  -0.00047   0.00062   0.00015   1.88369
   A78        1.88722   0.00007  -0.00063   0.00075   0.00011   1.88733
   A79        1.87005   0.00010  -0.00050   0.00037  -0.00014   1.86991
    D1        0.77991  -0.00011   0.00771  -0.00387   0.00387   0.78378
    D2        2.82704   0.00001   0.00401  -0.00184   0.00222   2.82926
    D3       -1.29860   0.00002   0.00359  -0.00353   0.00019  -1.29841
    D4       -2.36641   0.00002   0.00660   0.00473   0.01133  -2.35508
    D5       -0.31928   0.00014   0.00291   0.00676   0.00968  -0.30960
    D6        1.83826   0.00015   0.00248   0.00506   0.00765   1.84591
    D7        0.04608   0.00025  -0.01308   0.01190  -0.00111   0.04498
    D8       -3.09089   0.00013  -0.01200   0.00352  -0.00841  -3.09929
    D9       -0.69197  -0.00013  -0.03251   0.00328  -0.02921  -0.72118
   D10        2.49256  -0.00020  -0.03024  -0.00162  -0.03185   2.46070
   D11        2.44499  -0.00001  -0.03358   0.01169  -0.02190   2.42309
   D12       -0.65367  -0.00008  -0.03130   0.00678  -0.02454  -0.67821
   D13       -1.95001  -0.00022  -0.00943  -0.00858  -0.01814  -1.96815
   D14        1.20120  -0.00031  -0.01366  -0.00873  -0.02250   1.17870
   D15        2.26971  -0.00017  -0.01347  -0.00963  -0.02313   2.24658
   D16       -0.86226  -0.00027  -0.01770  -0.00978  -0.02749  -0.88976
   D17        0.20863  -0.00016  -0.01226  -0.00906  -0.02134   0.18729
   D18       -2.92335  -0.00025  -0.01649  -0.00920  -0.02571  -2.94906
   D19        3.10415  -0.00000   0.00550  -0.00313   0.00238   3.10653
   D20       -0.10190   0.00004   0.00561  -0.00119   0.00443  -0.09747
   D21       -0.04838   0.00011   0.01028  -0.00292   0.00735  -0.04103
   D22        3.02875   0.00015   0.01039  -0.00098   0.00941   3.03816
   D23        2.77222   0.00007   0.00335   0.00241   0.00564   2.77785
   D24        0.00328   0.00041   0.03019   0.01173   0.04181   0.04509
   D25       -0.35939  -0.00004  -0.00103   0.00223   0.00110  -0.35829
   D26       -3.12832   0.00031   0.02581   0.01155   0.03727  -3.09105
   D27        2.59016   0.00002   0.00026  -0.00119  -0.00093   2.58923
   D28       -0.59080   0.00013  -0.00296   0.00507   0.00211  -0.58869
   D29       -0.48669  -0.00005   0.00021  -0.00328  -0.00307  -0.48976
   D30        2.61553   0.00007  -0.00301   0.00298  -0.00003   2.61550
   D31       -0.68970  -0.00053  -0.03011  -0.00962  -0.03968  -0.72938
   D32        2.52060  -0.00038  -0.03297  -0.00410  -0.03704   2.48355
   D33        2.82077  -0.00006  -0.00454   0.00086  -0.00382   2.81695
   D34       -0.25211   0.00009  -0.00740   0.00638  -0.00118  -0.25330
   D35       -3.07905   0.00015   0.00180   0.00334   0.00510  -3.07396
   D36       -0.04717   0.00021   0.00339   0.00578   0.00910  -0.03808
   D37       -0.00704   0.00002   0.00474  -0.00215   0.00257  -0.00447
   D38        3.02484   0.00009   0.00632   0.00029   0.00657   3.03141
   D39        3.09510  -0.00012  -0.00305  -0.00183  -0.00485   3.09025
   D40       -0.05725  -0.00011  -0.00180  -0.00188  -0.00368  -0.06092
   D41        0.01851   0.00004  -0.00573   0.00352  -0.00219   0.01632
   D42       -3.13383   0.00005  -0.00449   0.00346  -0.00101  -3.13485
   D43       -0.02737   0.00005  -0.00086   0.00187   0.00100  -0.02637
   D44        3.11918   0.00001   0.00063   0.00038   0.00101   3.12019
   D45        3.13822   0.00003  -0.00108   0.00125   0.00017   3.13839
   D46        0.00158  -0.00001   0.00041  -0.00024   0.00018   0.00176
   D47        0.03939   0.00000   0.00001  -0.00061  -0.00059   0.03880
   D48       -3.08930  -0.00010   0.00169  -0.00467  -0.00296  -3.09226
   D49       -3.12605   0.00001   0.00025  -0.00002   0.00022  -3.12583
   D50        0.02844  -0.00009   0.00193  -0.00409  -0.00215   0.02629
   D51       -0.02206  -0.00003  -0.00201   0.00079  -0.00122  -0.02327
   D52        3.10703   0.00006  -0.00365   0.00474   0.00108   3.10811
   D53       -3.06355  -0.00003  -0.00363  -0.00098  -0.00455  -3.06810
   D54        0.06553   0.00006  -0.00526   0.00297  -0.00226   0.06327
   D55        0.71027   0.00014   0.01412  -0.00894   0.00510   0.71536
   D56       -2.53839   0.00019   0.01592  -0.00677   0.00902  -2.52936
   D57       -0.00128  -0.00007   0.00380  -0.00341   0.00038  -0.00090
   D58        3.13541  -0.00003   0.00232  -0.00194   0.00037   3.13578
   D59       -3.13192  -0.00009   0.00254  -0.00336  -0.00081  -3.13273
   D60        0.00477  -0.00005   0.00106  -0.00189  -0.00083   0.00394
   D61       -3.08282  -0.00014   0.00507  -0.00752  -0.00244  -3.08526
   D62        0.03192  -0.00010   0.00840  -0.00793   0.00047   0.03239
   D63        0.01570  -0.00005   0.00272  -0.00251   0.00021   0.01591
   D64        3.13043  -0.00001   0.00605  -0.00292   0.00313   3.13356
   D65        3.09945   0.00010  -0.00449   0.00626   0.00176   3.10121
   D66       -0.05367   0.00012  -0.00542   0.00763   0.00220  -0.05147
   D67       -0.00013   0.00003  -0.00217   0.00140  -0.00077  -0.00089
   D68        3.12994   0.00005  -0.00309   0.00277  -0.00033   3.12961
   D69        0.00888  -0.00003   0.00253  -0.00201   0.00051   0.00940
   D70       -3.13255  -0.00003   0.00255  -0.00219   0.00036  -3.13218
   D71       -3.13635  -0.00000   0.00196  -0.00105   0.00091  -3.13543
   D72        0.00541  -0.00001   0.00199  -0.00123   0.00076   0.00617
   D73        0.00672   0.00000  -0.00196   0.00089  -0.00107   0.00565
   D74       -3.13588   0.00001  -0.00156   0.00076  -0.00080  -3.13668
   D75       -3.13124  -0.00002  -0.00140  -0.00007  -0.00147  -3.13271
   D76        0.00935  -0.00002  -0.00100  -0.00020  -0.00120   0.00815
   D77       -0.01905   0.00004  -0.00066   0.00136   0.00071  -0.01835
   D78        3.12354   0.00003  -0.00106   0.00150   0.00045   3.12398
   D79       -3.13405   0.00000  -0.00393   0.00179  -0.00214  -3.13620
   D80        0.00853   0.00000  -0.00433   0.00193  -0.00240   0.00613
   D81       -0.01216   0.00001  -0.00045   0.00086   0.00041  -0.01176
   D82        3.12927   0.00002  -0.00048   0.00104   0.00056   3.12983
   D83        3.14104  -0.00001   0.00046  -0.00049  -0.00004   3.14100
   D84       -0.00072  -0.00000   0.00043  -0.00031   0.00011  -0.00060
   D85        3.11713   0.00017  -0.00529   0.01007   0.00479   3.12192
   D86       -0.02439   0.00011  -0.00506   0.00728   0.00223  -0.02216
   D87        0.01237   0.00008  -0.00227   0.00425   0.00198   0.01435
   D88       -3.12914   0.00001  -0.00204   0.00145  -0.00059  -3.12973
   D89       -3.11590  -0.00018   0.00562  -0.01010  -0.00448  -3.12037
   D90       -0.00983  -0.00019   0.00626  -0.01116  -0.00488  -0.01471
   D91       -0.01309  -0.00006   0.00241  -0.00389  -0.00148  -0.01457
   D92        3.09298  -0.00007   0.00305  -0.00494  -0.00189   3.09109
   D93        0.00723   0.00003  -0.00210   0.00211   0.00000   0.00723
   D94       -3.12462   0.00001  -0.00129   0.00104  -0.00024  -3.12486
   D95        3.13334   0.00004  -0.00202   0.00237   0.00035   3.13368
   D96        0.00149   0.00001  -0.00120   0.00130   0.00010   0.00159
   D97       -0.00797  -0.00002   0.00225  -0.00175   0.00049  -0.00748
   D98        3.13399  -0.00001   0.00217  -0.00156   0.00061   3.13461
   D99       -3.13423  -0.00002   0.00217  -0.00202   0.00015  -3.13408
   D100       0.00773  -0.00002   0.00209  -0.00182   0.00027   0.00800
   D101       0.10291  -0.00004  -0.00307  -0.00215  -0.00522   0.09769
   D102      -1.99585  -0.00005  -0.00299  -0.00229  -0.00528  -2.00113
   D103       2.20768   0.00001  -0.00343  -0.00135  -0.00477   2.20291
   D104      -3.05466  -0.00004  -0.00299  -0.00187  -0.00486  -3.05952
   D105       1.12977  -0.00004  -0.00291  -0.00201  -0.00492   1.12484
   D106      -0.94989   0.00002  -0.00334  -0.00107  -0.00441  -0.95430
   D107      -0.00193  -0.00004  -0.00005  -0.00148  -0.00153  -0.00346
   D108       3.13929  -0.00004   0.00003  -0.00167  -0.00165   3.13765
   D109       3.13958   0.00003  -0.00028   0.00133   0.00105   3.14063
   D110      -0.00238   0.00003  -0.00021   0.00113   0.00092  -0.00145
   D111       0.00344   0.00001  -0.00024   0.00076   0.00052   0.00396
   D112       3.13534   0.00003  -0.00105   0.00181   0.00077   3.13610
   D113      -3.10325   0.00003  -0.00096   0.00187   0.00091  -3.10233
   D114       0.02865   0.00005  -0.00177   0.00292   0.00116   0.02981
         Item               Value     Threshold  Converged?
 Maximum Force            0.001135     0.000450     NO 
 RMS     Force            0.000315     0.000300     NO 
 Maximum Displacement     0.130026     0.001800     NO 
 RMS     Displacement     0.026064     0.001200     NO 
 Predicted change in Energy=-8.978418D-05
 Lowest energy point so far.  Saving SCF results.
 GradGradGradGradGradGradGradGradGradGradGradGradGradGradGradGradGradGrad

 Leave Link  103 at Thu Apr 24 15:52:54 2025, MaxMem= 16106127360 cpu:               4.0 elap:               0.2
 (Enter /cm/shared/apps/Gaussian/g16-C01/g16/l202.exe)
                          Input orientation:                          
 ---------------------------------------------------------------------
 Center     Atomic      Atomic             Coordinates (Angstroms)
 Number     Number       Type             X           Y           Z
 ---------------------------------------------------------------------
      1          6           0        1.518463    1.000480    0.172875
      2          6           0        0.795881    0.241316    1.268314
      3          1           0        1.496505   -0.484632    1.701851
      4          9           0        0.406391    1.087097    2.292449
      5          6           0       -0.387185   -0.489803    0.681932
      6          6           0       -1.656188   -0.158746    0.981586
      7          7           0       -0.004537   -1.513376   -0.168821
      8          1           0       -0.702600   -2.228799   -0.327328
      9          6           0        1.302105   -1.915941   -0.454822
     10          6           0        3.849378   -2.888743   -1.154864
     11          6           0        2.367370   -1.016926   -0.674798
     12          6           0        1.538110   -3.291805   -0.611323
     13          6           0        2.787766   -3.775303   -0.954651
     14          6           0        3.621692   -1.529141   -1.035601
     15          1           0        0.710926   -3.980400   -0.446558
     16          1           0        2.936214   -4.847775   -1.062184
     17          1           0        4.418928   -0.814541   -1.230994
     18          1           0        4.837323   -3.256219   -1.422156
     19          7           0        2.245515    0.384865   -0.678498
     20          6           0        1.397594    2.476530    0.070445
     21          6           0        1.202175    5.245792   -0.244747
     22          6           0        0.173112    3.122544    0.264769
     23          6           0        2.523987    3.228770   -0.274642
     24          6           0        2.428037    4.607215   -0.424544
     25          6           0        0.076685    4.500080    0.096430
     26          1           0       -0.713824    2.551495    0.526093
     27          1           0        3.479732    2.728912   -0.415147
     28          1           0        3.313528    5.184645   -0.682617
     29          1           0       -0.884288    4.991493    0.233826
     30          1           0        1.125220    6.324300   -0.367604
     31          6           0       -2.886524   -0.762137    0.449183
     32          6           0       -5.336472   -1.859812   -0.491843
     33          6           0       -4.026358   -0.817052    1.268211
     34          6           0       -3.008358   -1.255820   -0.856552
     35          6           0       -4.209712   -1.794585   -1.312128
     36          6           0       -5.220199   -1.354428    0.808962
     37          1           0       -3.968742   -0.431215    2.285409
     38          1           0       -2.170340   -1.194538   -1.548067
     39          1           0       -4.268492   -2.164038   -2.335266
     40          1           0       -6.082619   -1.383359    1.474707
     41          6           0       -6.638663   -2.431119   -0.981441
     42          1           0       -6.535146   -2.855413   -1.986165
     43          1           0       -7.417896   -1.657992   -1.019566
     44          1           0       -7.000448   -3.222290   -0.312034
     45          1           0       -1.782935    0.605194    1.743686
 ---------------------------------------------------------------------
                    Distance matrix (angstroms):
                    1          2          3          4          5
     1  C    0.000000
     2  C    1.516061   0.000000
     3  H    2.131620   1.098102   0.000000
     4  F    2.395162   1.384161   2.001871   0.000000
     5  C    2.472160   1.509312   2.142089   2.389590   0.000000
     6  C    3.475087   2.500981   3.250301   2.743122   1.345274
     7  N    2.959013   2.405197   2.609761   3.604050   1.384884
     8  H    3.951147   3.300452   3.463487   4.369011   2.035240
     9  C    2.991041   2.806995   2.595703   4.167498   2.485916
    10  C    4.724628   4.999291   4.413228   6.288516   5.203576
    11  C    2.347151   2.797934   2.586543   4.132422   3.115469
    12  C    4.363377   4.070243   3.637681   5.374706   3.637373
    13  C    5.068584   5.004238   4.421863   6.313283   4.853166
    14  C    3.504707   4.053117   3.619539   5.315900   4.483441
    15  H    5.083795   4.557509   4.177701   5.768399   3.829309
    16  H    6.143083   5.992587   5.361872   7.271608   5.751421
    17  H    3.698357   4.526350   4.153429   5.668450   5.182997
    18  H    5.628360   5.983697   5.348101   7.231587   6.275008
    19  N    1.277663   2.431486   2.642556   3.563992   3.089809
    20  C    1.484529   2.606364   3.382270   2.801840   3.515463
    21  C    4.277513   5.243969   6.059177   4.936130   6.023441
    22  C    2.514273   3.113907   4.102230   2.882524   3.679267
    23  C    2.485283   3.780470   4.330312   3.957390   4.818479
    24  C    3.767330   4.958909   5.596089   4.884704   5.927002
    25  C    3.785733   4.475224   5.425921   4.071813   5.045485
    26  H    2.741080   2.857802   3.935229   2.553303   3.062755
    27  H    2.679519   4.028056   4.329172   4.412715   5.149442
    28  H    4.632641   5.880577   6.413109   5.838867   6.910617
    29  H    4.658875   5.143668   6.149082   4.598705   5.522003
    30  H    5.365615   6.307725   7.126153   5.917845   7.058392
    31  C    4.752586   3.903587   4.566960   4.202449   2.524883
    32  C    7.457429   6.717041   7.307050   7.029724   5.267838
    33  C    5.937021   4.937016   5.549825   4.931948   3.700594
    34  C    5.161659   4.607462   5.237743   5.202498   3.134369
    35  C    6.544434   5.988283   6.584904   6.527287   4.504492
    36  C    7.166573   6.241043   6.831391   6.310332   4.911389
    37  H    6.051609   4.918171   5.496573   4.631102   3.924554
    38  H    4.624610   4.334991   4.950928   5.157031   2.940951
    39  H    7.056472   6.664788   7.235600   7.337586   5.193371
    40  H    8.071797   7.070780   7.635602   6.991359   5.819356
    41  C    8.924518   8.214362   8.784635   8.528129   6.753998
    42  H    9.186402   8.597983   9.150381   9.057309   7.107199
    43  H    9.399356   8.735439   9.394116   8.928853   7.327391
    44  H    9.520439   8.676220   9.151432   8.956305   7.224244
    45  H    3.677354   2.647391   3.456038   2.307925   2.067476
                    6          7          8          9         10
     6  C    0.000000
     7  N    2.426193   0.000000
     8  H    2.628252   1.012050   0.000000
     9  C    3.728606   1.396843   2.032972   0.000000
    10  C    6.506041   4.209107   4.673419   2.815138   0.000000
    11  C    4.434986   2.475565   3.318747   1.411172   2.435264
    12  C    4.749417   2.395491   2.496280   1.404703   2.408289
    13  C    6.047911   3.678423   3.868832   2.431921   1.397531
    14  C    5.814039   3.728418   4.437417   2.422272   1.383684
    15  H    4.716764   2.583647   2.253969   2.147452   3.397542
    16  H    6.874166   4.534791   4.543128   3.410990   2.163392
    17  H    6.498662   4.602567   5.389506   3.395601   2.152324
    18  H    7.585381   5.296410   5.739772   3.902543   1.087437
    19  N    4.274890   2.987612   3.955495   2.496750   3.676385
    20  C    4.135268   4.235867   5.168090   4.424797   6.024847
    21  C    6.235636   6.866460   7.713916   7.165510   8.602712
    22  C    3.824529   4.659540   5.454752   5.213326   7.187897
    23  C    5.525146   5.375183   6.340245   5.290890   6.321031
    24  C    6.432144   6.591240   7.519403   6.619683   7.664396
    25  C    5.048862   6.019852   6.787096   6.555217   8.390093
    26  H    2.905327   4.184396   4.855890   4.998415   7.296891
    27  H    6.055337   5.495254   6.486795   5.130136   5.678193
    28  H    7.484616   7.492465   8.438878   7.383498   8.104922
    29  H    5.261172   6.576428   7.244344   7.277857   9.296998
    30  H    7.182369   7.921177   8.746317   8.242601   9.639554
    31  C    1.470122   3.041732   2.742917   4.437691   7.243465
    32  C    4.313827   5.352933   4.651450   6.638917   9.267046
    33  C    2.476535   4.327236   3.947929   5.706918   8.496494
    34  C    2.531934   3.092289   2.557986   4.379183   7.055776
    35  C    3.802312   4.366890   3.668544   5.579411   8.134547
    36  C    3.763194   5.308903   4.739661   6.667301   9.405741
    37  H    2.668726   4.786359   4.552514   6.123325   8.888077
    38  H    2.781432   2.587408   2.171213   3.711264   6.265936
    39  H    4.674061   4.826817   4.092872   5.884656   8.235191
    40  H    4.619105   6.297711   5.736437   7.651201  10.383900
    41  C    5.817406   6.746423   5.975420   7.974868  10.499452
    42  H    6.315361   6.910329   6.096145   8.040530  10.417797
    43  H    6.280893   7.463415   6.774970   8.742075  11.335101
    44  H    6.294431   7.203031   6.375747   8.405909  10.887623
    45  H    1.086492   3.362844   3.672566   4.550498   7.234096
                   11         12         13         14         15
    11  C    0.000000
    12  C    2.422142   0.000000
    13  C    2.804227   1.383215   0.000000
    14  C    1.402094   2.761939   2.397337   0.000000
    15  H    3.402657   1.088827   2.147903   3.850740   0.000000
    16  H    3.892179   2.139863   1.088025   3.388793   2.466423
    17  H    2.135229   3.849667   3.391631   1.088309   4.938348
    18  H    3.416671   3.397576   2.165339   2.147086   4.301555
    19  N    1.407082   3.744707   4.204437   2.384283   4.632958
    20  C    3.701363   5.810184   6.486047   4.713317   6.513889
    21  C    6.384690   8.552063   9.186850   7.237350   9.241464
    22  C    4.778365   6.616239   7.476877   5.934800   7.158704
    23  C    4.267387   6.603272   7.041948   4.941836   7.435649
    24  C    5.630033   7.951186   8.406962   6.281168   8.757630
    25  C    6.023238   7.959281   8.771356   7.085202   8.521481
    26  H    4.865134   6.364674   7.381199   6.155257   6.755858
    27  H    3.916130   6.329092   6.563131   4.305362   7.258246
    28  H    6.273338   8.660681   8.979482   6.730119   9.530336
    29  H    6.892023   8.671523   9.578787   8.027078   9.137970
    30  H    7.451907   9.628050  10.252349   8.267717  10.313327
    31  C    5.378815   5.205888   6.576281   6.719357   4.909298
    32  C    7.751974   7.023158   8.359817   8.980742   6.408585
    33  C    6.685431   6.373409   7.754008   8.019183   5.948870
    34  C    5.384103   4.987559   6.320797   6.638097   4.628661
    35  C    6.653492   5.980824   7.281190   7.840780   5.453410
    36  C    7.738647   7.172543   8.549764   9.033935   6.606838
    37  H    7.017991   6.848317   8.205565   8.357586   6.477627
    38  H    4.624388   4.362181   5.620970   5.824279   4.156446
    39  H    6.935971   6.161207   7.368382   8.021673   5.626810
    40  H    8.726795   8.128296   9.502994  10.024797   7.522508
    41  C    9.121546   8.230272   9.521823  10.300067   7.530128
    42  H    9.184471   8.201103   9.424802  10.287076   7.492766
    43  H    9.812301   9.112960  10.423183  11.040352   8.473468
    44  H    9.630744   8.544084   9.824861  10.780545   7.749717
    45  H    5.070047   5.635779   6.881939   6.441259   5.660758
                   16         17         18         19         20
    16  H    0.000000
    17  H    4.300455   0.000000
    18  H    2.505363   2.484631   0.000000
    19  N    5.291956   2.543137   4.530782   0.000000
    20  C    7.569389   4.653316   6.850110   2.378014   0.000000
    21  C   10.274006   6.931653   9.321201   4.990522   2.793984
    22  C    8.539410   5.980376   8.080173   3.560828   1.398017
    23  C    8.125315   4.566593   6.980215   2.885905   1.397753
    24  C    9.490083   5.831761   8.284533   4.233916   2.417984
    25  C    9.843866   6.990159   9.226590   4.715860   2.416657
    26  H    8.402059   6.384567   8.266829   3.860443   2.161324
    27  H    7.623665   3.755497   6.219238   2.662180   2.152857
    28  H   10.046686   6.124775   8.609127   4.917170   3.401734
    29  H   10.634241   7.998739  10.173685   5.643494   3.399811
    30  H   11.339198   7.909299  10.328512   6.052158   3.882192
    31  C    7.271928   7.496356   8.329475   5.378206   5.383871
    32  C    8.814224   9.839042  10.311233   7.909484   8.029176
    33  C    8.375851   8.807319   9.578749   6.676127   6.457676
    34  C    6.948551   7.449799   8.116417   5.506972   5.848263
    35  C    7.774877   8.684497   9.165005   6.842620   7.183022
    36  C    9.068172   9.867404  10.476089   7.808622   7.682241
    37  H    8.853858   9.103023   9.963607   6.933089   6.492966
    38  H    6.297549   6.607828   7.305733   4.769743   5.369029
    39  H    7.793008   8.860690   9.216425   7.188469   7.708881
    40  H    9.988861  10.859413  11.451836   8.781841   8.533714
    41  C    9.875475  11.177920  11.514046   9.324707   9.474856
    42  H    9.722649  11.168132  11.393498   9.450365   9.776892
    43  H   10.834395  11.868719  12.365548   9.882869   9.797717
    44  H   10.096641  11.706574  11.889757   9.931450  10.156276
    45  H    7.738097   7.023352   8.292218   4.705734   4.051839
                   21         22         23         24         25
    21  C    0.000000
    22  C    2.413868   0.000000
    23  C    2.411733   2.414304   0.000000
    24  C    1.393861   2.786412   1.389887   0.000000
    25  C    1.392556   1.391130   2.782662   2.410757   0.000000
    26  H    3.394773   1.086758   3.403425   3.873111   2.146276
    27  H    3.398674   3.398671   1.087680   2.152712   3.870332
    28  H    2.157146   3.874534   2.148317   1.088173   3.398925
    29  H    2.155696   2.147562   3.870668   3.398914   1.088041
    30  H    1.088208   3.399655   3.398161   2.156145   2.154653
    31  C    7.300287   4.948345   6.762018   7.605123   6.049460
    32  C    9.659428   7.466715   9.366305  10.105175   8.372369
    33  C    8.147679   5.844900   7.852140   8.599262   6.817619
    34  C    7.770061   5.527132   7.145420   8.007260   6.599702
    35  C    8.943977   6.773027   8.464820   9.264478   7.744679
    36  C    9.269309   7.030450   9.063792   9.775390   7.927166
    37  H    8.085077   5.819548   7.880665   8.581865   6.743500
    38  H    7.385821   5.235966   6.574495   7.487838   6.338941
    39  H    9.444789   7.378074   8.914390   9.713096   8.318906
    40  H    9.998519   7.803927   9.919961  10.579480   8.628530
    41  C   10.998018   8.876738  10.792964  11.491446   9.710779
    42  H   11.337027   9.263012  11.046017  11.767248  10.107265
    43  H   11.071052   9.062364  11.102991  11.685430   9.764018
    44  H   11.789654   9.594247  11.503584  12.256024  10.482731
    45  H    5.865142   3.514309   5.431978   6.200781   4.619717
                   26         27         28         29         30
    26  H    0.000000
    27  H    4.301549   0.000000
    28  H    4.961252   2.475841   0.000000
    29  H    2.463345   4.958337   4.301027   0.000000
    30  H    4.291251   4.298000   2.487316   2.485199   0.000000
    31  C    3.963167   7.311887   8.665207   6.095866   8.184058
    32  C    6.470293   9.939201  11.157207   8.202982  10.428259
    33  C    4.782335   8.470475   9.679877   6.684441   8.956202
    34  C    4.655346   7.626811   9.026411   6.688013   8.647761
    35  C    5.872708   8.966278  10.281297   7.713577   9.760631
    36  C    5.970232   9.688184  10.853976   7.707245  10.030530
    37  H    4.752498   8.529898   9.663256   6.567238   8.867013
    38  H    4.522868   6.971391   8.456701   6.564758   8.293801
    39  H    6.561958   9.362842  10.687443   8.321941  10.247718
    40  H    6.723607  10.579266  11.665346   8.318724  10.712379
    41  C    7.886876  11.372270  12.535360   9.470210  11.718022
    42  H    8.332699  11.573701  12.780381   9.921416  12.065160
    43  H    8.065570  11.763016  12.731798   9.406098  11.710118
    44  H    8.576752  12.052452  13.311348  10.255321  12.536624
    45  H    2.532512   6.071771   7.268580   4.725131   6.754487
                   31         32         33         34         35
    31  C    0.000000
    32  C    2.844761   0.000000
    33  C    1.404651   2.429307   0.000000
    34  C    1.401253   2.432680   2.396551   0.000000
    35  C    2.432898   1.395246   2.765382   1.393222   0.000000
    36  C    2.434398   1.400366   1.387422   2.770542   2.390365
    37  H    2.156950   3.409501   1.089441   3.387363   3.854752
    38  H    2.165385   3.403320   3.393923   1.088220   2.138869
    39  H    3.410033   2.152056   3.854614   2.144620   1.089386
    40  H    3.413597   2.156631   2.142791   3.860325   3.382800
    41  C    4.348647   1.503928   3.806610   3.817857   2.532653
    42  H    4.860573   2.158944   4.586926   4.033975   2.643355
    43  H    4.846969   2.156745   4.176557   4.430839   3.224390
    44  H    4.853470   2.158122   4.138544   4.483333   3.290400
    45  H    2.182485   4.868415   2.698482   3.424365   4.581068
                   36         37         38         39         40
    36  C    0.000000
    37  H    2.144379   0.000000
    38  H    3.857822   4.302609   0.000000
    39  H    3.383399   4.944003   2.441691   0.000000
    40  H    1.089872   2.456072   4.947599   4.291435   0.000000
    41  C    2.525242   4.669090   4.670771   2.742605   2.727572
    42  H    3.434353   5.541616   4.690625   2.395326   3.788055
    43  H    2.874985   4.931987   5.294425   3.450491   2.842496
    44  H    2.813330   4.871144   5.382331   3.560470   2.723329
    45  H    4.065540   2.478983   3.771572   5.521277   4.744889
                   41         42         43         44         45
    41  C    0.000000
    42  H    1.095542   0.000000
    43  H    1.098354   1.774085   0.000000
    44  H    1.097700   1.775900   1.766887   0.000000
    45  H    6.342208   6.962119   6.671608   6.789555   0.000000
 Stoichiometry    C23H19FN2
 Framework group  C1[X(C23H19FN2)]
 Deg. of freedom   129
 Full point group                 C1      NOp   1
 RotChk:  IX=0 Diff= 9.87D-03
 Largest Abelian subgroup         C1      NOp   1
 Largest concise Abelian subgroup C1      NOp   1
                         Standard orientation:                         
 ---------------------------------------------------------------------
 Center     Atomic      Atomic             Coordinates (Angstroms)
 Number     Number       Type             X           Y           Z
 ---------------------------------------------------------------------
      1          6           0       -2.062319   -0.166466    0.211930
      2          6           0       -1.071288   -0.010174    1.348536
      3          1           0       -1.363104    0.868139    1.939499
      4          9           0       -1.108661   -1.100235    2.200752
      5          6           0        0.314055    0.198929    0.787177
      6          6           0        1.292971   -0.712178    0.933357
      7          7           0        0.438870    1.412588    0.131926
      8          1           0        1.386103    1.753461    0.028005
      9          6           0       -0.540915    2.401029    0.012862
     10          6           0       -2.365486    4.516998   -0.331544
     11          6           0       -1.899282    2.128004   -0.254915
     12          6           0       -0.123826    3.740541    0.083100
     13          6           0       -1.016082    4.784076   -0.084823
     14          6           0       -2.782625    3.201783   -0.435397
     15          1           0        0.926614    3.945238    0.283648
     16          1           0       -0.659334    5.809817   -0.018611
     17          1           0       -3.818318    2.965995   -0.672376
     18          1           0       -3.077606    5.328337   -0.462435
     19          7           0       -2.430045    0.844097   -0.477971
     20          6           0       -2.627980   -1.498391   -0.119474
     21          6           0       -3.717332   -3.962382   -0.860020
     22          6           0       -1.832475   -2.648009   -0.120763
     23          6           0       -3.974025   -1.594045   -0.483792
     24          6           0       -4.517433   -2.821123   -0.845418
     25          6           0       -2.375076   -3.871389   -0.500462
     26          1           0       -0.782301   -2.589596    0.152669
     27          1           0       -4.596917   -0.702460   -0.472431
     28          1           0       -5.569225   -2.886334   -1.116715
     29          1           0       -1.743684   -4.757388   -0.514033
     30          1           0       -4.140833   -4.922364   -1.148599
     31          6           0        2.662228   -0.645487    0.402369
     32          6           0        5.341647   -0.623930   -0.553095
     33          6           0        3.703026   -1.247741    1.128367
     34          6           0        2.993662   -0.046409   -0.820237
     35          6           0        4.307780   -0.036383   -1.282902
     36          6           0        5.009820   -1.234937    0.662465
     37          1           0        3.477457   -1.732283    2.077693
     38          1           0        2.218777    0.393135   -1.445199
     39          1           0        4.526906    0.434267   -2.240627
     40          1           0        5.791628   -1.709469    1.255269
     41          6           0        6.760293   -0.624898   -1.052336
     42          1           0        6.860014   -0.036347   -1.970963
     43          1           0        7.101196   -1.646744   -1.266810
     44          1           0        7.444126   -0.206453   -0.302521
     45          1           0        1.058656   -1.568128    1.560183
 ---------------------------------------------------------------------
 Rotational constants (GHZ):           0.2425319           0.1417238           0.0985133
 Leave Link  202 at Thu Apr 24 15:52:54 2025, MaxMem= 16106127360 cpu:               0.3 elap:               0.0
 (Enter /cm/shared/apps/Gaussian/g16-C01/g16/l301.exe)
 Basis read from rwf:  (5D, 7F)
 No pseudopotential information found on rwf file.
 There are   821 symmetry adapted cartesian basis functions of A   symmetry.
 There are   769 symmetry adapted basis functions of A   symmetry.
   769 basis functions,  1145 primitive gaussians,   821 cartesian basis functions
    90 alpha electrons       90 beta electrons
       nuclear repulsion energy      2132.1606912248 Hartrees.
 IExCor= 4639 DFT=T Ex+Corr=wB97XD ExCW=0 ScaHFX=  1.000000
 ScaDFX=  1.000000  1.000000  1.000000  1.000000 ScalE2=  1.000000  1.000000
 IRadAn=      5 IRanWt=     -1 IRanGd=            0 ICorTp=0 IEmpDi=121
 HFx  wShort=  0.000000 wLong=  0.200000 cFull=  0.222036 cShort=  0.000000 cLong=  0.777964
 DFx  wShort=  0.000000 wLong=  0.200000 cFull=  0.000000 cShort=  0.000000 cLong=  1.000000
 NAtoms=   45 NActive=   45 NUniq=   45 SFac= 1.00D+00 NAtFMM=   60 NAOKFM=F Big=F
 Integral buffers will be    131072 words long.
 Raffenetti 2 integral format.
 Two-electron integral symmetry is turned on.
 R6Disp:  Grimme-D2 Dispersion energy=       -0.0334563210 Hartrees.
 Nuclear repulsion after empirical dispersion term =     2132.1272349038 Hartrees.
 No density basis found on file    724.
 ------------------------------------------------------------------------------
 Polarizable Continuum Model (PCM)
 =================================
 Model                : PCM.
 Atomic radii         : SMD-Coulomb.
 Polarization charges : Total charges.
 Charge compensation  : None.
 Solution method      : On-the-fly selection.
 Cavity type          : VdW (van der Waals Surface) (Alpha=1.000).
 Cavity algorithm     : GePol (No added spheres)
                        Default sphere list used, NSphG=   45.
                        Lebedev-Laikov grids with approx.  5.0 points / Ang**2.
                        Smoothing algorithm: York/Karplus (Gamma=1.0000).
                        Polarization charges: spherical gaussians, with
                                              point-specific exponents (IZeta= 3).
                        Self-potential: point-specific (ISelfS= 7).
                        Self-field    : sphere-specific E.n sum rule (ISelfD= 2).
 1st derivatives      : Analytical E(r).r(x)/FMM algorithm (CHGder, D1EAlg=3).
                        Cavity 1st derivative terms included.
 Solvent              : Ethanol, Eps=  24.852000 Eps(inf)=   1.852593
 ------------------------------------------------------------------------------
 GePol: Number of generator spheres                  =      45
 GePol: Total number of spheres                      =      45
 GePol: Number of exposed spheres                    =      45 (100.00%)
 GePol: Number of points                             =    3375
 GePol: Average weight of points                     =       0.11
 GePol: Minimum weight of points                     =   0.12D-10
 GePol: Maximum weight of points                     =    0.21501
 GePol: Number of points with low weight             =     171
 GePol: Fraction of low-weight points (<1% of avg)   =       5.07%
 GePol: Cavity surface area                          =    368.777 Ang**2
 GePol: Cavity volume                                =    355.585 Ang**3
 ------------------------------------------------------------------------------
 Atomic radii for non-electrostatic terms: SMD-CDS.
 ------------------------------------------------------------------------------
 PCM non-electrostatic energy =        -0.0046439510 Hartrees.
 Nuclear repulsion after PCM non-electrostatic terms =     2132.1225909528 Hartrees.
 Leave Link  301 at Thu Apr 24 15:52:54 2025, MaxMem= 16106127360 cpu:               0.4 elap:               0.1
 (Enter /cm/shared/apps/Gaussian/g16-C01/g16/l302.exe)
 NPDir=0 NMtPBC=     1 NCelOv=     1 NCel=       1 NClECP=     1 NCelD=      1
         NCelK=      1 NCelE2=     1 NClLst=     1 CellRange=     0.0.
 One-electron integrals computed using PRISM.
 One-electron integral symmetry used in STVInt
 NBasis=   769 RedAO= T EigKep=  1.01D-06  NBF=   769
 NBsUse=   764 1.00D-06 EigRej=  8.46D-07 NBFU=   764
 Precomputing XC quadrature grid using
 IXCGrd= 4 IRadAn=           5 IRanWt=          -1 IRanGd=           0 AccXCQ= 0.00D+00.
 Generated NRdTot=       0 NPtTot=           0 NUsed=           0 NTot=          32
 NSgBfM=   813   813   813   813   813 MxSgAt=    45 MxSgA2=    45.
 Leave Link  302 at Thu Apr 24 15:52:57 2025, MaxMem= 16106127360 cpu:              41.0 elap:               2.6
 (Enter /cm/shared/apps/Gaussian/g16-C01/g16/l303.exe)
 DipDrv:  MaxL=1.
 Leave Link  303 at Thu Apr 24 15:52:57 2025, MaxMem= 16106127360 cpu:               1.1 elap:               0.2
 (Enter /cm/shared/apps/Gaussian/g16-C01/g16/l401.exe)
 Initial guess from the checkpoint file:  "5_global_opt.chk"
 B after Tr=    -0.000000   -0.000000    0.000000
         Rot=    0.999994   -0.000312   -0.000238    0.003539 Ang=  -0.41 deg.
 Guess basis will be translated and rotated to current coordinates.
 JPrj=2 DoOrth=T DoCkMO=T.
 Generating alternative initial guess.
 ExpMin= 2.65D-02 ExpMax= 2.93D+03 ExpMxC= 4.41D+02 IAcc=3 IRadAn=         5 AccDes= 0.00D+00
 Harris functional with IExCor= 4639 and IRadAn=       5 diagonalized for initial guess.
 HarFok:  IExCor= 4639 AccDes= 0.00D+00 IRadAn=         5 IDoV= 1 UseB2=F ITyADJ=14
 ICtDFT=  3500011 ScaDFX=  1.000000  1.000000  1.000000  1.000000
 FoFCou: FMM=F IPFlag=           0 FMFlag=      100000 FMFlg1=           0
         NFxFlg=           0 DoJE=T BraDBF=F KetDBF=T FulRan=T
         wScrn=  0.000000 ICntrl=       500 IOpCl=  0 I1Cent=   200000004 NGrid=           0
         NMat0=    1 NMatS0=      1 NMatT0=    0 NMatD0=    1 NMtDS0=    0 NMtDT0=    0
 Petite list used in FoFCou.
 Harris En= -1048.72105404536    
 Leave Link  401 at Thu Apr 24 15:53:07 2025, MaxMem= 16106127360 cpu:             259.9 elap:               9.6
 (Enter /cm/shared/apps/Gaussian/g16-C01/g16/l502.exe)
 Integral symmetry usage will be decided dynamically.
 Closed shell SCF:
 Using DIIS extrapolation, IDIIS=  1040.
 NGot= 16106127360 LenX= 16104737818 LenY= 16104062956
 Requested convergence on RMS density matrix=1.00D-08 within 128 cycles.
 Requested convergence on MAX density matrix=1.00D-06.
 Requested convergence on             energy=1.00D-06.
 No special actions if energy rises.
 Fock matrices will be formed incrementally for  20 cycles.

 Cycle   1  Pass 1  IDiag  1:
 FoFJK:  IHMeth= 1 ICntrl=       0 DoSepK=T KAlg= 0 I1Cent=           0 FoldK=F
 IRaf=         1 NMat=       1 IRICut=       1 DoRegI=T DoRafI=F ISym2E= 0 IDoP0=0 IntGTp=1.
 FoFCou: FMM=F IPFlag=           0 FMFlag=      100000 FMFlg1=           0
         NFxFlg=           0 DoJE=T BraDBF=F KetDBF=F FulRan=T
         wScrn=  0.000000 ICntrl=       500 IOpCl=  0 I1Cent=           0 NGrid=           0
         NMat0=    1 NMatS0=      1 NMatT0=    0 NMatD0=    1 NMtDS0=    0 NMtDT0=    0
 Symmetry not used in FoFCou.
 Inv3:  Mode=1 IEnd=    34171875.
 Iteration    1 A*A^-1 deviation from unit magnitude is 1.27D-14 for    571.
 Iteration    1 A*A^-1 deviation from orthogonality  is 4.93D-15 for   3371   1938.
 Iteration    1 A^-1*A deviation from unit magnitude is 1.29D-14 for    571.
 Iteration    1 A^-1*A deviation from orthogonality  is 5.46D-14 for   2795   2776.
 E= -1096.70583440716    
 DIIS: error= 3.08D-03 at cycle   1 NSaved=   1.
 NSaved= 1 IEnMin= 1 EnMin= -1096.70583440716     IErMin= 1 ErrMin= 3.08D-03
 ErrMax= 3.08D-03  0.00D+00 EMaxC= 1.00D-01 BMatC= 8.43D-03 BMatP= 8.43D-03
 IDIUse=3 WtCom= 9.69D-01 WtEn= 3.08D-02
 Coeff-Com:  0.100D+01
 Coeff-En:   0.100D+01
 Coeff:      0.100D+01
 Gap=     0.466 Goal=   None    Shift=    0.000
 GapD=    0.466 DampG=2.000 DampE=1.000 DampFc=2.0000 IDamp=-1.
 RMSDP=2.64D-02 MaxDP=2.49D+00              OVMax= 1.21D-02

 Cycle   2  Pass 1  IDiag  1:
 RMSU=  2.64D-02    CP:  1.01D+00
 E= -1096.71356053289     Delta-E=       -0.007726125724 Rises=F Damp=F
 DIIS: error= 3.10D-04 at cycle   2 NSaved=   2.
 NSaved= 2 IEnMin= 2 EnMin= -1096.71356053289     IErMin= 2 ErrMin= 3.10D-04
 ErrMax= 3.10D-04  0.00D+00 EMaxC= 1.00D-01 BMatC= 1.37D-04 BMatP= 8.43D-03
 IDIUse=3 WtCom= 9.97D-01 WtEn= 3.10D-03
 Coeff-Com: -0.564D-01 0.106D+01
 Coeff-En:   0.000D+00 0.100D+01
 Coeff:     -0.562D-01 0.106D+01
 Gap=     0.262 Goal=   None    Shift=    0.000
 RMSDP=4.62D-03 MaxDP=5.61D-01 DE=-7.73D-03 OVMax= 3.74D-03

 Cycle   3  Pass 1  IDiag  1:
 RMSU=  1.43D-03    CP:  1.00D+00  1.17D+00
 E= -1096.71390990456     Delta-E=       -0.000349371672 Rises=F Damp=F
 DIIS: error= 9.04D-05 at cycle   3 NSaved=   3.
 NSaved= 3 IEnMin= 3 EnMin= -1096.71390990456     IErMin= 3 ErrMin= 9.04D-05
 ErrMax= 9.04D-05  0.00D+00 EMaxC= 1.00D-01 BMatC= 4.42D-05 BMatP= 1.37D-04
 IDIUse=1 WtCom= 1.00D+00 WtEn= 0.00D+00
 Coeff-Com: -0.282D-01 0.334D+00 0.694D+00
 Coeff:     -0.282D-01 0.334D+00 0.694D+00
 Gap=     0.262 Goal=   None    Shift=    0.000
 RMSDP=2.69D-04 MaxDP=3.14D-02 DE=-3.49D-04 OVMax= 1.35D-03

 Cycle   4  Pass 1  IDiag  1:
 RMSU=  1.35D-04    CP:  1.00D+00  1.17D+00  1.06D+00
 E= -1096.71395496313     Delta-E=       -0.000045058567 Rises=F Damp=F
 DIIS: error= 5.28D-05 at cycle   4 NSaved=   4.
 NSaved= 4 IEnMin= 4 EnMin= -1096.71395496313     IErMin= 4 ErrMin= 5.28D-05
 ErrMax= 5.28D-05  0.00D+00 EMaxC= 1.00D-01 BMatC= 1.04D-05 BMatP= 4.42D-05
 IDIUse=1 WtCom= 1.00D+00 WtEn= 0.00D+00
 Coeff-Com:  0.422D-02-0.159D+00 0.277D+00 0.878D+00
 Coeff:      0.422D-02-0.159D+00 0.277D+00 0.878D+00
 Gap=     0.262 Goal=   None    Shift=    0.000
 RMSDP=1.47D-04 MaxDP=1.29D-02 DE=-4.51D-05 OVMax= 8.04D-04

 Cycle   5  Pass 1  IDiag  1:
 RMSU=  8.77D-05    CP:  1.00D+00  1.18D+00  1.10D+00  1.02D+00
 E= -1096.71396894506     Delta-E=       -0.000013981929 Rises=F Damp=F
 DIIS: error= 1.55D-05 at cycle   5 NSaved=   5.
 NSaved= 5 IEnMin= 5 EnMin= -1096.71396894506     IErMin= 5 ErrMin= 1.55D-05
 ErrMax= 1.55D-05  0.00D+00 EMaxC= 1.00D-01 BMatC= 5.87D-07 BMatP= 1.04D-05
 IDIUse=1 WtCom= 1.00D+00 WtEn= 0.00D+00
 Coeff-Com:  0.272D-02-0.748D-01 0.806D-01 0.342D+00 0.650D+00
 Coeff:      0.272D-02-0.748D-01 0.806D-01 0.342D+00 0.650D+00
 Gap=     0.262 Goal=   None    Shift=    0.000
 RMSDP=2.90D-05 MaxDP=3.22D-03 DE=-1.40D-05 OVMax= 1.71D-04

 Cycle   6  Pass 1  IDiag  1:
 RMSU=  1.53D-05    CP:  1.00D+00  1.18D+00  1.10D+00  1.02D+00  1.11D+00
 E= -1096.71396962777     Delta-E=       -0.000000682714 Rises=F Damp=F
 DIIS: error= 4.96D-06 at cycle   6 NSaved=   6.
 NSaved= 6 IEnMin= 6 EnMin= -1096.71396962777     IErMin= 6 ErrMin= 4.96D-06
 ErrMax= 4.96D-06  0.00D+00 EMaxC= 1.00D-01 BMatC= 7.69D-08 BMatP= 5.87D-07
 IDIUse=1 WtCom= 1.00D+00 WtEn= 0.00D+00
 Coeff-Com: -0.101D-03 0.127D-01-0.384D-01-0.906D-01 0.199D+00 0.918D+00
 Coeff:     -0.101D-03 0.127D-01-0.384D-01-0.906D-01 0.199D+00 0.918D+00
 Gap=     0.262 Goal=   None    Shift=    0.000
 RMSDP=2.76D-05 MaxDP=3.10D-03 DE=-6.83D-07 OVMax= 1.14D-04

 Cycle   7  Pass 1  IDiag  1:
 RMSU=  8.14D-06    CP:  1.00D+00  1.18D+00  1.09D+00  1.04D+00  1.20D+00
                    CP:  1.14D+00
 E= -1096.71396976099     Delta-E=       -0.000000133224 Rises=F Damp=F
 DIIS: error= 1.40D-06 at cycle   7 NSaved=   7.
 NSaved= 7 IEnMin= 7 EnMin= -1096.71396976099     IErMin= 7 ErrMin= 1.40D-06
 ErrMax= 1.40D-06  0.00D+00 EMaxC= 1.00D-01 BMatC= 1.12D-08 BMatP= 7.69D-08
 IDIUse=1 WtCom= 1.00D+00 WtEn= 0.00D+00
 Coeff-Com: -0.260D-03 0.116D-01-0.239D-01-0.668D-01 0.402D-01 0.409D+00
 Coeff-Com:  0.630D+00
 Coeff:     -0.260D-03 0.116D-01-0.239D-01-0.668D-01 0.402D-01 0.409D+00
 Coeff:      0.630D+00
 Gap=     0.262 Goal=   None    Shift=    0.000
 RMSDP=3.61D-06 MaxDP=3.22D-04 DE=-1.33D-07 OVMax= 3.51D-05

 Cycle   8  Pass 1  IDiag  1:
 RMSU=  2.64D-06    CP:  1.00D+00  1.18D+00  1.09D+00  1.04D+00  1.21D+00
                    CP:  1.19D+00  1.11D+00
 E= -1096.71396977453     Delta-E=       -0.000000013532 Rises=F Damp=F
 DIIS: error= 4.72D-07 at cycle   8 NSaved=   8.
 NSaved= 8 IEnMin= 8 EnMin= -1096.71396977453     IErMin= 8 ErrMin= 4.72D-07
 ErrMax= 4.72D-07  0.00D+00 EMaxC= 1.00D-01 BMatC= 7.80D-10 BMatP= 1.12D-08
 IDIUse=1 WtCom= 1.00D+00 WtEn= 0.00D+00
 Coeff-Com: -0.512D-04 0.128D-02-0.139D-02-0.479D-02-0.133D-01-0.175D-01
 Coeff-Com:  0.165D+00 0.870D+00
 Coeff:     -0.512D-04 0.128D-02-0.139D-02-0.479D-02-0.133D-01-0.175D-01
 Coeff:      0.165D+00 0.870D+00
 Gap=     0.262 Goal=   None    Shift=    0.000
 RMSDP=2.22D-06 MaxDP=2.71D-04 DE=-1.35D-08 OVMax= 2.47D-05

 Cycle   9  Pass 1  IDiag  1:
 RMSU=  8.88D-07    CP:  1.00D+00  1.18D+00  1.09D+00  1.04D+00  1.21D+00
                    CP:  1.20D+00  1.22D+00  1.19D+00
 E= -1096.71396977625     Delta-E=       -0.000000001728 Rises=F Damp=F
 DIIS: error= 1.82D-07 at cycle   9 NSaved=   9.
 NSaved= 9 IEnMin= 9 EnMin= -1096.71396977625     IErMin= 9 ErrMin= 1.82D-07
 ErrMax= 1.82D-07  0.00D+00 EMaxC= 1.00D-01 BMatC= 1.12D-10 BMatP= 7.80D-10
 IDIUse=1 WtCom= 1.00D+00 WtEn= 0.00D+00
 Coeff-Com:  0.251D-04-0.135D-02 0.300D-02 0.864D-02-0.818D-02-0.656D-01
 Coeff-Com: -0.476D-01 0.217D+00 0.894D+00
 Coeff:      0.251D-04-0.135D-02 0.300D-02 0.864D-02-0.818D-02-0.656D-01
 Coeff:     -0.476D-01 0.217D+00 0.894D+00
 Gap=     0.262 Goal=   None    Shift=    0.000
 RMSDP=9.92D-07 MaxDP=9.57D-05 DE=-1.73D-09 OVMax= 1.34D-05

 Cycle  10  Pass 1  IDiag  1:
 RMSU=  3.37D-07    CP:  1.00D+00  1.18D+00  1.09D+00  1.04D+00  1.21D+00
                    CP:  1.20D+00  1.26D+00  1.28D+00  1.37D+00
 E= -1096.71396977661     Delta-E=       -0.000000000361 Rises=F Damp=F
 DIIS: error= 8.61D-08 at cycle  10 NSaved=  10.
 NSaved=10 IEnMin=10 EnMin= -1096.71396977661     IErMin=10 ErrMin= 8.61D-08
 ErrMax= 8.61D-08  0.00D+00 EMaxC= 1.00D-01 BMatC= 2.01D-11 BMatP= 1.12D-10
 IDIUse=1 WtCom= 1.00D+00 WtEn= 0.00D+00
 Coeff-Com:  0.155D-04-0.617D-03 0.111D-02 0.352D-02-0.344D-03-0.192D-01
 Coeff-Com: -0.381D-01-0.530D-01 0.282D+00 0.824D+00
 Coeff:      0.155D-04-0.617D-03 0.111D-02 0.352D-02-0.344D-03-0.192D-01
 Coeff:     -0.381D-01-0.530D-01 0.282D+00 0.824D+00
 Gap=     0.262 Goal=   None    Shift=    0.000
 RMSDP=2.88D-07 MaxDP=3.28D-05 DE=-3.61D-10 OVMax= 6.32D-06

 Cycle  11  Pass 1  IDiag  1:
 RMSU=  1.35D-07    CP:  1.00D+00  1.18D+00  1.09D+00  1.04D+00  1.21D+00
                    CP:  1.20D+00  1.27D+00  1.31D+00  1.55D+00  1.19D+00
 E= -1096.71396977685     Delta-E=       -0.000000000240 Rises=F Damp=F
 DIIS: error= 4.58D-08 at cycle  11 NSaved=  11.
 NSaved=11 IEnMin=11 EnMin= -1096.71396977685     IErMin=11 ErrMin= 4.58D-08
 ErrMax= 4.58D-08  0.00D+00 EMaxC= 1.00D-01 BMatC= 3.11D-12 BMatP= 2.01D-11
 IDIUse=1 WtCom= 1.00D+00 WtEn= 0.00D+00
 Coeff-Com: -0.285D-05 0.180D-03-0.454D-03-0.117D-02 0.178D-02 0.956D-02
 Coeff-Com:  0.441D-02-0.499D-01-0.142D+00 0.107D+00 0.107D+01
 Coeff:     -0.285D-05 0.180D-03-0.454D-03-0.117D-02 0.178D-02 0.956D-02
 Coeff:      0.441D-02-0.499D-01-0.142D+00 0.107D+00 0.107D+01
 Gap=     0.262 Goal=   None    Shift=    0.000
 RMSDP=1.72D-07 MaxDP=1.42D-05 DE=-2.40D-10 OVMax= 3.88D-06

 Cycle  12  Pass 1  IDiag  1:
 RMSU=  6.62D-08    CP:  1.00D+00  1.18D+00  1.09D+00  1.04D+00  1.21D+00
                    CP:  1.20D+00  1.27D+00  1.32D+00  1.63D+00  1.33D+00
                    CP:  1.40D+00
 E= -1096.71396977670     Delta-E=        0.000000000151 Rises=F Damp=F
 DIIS: error= 1.40D-08 at cycle  12 NSaved=  12.
 NSaved=12 IEnMin=11 EnMin= -1096.71396977685     IErMin=12 ErrMin= 1.40D-08
 ErrMax= 1.40D-08  0.00D+00 EMaxC= 1.00D-01 BMatC= 8.05D-13 BMatP= 3.11D-12
 IDIUse=1 WtCom= 1.00D+00 WtEn= 0.00D+00
 Coeff-Com: -0.365D-05 0.173D-03-0.370D-03-0.104D-02 0.874D-03 0.696D-02
 Coeff-Com:  0.802D-02-0.121D-01-0.102D+00-0.823D-01 0.464D+00 0.718D+00
 Coeff:     -0.365D-05 0.173D-03-0.370D-03-0.104D-02 0.874D-03 0.696D-02
 Coeff:      0.802D-02-0.121D-01-0.102D+00-0.823D-01 0.464D+00 0.718D+00
 Gap=     0.262 Goal=   None    Shift=    0.000
 RMSDP=4.41D-08 MaxDP=3.95D-06 DE= 1.51D-10 OVMax= 1.07D-06

 Cycle  13  Pass 1  IDiag  1:
 RMSU=  2.17D-08    CP:  1.00D+00  1.18D+00  1.09D+00  1.04D+00  1.21D+00
                    CP:  1.20D+00  1.27D+00  1.33D+00  1.64D+00  1.36D+00
                    CP:  1.56D+00  1.14D+00
 E= -1096.71396977705     Delta-E=       -0.000000000352 Rises=F Damp=F
 DIIS: error= 6.14D-09 at cycle  13 NSaved=  13.
 NSaved=13 IEnMin=13 EnMin= -1096.71396977705     IErMin=13 ErrMin= 6.14D-09
 ErrMax= 6.14D-09  0.00D+00 EMaxC= 1.00D-01 BMatC= 7.28D-14 BMatP= 8.05D-13
 IDIUse=1 WtCom= 1.00D+00 WtEn= 0.00D+00
 Coeff-Com: -0.477D-06 0.156D-04-0.224D-04-0.816D-04-0.303D-04 0.214D-03
[truncated: 1,662,501 more chars]
