# Supplementary material for: Non-Catalyzed Cascade Double Imination Reaction of 2‑Fluoro-alk-3-yn-1-ones: Sustainable Synthesis of 3‑Fluoro-1,5-benzodiazepines
Source: ACS Org Inorg Au. 2026 Jan 30;6(2):237–47. doi: 10.1021/acsorginorgau.5c00116 (PMC13047452; doi:10.1021/acsorginorgau.5c00116)
Supplement: Supplementary file 2 [file gg5c00116_si_002.zip › Figure_6/B-TS1.out]

 Entering Gaussian System, Link 0=g16
 Initial command:
 /cm/shared/apps/Gaussian/g16-C01/g16/l1.exe "/scratch/projects/rusakov-research-group/rusakov/152788/Gau-2348049.inp" -scrdir="/scratch/projects/rusakov-research-group/rusakov/152788/"
 Entering Link 1 = /cm/shared/apps/Gaussian/g16-C01/g16/l1.exe PID=   2348050.
  
 Copyright (c) 1988-2019, Gaussian, Inc.  All Rights Reserved.
  
 This is part of the Gaussian(R) 16 program.  It is based on
 the Gaussian(R) 09 system (copyright 2009, Gaussian, Inc.),
 the Gaussian(R) 03 system (copyright 2003, Gaussian, Inc.),
 the Gaussian(R) 98 system (copyright 1998, Gaussian, Inc.),
 the Gaussian(R) 94 system (copyright 1995, Gaussian, Inc.),
 the Gaussian 92(TM) system (copyright 1992, Gaussian, Inc.),
 the Gaussian 90(TM) system (copyright 1990, Gaussian, Inc.),
 the Gaussian 88(TM) system (copyright 1988, Gaussian, Inc.),
 the Gaussian 86(TM) system (copyright 1986, Carnegie Mellon
 University), and the Gaussian 82(TM) system (copyright 1983,
 Carnegie Mellon University). Gaussian is a federally registered
 trademark of Gaussian, Inc.
  
 This software contains proprietary and confidential information,
 including trade secrets, belonging to Gaussian, Inc.
  
 This software is provided under written license and may be
 used, copied, transmitted, or stored only in accord with that
 written license.
  
 The following legend is applicable only to US Government
 contracts under FAR:
  
                    RESTRICTED RIGHTS LEGEND
  
 Use, reproduction and disclosure by the US Government is
 subject to restrictions as set forth in subparagraphs (a)
 and (c) of the Commercial Computer Software - Restricted
 Rights clause in FAR 52.227-19.
  
 Gaussian, Inc.
 340 Quinnipiac St., Bldg. 40, Wallingford CT 06492
  
  
 ---------------------------------------------------------------
 Warning -- This program may not be used in any manner that
 competes with the business of Gaussian, Inc. or will provide
 assistance to any competitor of Gaussian, Inc.  The licensee
 of this program is prohibited from giving any competitor of
 Gaussian, Inc. access to this program.  By using this program,
 the user acknowledges that Gaussian, Inc. is engaged in the
 business of creating and licensing software in the field of
 computational chemistry and represents and warrants to the
 licensee that it is not a competitor of Gaussian, Inc. and that
 it will not use this program in any manner prohibited above.
 ---------------------------------------------------------------
  

 Cite this work as:
 Gaussian 16, Revision C.01,
 M. J. Frisch, G. W. Trucks, H. B. Schlegel, G. E. Scuseria, 
 M. A. Robb, J. R. Cheeseman, G. Scalmani, V. Barone, 
 G. A. Petersson, H. Nakatsuji, X. Li, M. Caricato, A. V. Marenich, 
 J. Bloino, B. G. Janesko, R. Gomperts, B. Mennucci, H. P. Hratchian, 
 J. V. Ortiz, A. F. Izmaylov, J. L. Sonnenberg, D. Williams-Young, 
 F. Ding, F. Lipparini, F. Egidi, J. Goings, B. Peng, A. Petrone, 
 T. Henderson, D. Ranasinghe, V. G. Zakrzewski, J. Gao, N. Rega, 
 G. Zheng, W. Liang, M. Hada, M. Ehara, K. Toyota, R. Fukuda, 
 J. Hasegawa, M. Ishida, T. Nakajima, Y. Honda, O. Kitao, H. Nakai, 
 T. Vreven, K. Throssell, J. A. Montgomery, Jr., J. E. Peralta, 
 F. Ogliaro, M. J. Bearpark, J. J. Heyd, E. N. Brothers, K. N. Kudin, 
 V. N. Staroverov, T. A. Keith, R. Kobayashi, J. Normand, 
 K. Raghavachari, A. P. Rendell, J. C. Burant, S. S. Iyengar, 
 J. Tomasi, M. Cossi, J. M. Millam, M. Klene, C. Adamo, R. Cammi, 
 J. W. Ochterski, R. L. Martin, K. Morokuma, O. Farkas, 
 J. B. Foresman, and D. J. Fox, Gaussian, Inc., Wallingford CT, 2019.
 
 ******************************************
 Gaussian 16:  ES64L-G16RevC.01  3-Jul-2019
                10-Apr-2025 
 ******************************************
 %chk=4_to_5_TS1
 %mem=120GB
 %CPU=0-39
 SetSPE:  set environment variable "MP_BIND" = "yes"
 SetSPE:  set environment variable "MP_BLIST" = "0,1,2,3,4,5,6,7,8,9,10,11,12,13,14,15,16,17,18,19,20,21,22,23,24,25,26,27,28,29,30,31,32,33,34,35,36,37,38,39"
 Will use up to   40 processors via shared memory.
 --------------------------------------------------------------------
 #p wB97XD/Gen SCRF(SMD,Solvent=Ethanol) opt=(ts,noeigen,calcfc) freq
 --------------------------------------------------------------------
 1/5=1,10=4,11=1,18=20,26=3,38=1/1,3;
 2/9=110,12=2,17=6,18=5,40=1/2;
 3/5=7,11=2,25=1,30=1,70=32201,71=2,72=4,74=-58,140=1/1,2,3;
 4//1;
 5/5=2,38=5,53=4/2;
 8/6=4,10=90,11=11/1;
 11/6=1,8=1,9=11,15=111,16=1/1,2,10;
 10/6=1,13=1/2;
 6/7=2,8=2,9=2,10=2,28=1/1;
 7/10=1,25=1/1,2,3,16;
 1/5=1,10=4,11=1,18=20,26=3/3(2);
 2/9=110/2;
 99//99;
 2/9=110/2;
 3/5=7,6=1,11=2,25=1,30=1,70=32205,71=1,72=4,74=-58,82=7/1,2,3;
 4/5=5,16=3,69=1/1;
 5/5=2,38=5,53=4/2;
 7//1,2,3,16;
 1/5=1,11=1,18=20,26=3/3(-5);
 2/9=110/2;
 6/7=2,8=2,9=2,10=2,19=2,28=1/1;
 99/9=1/99;
 Leave Link    1 at Thu Apr 10 23:20:35 2025, MaxMem= 16106127360 cpu:               0.5 elap:               0.0
 (Enter /cm/shared/apps/Gaussian/g16-C01/g16/l101.exe)
 ---------
 5 to 9 TS
 ---------
 Symbolic Z-matrix:
 Charge =  0 Multiplicity = 1
 6                     0.74083   0.74109   0.74744 
 8                     0.1269    0.55673   2.04296 
 6                     0.0661   -0.20787  -0.25527 
 1                    -0.89641   0.22361  -0.53337 
 9                     0.85267  -0.20294  -1.5165 
 6                    -0.09375  -1.631     0.18937 
 6                    -1.30476  -2.21639   0.29705 
 7                     1.07902  -2.3733    0.4191 
 1                     0.93394  -3.37345   0.57579 
 6                     2.40951  -2.00226   0.13403 
 6                     5.09244  -1.35697  -0.41574 
 6                     2.92447  -0.74348   0.46076 
 6                     3.26741  -2.94295  -0.45376 
 6                     4.59749  -2.62805  -0.71761 
 6                     4.24863  -0.41823   0.17349 
 1                     2.87527  -3.92615  -0.70865 
 1                     5.24563  -3.37512  -1.17273 
 1                     4.6234    0.57136   0.43152 
 1                     6.1273   -1.09874  -0.63107 
 7                     2.11745   0.20947   1.19763 
 1                     2.69593   1.00704   1.51042 
 1                     1.34846  -0.04533   2.18873 
 6                     0.7892    2.16156   0.2418 
 6                     0.79428   4.78216  -0.7331 
 6                     1.81976   2.59557  -0.59589 
 6                    -0.24215   3.03763   0.58481 
 6                    -0.24099   4.34496   0.09639 
 6                     1.82454   3.90473  -1.07878 
 1                     2.62334   1.91794  -0.8774 
 1                    -1.04435   2.70012   1.23708 
 1                    -1.04705   5.02433   0.36931 
 1                     2.63446   4.23862  -1.72547 
 1                     0.79752   5.80352  -1.11096 
 6                    -2.62374  -1.57735   0.12955 
 6                    -5.1962   -0.43197  -0.24104 
 6                    -2.94525  -0.32707   0.67715 
 6                    -3.62834  -2.25987  -0.57986 
 6                    -4.88707  -1.69623  -0.76261 
 6                    -4.20839   0.23727   0.48451 
 1                    -2.20973   0.20046   1.28285 
 1                    -3.41248  -3.24271  -0.99946 
 1                    -5.64468  -2.24553  -1.32304 
 1                    -4.42747   1.21167   0.9216 
 6                    -6.5665    0.17286  -0.4539 
 1                    -6.77027   0.32366  -1.52466 
 1                    -6.65743   1.14596   0.04668 
 1                    -7.35692  -0.48525  -0.06348 
 1                    -1.32808  -3.28527   0.52133 
 
 Add virtual bond connecting atoms H22        and O2         Dist= 2.59D+00.
 Add virtual bond connecting atoms H22        and N20        Dist= 2.42D+00.
 ITRead=  0  0  0  0  0  0  0  0  0  0  0  0  0  0  0  0  0  0  0  0
 ITRead=  0  0  0  0  0  0  0  0  0  0  0  0  0  0  0  0  0  0  0  0
 ITRead=  0  0  0  0  0  0  0  0
 MicOpt= -1 -1 -1 -1 -1 -1 -1 -1 -1 -1 -1 -1 -1 -1 -1 -1 -1 -1 -1 -1
 MicOpt= -1 -1 -1 -1 -1 -1 -1 -1 -1 -1 -1 -1 -1 -1 -1 -1 -1 -1 -1 -1
 MicOpt= -1 -1 -1 -1 -1 -1 -1 -1
 NAtoms=     48 NQM=       48 NQMF=       0 NMMI=      0 NMMIF=      0
                NMic=       0 NMicF=      0.
                    Isotopes and Nuclear Properties:
 (Nuclear quadrupole moments (NQMom) in fm**2, nuclear magnetic moments (NMagM)
  in nuclear magnetons)

  Atom         1           2           3           4           5           6           7           8           9          10
 IAtWgt=          12          16          12           1          19          12          12          14           1          12
 AtmWgt=  12.0000000  15.9949146  12.0000000   1.0078250  18.9984032  12.0000000  12.0000000  14.0030740   1.0078250  12.0000000
 NucSpn=           0           0           0           1           1           0           0           2           1           0
 AtZEff=  -0.0000000  -0.0000000  -0.0000000  -0.0000000  -0.0000000  -0.0000000  -0.0000000  -0.0000000  -0.0000000  -0.0000000
 NQMom=    0.0000000   0.0000000   0.0000000   0.0000000   0.0000000   0.0000000   0.0000000   2.0440000   0.0000000   0.0000000
 NMagM=    0.0000000   0.0000000   0.0000000   2.7928460   2.6288670   0.0000000   0.0000000   0.4037610   2.7928460   0.0000000
 AtZNuc=   6.0000000   8.0000000   6.0000000   1.0000000   9.0000000   6.0000000   6.0000000   7.0000000   1.0000000   6.0000000

  Atom        11          12          13          14          15          16          17          18          19          20
 IAtWgt=          12          12          12          12          12           1           1           1           1          14
 AtmWgt=  12.0000000  12.0000000  12.0000000  12.0000000  12.0000000   1.0078250   1.0078250   1.0078250   1.0078250  14.0030740
 NucSpn=           0           0           0           0           0           1           1           1           1           2
 AtZEff=  -0.0000000  -0.0000000  -0.0000000  -0.0000000  -0.0000000  -0.0000000  -0.0000000  -0.0000000  -0.0000000  -0.0000000
 NQMom=    0.0000000   0.0000000   0.0000000   0.0000000   0.0000000   0.0000000   0.0000000   0.0000000   0.0000000   2.0440000
 NMagM=    0.0000000   0.0000000   0.0000000   0.0000000   0.0000000   2.7928460   2.7928460   2.7928460   2.7928460   0.4037610
 AtZNuc=   6.0000000   6.0000000   6.0000000   6.0000000   6.0000000   1.0000000   1.0000000   1.0000000   1.0000000   7.0000000

  Atom        21          22          23          24          25          26          27          28          29          30
 IAtWgt=           1           1          12          12          12          12          12          12           1           1
 AtmWgt=   1.0078250   1.0078250  12.0000000  12.0000000  12.0000000  12.0000000  12.0000000  12.0000000   1.0078250   1.0078250
 NucSpn=           1           1           0           0           0           0           0           0           1           1
 AtZEff=  -0.0000000  -0.0000000  -0.0000000  -0.0000000  -0.0000000  -0.0000000  -0.0000000  -0.0000000  -0.0000000  -0.0000000
 NQMom=    0.0000000   0.0000000   0.0000000   0.0000000   0.0000000   0.0000000   0.0000000   0.0000000   0.0000000   0.0000000
 NMagM=    2.7928460   2.7928460   0.0000000   0.0000000   0.0000000   0.0000000   0.0000000   0.0000000   2.7928460   2.7928460
 AtZNuc=   1.0000000   1.0000000   6.0000000   6.0000000   6.0000000   6.0000000   6.0000000   6.0000000   1.0000000   1.0000000

  Atom        31          32          33          34          35          36          37          38          39          40
 IAtWgt=           1           1           1          12          12          12          12          12          12           1
 AtmWgt=   1.0078250   1.0078250   1.0078250  12.0000000  12.0000000  12.0000000  12.0000000  12.0000000  12.0000000   1.0078250
 NucSpn=           1           1           1           0           0           0           0           0           0           1
 AtZEff=  -0.0000000  -0.0000000  -0.0000000  -0.0000000  -0.0000000  -0.0000000  -0.0000000  -0.0000000  -0.0000000  -0.0000000
 NQMom=    0.0000000   0.0000000   0.0000000   0.0000000   0.0000000   0.0000000   0.0000000   0.0000000   0.0000000   0.0000000
 NMagM=    2.7928460   2.7928460   2.7928460   0.0000000   0.0000000   0.0000000   0.0000000   0.0000000   0.0000000   2.7928460
 AtZNuc=   1.0000000   1.0000000   1.0000000   6.0000000   6.0000000   6.0000000   6.0000000   6.0000000   6.0000000   1.0000000

  Atom        41          42          43          44          45          46          47          48
 IAtWgt=           1           1           1          12           1           1           1           1
 AtmWgt=   1.0078250   1.0078250   1.0078250  12.0000000   1.0078250   1.0078250   1.0078250   1.0078250
 NucSpn=           1           1           1           0           1           1           1           1
 AtZEff=  -0.0000000  -0.0000000  -0.0000000  -0.0000000  -0.0000000  -0.0000000  -0.0000000  -0.0000000
 NQMom=    0.0000000   0.0000000   0.0000000   0.0000000   0.0000000   0.0000000   0.0000000   0.0000000
 NMagM=    2.7928460   2.7928460   2.7928460   0.0000000   2.7928460   2.7928460   2.7928460   2.7928460
 AtZNuc=   1.0000000   1.0000000   1.0000000   6.0000000   1.0000000   1.0000000   1.0000000   1.0000000
 Leave Link  101 at Thu Apr 10 23:20:36 2025, MaxMem= 16106127360 cpu:               0.6 elap:               0.3
 (Enter /cm/shared/apps/Gaussian/g16-C01/g16/l103.exe)

 GradGradGradGradGradGradGradGradGradGradGradGradGradGradGradGradGradGrad
 Berny optimization.
 Initialization pass.
                           ----------------------------
                           !    Initial Parameters    !
                           ! (Angstroms and Degrees)  !
 --------------------------                            --------------------------
 ! Name  Definition              Value          Derivative Info.                !
 --------------------------------------------------------------------------------
 ! R1    R(1,2)                  1.4454         calculate D2E/DX2 analytically  !
 ! R2    R(1,3)                  1.5366         calculate D2E/DX2 analytically  !
 ! R3    R(1,20)                 1.5428         calculate D2E/DX2 analytically  !
 ! R4    R(1,23)                 1.5086         calculate D2E/DX2 analytically  !
 ! R5    R(2,22)                 1.3696         calculate D2E/DX2 analytically  !
 ! R6    R(3,4)                  1.0908         calculate D2E/DX2 analytically  !
 ! R7    R(3,5)                  1.4864         calculate D2E/DX2 analytically  !
 ! R8    R(3,6)                  1.4995         calculate D2E/DX2 analytically  !
 ! R9    R(6,7)                  1.3494         calculate D2E/DX2 analytically  !
 ! R10   R(6,8)                  1.4068         calculate D2E/DX2 analytically  !
 ! R11   R(7,34)                 1.4752         calculate D2E/DX2 analytically  !
 ! R12   R(7,48)                 1.0924         calculate D2E/DX2 analytically  !
 ! R13   R(8,9)                  1.0227         calculate D2E/DX2 analytically  !
 ! R14   R(8,10)                 1.4104         calculate D2E/DX2 analytically  !
 ! R15   R(10,12)                1.3987         calculate D2E/DX2 analytically  !
 ! R16   R(10,13)                1.4023         calculate D2E/DX2 analytically  !
 ! R17   R(11,14)                1.397          calculate D2E/DX2 analytically  !
 ! R18   R(11,15)                1.393          calculate D2E/DX2 analytically  !
 ! R19   R(11,19)                1.0881         calculate D2E/DX2 analytically  !
 ! R20   R(12,15)                1.3935         calculate D2E/DX2 analytically  !
 ! R21   R(12,20)                1.45           calculate D2E/DX2 analytically  !
 ! R22   R(13,14)                1.3921         calculate D2E/DX2 analytically  !
 ! R23   R(13,16)                1.0888         calculate D2E/DX2 analytically  !
 ! R24   R(14,17)                1.0887         calculate D2E/DX2 analytically  !
 ! R25   R(15,18)                1.0892         calculate D2E/DX2 analytically  !
 ! R26   R(20,21)                1.0337         calculate D2E/DX2 analytically  !
 ! R27   R(20,22)                1.2801         calculate D2E/DX2 analytically  !
 ! R28   R(23,25)                1.3972         calculate D2E/DX2 analytically  !
 ! R29   R(23,26)                1.396          calculate D2E/DX2 analytically  !
 ! R30   R(24,27)                1.3968         calculate D2E/DX2 analytically  !
 ! R31   R(24,28)                1.3967         calculate D2E/DX2 analytically  !
 ! R32   R(24,33)                1.089          calculate D2E/DX2 analytically  !
 ! R33   R(25,28)                1.3954         calculate D2E/DX2 analytically  !
 ! R34   R(25,29)                1.0882         calculate D2E/DX2 analytically  !
 ! R35   R(26,27)                1.3956         calculate D2E/DX2 analytically  !
 ! R36   R(26,30)                1.0876         calculate D2E/DX2 analytically  !
 ! R37   R(27,31)                1.0889         calculate D2E/DX2 analytically  !
 ! R38   R(28,32)                1.0889         calculate D2E/DX2 analytically  !
 ! R39   R(34,36)                1.4023         calculate D2E/DX2 analytically  !
 ! R40   R(34,37)                1.4065         calculate D2E/DX2 analytically  !
 ! R41   R(35,38)                1.4021         calculate D2E/DX2 analytically  !
 ! R42   R(35,39)                1.3965         calculate D2E/DX2 analytically  !
 ! R43   R(35,44)                1.5129         calculate D2E/DX2 analytically  !
 ! R44   R(36,39)                1.3968         calculate D2E/DX2 analytically  !
 ! R45   R(36,40)                1.0891         calculate D2E/DX2 analytically  !
 ! R46   R(37,38)                1.3912         calculate D2E/DX2 analytically  !
 ! R47   R(37,41)                1.0902         calculate D2E/DX2 analytically  !
 ! R48   R(38,42)                1.0908         calculate D2E/DX2 analytically  !
 ! R49   R(39,43)                1.0902         calculate D2E/DX2 analytically  !
 ! R50   R(44,45)                1.1004         calculate D2E/DX2 analytically  !
 ! R51   R(44,46)                1.0981         calculate D2E/DX2 analytically  !
 ! R52   R(44,47)                1.1001         calculate D2E/DX2 analytically  !
 ! A1    A(2,1,3)              108.6384         calculate D2E/DX2 analytically  !
 ! A2    A(2,1,20)              94.215          calculate D2E/DX2 analytically  !
 ! A3    A(2,1,23)             115.7302         calculate D2E/DX2 analytically  !
 ! A4    A(3,1,20)             111.6789         calculate D2E/DX2 analytically  !
 ! A5    A(3,1,23)             112.1393         calculate D2E/DX2 analytically  !
 ! A6    A(20,1,23)            113.1815         calculate D2E/DX2 analytically  !
 ! A7    A(1,2,22)              76.8582         calculate D2E/DX2 analytically  !
 ! A8    A(1,3,4)              108.0311         calculate D2E/DX2 analytically  !
 ! A9    A(1,3,5)              108.6192         calculate D2E/DX2 analytically  !
 ! A10   A(1,3,6)              116.0666         calculate D2E/DX2 analytically  !
 ! A11   A(4,3,5)              104.4352         calculate D2E/DX2 analytically  !
 ! A12   A(4,3,6)              110.9123         calculate D2E/DX2 analytically  !
 ! A13   A(5,3,6)              108.1286         calculate D2E/DX2 analytically  !
 ! A14   A(3,6,7)              122.0764         calculate D2E/DX2 analytically  !
 ! A15   A(3,6,8)              117.408          calculate D2E/DX2 analytically  !
 ! A16   A(7,6,8)              120.4116         calculate D2E/DX2 analytically  !
 ! A17   A(6,7,34)             127.2607         calculate D2E/DX2 analytically  !
 ! A18   A(6,7,48)             117.3885         calculate D2E/DX2 analytically  !
 ! A19   A(34,7,48)            115.3466         calculate D2E/DX2 analytically  !
 ! A20   A(6,8,9)              115.0099         calculate D2E/DX2 analytically  !
 ! A21   A(6,8,10)             127.9221         calculate D2E/DX2 analytically  !
 ! A22   A(9,8,10)             114.9658         calculate D2E/DX2 analytically  !
 ! A23   A(8,10,12)            122.4697         calculate D2E/DX2 analytically  !
 ! A24   A(8,10,13)            119.037          calculate D2E/DX2 analytically  !
 ! A25   A(12,10,13)           118.4498         calculate D2E/DX2 analytically  !
 ! A26   A(14,11,15)           119.3354         calculate D2E/DX2 analytically  !
 ! A27   A(14,11,19)           120.6714         calculate D2E/DX2 analytically  !
 ! A28   A(15,11,19)           119.9923         calculate D2E/DX2 analytically  !
 ! A29   A(10,12,15)           120.7808         calculate D2E/DX2 analytically  !
 ! A30   A(10,12,20)           120.3489         calculate D2E/DX2 analytically  !
 ! A31   A(15,12,20)           118.7029         calculate D2E/DX2 analytically  !
 ! A32   A(10,13,14)           120.8128         calculate D2E/DX2 analytically  !
 ! A33   A(10,13,16)           118.919          calculate D2E/DX2 analytically  !
 ! A34   A(14,13,16)           120.2669         calculate D2E/DX2 analytically  !
 ! A35   A(11,14,13)           120.223          calculate D2E/DX2 analytically  !
 ! A36   A(11,14,17)           120.2464         calculate D2E/DX2 analytically  !
 ! A37   A(13,14,17)           119.5258         calculate D2E/DX2 analytically  !
 ! A38   A(11,15,12)           120.3668         calculate D2E/DX2 analytically  !
 ! A39   A(11,15,18)           120.2688         calculate D2E/DX2 analytically  !
 ! A40   A(12,15,18)           119.3541         calculate D2E/DX2 analytically  !
 ! A41   A(1,20,12)            125.0851         calculate D2E/DX2 analytically  !
 ! A42   A(1,20,21)            108.7689         calculate D2E/DX2 analytically  !
 ! A43   A(1,20,22)             76.0246         calculate D2E/DX2 analytically  !
 ! A44   A(12,20,21)           110.4499         calculate D2E/DX2 analytically  !
 ! A45   A(12,20,22)           126.657          calculate D2E/DX2 analytically  !
 ! A46   A(21,20,22)           104.8015         calculate D2E/DX2 analytically  !
 ! A47   A(2,22,20)            111.4624         calculate D2E/DX2 analytically  !
 ! A48   A(1,23,25)            121.1377         calculate D2E/DX2 analytically  !
 ! A49   A(1,23,26)            119.0034         calculate D2E/DX2 analytically  !
 ! A50   A(25,23,26)           119.822          calculate D2E/DX2 analytically  !
 ! A51   A(27,24,28)           119.8061         calculate D2E/DX2 analytically  !
 ! A52   A(27,24,33)           120.1203         calculate D2E/DX2 analytically  !
 ! A53   A(28,24,33)           120.0734         calculate D2E/DX2 analytically  !
 ! A54   A(23,25,28)           120.0952         calculate D2E/DX2 analytically  !
 ! A55   A(23,25,29)           120.4211         calculate D2E/DX2 analytically  !
 ! A56   A(28,25,29)           119.4837         calculate D2E/DX2 analytically  !
 ! A57   A(23,26,27)           120.0833         calculate D2E/DX2 analytically  !
 ! A58   A(23,26,30)           119.8368         calculate D2E/DX2 analytically  !
 ! A59   A(27,26,30)           120.0795         calculate D2E/DX2 analytically  !
 ! A60   A(24,27,26)           120.1103         calculate D2E/DX2 analytically  !
 ! A61   A(24,27,31)           120.1462         calculate D2E/DX2 analytically  !
 ! A62   A(26,27,31)           119.7425         calculate D2E/DX2 analytically  !
 ! A63   A(24,28,25)           120.0802         calculate D2E/DX2 analytically  !
 ! A64   A(24,28,32)           120.2003         calculate D2E/DX2 analytically  !
 ! A65   A(25,28,32)           119.7195         calculate D2E/DX2 analytically  !
 ! A66   A(7,34,36)            123.154          calculate D2E/DX2 analytically  !
 ! A67   A(7,34,37)            119.0572         calculate D2E/DX2 analytically  !
 ! A68   A(36,34,37)           117.765          calculate D2E/DX2 analytically  !
 ! A69   A(38,35,39)           117.9979         calculate D2E/DX2 analytically  !
 ! A70   A(38,35,44)           120.5195         calculate D2E/DX2 analytically  !
 ! A71   A(39,35,44)           121.4803         calculate D2E/DX2 analytically  !
 ! A72   A(34,36,39)           120.9103         calculate D2E/DX2 analytically  !
 ! A73   A(34,36,40)           119.6172         calculate D2E/DX2 analytically  !
 ! A74   A(39,36,40)           119.4532         calculate D2E/DX2 analytically  !
 ! A75   A(34,37,38)           121.0568         calculate D2E/DX2 analytically  !
 ! A76   A(34,37,41)           119.3504         calculate D2E/DX2 analytically  !
 ! A77   A(38,37,41)           119.5909         calculate D2E/DX2 analytically  !
 ! A78   A(35,38,37)           121.0586         calculate D2E/DX2 analytically  !
 ! A79   A(35,38,42)           119.4764         calculate D2E/DX2 analytically  !
 ! A80   A(37,38,42)           119.4648         calculate D2E/DX2 analytically  !
 ! A81   A(35,39,36)           121.1784         calculate D2E/DX2 analytically  !
 ! A82   A(35,39,43)           119.6371         calculate D2E/DX2 analytically  !
 ! A83   A(36,39,43)           119.1791         calculate D2E/DX2 analytically  !
 ! A84   A(35,44,45)           111.0659         calculate D2E/DX2 analytically  !
 ! A85   A(35,44,46)           111.4167         calculate D2E/DX2 analytically  !
 ! A86   A(35,44,47)           111.2025         calculate D2E/DX2 analytically  !
 ! A87   A(45,44,46)           107.8679         calculate D2E/DX2 analytically  !
 ! A88   A(45,44,47)           107.1133         calculate D2E/DX2 analytically  !
 ! A89   A(46,44,47)           107.9898         calculate D2E/DX2 analytically  !
 ! D1    D(3,1,2,22)           106.5132         calculate D2E/DX2 analytically  !
 ! D2    D(20,1,2,22)           -8.0543         calculate D2E/DX2 analytically  !
 ! D3    D(23,1,2,22)         -126.3273         calculate D2E/DX2 analytically  !
 ! D4    D(2,1,3,4)             77.5181         calculate D2E/DX2 analytically  !
 ! D5    D(2,1,3,5)           -169.7569         calculate D2E/DX2 analytically  !
 ! D6    D(2,1,3,6)            -47.7297         calculate D2E/DX2 analytically  !
 ! D7    D(20,1,3,4)          -179.9168         calculate D2E/DX2 analytically  !
 ! D8    D(20,1,3,5)           -67.1918         calculate D2E/DX2 analytically  !
 ! D9    D(20,1,3,6)            54.8354         calculate D2E/DX2 analytically  !
 ! D10   D(23,1,3,4)           -51.6693         calculate D2E/DX2 analytically  !
 ! D11   D(23,1,3,5)            61.0558         calculate D2E/DX2 analytically  !
 ! D12   D(23,1,3,6)          -176.9171         calculate D2E/DX2 analytically  !
 ! D13   D(2,1,20,12)          133.8948         calculate D2E/DX2 analytically  !
 ! D14   D(2,1,20,21)          -92.5031         calculate D2E/DX2 analytically  !
 ! D15   D(2,1,20,22)            8.6527         calculate D2E/DX2 analytically  !
 ! D16   D(3,1,20,12)           21.923          calculate D2E/DX2 analytically  !
 ! D17   D(3,1,20,21)          155.5252         calculate D2E/DX2 analytically  !
 ! D18   D(3,1,20,22)         -103.319          calculate D2E/DX2 analytically  !
 ! D19   D(23,1,20,12)        -105.767          calculate D2E/DX2 analytically  !
 ! D20   D(23,1,20,21)          27.8352         calculate D2E/DX2 analytically  !
 ! D21   D(23,1,20,22)         128.991          calculate D2E/DX2 analytically  !
 ! D22   D(2,1,23,25)          149.7085         calculate D2E/DX2 analytically  !
 ! D23   D(2,1,23,26)          -32.5019         calculate D2E/DX2 analytically  !
 ! D24   D(3,1,23,25)          -84.9055         calculate D2E/DX2 analytically  !
 ! D25   D(3,1,23,26)           92.884          calculate D2E/DX2 analytically  !
 ! D26   D(20,1,23,25)          42.5438         calculate D2E/DX2 analytically  !
 ! D27   D(20,1,23,26)        -139.6667         calculate D2E/DX2 analytically  !
 ! D28   D(1,2,22,20)           10.4261         calculate D2E/DX2 analytically  !
 ! D29   D(1,3,6,7)            119.6514         calculate D2E/DX2 analytically  !
 ! D30   D(1,3,6,8)            -64.0441         calculate D2E/DX2 analytically  !
 ! D31   D(4,3,6,7)             -4.1144         calculate D2E/DX2 analytically  !
 ! D32   D(4,3,6,8)            172.1901         calculate D2E/DX2 analytically  !
 ! D33   D(5,3,6,7)           -118.0622         calculate D2E/DX2 analytically  !
 ! D34   D(5,3,6,8)             58.2423         calculate D2E/DX2 analytically  !
 ! D35   D(3,6,7,34)            -5.7379         calculate D2E/DX2 analytically  !
 ! D36   D(3,6,7,48)           173.4705         calculate D2E/DX2 analytically  !
 ! D37   D(8,6,7,34)           178.0663         calculate D2E/DX2 analytically  !
 ! D38   D(8,6,7,48)            -2.7252         calculate D2E/DX2 analytically  !
 ! D39   D(3,6,8,9)           -170.7633         calculate D2E/DX2 analytically  !
 ! D40   D(3,6,8,10)            -8.2326         calculate D2E/DX2 analytically  !
 ! D41   D(7,6,8,9)              5.6058         calculate D2E/DX2 analytically  !
 ! D42   D(7,6,8,10)           168.1366         calculate D2E/DX2 analytically  !
 ! D43   D(6,7,34,36)          -43.7939         calculate D2E/DX2 analytically  !
 ! D44   D(6,7,34,37)          138.024          calculate D2E/DX2 analytically  !
 ! D45   D(48,7,34,36)         136.9838         calculate D2E/DX2 analytically  !
 ! D46   D(48,7,34,37)         -41.1983         calculate D2E/DX2 analytically  !
 ! D47   D(6,8,10,12)           46.3076         calculate D2E/DX2 analytically  !
 ! D48   D(6,8,10,13)         -136.129          calculate D2E/DX2 analytically  !
 ! D49   D(9,8,10,12)         -151.1551         calculate D2E/DX2 analytically  !
 ! D50   D(9,8,10,13)           26.4083         calculate D2E/DX2 analytically  !
 ! D51   D(8,10,12,15)         179.4158         calculate D2E/DX2 analytically  !
 ! D52   D(8,10,12,20)           4.1781         calculate D2E/DX2 analytically  !
 ! D53   D(13,10,12,15)          1.8387         calculate D2E/DX2 analytically  !
 ! D54   D(13,10,12,20)       -173.399          calculate D2E/DX2 analytically  !
 ! D55   D(8,10,13,14)        -178.2458         calculate D2E/DX2 analytically  !
 ! D56   D(8,10,13,16)           2.1685         calculate D2E/DX2 analytically  !
 ! D57   D(12,10,13,14)         -0.5838         calculate D2E/DX2 analytically  !
 ! D58   D(12,10,13,16)        179.8305         calculate D2E/DX2 analytically  !
 ! D59   D(15,11,14,13)          1.1684         calculate D2E/DX2 analytically  !
 ! D60   D(15,11,14,17)       -179.629          calculate D2E/DX2 analytically  !
 ! D61   D(19,11,14,13)       -179.1819         calculate D2E/DX2 analytically  !
 ! D62   D(19,11,14,17)          0.0207         calculate D2E/DX2 analytically  !
 ! D63   D(14,11,15,12)          0.0788         calculate D2E/DX2 analytically  !
 ! D64   D(14,11,15,18)        178.9068         calculate D2E/DX2 analytically  !
 ! D65   D(19,11,15,12)       -179.5733         calculate D2E/DX2 analytically  !
 ! D66   D(19,11,15,18)         -0.7453         calculate D2E/DX2 analytically  !
 ! D67   D(10,12,15,11)         -1.605          calculate D2E/DX2 analytically  !
 ! D68   D(10,12,15,18)        179.5564         calculate D2E/DX2 analytically  !
 ! D69   D(20,12,15,11)        173.7097         calculate D2E/DX2 analytically  !
 ! D70   D(20,12,15,18)         -5.1289         calculate D2E/DX2 analytically  !
 ! D71   D(10,12,20,1)         -57.7345         calculate D2E/DX2 analytically  !
 ! D72   D(10,12,20,21)        169.2992         calculate D2E/DX2 analytically  !
 ! D73   D(10,12,20,22)         41.1741         calculate D2E/DX2 analytically  !
 ! D74   D(15,12,20,1)         126.9299         calculate D2E/DX2 analytically  !
 ! D75   D(15,12,20,21)         -6.0364         calculate D2E/DX2 analytically  !
 ! D76   D(15,12,20,22)       -134.1615         calculate D2E/DX2 analytically  !
 ! D77   D(10,13,14,11)         -0.9148         calculate D2E/DX2 analytically  !
 ! D78   D(10,13,14,17)        179.8768         calculate D2E/DX2 analytically  !
 ! D79   D(16,13,14,11)        178.6654         calculate D2E/DX2 analytically  !
 ! D80   D(16,13,14,17)         -0.543          calculate D2E/DX2 analytically  !
 ! D81   D(1,20,22,2)           -9.7959         calculate D2E/DX2 analytically  !
 ! D82   D(12,20,22,2)        -133.3786         calculate D2E/DX2 analytically  !
 ! D83   D(21,20,22,2)          96.2964         calculate D2E/DX2 analytically  !
 ! D84   D(1,23,25,28)         178.3433         calculate D2E/DX2 analytically  !
 ! D85   D(1,23,25,29)          -1.6256         calculate D2E/DX2 analytically  !
 ! D86   D(26,23,25,28)          0.5716         calculate D2E/DX2 analytically  !
 ! D87   D(26,23,25,29)       -179.3973         calculate D2E/DX2 analytically  !
 ! D88   D(1,23,26,27)        -178.0651         calculate D2E/DX2 analytically  !
 ! D89   D(1,23,26,30)           2.1959         calculate D2E/DX2 analytically  !
 ! D90   D(25,23,26,27)         -0.2458         calculate D2E/DX2 analytically  !
 ! D91   D(25,23,26,30)       -179.9848         calculate D2E/DX2 analytically  !
 ! D92   D(28,24,27,26)          0.3724         calculate D2E/DX2 analytically  !
 ! D93   D(28,24,27,31)       -179.9932         calculate D2E/DX2 analytically  !
 ! D94   D(33,24,27,26)       -179.7446         calculate D2E/DX2 analytically  !
 ! D95   D(33,24,27,31)         -0.1102         calculate D2E/DX2 analytically  !
 ! D96   D(27,24,28,25)         -0.0465         calculate D2E/DX2 analytically  !
 ! D97   D(27,24,28,32)        179.9645         calculate D2E/DX2 analytically  !
 ! D98   D(33,24,28,25)       -179.9296         calculate D2E/DX2 analytically  !
 ! D99   D(33,24,28,32)          0.0814         calculate D2E/DX2 analytically  !
 ! D100  D(23,25,28,24)         -0.4259         calculate D2E/DX2 analytically  !
 ! D101  D(23,25,28,32)        179.5632         calculate D2E/DX2 analytically  !
 ! D102  D(29,25,28,24)        179.5433         calculate D2E/DX2 analytically  !
 ! D103  D(29,25,28,32)         -0.4676         calculate D2E/DX2 analytically  !
 ! D104  D(23,26,27,24)         -0.2262         calculate D2E/DX2 analytically  !
 ! D105  D(23,26,27,31)       -179.8621         calculate D2E/DX2 analytically  !
 ! D106  D(30,26,27,24)        179.5122         calculate D2E/DX2 analytically  !
 ! D107  D(30,26,27,31)         -0.1237         calculate D2E/DX2 analytically  !
 ! D108  D(7,34,36,39)         179.7365         calculate D2E/DX2 analytically  !
 ! D109  D(7,34,36,40)          -1.8714         calculate D2E/DX2 analytically  !
 ! D110  D(37,34,36,39)         -2.0593         calculate D2E/DX2 analytically  !
 ! D111  D(37,34,36,40)        176.3327         calculate D2E/DX2 analytically  !
 ! D112  D(7,34,37,38)         179.9958         calculate D2E/DX2 analytically  !
 ! D113  D(7,34,37,41)          -0.5119         calculate D2E/DX2 analytically  !
 ! D114  D(36,34,37,38)          1.7157         calculate D2E/DX2 analytically  !
 ! D115  D(36,34,37,41)       -178.792          calculate D2E/DX2 analytically  !
 ! D116  D(39,35,38,37)         -0.9007         calculate D2E/DX2 analytically  !
 ! D117  D(39,35,38,42)        179.2721         calculate D2E/DX2 analytically  !
 ! D118  D(44,35,38,37)        179.6454         calculate D2E/DX2 analytically  !
 ! D119  D(44,35,38,42)         -0.1818         calculate D2E/DX2 analytically  !
 ! D120  D(38,35,39,36)          0.5538         calculate D2E/DX2 analytically  !
 ! D121  D(38,35,39,43)       -178.594          calculate D2E/DX2 analytically  !
 ! D122  D(44,35,39,36)       -179.9979         calculate D2E/DX2 analytically  !
 ! D123  D(44,35,39,43)          0.8543         calculate D2E/DX2 analytically  !
 ! D124  D(38,35,44,45)        -61.7805         calculate D2E/DX2 analytically  !
 ! D125  D(38,35,44,46)        177.9368         calculate D2E/DX2 analytically  !
 ! D126  D(38,35,44,47)         57.4061         calculate D2E/DX2 analytically  !
 ! D127  D(39,35,44,45)        118.7849         calculate D2E/DX2 analytically  !
 ! D128  D(39,35,44,46)         -1.4978         calculate D2E/DX2 analytically  !
 ! D129  D(39,35,44,47)       -122.0285         calculate D2E/DX2 analytically  !
 ! D130  D(34,36,39,35)          0.9521         calculate D2E/DX2 analytically  !
 ! D131  D(34,36,39,43)       -179.8962         calculate D2E/DX2 analytically  !
 ! D132  D(40,36,39,35)       -177.4425         calculate D2E/DX2 analytically  !
 ! D133  D(40,36,39,43)          1.7091         calculate D2E/DX2 analytically  !
 ! D134  D(34,37,38,35)         -0.2493         calculate D2E/DX2 analytically  !
 ! D135  D(34,37,38,42)        179.5779         calculate D2E/DX2 analytically  !
 ! D136  D(41,37,38,35)       -179.7404         calculate D2E/DX2 analytically  !
 ! D137  D(41,37,38,42)          0.0868         calculate D2E/DX2 analytically  !
 --------------------------------------------------------------------------------
 Trust Radius=3.00D-01 FncErr=1.00D-07 GrdErr=1.00D-06 EigMax=2.50D+02 EigMin=1.00D-04
 Number of steps in this run=    288 maximum allowed number of steps=    288.
 Search for a saddle point of order  1.
 GradGradGradGradGradGradGradGradGradGradGradGradGradGradGradGradGradGrad

 Leave Link  103 at Thu Apr 10 23:20:36 2025, MaxMem= 16106127360 cpu:               0.4 elap:               0.0
 (Enter /cm/shared/apps/Gaussian/g16-C01/g16/l202.exe)
                          Input orientation:                          
 ---------------------------------------------------------------------
 Center     Atomic      Atomic             Coordinates (Angstroms)
 Number     Number       Type             X           Y           Z
 ---------------------------------------------------------------------
      1          6           0        0.740831    0.741086    0.747441
      2          8           0        0.126901    0.556728    2.042964
      3          6           0        0.066097   -0.207868   -0.255267
      4          1           0       -0.896413    0.223611   -0.533374
      5          9           0        0.852669   -0.202942   -1.516498
      6          6           0       -0.093745   -1.631001    0.189368
      7          6           0       -1.304761   -2.216391    0.297054
      8          7           0        1.079021   -2.373303    0.419100
      9          1           0        0.933944   -3.373450    0.575791
     10          6           0        2.409512   -2.002257    0.134032
     11          6           0        5.092442   -1.356974   -0.415742
     12          6           0        2.924467   -0.743484    0.460762
     13          6           0        3.267407   -2.942951   -0.453763
     14          6           0        4.597485   -2.628047   -0.717613
     15          6           0        4.248625   -0.418229    0.173489
     16          1           0        2.875273   -3.926151   -0.708645
     17          1           0        5.245630   -3.375116   -1.172730
     18          1           0        4.623397    0.571364    0.431522
     19          1           0        6.127301   -1.098739   -0.631074
     20          7           0        2.117445    0.209465    1.197628
     21          1           0        2.695930    1.007040    1.510424
     22          1           0        1.348464   -0.045331    2.188730
     23          6           0        0.789204    2.161565    0.241799
     24          6           0        0.794279    4.782158   -0.733101
     25          6           0        1.819760    2.595565   -0.595894
     26          6           0       -0.242147    3.037635    0.584814
     27          6           0       -0.240989    4.344956    0.096390
     28          6           0        1.824540    3.904734   -1.078783
     29          1           0        2.623343    1.917937   -0.877403
     30          1           0       -1.044354    2.700123    1.237084
     31          1           0       -1.047054    5.024328    0.369310
     32          1           0        2.634463    4.238615   -1.725466
     33          1           0        0.797518    5.803522   -1.110959
     34          6           0       -2.623735   -1.577354    0.129546
     35          6           0       -5.196204   -0.431972   -0.241039
     36          6           0       -2.945247   -0.327074    0.677152
     37          6           0       -3.628336   -2.259868   -0.579861
     38          6           0       -4.887073   -1.696231   -0.762613
     39          6           0       -4.208393    0.237271    0.484508
     40          1           0       -2.209732    0.200456    1.282854
     41          1           0       -3.412479   -3.242711   -0.999464
     42          1           0       -5.644675   -2.245525   -1.323042
     43          1           0       -4.427474    1.211669    0.921595
     44          6           0       -6.566496    0.172861   -0.453903
     45          1           0       -6.770274    0.323660   -1.524660
     46          1           0       -6.657427    1.145959    0.046677
     47          1           0       -7.356917   -0.485252   -0.063483
     48          1           0       -1.328082   -3.285275    0.521334
 ---------------------------------------------------------------------
                    Distance matrix (angstroms):
                    1          2          3          4          5
     1  C    0.000000
     2  O    1.445433   0.000000
     3  C    1.536621   2.422843   0.000000
     4  H    2.142157   2.792070   1.090845   0.000000
     5  F    2.455426   3.711281   1.486413   2.051285   0.000000
     6  C    2.575803   2.875876   1.499519   2.146210   2.417650
     7  C    3.624081   3.576038   2.493687   2.609592   3.463734
     8  N    3.149857   3.482607   2.483927   3.399045   2.916889
     9  H    4.122640   4.272027   3.385960   4.185606   3.799526
    10  C    3.269051   3.924632   2.977076   4.040923   2.895780
    11  C    4.969041   5.862089   5.158521   6.195036   4.529804
    12  C    2.656012   3.467029   2.994973   4.064813   2.914462
    13  C    4.625863   5.323925   4.215266   5.231716   3.803684
    14  C    5.326464   6.144078   5.157956   6.192642   4.532438
    15  C    3.738723   4.629696   4.209706   5.232880   3.799332
    16  H    5.334710   5.934737   4.682163   5.610424   4.313449
    17  H    6.397139   7.211205   6.140094   7.147328   5.429454
    18  H    3.899093   4.776551   4.674170   5.614291   4.314246
    19  H    5.856562   6.774648   6.137840   7.147777   5.422930
    20  N    1.542840   2.190308   2.548156   3.475616   3.022618
    21  H    2.115487   2.662009   3.392593   4.206638   3.744853
    22  H    1.750709   1.369649   2.764779   3.538595   3.741573
    23  C    1.508567   2.501668   2.526692   2.682883   2.947292
    24  C    4.304082   5.099626   5.065465   4.866075   5.046617
    25  C    2.531349   3.739813   3.324244   3.606615   3.100713
    26  C    2.503364   2.901258   3.366607   3.097925   4.014408
    27  C    3.791532   4.274946   4.576699   4.220387   4.947815
    28  C    3.810274   4.882256   4.547944   4.609959   4.243717
    29  H    2.751172   4.075985   3.383136   3.921451   2.835817
    30  H    2.695267   2.572046   3.452046   3.047871   4.428171
    31  H    4.656788   4.913119   5.385636   4.887168   5.872782
    32  H    4.683356   5.834829   5.341273   5.477995   4.790186
    33  H    5.393062   6.158393   6.115881   5.859899   6.020391
    34  C    4.132464   3.972590   3.042823   2.581972   4.084587
    35  C    6.132010   5.876193   5.267090   4.359295   6.186123
    36  C    3.838369   3.476297   3.154649   2.442611   4.387673
    37  C    5.464163   5.377195   4.238502   3.692321   5.018729
    38  C    6.316176   6.171468   5.196780   4.434378   5.978536
    39  C    4.981745   4.617966   4.360812   3.464893   5.460051
    40  H    3.047092   2.482851   2.777038   2.241434   4.168621
    41  H    6.014341   6.018249   4.675959   4.308505   5.262985
    42  H    7.347206   7.245254   6.156712   5.409824   6.813593
    43  H    5.192606   4.735900   4.857187   3.944818   5.985427
    44  C    7.427189   7.154248   6.646480   5.670867   7.504288
    45  H    7.858332   7.768738   6.973511   5.957760   7.641115
    46  H    7.442393   7.096440   6.865114   5.863145   7.788748
    47  H    8.230129   7.844130   7.430670   6.516241   8.341957
    48  H    4.532451   4.381018   3.466595   3.689313   4.290596
                    6          7          8          9         10
     6  C    0.000000
     7  C    1.349384   0.000000
     8  N    1.406829   2.392056   0.000000
     9  H    2.059514   2.535405   1.022689   0.000000
    10  C    2.531243   3.724010   1.410371   2.062189   0.000000
    11  C    5.228555   6.493911   4.223439   4.726777   2.813673
    12  C    3.157680   4.481364   2.462461   3.300323   1.398728
    13  C    3.664993   4.690025   2.423927   2.586573   1.402281
    14  C    4.881020   6.002959   3.706292   3.956015   2.429843
    15  C    4.508575   5.838557   3.732161   4.458956   2.427558
    16  H    3.858654   4.626813   2.628625   2.392491   2.151373
    17  H    5.779807   6.812527   4.571453   4.652737   3.411148
    18  H    5.211572   6.552306   4.608017   5.403187   3.407831
    19  H    6.297447   7.572722   5.311545   5.796705   3.901754
    20  N    3.048486   4.290373   2.890523   3.824217   2.471488
    21  H    4.060386   5.279044   3.902833   4.813193   3.321499
    22  H    2.931171   3.915551   2.936604   3.721529   3.029384
    23  C    3.894343   4.853271   4.547577   5.546971   4.469276
    24  C    6.539736   7.378813   7.253225   8.261153   7.027744
    25  C    4.705528   5.806454   5.125286   6.147085   4.692608
    26  C    4.687703   5.368123   5.572360   6.518074   5.712706
    27  C    5.978494   6.650049   6.854310   7.822026   6.878494
    28  C    5.994363   7.010965   6.497169   7.516830   6.058519
    29  H    4.595164   5.822544   4.741370   5.741482   4.054213
    30  H    4.556314   5.012343   5.560348   6.421780   5.937869
    31  H    6.725666   7.245664   7.697247   8.630739   7.834290
    32  H    6.749970   7.827846   7.122922   8.132102   6.515890
    33  H    7.599824   8.409583   8.323508   9.331696   8.067138
    34  C    2.531266   1.475168   3.798392   4.010259   5.051152
    35  C    5.259088   4.314745   6.601742   6.848227   7.775178
    36  C    3.173204   2.530847   4.521988   4.933437   5.636902
    37  C    3.671583   2.483922   4.813523   4.836320   6.085361
    38  C    4.887383   3.771793   6.119571   6.203920   7.357838
    39  C    4.528562   3.806136   5.897128   6.284049   6.995355
    40  H    3.004554   2.762594   4.264528   4.812010   5.244917
    41  H    3.876200   2.678949   4.789756   4.624923   6.059630
    42  H    5.786004   4.632539   6.946904   6.939453   8.188539
    43  H    5.234323   4.678994   6.589842   7.063123   7.595654
    44  C    6.750127   5.827376   8.105493   8.360215   9.254487
    45  H    7.164819   6.296216   8.524274   8.799744   9.614032
    46  H    7.128379   6.326067   8.507440   8.850646   9.598348
    47  H    7.357333   6.305190   8.658099   8.802769   9.885517
    48  H    2.090553   1.092409   2.576100   2.264399   3.970610
                   11         12         13         14         15
    11  C    0.000000
    12  C    2.417591   0.000000
    13  C    2.418165   2.406578   0.000000
    14  C    1.397045   2.781930   1.392081   0.000000
    15  C    1.393005   1.393453   2.780370   2.408124   0.000000
    16  H    3.406215   3.391062   1.088768   2.156657   3.869079
    17  H    2.160878   3.870605   2.148731   1.088731   3.398456
    18  H    2.157857   2.148498   3.869476   3.399620   1.089187
    19  H    1.088111   3.402419   3.407573   2.164858   2.154029
    20  N    3.729249   1.449954   3.739951   4.227318   2.446383
    21  H    3.878395   2.053863   4.448263   4.668396   2.495926
    22  H    4.745635   2.440712   4.365926   5.066891   3.551223
    23  C    5.597351   3.612008   5.716763   6.193857   4.315970
    24  C    7.500924   6.041170   8.116138   8.329211   6.308600
    25  C    5.134731   3.672349   5.726346   5.917491   3.946427
    26  C    6.983662   4.933528   7.011635   7.564278   5.681480
    27  C    7.824306   6.003757   8.107102   8.526207   6.546030
    28  C    6.229316   5.018562   7.025902   7.106117   5.111984
    29  H    4.127302   2.994081   4.921638   4.958703   3.033741
    30  H    7.540035   5.311558   7.300310   8.002536   6.234660
    31  H    8.889923   7.003499   9.097778   9.570845   7.596314
    32  H    6.250412   5.448395   7.320706   7.212508   5.281832
    33  H    8.378687   7.060985   9.112247   9.256664   7.229809
    34  C    7.738559   5.620284   6.075414   7.346268   6.969565
    35  C   10.331621   8.156890   8.830797  10.048194   9.453931
    36  C    8.176769   5.888443   6.835119   8.008286   7.212058
    37  C    8.768929   6.805993   6.930640   8.235209   8.124388
    38  C    9.991303   7.963952   8.255013   9.530328   9.272031
    39  C    9.479325   7.200009   8.178126   9.338021   8.488084
    40  H    7.657190   5.284587   6.549496   7.638095   6.582085
    41  H    8.731003   6.966727   6.708839   8.038456   8.249002
    42  H   10.811956   8.880781   8.981495  10.267167  10.171332
    43  H    9.950638   7.621419   8.852326   9.943858   8.859510
    44  C   11.758941   9.578866  10.315713  11.512997  10.849417
    45  H   12.032384   9.953326  10.610024  11.772419  11.173641
    46  H   12.022393   9.775181  10.745788  11.895390  11.018382
    47  H   12.484812  10.297979  10.911868  12.162532  11.608155
    48  H    6.769017   4.954649   4.710257   6.089276   6.280176
                   16         17         18         19         20
    16  H    0.000000
    17  H    2.477419   0.000000
    18  H    4.958181   4.305288   0.000000
    19  H    4.309984   2.500525   2.485977   0.000000
    20  N    4.616438   5.315389   2.645314   4.597227   0.000000
    21  H    5.412283   5.736164   2.251438   4.560112   1.033737
    22  H    5.078060   6.129827   3.767397   5.647853   1.280053
    23  C    6.505022   7.246755   4.155210   6.315597   2.547259
    24  C    8.953534   9.303167   5.809413   7.939552   5.136926
    25  C    6.607541   6.907847   3.607403   5.674859   2.999802
    26  C    7.738582   8.621371   5.457061   7.691413   3.733867
    27  C    8.875268   9.555792   6.165595   8.409408   4.886432
    28  C    7.909728   8.044184   4.607166   6.614298   4.350041
    29  H    5.851949   5.914391   2.743494   4.630198   2.735062
    30  H    7.940834   9.070812   6.107696   8.327905   4.025159
    31  H    9.831465  10.607847   7.210185   9.484940   5.820917
    32  H    8.231362   8.067999   4.696508   6.471859   5.004581
    33  H    9.957181  10.199849   6.662738   8.733732   6.193969
    34  C    6.038087   8.176477   7.564992   8.797059   5.178060
    35  C    8.807763  10.888620   9.893613  11.349823   7.481355
    36  C    6.982281   8.933257   7.625739   9.198807   5.117579
    37  C    6.714910   8.963400   8.782361   9.824627   6.501621
    38  C    8.076476  10.279033   9.849720  11.031352   7.519142
    39  C    8.302772  10.255454   8.838266  10.481222   6.365967
    40  H    6.844869   8.625371   6.895940   8.652003   4.328026
    41  H    6.331468   8.660855   9.009450   9.784668   6.879302
    42  H    8.705831  10.949763  10.791045  11.847926   8.522398
    43  H    9.076618  10.908425   9.086717  10.915679   6.626958
    44  C   10.296300  12.354399  11.231941  12.758559   8.839668
    45  H   10.571819  12.577231  11.563034  13.006504   9.295991
    46  H   10.824471  12.791006  11.302002  12.997972   8.899443
    47  H   10.814515  12.977131  12.037001  13.510095   9.583140
    48  H    4.426258   6.789080   7.092379   7.854408   4.954012
                   21         22         23         24         25
    21  H    0.000000
    22  H    1.839361   0.000000
    23  C    2.564750   2.995614   0.000000
    24  C    4.785519   5.669997   2.796062   0.000000
    25  C    2.779867   3.866598   1.397187   2.419013   0.000000
    26  C    3.689494   3.821946   1.396010   2.419595   2.416807
    27  C    4.665476   5.116529   2.418602   1.396775   2.790396
    28  C    3.982455   5.148427   2.419606   1.396713   1.395395
    29  H    2.556701   3.857578   2.162414   3.401479   1.088197
    30  H    4.114726   3.764137   2.154663   3.405447   3.402042
    31  H    5.608090   5.894933   3.403456   2.159737   3.879321
    32  H    4.573602   5.943645   3.404299   2.160209   2.153900
    33  H    5.786351   6.737995   3.885084   1.089023   3.406062
    34  C    6.073282   4.729239   5.063622   7.271202   6.138743
    35  C    8.211221   6.991849   6.541000   7.957083   7.649552
    36  C    5.856371   4.560724   4.508767   6.486688   5.733041
    37  C    7.418782   6.110467   6.303876   8.317039   7.297756
    38  C    8.365184   7.093505   6.936249   8.616737   7.964227
    39  C    7.022444   5.819183   5.360764   6.867700   6.562579
    40  H    4.976734   3.679916   3.731402   5.837821   5.050054
    41  H    7.853189   6.561585   6.957088   9.064562   7.850138
    42  H    9.390069   8.128800   7.953991   9.549685   8.926516
    43  H    7.150628   6.045423   5.345854   6.538587   6.576159
    44  C    9.505102   8.347317   7.651488   8.689337   8.730346
    45  H    9.964324   8.935285   7.977718   8.816305   8.933803
    46  H    9.468217   8.372685   7.518101   8.328140   8.624207
    47  H   10.284155   9.002758   8.570772   9.728103   9.694653
    48  H    5.966149   4.521211   5.850565   8.435728   6.763238
                   26         27         28         29         30
    26  C    0.000000
    27  C    1.395581   0.000000
    28  C    2.791167   2.416865   0.000000
    29  H    3.406293   3.878542   2.150814   0.000000
    30  H    1.087615   2.156862   3.878773   4.305214   0.000000
    31  H    2.154360   1.088932   3.405366   4.967471   2.480921
    32  H    3.880030   3.405685   1.088876   2.470806   4.967631
    33  H    3.406858   2.159538   2.158982   4.299530   4.305448
    34  C    5.213190   6.383755   7.162437   6.384578   4.692323
    35  C    6.104333   6.891085   8.294557   8.189771   5.406730
    36  C    4.317006   5.429379   6.613802   6.202089   3.618127
    37  C    6.394238   7.453532   8.245308   7.525030   5.880456
    38  C    6.767598   7.669415   8.747372   8.335571   6.171969
    39  C    4.856254   5.723985   7.231213   7.166035   4.079602
    40  H    3.522533   4.739254   5.964424   5.565525   2.758357
    41  H    7.211358   8.296501   8.861074   7.942187   6.776979
    42  H    7.793523   8.639968   9.678560   9.267855   7.223339
    43  H    4.578705   5.293875   7.095195   7.310898   3.709519
    44  C    7.020203   7.597449   9.204718   9.363642   6.304010
    45  H    7.377803   7.837741   9.321680   9.549906   6.786823
    46  H    6.709981   7.169849   8.990065   9.358556   5.944668
    47  H    7.965612   8.601913  10.227510  10.297736   7.189335
    48  H    6.415799   7.718988   8.012218   6.681590   6.034715
                   31         32         33         34         35
    31  H    0.000000
    32  H    4.308016   0.000000
    33  H    2.490138   2.490165   0.000000
    34  C    6.791584   8.056998   8.229286   0.000000
    35  C    6.881801   9.237816   8.692689   2.840217   0.000000
    36  C    5.686423   7.599425   7.402016   1.402299   2.433287
    37  C    7.786106   9.097546   9.213496   1.406523   2.431916
    38  C    7.822590   9.629278   9.417123   2.435730   1.402124
    39  C    5.737878   8.229181   7.654267   2.435160   1.396451
    40  H    5.045406   6.987342   6.794722   2.159196   3.411925
    41  H    8.707050   9.646908   9.978519   2.161063   3.414255
    42  H    8.766581  10.523789  10.311837   3.417974   2.158896
    43  H    5.125293   8.126518   7.246857   3.414596   2.155045
    44  C    7.394501  10.139274   9.293265   4.353048   1.512889
    45  H    7.644518  10.189027   9.352621   4.852220   2.167108
    46  H    6.828039   9.952097   8.866184   4.867645   2.169751
    47  H    8.387917  11.176081  10.350879   4.861374   2.168651
    48  H    8.315744   8.795385   9.475695   2.179268   4.866715
                   36         37         38         39         40
    36  C    0.000000
    37  C    2.404659   0.000000
    38  C    2.778165   1.391224   0.000000
    39  C    1.396830   2.775797   2.398822   0.000000
    40  H    1.089103   3.396371   3.866460   2.152524   0.000000
    41  H    3.395627   1.090248   2.149913   3.865996   4.302438
    42  H    3.868868   2.148987   1.090764   3.390342   4.957051
    43  H    2.150460   3.865820   3.391706   1.090180   2.464029
    44  C    3.826573   3.816650   2.531653   2.538782   4.690254
    45  H    4.461195   4.176007   2.864807   3.256909   5.356851
    46  H    4.043217   4.600826   3.444873   2.648618   4.712123
    47  H    4.476203   4.161517   2.838201   3.276513   5.364358
    48  H    3.374975   2.748683   4.103657   4.550371   3.675261
                   41         42         43         44         45
    41  H    0.000000
    42  H    2.466127   0.000000
    43  H    4.956025   4.297926   0.000000
    44  C    4.680982   2.730155   2.747095   0.000000
    45  H    4.926421   2.812176   3.501633   1.100357   0.000000
    46  H    5.557385   3.795255   2.396349   1.098075   1.777079
    47  H    4.902880   2.759859   3.525841   1.100139   1.770177
    48  H    2.580571   4.807887   5.476216   6.352226   6.843096
                   46         47         48
    46  H    0.000000
    47  H    1.778277   0.000000
    48  H    6.947161   6.673005   0.000000
 Stoichiometry    C23H21FN2O
 Framework group  C1[X(C23H21FN2O)]
 Deg. of freedom   138
 Full point group                 C1      NOp   1
 Largest Abelian subgroup         C1      NOp   1
 Largest concise Abelian subgroup C1      NOp   1
                         Standard orientation:                         
 ---------------------------------------------------------------------
 Center     Atomic      Atomic             Coordinates (Angstroms)
 Number     Number       Type             X           Y           Z
 ---------------------------------------------------------------------
      1          6           0        0.740831    0.741086    0.747441
      2          8           0        0.126901    0.556728    2.042964
      3          6           0        0.066097   -0.207868   -0.255267
      4          1           0       -0.896413    0.223611   -0.533374
      5          9           0        0.852669   -0.202942   -1.516498
      6          6           0       -0.093745   -1.631001    0.189368
      7          6           0       -1.304761   -2.216391    0.297054
      8          7           0        1.079021   -2.373303    0.419100
      9          1           0        0.933944   -3.373450    0.575791
     10          6           0        2.409512   -2.002257    0.134032
     11          6           0        5.092442   -1.356974   -0.415742
     12          6           0        2.924467   -0.743484    0.460762
     13          6           0        3.267407   -2.942951   -0.453763
     14          6           0        4.597485   -2.628047   -0.717613
     15          6           0        4.248625   -0.418229    0.173489
     16          1           0        2.875273   -3.926151   -0.708645
     17          1           0        5.245630   -3.375116   -1.172730
     18          1           0        4.623397    0.571364    0.431522
     19          1           0        6.127301   -1.098739   -0.631074
     20          7           0        2.117445    0.209465    1.197628
     21          1           0        2.695930    1.007040    1.510424
     22          1           0        1.348464   -0.045331    2.188730
     23          6           0        0.789204    2.161565    0.241799
     24          6           0        0.794279    4.782158   -0.733101
     25          6           0        1.819760    2.595565   -0.595894
     26          6           0       -0.242147    3.037635    0.584814
     27          6           0       -0.240989    4.344956    0.096390
     28          6           0        1.824540    3.904734   -1.078783
     29          1           0        2.623343    1.917937   -0.877403
     30          1           0       -1.044354    2.700123    1.237084
     31          1           0       -1.047054    5.024328    0.369310
     32          1           0        2.634463    4.238615   -1.725466
     33          1           0        0.797518    5.803522   -1.110959
     34          6           0       -2.623735   -1.577354    0.129546
     35          6           0       -5.196204   -0.431972   -0.241039
     36          6           0       -2.945247   -0.327074    0.677152
     37          6           0       -3.628336   -2.259868   -0.579861
     38          6           0       -4.887073   -1.696231   -0.762613
     39          6           0       -4.208393    0.237271    0.484508
     40          1           0       -2.209732    0.200456    1.282854
     41          1           0       -3.412479   -3.242711   -0.999464
     42          1           0       -5.644675   -2.245525   -1.323042
     43          1           0       -4.427474    1.211669    0.921595
     44          6           0       -6.566496    0.172861   -0.453903
     45          1           0       -6.770274    0.323660   -1.524660
     46          1           0       -6.657427    1.145959    0.046677
     47          1           0       -7.356917   -0.485252   -0.063483
     48          1           0       -1.328082   -3.285275    0.521334
 ---------------------------------------------------------------------
 Rotational constants (GHZ):           0.2655626           0.1421630           0.1012360
 Leave Link  202 at Thu Apr 10 23:20:36 2025, MaxMem= 16106127360 cpu:               0.4 elap:               0.0
 (Enter /cm/shared/apps/Gaussian/g16-C01/g16/l301.exe)
 General basis read from cards:  (5D, 7F)
 Centers:       4      9     16     17     18     19     21     22     29     30
 Centers:      31     32     33     40     41     42     43     45     46     47
 Centers:      48
 S 3 1.00
     Exponent=  1.2251800000D+01 Coefficients=  2.3337100000D-02
     Exponent=  1.8687100000D+00 Coefficients=  1.5915000000D-01
     Exponent=  4.1820800000D-01 Coefficients=  5.0000000000D-01
 S 1 1.00
     Exponent=  1.0610000000D-01 Coefficients=  1.0000000000D+00
 S 1 1.00
     Exponent=  2.6525000000D-02 Coefficients=  1.0000000000D+00
 P 1 1.00
     Exponent=  1.0000000000D+00 Coefficients=  1.0000000000D+00
 P 1 1.00
     Exponent=  7.9575000000D-02 Coefficients=  1.0000000000D+00
 ****
 Centers:       1      3      6      7     10     11     12     13     14     15
 Centers:      23     24     25     26     27     28     34     35     36     37
 Centers:      38     39     44
 S 5 1.00
     Exponent=  1.2432000000D+03 Coefficients=  6.0336600000D-03
     Exponent=  1.8714500000D+02 Coefficients=  4.4957600000D-02
     Exponent=  4.2512600000D+01 Coefficients=  1.9790100000D-01
     Exponent=  1.1739300000D+01 Coefficients=  5.0000000000D-01
     Exponent=  3.5054800000D+00 Coefficients=  4.8036400000D-01
 S 2 1.00
     Exponent=  5.3908900000D+00 Coefficients= -7.0398000000D-02
     Exponent=  4.9334100000D-01 Coefficients=  5.0000000000D-01
 S 1 1.00
     Exponent=  1.4974100000D-01 Coefficients=  1.0000000000D+00
 S 1 1.00
     Exponent=  4.2849000000D-02 Coefficients=  1.0000000000D+00
 P 3 1.00
     Exponent=  9.1805600000D+00 Coefficients=  4.3170100000D-02
     Exponent=  1.9365800000D+00 Coefficients=  2.2499900000D-01
     Exponent=  5.2629600000D-01 Coefficients=  5.0000000000D-01
 P 1 1.00
     Exponent=  1.3631900000D-01 Coefficients=  1.0000000000D+00
 P 1 1.00
     Exponent=  3.4080000000D-02 Coefficients=  1.0000000000D+00
 D 1 1.00
     Exponent=  8.0000000000D-01 Coefficients=  1.0000000000D+00
 D 1 1.00
     Exponent=  1.0224000000D-01 Coefficients=  1.0000000000D+00
 ****
 Centers:       8     20
 S 5 1.00
     Exponent=  1.7263200000D+03 Coefficients=  5.9307700000D-03
     Exponent=  2.5982700000D+02 Coefficients=  4.4253900000D-02
     Exponent=  5.9033500000D+01 Coefficients=  1.9609600000D-01
     Exponent=  1.6350900000D+01 Coefficients=  5.0000000000D-01
     Exponent=  4.9108400000D+00 Coefficients=  4.8298700000D-01
 S 2 1.00
     Exponent=  7.7589400000D+00 Coefficients= -7.0335600000D-02
     Exponent=  7.0557300000D-01 Coefficients=  5.0000000000D-01
 S 1 1.00
     Exponent=  2.0928600000D-01 Coefficients=  1.0000000000D+00
 S 1 1.00
     Exponent=  5.8602000000D-02 Coefficients=  1.0000000000D+00
 P 3 1.00
     Exponent=  1.3184400000D+01 Coefficients=  4.4074700000D-02
     Exponent=  2.8186000000D+00 Coefficients=  2.3047800000D-01
     Exponent=  7.6557100000D-01 Coefficients=  5.0000000000D-01
 P 1 1.00
     Exponent=  1.9594900000D-01 Coefficients=  1.0000000000D+00
 P 1 1.00
     Exponent=  4.8987000000D-02 Coefficients=  1.0000000000D+00
 D 1 1.00
     Exponent=  9.0000000000D-01 Coefficients=  1.0000000000D+00
 D 1 1.00
     Exponent=  1.4696000000D-01 Coefficients=  1.0000000000D+00
 ****
 Centers:       2
 S 5 1.00
     Exponent=  2.2886400000D+03 Coefficients=  5.8546800000D-03
     Exponent=  3.4441600000D+02 Coefficients=  4.3733300000D-02
     Exponent=  7.8253800000D+01 Coefficients=  1.9479600000D-01
     Exponent=  2.1719500000D+01 Coefficients=  5.0000000000D-01
     Exponent=  6.5590700000D+00 Coefficients=  4.8461400000D-01
 S 2 1.00
     Exponent=  1.0465600000D+01 Coefficients= -7.1334300000D-02
     Exponent=  9.6435100000D-01 Coefficients=  5.0000000000D-01
 S 1 1.00
     Exponent=  2.8512700000D-01 Coefficients=  1.0000000000D+00
 S 1 1.00
     Exponent=  7.9596000000D-02 Coefficients=  1.0000000000D+00
 P 3 1.00
     Exponent=  1.7059000000D+01 Coefficients=  4.7443900000D-02
     Exponent=  3.6899900000D+00 Coefficients=  2.4268900000D-01
     Exponent=  9.9299600000D-01 Coefficients=  5.0000000000D-01
 P 1 1.00
     Exponent=  2.4492400000D-01 Coefficients=  1.0000000000D+00
 P 1 1.00
     Exponent=  6.1231000000D-02 Coefficients=  1.0000000000D+00
 D 1 1.00
     Exponent=  1.0000000000D+00 Coefficients=  1.0000000000D+00
 D 1 1.00
     Exponent=  1.8369000000D-01 Coefficients=  1.0000000000D+00
 ****
 Centers:       5
 S 5 1.00
     Exponent=  2.9315500000D+03 Coefficients=  5.7950400000D-03
     Exponent=  4.4112500000D+02 Coefficients=  4.3323800000D-02
     Exponent=  1.0023200000D+02 Coefficients=  1.9373900000D-01
     Exponent=  2.7865500000D+01 Coefficients=  5.0000000000D-01
     Exponent=  8.4447000000D+00 Coefficients=  4.8642000000D-01
 S 2 1.00
     Exponent=  1.3612300000D+01 Coefficients= -7.1978500000D-02
     Exponent=  1.2612200000D+00 Coefficients=  5.0000000000D-01
 S 1 1.00
     Exponent=  3.7080000000D-01 Coefficients=  1.0000000000D+00
 S 1 1.00
     Exponent=  1.0296000000D-01 Coefficients=  1.0000000000D+00
 P 3 1.00
     Exponent=  2.1930500000D+01 Coefficients=  4.8877100000D-02
     Exponent=  4.7855200000D+00 Coefficients=  2.4783000000D-01
     Exponent=  1.2837800000D+00 Coefficients=  5.0000000000D-01
 P 1 1.00
     Exponent=  3.1155800000D-01 Coefficients=  1.0000000000D+00
 P 1 1.00
     Exponent=  7.7889000000D-02 Coefficients=  1.0000000000D+00
 D 1 1.00
     Exponent=  1.1000000000D+00 Coefficients=  1.0000000000D+00
 D 1 1.00
     Exponent=  2.3367000000D-01 Coefficients=  1.0000000000D+00
 ****
 Ernie: Thresh=  0.10000D-02 Tol=  0.10000D-05 Strict=F.
 There are   864 symmetry adapted cartesian basis functions of A   symmetry.
 There are   810 symmetry adapted basis functions of A   symmetry.
   810 basis functions,  1203 primitive gaussians,   864 cartesian basis functions
    95 alpha electrons       95 beta electrons
       nuclear repulsion energy      2405.8356884397 Hartrees.
 IExCor= 4639 DFT=T Ex+Corr=wB97XD ExCW=0 ScaHFX=  1.000000
 ScaDFX=  1.000000  1.000000  1.000000  1.000000 ScalE2=  1.000000  1.000000
 IRadAn=      5 IRanWt=     -1 IRanGd=            0 ICorTp=0 IEmpDi=121
 HFx  wShort=  0.000000 wLong=  0.200000 cFull=  0.222036 cShort=  0.000000 cLong=  0.777964
 DFx  wShort=  0.000000 wLong=  0.200000 cFull=  0.000000 cShort=  0.000000 cLong=  1.000000
 NAtoms=   48 NActive=   48 NUniq=   48 SFac= 1.00D+00 NAtFMM=   60 NAOKFM=F Big=F
 Integral buffers will be    131072 words long.
 Raffenetti 2 integral format.
 Two-electron integral symmetry is turned on.
 R6Disp:  Grimme-D2 Dispersion energy=       -0.0404833100 Hartrees.
 Nuclear repulsion after empirical dispersion term =     2405.7952051297 Hartrees.
 Force inversion solution in PCM.
 ------------------------------------------------------------------------------
 Polarizable Continuum Model (PCM)
 =================================
 Model                : PCM.
 Atomic radii         : SMD-Coulomb.
 Polarization charges : Total charges.
 Charge compensation  : None.
 Solution method      : Matrix inversion.
 Cavity type          : VdW (van der Waals Surface) (Alpha=1.000).
 Cavity algorithm     : GePol (No added spheres)
                        Default sphere list used, NSphG=   48.
                        Lebedev-Laikov grids with approx.  5.0 points / Ang**2.
                        Smoothing algorithm: York/Karplus (Gamma=1.0000).
                        Polarization charges: spherical gaussians, with
                                              point-specific exponents (IZeta= 3).
                        Self-potential: point-specific (ISelfS= 7).
                        Self-field    : sphere-specific E.n sum rule (ISelfD= 2).
 1st derivatives      : Analytical E(r).r(x)/FMM algorithm (CHGder, D1EAlg=3).
                        Cavity 1st derivative terms included.
 2nd derivatives      : Analytical E(r).r(xy)/FMM algorithm (CHGder, D2EAlg=3).
                        Cavity 2nd derivative terms included.
 Solvent              : Ethanol, Eps=  24.852000 Eps(inf)=   1.852593
 ------------------------------------------------------------------------------
 GePol: Number of generator spheres                  =      48
 GePol: Total number of spheres                      =      48
 GePol: Number of exposed spheres                    =      48 (100.00%)
 GePol: Number of points                             =    3457
 GePol: Average weight of points                     =       0.11
 GePol: Minimum weight of points                     =   0.23D-09
 GePol: Maximum weight of points                     =    0.21501
 GePol: Number of points with low weight             =     189
 GePol: Fraction of low-weight points (<1% of avg)   =       5.47%
 GePol: Cavity surface area                          =    381.100 Ang**2
 GePol: Cavity volume                                =    370.003 Ang**3
 ------------------------------------------------------------------------------
 Atomic radii for non-electrostatic terms: SMD-CDS.
 ------------------------------------------------------------------------------
 PCM non-electrostatic energy =        -0.0031651394 Hartrees.
 Nuclear repulsion after PCM non-electrostatic terms =     2405.7920399903 Hartrees.
 Leave Link  301 at Thu Apr 10 23:20:36 2025, MaxMem= 16106127360 cpu:               0.5 elap:               0.1
 (Enter /cm/shared/apps/Gaussian/g16-C01/g16/l302.exe)
 NPDir=0 NMtPBC=     1 NCelOv=     1 NCel=       1 NClECP=     1 NCelD=      1
         NCelK=      1 NCelE2=     1 NClLst=     1 CellRange=     0.0.
 One-electron integrals computed using PRISM.
 One-electron integral symmetry used in STVInt
 NBasis=   810 RedAO= T EigKep=  1.10D-06  NBF=   810
 NBsUse=   804 1.00D-06 EigRej=  9.70D-07 NBFU=   804
 Precomputing XC quadrature grid using
 IXCGrd= 4 IRadAn=           5 IRanWt=          -1 IRanGd=           0 AccXCQ= 0.00D+00.
 Generated NRdTot=       0 NPtTot=           0 NUsed=           0 NTot=          32
 NSgBfM=   857   857   857   857   857 MxSgAt=    48 MxSgA2=    48.
 Leave Link  302 at Thu Apr 10 23:20:38 2025, MaxMem= 16106127360 cpu:              26.8 elap:               2.4
 (Enter /cm/shared/apps/Gaussian/g16-C01/g16/l303.exe)
 DipDrv:  MaxL=1.
 Leave Link  303 at Thu Apr 10 23:20:38 2025, MaxMem= 16106127360 cpu:               1.1 elap:               0.2
 (Enter /cm/shared/apps/Gaussian/g16-C01/g16/l401.exe)
 ExpMin= 2.65D-02 ExpMax= 2.93D+03 ExpMxC= 4.41D+02 IAcc=3 IRadAn=         5 AccDes= 0.00D+00
 Harris functional with IExCor= 4639 and IRadAn=       5 diagonalized for initial guess.
 HarFok:  IExCor= 4639 AccDes= 0.00D+00 IRadAn=         5 IDoV= 1 UseB2=F ITyADJ=14
 ICtDFT=  3500011 ScaDFX=  1.000000  1.000000  1.000000  1.000000
 FoFCou: FMM=F IPFlag=           0 FMFlag=      100000 FMFlg1=           0
         NFxFlg=           0 DoJE=T BraDBF=F KetDBF=T FulRan=T
         wScrn=  0.000000 ICntrl=       500 IOpCl=  0 I1Cent=   200000004 NGrid=           0
         NMat0=    1 NMatS0=      1 NMatT0=    0 NMatD0=    1 NMtDS0=    0 NMtDT0=    0
 Petite list used in FoFCou.
 Harris En= -1122.29511805187    
 JPrj=0 DoOrth=F DoCkMO=F.
 Leave Link  401 at Thu Apr 10 23:20:47 2025, MaxMem= 16106127360 cpu:             281.4 elap:               8.4
 (Enter /cm/shared/apps/Gaussian/g16-C01/g16/l502.exe)
 Integral symmetry usage will be decided dynamically.
 Closed shell SCF:
 Using DIIS extrapolation, IDIIS=  1040.
 NGot= 16106127360 LenX= 16104590708 LenY= 16103843348
 Requested convergence on RMS density matrix=1.00D-08 within 128 cycles.
 Requested convergence on MAX density matrix=1.00D-06.
 Requested convergence on             energy=1.00D-06.
 No special actions if energy rises.
 Fock matrices will be formed incrementally for  20 cycles.

 Cycle   1  Pass 1  IDiag  1:
 FoFJK:  IHMeth= 1 ICntrl=       0 DoSepK=T KAlg= 0 I1Cent=           0 FoldK=F
 IRaf=         1 NMat=       1 IRICut=       1 DoRegI=T DoRafI=F ISym2E= 0 IDoP0=0 IntGTp=1.
 FoFCou: FMM=F IPFlag=           0 FMFlag=      100000 FMFlg1=           0
         NFxFlg=           0 DoJE=T BraDBF=F KetDBF=F FulRan=T
         wScrn=  0.000000 ICntrl=       500 IOpCl=  0 I1Cent=           0 NGrid=           0
         NMat0=    1 NMatS0=      1 NMatT0=    0 NMatD0=    1 NMtDS0=    0 NMtDT0=    0
 Symmetry not used in FoFCou.
 Inv3:  Mode=1 IEnd=    35852547.
 Iteration    1 A*A^-1 deviation from unit magnitude is 1.09D-14 for    573.
 Iteration    1 A*A^-1 deviation from orthogonality  is 3.98D-15 for   3439    153.
 Iteration    1 A^-1*A deviation from unit magnitude is 1.13D-14 for    256.
 Iteration    1 A^-1*A deviation from orthogonality  is 5.93D-15 for   2067    251.
 E= -1172.75200700761    
 DIIS: error= 1.44D-02 at cycle   1 NSaved=   1.
 NSaved= 1 IEnMin= 1 EnMin= -1172.75200700761     IErMin= 1 ErrMin= 1.44D-02
 ErrMax= 1.44D-02  0.00D+00 EMaxC= 1.00D-01 BMatC= 6.08D-01 BMatP= 6.08D-01
 IDIUse=3 WtCom= 8.56D-01 WtEn= 1.44D-01
 Coeff-Com:  0.100D+01
 Coeff-En:   0.100D+01
 Coeff:      0.100D+01
 Gap=     0.321 Goal=   None    Shift=    0.000
 GapD=    0.321 DampG=1.000 DampE=0.500 DampFc=0.5000 IDamp=-1.
 Damping current iteration by 5.00D-01
 RMSDP=3.62D-02 MaxDP=4.54D+00              OVMax= 1.90D-01

 Cycle   2  Pass 1  IDiag  1:
 RMSU=  7.74D-03    CP:  8.31D-01
 E= -1172.90112180473     Delta-E=       -0.149114797116 Rises=F Damp=T
 DIIS: error= 7.84D-03 at cycle   2 NSaved=   2.
 NSaved= 2 IEnMin= 2 EnMin= -1172.90112180473     IErMin= 2 ErrMin= 7.84D-03
 ErrMax= 7.84D-03  0.00D+00 EMaxC= 1.00D-01 BMatC= 8.92D-02 BMatP= 6.08D-01
 IDIUse=3 WtCom= 9.22D-01 WtEn= 7.84D-02
 Coeff-Com: -0.115D+00 0.112D+01
 Coeff-En:   0.000D+00 0.100D+01
 Coeff:     -0.106D+00 0.111D+01
 Gap=     0.356 Goal=   None    Shift=    0.000
 RMSDP=1.65D-02 MaxDP=2.64D+00 DE=-1.49D-01 OVMax= 1.32D-01

 Cycle   3  Pass 1  IDiag  1:
 RMSU=  6.63D-03    CP:  6.76D-01  1.19D+00
 E= -1173.05800498294     Delta-E=       -0.156883178207 Rises=F Damp=F
 DIIS: error= 2.96D-03 at cycle   3 NSaved=   3.
 NSaved= 3 IEnMin= 3 EnMin= -1173.05800498294     IErMin= 3 ErrMin= 2.96D-03
 ErrMax= 2.96D-03  0.00D+00 EMaxC= 1.00D-01 BMatC= 1.93D-02 BMatP= 8.92D-02
 IDIUse=3 WtCom= 9.70D-01 WtEn= 2.96D-02
 Coeff-Com: -0.164D+00 0.348D+00 0.817D+00
 Coeff-En:   0.000D+00 0.000D+00 0.100D+01
 Coeff:     -0.159D+00 0.337D+00 0.822D+00
 Gap=     0.290 Goal=   None    Shift=    0.000
 RMSDP=2.85D-03 MaxDP=3.40D-01 DE=-1.57D-01 OVMax= 4.08D-02

 Cycle   4  Pass 1  IDiag  1:
 RMSU=  1.53D-03    CP:  6.57D-01  1.36D+00  8.84D-01
 E= -1173.07207482081     Delta-E=       -0.014069837871 Rises=F Damp=F
 DIIS: error= 7.61D-04 at cycle   4 NSaved=   4.
 NSaved= 4 IEnMin= 4 EnMin= -1173.07207482081     IErMin= 4 ErrMin= 7.61D-04
 ErrMax= 7.61D-04  0.00D+00 EMaxC= 1.00D-01 BMatC= 2.42D-03 BMatP= 1.93D-02
 IDIUse=3 WtCom= 9.92D-01 WtEn= 7.61D-03
 Coeff-Com: -0.742D-01 0.135D+00 0.423D+00 0.516D+00
 Coeff-En:   0.000D+00 0.000D+00 0.000D+00 0.100D+01
 Coeff:     -0.736D-01 0.134D+00 0.420D+00 0.520D+00
 Gap=     0.289 Goal=   None    Shift=    0.000
 RMSDP=7.92D-04 MaxDP=7.00D-02 DE=-1.41D-02 OVMax= 8.28D-03

 Cycle   5  Pass 1  IDiag  1:
 RMSU=  4.92D-04    CP:  6.52D-01  1.36D+00  9.20D-01  7.86D-01
 E= -1173.07408596866     Delta-E=       -0.002011147854 Rises=F Damp=F
 DIIS: error= 1.47D-04 at cycle   5 NSaved=   5.
 NSaved= 5 IEnMin= 5 EnMin= -1173.07408596866     IErMin= 5 ErrMin= 1.47D-04
 ErrMax= 1.47D-04  0.00D+00 EMaxC= 1.00D-01 BMatC= 7.67D-05 BMatP= 2.42D-03
 IDIUse=3 WtCom= 9.99D-01 WtEn= 1.47D-03
 Coeff-Com: -0.100D-01 0.145D-01 0.824D-01 0.165D+00 0.748D+00
 Coeff-En:   0.000D+00 0.000D+00 0.000D+00 0.000D+00 0.100D+01
 Coeff:     -0.100D-01 0.145D-01 0.822D-01 0.165D+00 0.748D+00
 Gap=     0.290 Goal=   None    Shift=    0.000
 RMSDP=2.69D-04 MaxDP=3.55D-02 DE=-2.01D-03 OVMax= 3.58D-03

 Cycle   6  Pass 1  IDiag  1:
 RMSU=  1.88D-04    CP:  6.51D-01  1.37D+00  9.25D-01  8.78D-01  1.13D+00
 E= -1173.07416704665     Delta-E=       -0.000081077987 Rises=F Damp=F
 DIIS: error= 5.31D-05 at cycle   6 NSaved=   6.
 NSaved= 6 IEnMin= 6 EnMin= -1173.07416704665     IErMin= 6 ErrMin= 5.31D-05
 ErrMax= 5.31D-05  0.00D+00 EMaxC= 1.00D-01 BMatC= 1.89D-05 BMatP= 7.67D-05
 IDIUse=1 WtCom= 1.00D+00 WtEn= 0.00D+00
 Coeff-Com:  0.141D-01-0.276D-01-0.636D-01-0.535D-01 0.344D+00 0.786D+00
 Coeff:      0.141D-01-0.276D-01-0.636D-01-0.535D-01 0.344D+00 0.786D+00
 Gap=     0.290 Goal=   None    Shift=    0.000
 RMSDP=1.66D-04 MaxDP=1.96D-02 DE=-8.11D-05 OVMax= 2.71D-03

 Cycle   7  Pass 1  IDiag  1:
 RMSU=  8.11D-05    CP:  6.50D-01  1.37D+00  9.32D-01  9.10D-01  1.23D+00
                    CP:  9.85D-01
 E= -1173.07419567699     Delta-E=       -0.000028630340 Rises=F Damp=F
 DIIS: error= 1.64D-05 at cycle   7 NSaved=   7.
 NSaved= 7 IEnMin= 7 EnMin= -1173.07419567699     IErMin= 7 ErrMin= 1.64D-05
 ErrMax= 1.64D-05  0.00D+00 EMaxC= 1.00D-01 BMatC= 1.31D-06 BMatP= 1.89D-05
 IDIUse=1 WtCom= 1.00D+00 WtEn= 0.00D+00
 Coeff-Com:  0.536D-02-0.101D-01-0.265D-01-0.317D-01 0.551D-01 0.256D+00
 Coeff-Com:  0.752D+00
 Coeff:      0.536D-02-0.101D-01-0.265D-01-0.317D-01 0.551D-01 0.256D+00
 Coeff:      0.752D+00
 Gap=     0.290 Goal=   None    Shift=    0.000
 RMSDP=3.58D-05 MaxDP=2.71D-03 DE=-2.86D-05 OVMax= 9.42D-04

 Cycle   8  Pass 1  IDiag  1:
 RMSU=  2.28D-05    CP:  6.49D-01  1.37D+00  9.32D-01  9.17D-01  1.26D+00
                    CP:  1.07D+00  1.08D+00
 E= -1173.07419832245     Delta-E=       -0.000002645459 Rises=F Damp=F
 DIIS: error= 7.11D-06 at cycle   8 NSaved=   8.
 NSaved= 8 IEnMin= 8 EnMin= -1173.07419832245     IErMin= 8 ErrMin= 7.11D-06
 ErrMax= 7.11D-06  0.00D+00 EMaxC= 1.00D-01 BMatC= 2.24D-07 BMatP= 1.31D-06
 IDIUse=1 WtCom= 1.00D+00 WtEn= 0.00D+00
 Coeff-Com: -0.962D-03 0.201D-02 0.396D-02-0.215D-03-0.389D-01-0.611D-01
 Coeff-Com:  0.219D+00 0.877D+00
 Coeff:     -0.962D-03 0.201D-02 0.396D-02-0.215D-03-0.389D-01-0.611D-01
 Coeff:      0.219D+00 0.877D+00
 Gap=     0.290 Goal=   None    Shift=    0.000
 RMSDP=1.67D-05 MaxDP=8.98D-04 DE=-2.65D-06 OVMax= 6.13D-04

 Cycle   9  Pass 1  IDiag  1:
 RMSU=  1.09D-05    CP:  6.49D-01  1.37D+00  9.31D-01  9.18D-01  1.27D+00
                    CP:  1.09D+00  1.18D+00  1.28D+00
 E= -1173.07419900481     Delta-E=       -0.000000682363 Rises=F Damp=F
 DIIS: error= 3.53D-06 at cycle   9 NSaved=   9.
 NSaved= 9 IEnMin= 9 EnMin= -1173.07419900481     IErMin= 9 ErrMin= 3.53D-06
 ErrMax= 3.53D-06  0.00D+00 EMaxC= 1.00D-01 BMatC= 3.42D-08 BMatP= 2.24D-07
 IDIUse=1 WtCom= 1.00D+00 WtEn= 0.00D+00
 Coeff-Com: -0.114D-02 0.219D-02 0.557D-02 0.523D-02-0.192D-01-0.605D-01
 Coeff-Com: -0.888D-01 0.187D+00 0.970D+00
 Coeff:     -0.114D-02 0.219D-02 0.557D-02 0.523D-02-0.192D-01-0.605D-01
 Coeff:     -0.888D-01 0.187D+00 0.970D+00
 Gap=     0.290 Goal=   None    Shift=    0.000
 RMSDP=8.78D-06 MaxDP=7.32D-04 DE=-6.82D-07 OVMax= 3.28D-04

 Cycle  10  Pass 1  IDiag  1:
 RMSU=  4.35D-06    CP:  6.49D-01  1.37D+00  9.31D-01  9.18D-01  1.27D+00
                    CP:  1.09D+00  1.23D+00  1.46D+00  1.31D+00
 E= -1173.07419914232     Delta-E=       -0.000000137506 Rises=F Damp=F
 DIIS: error= 1.54D-06 at cycle  10 NSaved=  10.
 NSaved=10 IEnMin=10 EnMin= -1173.07419914232     IErMin=10 ErrMin= 1.54D-06
 ErrMax= 1.54D-06  0.00D+00 EMaxC= 1.00D-01 BMatC= 6.94D-09 BMatP= 3.42D-08
 IDIUse=1 WtCom= 1.00D+00 WtEn= 0.00D+00
 Coeff-Com: -0.180D-03 0.323D-03 0.108D-02 0.144D-02-0.129D-02-0.106D-01
 Coeff-Com: -0.528D-01-0.442D-01 0.357D+00 0.749D+00
 Coeff:     -0.180D-03 0.323D-03 0.108D-02 0.144D-02-0.129D-02-0.106D-01
 Coeff:     -0.528D-01-0.442D-01 0.357D+00 0.749D+00
 Gap=     0.290 Goal=   None    Shift=    0.000
 RMSDP=2.46D-06 MaxDP=1.80D-04 DE=-1.38D-07 OVMax= 9.71D-05

 Cycle  11  Pass 1  IDiag  1:
 RMSU=  1.56D-06    CP:  6.49D-01  1.37D+00  9.31D-01  9.18D-01  1.27D+00
                    CP:  1.10D+00  1.24D+00  1.50D+00  1.42D+00  1.18D+00
 E= -1173.07419915890     Delta-E=       -0.000000016583 Rises=F Damp=F
 DIIS: error= 6.88D-07 at cycle  11 NSaved=  11.
 NSaved=11 IEnMin=11 EnMin= -1173.07419915890     IErMin=11 ErrMin= 6.88D-07
 ErrMax= 6.88D-07  0.00D+00 EMaxC= 1.00D-01 BMatC= 1.24D-09 BMatP= 6.94D-09
 IDIUse=1 WtCom= 1.00D+00 WtEn= 0.00D+00
 Coeff-Com:  0.157D-03-0.310D-03-0.685D-03-0.521D-03 0.291D-02 0.784D-02
 Coeff-Com:  0.810D-03-0.563D-01-0.931D-01 0.234D+00 0.905D+00
 Coeff:      0.157D-03-0.310D-03-0.685D-03-0.521D-03 0.291D-02 0.784D-02
 Coeff:      0.810D-03-0.563D-01-0.931D-01 0.234D+00 0.905D+00
 Gap=     0.290 Goal=   None    Shift=    0.000
 RMSDP=1.52D-06 MaxDP=9.93D-05 DE=-1.66D-08 OVMax= 5.31D-05

 Cycle  12  Pass 1  IDiag  1:
 RMSU=  6.49D-07    CP:  6.49D-01  1.37D+00  9.31D-01  9.18D-01  1.27D+00
                    CP:  1.10D+00  1.24D+00  1.51D+00  1.49D+00  1.39D+00
                    CP:  1.27D+00
 E= -1173.07419916345     Delta-E=       -0.000000004551 Rises=F Damp=F
 DIIS: error= 2.65D-07 at cycle  12 NSaved=  12.
 NSaved=12 IEnMin=12 EnMin= -1173.07419916345     IErMin=12 ErrMin= 2.65D-07
 ErrMax= 2.65D-07  0.00D+00 EMaxC= 1.00D-01 BMatC= 1.82D-10 BMatP= 1.24D-09
 IDIUse=1 WtCom= 1.00D+00 WtEn= 0.00D+00
 Coeff-Com:  0.989D-04-0.189D-03-0.481D-03-0.455D-03 0.157D-02 0.522D-02
 Coeff-Com:  0.992D-02-0.153D-01-0.911D-01-0.171D-01 0.314D+00 0.794D+00
 Coeff:      0.989D-04-0.189D-03-0.481D-03-0.455D-03 0.157D-02 0.522D-02
 Coeff:      0.992D-02-0.153D-01-0.911D-01-0.171D-01 0.314D+00 0.794D+00
 Gap=     0.290 Goal=   None    Shift=    0.000
 RMSDP=4.59D-07 MaxDP=2.75D-05 DE=-4.55D-09 OVMax= 1.67D-05

 Cycle  13  Pass 1  IDiag  1:
 RMSU=  2.46D-07    CP:  6.49D-01  1.37D+00  9.31D-01  9.18D-01  1.27D+00
                    CP:  1.10D+00  1.24D+00  1.51D+00  1.50D+00  1.44D+00
                    CP:  1.39D+00  1.27D+00
 E= -1173.07419916384     Delta-E=       -0.000000000394 Rises=F Damp=F
 DIIS: error= 1.09D-07 at cycle  13 NSaved=  13.
 NSaved=13 IEnMin=13 EnMin= -1173.07419916384     IErMin=13 ErrMin= 1.09D-07
 ErrMax= 1.09D-07  0.00D+00 EMaxC= 1.00D-01 BMatC= 2.83D-11 BMatP= 1.82D-10
 IDIUse=1 WtCom= 1.00D+00 WtEn= 0.00D+00
 Coeff-Com: -0.770D-05 0.165D-04 0.169D-04-0.564D-06-0.125D-03-0.184D-03
 Coeff-Com:  0.260D-02 0.564D-02-0.834D-02-0.478D-01-0.890D-01 0.251D+00
 Coeff-Com:  0.886D+00
 Coeff:     -0.770D-05 0.165D-04 0.169D-04-0.564D-06-0.125D-03-0.184D-03
 Coeff:      0.260D-02 0.564D-02-0.834D-02-0.478D-01-0.890D-01 0.251D+00
 Coeff:      0.886D+00
 Gap=     0.290 Goal=   None    Shift=    0.000
 RMSDP=2.21D-07 MaxDP=1.58D-05 DE=-3.94D-10 OVMax= 7.07D-06

 Cycle  14  Pass 1  IDiag  1:
 RMSU=  1.21D-07    CP:  6.49D-01  1.37D+00  9.31D-01  9.18D-01  1.27D+00
                    CP:  1.10D+00  1.24D+00  1.51D+00  1.51D+00  1.46D+00
                    CP:  1.42D+00  1.44D+00  1.22D+00
 E= -1173.07419916352     Delta-E=        0.000000000321 Rises=F Damp=F
 DIIS: error= 2.02D-08 at cycle  14 NSaved=  14.
 NSaved=14 IEnMin=13 EnMin= -1173.07419916384     IErMin=14 ErrMin= 2.02D-08
 ErrMax= 2.02D-08  0.00D+00 EMaxC= 1.00D-01 BMatC= 2.14D-12 BMatP= 2.83D-11
 IDIUse=1 WtCom= 1.00D+00 WtEn= 0.00D+00
 Coeff-Com: -0.104D-04 0.203D-04 0.451D-04 0.401D-04-0.174D-03-0.497D-03
 Coeff-Com: -0.173D-03 0.272D-02 0.612D-02-0.117D-01-0.499D-01-0.131D-01
 Coeff-Com:  0.227D+00 0.840D+00
 Coeff:     -0.104D-04 0.203D-04 0.451D-04 0.401D-04-0.174D-03-0.497D-03
 Coeff:     -0.173D-03 0.272D-02 0.612D-02-0.117D-01-0.499D-01-0.131D-01
 Coeff:      0.227D+00 0.840D+00
 Gap=     0.290 Goal=   None    Shift=    0.000
 RMSDP=5.95D-08 MaxDP=7.08D-06 DE= 3.21D-10 OVMax= 1.46D-06

 Cycle  15  Pass 1  IDiag  1:
 RMSU=  3.22D-08    CP:  6.49D-01  1.37D+00  9.31D-01  9.18D-01  1.27D+00
                    CP:  1.10D+00  1.24D+00  1.51D+00  1.51D+00  1.46D+00
                    CP:  1.43D+00  1.49D+00  1.30D+00  1.22D+00
 E= -1173.07419916397     Delta-E=       -0.000000000444 Rises=F Damp=F
 DIIS: error= 8.57D-09 at cycle  15 NSaved=  15.
 NSaved=15 IEnMin=15 EnMin= -1173.07419916397     IErMin=15 ErrMin= 8.57D-09
 ErrMax= 8.57D-09  0.00D+00 EMaxC= 1.00D-01 BMatC= 3.85D-13 BMatP= 2.14D-12
 IDIUse=1 WtCom= 1.00D+00 WtEn= 0.00D+00
 Coeff-Com: -0.331D-05 0.624D-05 0.169D-04 0.174D-04-0.642D-04-0.193D-03
 Coeff-Com: -0.461D-03 0.271D-03 0.390D-02 0.211D-02-0.402D-02-0.420D-01
 Coeff-Com: -0.443D-01 0.288D+00 0.797D+00
 Coeff:     -0.331D-05 0.624D-05 0.169D-04 0.174D-04-0.642D-04-0.193D-03
 Coeff:     -0.461D-03 0.271D-03 0.390D-02 0.211D-02-0.402D-02-0.420D-01
 Coeff:     -0.443D-01 0.288D+00 0.797D+00
 Gap=     0.290 Goal=   None    Shift=    0.000
 RMSDP=2.44D-08 MaxDP=3.58D-06 DE=-4.44D-10 OVMax= 4.59D-07

 Cycle  16  Pass 1  IDiag  1:
 RMSU=  1.09D-08    CP:  6.49D-01  1.37D+00  9.31D-01  9.18D-01  1.27D+00
                    CP:  1.10D+00  1.24D+00  1.51D+00  1.51D+00  1.46D+00
                    CP:  1.43D+00  1.49D+00  1.34D+00  1.33D+00  1.15D+00
 E= -1173.07419916380     Delta-E=        0.000000000168 Rises=F Damp=F
 DIIS: error= 2.54D-09 at cycle  16 NSaved=  16.
 NSaved=16 IEnMin=15 EnMin= -1173.07419916397     IErMin=16 ErrMin= 2.54D-09
 ErrMax= 2.54D-09  0.00D+00 EMaxC= 1.00D-01 BMatC= 3.68D-14 BMatP= 3.85D-13
 IDIUse=1 WtCom= 1.00D+00 WtEn= 0.00D+00
 Coeff-Com:  0.119D-06-0.288D-06 0.203D-06 0.858D-06-0.275D-05-0.722D-05
 Coeff-Com: -0.105D-03-0.181D-03 0.546D-03 0.155D-02 0.464D-02-0.109D-01
 Coeff-Com: -0.367D-01-0.803D-02 0.203D+00 0.846D+00
 Coeff:      0.119D-06-0.288D-06 0.203D-06 0.858D-06-0.275D-05-0.722D-05
 Coeff:     -0.105D-03-0.181D-03 0.546D-03 0.155D-02 0.464D-02-0.109D-01
 Coeff:     -0.367D-01-0.803D-02 0.203D+00 0.846D+00
 Gap=     0.290 Goal=   None    Shift=    0.000
 RMSDP=7.89D-09 MaxDP=1.17D-06 DE= 1.68D-10 OVMax= 1.75D-07

 Cycle  17  Pass 1  IDiag  1:
 RMSU=  3.70D-09    CP:  6.49D-01  1.37D+00  9.31D-01  9.18D-01  1.27D+00
                    CP:  1.10D+00  1.24D+00  1.51D+00  1.51D+00  1.46D+00
                    CP:  1.43D+00  1.49D+00  1.35D+00  1.36D+00  1.25D+00
                    CP:  1.25D+00
 E= -1173.07419916377     Delta-E=        0.000000000031 Rises=F Damp=F
 DIIS: error= 1.22D-09 at cycle  17 NSaved=  17.
 NSaved=17 IEnMin=15 EnMin= -1173.07419916397     IErMin=17 ErrMin= 1.22D-09
 ErrMax= 1.22D-09  0.00D+00 EMaxC= 1.00D-01 BMatC= 6.66D-15 BMatP= 3.68D-14
 IDIUse=1 WtCom= 1.00D+00 WtEn= 0.00D+00
 Coeff-Com:  0.350D-06-0.672D-06-0.168D-05-0.156D-05 0.636D-05 0.187D-04
 Coeff-Com:  0.328D-04-0.717D-04-0.355D-03-0.471D-04 0.180D-02 0.291D-02
 Coeff-Com: -0.376D-02-0.425D-01-0.682D-01 0.257D+00 0.853D+00
 Coeff:      0.350D-06-0.672D-06-0.168D-05-0.156D-05 0.636D-05 0.187D-04
 Coeff:      0.328D-04-0.717D-04-0.355D-03-0.471D-04 0.180D-02 0.291D-02
 Coeff:     -0.376D-02-0.425D-01-0.682D-01 0.257D+00 0.853D+00
 Gap=     0.290 Goal=   None    Shift=    0.000
 RMSDP=3.16D-09 MaxDP=1.74D-07 DE= 3.09D-11 OVMax= 7.42D-08

 Error on total polarization charges =  0.06871
 SCF Done:  E(RwB97XD) =  -1173.07419916     A.U. after   17 cycles
            NFock= 17  Conv=0.32D-08     -V/T= 2.0056
 KE= 1.166531397457D+03 PE=-7.544950853579D+03 EE= 2.799553216969D+03
 SMD-CDS (non-electrostatic) energy       (kcal/mol) =      -1.99
 (included in total energy above)
 Leave Link  502 at Thu Apr 10 23:40:43 2025, MaxMem= 16106127360 cpu:           45697.6 elap:            1196.7
 (Enter /cm/shared/apps/Gaussian/g16-C01/g16/l801.exe)
 DoSCS=F DFT=T ScalE2(SS,OS)=  1.000000  1.000000
 Range of M.O.s used for correlation:     1   804
 NBasis=   810 NAE=    95 NBE=    95 NFC=     0 NFV=     0
 NROrb=    804 NOA=    95 NOB=    95 NVA=   709 NVB=   709

 **** Warning!!: The largest alpha MO coefficient is  0.10184688D+03

 Leave Link  801 at Thu Apr 10 23:40:44 2025, MaxMem= 16106127360 cpu:               0.4 elap:               0.1
 (Enter /cm/shared/apps/Gaussian/g16-C01/g16/l1101.exe)
 Using compressed storage, NAtomX=    48.
 Will process     49 centers per pass.
 R6Disp: Adding Grimme-D2 dispersion energy 1st derivatives to the gradient.
 Leave Link 1101 at Thu Apr 10 23:40:47 2025, MaxMem= 16106127360 cpu:              66.8 elap:               3.1
 (Enter /cm/shared/apps/Gaussian/g16-C01/g16/l1102.exe)
 Symmetrizing basis deriv contribution to polar:
 IMax=3 JMax=2 DiffMx= 0.00D+00
 Leave Link 1102 at Thu Apr 10 23:40:47 2025, MaxMem= 16106127360 cpu:               0.6 elap:               0.2
 (Enter /cm/shared/apps/Gaussian/g16-C01/g16/l1110.exe)
 Forming Gx(P) for the SCF density, NAtomX=    48.
 Integral derivatives from FoFJK, PRISM(SPDF).
 Do as many integral derivatives as possible in FoFJK.
 G2DrvN: MDV=   16106122280.
 G2DrvN: will do    49 centers at a time, making    1 passes.
 Calling FoFCou, ICntrl=  3107 FMM=F I1Cent=   0 AccDes= 0.00D+00.
 FoFJK:  IHMeth= 1 ICntrl=    3107 DoSepK=T KAlg= 0 I1Cent=           0 FoldK=F
 IRaf=         1 NMat=       1 IRICut=       1 DoRegI=T DoRafI=F ISym2E= 0 IDoP0=0 IntGTp=1.
 FoFCou: FMM=F IPFlag=           0 FMFlag=      100000 FMFlg1=           0
         NFxFlg=           0 DoJE=F BraDBF=F KetDBF=F FulRan=T
         wScrn=  0.000000 ICntrl=      3507 IOpCl=  0 I1Cent=           0 NGrid=           0
         NMat0=    1 NMatS0=      1 NMatT0=    0 NMatD0=    1 NMtDS0=    0 NMtDT0=    0
 Symmetry not used in FoFCou.
 NEqPCM:  Using equilibrium solvation (IEInf=0, Eps=  24.8520, EpsInf=   1.8526)
 G2PCM: DoFxE=T DoFxN=T DoGrad=T DoDP/DQ/DG/TGxP=FFFF NFrqRd=   0 IEInf=0 SqF1=F DoCFld=F IF1Alg=4.
 GePol: Maximum number of non-zero 1st derivatives   =     242
 End of G2Drv F.D. properties file   721 does not exist.
 End of G2Drv F.D. properties file   722 does not exist.
 End of G2Drv F.D. properties file   788 does not exist.
 Leave Link 1110 at Fri Apr 11 00:05:09 2025, MaxMem= 16106127360 cpu:           58030.9 elap:            1462.1
 (Enter /cm/shared/apps/Gaussian/g16-C01/g16/l1002.exe)
 Minotr:  Closed shell wavefunction.
          IDoAtm=111111111111111111111111111111111111111111111111
 NEqPCM:  Using equilibrium solvation (IEInf=0, Eps=  24.8520, EpsInf=   1.8526)
          Direct CPHF calculation.
          Differentiating once with respect to nuclear coordinates.
          Requested convergence is 1.0D-08 RMS, and 1.0D-07 maximum.
          Secondary convergence is 1.0D-12 RMS, and 1.0D-12 maximum.
          NewPWx=T KeepS1=F KeepF1=F KeepIn=T MapXYZ=F SortEE=F KeepMc=T.
        15096 words used for storage of precomputed grid.
 Two-electron integrals replicated using symmetry.
          MDV=   16106127360 using IRadAn=       1.
          Solving linear equations simultaneously, MaxMat=     360.
 FoF2E skips out because all densities are zero.
 CalDSu exits because no D1Ps are significant.
 FoFJK:  IHMeth= 1 ICntrl=       0 DoSepK=T KAlg= 0 I1Cent=           0 FoldK=F
 IRaf=         1 NMat=     144 IRICut=       1 DoRegI=T DoRafI=F ISym2E= 2 IDoP0=3 IntGTp=3.
          There are   147 degrees of freedom in the 1st order CPHF.  IDoFFX=6 NUNeed=     0.
    141 vectors produced by pass  0 Test12= 6.74D-14 1.00D-09 XBig12= 4.17D-01 7.44D-02.
 AX will form   141 AO Fock derivatives at one time.
    141 vectors produced by pass  1 Test12= 6.74D-14 1.00D-09 XBig12= 1.91D-02 3.63D-02.
    141 vectors produced by pass  2 Test12= 6.74D-14 1.00D-09 XBig12= 9.46D-04 3.88D-03.
    141 vectors produced by pass  3 Test12= 6.74D-14 1.00D-09 XBig12= 1.50D-05 3.08D-04.
    141 vectors produced by pass  4 Test12= 6.74D-14 1.00D-09 XBig12= 1.54D-07 2.55D-05.
    141 vectors produced by pass  5 Test12= 6.74D-14 1.00D-09 XBig12= 1.29D-09 2.33D-06.
    141 vectors produced by pass  6 Test12= 6.74D-14 1.00D-09 XBig12= 9.88D-12 2.59D-07.
     90 vectors produced by pass  7 Test12= 6.74D-14 1.00D-09 XBig12= 6.46D-14 1.39D-08.
      1 vectors produced by pass  8 Test12= 6.74D-14 1.00D-09 XBig12= 3.11D-16 1.05D-09.
 InvSVY:  IOpt=1 It=  1 EMax= 1.39D-15
 Solved reduced A of dimension  1078 with   147 vectors.
 End of Minotr F.D. properties file   721 does not exist.
 End of Minotr F.D. properties file   722 does not exist.
 End of Minotr F.D. properties file   788 does not exist.
 Leave Link 1002 at Fri Apr 11 02:58:50 2025, MaxMem= 16106127360 cpu:          410848.3 elap:           10420.7
 (Enter /cm/shared/apps/Gaussian/g16-C01/g16/l601.exe)
 Copying SCF densities to generalized density rwf, IOpCl= 0 IROHF=0.

 **********************************************************************

            Population analysis using the SCF Density.

 **********************************************************************

 Orbital symmetries:
       Occupied  (A) (A) (A) (A) (A) (A) (A) (A) (A) (A) (A) (A)
                 (A) (A) (A) (A) (A) (A) (A) (A) (A) (A) (A) (A)
                 (A) (A) (A) (A) (A) (A) (A) (A) (A) (A) (A) (A)
                 (A) (A) (A) (A) (A) (A) (A) (A) (A) (A) (A) (A)
                 (A) (A) (A) (A) (A) (A) (A) (A) (A) (A) (A) (A)
                 (A) (A) (A) (A) (A) (A) (A) (A) (A) (A) (A) (A)
                 (A) (A) (A) (A) (A) (A) (A) (A) (A) (A) (A) (A)
                 (A) (A) (A) (A) (A) (A) (A) (A) (A) (A) (A)
       Virtual   (A) (A) (A) (A) (A) (A) (A) (A) (A) (A) (A) (A)
                 (A) (A) (A) (A) (A) (A) (A) (A) (A) (A) (A) (A)
                 (A) (A) (A) (A) (A) (A) (A) (A) (A) (A) (A) (A)
                 (A) (A) (A) (A) (A) (A) (A) (A) (A) (A) (A) (A)
                 (A) (A) (A) (A) (A) (A) (A) (A) (A) (A) (A) (A)
                 (A) (A) (A) (A) (A) (A) (A) (A) (A) (A) (A) (A)
                 (A) (A) (A) (A) (A) (A) (A) (A) (A) (A) (A) (A)
                 (A) (A) (A) (A) (A) (A) (A) (A) (A) (A) (A) (A)
                 (A) (A) (A) (A) (A) (A) (A) (A) (A) (A) (A) (A)
                 (A) (A) (A) (A) (A) (A) (A) (A) (A) (A) (A) (A)
                 (A) (A) (A) (A) (A) (A) (A) (A) (A) (A) (A) (A)
                 (A) (A) (A) (A) (A) (A) (A) (A) (A) (A) (A) (A)
                 (A) (A) (A) (A) (A) (A) (A) (A) (A) (A) (A) (A)
                 (A) (A) (A) (A) (A) (A) (A) (A) (A) (A) (A) (A)
                 (A) (A) (A) (A) (A) (A) (A) (A) (A) (A) (A) (A)
                 (A) (A) (A) (A) (A) (A) (A) (A) (A) (A) (A) (A)
                 (A) (A) (A) (A) (A) (A) (A) (A) (A) (A) (A) (A)
                 (A) (A) (A) (A) (A) (A) (A) (A) (A) (A) (A) (A)
                 (A) (A) (A) (A) (A) (A) (A) (A) (A) (A) (A) (A)
                 (A) (A) (A) (A) (A) (A) (A) (A) (A) (A) (A) (A)
                 (A) (A) (A) (A) (A) (A) (A) (A) (A) (A) (A) (A)
                 (A) (A) (A) (A) (A) (A) (A) (A) (A) (A) (A) (A)
                 (A) (A) (A) (A) (A) (A) (A) (A) (A) (A) (A) (A)
                 (A) (A) (A) (A) (A) (A) (A) (A) (A) (A) (A) (A)
                 (A) (A) (A) (A) (A) (A) (A) (A) (A) (A) (A) (A)
                 (A) (A) (A) (A) (A) (A) (A) (A) (A) (A) (A) (A)
                 (A) (A) (A) (A) (A) (A) (A) (A) (A) (A) (A) (A)
                 (A) (A) (A) (A) (A) (A) (A) (A) (A) (A) (A) (A)
                 (A) (A) (A) (A) (A) (A) (A) (A) (A) (A) (A) (A)
                 (A) (A) (A) (A) (A) (A) (A) (A) (A) (A) (A) (A)
                 (A) (A) (A) (A) (A) (A) (A) (A) (A) (A) (A) (A)
                 (A) (A) (A) (A) (A) (A) (A) (A) (A) (A) (A) (A)
                 (A) (A) (A) (A) (A) (A) (A) (A) (A) (A) (A) (A)
                 (A) (A) (A) (A) (A) (A) (A) (A) (A) (A) (A) (A)
                 (A) (A) (A) (A) (A) (A) (A) (A) (A) (A) (A) (A)
                 (A) (A) (A) (A) (A) (A) (A) (A) (A) (A) (A) (A)
                 (A) (A) (A) (A) (A) (A) (A) (A) (A) (A) (A) (A)
                 (A) (A) (A) (A) (A) (A) (A) (A) (A) (A) (A) (A)
                 (A) (A) (A) (A) (A) (A) (A) (A) (A) (A) (A) (A)
                 (A) (A) (A) (A) (A) (A) (A) (A) (A) (A) (A) (A)
                 (A) (A) (A) (A) (A) (A) (A) (A) (A) (A) (A) (A)
                 (A) (A) (A) (A) (A) (A) (A) (A) (A) (A) (A) (A)
                 (A) (A) (A) (A) (A) (A) (A) (A) (A) (A) (A) (A)
                 (A) (A) (A) (A) (A) (A) (A) (A) (A) (A) (A) (A)
                 (A) (A) (A) (A) (A) (A) (A) (A) (A) (A) (A) (A)
                 (A) (A) (A) (A) (A) (A) (A) (A) (A) (A) (A) (A)
                 (A) (A) (A) (A) (A) (A) (A) (A) (A) (A) (A) (A)
                 (A) (A) (A) (A) (A) (A) (A) (A) (A) (A) (A) (A)
                 (A) (A) (A) (A) (A) (A) (A) (A) (A) (A) (A) (A)
                 (A) (A) (A) (A) (A) (A) (A) (A) (A) (A) (A) (A)
                 (A) (A) (A) (A) (A) (A) (A) (A) (A) (A) (A) (A)
                 (A) (A) (A) (A) (A) (A) (A) (A) (A) (A) (A) (A)
                 (A) (A) (A) (A) (A) (A) (A) (A) (A) (A) (A) (A)
                 (A) (A) (A) (A) (A) (A) (A) (A) (A) (A) (A) (A)
                 (A) (A) (A) (A) (A) (A) (A) (A) (A) (A) (A) (A)
                 (A) (A) (A) (A) (A) (A) (A) (A) (A) (A) (A) (A)
                 (A) (A) (A) (A) (A) (A) (A) (A) (A) (A) (A) (A)
                 (A) (A) (A) (A) (A) (A) (A) (A) (A) (A) (A) (A)
                 (A) (A) (A) (A) (A) (A) (A) (A) (A) (A) (A) (A)
                 (A)
 The electronic state is 1-A.
 Alpha  occ. eigenvalues --  -24.79565 -19.20800 -14.50180 -14.46673 -10.39941
 Alpha  occ. eigenvalues --  -10.38662 -10.34942 -10.34863 -10.34372 -10.30767
 Alpha  occ. eigenvalues --  -10.30381 -10.30303 -10.29925 -10.29880 -10.29822
 Alpha  occ. eigenvalues --  -10.29799 -10.29639 -10.29594 -10.29546 -10.29510
 Alpha  occ. eigenvalues --  -10.29498 -10.29010 -10.28806 -10.28789 -10.28741
 Alpha  occ. eigenvalues --  -10.28680 -10.27768  -1.28415  -1.11683  -1.05894
 Alpha  occ. eigenvalues --   -1.01787  -0.96762  -0.96614  -0.95588  -0.91086
 Alpha  occ. eigenvalues --   -0.88032  -0.86873  -0.85245  -0.84840  -0.84538
 Alpha  occ. eigenvalues --   -0.83990  -0.81836  -0.77663  -0.74372  -0.72481
 Alpha  occ. eigenvalues --   -0.71380  -0.70483  -0.70129  -0.68852  -0.67578
 Alpha  occ. eigenvalues --   -0.66514  -0.63531  -0.63043  -0.61325  -0.60026
 Alpha  occ. eigenvalues --   -0.58804  -0.58276  -0.57423  -0.56199  -0.55546
 Alpha  occ. eigenvalues --   -0.54845  -0.54510  -0.53700  -0.53325  -0.52937
 Alpha  occ. eigenvalues --   -0.52211  -0.51821  -0.51042  -0.50478  -0.50116
 Alpha  occ. eigenvalues --   -0.49874  -0.48912  -0.48801  -0.47746  -0.46811
 Alpha  occ. eigenvalues --   -0.46257  -0.46019  -0.45492  -0.44809  -0.44637
 Alpha  occ. eigenvalues --   -0.44035  -0.43189  -0.42822  -0.42428  -0.41933
 Alpha  occ. eigenvalues --   -0.41542  -0.36098  -0.35588  -0.34340  -0.33779
 Alpha  occ. eigenvalues --   -0.33479  -0.33131  -0.32887  -0.31909  -0.26673
 Alpha virt. eigenvalues --    0.02364   0.03225   0.03583   0.03697   0.03849
 Alpha virt. eigenvalues --    0.04343   0.04468   0.04557   0.04698   0.04770
 Alpha virt. eigenvalues --    0.05238   0.05257   0.05339   0.05487   0.05643
 Alpha virt. eigenvalues --    0.05825   0.06167   0.06505   0.06756   0.07036
 Alpha virt. eigenvalues --    0.07148   0.07325   0.07875   0.08171   0.08744
 Alpha virt. eigenvalues --    0.09040   0.09215   0.09402   0.09678   0.10044
 Alpha virt. eigenvalues --    0.10241   0.10573   0.10964   0.11156   0.11161
 Alpha virt. eigenvalues --    0.11494   0.11626   0.12031   0.12231   0.12316
 Alpha virt. eigenvalues --    0.12521   0.12593   0.12646   0.12963   0.13042
 Alpha virt. eigenvalues --    0.13258   0.13342   0.13460   0.13804   0.14037
 Alpha virt. eigenvalues --    0.14151   0.14463   0.14594   0.14846   0.15019
 Alpha virt. eigenvalues --    0.15092   0.15213   0.15470   0.15674   0.15750
 Alpha virt. eigenvalues --    0.15963   0.16410   0.16453   0.16622   0.16903
 Alpha virt. eigenvalues --    0.16957   0.17137   0.17506   0.17586   0.17754
 Alpha virt. eigenvalues --    0.17945   0.18110   0.18314   0.18478   0.18657
 Alpha virt. eigenvalues --    0.19276   0.19490   0.19885   0.19947   0.20295
 Alpha virt. eigenvalues --    0.20331   0.20567   0.20604   0.20887   0.20995
 Alpha virt. eigenvalues --    0.21228   0.21561   0.22038   0.22191   0.22392
 Alpha virt. eigenvalues --    0.22671   0.22822   0.23209   0.23333   0.23516
 Alpha virt. eigenvalues --    0.23593   0.23798   0.24068   0.24184   0.24311
 Alpha virt. eigenvalues --    0.24447   0.24730   0.25120   0.25286   0.25444
 Alpha virt. eigenvalues --    0.25572   0.25836   0.26027   0.26091   0.26339
 Alpha virt. eigenvalues --    0.26353   0.26590   0.26672   0.26813   0.27145
 Alpha virt. eigenvalues --    0.27202   0.27419   0.27471   0.27521   0.27671
 Alpha virt. eigenvalues --    0.27984   0.28118   0.28258   0.28333   0.28557
 Alpha virt. eigenvalues --    0.28975   0.29045   0.29178   0.29285   0.29456
 Alpha virt. eigenvalues --    0.29700   0.29804   0.30014   0.30203   0.30281
 Alpha virt. eigenvalues --    0.30477   0.30628   0.30699   0.30890   0.31153
 Alpha virt. eigenvalues --    0.31314   0.31412   0.31581   0.31874   0.32275
 Alpha virt. eigenvalues --    0.32465   0.32628   0.32887   0.33102   0.33122
 Alpha virt. eigenvalues --    0.33433   0.33575   0.33930   0.34083   0.34362
 Alpha virt. eigenvalues --    0.34502   0.34913   0.34956   0.35250   0.35341
 Alpha virt. eigenvalues --    0.35497   0.35719   0.35932   0.36092   0.36325
 Alpha virt. eigenvalues --    0.36544   0.36795   0.37095   0.37261   0.37377
 Alpha virt. eigenvalues --    0.37627   0.37944   0.38004   0.38074   0.38456
 Alpha virt. eigenvalues --    0.38604   0.38851   0.38979   0.39031   0.39686
 Alpha virt. eigenvalues --    0.39810   0.40068   0.40126   0.40346   0.40443
 Alpha virt. eigenvalues --    0.41009   0.41234   0.41368   0.41496   0.41652
 Alpha virt. eigenvalues --    0.41830   0.42089   0.42217   0.42339   0.42544
 Alpha virt. eigenvalues --    0.42903   0.42956   0.43472   0.43676   0.43948
 Alpha virt. eigenvalues --    0.44022   0.44454   0.44562   0.44628   0.44860
 Alpha virt. eigenvalues --    0.44997   0.45062   0.45546   0.45612   0.45693
 Alpha virt. eigenvalues --    0.45911   0.46210   0.46490   0.46722   0.46893
 Alpha virt. eigenvalues --    0.47039   0.47106   0.47701   0.47851   0.47988
 Alpha virt. eigenvalues --    0.48096   0.48486   0.48726   0.48831   0.49028
 Alpha virt. eigenvalues --    0.49155   0.49507   0.49629   0.49774   0.50018
 Alpha virt. eigenvalues --    0.50175   0.50247   0.50644   0.50756   0.51152
 Alpha virt. eigenvalues --    0.51314   0.51376   0.51768   0.51885   0.52186
 Alpha virt. eigenvalues --    0.52243   0.52326   0.52675   0.52938   0.53267
 Alpha virt. eigenvalues --    0.53395   0.53476   0.53831   0.53936   0.54143
 Alpha virt. eigenvalues --    0.54237   0.54413   0.54681   0.54939   0.55191
 Alpha virt. eigenvalues --    0.55361   0.55496   0.55698   0.56007   0.56266
 Alpha virt. eigenvalues --    0.56564   0.56717   0.56965   0.57451   0.57593
 Alpha virt. eigenvalues --    0.57900   0.58147   0.58560   0.58705   0.58962
 Alpha virt. eigenvalues --    0.59230   0.59497   0.59546   0.59893   0.60199
 Alpha virt. eigenvalues --    0.60331   0.60535   0.60716   0.61054   0.61252
 Alpha virt. eigenvalues --    0.61801   0.62003   0.62334   0.62524   0.62876
 Alpha virt. eigenvalues --    0.63074   0.63821   0.63906   0.64118   0.64453
 Alpha virt. eigenvalues --    0.64995   0.65062   0.65234   0.65868   0.66475
 Alpha virt. eigenvalues --    0.66698   0.66804   0.66847   0.67175   0.67446
 Alpha virt. eigenvalues --    0.67779   0.68290   0.68663   0.68691   0.68910
 Alpha virt. eigenvalues --    0.69332   0.69612   0.69936   0.70232   0.70361
 Alpha virt. eigenvalues --    0.71115   0.71402   0.71680   0.72334   0.72662
 Alpha virt. eigenvalues --    0.72755   0.73050   0.73311   0.73502   0.73744
 Alpha virt. eigenvalues --    0.74094   0.74648   0.75184   0.75370   0.75837
 Alpha virt. eigenvalues --    0.76054   0.76533   0.76996   0.77070   0.77463
 Alpha virt. eigenvalues --    0.77856   0.78220   0.78478   0.79140   0.79776
 Alpha virt. eigenvalues --    0.79793   0.80111   0.80557   0.80705   0.81038
 Alpha virt. eigenvalues --    0.81480   0.81895   0.82330   0.82767   0.83068
 Alpha virt. eigenvalues --    0.83194   0.83401   0.84242   0.84507   0.84957
 Alpha virt. eigenvalues --    0.85194   0.85324   0.85844   0.86200   0.86657
 Alpha virt. eigenvalues --    0.87301   0.87737   0.88531   0.88801   0.89314
 Alpha virt. eigenvalues --    0.89652   0.90236   0.91292   0.91374   0.92077
 Alpha virt. eigenvalues --    0.92611   0.93018   0.93212   0.93618   0.94830
 Alpha virt. eigenvalues --    0.95046   0.95609   0.96210   0.97198   0.97652
 Alpha virt. eigenvalues --    0.98651   0.99097   0.99358   0.99588   0.99904
 Alpha virt. eigenvalues --    1.00666   1.00824   1.01129   1.01618   1.02191
 Alpha virt. eigenvalues --    1.02516   1.02612   1.03055   1.03686   1.04246
 Alpha virt. eigenvalues --    1.04871   1.05081   1.05701   1.05913   1.06445
 Alpha virt. eigenvalues --    1.07275   1.07428   1.07654   1.08554   1.08789
 Alpha virt. eigenvalues --    1.09080   1.09785   1.10576   1.11165   1.11461
 Alpha virt. eigenvalues --    1.11654   1.11951   1.12712   1.13021   1.13229
 Alpha virt. eigenvalues --    1.13768   1.14779   1.14955   1.15384   1.15725
 Alpha virt. eigenvalues --    1.16178   1.16747   1.17144   1.17754   1.17883
 Alpha virt. eigenvalues --    1.18144   1.18745   1.19359   1.19554   1.20159
 Alpha virt. eigenvalues --    1.20562   1.21217   1.21765   1.22151   1.22830
 Alpha virt. eigenvalues --    1.23235   1.24286   1.24905   1.25630   1.26189
 Alpha virt. eigenvalues --    1.27055   1.27522   1.28178   1.29446   1.30551
 Alpha virt. eigenvalues --    1.31546   1.31667   1.33046   1.33541   1.34134
 Alpha virt. eigenvalues --    1.34490   1.35591   1.35698   1.37290   1.37880
 Alpha virt. eigenvalues --    1.38712   1.39818   1.40523   1.41545   1.42754
 Alpha virt. eigenvalues --    1.43390   1.44297   1.46315   1.47511   1.48454
 Alpha virt. eigenvalues --    1.48798   1.52087   1.53729   1.54210   1.55732
 Alpha virt. eigenvalues --    1.57344   1.58038   1.59016   1.59992   1.60519
 Alpha virt. eigenvalues --    1.61624   1.62742   1.63934   1.65184   1.65736
 Alpha virt. eigenvalues --    1.65872   1.66487   1.66824   1.67556   1.68419
 Alpha virt. eigenvalues --    1.68766   1.69257   1.70059   1.70983   1.71579
 Alpha virt. eigenvalues --    1.72565   1.72754   1.73348   1.73941   1.74598
 Alpha virt. eigenvalues --    1.75094   1.76309   1.76500   1.77035   1.78654
 Alpha virt. eigenvalues --    1.79004   1.79603   1.79664   1.80039   1.80701
 Alpha virt. eigenvalues --    1.81543   1.81978   1.82831   1.83717   1.84286
 Alpha virt. eigenvalues --    1.84367   1.85706   1.87255   1.88136   1.88619
 Alpha virt. eigenvalues --    1.89258   1.90301   1.91360   1.91523   1.92573
 Alpha virt. eigenvalues --    1.93697   1.95204   1.95650   1.96678   1.97054
 Alpha virt. eigenvalues --    1.97163   1.97542   1.98475   1.99031   1.99973
 Alpha virt. eigenvalues --    2.00345   2.01047   2.01327   2.01672   2.01976
 Alpha virt. eigenvalues --    2.02362   2.02588   2.03047   2.03624   2.04005
 Alpha virt. eigenvalues --    2.04651   2.04812   2.05492   2.05688   2.06822
 Alpha virt. eigenvalues --    2.07290   2.07902   2.07974   2.08457   2.09137
 Alpha virt. eigenvalues --    2.09818   2.09885   2.10971   2.11819   2.12283
 Alpha virt. eigenvalues --    2.13886   2.15060   2.15306   2.16620   2.17855
 Alpha virt. eigenvalues --    2.18311   2.18770   2.19099   2.20650   2.21353
 Alpha virt. eigenvalues --    2.21740   2.22350   2.23371   2.24519   2.26196
 Alpha virt. eigenvalues --    2.27017   2.27579   2.28696   2.29295   2.29923
 Alpha virt. eigenvalues --    2.30674   2.31363   2.32584   2.33276   2.34262
 Alpha virt. eigenvalues --    2.35774   2.36229   2.36688   2.39119   2.39217
 Alpha virt. eigenvalues --    2.39874   2.40086   2.40331   2.40725   2.41693
 Alpha virt. eigenvalues --    2.42466   2.42731   2.43867   2.44111   2.44896
 Alpha virt. eigenvalues --    2.45422   2.45883   2.46387   2.46677   2.46961
 Alpha virt. eigenvalues --    2.47503   2.48465   2.49710   2.49824   2.51097
 Alpha virt. eigenvalues --    2.51815   2.52098   2.53251   2.53763   2.54541
 Alpha virt. eigenvalues --    2.54985   2.56654   2.59805   2.59935   2.60262
 Alpha virt. eigenvalues --    2.60794   2.61838   2.62190   2.63134   2.63626
 Alpha virt. eigenvalues --    2.64932   2.65111   2.65562   2.65990   2.67762
 Alpha virt. eigenvalues --    2.68939   2.69386   2.70235   2.71119   2.72164
 Alpha virt. eigenvalues --    2.72595   2.73788   2.74865   2.75084   2.75421
 Alpha virt. eigenvalues --    2.76371   2.77014   2.77482   2.77989   2.78443
 Alpha virt. eigenvalues --    2.79500   2.79926   2.80759   2.81436   2.82607
 Alpha virt. eigenvalues --    2.83382   2.84446   2.84991   2.85369   2.86152
 Alpha virt. eigenvalues --    2.87517   2.88911   2.90239   2.90890   2.92188
 Alpha virt. eigenvalues --    2.92829   2.94040   2.94506   2.98090   2.98609
 Alpha virt. eigenvalues --    2.98947   2.99404   3.00665   3.01379   3.03620
 Alpha virt. eigenvalues --    3.06955   3.07926   3.09861   3.11501   3.11923
 Alpha virt. eigenvalues --    3.13783   3.15390   3.16208   3.17260   3.18845
 Alpha virt. eigenvalues --    3.19786   3.20376   3.21029   3.22504   3.22980
 Alpha virt. eigenvalues --    3.23559   3.24370   3.25225   3.25415   3.27339
 Alpha virt. eigenvalues --    3.27671   3.28212   3.31874   3.32996   3.35714
 Alpha virt. eigenvalues --    3.36468   3.37689   3.39444   3.42238   3.42992
 Alpha virt. eigenvalues --    3.43485   3.44143   3.45355   3.47589   3.49580
 Alpha virt. eigenvalues --    3.49945   3.52616   3.53029   3.53628   3.56842
 Alpha virt. eigenvalues --    3.57238   3.58496   3.67353   3.71374   3.76819
 Alpha virt. eigenvalues --    3.80330   3.88881   3.93797   3.96002
          Condensed to atoms (all electrons):
               1          2          3          4          5          6
     1  C   37.055072  -4.202809  -3.386527  -0.170966  -0.198979  -4.440195
     2  O   -4.202809  14.617995   1.338900   0.023418   0.112912  -0.060382
     3  C   -3.386527   1.338900  31.839626  -0.637125  -1.953852  -4.070997
     4  H   -0.170966   0.023418  -0.637125   4.291177  -0.967051  -0.916124
     5  F   -0.198979   0.112912  -1.953852  -0.967051  12.293822   0.335298
     6  C   -4.440195  -0.060382  -4.070997  -0.916124   0.335298  28.343092
     7  C    0.278934  -0.151358  -2.350071  -0.552339   0.233919  -3.784371
     8  N   -0.453438  -0.055874  -0.749773   0.501590  -0.234562  -1.932344
     9  H    0.014693   0.021980   0.038650  -0.004165   0.027678  -0.748173
    10  C   -3.060277   0.417110  -2.055277   0.040868   0.351435  -1.526730
    11  C    0.250835   0.012543  -0.105889   0.036402  -0.043590  -0.504411
    12  C    2.577993   1.654845   0.969543   0.409783  -0.444876  -3.357551
    13  C   -0.291494  -0.129027  -1.147148   0.003365   0.210005  -1.551024
    14  C   -0.209915  -0.015782  -0.661793  -0.040237   0.058589  -0.589351
    15  C   -0.159124   0.018279  -0.965561  -0.080843  -0.018220   1.394741
    16  H   -0.019138  -0.005500  -0.068799   0.016481   0.003296  -0.318012
    17  H   -0.021178   0.002660  -0.017628  -0.002894  -0.000175   0.080544
    18  H   -0.228448   0.057734  -0.019332  -0.011279   0.002681   0.102664
    19  H    0.026654  -0.002055   0.018348   0.005106  -0.001465  -0.043566
    20  N   -2.794618  -3.817152  -2.534751  -0.368018   0.265079   1.513641
    21  H   -0.766711   0.485119  -0.131641   0.018674   0.055431  -0.129275
    22  H   -0.881930  -0.107666  -0.783059  -0.004214  -0.003100   0.644662
    23  C   -7.229015  -1.581763  -5.088184  -0.112334  -0.402815  -0.601065
    24  C   -0.664271   0.083207  -0.025497  -0.017127   0.020870   0.113435
    25  C   -5.685884   0.784592   1.240522  -0.171010   0.153538   0.385103
    26  C   -2.851153   0.832768   1.159431  -0.475998   0.252723   1.043998
    27  C    1.733390  -0.331327  -0.054117   0.082634  -0.068236  -0.411977
    28  C    1.704520  -0.159824  -0.211406   0.030965   0.005855  -0.191648
    29  H   -0.720445   0.070198  -0.804023  -0.040421   0.076427   0.309441
    30  H   -0.851477   0.038653   0.373205  -0.137185   0.030702   0.018247
    31  H    0.101939  -0.026657  -0.017273   0.012804  -0.001845  -0.005890
    32  H    0.101836  -0.008467   0.005008   0.003305   0.001182  -0.011447
    33  H   -0.004238   0.001647  -0.027427  -0.011256   0.000835   0.008497
    34  C   -0.075900  -0.189821  -2.236407   0.619911  -0.113934  -3.387204
    35  C    0.116082   0.022946  -0.075504   0.058709   0.023730  -0.249535
    36  C   -1.475326   0.232518  -1.483949  -0.447357   0.303426   0.139824
    37  C    0.546255   0.008681   0.751487  -0.163245  -0.076849   0.054253
    38  C   -0.354428  -0.000591  -0.204084   0.069676   0.006883   0.056186
    39  C    0.144539  -0.028898   0.285946  -0.012714  -0.073572  -0.326652
    40  H   -1.048774  -0.147425  -0.861696  -0.281285   0.027581  -0.056644
    41  H    0.018520   0.001410   0.049879  -0.012345  -0.010864   0.023379
    42  H   -0.021263   0.000152  -0.039782   0.006920   0.000982   0.045162
    43  H    0.241743  -0.025710   0.045686   0.005949  -0.004713  -0.105239
    44  C   -0.058165   0.002550  -0.136201  -0.010676   0.002724   0.140131
    45  H    0.004861   0.000237  -0.003761  -0.005416   0.000074   0.004249
    46  H   -0.046308   0.002302  -0.015078   0.003531   0.000480   0.023994
    47  H   -0.000660  -0.000189  -0.003883  -0.000851   0.000058   0.007467
    48  H    0.025638   0.037822  -0.141074  -0.039466   0.036619  -0.384164
               7          8          9         10         11         12
     1  C    0.278934  -0.453438   0.014693  -3.060277   0.250835   2.577993
     2  O   -0.151358  -0.055874   0.021980   0.417110   0.012543   1.654845
     3  C   -2.350071  -0.749773   0.038650  -2.055277  -0.105889   0.969543
     4  H   -0.552339   0.501590  -0.004165   0.040868   0.036402   0.409783
     5  F    0.233919  -0.234562   0.027678   0.351435  -0.043590  -0.444876
     6  C   -3.784371  -1.932344  -0.748173  -1.526730  -0.504411  -3.357551
     7  C   17.848476  -1.319763   0.259892  -1.329972   0.034601  -0.396072
     8  N   -1.319763  13.183348   0.117205  -1.185959  -0.351532   0.105719
     9  H    0.259892   0.117205   1.717229  -0.225026   0.026670   0.079907
    10  C   -1.329972  -1.185959  -0.225026  22.876553  -1.183273  -5.964668
    11  C    0.034601  -0.351532   0.026670  -1.183273   8.651048   0.741479
    12  C   -0.396072   0.105719   0.079907  -5.964668   0.741479  28.120500
    13  C    0.178607  -0.230861   0.133945   0.305047   0.290258  -2.484744
    14  C    0.082559   0.350674   0.050672  -0.249297  -0.135044  -0.475550
    15  C    0.011741   0.708709  -0.061741  -2.009578  -0.620919  -1.281406
    16  H    0.010066  -0.192394  -0.033149  -0.038422   0.230841  -0.078216
    17  H   -0.005103   0.091501   0.010797  -0.101990  -0.298369   0.044402
    18  H   -0.011129   0.127699  -0.010111  -0.039605  -0.102196  -0.340585
    19  H    0.006498  -0.061699  -0.000843   0.104142   0.359584  -0.015682
    20  N    0.210688  -0.633989   0.058496  -1.504676  -0.154456  -9.727333
    21  H    0.052324  -0.054398   0.022107   0.240573  -0.105937  -0.236620
    22  H    0.053700   0.079595  -0.043768   0.129851   0.026485   0.382759
    23  C    1.650493   0.471525  -0.088970   0.441887  -0.033190  -1.635852
    24  C   -0.017440  -0.019051   0.000657   0.054433  -0.066220  -0.017551
    25  C   -0.225533  -0.175882   0.035804   0.715686  -0.344322  -1.073775
    26  C   -0.467165  -0.230893  -0.001690   0.042377  -0.045538  -1.107417
    27  C    0.118061   0.003000  -0.001700  -0.233368   0.037833   0.344317
    28  C    0.060885   0.053072  -0.005242  -0.061230   0.026850   0.138631
    29  H   -0.032311   0.003998  -0.003958  -0.002194  -0.102762  -0.767537
    30  H    0.035093  -0.045849  -0.009040   0.044773  -0.010030  -0.131635
    31  H    0.004964   0.002133   0.000077  -0.006644   0.001431   0.005596
    32  H    0.008411   0.002715  -0.000719  -0.013414   0.013783   0.003957
    33  H   -0.001880  -0.000388  -0.000012   0.003701  -0.002242   0.003107
    34  C   -4.917449   1.300452  -0.165598   0.372647   0.002974   0.338173
    35  C   -0.269355   0.021106   0.028944  -0.000258   0.000163   0.017484
    36  C   -0.844939   0.136235  -0.016431   0.548239   0.004846  -0.481076
    37  C    0.427252  -0.367148   0.070424  -0.326884   0.001292   0.160441
    38  C   -0.463032   0.097618  -0.032246   0.114645  -0.000604  -0.049956
    39  C    0.449829  -0.167401  -0.004470  -0.111345  -0.000866   0.023152
    40  H   -0.266182   0.115175  -0.004450   0.211110  -0.013344  -0.301124
    41  H   -0.062858  -0.014281   0.015702   0.005979  -0.000913   0.015607
    42  H   -0.101610   0.009137  -0.004595   0.011191   0.000040  -0.006974
    43  H    0.012863  -0.010080   0.001009  -0.038500   0.000686   0.042470
    44  C   -0.293385   0.010401   0.001199   0.017894   0.000038  -0.007514
    45  H   -0.001554  -0.000267   0.000252  -0.000414   0.000012   0.000807
    46  H   -0.019394   0.002109  -0.000095   0.004603  -0.000041  -0.003614
    47  H   -0.022542   0.000041   0.000271   0.000403   0.000005  -0.000098
    48  H    0.742029  -0.353534  -0.170642  -0.220493  -0.005809   0.021934
              13         14         15         16         17         18
     1  C   -0.291494  -0.209915  -0.159124  -0.019138  -0.021178  -0.228448
     2  O   -0.129027  -0.015782   0.018279  -0.005500   0.002660   0.057734
     3  C   -1.147148  -0.661793  -0.965561  -0.068799  -0.017628  -0.019332
     4  H    0.003365  -0.040237  -0.080843   0.016481  -0.002894  -0.011279
     5  F    0.210005   0.058589  -0.018220   0.003296  -0.000175   0.002681
     6  C   -1.551024  -0.589351   1.394741  -0.318012   0.080544   0.102664
     7  C    0.178607   0.082559   0.011741   0.010066  -0.005103  -0.011129
     8  N   -0.230861   0.350674   0.708709  -0.192394   0.091501   0.127699
     9  H    0.133945   0.050672  -0.061741  -0.033149   0.010797  -0.010111
    10  C    0.305047  -0.249297  -2.009578  -0.038422  -0.101990  -0.039605
    11  C    0.290258  -0.135044  -0.620919   0.230841  -0.298369  -0.102196
    12  C   -2.484744  -0.475550  -1.281406  -0.078216   0.044402  -0.340585
    13  C   10.360012  -0.274974  -1.350963   0.349645  -0.093102   0.020266
    14  C   -0.274974   8.619599  -0.104858  -0.126787   0.384173   0.264538
    15  C   -1.350963  -0.104858  11.638333  -0.065009   0.137799   0.563388
    16  H    0.349645  -0.126787  -0.065009   0.675433  -0.154307  -0.012841
    17  H   -0.093102   0.384173   0.137799  -0.154307   0.646167   0.035702
    18  H    0.020266   0.264538   0.563388  -0.012841   0.035702   0.824898
    19  H    0.080135  -0.287352  -0.122919   0.032834  -0.119515  -0.152598
    20  N    1.154568  -0.421762  -0.422695   0.084427  -0.063510  -0.488687
    21  H    0.144060  -0.043608  -0.015279   0.004643  -0.002615  -0.015313
    22  H   -0.136393   0.059003   0.157893  -0.000769   0.004212   0.034603
    23  C    0.581959   0.073009  -0.701697   0.051732  -0.006701  -0.135180
    24  C    0.024003  -0.013435  -0.099739   0.000465  -0.000315  -0.015303
    25  C    0.167647  -0.013240  -0.008363  -0.006952   0.004239  -0.007259
    26  C   -0.052315   0.012834   0.140471  -0.007850   0.001514   0.004449
    27  C   -0.031768  -0.001630   0.106263  -0.000233  -0.000004  -0.000254
    28  C    0.046425  -0.032043  -0.220532   0.005751  -0.002393  -0.052238
    29  H    0.024213  -0.008294   0.279361  -0.001317   0.001868   0.022440
    30  H    0.012797   0.000552  -0.032631   0.000712  -0.000107  -0.002225
    31  H   -0.000090  -0.000104   0.002020   0.000032  -0.000005  -0.000310
    32  H    0.001624   0.000467  -0.010187   0.000511  -0.000274  -0.002771
    33  H    0.000473  -0.000087  -0.001456   0.000016   0.000004   0.000048
    34  C    0.354161   0.145541  -0.184894  -0.000387  -0.002918  -0.011320
    35  C    0.003921   0.000832  -0.013149  -0.002975   0.000016  -0.000529
    36  C    0.126938   0.002883  -0.080694   0.010512  -0.000926   0.000307
    37  C   -0.157781  -0.038908   0.061897  -0.004617   0.000472   0.001313
    38  C    0.016636   0.000798  -0.007170   0.004771  -0.000192   0.000059
    39  C   -0.011031   0.000893   0.020253  -0.000897   0.000199  -0.000933
    40  H    0.105693   0.010542  -0.120779   0.003508  -0.000934  -0.010171
    41  H   -0.012594  -0.004071   0.004171  -0.002212   0.000392   0.000138
    42  H    0.003849   0.000675  -0.000916   0.000682  -0.000040  -0.000021
    43  H   -0.009522  -0.000653   0.011937  -0.000570   0.000063   0.000815
    44  C    0.002790   0.000299  -0.001807   0.000174  -0.000010  -0.000105
    45  H   -0.000263  -0.000037   0.000080  -0.000024   0.000001   0.000009
    46  H    0.000946   0.000099  -0.000837   0.000046  -0.000003  -0.000050
    47  H    0.000020   0.000002  -0.000039  -0.000012   0.000000  -0.000005
    48  H   -0.099133  -0.017917   0.020072   0.012947  -0.002518   0.000155
              19         20         21         22         23         24
     1  C    0.026654  -2.794618  -0.766711  -0.881930  -7.229015  -0.664271
     2  O   -0.002055  -3.817152   0.485119  -0.107666  -1.581763   0.083207
     3  C    0.018348  -2.534751  -0.131641  -0.783059  -5.088184  -0.025497
     4  H    0.005106  -0.368018   0.018674  -0.004214  -0.112334  -0.017127
     5  F   -0.001465   0.265079   0.055431  -0.003100  -0.402815   0.020870
     6  C   -0.043566   1.513641  -0.129275   0.644662  -0.601065   0.113435
     7  C    0.006498   0.210688   0.052324   0.053700   1.650493  -0.017440
     8  N   -0.061699  -0.633989  -0.054398   0.079595   0.471525  -0.019051
     9  H   -0.000843   0.058496   0.022107  -0.043768  -0.088970   0.000657
    10  C    0.104142  -1.504676   0.240573   0.129851   0.441887   0.054433
    11  C    0.359584  -0.154456  -0.105937   0.026485  -0.033190  -0.066220
    12  C   -0.015682  -9.727333  -0.236620   0.382759  -1.635852  -0.017551
    13  C    0.080135   1.154568   0.144060  -0.136393   0.581959   0.024003
    14  C   -0.287352  -0.421762  -0.043608   0.059003   0.073009  -0.013435
    15  C   -0.122919  -0.422695  -0.015279   0.157893  -0.701697  -0.099739
    16  H    0.032834   0.084427   0.004643  -0.000769   0.051732   0.000465
    17  H   -0.119515  -0.063510  -0.002615   0.004212  -0.006701  -0.000315
    18  H   -0.152598  -0.488687  -0.015313   0.034603  -0.135180  -0.015303
    19  H    0.655486   0.087938   0.006838  -0.006903   0.007781   0.001888
    20  N    0.087938  28.083982  -0.372924   0.193968  -1.922350   0.109072
    21  H    0.006838  -0.372924   1.721654  -0.357984   0.244475   0.037720
    22  H   -0.006903   0.193968  -0.357984   1.359745   0.033382   0.014914
    23  C    0.007781  -1.922350   0.244475   0.033382  32.287557  -2.051286
    24  C    0.001888   0.109072   0.037720   0.014914  -2.051286   7.907278
    25  C   -0.011501   0.438362   0.321489  -0.068959  -5.111225   1.838857
    26  C   -0.004893   1.171351  -0.061017  -0.012424  -5.913435   1.296630
    27  C    0.000169  -0.314308  -0.081473   0.021462   1.066237  -1.216747
    28  C    0.011011  -0.217190   0.039497  -0.044123   1.873250  -1.023037
    29  H   -0.006331   0.153257   0.104965   0.023799  -0.557302   0.126965
    30  H   -0.000341   0.062764  -0.029526  -0.034197  -0.238455   0.132907
    31  H    0.000031  -0.018639  -0.002306   0.003932   0.046769  -0.337221
    32  H    0.001143  -0.025577   0.000811   0.000620   0.275783  -0.331212
    33  H   -0.000014  -0.002335   0.001208   0.001448  -0.302250   0.410267
    34  C   -0.000067  -0.199115   0.009889   0.038949  -0.178430   0.050659
    35  C    0.000018  -0.067288   0.005762  -0.026938   0.000955  -0.004331
    36  C    0.000703  -0.108446   0.046898  -0.093389   0.779892  -0.049441
    37  C   -0.000213   0.011682  -0.013419   0.010352  -0.331700  -0.010418
    38  C    0.000054   0.018278   0.001043   0.005570   0.142998   0.002598
    39  C    0.000041   0.133324  -0.008572   0.047506  -0.211702   0.039069
    40  H    0.000784   0.166994   0.036488   0.019874   1.082536  -0.050501
    41  H   -0.000104  -0.005708  -0.000139  -0.001115  -0.018788  -0.000815
    42  H    0.000009   0.001832   0.000067   0.000135   0.009441   0.000211
    43  H   -0.000042   0.018589  -0.001801   0.012257  -0.174020   0.028437
    44  C    0.000009  -0.003280   0.000765  -0.003521   0.027989  -0.003396
    45  H   -0.000001  -0.000245  -0.000006  -0.000174  -0.000425  -0.000577
    46  H    0.000003  -0.000887   0.000334  -0.001229   0.019903  -0.001743
    47  H    0.000000  -0.000313   0.000030  -0.000093  -0.000144  -0.000211
    48  H    0.000257   0.048326  -0.008934   0.006228   0.075169   0.000024
              25         26         27         28         29         30
     1  C   -5.685884  -2.851153   1.733390   1.704520  -0.720445  -0.851477
     2  O    0.784592   0.832768  -0.331327  -0.159824   0.070198   0.038653
     3  C    1.240522   1.159431  -0.054117  -0.211406  -0.804023   0.373205
     4  H   -0.171010  -0.475998   0.082634   0.030965  -0.040421  -0.137185
     5  F    0.153538   0.252723  -0.068236   0.005855   0.076427   0.030702
     6  C    0.385103   1.043998  -0.411977  -0.191648   0.309441   0.018247
     7  C   -0.225533  -0.467165   0.118061   0.060885  -0.032311   0.035093
     8  N   -0.175882  -0.230893   0.003000   0.053072   0.003998  -0.045849
     9  H    0.035804  -0.001690  -0.001700  -0.005242  -0.003958  -0.009040
    10  C    0.715686   0.042377  -0.233368  -0.061230  -0.002194   0.044773
    11  C   -0.344322  -0.045538   0.037833   0.026850  -0.102762  -0.010030
    12  C   -1.073775  -1.107417   0.344317   0.138631  -0.767537  -0.131635
    13  C    0.167647  -0.052315  -0.031768   0.046425   0.024213   0.012797
    14  C   -0.013240   0.012834  -0.001630  -0.032043  -0.008294   0.000552
    15  C   -0.008363   0.140471   0.106263  -0.220532   0.279361  -0.032631
    16  H   -0.006952  -0.007850  -0.000233   0.005751  -0.001317   0.000712
    17  H    0.004239   0.001514  -0.000004  -0.002393   0.001868  -0.000107
    18  H   -0.007259   0.004449  -0.000254  -0.052238   0.022440  -0.002225
    19  H   -0.011501  -0.004893   0.000169   0.011011  -0.006331  -0.000341
    20  N    0.438362   1.171351  -0.314308  -0.217190   0.153257   0.062764
    21  H    0.321489  -0.061017  -0.081473   0.039497   0.104965  -0.029526
    22  H   -0.068959  -0.012424   0.021462  -0.044123   0.023799  -0.034197
    23  C   -5.111225  -5.913435   1.066237   1.873250  -0.557302  -0.238455
    24  C    1.838857   1.296630  -1.216747  -1.023037   0.126965   0.132907
    25  C   16.816675   1.045536  -1.565323  -4.163964   1.143657   0.131469
    26  C    1.045536  14.313215  -2.534121  -1.360900   0.209696   0.641402
    27  C   -1.565323  -2.534121   9.043630   1.153547  -0.137143  -0.332996
    28  C   -4.163964  -1.360900   1.153547   9.672785  -0.663497  -0.124098
    29  H    1.143657   0.209696  -0.137143  -0.663497   2.047265   0.014034
    30  H    0.131469   0.641402  -0.332996  -0.124098   0.014034   1.535795
    31  H   -0.102816  -0.161024   0.498824   0.173184  -0.010405  -0.203098
    32  H   -0.819930  -0.098821   0.257098   0.845351  -0.222292  -0.007238
    33  H    0.430119   0.128589  -0.342324  -0.289075   0.044852   0.013329
    34  C    0.144781  -0.009075   0.081807  -0.047735   0.055946  -0.069134
    35  C    0.025395   0.009633  -0.010588   0.003891  -0.002175   0.040138
    36  C   -0.048136  -0.112446  -0.289588   0.058151  -0.071124  -0.049988
    37  C   -0.018824  -0.051876   0.020794   0.006226  -0.003849  -0.011911
    38  C    0.001897   0.015929  -0.013810  -0.000094  -0.001763   0.001177
    39  C    0.047401   0.114349   0.119527  -0.038034   0.033567  -0.102261
    40  H   -0.124757  -0.181790  -0.080293   0.061829  -0.036079  -0.191924
    41  H    0.000523  -0.004524   0.000503   0.000450   0.000097  -0.000554
    42  H    0.000157   0.001664  -0.000838  -0.000120  -0.000034   0.000458
    43  H    0.006792  -0.041123   0.046013  -0.004681   0.005744  -0.084305
    44  C    0.001811   0.014888  -0.020699   0.000859  -0.000588   0.028406
    45  H   -0.000546   0.000246  -0.000916   0.000262  -0.000220   0.001614
    46  H    0.001938   0.010611  -0.007728  -0.000627  -0.000092   0.008673
    47  H    0.000231  -0.000365  -0.000611   0.000031   0.000011   0.000508
    48  H   -0.014663   0.002409   0.007081  -0.002858  -0.000900   0.007809
              31         32         33         34         35         36
     1  C    0.101939   0.101836  -0.004238  -0.075900   0.116082  -1.475326
     2  O   -0.026657  -0.008467   0.001647  -0.189821   0.022946   0.232518
     3  C   -0.017273   0.005008  -0.027427  -2.236407  -0.075504  -1.483949
     4  H    0.012804   0.003305  -0.011256   0.619911   0.058709  -0.447357
     5  F   -0.001845   0.001182   0.000835  -0.113934   0.023730   0.303426
     6  C   -0.005890  -0.011447   0.008497  -3.387204  -0.249535   0.139824
     7  C    0.004964   0.008411  -0.001880  -4.917449  -0.269355  -0.844939
     8  N    0.002133   0.002715  -0.000388   1.300452   0.021106   0.136235
     9  H    0.000077  -0.000719  -0.000012  -0.165598   0.028944  -0.016431
    10  C   -0.006644  -0.013414   0.003701   0.372647  -0.000258   0.548239
    11  C    0.001431   0.013783  -0.002242   0.002974   0.000163   0.004846
    12  C    0.005596   0.003957   0.003107   0.338173   0.017484  -0.481076
    13  C   -0.000090   0.001624   0.000473   0.354161   0.003921   0.126938
    14  C   -0.000104   0.000467  -0.000087   0.145541   0.000832   0.002883
    15  C    0.002020  -0.010187  -0.001456  -0.184894  -0.013149  -0.080694
    16  H    0.000032   0.000511   0.000016  -0.000387  -0.002975   0.010512
    17  H   -0.000005  -0.000274   0.000004  -0.002918   0.000016  -0.000926
    18  H   -0.000310  -0.002771   0.000048  -0.011320  -0.000529   0.000307
    19  H    0.000031   0.001143  -0.000014  -0.000067   0.000018   0.000703
    20  N   -0.018639  -0.025577  -0.002335  -0.199115  -0.067288  -0.108446
    21  H   -0.002306   0.000811   0.001208   0.009889   0.005762   0.046898
    22  H    0.003932   0.000620   0.001448   0.038949  -0.026938  -0.093389
    23  C    0.046769   0.275783  -0.302250  -0.178430   0.000955   0.779892
    24  C   -0.337221  -0.331212   0.410267   0.050659  -0.004331  -0.049441
    25  C   -0.102816  -0.819930   0.430119   0.144781   0.025395  -0.048136
    26  C   -0.161024  -0.098821   0.128589  -0.009075   0.009633  -0.112446
    27  C    0.498824   0.257098  -0.342324   0.081807  -0.010588  -0.289588
    28  C    0.173184   0.845351  -0.289075  -0.047735   0.003891   0.058151
    29  H   -0.010405  -0.222292   0.044852   0.055946  -0.002175  -0.071124
    30  H   -0.203098  -0.007238   0.013329  -0.069134   0.040138  -0.049988
    31  H    0.722857   0.027988  -0.114295  -0.014350  -0.000973   0.023343
    32  H    0.027988   0.717454  -0.140014  -0.005358   0.000281   0.005067
    33  H   -0.114295  -0.140014   0.616856   0.001988  -0.000097  -0.001067
    34  C   -0.014350  -0.005358   0.001988  25.767221  -3.782966  -6.536467
    35  C   -0.000973   0.000281  -0.000097  -3.782966  16.939890   2.536381
    36  C    0.023343   0.005067  -0.001067  -6.536467   2.536381  21.065797
    37  C    0.001523   0.000402  -0.000876  -5.603330   2.719764   0.757227
    38  C   -0.001108  -0.000100   0.000356   2.874841  -3.465794  -0.652846
    39  C   -0.010037  -0.002156   0.000745   3.685041  -4.602413  -7.971372
    40  H    0.018619   0.003977  -0.001017  -0.413383   0.107352   0.660509
    41  H    0.000043  -0.000019  -0.000069  -0.648150   0.205017   0.177144
    42  H   -0.000024  -0.000007   0.000027   0.203350  -0.227301   0.073397
    43  H    0.001967  -0.000542   0.000427   0.396901  -0.511317  -1.089692
    44  C   -0.001054   0.000075   0.000050  -0.117548  -1.475177   0.592680
    45  H   -0.000183   0.000033  -0.000033  -0.015815  -0.151846   0.043088
    46  H   -0.000230  -0.000005   0.000048   0.001156   0.013354   0.079240
    47  H    0.000015   0.000003   0.000002  -0.007256  -0.162709   0.053299
    48  H    0.000019   0.000271   0.000014  -0.284762  -0.138820  -0.135463
              37         38         39         40         41         42
     1  C    0.546255  -0.354428   0.144539  -1.048774   0.018520  -0.021263
     2  O    0.008681  -0.000591  -0.028898  -0.147425   0.001410   0.000152
     3  C    0.751487  -0.204084   0.285946  -0.861696   0.049879  -0.039782
     4  H   -0.163245   0.069676  -0.012714  -0.281285  -0.012345   0.006920
     5  F   -0.076849   0.006883  -0.073572   0.027581  -0.010864   0.000982
     6  C    0.054253   0.056186  -0.326652  -0.056644   0.023379   0.045162
     7  C    0.427252  -0.463032   0.449829  -0.266182  -0.062858  -0.101610
     8  N   -0.367148   0.097618  -0.167401   0.115175  -0.014281   0.009137
     9  H    0.070424  -0.032246  -0.004470  -0.004450   0.015702  -0.004595
    10  C   -0.326884   0.114645  -0.111345   0.211110   0.005979   0.011191
    11  C    0.001292  -0.000604  -0.000866  -0.013344  -0.000913   0.000040
    12  C    0.160441  -0.049956   0.023152  -0.301124   0.015607  -0.006974
    13  C   -0.157781   0.016636  -0.011031   0.105693  -0.012594   0.003849
    14  C   -0.038908   0.000798   0.000893   0.010542  -0.004071   0.000675
    15  C    0.061897  -0.007170   0.020253  -0.120779   0.004171  -0.000916
    16  H   -0.004617   0.004771  -0.000897   0.003508  -0.002212   0.000682
    17  H    0.000472  -0.000192   0.000199  -0.000934   0.000392  -0.000040
    18  H    0.001313   0.000059  -0.000933  -0.010171   0.000138  -0.000021
    19  H   -0.000213   0.000054   0.000041   0.000784  -0.000104   0.000009
    20  N    0.011682   0.018278   0.133324   0.166994  -0.005708   0.001832
    21  H   -0.013419   0.001043  -0.008572   0.036488  -0.000139   0.000067
    22  H    0.010352   0.005570   0.047506   0.019874  -0.001115   0.000135
    23  C   -0.331700   0.142998  -0.211702   1.082536  -0.018788   0.009441
    24  C   -0.010418   0.002598   0.039069  -0.050501  -0.000815   0.000211
    25  C   -0.018824   0.001897   0.047401  -0.124757   0.000523   0.000157
    26  C   -0.051876   0.015929   0.114349  -0.181790  -0.004524   0.001664
    27  C    0.020794  -0.013810   0.119527  -0.080293   0.000503  -0.000838
    28  C    0.006226  -0.000094  -0.038034   0.061829   0.000450  -0.000120
    29  H   -0.003849  -0.001763   0.033567  -0.036079   0.000097  -0.000034
    30  H   -0.011911   0.001177  -0.102261  -0.191924  -0.000554   0.000458
    31  H    0.001523  -0.001108  -0.010037   0.018619   0.000043  -0.000024
    32  H    0.000402  -0.000100  -0.002156   0.003977  -0.000019  -0.000007
    33  H   -0.000876   0.000356   0.000745  -0.001017  -0.000069   0.000027
    34  C   -5.603330   2.874841   3.685041  -0.413383  -0.648150   0.203350
    35  C    2.719764  -3.465794  -4.602413   0.107352   0.205017  -0.227301
    36  C    0.757227  -0.652846  -7.971372   0.660509   0.177144   0.073397
    37  C   12.579157  -3.649489  -1.065916   0.053608   0.813774  -0.562065
    38  C   -3.649489  10.099163   1.424150   0.017017  -0.396181   0.677447
    39  C   -1.065916   1.424150  15.145492  -0.450678  -0.129033   0.020088
    40  H    0.053608   0.017017  -0.450678   2.962739   0.011510   0.010970
    41  H    0.813774  -0.396181  -0.129033   0.011510   0.706048  -0.122553
    42  H   -0.562065   0.677447   0.020088   0.010970  -0.122553   0.819909
    43  H   -0.078244   0.071565   1.302010  -0.213572  -0.006917   0.001022
    44  C   -0.330900  -0.405375  -1.543185  -0.096253  -0.007013  -0.145042
    45  H   -0.012669  -0.005391  -0.086073  -0.001616   0.002138  -0.029550
    46  H   -0.005647   0.008926  -0.148751  -0.004526  -0.001019  -0.000424
    47  H   -0.021998   0.001976  -0.053175   0.001275   0.001657  -0.017105
    48  H   -0.178046   0.086571   0.159889  -0.068180  -0.070450   0.010493
              43         44         45         46         47         48
     1  C    0.241743  -0.058165   0.004861  -0.046308  -0.000660   0.025638
     2  O   -0.025710   0.002550   0.000237   0.002302  -0.000189   0.037822
     3  C    0.045686  -0.136201  -0.003761  -0.015078  -0.003883  -0.141074
     4  H    0.005949  -0.010676  -0.005416   0.003531  -0.000851  -0.039466
     5  F   -0.004713   0.002724   0.000074   0.000480   0.000058   0.036619
     6  C   -0.105239   0.140131   0.004249   0.023994   0.007467  -0.384164
     7  C    0.012863  -0.293385  -0.001554  -0.019394  -0.022542   0.742029
     8  N   -0.010080   0.010401  -0.000267   0.002109   0.000041  -0.353534
     9  H    0.001009   0.001199   0.000252  -0.000095   0.000271  -0.170642
    10  C   -0.038500   0.017894  -0.000414   0.004603   0.000403  -0.220493
    11  C    0.000686   0.000038   0.000012  -0.000041   0.000005  -0.005809
    12  C    0.042470  -0.007514   0.000807  -0.003614  -0.000098   0.021934
    13  C   -0.009522   0.002790  -0.000263   0.000946   0.000020  -0.099133
    14  C   -0.000653   0.000299  -0.000037   0.000099   0.000002  -0.017917
    15  C    0.011937  -0.001807   0.000080  -0.000837  -0.000039   0.020072
    16  H   -0.000570   0.000174  -0.000024   0.000046  -0.000012   0.012947
    17  H    0.000063  -0.000010   0.000001  -0.000003   0.000000  -0.002518
    18  H    0.000815  -0.000105   0.000009  -0.000050  -0.000005   0.000155
    19  H   -0.000042   0.000009  -0.000001   0.000003   0.000000   0.000257
    20  N    0.018589  -0.003280  -0.000245  -0.000887  -0.000313   0.048326
    21  H   -0.001801   0.000765  -0.000006   0.000334   0.000030  -0.008934
    22  H    0.012257  -0.003521  -0.000174  -0.001229  -0.000093   0.006228
    23  C   -0.174020   0.027989  -0.000425   0.019903  -0.000144   0.075169
    24  C    0.028437  -0.003396  -0.000577  -0.001743  -0.000211   0.000024
    25  C    0.006792   0.001811  -0.000546   0.001938   0.000231  -0.014663
    26  C   -0.041123   0.014888   0.000246   0.010611  -0.000365   0.002409
    27  C    0.046013  -0.020699  -0.000916  -0.007728  -0.000611   0.007081
    28  C   -0.004681   0.000859   0.000262  -0.000627   0.000031  -0.002858
    29  H    0.005744  -0.000588  -0.000220  -0.000092   0.000011  -0.000900
    30  H   -0.084305   0.028406   0.001614   0.008673   0.000508   0.007809
    31  H    0.001967  -0.001054  -0.000183  -0.000230   0.000015   0.000019
    32  H   -0.000542   0.000075   0.000033  -0.000005   0.000003   0.000271
    33  H    0.000427   0.000050  -0.000033   0.000048   0.000002   0.000014
    34  C    0.396901  -0.117548  -0.015815   0.001156  -0.007256  -0.284762
    35  C   -0.511317  -1.475177  -0.151846   0.013354  -0.162709  -0.138820
    36  C   -1.089692   0.592680   0.043088   0.079240   0.053299  -0.135463
    37  C   -0.078244  -0.330900  -0.012669  -0.005647  -0.021998  -0.178046
    38  C    0.071565  -0.405375  -0.005391   0.008926   0.001976   0.086571
    39  C    1.302010  -1.543185  -0.086073  -0.148751  -0.053175   0.159889
    40  H   -0.213572  -0.096253  -0.001616  -0.004526   0.001275  -0.068180
    41  H   -0.006917  -0.007013   0.002138  -0.001019   0.001657  -0.070450
    42  H    0.001022  -0.145042  -0.029550  -0.000424  -0.017105   0.010493
    43  H    1.011563  -0.235460  -0.023255  -0.058361  -0.024841   0.003040
    44  C   -0.235460   9.396945   0.521039   0.386641   0.520678  -0.012829
    45  H   -0.023255   0.521039   0.426591  -0.027649  -0.011433  -0.001067
    46  H   -0.058361   0.386641  -0.027649   0.447996  -0.002927   0.000072
    47  H   -0.024841   0.520678  -0.011433  -0.002927   0.383374  -0.001997
    48  H    0.003040  -0.012829  -0.001067   0.000072  -0.001997   1.586208
 Mulliken charges:
               1
     1  C    3.429545
     2  O   -1.834903
     3  C    0.952341
     4  H    0.452674
     5  F   -1.276135
     6  C    0.915961
     7  C    1.134925
     8  N   -1.653399
     9  H   -0.097423
    10  C    0.434342
    11  C   -0.519199
    12  C    0.184817
    13  C   -0.639783
    14  C   -0.352505
    15  C   -0.513402
    16  H    0.641863
    17  H    0.451002
    18  H    0.606891
    19  H    0.430641
    20  N   -0.796367
    21  H   -0.163366
    22  H    0.245044
    23  C   -0.616445
    24  C   -0.257680
    25  C   -0.121358
    26  C   -0.678862
    27  C   -0.658070
    28  C   -1.056688
    29  H    0.445256
    30  H    0.524985
    31  H    0.386474
    32  H    0.421393
    33  H    0.573798
    34  C   -1.227615
    35  C   -1.659725
    36  C   -0.418384
    37  C    0.028545
    38  C   -0.114574
    39  C   -0.034872
    40  H    0.337687
    41  H    0.479210
    42  H    0.370796
    43  H    0.473612
    44  C   -0.761850
    45  H    0.375830
    46  H    0.330259
    47  H    0.362099
    48  H    0.462620
 Sum of Mulliken charges =  -0.00000
 Mulliken charges with hydrogens summed into heavy atoms:
               1
     1  C    3.429545
     2  O   -1.834903
     3  C    1.405014
     5  F   -1.276135
     6  C    0.915961
     7  C    1.597545
     8  N   -1.750822
    10  C    0.434342
    11  C   -0.088559
    12  C    0.184817
    13  C    0.002079
    14  C    0.098497
    15  C    0.093490
    20  N   -0.714689
    23  C   -0.616445
    24  C    0.316118
    25  C    0.323898
    26  C   -0.153878
    27  C   -0.271597
    28  C   -0.635295
    34  C   -1.227615
    35  C   -1.659725
    36  C   -0.080697
    37  C    0.507755
    38  C    0.256222
    39  C    0.438740
    44  C    0.306337
 APT charges:
               1
     1  C    1.843480
     2  O   -1.202139
     3  C    0.060288
     4  H    0.499574
     5  F   -0.381871
     6  C    0.904599
     7  C    1.191740
     8  N   -2.121628
     9  H    0.878100
    10  C   -1.373178
    11  C   -0.174862
    12  C   -0.696320
    13  C   -0.984030
    14  C   -0.160426
    15  C   -0.742152
    16  H    0.659058
    17  H    1.718160
    18  H    0.620597
    19  H    1.544386
    20  N   -1.938132
    21  H    0.939763
    22  H    0.600405
    23  C   -1.237816
    24  C    0.053502
    25  C   -1.205975
    26  C   -0.736023
    27  C   -1.049110
    28  C   -1.034536
    29  H    0.113551
    30  H    0.106053
    31  H    1.064653
    32  H    1.194396
    33  H    1.693128
    34  C   -1.105378
    35  C   -1.486685
    36  C   -2.647244
    37  C   -0.712201
    38  C   -0.892130
    39  C    1.136049
    40  H   -0.340212
    41  H    0.437707
    42  H    1.456726
    43  H    1.318683
    44  C   -1.641173
    45  H    0.759861
    46  H    0.440853
    47  H    1.445760
    48  H    1.182150
 Sum of APT charges =  -0.00000
 APT charges with hydrogens summed into heavy atoms:
               1
     1  C    1.843480
     2  O   -1.202139
     3  C    0.559862
     5  F   -0.381871
     6  C    0.904599
     7  C    2.373889
     8  N   -1.243527
    10  C   -1.373178
    11  C    1.369524
    12  C   -0.696320
    13  C   -0.324972
    14  C    1.557734
    15  C   -0.121555
    20  N   -0.397963
    23  C   -1.237816
    24  C    1.746630
    25  C   -1.092424
    26  C   -0.629971
    27  C    0.015543
    28  C    0.159859
    34  C   -1.105378
    35  C   -1.486685
    36  C   -2.987456
    37  C   -0.274494
    38  C    0.564595
    39  C    2.454731
    44  C    1.005301
 Electronic spatial extent (au):  <R**2>=          10559.4341
 Charge=              0.0000 electrons
 Dipole moment (field-independent basis, Debye):
    X=              4.2145    Y=             -1.2744    Z=             -1.4540  Tot=              4.6368
 Quadrupole moment (field-independent basis, Debye-Ang):
   XX=           -122.7282   YY=           -128.3457   ZZ=           -173.1215
   XY=             -2.5046   XZ=              5.0608   YZ=             -0.2746
 Traceless Quadrupole moment (field-independent basis, Debye-Ang):
   XX=             18.6702   YY=             13.0527   ZZ=            -31.7230
   XY=             -2.5046   XZ=              5.0608   YZ=             -0.2746
 Octapole moment (field-independent basis, Debye-Ang**2):
  XXX=             38.4865  YYY=            -25.7927  ZZZ=            -15.0080  XYY=             19.7393
  XXY=              9.0289  XXZ=            -32.7166  XZZ=             11.6952  YZZ=             -1.3310
  YYZ=            -29.6155  XYZ=            -11.5622
 Hexadecapole moment (field-independent basis, Debye-Ang**3):
 XXXX=          -8050.1839 YYYY=          -3992.9537 ZZZZ=           -827.0809 XXXY=            -47.6354
 XXXZ=             32.7356 YYYX=           -113.5077 YYYZ=            -71.6798 ZZZX=             37.1692
 ZZZY=            -13.3006 XXYY=          -2154.1422 XXZZ=          -1686.4864 YYZZ=           -922.2317
 XXYZ=            141.6083 YYXZ=            -86.0280 ZZXY=             18.8107
 N-N= 2.405792039990D+03 E-N=-7.544950853893D+03  KE= 1.166531397457D+03
  Exact polarizability:       0.000       0.000       0.000       0.000       0.000       0.000
 Approx polarizability:     399.319     -10.442     340.386     -22.483      14.551     257.812
 No NMR shielding tensors so no spin-rotation constants.
 Leave Link  601 at Fri Apr 11 02:58:52 2025, MaxMem= 16106127360 cpu:               9.8 elap:               1.8
 (Enter /cm/shared/apps/Gaussian/g16-C01/g16/l701.exe)
 ... and contract with generalized density number  0.
 Compute integral second derivatives.
 R6Disp: Adding Grimme-D2 dispersion energy 2nd derivatives to the Hessian.
 D2PCM: PCM CHGder 2nd derivatives, FixD1E=F FixD2E=F DoIter=F DoCFld=F I1PDM=0
 GePol: Maximum number of non-zero 2nd derivatives   =     242
 Leave Link  701 at Fri Apr 11 02:59:28 2025, MaxMem= 16106127360 cpu:            1024.0 elap:              36.4
 (Enter /cm/shared/apps/Gaussian/g16-C01/g16/l702.exe)
 L702 exits ... SP integral derivatives will be done elsewhere.
 Leave Link  702 at Fri Apr 11 02:59:28 2025, MaxMem= 16106127360 cpu:               0.4 elap:               0.0
 (Enter /cm/shared/apps/Gaussian/g16-C01/g16/l703.exe)
 Integral derivatives from FoFJK, PRISM(SPDF).
 Compute integral second derivatives, UseDBF=F ICtDFT=           0.
 Calling FoFJK, ICntrl=    100127 FMM=F ISym2X=0 I1Cent= 0 IOpClX= 0 NMat=1 NMatS=1 NMatT=0.
 FoFJK:  IHMeth= 1 ICntrl=  100127 DoSepK=T KAlg= 0 I1Cent=           0 FoldK=F
 IRaf=         1 NMat=       1 IRICut=       1 DoRegI=T DoRafI=F ISym2E= 0 IDoP0=0 IntGTp=1.
 FoFCou: FMM=F IPFlag=           0 FMFlag=      100000 FMFlg1=         800
         NFxFlg=           0 DoJE=F BraDBF=F KetDBF=F FulRan=T
         wScrn=  0.000000 ICntrl=    100527 IOpCl=  0 I1Cent=           0 NGrid=           0
         NMat0=    1 NMatS0=      1 NMatT0=    0 NMatD0=    1 NMtDS0=    0 NMtDT0=    0
 Symmetry not used in FoFCou.
 Leave Link  703 at Fri Apr 11 03:35:54 2025, MaxMem= 16106127360 cpu:           86846.5 elap:            2185.4
 (Enter /cm/shared/apps/Gaussian/g16-C01/g16/l716.exe)
 Dipole        = 1.65809547D+00-5.01396094D-01-5.72065263D-01
 Polarizability= 0.00000000D+00 0.00000000D+00 0.00000000D+00
                 0.00000000D+00 0.00000000D+00 0.00000000D+00
 ***** Axes restored to original set *****
 -------------------------------------------------------------------
 Center     Atomic                   Forces (Hartrees/Bohr)
 Number     Number              X              Y              Z
 -------------------------------------------------------------------
      1        6          -0.001853417   -0.014995609    0.036834911
      2        8           0.020946977    0.002197547   -0.030226735
      3        6           0.018029359    0.001122818   -0.020040954
      4        1           0.001554291   -0.000964245    0.000582560
      5        9          -0.016572259   -0.000526026    0.025917123
      6        6           0.008055914   -0.005235923   -0.003572771
      7        6           0.000289772    0.001291819    0.000444689
      8        7          -0.000179921    0.000543335    0.003458232
      9        1           0.001322271    0.009257046   -0.003918685
     10        6          -0.009909174   -0.005388740   -0.001076206
     11        6          -0.002485177   -0.000834998    0.000504093
     12        6          -0.002219732    0.008756325    0.004569724
     13        6           0.001676660    0.003273754    0.000553691
     14        6          -0.001487427    0.002153822    0.001413012
     15        6          -0.000026275   -0.003302136   -0.001944595
     16        1          -0.000199716    0.000784550    0.000395221
     17        1          -0.000532340    0.000467680    0.000342370
     18        1          -0.000847084   -0.000563344    0.000175144
     19        1          -0.000811298   -0.000153465    0.000182558
     20        7          -0.004412918    0.000480392    0.004603957
     21        1          -0.005544693   -0.008006814   -0.006031881
     22        1          -0.006583952    0.009815540   -0.014584648
     23        6          -0.000142134    0.000065238    0.000912654
     24        6          -0.000063670   -0.002673651    0.000588933
     25        6          -0.001137886    0.003403247   -0.000568307
     26        6           0.000475278    0.003153806   -0.001988865
     27        6           0.002595061   -0.001935041   -0.000555129
     28        6          -0.002403283   -0.000781101    0.002011092
     29        1          -0.000395925    0.000002937    0.000307719
     30        1           0.000663424   -0.000309955   -0.000369129
     31        1           0.000547470   -0.000543837   -0.000209454
     32        1          -0.000598992   -0.000258215    0.000466575
     33        1           0.000053955   -0.000680348    0.000361424
     34        6          -0.000417797    0.000316307   -0.000140254
     35        6          -0.003601254    0.001754715   -0.000362437
     36        6          -0.002467312   -0.000358917   -0.000676311
     37        6          -0.001509132    0.001918844    0.000792139
     38        6           0.002600255   -0.000037580    0.000780254
     39        6           0.001653025   -0.002180337   -0.000580175
     40        1          -0.000282753   -0.000465633   -0.000169172
     41        1          -0.000112240    0.000736420    0.000315392
     42        1           0.000679728    0.000419883    0.000456475
     43        1           0.000179656   -0.000739766   -0.000344322
     44        6           0.001517242   -0.000389578    0.000396134
     45        1           0.000701983   -0.000506824    0.001546761
     46        1           0.000586531   -0.001789073   -0.000705419
     47        1           0.001610940    0.000699464   -0.000554123
     48        1           0.001057969    0.001005667   -0.000293262
 -------------------------------------------------------------------
 Cartesian Forces:  Max     0.036834911 RMS     0.006329181
 FormGI is forming the generalized inverse of G from B-inverse, IUseBI=4.
 Leave Link  716 at Fri Apr 11 03:35:54 2025, MaxMem= 16106127360 cpu:               1.5 elap:               0.1
 (Enter /cm/shared/apps/Gaussian/g16-C01/g16/l103.exe)

 GradGradGradGradGradGradGradGradGradGradGradGradGradGradGradGradGradGrad
 Berny optimization.
 Red2BG is reusing G-inverse.
 Internal  Forces:  Max     0.032371671 RMS     0.003622127
 Search for a saddle point.
 Step number   1 out of a maximum of  288
 All quantities printed in internal units (Hartrees-Bohrs-Radians)
 Swapping is turned off.
 Second derivative matrix not updated -- analytic derivatives used.
 ITU=  0
     Eigenvalues ---   -0.08208   0.00015   0.00068   0.00406   0.00428
     Eigenvalues ---    0.00461   0.00694   0.01091   0.01146   0.01535
     Eigenvalues ---    0.01587   0.01607   0.01702   0.01726   0.01732
     Eigenvalues ---    0.01751   0.01756   0.01804   0.01817   0.01910
     Eigenvalues ---    0.02033   0.02106   0.02144   0.02213   0.02299
     Eigenvalues ---    0.02377   0.02423   0.02434   0.02447   0.02516
     Eigenvalues ---    0.02596   0.02630   0.02658   0.02673   0.02718
     Eigenvalues ---    0.02759   0.02769   0.02871   0.03130   0.03688
     Eigenvalues ---    0.03751   0.04216   0.05499   0.05548   0.05700
     Eigenvalues ---    0.06304   0.06929   0.07470   0.08461   0.09370
     Eigenvalues ---    0.10269   0.10712   0.10747   0.11274   0.11282
     Eigenvalues ---    0.11481   0.11528   0.11786   0.11895   0.11954
     Eigenvalues ---    0.12023   0.12075   0.12118   0.12298   0.12461
     Eigenvalues ---    0.12687   0.12736   0.13454   0.14192   0.14401
     Eigenvalues ---    0.14671   0.16320   0.16720   0.17726   0.17890
     Eigenvalues ---    0.18401   0.18707   0.19015   0.19122   0.19229
     Eigenvalues ---    0.19253   0.19317   0.19482   0.19550   0.19746
     Eigenvalues ---    0.20168   0.20362   0.21220   0.22248   0.24685
     Eigenvalues ---    0.25282   0.26699   0.27843   0.28368   0.28998
     Eigenvalues ---    0.31117   0.31311   0.32570   0.33206   0.33315
     Eigenvalues ---    0.33613   0.34069   0.34722   0.35039   0.35183
     Eigenvalues ---    0.35508   0.35715   0.35803   0.35844   0.35972
     Eigenvalues ---    0.36006   0.36055   0.36123   0.36210   0.36265
     Eigenvalues ---    0.36317   0.36392   0.36489   0.36715   0.40756
     Eigenvalues ---    0.40989   0.41360   0.41557   0.41845   0.42449
     Eigenvalues ---    0.42540   0.43930   0.45552   0.46570   0.46992
     Eigenvalues ---    0.47310   0.47352   0.47574   0.47605   0.50651
     Eigenvalues ---    0.50944   0.51210   0.63704
 Eigenvectors required to have negative eigenvalues:
                          R5        R27       A43       R3        A7
   1                    0.71074  -0.60396   0.14762   0.12788  -0.12631
                          A45       R1        D73       D76       D21
   1                   -0.12453  -0.11941   0.08522   0.07882   0.06846
 RFO step:  Lambda0=2.638716234D-06 Lambda=-1.58126714D-02.
 Linear search not attempted -- option 19 set.
 Iteration  1 RMS(Cart)=  0.02278852 RMS(Int)=  0.00045122
 Iteration  2 RMS(Cart)=  0.00061024 RMS(Int)=  0.00015442
 Iteration  3 RMS(Cart)=  0.00000078 RMS(Int)=  0.00015442
 ITry= 1 IFail=0 DXMaxC= 1.24D-01 DCOld= 1.00D+10 DXMaxT= 3.00D-01 DXLimC= 3.00D+00 Rises=F
 Variable       Old X    -DE/DX   Delta X   Delta X   Delta X     New X
                                 (Linear)    (Quad)   (Total)
    R1        2.73147  -0.03237   0.00000  -0.14616  -0.14615   2.58532
    R2        2.90379  -0.00542   0.00000   0.00636   0.00648   2.91027
    R3        2.91555  -0.01374   0.00000  -0.03001  -0.03029   2.88525
    R4        2.85078  -0.00087   0.00000   0.01223   0.01223   2.86301
    R5        2.58826  -0.01310   0.00000  -0.06316  -0.06291   2.52535
    R6        2.06140  -0.00190   0.00000  -0.00146  -0.00146   2.05994
    R7        2.80891  -0.03076   0.00000  -0.17328  -0.17328   2.63563
    R8        2.83368  -0.00420   0.00000   0.00531   0.00530   2.83898
    R9        2.54997  -0.00290   0.00000  -0.00413  -0.00413   2.54584
   R10        2.65852  -0.01224   0.00000  -0.02554  -0.02557   2.63296
   R11        2.78766  -0.00136   0.00000  -0.00361  -0.00361   2.78405
   R12        2.06435  -0.00107   0.00000  -0.00229  -0.00229   2.06207
   R13        1.93260  -0.00984   0.00000  -0.02051  -0.02051   1.91209
   R14        2.66521  -0.01145   0.00000  -0.02841  -0.02842   2.63679
   R15        2.64321  -0.00074   0.00000   0.00307   0.00299   2.64620
   R16        2.64993  -0.00395   0.00000  -0.00719  -0.00720   2.64273
   R17        2.64003  -0.00374   0.00000  -0.00806  -0.00805   2.63198
   R18        2.63240  -0.00364   0.00000  -0.00674  -0.00674   2.62566
   R19        2.05623  -0.00085   0.00000  -0.00224  -0.00224   2.05399
   R20        2.63324  -0.00317   0.00000  -0.00579  -0.00579   2.62745
   R21        2.74002  -0.01100   0.00000  -0.02708  -0.02716   2.71286
   R22        2.63065  -0.00337   0.00000  -0.00647  -0.00646   2.62419
   R23        2.05747  -0.00073   0.00000  -0.00146  -0.00146   2.05601
   R24        2.05740  -0.00078   0.00000  -0.00195  -0.00195   2.05546
   R25        2.05827  -0.00076   0.00000  -0.00141  -0.00141   2.05685
   R26        1.95348  -0.01111   0.00000  -0.02534  -0.02534   1.92814
   R27        2.41895  -0.01493   0.00000  -0.08355  -0.08343   2.33552
   R28        2.64030  -0.00196   0.00000  -0.00321  -0.00321   2.63709
   R29        2.63808  -0.00181   0.00000  -0.00220  -0.00220   2.63588
   R30        2.63952  -0.00361   0.00000  -0.00671  -0.00671   2.63282
   R31        2.63940  -0.00375   0.00000  -0.00779  -0.00779   2.63162
   R32        2.05796  -0.00076   0.00000  -0.00193  -0.00193   2.05603
   R33        2.63691  -0.00360   0.00000  -0.00643  -0.00643   2.63048
   R34        2.05639  -0.00037   0.00000  -0.00057  -0.00057   2.05582
   R35        2.63727  -0.00377   0.00000  -0.00770  -0.00771   2.62956
   R36        2.05529  -0.00061   0.00000  -0.00124  -0.00124   2.05405
   R37        2.05778  -0.00080   0.00000  -0.00184  -0.00184   2.05595
   R38        2.05768  -0.00080   0.00000  -0.00186  -0.00186   2.05581
   R39        2.64996  -0.00226   0.00000  -0.00410  -0.00410   2.64586
   R40        2.65794  -0.00249   0.00000  -0.00467  -0.00467   2.65327
   R41        2.64963  -0.00184   0.00000  -0.00270  -0.00270   2.64693
   R42        2.63891  -0.00196   0.00000  -0.00284  -0.00284   2.63607
   R43        2.85895  -0.00489   0.00000  -0.01494  -0.01494   2.84401
   R44        2.63963  -0.00310   0.00000  -0.00630  -0.00630   2.63333
   R45        2.05811  -0.00051   0.00000  -0.00141  -0.00141   2.05670
   R46        2.62903  -0.00346   0.00000  -0.00661  -0.00661   2.62242
   R47        2.06027  -0.00081   0.00000  -0.00189  -0.00189   2.05838
   R48        2.06124  -0.00092   0.00000  -0.00209  -0.00209   2.05915
   R49        2.06014  -0.00084   0.00000  -0.00181  -0.00181   2.05834
   R50        2.07937  -0.00170   0.00000  -0.00469  -0.00469   2.07469
   R51        2.07506  -0.00196   0.00000  -0.00551  -0.00551   2.06955
   R52        2.07896  -0.00178   0.00000  -0.00492  -0.00492   2.07404
    A1        1.89610  -0.00044   0.00000   0.02827   0.02866   1.92476
    A2        1.64436   0.00453   0.00000   0.02732   0.02722   1.67159
    A3        2.01987  -0.00270   0.00000  -0.00519  -0.00509   2.01479
    A4        1.94916  -0.00214   0.00000  -0.01396  -0.01460   1.93457
    A5        1.95720   0.00164   0.00000  -0.02272  -0.02312   1.93408
    A6        1.97539  -0.00076   0.00000  -0.00530  -0.00557   1.96982
    A7        1.34143   0.00105   0.00000  -0.01413  -0.01401   1.32741
    A8        1.88550  -0.00075   0.00000  -0.01937  -0.02013   1.86537
    A9        1.89576   0.00038   0.00000   0.02628   0.02635   1.92211
   A10        2.02575   0.00177   0.00000  -0.01760  -0.01784   2.00791
   A11        1.82274   0.00018   0.00000   0.02523   0.02547   1.84821
   A12        1.93578  -0.00007   0.00000  -0.01849  -0.01936   1.91643
   A13        1.88720  -0.00164   0.00000   0.00982   0.00994   1.89714
   A14        2.13064   0.00191   0.00000   0.00842   0.00833   2.13896
   A15        2.04916  -0.00098   0.00000  -0.00466  -0.00451   2.04465
   A16        2.10158  -0.00091   0.00000  -0.00322  -0.00332   2.09826
   A17        2.22112   0.00142   0.00000   0.00552   0.00552   2.22664
   A18        2.04882  -0.00178   0.00000  -0.00908  -0.00908   2.03973
   A19        2.01318   0.00036   0.00000   0.00353   0.00353   2.01671
   A20        2.00730   0.00001   0.00000  -0.00296  -0.00360   2.00370
   A21        2.23266  -0.00011   0.00000  -0.00785  -0.00819   2.22447
   A22        2.00653  -0.00028   0.00000  -0.00468  -0.00537   2.00116
   A23        2.13750   0.00079   0.00000  -0.00320  -0.00328   2.13422
   A24        2.07759   0.00004   0.00000   0.00661   0.00665   2.08424
   A25        2.06734  -0.00084   0.00000  -0.00364  -0.00362   2.06372
   A26        2.08280  -0.00015   0.00000  -0.00200  -0.00200   2.08080
   A27        2.10611   0.00013   0.00000   0.00167   0.00168   2.10779
   A28        2.09426   0.00002   0.00000   0.00032   0.00032   2.09458
   A29        2.10802  -0.00035   0.00000  -0.00337  -0.00335   2.10467
   A30        2.10048  -0.00059   0.00000   0.00003  -0.00013   2.10036
   A31        2.07176   0.00096   0.00000   0.00398   0.00409   2.07584
   A32        2.10858   0.00066   0.00000   0.00430   0.00428   2.11287
   A33        2.07553  -0.00087   0.00000  -0.00563  -0.00562   2.06991
   A34        2.09905   0.00022   0.00000   0.00135   0.00135   2.10041
   A35        2.09829   0.00025   0.00000  -0.00007  -0.00007   2.09822
   A36        2.09870  -0.00003   0.00000   0.00116   0.00116   2.09986
   A37        2.08612  -0.00022   0.00000  -0.00109  -0.00109   2.08502
   A38        2.10080   0.00043   0.00000   0.00467   0.00466   2.10545
   A39        2.09909   0.00050   0.00000   0.00297   0.00298   2.10207
   A40        2.08312  -0.00093   0.00000  -0.00770  -0.00770   2.07542
   A41        2.18315   0.00195   0.00000   0.00856   0.00902   2.19217
   A42        1.89838  -0.00048   0.00000  -0.00344  -0.00332   1.89505
   A43        1.32688  -0.00442   0.00000  -0.04698  -0.04693   1.27995
   A44        1.92771  -0.00144   0.00000  -0.01264  -0.01309   1.91462
   A45        2.21058   0.00262   0.00000   0.03168   0.03135   2.24193
   A46        1.82913   0.00135   0.00000   0.01908   0.01875   1.84788
   A47        1.94539  -0.00110   0.00000   0.03322   0.03316   1.97854
   A48        2.11425   0.00065   0.00000   0.00959   0.00959   2.12384
   A49        2.07700   0.00025   0.00000  -0.00342  -0.00342   2.07358
   A50        2.09129  -0.00090   0.00000  -0.00619  -0.00619   2.08510
   A51        2.09101   0.00007   0.00000  -0.00138  -0.00139   2.08962
   A52        2.09650  -0.00004   0.00000   0.00058   0.00058   2.09708
   A53        2.09568  -0.00003   0.00000   0.00080   0.00080   2.09648
   A54        2.09606   0.00009   0.00000   0.00289   0.00289   2.09894
   A55        2.10175  -0.00039   0.00000  -0.00241  -0.00241   2.09933
   A56        2.08538   0.00030   0.00000  -0.00047  -0.00047   2.08491
   A57        2.09585   0.00012   0.00000   0.00271   0.00271   2.09856
   A58        2.09155  -0.00062   0.00000  -0.00491  -0.00491   2.08664
   A59        2.09578   0.00050   0.00000   0.00219   0.00219   2.09797
   A60        2.09632   0.00030   0.00000   0.00112   0.00112   2.09744
   A61        2.09695  -0.00010   0.00000  -0.00029  -0.00029   2.09666
   A62        2.08990  -0.00020   0.00000  -0.00082  -0.00082   2.08908
   A63        2.09580   0.00032   0.00000   0.00084   0.00083   2.09663
   A64        2.09789  -0.00015   0.00000  -0.00030  -0.00030   2.09759
   A65        2.08950  -0.00017   0.00000  -0.00054  -0.00054   2.08896
   A66        2.14944   0.00045   0.00000   0.00092   0.00092   2.15036
   A67        2.07794  -0.00014   0.00000   0.00209   0.00209   2.08003
   A68        2.05539  -0.00032   0.00000  -0.00309  -0.00309   2.05230
   A69        2.05945  -0.00078   0.00000  -0.00524  -0.00524   2.05421
   A70        2.10346   0.00025   0.00000   0.00196   0.00196   2.10542
   A71        2.12023   0.00054   0.00000   0.00328   0.00328   2.12351
   A72        2.11028   0.00006   0.00000   0.00088   0.00088   2.11116
   A73        2.08771  -0.00022   0.00000  -0.00250  -0.00250   2.08522
   A74        2.08485   0.00016   0.00000   0.00167   0.00167   2.08652
   A75        2.11284   0.00033   0.00000   0.00206   0.00206   2.11490
   A76        2.08306  -0.00021   0.00000  -0.00121  -0.00121   2.08185
   A77        2.08725  -0.00012   0.00000  -0.00087  -0.00087   2.08639
   A78        2.11287   0.00031   0.00000   0.00217   0.00218   2.11505
   A79        2.08526  -0.00009   0.00000  -0.00079  -0.00079   2.08447
   A80        2.08505  -0.00022   0.00000  -0.00139  -0.00139   2.08366
   A81        2.11496   0.00040   0.00000   0.00313   0.00313   2.11809
   A82        2.08806  -0.00020   0.00000  -0.00177  -0.00177   2.08629
   A83        2.08007  -0.00021   0.00000  -0.00136  -0.00136   2.07870
   A84        1.93847  -0.00048   0.00000  -0.00220  -0.00220   1.93627
   A85        1.94459  -0.00040   0.00000  -0.00124  -0.00124   1.94335
   A86        1.94085  -0.00052   0.00000  -0.00250  -0.00250   1.93835
   A87        1.88265   0.00054   0.00000   0.00275   0.00275   1.88540
   A88        1.86948   0.00043   0.00000   0.00109   0.00108   1.87056
   A89        1.88478   0.00051   0.00000   0.00245   0.00245   1.88723
    D1        1.85901  -0.00050   0.00000   0.00242   0.00306   1.86207
    D2       -0.14057   0.00008   0.00000  -0.00018  -0.00009  -0.14066
    D3       -2.20483  -0.00077   0.00000  -0.00828  -0.00789  -2.21271
    D4        1.35295  -0.00260   0.00000  -0.05617  -0.05594   1.29700
    D5       -2.96282  -0.00259   0.00000  -0.02351  -0.02351  -2.98633
    D6       -0.83304  -0.00320   0.00000  -0.00225  -0.00236  -0.83540
    D7       -3.14014   0.00151   0.00000  -0.01689  -0.01692   3.12613
    D8       -1.17272   0.00153   0.00000   0.01577   0.01552  -1.15720
    D9        0.95706   0.00091   0.00000   0.03703   0.03666   0.99372
   D10       -0.90180   0.00006   0.00000  -0.05449  -0.05405  -0.95585
   D11        1.06562   0.00008   0.00000  -0.02183  -0.02161   1.04401
   D12       -3.08779  -0.00054   0.00000  -0.00058  -0.00046  -3.08825
   D13        2.33690   0.00087   0.00000   0.01170   0.01178   2.34869
   D14       -1.61448   0.00006   0.00000  -0.00412  -0.00413  -1.61861
   D15        0.15102   0.00028   0.00000   0.00302   0.00316   0.15418
   D16        0.38263  -0.00021   0.00000  -0.02865  -0.02860   0.35403
   D17        2.71443  -0.00102   0.00000  -0.04447  -0.04451   2.66991
   D18       -1.80326  -0.00080   0.00000  -0.03733  -0.03722  -1.84047
   D19       -1.84598  -0.00001   0.00000   0.01875   0.01885  -1.82714
   D20        0.48582  -0.00082   0.00000   0.00293   0.00293   0.48875
   D21        2.25132  -0.00060   0.00000   0.01006   0.01023   2.26154
   D22        2.61291   0.00156   0.00000   0.00426   0.00410   2.61700
   D23       -0.56727   0.00152   0.00000   0.00343   0.00326  -0.56400
   D24       -1.48188   0.00012   0.00000   0.01928   0.01936  -1.46252
   D25        1.62113   0.00009   0.00000   0.01845   0.01853   1.63966
   D26        0.74253  -0.00206   0.00000  -0.02370  -0.02361   0.71892
   D27       -2.43764  -0.00210   0.00000  -0.02453  -0.02445  -2.46209
   D28        0.18197   0.00002   0.00000   0.00673   0.00685   0.18882
   D29        2.08831  -0.00051   0.00000  -0.03182  -0.03167   2.05664
   D30       -1.11778  -0.00010   0.00000  -0.02232  -0.02212  -1.13990
   D31       -0.07181  -0.00082   0.00000   0.02404   0.02380  -0.04801
   D32        3.00528  -0.00042   0.00000   0.03354   0.03335   3.03863
   D33       -2.06057  -0.00007   0.00000  -0.00185  -0.00181  -2.06238
   D34        1.01652   0.00034   0.00000   0.00765   0.00774   1.02426
   D35       -0.10015  -0.00030   0.00000  -0.00125  -0.00122  -0.10137
   D36        3.02763  -0.00019   0.00000  -0.00390  -0.00386   3.02377
   D37        3.10784  -0.00071   0.00000  -0.01099  -0.01103   3.09682
   D38       -0.04756  -0.00061   0.00000  -0.01364  -0.01367  -0.06123
   D39       -2.98038   0.00043   0.00000   0.05397   0.05387  -2.92651
   D40       -0.14369  -0.00119   0.00000  -0.00950  -0.00946  -0.15315
   D41        0.09784   0.00094   0.00000   0.06376   0.06364   0.16148
   D42        2.93454  -0.00068   0.00000   0.00028   0.00030   2.93484
   D43       -0.76435  -0.00030   0.00000  -0.00764  -0.00764  -0.77199
   D44        2.40897  -0.00014   0.00000  -0.00476  -0.00476   2.40421
   D45        2.39082  -0.00039   0.00000  -0.00494  -0.00494   2.38588
   D46       -0.71905  -0.00023   0.00000  -0.00207  -0.00206  -0.72111
   D47        0.80822   0.00032   0.00000   0.02294   0.02275   0.83097
   D48       -2.37590  -0.00009   0.00000   0.01640   0.01614  -2.35976
   D49       -2.63815  -0.00126   0.00000  -0.04026  -0.04024  -2.67840
   D50        0.46091  -0.00166   0.00000  -0.04680  -0.04685   0.41406
   D51        3.13140  -0.00059   0.00000  -0.00354  -0.00366   3.12774
   D52        0.07292  -0.00099   0.00000  -0.01282  -0.01297   0.05995
   D53        0.03209  -0.00021   0.00000   0.00272   0.00264   0.03473
   D54       -3.02638  -0.00061   0.00000  -0.00657  -0.00668  -3.03306
   D55       -3.11098   0.00057   0.00000   0.00612   0.00623  -3.10474
   D56        0.03785   0.00030   0.00000   0.00352   0.00360   0.04144
   D57       -0.01019   0.00022   0.00000  -0.00016  -0.00011  -0.01030
   D58        3.13863  -0.00005   0.00000  -0.00276  -0.00275   3.13588
   D59        0.02039  -0.00006   0.00000   0.00076   0.00073   0.02112
   D60       -3.13512  -0.00001   0.00000   0.00066   0.00066  -3.13446
   D61       -3.12731   0.00001   0.00000   0.00023   0.00022  -3.12710
   D62        0.00036   0.00005   0.00000   0.00013   0.00014   0.00051
   D63        0.00138   0.00009   0.00000   0.00192   0.00192   0.00329
   D64        3.12251   0.00010   0.00000  -0.00148  -0.00145   3.12106
   D65       -3.13415   0.00003   0.00000   0.00244   0.00242  -3.13172
   D66       -0.01301   0.00004   0.00000  -0.00096  -0.00094  -0.01395
   D67       -0.02801   0.00004   0.00000  -0.00371  -0.00365  -0.03167
   D68        3.13385   0.00002   0.00000  -0.00047  -0.00046   3.13339
   D69        3.03181   0.00037   0.00000   0.00525   0.00534   3.03715
   D70       -0.08952   0.00034   0.00000   0.00849   0.00853  -0.08098
   D71       -1.00766   0.00046   0.00000   0.00765   0.00773  -0.99992
   D72        2.95483   0.00088   0.00000   0.02002   0.01997   2.97480
   D73        0.71862  -0.00230   0.00000  -0.02904  -0.02927   0.68935
   D74        2.21534   0.00012   0.00000  -0.00110  -0.00108   2.21426
   D75       -0.10535   0.00055   0.00000   0.01127   0.01115  -0.09420
   D76       -2.34156  -0.00264   0.00000  -0.03779  -0.03809  -2.37965
   D77       -0.01597  -0.00009   0.00000  -0.00163  -0.00162  -0.01759
   D78        3.13944  -0.00014   0.00000  -0.00155  -0.00157   3.13788
   D79        3.11830   0.00018   0.00000   0.00098   0.00103   3.11933
   D80       -0.00948   0.00014   0.00000   0.00106   0.00109  -0.00839
   D81       -0.17097   0.00098   0.00000  -0.00030  -0.00026  -0.17123
   D82       -2.32790   0.00123   0.00000   0.01692   0.01749  -2.31040
   D83        1.68069  -0.00067   0.00000  -0.01695  -0.01745   1.66324
   D84        3.11268   0.00004   0.00000   0.00238   0.00238   3.11506
   D85       -0.02837  -0.00002   0.00000   0.00061   0.00061  -0.02776
   D86        0.00998   0.00006   0.00000   0.00316   0.00315   0.01313
   D87       -3.13107  -0.00001   0.00000   0.00139   0.00138  -3.12969
   D88       -3.10782  -0.00008   0.00000  -0.00285  -0.00285  -3.11067
   D89        0.03833  -0.00003   0.00000  -0.00142  -0.00143   0.03690
   D90       -0.00429  -0.00008   0.00000  -0.00332  -0.00331  -0.00760
   D91       -3.14133  -0.00003   0.00000  -0.00189  -0.00189   3.13997
   D92        0.00650  -0.00006   0.00000  -0.00092  -0.00091   0.00558
   D93       -3.14147  -0.00000   0.00000   0.00063   0.00063  -3.14084
   D94       -3.13714   0.00003   0.00000   0.00112   0.00112  -3.13602
   D95       -0.00192   0.00008   0.00000   0.00266   0.00266   0.00074
   D96       -0.00081   0.00003   0.00000   0.00075   0.00075  -0.00006
   D97        3.14097   0.00003   0.00000   0.00037   0.00037   3.14134
   D98       -3.14036  -0.00005   0.00000  -0.00128  -0.00128   3.14154
   D99        0.00142  -0.00005   0.00000  -0.00166  -0.00166  -0.00024
   D100      -0.00743  -0.00004   0.00000  -0.00190  -0.00191  -0.00934
   D101       3.13397  -0.00004   0.00000  -0.00152  -0.00153   3.13244
   D102       3.13362   0.00003   0.00000  -0.00015  -0.00015   3.13347
   D103      -0.00816   0.00003   0.00000   0.00023   0.00023  -0.00793
   D104      -0.00395   0.00009   0.00000   0.00221   0.00222  -0.00173
   D105      -3.13919   0.00003   0.00000   0.00067   0.00068  -3.13851
   D106       3.13308   0.00003   0.00000   0.00077   0.00077   3.13384
   D107      -0.00216  -0.00002   0.00000  -0.00077  -0.00077  -0.00293
   D108       3.13699   0.00001   0.00000   0.00015   0.00015   3.13715
   D109      -0.03266  -0.00000   0.00000   0.00239   0.00239  -0.03027
   D110      -0.03594  -0.00014   0.00000  -0.00260  -0.00260  -0.03854
   D111       3.07759  -0.00016   0.00000  -0.00036  -0.00036   3.07723
   D112       3.14152   0.00003   0.00000  -0.00004  -0.00004   3.14148
   D113      -0.00893  -0.00007   0.00000  -0.00186  -0.00186  -0.01079
   D114       0.02995   0.00017   0.00000   0.00262   0.00261   0.03256
   D115      -3.12051   0.00007   0.00000   0.00080   0.00080  -3.11971
   D116      -0.01572   0.00001   0.00000  -0.00003  -0.00003  -0.01575
   D117       3.12889  -0.00002   0.00000  -0.00018  -0.00018   3.12871
   D118       3.13540   0.00002   0.00000  -0.00029  -0.00029   3.13511
   D119      -0.00317  -0.00001   0.00000  -0.00044  -0.00044  -0.00361
   D120       0.00967   0.00002   0.00000   0.00002   0.00002   0.00968
   D121      -3.11705   0.00004   0.00000   0.00006   0.00006  -3.11699
   D122      -3.14156   0.00000   0.00000   0.00027   0.00027  -3.14128
   D123       0.01491   0.00002   0.00000   0.00032   0.00032   0.01523
   D124      -1.07827   0.00005   0.00000   0.00079   0.00079  -1.07748
   D125       3.10558  -0.00003   0.00000  -0.00036  -0.00036   3.10522
   D126       1.00192  -0.00006   0.00000  -0.00093  -0.00093   1.00100
   D127       2.07319   0.00007   0.00000   0.00057   0.00057   2.07375
   D128      -0.02614  -0.00001   0.00000  -0.00059  -0.00059  -0.02673
   D129      -2.12980  -0.00004   0.00000  -0.00115  -0.00115  -2.13095
   D130       0.01662   0.00005   0.00000   0.00137   0.00137   0.01799
   D131      -3.13978   0.00003   0.00000   0.00132   0.00132  -3.13846
   D132      -3.09696   0.00008   0.00000  -0.00080  -0.00081  -3.09776
   D133       0.02983   0.00006   0.00000  -0.00085  -0.00086   0.02897
   D134      -0.00435  -0.00010   0.00000  -0.00134  -0.00134  -0.00569
   D135       3.13423  -0.00008   0.00000  -0.00119  -0.00119   3.13304
   D136      -3.13706   0.00000   0.00000   0.00049   0.00048  -3.13658
   D137       0.00152   0.00003   0.00000   0.00063   0.00063   0.00215
         Item               Value     Threshold  Converged?
 Maximum Force            0.032372     0.000450     NO 
 RMS     Force            0.003622     0.000300     NO 
 Maximum Displacement     0.124267     0.001800     NO 
 RMS     Displacement     0.022726     0.001200     NO 
 Predicted change in Energy=-8.803769D-03
 Lowest energy point so far.  Saving SCF results.
 GradGradGradGradGradGradGradGradGradGradGradGradGradGradGradGradGradGrad

 Leave Link  103 at Fri Apr 11 03:35:54 2025, MaxMem= 16106127360 cpu:               1.9 elap:               0.1
 (Enter /cm/shared/apps/Gaussian/g16-C01/g16/l202.exe)
                          Input orientation:                          
 ---------------------------------------------------------------------
 Center     Atomic      Atomic             Coordinates (Angstroms)
 Number     Number       Type             X           Y           Z
 ---------------------------------------------------------------------
      1          6           0        0.736678    0.732810    0.768950
      2          8           0        0.134001    0.579406    1.987528
      3          6           0        0.088906   -0.203016   -0.268536
      4          1           0       -0.880865    0.226467   -0.520231
      5          9           0        0.828879   -0.194458   -1.450739
      6          6           0       -0.085669   -1.626126    0.180089
      7          6           0       -1.295697   -2.207789    0.291635
      8          7           0        1.071818   -2.363771    0.419652
      9          1           0        0.926038   -3.359197    0.527736
     10          6           0        2.386972   -1.995706    0.133559
     11          6           0        5.067390   -1.344840   -0.409334
     12          6           0        2.902523   -0.738782    0.472994
     13          6           0        3.246558   -2.925045   -0.460717
     14          6           0        4.573713   -2.609487   -0.720453
     15          6           0        4.223778   -0.414883    0.185677
     16          1           0        2.853404   -3.905329   -0.721882
     17          1           0        5.220356   -3.353367   -1.180442
     18          1           0        4.593934    0.572717    0.454625
     19          1           0        6.101059   -1.083896   -0.621100
     20          7           0        2.100151    0.200873    1.203848
     21          1           0        2.677051    0.988634    1.499977
     22          1           0        1.320417   -0.017030    2.137655
     23          6           0        0.798268    2.154023    0.247698
     24          6           0        0.814299    4.767629   -0.740515
     25          6           0        1.834453    2.586636   -0.580885
     26          6           0       -0.234942    3.033707    0.570544
     27          6           0       -0.227220    4.334889    0.077441
     28          6           0        1.844947    3.890400   -1.068460
     29          1           0        2.641175    1.908252   -0.850161
     30          1           0       -1.043540    2.697774    1.214588
     31          1           0       -1.036104    5.014508    0.337216
     32          1           0        2.661749    4.220394   -1.706771
     33          1           0        0.822665    5.786657   -1.121652
     34          6           0       -2.615637   -1.574149    0.128117
     35          6           0       -5.192911   -0.437745   -0.233402
     36          6           0       -2.942706   -0.329992    0.680805
     37          6           0       -3.618926   -2.255254   -0.579604
     38          6           0       -4.876917   -1.697318   -0.758351
     39          6           0       -4.205292    0.228673    0.492117
     40          1           0       -2.207693    0.196864    1.286365
     41          1           0       -3.400624   -3.234619   -1.003460
     42          1           0       -5.631297   -2.248141   -1.319471
     43          1           0       -4.426238    1.199715    0.933332
     44          6           0       -6.558621    0.159224   -0.441812
     45          1           0       -6.761560    0.311206   -1.510011
     46          1           0       -6.651645    1.127217    0.061881
     47          1           0       -7.342355   -0.504179   -0.054200
     48          1           0       -1.310782   -3.275745    0.515150
 ---------------------------------------------------------------------
                    Distance matrix (angstroms):
                    1          2          3          4          5
     1  C    0.000000
     2  O    1.368095   0.000000
     3  C    1.540051   2.388314   0.000000
     4  H    2.129511   2.728254   1.090074   0.000000
     5  F    2.407353   3.592130   1.394718   1.991545   0.000000
     6  C    2.566630   2.859976   1.502326   2.134217   2.354924
     7  C    3.606314   3.562098   2.500007   2.599387   3.406346
     8  N    3.134189   3.464105   2.471555   3.377230   2.874595
     9  H    4.103482   4.274448   3.360999   4.149713   3.733547
    10  C    3.251460   3.891565   2.942198   4.005528   2.860445
    11  C    4.945711   5.812573   5.109687   6.153296   4.513633
    12  C    2.635158   3.419963   2.958607   4.028924   2.880457
    13  C    4.603421   5.288014   4.173386   5.193380   3.779076
    14  C    5.302086   6.100266   5.109681   6.151029   4.515469
    15  C    3.717160   4.578379   4.165138   5.192978   3.775154
    16  H    5.311821   5.903296   4.642747   5.572896   4.289580
    17  H    6.371840   7.167548   6.089997   7.104646   5.416348
    18  H    3.873352   4.716020   4.628175   5.571684   4.288893
    19  H    5.831745   6.721406   6.086563   7.104541   5.410664
    20  N    1.526811   2.150160   2.525104   3.443771   2.969722
    21  H    2.089233   2.621503   3.353530   4.161839   3.677250
    22  H    1.666243   1.336360   2.709422   3.459667   3.626246
    23  C    1.515039   2.438786   2.515020   2.669209   2.898446
    24  C    4.308628   5.044426   5.045421   4.852243   5.012678
    25  C    2.542408   3.676582   3.305549   3.598199   3.082581
    26  C    2.505501   2.857893   3.359361   3.080196   3.954536
    27  C    3.792394   4.228778   4.562040   4.202808   4.895474
    28  C    3.817684   4.819655   4.525440   4.599458   4.226653
    29  H    2.762299   4.013008   3.363007   3.916890   2.840158
    30  H    2.688652   2.543918   3.449155   3.023809   4.356022
    31  H    4.654255   4.874711   5.371698   4.866689   5.814489
    32  H    4.690238   5.770108   5.315505   5.468953   4.787054
    33  H    5.396585   6.103828   6.094455   5.846318   5.990165
    34  C    4.119557   3.956731   3.058087   2.583023   4.032496
    35  C    6.126575   5.860300   5.287146   4.372320   6.148418
    36  C    3.830820   3.464196   3.179315   2.450167   4.334363
    37  C    5.451460   5.358165   4.249290   3.695868   4.978828
    38  C    6.304809   6.150823   5.208863   4.441405   5.940884
    39  C    4.975325   4.603122   4.382360   3.475150   5.412635
    40  H    3.037150   2.474166   2.802140   2.241682   4.106780
    41  H    5.999933   5.998864   4.680550   4.308342   5.227938
    42  H    7.334758   7.222875   6.165040   5.415632   6.780024
    43  H    5.186590   4.721429   4.878387   3.953445   5.936646
    44  C    7.417300   7.132281   6.659644   5.678695   7.464462
    45  H    7.848247   7.736502   6.981014   5.964010   7.607495
    46  H    7.432551   7.074828   6.878496   5.869591   7.745520
    47  H    8.214529   7.825516   7.440448   6.519346   8.295499
    48  H    4.508328   4.372355   3.466260   3.677272   4.235233
                    6          7          8          9         10
     6  C    0.000000
     7  C    1.347198   0.000000
     8  N    1.393301   2.376099   0.000000
     9  H    2.036650   2.513481   1.011833   0.000000
    10  C    2.500541   3.692157   1.395331   2.036863   0.000000
    11  C    5.194282   6.459483   4.205952   4.699631   2.811228
    12  C    3.130888   4.451508   2.448451   3.282691   1.400309
    13  C    3.633395   4.659675   2.412379   2.559363   1.398472
    14  C    4.846423   5.969562   3.691001   3.927541   2.426500
    15  C    4.476436   5.804339   3.713187   4.434082   2.423958
    16  H    3.827070   4.596074   2.617928   2.361047   2.143828
    17  H    5.743544   6.777780   4.555213   4.621588   3.405570
    18  H    5.177737   6.515024   4.585791   5.377616   3.401553
    19  H    6.261910   7.537123   5.292873   5.768680   3.898121
    20  N    3.027180   4.262109   2.872252   3.809169   2.460233
    21  H    4.026375   5.240223   3.870722   4.786954   3.295076
    22  H    2.897988   3.879597   2.918994   3.730610   3.011494
    23  C    3.882710   4.838597   4.529333   5.521805   4.444914
    24  C    6.522082   7.360290   7.229742   8.225949   6.998571
    25  C    4.691835   5.791860   5.107760   6.116141   4.670499
    26  C    4.678545   5.355023   5.555462   6.497609   5.688619
    27  C    5.963578   6.632809   6.832031   7.793056   6.849349
    28  C    5.976471   6.992954   6.475095   7.479898   6.031988
    29  H    4.581366   5.808998   4.724985   5.708442   4.034007
    30  H    4.547946   4.997997   5.543095   6.406083   5.913188
    31  H    6.710144   7.227105   7.673925   8.602629   7.803975
    32  H    6.729809   7.808748   7.099350   8.090482   6.488622
    33  H    7.580827   8.390233   8.298624   9.293966   8.036652
    34  C    2.531036   1.473255   3.782304   3.986170   5.020343
    35  C    5.259956   4.312423   6.586568   6.823177   7.747033
    36  C    3.177002   2.527887   4.507867   4.915963   5.610664
    37  C    3.668357   2.481674   4.797226   4.806411   6.053659
    38  C    4.882806   3.766721   6.100763   6.171722   7.324522
    39  C    4.528679   3.800300   5.879958   6.261360   6.966662
    40  H    3.008343   2.757459   4.250087   4.800141   5.219892
    41  H    3.870009   2.676260   4.773507   4.591305   6.026939
    42  H    5.778371   4.625443   6.926015   6.902555   8.152770
    43  H    5.233860   4.671525   6.571980   7.042375   7.567706
    44  C    6.743393   5.817136   8.082774   8.327030   9.219459
    45  H    7.153825   6.282270   8.499466   8.759191   9.576993
    46  H    7.120878   6.313575   8.483330   8.818515   9.563178
    47  H    7.346642   6.291578   8.630233   8.766761   9.844781
    48  H    2.081925   1.091200   2.552960   2.238411   3.931603
                   11         12         13         14         15
    11  C    0.000000
    12  C    2.415049   0.000000
    13  C    2.411456   2.402066   0.000000
    14  C    1.392783   2.777900   1.388662   0.000000
    15  C    1.389438   1.390388   2.770144   2.399961   0.000000
    16  H    3.399342   3.384843   1.087996   2.153758   3.858083
    17  H    2.156892   3.865521   2.144141   1.087701   3.390300
    18  H    2.155832   2.140383   3.858447   3.392292   1.088440
    19  H    1.086926   3.398055   3.400548   2.161038   2.150035
    20  N    3.714310   1.435584   3.722418   4.209463   2.434260
    21  H    3.847634   2.022251   4.414243   4.634017   2.467713
    22  H    4.721233   2.407298   4.349495   5.047133   3.521081
    23  C    5.558699   3.584267   5.682685   6.154863   4.282201
    24  C    7.453908   6.012807   8.072881   8.279821   6.272225
    25  C    5.092918   3.648265   5.690967   5.875604   3.912238
    26  C    6.945975   4.907635   6.977899   7.525655   5.649875
    27  C    7.780050   5.974437   8.066188   8.479974   6.510256
    28  C    6.182744   4.992382   6.984565   7.058031   5.076136
    29  H    4.082090   2.970830   4.886606   4.915435   2.995756
    30  H    7.504887   5.285007   7.268266   7.966489   6.204187
    31  H    8.845976   6.973634   9.056180   9.524391   7.560927
    32  H    6.200184   5.422432   7.276809   7.160705   5.244720
    33  H    8.329666   7.032074   9.066744   9.204703   7.192759
    34  C    7.705216   5.591679   6.044583   7.312918   6.937206
    35  C   10.301823   8.131769   8.801305  10.017017   9.426037
    36  C    8.147390   5.863190   6.807670   7.978483   7.184070
    37  C    8.735556   6.777680   6.899104   8.201504   8.092011
    38  C    9.956672   7.934399   8.221116   9.494625   9.238966
    39  C    9.448344   7.173379   8.147632   9.305720   8.459155
    40  H    7.627522   5.258452   6.522842   7.608574   6.553593
    41  H    8.696638   6.938211   6.676484   8.003808   8.215624
    42  H   10.775260   8.849699   8.944941  10.228961  10.136509
    43  H    9.920005   7.594763   8.822064   9.911819   8.831121
    44  C   11.722944   9.547593  10.278843  11.474854  10.815890
    45  H   11.994917   9.921153  10.570561  11.732104  11.139130
    46  H   11.986196   9.743361  10.708331  11.856799  10.984909
    47  H   12.443255  10.261115  10.869725  12.118948  11.568965
    48  H    6.727864   4.918323   4.673827   6.049620   6.238946
                   16         17         18         19         20
    16  H    0.000000
    17  H    2.473338   0.000000
    18  H    4.946364   4.298835   0.000000
    19  H    4.303244   2.497799   2.484548   0.000000
    20  N    4.597470   5.296522   2.630315   4.581303   0.000000
    21  H    5.377605   5.701404   2.222653   4.529699   1.020330
    22  H    5.064175   6.111500   3.727775   5.621696   1.235905
    23  C    6.471431   7.205955   4.117090   6.273637   2.534544
    24  C    8.909461   9.249727   5.771593   7.886979   5.127301
    25  C    6.572956   6.863486   3.569718   5.628352   2.991276
    26  C    7.704445   8.580265   5.421065   7.649809   3.725410
    27  C    8.833479   9.506189   6.126967   8.360521   4.876016
    28  C    7.868322   7.992376   4.569873   6.561878   4.340636
    29  H    5.818868   5.869063   2.701738   4.579980   2.725216
    30  H    7.908038   9.032655   6.072440   8.289516   4.014651
    31  H    9.788435  10.557836   7.172211   9.436525   5.810183
    32  H    8.187436   8.011575   4.659454   6.414283   4.994361
    33  H    9.910515  10.143134   6.625125   8.678508   6.183922
    34  C    6.005607   8.141298   7.529513   8.762561   5.152336
    35  C    8.775302  10.855130   9.862897  11.319080   7.460715
    36  C    6.953090   8.901720   7.593878   9.168043   5.097627
    37  C    6.680872   8.927473   8.747464   9.790400   6.474651
    38  C    8.039559  10.240878   9.814346  10.995958   7.492185
    39  C    8.269762  10.221120   8.806030  10.449066   6.345545
    40  H    6.817312   8.594486   6.862594   8.620565   4.308636
    41  H    6.296190   8.623614   8.974117   9.749554   6.850792
    42  H    8.665653  10.908677  10.754534  11.810647   8.493533
    43  H    9.044025  10.874528   9.054600  10.883709   6.607920
    44  C   10.255986  12.313739  11.196163  12.721832   8.813868
    45  H   10.528430  12.534114  11.527160  12.968556   9.268609
    46  H   10.783634  12.750035  11.266089  12.960978   8.874465
    47  H   10.768803  12.930893  11.995566  13.467844   9.551999
    48  H    4.389427   6.748097   7.048404   7.812212   4.918907
                   21         22         23         24         25
    21  H    0.000000
    22  H    1.805117   0.000000
    23  C    2.540897   2.925414   0.000000
    24  C    4.771839   5.606512   2.794237   0.000000
    25  C    2.755643   3.799181   1.395487   2.413074   0.000000
    26  C    3.677754   3.765897   1.394846   2.413766   2.409991
    27  C    4.653581   5.057555   2.415945   1.393226   2.782136
    28  C    3.963522   5.081566   2.417191   1.392592   1.391991
    29  H    2.523912   3.791854   2.159167   3.394927   1.087894
    30  H    4.104315   3.716249   2.150069   3.399749   3.393954
    31  H    5.598857   5.840475   3.399310   2.155561   3.870087
    32  H    4.552772   5.876610   3.400353   2.155502   2.149698
    33  H    5.773448   6.674850   3.882234   1.088004   3.399453
    34  C    6.038411   4.685658   5.056512   7.262034   6.133361
    35  C    8.183853   6.944232   6.545452   7.964901   7.658424
    36  C    5.830222   4.516036   4.511407   6.490068   5.737581
    37  C    7.381517   6.065498   6.295853   8.306640   7.292685
    38  C    8.329275   7.043946   6.932004   8.613118   7.964060
    39  C    6.997140   5.770757   5.366780   6.878794   6.571899
    40  H    4.953106   3.635658   3.734314   5.842309   5.053373
    41  H    7.812887   6.519794   6.945038   9.048242   7.840383
    42  H    9.351719   8.078113   7.948231   9.544733   8.925133
    43  H    7.128980   5.996241   5.355022   6.557057   6.588828
    44  C    9.473970   8.292404   7.653657   8.699803   8.738156
    45  H    9.930071   8.873081   7.977249   8.823008   8.940486
    46  H    9.439909   8.316966   7.522636   8.344864   8.634634
    47  H   10.248534   8.949031   8.568951   9.736220   9.697646
    48  H    5.920948   4.491654   5.831124   8.413592   6.742500
                   26         27         28         29         30
    26  C    0.000000
    27  C    1.391504   0.000000
    28  C    2.783198   2.409260   0.000000
    29  H    3.399573   3.869974   2.147217   0.000000
    30  H    1.086957   2.153979   3.870145   4.296936   0.000000
    31  H    2.149390   1.087961   3.397057   4.957930   2.477316
    32  H    3.871073   3.397450   1.087889   2.465806   4.958012
    33  H    3.400116   2.155855   2.154920   4.292168   4.299062
    34  C    5.205362   6.373683   7.154712   6.381083   4.679876
    35  C    6.105634   6.894399   8.304312   8.201036   5.398651
    36  C    4.319562   5.431300   6.617647   6.207521   3.613741
    37  C    6.383362   7.440791   8.237837   7.523088   5.863807
    38  C    6.759918   7.661967   8.746554   8.338481   6.156630
    39  C    4.861898   5.732192   7.242171   7.176128   4.076163
    40  H    3.528715   4.744157   5.967520   5.568224   2.759521
    41  H    7.196593   8.278664   8.847945   7.935739   6.757875
    42  H    7.784005   8.630857   9.676720   9.269824   7.206320
    43  H    4.589347   5.309766   7.111590   7.323332   3.710246
    44  C    7.019718   7.602133   9.215981   9.373478   6.293172
    45  H    7.371395   7.836301   9.331535   9.560197   6.768670
    46  H    6.713234   7.180712   9.005826   9.370076   5.936853
    47  H    7.963809   8.605756  10.234625  10.301662   7.178955
    48  H    6.400757   7.699834   7.988747   6.660020   6.020263
                   31         32         33         34         35
    31  H    0.000000
    32  H    4.299141   0.000000
    33  H    2.485866   2.485513   0.000000
    34  C    6.778573   8.049494   8.219812   0.000000
    35  C    6.879805   9.250122   8.701684   2.839797   0.000000
    36  C    5.684793   7.603713   7.405421   1.400131   2.431215
    37  C    7.769233   9.091282   9.202928   1.404052   2.429120
    38  C    7.810296   9.630696   9.414196   2.431950   1.400695
    39  C    5.742123   8.241675   7.666537   2.430980   1.394948
    40  H    5.048089   6.989930   6.799074   2.155097   3.409390
    41  H    8.685417   9.634533   9.961604   2.157274   3.409954
    42  H    8.752513  10.524569  10.307799   3.412328   2.156215
    43  H    5.138192   8.144581   7.267322   3.408954   2.151821
    44  C    7.394516  10.154233   9.306641   4.344712   1.504983
    45  H    7.636370  10.203882   9.362256   4.840114   2.156692
    46  H    6.835286   9.971719   8.886868   4.857069   2.159677
    47  H    8.389155  11.186361  10.362510   4.849735   2.157924
    48  H    8.296711   8.769837   9.452928   2.178961   4.866775
                   36         37         38         39         40
    36  C    0.000000
    37  C    2.398446   0.000000
    38  C    2.771628   1.387727   0.000000
    39  C    1.393497   2.768087   2.392528   0.000000
    40  H    1.088358   3.389145   3.859215   2.149940   0.000000
    41  H    3.388701   1.089250   2.145417   3.857283   4.294352
    42  H    3.861208   2.144083   1.089656   3.383777   4.948686
    43  H    2.145843   3.857142   3.384923   1.089225   2.460139
    44  C    3.817649   3.806639   2.524891   2.532825   4.681729
    45  H    4.449096   4.162754   2.855002   3.248051   5.345137
    46  H    4.032710   4.588028   3.435176   2.641425   4.702513
    47  H    4.464021   4.148040   2.828036   3.267521   5.352880
    48  H    3.371658   2.750894   4.102506   4.545290   3.668547
                   41         42         43         44         45
    41  H    0.000000
    42  H    2.459452   0.000000
    43  H    4.946349   4.291270   0.000000
    44  C    4.669750   2.725000   2.742390   0.000000
    45  H    4.911757   2.804292   3.494725   1.097876   0.000000
    46  H    5.543438   3.787121   2.391050   1.095158   1.774486
    47  H    4.888112   2.751369   3.518837   1.097536   1.766794
    48  H    2.583662   4.805066   5.469066   6.344652   6.832165
                   46         47         48
    46  H    0.000000
    47  H    1.775390   0.000000
    48  H    6.936595   6.662252   0.000000
 Stoichiometry    C23H21FN2O
 Framework group  C1[X(C23H21FN2O)]
 Deg. of freedom   138
 Full point group                 C1      NOp   1
 RotChk:  IX=0 Diff= 9.05D-03
 Largest Abelian subgroup         C1      NOp   1
 Largest concise Abelian subgroup C1      NOp   1
                         Standard orientation:                         
 ---------------------------------------------------------------------
 Center     Atomic      Atomic             Coordinates (Angstroms)
 Number     Number       Type             X           Y           Z
 ---------------------------------------------------------------------
      1          6           0        0.742166    0.727122    0.766989
      2          8           0        0.138519    0.577579    1.985567
      3          6           0        0.088416   -0.204538   -0.270497
      4          1           0       -0.878585    0.231144   -0.522192
      5          9           0        0.828430   -0.200718   -1.452700
      6          6           0       -0.095265   -1.626501    0.178128
      7          6           0       -1.308992   -2.200407    0.289674
      8          7           0        1.057477   -2.371541    0.417691
      9          1           0        0.905327   -3.366013    0.525775
     10          6           0        2.374960   -2.011903    0.131598
     11          6           0        5.059490   -1.378209   -0.411295
     12          6           0        2.898546   -0.758305    0.471033
     13          6           0        3.228579   -2.946726   -0.462678
     14          6           0        4.557727   -2.639670   -0.722414
     15          6           0        4.221848   -0.442871    0.183716
     16          1           0        2.829157   -3.924473   -0.723843
     17          1           0        5.199594   -3.387674   -1.182403
     18          1           0        4.598318    0.542340    0.452664
     19          1           0        6.094808   -1.123888   -0.623061
     20          7           0        2.102206    0.186468    1.201887
     21          1           0        2.684137    0.970519    1.498016
     22          1           0        1.321094   -0.026440    2.135694
     23          6           0        0.812853    2.147911    0.245737
     24          6           0        0.845615    4.761361   -0.742476
     25          6           0        1.851786    2.573882   -0.582846
     26          6           0       -0.214704    3.034192    0.568584
     27          6           0       -0.198653    4.335297    0.075480
     28          6           0        1.870626    3.877552   -1.070421
     29          1           0        2.654149    1.890348   -0.852122
     30          1           0       -1.025436    2.703442    1.212627
     31          1           0       -1.003169    5.020081    0.335255
     32          1           0        2.689524    4.202310   -1.708731
     33          1           0        0.860504    5.780314   -1.123612
     34          6           0       -2.624849   -1.558330    0.126156
     35          6           0       -5.194794   -0.405450   -0.235363
     36          6           0       -2.943946   -0.312104    0.678844
     37          6           0       -3.632477   -2.232998   -0.581565
     38          6           0       -4.886871   -1.667020   -0.760312
     39          6           0       -4.202930    0.254631    0.490156
     40          1           0       -2.205576    0.210035    1.284404
     41          1           0       -3.420449   -3.213740   -1.005421
     42          1           0       -5.644761   -2.213002   -1.321432
     43          1           0       -4.417655    1.227068    0.931372
     44          6           0       -6.556655    0.200250   -0.443773
     45          1           0       -6.758617    0.353527   -1.511972
     46          1           0       -6.643480    1.168819    0.059920
     47          1           0       -7.344620   -0.458123   -0.056161
     48          1           0       -1.330913   -3.268244    0.513189
 ---------------------------------------------------------------------
 Rotational constants (GHZ):           0.2682196           0.1432385           0.1018574
 Leave Link  202 at Fri Apr 11 03:35:54 2025, MaxMem= 16106127360 cpu:               0.3 elap:               0.0
 (Enter /cm/shared/apps/Gaussian/g16-C01/g16/l301.exe)
 Basis read from rwf:  (5D, 7F)
 No pseudopotential information found on rwf file.
 There are   864 symmetry adapted cartesian basis functions of A   symmetry.
 There are   810 symmetry adapted basis functions of A   symmetry.
   810 basis functions,  1203 primitive gaussians,   864 cartesian basis functions
    95 alpha electrons       95 beta electrons
       nuclear repulsion energy      2419.3415282340 Hartrees.
 IExCor= 4639 DFT=T Ex+Corr=wB97XD ExCW=0 ScaHFX=  1.000000
 ScaDFX=  1.000000  1.000000  1.000000  1.000000 ScalE2=  1.000000  1.000000
 IRadAn=      5 IRanWt=     -1 IRanGd=            0 ICorTp=0 IEmpDi=121
 HFx  wShort=  0.000000 wLong=  0.200000 cFull=  0.222036 cShort=  0.000000 cLong=  0.777964
 DFx  wShort=  0.000000 wLong=  0.200000 cFull=  0.000000 cShort=  0.000000 cLong=  1.000000
 NAtoms=   48 NActive=   48 NUniq=   48 SFac= 1.00D+00 NAtFMM=   60 NAOKFM=F Big=F
 Integral buffers will be    131072 words long.
 Raffenetti 2 integral format.
 Two-electron integral symmetry is turned on.
 R6Disp:  Grimme-D2 Dispersion energy=       -0.0406815675 Hartrees.
 Nuclear repulsion after empirical dispersion term =     2419.3008466665 Hartrees.
 No density basis found on file    724.
 ------------------------------------------------------------------------------
 Polarizable Continuum Model (PCM)
 =================================
 Model                : PCM.
 Atomic radii         : SMD-Coulomb.
 Polarization charges : Total charges.
 Charge compensation  : None.
 Solution method      : Matrix inversion.
 Cavity type          : VdW (van der Waals Surface) (Alpha=1.000).
 Cavity algorithm     : GePol (No added spheres)
                        Default sphere list used, NSphG=   48.
                        Lebedev-Laikov grids with approx.  5.0 points / Ang**2.
                        Smoothing algorithm: York/Karplus (Gamma=1.0000).
                        Polarization charges: spherical gaussians, with
                                              point-specific exponents (IZeta= 3).
                        Self-potential: point-specific (ISelfS= 7).
                        Self-field    : sphere-specific E.n sum rule (ISelfD= 2).
 1st derivatives      : Analytical E(r).r(x)/FMM algorithm (CHGder, D1EAlg=3).
                        Cavity 1st derivative terms included.
 Solvent              : Ethanol, Eps=  24.852000 Eps(inf)=   1.852593
 ------------------------------------------------------------------------------
 GePol: Number of generator spheres                  =      48
 GePol: Total number of spheres                      =      48
 GePol: Number of exposed spheres                    =      48 (100.00%)
 GePol: Number of points                             =    3431
 GePol: Average weight of points                     =       0.11
 GePol: Minimum weight of points                     =   0.13D-10
 GePol: Maximum weight of points                     =    0.21501
 GePol: Number of points with low weight             =     183
 GePol: Fraction of low-weight points (<1% of avg)   =       5.33%
 GePol: Cavity surface area                          =    378.253 Ang**2
 GePol: Cavity volume                                =    367.424 Ang**3
 ------------------------------------------------------------------------------
 Atomic radii for non-electrostatic terms: SMD-CDS.
 ------------------------------------------------------------------------------
 PCM non-electrostatic energy =        -0.0033286529 Hartrees.
 Nuclear repulsion after PCM non-electrostatic terms =     2419.2975180136 Hartrees.
 Leave Link  301 at Fri Apr 11 03:35:54 2025, MaxMem= 16106127360 cpu:               0.4 elap:               0.1
 (Enter /cm/shared/apps/Gaussian/g16-C01/g16/l302.exe)
 NPDir=0 NMtPBC=     1 NCelOv=     1 NCel=       1 NClECP=     1 NCelD=      1
         NCelK=      1 NCelE2=     1 NClLst=     1 CellRange=     0.0.
 One-electron integrals computed using PRISM.
 One-electron integral symmetry used in STVInt
 NBasis=   810 RedAO= T EigKep=  1.07D-06  NBF=   810
 NBsUse=   804 1.00D-06 EigRej=  9.49D-07 NBFU=   804
 Precomputing XC quadrature grid using
 IXCGrd= 4 IRadAn=           5 IRanWt=          -1 IRanGd=           0 AccXCQ= 0.00D+00.
 Generated NRdTot=       0 NPtTot=           0 NUsed=           0 NTot=          32
 NSgBfM=   857   857   857   857   857 MxSgAt=    48 MxSgA2=    48.
 Leave Link  302 at Fri Apr 11 03:35:57 2025, MaxMem= 16106127360 cpu:              33.0 elap:               2.6
 (Enter /cm/shared/apps/Gaussian/g16-C01/g16/l303.exe)
 DipDrv:  MaxL=1.
 Leave Link  303 at Fri Apr 11 03:35:57 2025, MaxMem= 16106127360 cpu:               1.0 elap:               0.2
 (Enter /cm/shared/apps/Gaussian/g16-C01/g16/l401.exe)
 Initial guess from the checkpoint file:  "4_to_5_TS1.chk"
 B after Tr=     0.000000   -0.000000   -0.000000
         Rot=    0.999994    0.000300    0.000080    0.003343 Ang=   0.38 deg.
 Guess basis will be translated and rotated to current coordinates.
 JPrj=2 DoOrth=T DoCkMO=T.
 Generating alternative initial guess.
 ExpMin= 2.65D-02 ExpMax= 2.93D+03 ExpMxC= 4.41D+02 IAcc=3 IRadAn=         5 AccDes= 0.00D+00
 Harris functional with IExCor= 4639 and IRadAn=       5 diagonalized for initial guess.
 HarFok:  IExCor= 4639 AccDes= 0.00D+00 IRadAn=         5 IDoV= 1 UseB2=F ITyADJ=14
 ICtDFT=  3500011 ScaDFX=  1.000000  1.000000  1.000000  1.000000
 FoFCou: FMM=F IPFlag=           0 FMFlag=      100000 FMFlg1=           0
         NFxFlg=           0 DoJE=T BraDBF=F KetDBF=T FulRan=T
         wScrn=  0.000000 ICntrl=       500 IOpCl=  0 I1Cent=   200000004 NGrid=           0
         NMat0=    1 NMatS0=      1 NMatT0=    0 NMatD0=    1 NMtDS0=    0 NMtDT0=    0
 Petite list used in FoFCou.
 Harris En= -1122.26157824377    
 Leave Link  401 at Fri Apr 11 03:36:08 2025, MaxMem= 16106127360 cpu:             293.0 elap:              10.8
 (Enter /cm/shared/apps/Gaussian/g16-C01/g16/l502.exe)
 Integral symmetry usage will be decided dynamically.
 Closed shell SCF:
 Using DIIS extrapolation, IDIIS=  1040.
 NGot= 16106127360 LenX= 16104590708 LenY= 16103843348
 Requested convergence on RMS density matrix=1.00D-08 within 128 cycles.
 Requested convergence on MAX density matrix=1.00D-06.
 Requested convergence on             energy=1.00D-06.
 No special actions if energy rises.
 Fock matrices will be formed incrementally for  20 cycles.

 Cycle   1  Pass 1  IDiag  1:
 FoFJK:  IHMeth= 1 ICntrl=       0 DoSepK=T KAlg= 0 I1Cent=           0 FoldK=F
 IRaf=         1 NMat=       1 IRICut=       1 DoRegI=T DoRafI=F ISym2E= 0 IDoP0=0 IntGTp=1.
 FoFCou: FMM=F IPFlag=           0 FMFlag=      100000 FMFlg1=           0
         NFxFlg=           0 DoJE=T BraDBF=F KetDBF=F FulRan=T
         wScrn=  0.000000 ICntrl=       500 IOpCl=  0 I1Cent=           0 NGrid=           0
         NMat0=    1 NMatS0=      1 NMatT0=    0 NMatD0=    1 NMtDS0=    0 NMtDT0=    0
 Symmetry not used in FoFCou.
 Inv3:  Mode=1 IEnd=    35315283.
 Iteration    1 A*A^-1 deviation from unit magnitude is 6.66D-15 for   3431.
 Iteration    1 A*A^-1 deviation from orthogonality  is 3.29D-15 for   2458    733.
 Iteration    1 A^-1*A deviation from unit magnitude is 6.66D-15 for   3423.
 Iteration    1 A^-1*A deviation from orthogonality  is 3.74D-15 for   3416   1931.
 E= -1173.06364724508    
 DIIS: error= 2.25D-03 at cycle   1 NSaved=   1.
 NSaved= 1 IEnMin= 1 EnMin= -1173.06364724508     IErMin= 1 ErrMin= 2.25D-03
 ErrMax= 2.25D-03  0.00D+00 EMaxC= 1.00D-01 BMatC= 1.79D-02 BMatP= 1.79D-02
 IDIUse=3 WtCom= 9.77D-01 WtEn= 2.25D-02
 Coeff-Com:  0.100D+01
 Coeff-En:   0.100D+01
 Coeff:      0.100D+01
 Gap=     0.512 Goal=   None    Shift=    0.000
 GapD=    0.512 DampG=2.000 DampE=1.000 DampFc=2.0000 IDamp=-1.
 RMSDP=5.42D-03 MaxDP=3.80D-01              OVMax= 1.94D-02

 Cycle   2  Pass 1  IDiag  1:
 RMSU=  5.11D-03    CP:  1.03D+00
 E= -1173.08089366546     Delta-E=       -0.017246420387 Rises=F Damp=F
 DIIS: error= 2.48D-04 at cycle   2 NSaved=   2.
 NSaved= 2 IEnMin= 2 EnMin= -1173.08089366546     IErMin= 2 ErrMin= 2.48D-04
 ErrMax= 2.48D-04  0.00D+00 EMaxC= 1.00D-01 BMatC= 3.89D-04 BMatP= 1.79D-02
 IDIUse=3 WtCom= 9.98D-01 WtEn= 2.48D-03
 Coeff-Com: -0.529D-01 0.105D+01
 Coeff-En:   0.000D+00 0.100D+01
 Coeff:     -0.528D-01 0.105D+01
 Gap=     0.291 Goal=   None    Shift=    0.000
 RMSDP=1.12D-03 MaxDP=1.10D-01 DE=-1.72D-02 OVMax= 6.35D-03

 Cycle   3  Pass 1  IDiag  1:
 RMSU=  7.19D-04    CP:  1.04D+00  1.13D+00
 E= -1173.08150607423     Delta-E=       -0.000612408764 Rises=F Damp=F
 DIIS: error= 2.09D-04 at cycle   3 NSaved=   3.
 NSaved= 3 IEnMin= 3 EnMin= -1173.08150607423     IErMin= 3 ErrMin= 2.09D-04
 ErrMax= 2.09D-04  0.00D+00 EMaxC= 1.00D-01 BMatC= 1.98D-04 BMatP= 3.89D-04
 IDIUse=3 WtCom= 9.98D-01 WtEn= 2.09D-03
 Coeff-Com: -0.380D-01 0.439D+00 0.599D+00
 Coeff-En:   0.000D+00 0.000D+00 0.100D+01
 Coeff:     -0.379D-01 0.438D+00 0.600D+00
 Gap=     0.292 Goal=   None    Shift=    0.000
 RMSDP=3.08D-04 MaxDP=2.38D-02 DE=-6.12D-04 OVMax= 1.90D-03

 Cycle   4  Pass 1  IDiag  1:
 RMSU=  2.80D-04    CP:  1.04D+00  1.14D+00  1.05D+00
 E= -1173.08166532497     Delta-E=       -0.000159250744 Rises=F Damp=F
 DIIS: error= 6.57D-05 at cycle   4 NSaved=   4.
 NSaved= 4 IEnMin= 4 EnMin= -1173.08166532497     IErMin= 4 ErrMin= 6.57D-05
 ErrMax= 6.57D-05  0.00D+00 EMaxC= 1.00D-01 BMatC= 2.01D-05 BMatP= 1.98D-04
 IDIUse=1 WtCom= 1.00D+00 WtEn= 0.00D+00
 Coeff-Com: -0.346D-02-0.375D-01 0.204D+00 0.837D+00
 Coeff:     -0.346D-02-0.375D-01 0.204D+00 0.837D+00
 Gap=     0.292 Goal=   None    Shift=    0.000
 RMSDP=1.44D-04 MaxDP=1.78D-02 DE=-1.59D-04 OVMax= 1.26D-03

 Cycle   5  Pass 1  IDiag  1:
 RMSU=  8.04D-05    CP:  1.04D+00  1.14D+00  1.17D+00  1.10D+00
 E= -1173.08168747381     Delta-E=       -0.000022148837 Rises=F Damp=F
 DIIS: error= 2.22D-05 at cycle   5 NSaved=   5.
 NSaved= 5 IEnMin= 5 EnMin= -1173.08168747381     IErMin= 5 ErrMin= 2.22D-05
 ErrMax= 2.22D-05  0.00D+00 EMaxC= 1.00D-01 BMatC= 2.62D-06 BMatP= 2.01D-05
 IDIUse=1 WtCom= 1.00D+00 WtEn= 0.00D+00
 Coeff-Com:  0.196D-02-0.558D-01 0.303D-01 0.348D+00 0.676D+00
 Coeff:      0.196D-02-0.558D-01 0.303D-01 0.348D+00 0.676D+00
 Gap=     0.292 Goal=   None    Shift=    0.000
 RMSDP=5.13D-05 MaxDP=3.89D-03 DE=-2.21D-05 OVMax= 4.07D-04

 Cycle   6  Pass 1  IDiag  1:
 RMSU=  2.58D-05    CP:  1.04D+00  1.15D+00  1.20D+00  1.20D+00  1.02D+00
 E= -1173.08169022296     Delta-E=       -0.000002749148 Rises=F Damp=F
 DIIS: error= 7.36D-06 at cycle   6 NSaved=   6.
 NSaved= 6 IEnMin= 6 EnMin= -1173.08169022296     IErMin= 6 ErrMin= 7.36D-06
 ErrMax= 7.36D-06  0.00D+00 EMaxC= 1.00D-01 BMatC= 2.75D-07 BMatP= 2.62D-06
 IDIUse=1 WtCom= 1.00D+00 WtEn= 0.00D+00
 Coeff-Com:  0.119D-02-0.171D-01-0.108D-01 0.415D-01 0.256D+00 0.729D+00
 Coeff:      0.119D-02-0.171D-01-0.108D-01 0.415D-01 0.256D+00 0.729D+00
 Gap=     0.292 Goal=   None    Shift=    0.000
 RMSDP=1.48D-05 MaxDP=1.02D-03 DE=-2.75D-06 OVMax= 2.39D-04

 Cycle   7  Pass 1  IDiag  1:
 RMSU=  1.12D-05    CP:  1.04D+00  1.15D+00  1.20D+00  1.22D+00  1.12D+00
                    CP:  1.08D+00
 E= -1173.08169060798     Delta-E=       -0.000000385027 Rises=F Damp=F
 DIIS: error= 2.70D-06 at cycle   7 NSaved=   7.
 NSaved= 7 IEnMin= 7 EnMin= -1173.08169060798     IErMin= 7 ErrMin= 2.70D-06
 ErrMax= 2.70D-06  0.00D+00 EMaxC= 1.00D-01 BMatC= 3.48D-08 BMatP= 2.75D-07
 IDIUse=1 WtCom= 1.00D+00 WtEn= 0.00D+00
 Coeff-Com:  0.241D-04 0.371D-02-0.789D-02-0.426D-01-0.436D-01 0.215D+00
 Coeff-Com:  0.876D+00
 Coeff:      0.241D-04 0.371D-02-0.789D-02-0.426D-01-0.436D-01 0.215D+00
 Coeff:      0.876D+00
 Gap=     0.292 Goal=   None    Shift=    0.000
 RMSDP=1.11D-05 MaxDP=9.30D-04 DE=-3.85D-07 OVMax= 1.43D-04

 Cycle   8  Pass 1  IDiag  1:
 RMSU=  4.54D-06    CP:  1.04D+00  1.15D+00  1.20D+00  1.24D+00  1.17D+00
                    CP:  1.22D+00  1.08D+00
 E= -1173.08169067965     Delta-E=       -0.000000071667 Rises=F Damp=F
 DIIS: error= 1.66D-06 at cycle   8 NSaved=   8.
 NSaved= 8 IEnMin= 8 EnMin= -1173.08169067965     IErMin= 8 ErrMin= 1.66D-06
 ErrMax= 1.66D-06  0.00D+00 EMaxC= 1.00D-01 BMatC= 4.52D-09 BMatP= 3.48D-08
 IDIUse=1 WtCom= 1.00D+00 WtEn= 0.00D+00
 Coeff-Com: -0.121D-03 0.326D-02-0.140D-02-0.187D-01-0.473D-01-0.136D-01
 Coeff-Com:  0.303D+00 0.775D+00
 Coeff:     -0.121D-03 0.326D-02-0.140D-02-0.187D-01-0.473D-01-0.136D-01
 Coeff:      0.303D+00 0.775D+00
 Gap=     0.292 Goal=   None    Shift=    0.000
 RMSDP=2.43D-06 MaxDP=1.47D-04 DE=-7.17D-08 OVMax= 5.29D-05

 Cycle   9  Pass 1  IDiag  1:
 RMSU=  1.44D-06    CP:  1.04D+00  1.15D+00  1.20D+00  1.24D+00  1.18D+00
                    CP:  1.25D+00  1.16D+00  1.16D+00
 E= -1173.08169068804     Delta-E=       -0.000000008389 Rises=F Damp=F
 DIIS: error= 5.12D-07 at cycle   9 NSaved=   9.
 NSaved= 9 IEnMin= 9 EnMin= -1173.08169068804     IErMin= 9 ErrMin= 5.12D-07
 ErrMax= 5.12D-07  0.00D+00 EMaxC= 1.00D-01 BMatC= 5.80D-10 BMatP= 4.52D-09
 IDIUse=1 WtCom= 1.00D+00 WtEn= 0.00D+00
 Coeff-Com: -0.434D-04 0.653D-03 0.433D-03-0.122D-02-0.115D-01-0.291D-01
 Coeff-Com:  0.350D-02 0.253D+00 0.784D+00
 Coeff:     -0.434D-04 0.653D-03 0.433D-03-0.122D-02-0.115D-01-0.291D-01
 Coeff:      0.350D-02 0.253D+00 0.784D+00
 Gap=     0.292 Goal=   None    Shift=    0.000
 RMSDP=9.57D-07 MaxDP=8.08D-05 DE=-8.39D-09 OVMax= 2.35D-05

 Cycle  10  Pass 1  IDiag  1:
 RMSU=  6.10D-07    CP:  1.04D+00  1.15D+00  1.20D+00  1.24D+00  1.18D+00
                    CP:  1.26D+00  1.19D+00  1.25D+00  1.23D+00
 E= -1173.08169068948     Delta-E=       -0.000000001437 Rises=F Damp=F
 DIIS: error= 1.77D-07 at cycle  10 NSaved=  10.
 NSaved=10 IEnMin=10 EnMin= -1173.08169068948     IErMin=10 ErrMin= 1.77D-07
 ErrMax= 1.77D-07  0.00D+00 EMaxC= 1.00D-01 BMatC= 8.89D-11 BMatP= 5.80D-10
 IDIUse=1 WtCom= 1.00D+00 WtEn= 0.00D+00
 Coeff-Com:  0.127D-04-0.488D-03 0.419D-03 0.352D-02 0.635D-02-0.413D-02
 Coeff-Com: -0.611D-01-0.950D-01 0.205D+00 0.945D+00
 Coeff:      0.127D-04-0.488D-03 0.419D-03 0.352D-02 0.635D-02-0.413D-02
 Coeff:     -0.611D-01-0.950D-01 0.205D+00 0.945D+00
 Gap=     0.292 Goal=   None    Shift=    0.000
 RMSDP=5.23D-07 MaxDP=3.34D-05 DE=-1.44D-09 OVMax= 1.45D-05

 Cycle  11  Pass 1  IDiag  1:
 RMSU=  2.11D-07    CP:  1.04D+00  1.15D+00  1.20D+00  1.24D+00  1.18D+00
                    CP:  1.26D+00  1.19D+00  1.33D+00  1.42D+00  1.23D+00
 E= -1173.08169068971     Delta-E=       -0.000000000237 Rises=F Damp=F
 DIIS: error= 4.43D-08 at cycle  11 NSaved=  11.
 NSaved=11 IEnMin=11 EnMin= -1173.08169068971     IErMin=11 ErrMin= 4.43D-08
 ErrMax= 4.43D-08  0.00D+00 EMaxC= 1.00D-01 BMatC= 1.09D-11 BMatP= 8.89D-11
 IDIUse=1 WtCom= 1.00D+00 WtEn= 0.00D+00
 Coeff-Com:  0.765D-05-0.200D-03 0.902D-04 0.113D-02 0.279D-02 0.167D-02
 Coeff-Com: -0.180D-01-0.527D-01-0.190D-01 0.270D+00 0.814D+00
 Coeff:      0.765D-05-0.200D-03 0.902D-04 0.113D-02 0.279D-02 0.167D-02
 Coeff:     -0.180D-01-0.527D-01-0.190D-01 0.270D+00 0.814D+00
 Gap=     0.292 Goal=   None    Shift=    0.000
 RMSDP=1.35D-07 MaxDP=7.71D-06 DE=-2.37D-10 OVMax= 4.07D-06

 Cycle  12  Pass 1  IDiag  1:
 RMSU=  7.13D-08    CP:  1.04D+00  1.15D+00  1.20D+00  1.24D+00  1.18D+00
                    CP:  1.26D+00  1.19D+00  1.34D+00  1.46D+00  1.30D+00
                    CP:  1.28D+00
 E= -1173.08169068959     Delta-E=        0.000000000121 Rises=F Damp=F
 DIIS: error= 3.00D-08 at cycle  12 NSaved=  12.
 NSaved=12 IEnMin=11 EnMin= -1173.08169068971     IErMin=12 ErrMin= 3.00D-08
 ErrMax= 3.00D-08  0.00D+00 EMaxC= 1.00D-01 BMatC= 1.65D-12 BMatP= 1.09D-11
 IDIUse=1 WtCom= 1.00D+00 WtEn= 0.00D+00
 Coeff-Com: -0.627D-06 0.503D-04-0.667D-04-0.464D-03-0.643D-03 0.150D-02
 Coeff-Com:  0.860D-02 0.603D-02-0.468D-01-0.123D+00 0.206D+00 0.949D+00
 Coeff:     -0.627D-06 0.503D-04-0.667D-04-0.464D-03-0.643D-03 0.150D-02
 Coeff:      0.860D-02 0.603D-02-0.468D-01-0.123D+00 0.206D+00 0.949D+00
 Gap=     0.292 Goal=   None    Shift=    0.000
 RMSDP=6.59D-08 MaxDP=4.31D-06 DE= 1.21D-10 OVMax= 2.28D-06

 Cycle  13  Pass 1  IDiag  1:
 RMSU=  3.29D-08    CP:  1.04D+00  1.15D+00  1.20D+00  1.24D+00  1.18D+00
                    CP:  1.26D+00  1.19D+00  1.34D+00  1.47D+00  1.35D+00
                    CP:  1.47D+00  1.26D+00
 E= -1173.08169068976     Delta-E=       -0.000000000165 Rises=F Damp=F
 DIIS: error= 8.93D-09 at cycle  13 NSaved=  13.
 NSaved=13 IEnMin=13 EnMin= -1173.08169068976     IErMin=13 ErrMin= 8.93D-09
 ErrMax= 8.93D-09  0.00D+00 EMaxC= 1.00D-01 BMatC= 2.24D-13 BMatP= 1.65D-12
 IDIUse=1 WtCom= 1.00D+00 WtEn= 0.00D+00
 Coeff-Com: -0.103D-05 0.364D-04-0.286D-04-0.258D-03-0.496D-03 0.257D-03
 Coeff-Com:  0.440D-02 0.706D-02-0.113D-01-0.651D-01-0.398D-01 0.259D+00
 Coeff-Com:  0.846D+00
 Coeff:     -0.103D-05 0.364D-04-0.286D-04-0.258D-03-0.496D-03 0.257D-03
 Coeff:      0.440D-02 0.706D-02-0.113D-01-0.651D-01-0.398D-01 0.259D+00
 Coeff:      0.846D+00
 Gap=     0.292 Goal=   None    Shift=    0.000
 RMSDP=2.18D-08 MaxDP=1.62D-06 DE=-1.65D-10 OVMax= 6.30D-07

 Cycle  14  Pass 1  IDiag  1:
 RMSU=  1.26D-08    CP:  1.04D+00  1.15D+00  1.20D+00  1.24D+00  1.18D+00
                    CP:  1.26D+00  1.19D+00  1.34D+00  1.47D+00  1.35D+00
                    CP:  1.52D+00  1.40D+00  1.21D+00
 E= -1173.08169068983     Delta-E=       -0.000000000070 Rises=F Damp=F
 DIIS: error= 4.14D-09 at cycle  14 NSaved=  14.
 NSaved=14 IEnMin=14 EnMin= -1173.08169068983     IErMin=14 ErrMin= 4.14D-09
 ErrMax= 4.14D-09  0.00D+00 EMaxC= 1.00D-01 BMatC= 3.84D-14 BMatP= 2.24D-13
 IDIUse=1 WtCom= 1.00D+00 WtEn= 0.00D+00
 Coeff-Com: -0.213D-06 0.399D-05 0.129D-05-0.129D-04-0.606D-04-0.126D-03
 Coeff-Com:  0.136D-03 0.129D-02 0.402D-02-0.164D-02-0.425D-01-0.532D-01
 Coeff-Com:  0.277D+00 0.815D+00
 Coeff:     -0.213D-06 0.399D-05 0.129D-05-0.129D-04-0.606D-04-0.126D-03
 Coeff:      0.136D-03 0.129D-02 0.402D-02-0.164D-02-0.425D-01-0.532D-01
 Coeff:      0.277D+00 0.815D+00
 Gap=     0.292 Goal=   None    Shift=    0.000
 RMSDP=8.63D-09 MaxDP=6.83D-07 DE=-7.05D-11 OVMax= 2.29D-07

 Error on total polarization charges =  0.06860
 SCF Done:  E(RwB97XD) =  -1173.08169069     A.U. after   14 cycles
            NFock= 14  Conv=0.86D-08     -V/T= 2.0050
 KE= 1.167240517519D+03 PE=-7.572335381385D+03 EE= 2.812715655163D+03
 SMD-CDS (non-electrostatic) energy       (kcal/mol) =      -2.09
 (included in total energy above)
 Leave Link  502 at Fri Apr 11 03:52:36 2025, MaxMem= 16106127360 cpu:           37705.3 elap:             988.5
 (Enter /cm/shared/apps/Gaussian/g16-C01/g16/l701.exe)
 ... and contract with generalized density number  0.
 Compute integral first derivatives.
 R6Disp: Adding Grimme-D2 dispersion energy 1st derivatives to the gradient.
 D1PCM: PCM CHGder 1st derivatives, ID1Alg=3 FixD1E=F DoIter=F DoCFld=F I1PDM=0.
 GePol: Maximum number of non-zero 1st derivatives   =     242
 Leave Link  701 at Fri Apr 11 03:52:41 2025, MaxMem= 16106127360 cpu:             156.3 elap:               4.9
 (Enter /cm/shared/apps/Gaussian/g16-C01/g16/l702.exe)
 L702 exits ... SP integral derivatives will be done elsewhere.
 Leave Link  702 at Fri Apr 11 03:52:41 2025, MaxMem= 16106127360 cpu:               0.4 elap:               0.0
 (Enter /cm/shared/apps/Gaussian/g16-C01/g16/l703.exe)
 Integral derivatives from FoFJK, PRISM(SPDF).
 Compute integral first derivatives, UseDBF=F ICtDFT=           0.
 Calling FoFJK, ICntrl=      2127 FMM=F ISym2X=0 I1Cent= 0 IOpClX= 0 NMat=1 NMatS=1 NMatT=0.
 FoFJK:  IHMeth= 1 ICntrl=    2127 DoSepK=T KAlg= 0 I1Cent=           0 FoldK=F
 IRaf=         1 NMat=       1 IRICut=       1 DoRegI=T DoRafI=F ISym2E= 0 IDoP0=0 IntGTp=1.
 FoFCou: FMM=F IPFlag=           0 FMFlag=      100000 FMFlg1=         800
         NFxFlg=           0 DoJE=F BraDBF=F KetDBF=F FulRan=T
         wScrn=  0.000000 ICntrl=      2527 IOpCl=  0 I1Cent=           0 NGrid=           0
         NMat0=    1 NMatS0=      1 NMatT0=    0 NMatD0=    1 NMtDS0=    0 NMtDT0=    0
 Symmetry not used in FoFCou.
 Leave Link  703 at Fri Apr 11 03:57:42 2025, MaxMem= 16106127360 cpu:           11932.2 elap:             300.4
 (Enter /cm/shared/apps/Gaussian/g16-C01/g16/l716.exe)
 Dipole        = 1.73730602D+00-5.58567431D-01-6.61691009D-01
 ***** Axes restored to original set *****
 -------------------------------------------------------------------
 Center     Atomic                   Forces (Hartrees/Bohr)
 Number     Number              X              Y              Z
 -------------------------------------------------------------------
      1        6           0.001279229   -0.000041861   -0.004236759
      2        8          -0.004561464   -0.000285421    0.007679840
      3        6          -0.001978341    0.000346714    0.003380730
      4        1          -0.000920905   -0.000272789    0.001598141
      5        9           0.004803237    0.000141089   -0.007582317
      6        6          -0.000557589   -0.000185500   -0.000693533
      7        6          -0.000302705    0.000143875    0.000689527
      8        7           0.000149170    0.000302560    0.003281142
      9        1          -0.000039551   -0.000196159   -0.001739142
     10        6          -0.000311693   -0.000055120   -0.001038205
     11        6          -0.000018442   -0.000014048   -0.000033011
     12        6           0.000033282    0.000107369    0.000238696
     13        6           0.000186746    0.000077271    0.000091058
     14        6          -0.000004810    0.000018216    0.000069438
     15        6          -0.000077436   -0.000041614   -0.000416232
     16        1          -0.000035157    0.000016812    0.000035647
     17        1          -0.000026137    0.000006827    0.000014576
     18        1          -0.000055997   -0.000035141    0.000103056
     19        1          -0.000028441    0.000000221    0.000013087
     20        7           0.001996591   -0.000650629    0.000871097
     21        1           0.000124554    0.000306352   -0.000737669
     22        1          -0.000401687    0.000041575   -0.000428524
     23        6           0.000752830    0.000189172   -0.000999921
     24        6          -0.000074520   -0.000059128   -0.000120690
     25        6          -0.000133181    0.000254951   -0.000108067
     26        6          -0.000046091    0.000110140   -0.000165910
     27        6           0.000110546   -0.000014564    0.000111308
     28        6           0.000025974    0.000014782    0.000074099
     29        1          -0.000013837    0.000014905   -0.000025403
     30        1          -0.000000100   -0.000069016   -0.000014702
     31        1          -0.000001328   -0.000022574   -0.000032907
     32        1          -0.000021002   -0.000003065    0.000006233
     33        1           0.000024326   -0.000006382    0.000053457
     34        6           0.000179664    0.000024295   -0.000132092
     35        6          -0.000195982    0.000083492    0.000015605
     36        6          -0.000165699   -0.000066444    0.000177695
     37        6          -0.000100331    0.000017796    0.000076522
     38        6           0.000124346   -0.000006467   -0.000000609
     39        6           0.000077140   -0.000072463   -0.000057263
     40        1          -0.000050518   -0.000030035   -0.000030067
     41        1           0.000000929    0.000030735    0.000002939
     42        1           0.000025271    0.000008677    0.000024933
     43        1           0.000004939   -0.000025924   -0.000007620
     44        6           0.000010870    0.000054813    0.000021594
     45        1           0.000029149   -0.000046169    0.000061712
     46        1           0.000026307   -0.000074732   -0.000006473
     47        1           0.000065502    0.000003734   -0.000028870
     48        1           0.000092343   -0.000041128   -0.000056146
 -------------------------------------------------------------------
 Cartesian Forces:  Max     0.007679840 RMS     0.001247397
 Leave Link  716 at Fri Apr 11 03:57:42 2025, MaxMem= 16106127360 cpu:               0.1 elap:               0.0
 (Enter /cm/shared/apps/Gaussian/g16-C01/g16/l103.exe)

 GradGradGradGradGradGradGradGradGradGradGradGradGradGradGradGradGradGrad
 Berny optimization.
 FormGI is forming the generalized inverse of G from B-inverse, IUseBI=4.
 Internal  Forces:  Max     0.008976113 RMS     0.000749754
 Search for a saddle point.
 Step number   2 out of a maximum of  288
 All quantities printed in internal units (Hartrees-Bohrs-Radians)
 Swapping is turned off.
 Update second derivatives using D2CorX and points    1    2
 ITU=  0  0
     Eigenvalues ---   -0.08201   0.00015   0.00035   0.00272   0.00428
     Eigenvalues ---    0.00454   0.00694   0.01086   0.01145   0.01514
     Eigenvalues ---    0.01586   0.01607   0.01702   0.01726   0.01732
     Eigenvalues ---    0.01745   0.01756   0.01801   0.01814   0.01909
     Eigenvalues ---    0.02033   0.02106   0.02144   0.02212   0.02291
     Eigenvalues ---    0.02372   0.02422   0.02431   0.02447   0.02515
     Eigenvalues ---    0.02596   0.02627   0.02658   0.02672   0.02717
     Eigenvalues ---    0.02759   0.02769   0.02871   0.03127   0.03732
     Eigenvalues ---    0.03830   0.04215   0.05505   0.05548   0.05700
     Eigenvalues ---    0.06306   0.06917   0.07479   0.08456   0.09373
     Eigenvalues ---    0.10223   0.10711   0.10747   0.11275   0.11282
     Eigenvalues ---    0.11481   0.11528   0.11784   0.11895   0.11953
     Eigenvalues ---    0.12022   0.12073   0.12116   0.12296   0.12459
     Eigenvalues ---    0.12686   0.12736   0.13448   0.14192   0.14401
     Eigenvalues ---    0.14666   0.16387   0.16778   0.17733   0.18044
     Eigenvalues ---    0.18412   0.18985   0.19069   0.19215   0.19227
     Eigenvalues ---    0.19252   0.19482   0.19519   0.19738   0.20080
     Eigenvalues ---    0.20179   0.20360   0.21278   0.22368   0.24952
     Eigenvalues ---    0.26620   0.27583   0.27927   0.28408   0.29092
     Eigenvalues ---    0.31114   0.31329   0.32626   0.33206   0.33553
     Eigenvalues ---    0.33768   0.34076   0.34778   0.35181   0.35208
     Eigenvalues ---    0.35508   0.35713   0.35803   0.35844   0.35972
     Eigenvalues ---    0.36006   0.36057   0.36123   0.36210   0.36279
     Eigenvalues ---    0.36318   0.36406   0.36493   0.36743   0.40778
     Eigenvalues ---    0.40989   0.41374   0.41561   0.41844   0.42464
     Eigenvalues ---    0.42545   0.43936   0.45547   0.46569   0.46992
     Eigenvalues ---    0.47311   0.47352   0.47572   0.47604   0.50651
     Eigenvalues ---    0.50945   0.51213   0.63713
 Eigenvectors required to have negative eigenvalues:
                          R5        R27       A43       R3        A7
   1                    0.71104  -0.60301   0.14734   0.12880  -0.12595
                          A45       R1        D73       D76       D21
   1                   -0.12365  -0.11508   0.08685   0.08084   0.06883
 RFO step:  Lambda0=4.377909388D-06 Lambda=-1.73454093D-03.
 Linear search not attempted -- option 19 set.
 Iteration  1 RMS(Cart)=  0.07109615 RMS(Int)=  0.00590268
 Iteration  2 RMS(Cart)=  0.00676052 RMS(Int)=  0.00251419
 Iteration  3 RMS(Cart)=  0.00017658 RMS(Int)=  0.00251196
 Iteration  4 RMS(Cart)=  0.00000322 RMS(Int)=  0.00251196
 Iteration  5 RMS(Cart)=  0.00000004 RMS(Int)=  0.00251196
 ITry= 1 IFail=0 DXMaxC= 3.84D-01 DCOld= 1.00D+10 DXMaxT= 3.00D-01 DXLimC= 3.00D+00 Rises=F
 Variable       Old X    -DE/DX   Delta X   Delta X   Delta X     New X
                                 (Linear)    (Quad)   (Total)
    R1        2.58532   0.00720   0.00000   0.02654   0.02691   2.61224
    R2        2.91027   0.00049   0.00000  -0.00056  -0.00104   2.90924
    R3        2.88525   0.00045   0.00000   0.00315   0.00148   2.88673
    R4        2.86301   0.00082   0.00000   0.00343   0.00343   2.86644
    R5        2.52535   0.00110   0.00000   0.00757   0.00822   2.53358
    R6        2.05994   0.00034   0.00000   0.00014   0.00014   2.06008
    R7        2.63563   0.00898   0.00000   0.04199   0.04199   2.67762
    R8        2.83898   0.00042   0.00000  -0.00279  -0.00335   2.83563
    R9        2.54584   0.00021   0.00000  -0.00285  -0.00285   2.54299
   R10        2.63296   0.00003   0.00000   0.01473   0.01553   2.64849
   R11        2.78405  -0.00006   0.00000   0.00095   0.00095   2.78500
   R12        2.06207   0.00003   0.00000   0.00012   0.00012   2.06219
   R13        1.91209   0.00001   0.00000   0.00186   0.00186   1.91394
   R14        2.63679  -0.00009   0.00000   0.00444   0.00580   2.64260
   R15        2.64620   0.00015   0.00000  -0.00057   0.00013   2.64633
   R16        2.64273  -0.00005   0.00000  -0.00251  -0.00243   2.64030
   R17        2.63198  -0.00010   0.00000  -0.00125  -0.00129   2.63069
   R18        2.62566  -0.00006   0.00000   0.00083   0.00075   2.62640
   R19        2.05399  -0.00003   0.00000  -0.00023  -0.00023   2.05376
   R20        2.62745  -0.00008   0.00000  -0.00244  -0.00249   2.62497
   R21        2.71286   0.00010   0.00000   0.00044  -0.00025   2.71261
   R22        2.62419  -0.00010   0.00000   0.00096   0.00101   2.62520
   R23        2.05601  -0.00001   0.00000   0.00027   0.00027   2.05629
   R24        2.05546  -0.00003   0.00000  -0.00014  -0.00014   2.05532
   R25        2.05685  -0.00003   0.00000  -0.00039  -0.00039   2.05646
   R26        1.92814   0.00009   0.00000   0.00003   0.00003   1.92817
   R27        2.33552   0.00166   0.00000  -0.00777  -0.00797   2.32755
   R28        2.63709   0.00007   0.00000  -0.00045  -0.00045   2.63664
   R29        2.63588  -0.00001   0.00000   0.00024   0.00024   2.63612
   R30        2.63282  -0.00007   0.00000  -0.00029  -0.00029   2.63253
   R31        2.63162  -0.00008   0.00000  -0.00038  -0.00038   2.63123
   R32        2.05603  -0.00003   0.00000  -0.00014  -0.00014   2.05589
   R33        2.63048  -0.00005   0.00000  -0.00021  -0.00021   2.63027
   R34        2.05582  -0.00001   0.00000  -0.00042  -0.00042   2.05541
   R35        2.62956  -0.00008   0.00000  -0.00059  -0.00059   2.62897
   R36        2.05405   0.00001   0.00000   0.00011   0.00011   2.05416
   R37        2.05595  -0.00002   0.00000  -0.00011  -0.00011   2.05584
   R38        2.05581  -0.00002   0.00000  -0.00013  -0.00013   2.05568
   R39        2.64586  -0.00002   0.00000  -0.00096  -0.00096   2.64491
   R40        2.65327  -0.00004   0.00000  -0.00133  -0.00133   2.65194
   R41        2.64693  -0.00003   0.00000  -0.00020  -0.00020   2.64673
   R42        2.63607  -0.00006   0.00000   0.00003   0.00003   2.63610
   R43        2.84401  -0.00014   0.00000  -0.00129  -0.00129   2.84272
   R44        2.63333  -0.00007   0.00000  -0.00049  -0.00048   2.63284
   R45        2.05670  -0.00007   0.00000   0.00004   0.00004   2.05674
   R46        2.62242  -0.00010   0.00000  -0.00048  -0.00048   2.62194
   R47        2.05838  -0.00003   0.00000  -0.00024  -0.00024   2.05814
   R48        2.05915  -0.00003   0.00000  -0.00020  -0.00020   2.05895
   R49        2.05834  -0.00003   0.00000  -0.00028  -0.00028   2.05806
   R50        2.07469  -0.00007   0.00000  -0.00037  -0.00037   2.07432
   R51        2.06955  -0.00007   0.00000  -0.00052  -0.00052   2.06903
   R52        2.07404  -0.00006   0.00000  -0.00040  -0.00040   2.07364
    A1        1.92476   0.00055   0.00000   0.00167   0.00276   1.92752
    A2        1.67159  -0.00037   0.00000   0.00116   0.00117   1.67276
    A3        2.01479   0.00039   0.00000   0.00520   0.00483   2.01961
    A4        1.93457   0.00011   0.00000   0.00543   0.00391   1.93847
    A5        1.93408  -0.00070   0.00000  -0.00752  -0.00741   1.92667
    A6        1.96982   0.00012   0.00000  -0.00425  -0.00366   1.96616
    A7        1.32741  -0.00176   0.00000  -0.01429  -0.01424   1.31317
    A8        1.86537  -0.00036   0.00000  -0.01076  -0.01023   1.85514
    A9        1.92211   0.00027   0.00000   0.00509   0.00454   1.92665
   A10        2.00791  -0.00033   0.00000   0.00369   0.00350   2.01141
   A11        1.84821   0.00052   0.00000   0.00839   0.00842   1.85663
   A12        1.91643  -0.00038   0.00000  -0.01360  -0.01375   1.90268
   A13        1.89714   0.00034   0.00000   0.00723   0.00738   1.90452
   A14        2.13896   0.00042   0.00000  -0.00146  -0.00273   2.13623
   A15        2.04465  -0.00009   0.00000   0.00684   0.00843   2.05308
   A16        2.09826  -0.00034   0.00000  -0.00315  -0.00441   2.09385
   A17        2.22664   0.00037   0.00000   0.00085   0.00085   2.22748
   A18        2.03973  -0.00028   0.00000  -0.00121  -0.00121   2.03853
   A19        2.01671  -0.00009   0.00000   0.00035   0.00035   2.01706
   A20        2.00370  -0.00007   0.00000  -0.03465  -0.06041   1.94330
   A21        2.22447  -0.00030   0.00000  -0.04930  -0.06364   2.16084
   A22        2.00116   0.00006   0.00000  -0.03317  -0.05917   1.94199
   A23        2.13422   0.00002   0.00000  -0.01800  -0.01680   2.11742
   A24        2.08424   0.00000   0.00000   0.01530   0.01429   2.09853
   A25        2.06372  -0.00003   0.00000   0.00169   0.00118   2.06489
   A26        2.08080  -0.00002   0.00000   0.00021   0.00018   2.08098
   A27        2.10779   0.00002   0.00000   0.00024   0.00025   2.10804
   A28        2.09458  -0.00000   0.00000  -0.00045  -0.00043   2.09415
   A29        2.10467  -0.00013   0.00000  -0.00006   0.00021   2.10488
   A30        2.10036   0.00025   0.00000  -0.00353  -0.00447   2.09589
   A31        2.07584  -0.00011   0.00000   0.00519   0.00560   2.08144
   A32        2.11287   0.00008   0.00000  -0.00151  -0.00130   2.11156
   A33        2.06991  -0.00009   0.00000   0.00166   0.00155   2.07146
   A34        2.10041   0.00001   0.00000  -0.00013  -0.00024   2.10017
   A35        2.09822  -0.00002   0.00000   0.00031   0.00042   2.09863
   A36        2.09986   0.00003   0.00000   0.00028   0.00023   2.10009
   A37        2.08502  -0.00001   0.00000  -0.00056  -0.00061   2.08441
   A38        2.10545   0.00012   0.00000  -0.00058  -0.00061   2.10485
   A39        2.10207   0.00002   0.00000   0.00116   0.00119   2.10325
   A40        2.07542  -0.00014   0.00000  -0.00061  -0.00060   2.07483
   A41        2.19217  -0.00063   0.00000  -0.02233  -0.02402   2.16815
   A42        1.89505   0.00016   0.00000  -0.00204  -0.00227   1.89278
   A43        1.27995   0.00026   0.00000  -0.00293  -0.00208   1.27786
   A44        1.91462   0.00004   0.00000  -0.00129  -0.00077   1.91386
   A45        2.24193   0.00019   0.00000   0.00560   0.00520   2.24713
   A46        1.84788   0.00008   0.00000   0.02623   0.02597   1.87385
   A47        1.97854   0.00185   0.00000   0.01747   0.01657   1.99511
   A48        2.12384   0.00040   0.00000   0.00403   0.00403   2.12787
   A49        2.07358  -0.00024   0.00000  -0.00327  -0.00327   2.07031
   A50        2.08510  -0.00016   0.00000  -0.00081  -0.00081   2.08429
   A51        2.08962  -0.00002   0.00000  -0.00036  -0.00036   2.08926
   A52        2.09708   0.00001   0.00000   0.00017   0.00017   2.09725
   A53        2.09648   0.00001   0.00000   0.00019   0.00019   2.09667
   A54        2.09894   0.00007   0.00000  -0.00002  -0.00002   2.09893
   A55        2.09933  -0.00002   0.00000   0.00093   0.00093   2.10027
   A56        2.08491  -0.00005   0.00000  -0.00092  -0.00092   2.08399
   A57        2.09856   0.00008   0.00000   0.00087   0.00087   2.09943
   A58        2.08664  -0.00010   0.00000  -0.00154  -0.00154   2.08510
   A59        2.09797   0.00002   0.00000   0.00066   0.00067   2.09864
   A60        2.09744   0.00002   0.00000  -0.00030  -0.00030   2.09715
   A61        2.09666  -0.00001   0.00000   0.00018   0.00018   2.09684
   A62        2.08908  -0.00001   0.00000   0.00012   0.00012   2.08920
   A63        2.09663   0.00000   0.00000   0.00059   0.00059   2.09722
   A64        2.09759  -0.00000   0.00000  -0.00004  -0.00004   2.09756
   A65        2.08896   0.00000   0.00000  -0.00055  -0.00055   2.08841
   A66        2.15036   0.00013   0.00000  -0.00304  -0.00305   2.14731
   A67        2.08003  -0.00005   0.00000   0.00170   0.00170   2.08173
   A68        2.05230  -0.00008   0.00000   0.00120   0.00120   2.05350
   A69        2.05421  -0.00008   0.00000   0.00011   0.00011   2.05432
   A70        2.10542   0.00003   0.00000  -0.00036  -0.00036   2.10507
   A71        2.12351   0.00004   0.00000   0.00025   0.00025   2.12377
   A72        2.11116   0.00003   0.00000  -0.00039  -0.00039   2.11077
   A73        2.08522  -0.00001   0.00000   0.00125   0.00125   2.08646
   A74        2.08652  -0.00002   0.00000  -0.00073  -0.00073   2.08578
   A75        2.11490   0.00004   0.00000  -0.00076  -0.00076   2.11414
   A76        2.08185  -0.00002   0.00000   0.00016   0.00016   2.08201
   A77        2.08639  -0.00002   0.00000   0.00058   0.00058   2.08696
   A78        2.11505   0.00004   0.00000   0.00014   0.00014   2.11518
   A79        2.08447  -0.00001   0.00000   0.00006   0.00006   2.08453
   A80        2.08366  -0.00002   0.00000  -0.00020  -0.00020   2.08347
   A81        2.11809   0.00004   0.00000  -0.00036  -0.00036   2.11773
   A82        2.08629  -0.00002   0.00000   0.00013   0.00013   2.08642
   A83        2.07870  -0.00002   0.00000   0.00025   0.00025   2.07895
   A84        1.93627  -0.00003   0.00000  -0.00091  -0.00091   1.93535
   A85        1.94335  -0.00002   0.00000   0.00016   0.00016   1.94351
   A86        1.93835  -0.00004   0.00000  -0.00074  -0.00074   1.93762
   A87        1.88540   0.00004   0.00000   0.00088   0.00088   1.88628
   A88        1.87056   0.00001   0.00000  -0.00015  -0.00015   1.87041
   A89        1.88723   0.00003   0.00000   0.00083   0.00083   1.88806
    D1        1.86207   0.00009   0.00000   0.01185   0.01053   1.87260
    D2       -0.14066  -0.00002   0.00000   0.00487   0.00490  -0.13576
    D3       -2.21271  -0.00009   0.00000   0.00719   0.00666  -2.20605
    D4        1.29700  -0.00049   0.00000  -0.01897  -0.01859   1.27841
    D5       -2.98633   0.00006   0.00000  -0.01238  -0.01200  -2.99832
    D6       -0.83540   0.00049   0.00000   0.00405   0.00422  -0.83119
    D7        3.12613  -0.00061   0.00000  -0.01417  -0.01395   3.11218
    D8       -1.15720  -0.00005   0.00000  -0.00758  -0.00735  -1.16455
    D9        0.99372   0.00037   0.00000   0.00885   0.00886   1.00258
   D10       -0.95585  -0.00089   0.00000  -0.02129  -0.02134  -0.97719
   D11        1.04401  -0.00034   0.00000  -0.01470  -0.01475   1.02927
   D12       -3.08825   0.00009   0.00000   0.00174   0.00147  -3.08678
   D13        2.34869   0.00021   0.00000  -0.00306  -0.00298   2.34571
   D14       -1.61861  -0.00022   0.00000  -0.03279  -0.03284  -1.65145
   D15        0.15418  -0.00010   0.00000  -0.00477  -0.00483   0.14935
   D16        0.35403  -0.00025   0.00000  -0.00698  -0.00770   0.34633
   D17        2.66991  -0.00069   0.00000  -0.03671  -0.03755   2.63236
   D18       -1.84047  -0.00057   0.00000  -0.00869  -0.00955  -1.85002
   D19       -1.82714   0.00050   0.00000   0.00197   0.00184  -1.82529
   D20        0.48875   0.00006   0.00000  -0.02776  -0.02801   0.46073
   D21        2.26154   0.00019   0.00000   0.00025  -0.00001   2.26154
   D22        2.61700  -0.00022   0.00000  -0.00034  -0.00071   2.61630
   D23       -0.56400  -0.00023   0.00000  -0.00186  -0.00223  -0.56623
   D24       -1.46252   0.00025   0.00000  -0.00031   0.00059  -1.46193
   D25        1.63966   0.00023   0.00000  -0.00182  -0.00093   1.63873
   D26        0.71892  -0.00006   0.00000  -0.00221  -0.00274   0.71617
   D27       -2.46209  -0.00008   0.00000  -0.00373  -0.00426  -2.46635
   D28        0.18882   0.00008   0.00000  -0.00430  -0.00455   0.18428
   D29        2.05664  -0.00046   0.00000   0.03428   0.03500   2.09164
   D30       -1.13990  -0.00041   0.00000   0.08099   0.08218  -1.05772
   D31       -0.04801   0.00053   0.00000   0.05603   0.05614   0.00813
   D32        3.03863   0.00058   0.00000   0.10274   0.10332  -3.14123
   D33       -2.06238  -0.00008   0.00000   0.04938   0.04954  -2.01284
   D34        1.02426  -0.00003   0.00000   0.09609   0.09672   1.12098
   D35       -0.10137  -0.00008   0.00000   0.01604   0.01616  -0.08520
   D36        3.02377  -0.00011   0.00000   0.01541   0.01553   3.03930
   D37        3.09682  -0.00014   0.00000  -0.03237  -0.03249   3.06433
   D38       -0.06123  -0.00017   0.00000  -0.03300  -0.03312  -0.09435
   D39       -2.92651   0.00097   0.00000   0.21462   0.21016  -2.71636
   D40       -0.15315   0.00000   0.00000  -0.17801  -0.17361  -0.32675
   D41        0.16148   0.00105   0.00000   0.26023   0.25619   0.41767
   D42        2.93484   0.00008   0.00000  -0.13239  -0.12757   2.80727
   D43       -0.77199  -0.00016   0.00000  -0.04186  -0.04186  -0.81385
   D44        2.40421  -0.00008   0.00000  -0.03710  -0.03710   2.36711
   D45        2.38588  -0.00012   0.00000  -0.04122  -0.04122   2.34465
   D46       -0.72111  -0.00005   0.00000  -0.03646  -0.03646  -0.75757
   D47        0.83097   0.00052   0.00000   0.17149   0.16720   0.99817
   D48       -2.35976   0.00042   0.00000   0.14682   0.14165  -2.21810
   D49       -2.67840  -0.00048   0.00000  -0.22091  -0.21654  -2.89493
   D50        0.41406  -0.00058   0.00000  -0.24558  -0.24209   0.17197
   D51        3.12774   0.00003   0.00000  -0.02418  -0.02532   3.10242
   D52        0.05995  -0.00010   0.00000  -0.04976  -0.05121   0.00873
   D53        0.03473   0.00012   0.00000  -0.00016  -0.00061   0.03411
   D54       -3.03306  -0.00000   0.00000  -0.02573  -0.02651  -3.05957
   D55       -3.10474   0.00003   0.00000   0.02302   0.02427  -3.08048
   D56        0.04144   0.00002   0.00000   0.02076   0.02167   0.06312
   D57       -0.01030  -0.00006   0.00000  -0.00124  -0.00105  -0.01135
   D58        3.13588  -0.00007   0.00000  -0.00349  -0.00364   3.13224
   D59        0.02112   0.00004   0.00000  -0.00370  -0.00392   0.01721
   D60       -3.13446   0.00002   0.00000  -0.00068  -0.00066  -3.13511
   D61       -3.12710   0.00001   0.00000  -0.00330  -0.00341  -3.13051
   D62        0.00051  -0.00001   0.00000  -0.00028  -0.00015   0.00036
   D63        0.00329   0.00003   0.00000   0.00232   0.00227   0.00556
   D64        3.12106  -0.00006   0.00000   0.00109   0.00139   3.12245
   D65       -3.13172   0.00005   0.00000   0.00192   0.00176  -3.12997
   D66       -0.01395  -0.00003   0.00000   0.00069   0.00088  -0.01307
   D67       -0.03167  -0.00011   0.00000  -0.00037   0.00002  -0.03164
   D68        3.13339  -0.00003   0.00000   0.00082   0.00086   3.13425
   D69        3.03715   0.00003   0.00000   0.02450   0.02528   3.06243
   D70       -0.08098   0.00011   0.00000   0.02568   0.02612  -0.05486
   D71       -0.99992  -0.00005   0.00000  -0.00944  -0.01007  -1.00999
   D72        2.97480   0.00034   0.00000   0.02098   0.02082   2.99562
   D73        0.68935  -0.00006   0.00000  -0.02908  -0.03021   0.65914
   D74        2.21426  -0.00017   0.00000  -0.03439  -0.03540   2.17887
   D75       -0.09420   0.00022   0.00000  -0.00397  -0.00451  -0.09871
   D76       -2.37965  -0.00018   0.00000  -0.05402  -0.05554  -2.43519
   D77       -0.01759  -0.00002   0.00000   0.00321   0.00335  -0.01423
   D78        3.13788  -0.00000   0.00000   0.00021   0.00011   3.13799
   D79        3.11933  -0.00001   0.00000   0.00550   0.00600   3.12533
   D80       -0.00839   0.00000   0.00000   0.00250   0.00276  -0.00563
   D81       -0.17123  -0.00044   0.00000   0.00277   0.00296  -0.16827
   D82       -2.31040   0.00015   0.00000   0.03283   0.03472  -2.27568
   D83        1.66324  -0.00023   0.00000  -0.00615  -0.00596   1.65728
   D84        3.11506   0.00003   0.00000   0.00149   0.00148   3.11654
   D85       -0.02776   0.00000   0.00000   0.00229   0.00229  -0.02547
   D86        0.01313   0.00005   0.00000   0.00307   0.00307   0.01620
   D87       -3.12969   0.00002   0.00000   0.00387   0.00387  -3.12582
   D88       -3.11067  -0.00004   0.00000  -0.00178  -0.00179  -3.11246
   D89        0.03690  -0.00003   0.00000  -0.00079  -0.00080   0.03610
   D90       -0.00760  -0.00005   0.00000  -0.00315  -0.00315  -0.01076
   D91        3.13997  -0.00003   0.00000  -0.00217  -0.00217   3.13781
   D92        0.00558  -0.00002   0.00000  -0.00037  -0.00037   0.00521
   D93       -3.14084   0.00001   0.00000   0.00147   0.00147  -3.13937
   D94       -3.13602   0.00002   0.00000   0.00182   0.00182  -3.13420
   D95        0.00074   0.00004   0.00000   0.00367   0.00367   0.00440
   D96       -0.00006   0.00001   0.00000   0.00029   0.00029   0.00023
   D97        3.14134   0.00000   0.00000  -0.00051  -0.00051   3.14083
   D98        3.14154  -0.00002   0.00000  -0.00190  -0.00190   3.13964
   D99       -0.00024  -0.00003   0.00000  -0.00270  -0.00270  -0.00294
   D100      -0.00934  -0.00003   0.00000  -0.00166  -0.00166  -0.01100
   D101       3.13244  -0.00002   0.00000  -0.00087  -0.00087   3.13157
   D102       3.13347  -0.00001   0.00000  -0.00246  -0.00246   3.13101
   D103      -0.00793   0.00000   0.00000  -0.00167  -0.00167  -0.00960
   D104      -0.00173   0.00003   0.00000   0.00182   0.00182   0.00009
   D105      -3.13851   0.00001   0.00000  -0.00002  -0.00002  -3.13853
   D106       3.13384   0.00001   0.00000   0.00082   0.00081   3.13466
   D107      -0.00293  -0.00001   0.00000  -0.00102  -0.00102  -0.00396
   D108       3.13715   0.00003   0.00000   0.00294   0.00293   3.14008
   D109      -0.03027   0.00004   0.00000   0.00888   0.00888  -0.02139
   D110      -0.03854  -0.00005   0.00000  -0.00174  -0.00174  -0.04028
   D111       3.07723  -0.00003   0.00000   0.00420   0.00421   3.08143
   D112       3.14148  -0.00002   0.00000  -0.00163  -0.00163   3.13984
   D113      -0.01079  -0.00004   0.00000  -0.00392  -0.00393  -0.01472
   D114       0.03256   0.00005   0.00000   0.00295   0.00296   0.03551
   D115      -3.11971   0.00002   0.00000   0.00066   0.00066  -3.11905
   D116      -0.01575   0.00000   0.00000   0.00111   0.00111  -0.01464
   D117       3.12871  -0.00001   0.00000   0.00010   0.00010   3.12881
   D118       3.13511   0.00000   0.00000  -0.00025  -0.00025   3.13487
   D119      -0.00361  -0.00001   0.00000  -0.00126  -0.00126  -0.00487
   D120       0.00968  -0.00000   0.00000   0.00011   0.00011   0.00979
   D121      -3.11699   0.00001   0.00000  -0.00093  -0.00093  -3.11792
   D122      -3.14128  -0.00000   0.00000   0.00148   0.00148  -3.13980
   D123       0.01523   0.00001   0.00000   0.00044   0.00044   0.01567
   D124      -1.07748   0.00001   0.00000  -0.00249  -0.00249  -1.07997
   D125       3.10522  -0.00001   0.00000  -0.00310  -0.00310   3.10212
   D126       1.00100  -0.00002   0.00000  -0.00376  -0.00376   0.99724
   D127       2.07375   0.00001   0.00000  -0.00390  -0.00390   2.06985
   D128      -0.02673  -0.00001   0.00000  -0.00451  -0.00451  -0.03124
   D129      -2.13095  -0.00002   0.00000  -0.00517  -0.00517  -2.13612
   D130       0.01799   0.00002   0.00000   0.00022   0.00022   0.01821
   D131      -3.13846   0.00001   0.00000   0.00126   0.00126  -3.13721
   D132      -3.09776   0.00001   0.00000  -0.00575  -0.00575  -3.10351
   D133       0.02897   0.00000   0.00000  -0.00472  -0.00472   0.02426
   D134      -0.00569  -0.00003   0.00000  -0.00269  -0.00269  -0.00838
   D135       3.13304  -0.00002   0.00000  -0.00168  -0.00168   3.13135
   D136      -3.13658  -0.00000   0.00000  -0.00039  -0.00039  -3.13697
   D137       0.00215   0.00001   0.00000   0.00062   0.00062   0.00277
         Item               Value     Threshold  Converged?
 Maximum Force            0.008976     0.000450     NO 
 RMS     Force            0.000750     0.000300     NO 
 Maximum Displacement     0.384240     0.001800     NO 
 RMS     Displacement     0.072841     0.001200     NO 
 Predicted change in Energy=-1.200941D-03
 Lowest energy point so far.  Saving SCF results.
 GradGradGradGradGradGradGradGradGradGradGradGradGradGradGradGradGradGrad

 Leave Link  103 at Fri Apr 11 03:57:42 2025, MaxMem= 16106127360 cpu:               3.2 elap:               0.2
 (Enter /cm/shared/apps/Gaussian/g16-C01/g16/l202.exe)
                          Input orientation:                          
 ---------------------------------------------------------------------
 Center     Atomic      Atomic             Coordinates (Angstroms)
 Number     Number       Type             X           Y           Z
 ---------------------------------------------------------------------
      1          6           0        0.767401    0.744900    0.835017
      2          8           0        0.183243    0.606134    2.080152
      3          6           0        0.098771   -0.199173   -0.180722
      4          1           0       -0.880336    0.228500   -0.397206
      5          9           0        0.815164   -0.196250   -1.403213
      6          6           0       -0.077888   -1.615600    0.282080
      7          6           0       -1.287597   -2.197256    0.377834
      8          7           0        1.075484   -2.340350    0.611812
      9          1           0        0.921903   -3.337584    0.523881
     10          6           0        2.362486   -1.986607    0.194655
     11          6           0        4.997705   -1.346259   -0.540058
     12          6           0        2.904562   -0.730179    0.492306
     13          6           0        3.172571   -2.920363   -0.456490
     14          6           0        4.478525   -2.608719   -0.813181
     15          6           0        4.201585   -0.411265    0.110801
     16          1           0        2.760392   -3.901649   -0.682837
     17          1           0        5.087899   -3.356047   -1.316272
     18          1           0        4.592261    0.575748    0.350448
     19          1           0        6.014783   -1.089695   -0.824431
     20          7           0        2.141672    0.221761    1.248835
     21          1           0        2.730879    1.018672    1.491467
     22          1           0        1.384083    0.021910    2.199190
     23          6           0        0.821061    2.158292    0.287025
     24          6           0        0.813568    4.757048   -0.740693
     25          6           0        1.839632    2.579645   -0.568367
     26          6           0       -0.207917    3.041424    0.614493
     27          6           0       -0.211602    4.335133    0.102914
     28          6           0        1.838856    3.876159   -1.074711
     29          1           0        2.641311    1.898703   -0.845247
     30          1           0       -1.003736    2.712791    1.278026
     31          1           0       -1.017276    5.016870    0.366843
     32          1           0        2.642845    4.197257   -1.733380
     33          1           0        0.814430    5.770889   -1.135299
     34          6           0       -2.605430   -1.573327    0.163389
     35          6           0       -5.174492   -0.454202   -0.288176
     36          6           0       -2.963771   -0.338235    0.715739
     37          6           0       -3.573661   -2.256007   -0.588847
     38          6           0       -4.827419   -1.705561   -0.812859
     39          6           0       -4.222188    0.212485    0.482904
     40          1           0       -2.256223    0.191059    1.351188
     41          1           0       -3.330229   -3.229120   -1.013084
     42          1           0       -5.554122   -2.256371   -1.409205
     43          1           0       -4.468240    1.177344    0.924038
     44          6           0       -6.534660    0.134177   -0.546398
     45          1           0       -6.692780    0.297972   -1.620210
     46          1           0       -6.657457    1.094258   -0.034607
     47          1           0       -7.327626   -0.541431   -0.201612
     48          1           0       -1.304479   -3.259072    0.629060
 ---------------------------------------------------------------------
                    Distance matrix (angstroms):
                    1          2          3          4          5
     1  C    0.000000
     2  O    1.382337   0.000000
     3  C    1.539502   2.401501   0.000000
     4  H    2.121339   2.722335   1.090146   0.000000
     5  F    2.428522   3.630010   1.416938   2.016725   0.000000
     6  C    2.567531   2.870079   1.500553   2.122747   2.377459
     7  C    3.617778   3.594475   2.495263   2.578922   3.405548
     8  N    3.108618   3.410847   2.483288   3.382652   2.953855
     9  H    4.097237   4.303546   3.320186   4.100416   3.686877
    10  C    3.227304   3.876403   2.908648   3.971510   2.855305
    11  C    4.915206   5.818623   5.044252   6.087005   4.422805
    12  C    2.619307   3.422362   2.933837   4.004466   2.871177
    13  C    4.570228   5.273216   4.114508   5.132729   3.724842
    14  C    5.266475   6.095580   5.038667   6.077848   4.425874
    15  C    3.695244   4.589174   4.118623   5.147163   3.715685
    16  H    5.278855   5.881829   4.587448   5.513131   4.246509
    17  H    6.333445   7.161719   6.012215   7.022356   5.314898
    18  H    3.859141   4.736268   4.590653   5.534336   4.235300
    19  H    5.801252   6.731960   6.017191   7.032981   5.307473
    20  N    1.527593   2.162006   2.528688   3.441225   2.994615
    21  H    2.088330   2.647109   3.347739   4.151184   3.677658
    22  H    1.662522   1.340711   2.713833   3.451311   3.653570
    23  C    1.516855   2.455872   2.509608   2.662146   2.898414
    24  C    4.310721   5.058118   5.038713   4.847168   4.997408
    25  C    2.546655   3.694999   3.301923   3.599361   3.074426
    26  C    2.504775   2.869111   3.350805   3.064021   3.949730
    27  C    3.792649   4.239198   4.553757   4.190675   4.884270
    28  C    3.820976   4.836039   4.520558   4.599830   4.211932
    29  H    2.768770   4.033707   3.362616   3.923304   2.834601
    30  H    2.684358   2.547613   3.438459   2.998889   4.354304
    31  H    4.653384   4.881728   5.362135   4.850878   5.802375
    32  H    4.693903   5.786954   5.311465   5.472587   4.769941
    33  H    5.398603   6.116553   6.088105   5.842524   5.973150
    34  C    4.147439   4.025012   3.052771   2.556716   4.006376
    35  C    6.164860   5.953034   5.280519   4.349453   6.098018
    36  C    3.887037   3.557689   3.194079   2.429102   4.334797
    37  C    5.466045   5.424917   4.228934   3.669264   4.916053
    38  C    6.326316   6.230584   5.190005   4.415068   5.870714
    39  C    5.030253   4.702551   4.390962   3.455840   5.394388
    40  H    3.116965   2.579664   2.836375   2.225163   4.143688
    41  H    5.999907   6.051592   4.650962   4.282104   5.151193
    42  H    7.348865   7.299788   6.139742   5.389156   6.694172
    43  H    5.254224   4.826922   4.896211   3.939423   5.934410
    44  C    7.456634   7.228536   6.651860   5.657078   7.406971
    45  H    7.866523   7.814559   6.960204   5.940124   7.527321
    46  H    7.483770   7.176744   6.880475   5.852875   7.705749
    47  H    8.261883   7.933253   7.434308   6.496045   8.238205
    48  H    4.512970   4.388485   3.462346   3.660092   4.243101
                    6          7          8          9         10
     6  C    0.000000
     7  C    1.345692   0.000000
     8  N    1.401518   2.378944   0.000000
     9  H    2.005811   2.490696   1.012815   0.000000
    10  C    2.469963   3.660742   1.398402   2.002201   0.000000
    11  C    5.148796   6.408723   4.206998   4.659345   2.809666
    12  C    3.118200   4.442928   2.439765   3.275743   1.400376
    13  C    3.579578   4.594788   2.423935   2.490122   1.397186
    14  C    4.790280   5.902201   3.699096   3.868919   2.424949
    15  C    4.449005   5.778597   3.707409   4.414781   2.423018
    16  H    3.770003   4.518428   2.636795   2.270326   2.143760
    17  H    5.680602   6.697741   4.566029   4.554342   3.403842
    18  H    5.159164   6.501002   4.575987   5.368032   3.400269
    19  H    6.214626   7.483106   5.293732   5.727859   3.896441
    20  N    3.039236   4.286044   2.847274   3.831753   2.457019
    21  H    4.036233   5.265977   3.846706   4.815141   3.293802
    22  H    2.914465   3.921723   2.862739   3.782389   3.001595
    23  C    3.879483   4.839987   4.517520   5.501901   4.423201
    24  C    6.515474   7.350397   7.229863   8.193530   6.982184
    25  C    4.690439   5.787369   5.116942   6.086774   4.658995
    26  C    4.670683   5.354016   5.532686   6.478923   5.662538
    27  C    5.954931   6.626118   6.817450   7.767407   6.826327
    28  C    5.972789   6.983621   6.486299   7.445427   6.021420
    29  H    4.584237   5.805955   4.748094   5.678870   4.031720
    30  H    4.536967   4.999949   5.504656   6.394049   5.881283
    31  H    6.699201   7.219197   7.652995   8.577993   7.778247
    32  H    6.727093   7.797140   7.120172   8.051751   6.483525
    33  H    7.573996   8.378509   8.301369   9.258979   8.021471
    34  C    2.530680   1.473757   3.786626   3.960383   4.985175
    35  C    5.258270   4.311584   6.590124   6.792595   7.706324
    36  C    3.185599   2.525806   4.509417   4.912368   5.599792
    37  C    3.659107   2.482743   4.802421   4.755845   5.993688
    38  C    4.874939   3.766943   6.105482   6.124138   7.265591
    39  C    4.534033   3.798647   5.882084   6.250307   6.948168
    40  H    3.025252   2.754942   4.249115   4.820398   5.235673
    41  H    3.854688   2.678011   4.779175   4.522682   5.950587
    42  H    5.767163   4.626039   6.931323   6.844321   8.081944
    43  H    5.242884   4.669342   6.573016   7.042609   7.563161
    44  C    6.740771   5.815622   8.085730   8.294513   9.176388
    45  H    7.144037   6.279678   8.502270   8.706192   9.513721
    46  H    7.122805   6.311860   8.486034   8.797717   9.534342
    47  H    7.344828   6.289632   8.631919   8.740683   9.805296
    48  H    2.079885   1.091262   2.551190   2.230247   3.905702
                   11         12         13         14         15
    11  C    0.000000
    12  C    2.413830   0.000000
    13  C    2.411617   2.401863   0.000000
    14  C    1.392103   2.776791   1.389196   0.000000
    15  C    1.389833   1.389072   2.770606   2.399842   0.000000
    16  H    3.399408   3.385257   1.088139   2.154214   3.858714
    17  H    2.156361   3.864337   2.144185   1.087629   3.390255
    18  H    2.156733   2.138667   3.858686   3.392315   1.088234
    19  H    1.086803   3.396546   3.400719   2.160474   2.150026
    20  N    3.716954   1.435454   3.720730   4.210037   2.437024
    21  H    3.854671   2.021625   4.416517   4.639357   2.472637
    22  H    4.736415   2.406439   4.348367   5.056695   3.533741
    23  C    5.514553   3.567405   5.645808   6.108346   4.249896
    24  C    7.402540   6.000183   8.036684   8.227496   6.238201
    25  C    5.038546   3.635112   5.660329   5.826046   3.871129
    26  C    6.905306   4.891569   6.936686   7.478310   5.623031
    27  C    7.734888   5.959823   8.025445   8.429330   6.481094
    28  C    6.126812   4.980926   6.953682   7.006418   5.036857
    29  H    4.021879   2.961312   4.863822   4.867570   2.946937
    30  H    7.469847   5.267466   7.223747   7.921288   6.182031
    31  H    8.802947   6.958817   9.012900   9.473431   7.534369
    32  H    6.140029   5.413114   7.250626   7.108994   5.202803
    33  H    8.276949   7.020088   9.031028   9.151349   7.158534
    34  C    7.638982   5.583824   5.965237   7.225520   6.905693
    35  C   10.214342   8.121356   8.705386   9.904459   9.384660
    36  C    8.122699   5.885650   6.759896   7.929720   7.191217
    37  C    8.619648   6.742730   6.780157   8.063028   8.021659
    38  C    9.835475   7.901794   8.099543   9.349668   9.167948
    39  C    9.406517   7.188830   8.085770   9.238043   8.455027
    40  H    7.652426   5.312255   6.513099   7.607896   6.603380
    41  H    8.551222   6.883569   6.533877   7.835911   8.119831
    42  H   10.626606   8.803087   8.803620  10.056510  10.044334
    43  H    9.905365   7.627794   8.779468   9.868982   8.851604
    44  C   11.627001   9.535456  10.176868  11.352748  10.770161
    45  H   11.854858   9.880728  10.442082  11.571439  11.053805
    46  H   11.918658   9.748765  10.626600  11.761306  10.963874
    47  H   12.356216  10.257427  10.769328  12.001370  11.534177
    48  H    6.689037   4.912232   4.619212   5.995511   6.220557
                   16         17         18         19         20
    16  H    0.000000
    17  H    2.473098   0.000000
    18  H    4.946767   4.299143   0.000000
    19  H    4.303277   2.497473   2.485480   0.000000
    20  N    4.595289   5.297239   2.633969   4.584685   0.000000
    21  H    5.379407   5.707636   2.227745   4.537909   1.020344
    22  H    5.059113   6.122689   3.743927   5.641040   1.231688
    23  C    6.436188   7.154327   4.090283   6.225713   2.533622
    24  C    8.875049   9.188226   5.740415   7.825857   5.127466
    25  C    6.547372   6.807572   3.526583   5.564307   2.992168
    26  C    7.661605   8.526498   5.402868   7.606487   3.724709
    27  C    8.791742   9.447383   6.105026   8.310029   4.875537
    28  C    7.842008   7.932177   4.528247   6.493128   4.341104
    29  H    5.803847   5.815501   2.643123   4.506802   2.728911
    30  H    7.859037   8.981603   6.061562   8.254625   4.012440
    31  H    9.742309  10.498180   7.154770   9.389309   5.809469
    32  H    8.167603   7.950136   4.610628   6.336246   4.994933
    33  H    9.876714  10.079496   6.593097   8.614402   6.183727
    34  C    5.910095   8.034600   7.514004   8.690095   5.189943
    35  C    8.660429  10.714213   9.841651  11.220128   7.506369
    36  C    6.886216   8.835477   7.619870   9.140637   5.163655
    37  C    6.545013   8.761384   8.693870   9.661989   6.494723
    38  C    7.900290  10.064346   9.761558  10.859685   7.518868
    39  C    8.187886  10.131594   8.822925  10.401941   6.409793
    40  H    6.786306   8.580993   6.931897   8.647727   4.399192
    41  H    6.136532   8.424543   8.893935   9.588638   6.853215
    42  H    8.506802  10.699090  10.680185  11.642278   8.510673
    43  H    8.979496  10.811587   9.098549  10.866940   6.686521
    44  C   10.134323  12.159698  11.171736  12.612045   8.860545
    45  H   10.386431  12.338097  11.459180  12.807851   9.288960
    46  H   10.680598  12.625422  11.268242  12.883289   8.934940
    47  H   10.643813  12.779272  11.984847  13.368185   9.610091
    48  H    4.319393   6.682531   7.039532   7.771128   4.937233
                   21         22         23         24         25
    21  H    0.000000
    22  H    1.818864   0.000000
    23  C    2.529193   2.921900   0.000000
    24  C    4.757528   5.602672   2.794601   0.000000
    25  C    2.733838   3.795907   1.395249   2.413210   0.000000
    26  C    3.673844   3.763402   1.394975   2.413157   2.409327
    27  C    4.645986   5.054154   2.416387   1.393075   2.782070
    28  C    3.942868   5.077449   2.416878   1.392389   1.391881
    29  H    2.498541   3.790986   2.159337   3.394364   1.087674
    30  H    4.106452   3.713633   2.149287   3.399530   3.392880
    31  H    5.594554   5.837264   3.399606   2.155489   3.869962
    32  H    4.528884   5.872233   3.399753   2.155238   2.149204
    33  H    5.758145   6.670389   3.882513   1.087929   3.399483
    34  C    6.079345   4.754522   5.067652   7.251245   6.127088
    35  C    8.235980   7.030546   6.565259   7.951022   7.647265
    36  C    5.905251   4.608054   4.554272   6.507795   5.765035
    37  C    7.402597   6.127094   6.290211   8.273679   7.258628
    38  C    8.358184   7.116133   6.931409   8.578535   7.929208
    39  C    7.071936   5.866194   5.409149   6.892683   6.591986
    40  H    5.057253   3.741597   3.804224   5.886241   5.115277
    41  H    7.813677   6.566022   6.924427   9.001340   7.788901
    42  H    9.369154   8.145537   7.937846   9.496443   8.874776
    43  H    7.223189   6.100059   5.417079   6.594172   6.631965
    44  C    9.528139   8.381966   7.674520   8.683613   8.724079
    45  H    9.950241   8.938666   7.972211   8.775088   8.894631
    46  H    9.511860   8.414639   7.560678   8.350497   8.642441
    47  H   10.318622   9.054009   8.598160   9.728490   9.690936
    48  H    5.943648   4.523109   5.829471   8.403602   6.738685
                   26         27         28         29         30
    26  C    0.000000
    27  C    1.391190   0.000000
    28  C    2.781991   2.408700   0.000000
    29  H    3.399229   3.869665   2.146374   0.000000
    30  H    1.087015   2.154148   3.868995   4.296207   0.000000
    31  H    2.149134   1.087904   3.396585   4.957559   2.477744
    32  H    3.869795   3.396889   1.087818   2.464170   4.956790
    33  H    3.399551   2.155762   2.154790   4.291322   4.299049
    34  C    5.219912   6.375261   7.140130   6.371862   4.709421
    35  C    6.140120   6.908035   8.279958   8.181275   5.466081
    36  C    4.362004   5.458054   6.635665   6.233579   3.669696
    37  C    6.390542   7.431358   8.193586   7.480188   5.897345
    38  C    6.775766   7.657309   8.698470   8.292991   6.205980
    39  C    4.912696   5.764149   7.251546   7.191310   4.152371
    40  H    3.586482   4.786648   6.019519   5.632602   2.816595
    41  H    7.191492   8.257675   8.786821   7.872866   6.779975
    42  H    7.793837   8.618407   9.611240   9.205857   7.253950
    43  H    4.660575   5.363286   7.145492   7.361823   3.806007
    44  C    7.058854   7.619101   9.186801   9.348866   6.369372
    45  H    7.387413   7.827739   9.267675   9.502008   6.826152
    46  H    6.768261   7.216040   9.000451   9.368637   6.025547
    47  H    8.012061   8.631999  10.212824  10.283395   7.264356
    48  H    6.395225   7.690458   7.980909   6.659240   6.014545
                   31         32         33         34         35
    31  H    0.000000
    32  H    4.298743   0.000000
    33  H    2.485985   2.485381   0.000000
    34  C    6.781911   8.027563   8.204848   0.000000
    35  C    6.902472   9.210616   8.679663   2.838385   0.000000
    36  C    5.708566   7.615972   7.417718   1.399625   2.430757
    37  C    7.768087   9.033245   9.164333   1.403347   2.428902
    38  C    7.816647   9.565327   9.371859   2.430593   1.400590
    39  C    5.776422   8.241299   7.673458   2.430046   1.394962
    40  H    5.078619   7.040245   6.837106   2.155428   3.408837
    41  H    8.674693   9.557590   9.909253   2.156635   3.409833
    42  H    8.754277  10.437657  10.250384   3.410922   2.156070
    43  H    5.192454   8.170024   7.297131   3.408055   2.151790
    44  C    7.424031  10.106639   9.280541   4.342605   1.504302
    45  H    7.643804  10.117863   9.303019   4.836261   2.155291
    46  H    6.881838   9.950380   8.883215   4.855321   2.158984
    47  H    8.428426  11.145034  10.344575   4.847388   2.156638
    48  H    8.285075   8.761241   9.441553   2.179693   4.866787
                   36         37         38         39         40
    36  C    0.000000
    37  C    2.398282   0.000000
    38  C    2.771169   1.387473   0.000000
    39  C    1.393241   2.768157   2.392532   0.000000
    40  H    1.088381   3.389323   3.858927   2.149278   0.000000
    41  H    3.388264   1.089121   2.145436   3.857229   4.294287
    42  H    3.860641   2.143645   1.089549   3.383693   4.948315
    43  H    2.145646   3.857070   3.384814   1.089079   2.459316
    44  C    3.816728   3.805561   2.523947   2.532414   4.680715
    45  H    4.446002   4.161180   2.854038   3.245647   5.340757
    46  H    4.032168   4.587075   3.434196   2.641188   4.701815
    47  H    4.463861   4.145115   2.824864   3.268133   5.354144
    48  H    3.360364   2.763806   4.111403   4.537191   3.651122
                   41         42         43         44         45
    41  H    0.000000
    42  H    2.459440   0.000000
    43  H    4.946154   4.291103   0.000000
    44  C    4.668826   2.724080   2.742348   0.000000
    45  H    4.910776   2.804592   3.492145   1.097681   0.000000
    46  H    5.542514   3.785972   2.391355   1.094881   1.774671
    47  H    4.884807   2.746747   3.520989   1.097323   1.766365
    48  H    2.607911   4.818651   5.456939   6.344339   6.837073
                   46         47         48
    46  H    0.000000
    47  H    1.775526   0.000000
    48  H    6.931545   6.659872   0.000000
 Stoichiometry    C23H21FN2O
 Framework group  C1[X(C23H21FN2O)]
 Deg. of freedom   138
 Full point group                 C1      NOp   1
 RotChk:  IX=0 Diff= 1.36D-02
 Largest Abelian subgroup         C1      NOp   1
 Largest concise Abelian subgroup C1      NOp   1
                         Standard orientation:                         
 ---------------------------------------------------------------------
 Center     Atomic      Atomic             Coordinates (Angstroms)
 Number     Number       Type             X           Y           Z
 ---------------------------------------------------------------------
      1          6           0        0.780562    0.731545    0.814999
      2          8           0        0.197588    0.603536    2.061839
      3          6           0        0.094678   -0.203376   -0.197698
      4          1           0       -0.878229    0.239174   -0.412220
      5          9           0        0.807820   -0.213219   -1.422052
      6          6           0       -0.102754   -1.616268    0.267510
      7          6           0       -1.321100   -2.178923    0.367212
      8          7           0        1.040078   -2.358416    0.595234
      9          1           0        0.870789   -3.353259    0.509073
     10          6           0        2.331323   -2.025276    0.174242
     11          6           0        4.974236   -1.426945   -0.568209
     12          6           0        2.893636   -0.777030    0.468753
     13          6           0        3.125088   -2.972378   -0.477726
     14          6           0        4.434786   -2.681547   -0.838243
     15          6           0        4.194452   -0.478823    0.083435
     16          1           0        2.697118   -3.947441   -0.701649
     17          1           0        5.031152   -3.438926   -1.341892
     18          1           0        4.601046    0.502318    0.320707
     19          1           0        5.994428   -1.186600   -0.855581
     20          7           0        2.147618    0.187661    1.225957
     21          1           0        2.749773    0.975641    1.465957
     22          1           0        1.389513    0.000877    2.178555
     23          6           0        0.854740    2.143199    0.264927
     24          6           0        0.884934    4.740384   -0.766340
     25          6           0        1.877487    2.547528   -0.593693
     26          6           0       -0.159528    3.042654    0.593858
     27          6           0       -0.144452    4.335580    0.080512
     28          6           0        1.895529    3.843221   -1.101815
     29          1           0        2.667758    1.853839   -0.871723
     30          1           0       -0.958613    2.727316    1.259911
     31          1           0       -0.938739    5.030109    0.345601
     32          1           0        2.702680    4.150905   -1.763016
     33          1           0        0.900514    5.753562   -1.162341
     34          6           0       -2.629637   -1.534873    0.155341
     35          6           0       -5.182174   -0.376556   -0.291072
     36          6           0       -2.967291   -0.293625    0.706924
     37          6           0       -3.610330   -2.203424   -0.593432
     38          6           0       -4.855967   -1.633858   -0.814936
     39          6           0       -4.217605    0.276277    0.476609
     40          1           0       -2.249938    0.225456    1.339800
     41          1           0       -3.383164   -3.180768   -1.016964
     42          1           0       -5.592703   -2.174101   -1.408630
     43          1           0       -4.447476    1.245431    0.917056
     44          6           0       -6.533708    0.232547   -0.546561
     45          1           0       -6.692082    0.397347   -1.620182
     46          1           0       -6.640228    1.195103   -0.035772
     47          1           0       -7.336169   -0.430193   -0.198783
     48          1           0       -1.353820   -3.240012    0.619941
 ---------------------------------------------------------------------
 Rotational constants (GHZ):           0.2662735           0.1441903           0.1028487
 Leave Link  202 at Fri Apr 11 03:57:42 2025, MaxMem= 16106127360 cpu:               0.4 elap:               0.0
 (Enter /cm/shared/apps/Gaussian/g16-C01/g16/l301.exe)
 Basis read from rwf:  (5D, 7F)
 No pseudopotential information found on rwf file.
 There are   864 symmetry adapted cartesian basis functions of A   symmetry.
 There are   810 symmetry adapted basis functions of A   symmetry.
   810 basis functions,  1203 primitive gaussians,   864 cartesian basis functions
    95 alpha electrons       95 beta electrons
       nuclear repulsion energy      2420.3962219408 Hartrees.
 IExCor= 4639 DFT=T Ex+Corr=wB97XD ExCW=0 ScaHFX=  1.000000
 ScaDFX=  1.000000  1.000000  1.000000  1.000000 ScalE2=  1.000000  1.000000
 IRadAn=      5 IRanWt=     -1 IRanGd=            0 ICorTp=0 IEmpDi=121
 HFx  wShort=  0.000000 wLong=  0.200000 cFull=  0.222036 cShort=  0.000000 cLong=  0.777964
 DFx  wShort=  0.000000 wLong=  0.200000 cFull=  0.000000 cShort=  0.000000 cLong=  1.000000
 NAtoms=   48 NActive=   48 NUniq=   48 SFac= 1.00D+00 NAtFMM=   60 NAOKFM=F Big=F
 Integral buffers will be    131072 words long.
 Raffenetti 2 integral format.
 Two-electron integral symmetry is turned on.
 R6Disp:  Grimme-D2 Dispersion energy=       -0.0407551329 Hartrees.
 Nuclear repulsion after empirical dispersion term =     2420.3554668079 Hartrees.
 No density basis found on file    724.
 ------------------------------------------------------------------------------
 Polarizable Continuum Model (PCM)
 =================================
 Model                : PCM.
 Atomic radii         : SMD-Coulomb.
 Polarization charges : Total charges.
 Charge compensation  : None.
 Solution method      : Matrix inversion.
 Cavity type          : VdW (van der Waals Surface) (Alpha=1.000).
 Cavity algorithm     : GePol (No added spheres)
                        Default sphere list used, NSphG=   48.
                        Lebedev-Laikov grids with approx.  5.0 points / Ang**2.
                        Smoothing algorithm: York/Karplus (Gamma=1.0000).
                        Polarization charges: spherical gaussians, with
                                              point-specific exponents (IZeta= 3).
                        Self-potential: point-specific (ISelfS= 7).
                        Self-field    : sphere-specific E.n sum rule (ISelfD= 2).
 1st derivatives      : Analytical E(r).r(x)/FMM algorithm (CHGder, D1EAlg=3).
                        Cavity 1st derivative terms included.
 Solvent              : Ethanol, Eps=  24.852000 Eps(inf)=   1.852593
 ------------------------------------------------------------------------------
 GePol: Number of generator spheres                  =      48
 GePol: Total number of spheres                      =      48
 GePol: Number of exposed spheres                    =      48 (100.00%)
 GePol: Number of points                             =    3444
 GePol: Average weight of points                     =       0.11
 GePol: Minimum weight of points                     =   0.14D-10
 GePol: Maximum weight of points                     =    0.21501
 GePol: Number of points with low weight             =     212
 GePol: Fraction of low-weight points (<1% of avg)   =       6.16%
 GePol: Cavity surface area                          =    378.814 Ang**2
 GePol: Cavity volume                                =    367.597 Ang**3
 ------------------------------------------------------------------------------
 Atomic radii for non-electrostatic terms: SMD-CDS.
 ------------------------------------------------------------------------------
 PCM non-electrostatic energy =        -0.0033123453 Hartrees.
 Nuclear repulsion after PCM non-electrostatic terms =     2420.3521544626 Hartrees.
 Leave Link  301 at Fri Apr 11 03:57:42 2025, MaxMem= 16106127360 cpu:               0.6 elap:               0.1
 (Enter /cm/shared/apps/Gaussian/g16-C01/g16/l302.exe)
 NPDir=0 NMtPBC=     1 NCelOv=     1 NCel=       1 NClECP=     1 NCelD=      1
         NCelK=      1 NCelE2=     1 NClLst=     1 CellRange=     0.0.
 One-electron integrals computed using PRISM.
 One-electron integral symmetry used in STVInt
 NBasis=   810 RedAO= T EigKep=  1.06D-06  NBF=   810
 NBsUse=   804 1.00D-06 EigRej=  9.15D-07 NBFU=   804
 Precomputing XC quadrature grid using
 IXCGrd= 4 IRadAn=           5 IRanWt=          -1 IRanGd=           0 AccXCQ= 0.00D+00.
 Generated NRdTot=       0 NPtTot=           0 NUsed=           0 NTot=          32
 NSgBfM=   859   859   859   859   859 MxSgAt=    48 MxSgA2=    48.
 Leave Link  302 at Fri Apr 11 03:57:45 2025, MaxMem= 16106127360 cpu:              49.1 elap:               3.0
 (Enter /cm/shared/apps/Gaussian/g16-C01/g16/l303.exe)
 DipDrv:  MaxL=1.
 Leave Link  303 at Fri Apr 11 03:57:45 2025, MaxMem= 16106127360 cpu:               0.9 elap:               0.2
 (Enter /cm/shared/apps/Gaussian/g16-C01/g16/l401.exe)
 Initial guess from the checkpoint file:  "4_to_5_TS1.chk"
 B after Tr=     0.000000   -0.000000    0.000000
         Rot=    0.999987    0.001375   -0.001281    0.004699 Ang=   0.58 deg.
 Guess basis will be translated and rotated to current coordinates.
 JPrj=2 DoOrth=T DoCkMO=T.
 Generating alternative initial guess.
 ExpMin= 2.65D-02 ExpMax= 2.93D+03 ExpMxC= 4.41D+02 IAcc=3 IRadAn=         5 AccDes= 0.00D+00
 Harris functional with IExCor= 4639 and IRadAn=       5 diagonalized for initial guess.
 HarFok:  IExCor= 4639 AccDes= 0.00D+00 IRadAn=         5 IDoV= 1 UseB2=F ITyADJ=14
 ICtDFT=  3500011 ScaDFX=  1.000000  1.000000  1.000000  1.000000
 FoFCou: FMM=F IPFlag=           0 FMFlag=      100000 FMFlg1=           0
         NFxFlg=           0 DoJE=T BraDBF=F KetDBF=T FulRan=T
         wScrn=  0.000000 ICntrl=       500 IOpCl=  0 I1Cent=   200000004 NGrid=           0
         NMat0=    1 NMatS0=      1 NMatT0=    0 NMatD0=    1 NMtDS0=    0 NMtDT0=    0
 Petite list used in FoFCou.
 Harris En= -1122.26421134443    
 Leave Link  401 at Fri Apr 11 03:57:56 2025, MaxMem= 16106127360 cpu:             292.2 elap:              10.7
 (Enter /cm/shared/apps/Gaussian/g16-C01/g16/l502.exe)
 Integral symmetry usage will be decided dynamically.
 Closed shell SCF:
 Using DIIS extrapolation, IDIIS=  1040.
 NGot= 16106127360 LenX= 16104590708 LenY= 16103843348
 Requested convergence on RMS density matrix=1.00D-08 within 128 cycles.
 Requested convergence on MAX density matrix=1.00D-06.
 Requested convergence on             energy=1.00D-06.
 No special actions if energy rises.
 Fock matrices will be formed incrementally for  20 cycles.

 Cycle   1  Pass 1  IDiag  1:
 FoFJK:  IHMeth= 1 ICntrl=       0 DoSepK=T KAlg= 0 I1Cent=           0 FoldK=F
 IRaf=         1 NMat=       1 IRICut=       1 DoRegI=T DoRafI=F ISym2E= 0 IDoP0=0 IntGTp=1.
 FoFCou: FMM=F IPFlag=           0 FMFlag=      100000 FMFlg1=           0
         NFxFlg=           0 DoJE=T BraDBF=F KetDBF=F FulRan=T
         wScrn=  0.000000 ICntrl=       500 IOpCl=  0 I1Cent=           0 NGrid=           0
         NMat0=    1 NMatS0=      1 NMatT0=    0 NMatD0=    1 NMtDS0=    0 NMtDT0=    0
 Symmetry not used in FoFCou.
 Inv3:  Mode=1 IEnd=    35583408.
 Iteration    1 A*A^-1 deviation from unit magnitude is 1.09D-14 for    149.
 Iteration    1 A*A^-1 deviation from orthogonality  is 5.51D-15 for   2421    748.
 Iteration    1 A^-1*A deviation from unit magnitude is 1.20D-14 for    149.
 Iteration    1 A^-1*A deviation from orthogonality  is 2.51D-14 for   2645   2634.
 E= -1172.99447223610    
 DIIS: error= 8.36D-03 at cycle   1 NSaved=   1.
 NSaved= 1 IEnMin= 1 EnMin= -1172.99447223610     IErMin= 1 ErrMin= 8.36D-03
 ErrMax= 8.36D-03  0.00D+00 EMaxC= 1.00D-01 BMatC= 8.70D-02 BMatP= 8.70D-02
 IDIUse=3 WtCom= 9.16D-01 WtEn= 8.36D-02
 Coeff-Com:  0.100D+01
 Coeff-En:   0.100D+01
 Coeff:      0.100D+01
 Gap=     0.523 Goal=   None    Shift=    0.000
 GapD=    0.523 DampG=2.000 DampE=1.000 DampFc=2.0000 IDamp=-1.
 RMSDP=9.99D-03 MaxDP=7.51D-01              OVMax= 5.82D-02

 Cycle   2  Pass 1  IDiag  1:
 RMSU=  9.98D-03    CP:  9.92D-01
 E= -1173.07727256571     Delta-E=       -0.082800329605 Rises=F Damp=F
 DIIS: error= 6.69D-04 at cycle   2 NSaved=   2.
 NSaved= 2 IEnMin= 2 EnMin= -1173.07727256571     IErMin= 2 ErrMin= 6.69D-04
 ErrMax= 6.69D-04  0.00D+00 EMaxC= 1.00D-01 BMatC= 1.88D-03 BMatP= 8.70D-02
 IDIUse=3 WtCom= 9.93D-01 WtEn= 6.69D-03
 Coeff-Com: -0.464D-01 0.105D+01
 Coeff-En:   0.000D+00 0.100D+01
 Coeff:     -0.461D-01 0.105D+01
 Gap=     0.297 Goal=   None    Shift=    0.000
 RMSDP=1.72D-03 MaxDP=1.19D-01 DE=-8.28D-02 OVMax= 1.56D-02

 Cycle   3  Pass 1  IDiag  1:
 RMSU=  1.44D-03    CP:  9.91D-01  1.09D+00
 E= -1173.08068296541     Delta-E=       -0.003410399704 Rises=F Damp=F
 DIIS: error= 5.20D-04 at cycle   3 NSaved=   3.
 NSaved= 3 IEnMin= 3 EnMin= -1173.08068296541     IErMin= 3 ErrMin= 5.20D-04
 ErrMax= 5.20D-04  0.00D+00 EMaxC= 1.00D-01 BMatC= 8.42D-04 BMatP= 1.88D-03
 IDIUse=3 WtCom= 9.95D-01 WtEn= 5.20D-03
 Coeff-Com: -0.338D-01 0.409D+00 0.625D+00
 Coeff-En:   0.000D+00 0.000D+00 0.100D+01
 Coeff:     -0.336D-01 0.407D+00 0.627D+00
 Gap=     0.298 Goal=   None    Shift=    0.000
 RMSDP=5.72D-04 MaxDP=3.68D-02 DE=-3.41D-03 OVMax= 8.30D-03

 Cycle   4  Pass 1  IDiag  1:
 RMSU=  5.45D-04    CP:  9.89D-01  1.09D+00  9.44D-01
 E= -1173.08146119133     Delta-E=       -0.000778225918 Rises=F Damp=F
 DIIS: error= 2.03D-04 at cycle   4 NSaved=   4.
 NSaved= 4 IEnMin= 4 EnMin= -1173.08146119133     IErMin= 4 ErrMin= 2.03D-04
 ErrMax= 2.03D-04  0.00D+00 EMaxC= 1.00D-01 BMatC= 8.88D-05 BMatP= 8.42D-04
 IDIUse=3 WtCom= 9.98D-01 WtEn= 2.03D-03
 Coeff-Com: -0.190D-02-0.635D-01 0.183D+00 0.883D+00
 Coeff-En:   0.000D+00 0.000D+00 0.000D+00 0.100D+01
 Coeff:     -0.190D-02-0.634D-01 0.182D+00 0.883D+00
 Gap=     0.298 Goal=   None    Shift=    0.000
 RMSDP=2.93D-04 MaxDP=2.02D-02 DE=-7.78D-04 OVMax= 2.81D-03

 Cycle   5  Pass 1  IDiag  1:
 RMSU=  1.96D-04    CP:  9.90D-01  1.09D+00  1.07D+00  1.19D+00
 E= -1173.08157567290     Delta-E=       -0.000114481571 Rises=F Damp=F
 DIIS: error= 5.74D-05 at cycle   5 NSaved=   5.
 NSaved= 5 IEnMin= 5 EnMin= -1173.08157567290     IErMin= 5 ErrMin= 5.74D-05
 ErrMax= 5.74D-05  0.00D+00 EMaxC= 1.00D-01 BMatC= 1.26D-05 BMatP= 8.88D-05
 IDIUse=1 WtCom= 1.00D+00 WtEn= 0.00D+00
 Coeff-Com:  0.250D-02-0.674D-01 0.134D-01 0.366D+00 0.685D+00
 Coeff:      0.250D-02-0.674D-01 0.134D-01 0.366D+00 0.685D+00
 Gap=     0.298 Goal=   None    Shift=    0.000
 RMSDP=8.47D-05 MaxDP=6.06D-03 DE=-1.14D-04 OVMax= 1.33D-03

 Cycle   6  Pass 1  IDiag  1:
 RMSU=  6.06D-05    CP:  9.90D-01  1.09D+00  1.10D+00  1.23D+00  9.00D-01
 E= -1173.08159216978     Delta-E=       -0.000016496876 Rises=F Damp=F
 DIIS: error= 1.25D-05 at cycle   6 NSaved=   6.
 NSaved= 6 IEnMin= 6 EnMin= -1173.08159216978     IErMin= 6 ErrMin= 1.25D-05
 ErrMax= 1.25D-05  0.00D+00 EMaxC= 1.00D-01 BMatC= 6.46D-07 BMatP= 1.26D-05
 IDIUse=1 WtCom= 1.00D+00 WtEn= 0.00D+00
 Coeff-Com:  0.626D-03-0.809D-02-0.999D-02-0.198D-02 0.138D+00 0.881D+00
 Coeff:      0.626D-03-0.809D-02-0.999D-02-0.198D-02 0.138D+00 0.881D+00
 Gap=     0.298 Goal=   None    Shift=    0.000
 RMSDP=3.21D-05 MaxDP=2.11D-03 DE=-1.65D-05 OVMax= 4.19D-04

 Cycle   7  Pass 1  IDiag  1:
 RMSU=  1.79D-05    CP:  9.90D-01  1.09D+00  1.11D+00  1.24D+00  1.00D+00
                    CP:  1.20D+00
 E= -1173.08159333969     Delta-E=       -0.000001169909 Rises=F Damp=F
 DIIS: error= 5.57D-06 at cycle   7 NSaved=   7.
 NSaved= 7 IEnMin= 7 EnMin= -1173.08159333969     IErMin= 7 ErrMin= 5.57D-06
 ErrMax= 5.57D-06  0.00D+00 EMaxC= 1.00D-01 BMatC= 1.94D-07 BMatP= 6.46D-07
 IDIUse=1 WtCom= 1.00D+00 WtEn= 0.00D+00
 Coeff-Com: -0.158D-03 0.834D-02-0.629D-02-0.677D-01-0.544D-01 0.396D+00
 Coeff-Com:  0.724D+00
 Coeff:     -0.158D-03 0.834D-02-0.629D-02-0.677D-01-0.544D-01 0.396D+00
 Coeff:      0.724D+00
 Gap=     0.298 Goal=   None    Shift=    0.000
 RMSDP=1.64D-05 MaxDP=1.50D-03 DE=-1.17D-06 OVMax= 2.47D-04

 Cycle   8  Pass 1  IDiag  1:
 RMSU=  8.59D-06    CP:  9.90D-01  1.09D+00  1.11D+00  1.25D+00  1.04D+00
                    CP:  1.31D+00  9.82D-01
 E= -1173.08159361782     Delta-E=       -0.000000278133 Rises=F Damp=F
 DIIS: error= 1.66D-06 at cycle   8 NSaved=   8.
 NSaved= 8 IEnMin= 8 EnMin= -1173.08159361782     IErMin= 8 ErrMin= 1.66D-06
 ErrMax= 1.66D-06  0.00D+00 EMaxC= 1.00D-01 BMatC= 1.77D-08 BMatP= 1.94D-07
 IDIUse=1 WtCom= 1.00D+00 WtEn= 0.00D+00
 Coeff-Com: -0.106D-03 0.379D-02-0.153D-02-0.260D-01-0.296D-01 0.728D-01
 Coeff-Com:  0.279D+00 0.702D+00
 Coeff:     -0.106D-03 0.379D-02-0.153D-02-0.260D-01-0.296D-01 0.728D-01
 Coeff:      0.279D+00 0.702D+00
 Gap=     0.298 Goal=   None    Shift=    0.000
 RMSDP=4.07D-06 MaxDP=2.25D-04 DE=-2.78D-07 OVMax= 7.50D-05

 Cycle   9  Pass 1  IDiag  1:
 RMSU=  3.11D-06    CP:  9.90D-01  1.09D+00  1.11D+00  1.25D+00  1.05D+00
                    CP:  1.33D+00  1.08D+00  1.02D+00
 E= -1173.08159364266     Delta-E=       -0.000000024842 Rises=F Damp=F
 DIIS: error= 6.80D-07 at cycle   9 NSaved=   9.
 NSaved= 9 IEnMin= 9 EnMin= -1173.08159364266     IErMin= 9 ErrMin= 6.80D-07
 ErrMax= 6.80D-07  0.00D+00 EMaxC= 1.00D-01 BMatC= 3.09D-09 BMatP= 1.77D-08
 IDIUse=1 WtCom= 1.00D+00 WtEn= 0.00D+00
 Coeff-Com: -0.966D-05-0.238D-03 0.782D-03 0.344D-02 0.620D-03-0.556D-01
 Coeff-Com: -0.355D-01 0.270D+00 0.817D+00
 Coeff:     -0.966D-05-0.238D-03 0.782D-03 0.344D-02 0.620D-03-0.556D-01
 Coeff:     -0.355D-01 0.270D+00 0.817D+00
 Gap=     0.298 Goal=   None    Shift=    0.000
 RMSDP=1.98D-06 MaxDP=1.52D-04 DE=-2.48D-08 OVMax= 5.67D-05

 Cycle  10  Pass 1  IDiag  1:
 RMSU=  1.32D-06    CP:  9.90D-01  1.09D+00  1.11D+00  1.25D+00  1.05D+00
                    CP:  1.33D+00  1.10D+00  1.13D+00  1.15D+00
 E= -1173.08159364942     Delta-E=       -0.000000006759 Rises=F Damp=F
 DIIS: error= 2.76D-07 at cycle  10 NSaved=  10.
 NSaved=10 IEnMin=10 EnMin= -1173.08159364942     IErMin=10 ErrMin= 2.76D-07
 ErrMax= 2.76D-07  0.00D+00 EMaxC= 1.00D-01 BMatC= 2.95D-10 BMatP= 3.09D-09
 IDIUse=1 WtCom= 1.00D+00 WtEn= 0.00D+00
 Coeff-Com:  0.134D-04-0.593D-03 0.439D-03 0.435D-02 0.480D-02-0.238D-01
 Coeff-Com: -0.454D-01-0.420D-01 0.189D+00 0.913D+00
 Coeff:      0.134D-04-0.593D-03 0.439D-03 0.435D-02 0.480D-02-0.238D-01
 Coeff:     -0.454D-01-0.420D-01 0.189D+00 0.913D+00
 Gap=     0.298 Goal=   None    Shift=    0.000
 RMSDP=7.45D-07 MaxDP=5.20D-05 DE=-6.76D-09 OVMax= 2.80D-05

 Cycle  11  Pass 1  IDiag  1:
 RMSU=  3.93D-07    CP:  9.90D-01  1.09D+00  1.11D+00  1.25D+00  1.05D+00
                    CP:  1.33D+00  1.12D+00  1.16D+00  1.29D+00  1.22D+00
 E= -1173.08159365019     Delta-E=       -0.000000000774 Rises=F Damp=F
 DIIS: error= 1.27D-07 at cycle  11 NSaved=  11.
 NSaved=11 IEnMin=11 EnMin= -1173.08159365019     IErMin=11 ErrMin= 1.27D-07
 ErrMax= 1.27D-07  0.00D+00 EMaxC= 1.00D-01 BMatC= 6.89D-11 BMatP= 2.95D-10
 IDIUse=1 WtCom= 1.00D+00 WtEn= 0.00D+00
 Coeff-Com:  0.656D-05-0.210D-03 0.875D-04 0.128D-02 0.196D-02-0.267D-02
 Coeff-Com: -0.137D-01-0.549D-01-0.315D-01 0.362D+00 0.737D+00
 Coeff:      0.656D-05-0.210D-03 0.875D-04 0.128D-02 0.196D-02-0.267D-02
 Coeff:     -0.137D-01-0.549D-01-0.315D-01 0.362D+00 0.737D+00
 Gap=     0.298 Goal=   None    Shift=    0.000
 RMSDP=2.83D-07 MaxDP=2.51D-05 DE=-7.74D-10 OVMax= 8.86D-06

 Cycle  12  Pass 1  IDiag  1:
 RMSU=  1.66D-07    CP:  9.90D-01  1.09D+00  1.11D+00  1.25D+00  1.05D+00
                    CP:  1.33D+00  1.12D+00  1.17D+00  1.33D+00  1.33D+00
                    CP:  1.18D+00
 E= -1173.08159365055     Delta-E=       -0.000000000361 Rises=F Damp=F
 DIIS: error= 5.01D-08 at cycle  12 NSaved=  12.
 NSaved=12 IEnMin=12 EnMin= -1173.08159365055     IErMin=12 ErrMin= 5.01D-08
 ErrMax= 5.01D-08  0.00D+00 EMaxC= 1.00D-01 BMatC= 7.41D-12 BMatP= 6.89D-11
 IDIUse=1 WtCom= 1.00D+00 WtEn= 0.00D+00
 Coeff-Com: -0.115D-05 0.754D-04-0.694D-04-0.653D-03-0.480D-03 0.454D-02
 Coeff-Com:  0.671D-02-0.469D-02-0.448D-01-0.992D-01 0.156D+00 0.983D+00
 Coeff:     -0.115D-05 0.754D-04-0.694D-04-0.653D-03-0.480D-03 0.454D-02
 Coeff:      0.671D-02-0.469D-02-0.448D-01-0.992D-01 0.156D+00 0.983D+00
 Gap=     0.298 Goal=   None    Shift=    0.000
 RMSDP=1.61D-07 MaxDP=1.09D-05 DE=-3.61D-10 OVMax= 5.31D-06

 Cycle  13  Pass 1  IDiag  1:
 RMSU=  6.87D-08    CP:  9.90D-01  1.09D+00  1.11D+00  1.25D+00  1.05D+00
                    CP:  1.33D+00  1.11D+00  1.16D+00  1.35D+00  1.39D+00
                    CP:  1.37D+00  1.25D+00
 E= -1173.08159365009     Delta-E=        0.000000000467 Rises=F Damp=F
 DIIS: error= 2.29D-08 at cycle  13 NSaved=  13.
 NSaved=13 IEnMin=12 EnMin= -1173.08159365055     IErMin=13 ErrMin= 2.29D-08
 ErrMax= 2.29D-08  0.00D+00 EMaxC= 1.00D-01 BMatC= 1.84D-12 BMatP= 7.41D-12
 IDIUse=1 WtCom= 1.00D+00 WtEn= 0.00D+00
 Coeff-Com: -0.133D-05 0.584D-04-0.399D-04-0.438D-03-0.443D-03 0.224D-02
 Coeff-Com:  0.449D-02 0.454D-02-0.149D-01-0.867D-01-0.384D-01 0.409D+00
 Coeff-Com:  0.721D+00
 Coeff:     -0.133D-05 0.584D-04-0.399D-04-0.438D-03-0.443D-03 0.224D-02
 Coeff:      0.449D-02 0.454D-02-0.149D-01-0.867D-01-0.384D-01 0.409D+00
 Coeff:      0.721D+00
 Gap=     0.298 Goal=   None    Shift=    0.000
 RMSDP=4.43D-08 MaxDP=2.85D-06 DE= 4.67D-10 OVMax= 1.53D-06

 Cycle  14  Pass 1  IDiag  1:
 RMSU=  2.69D-08    CP:  9.90D-01  1.09D+00  1.11D+00  1.25D+00  1.05D+00
                    CP:  1.33D+00  1.11D+00  1.16D+00  1.35D+00  1.39D+00
                    CP:  1.42D+00  1.35D+00  1.15D+00
 E= -1173.08159365075     Delta-E=       -0.000000000660 Rises=F Damp=F
 DIIS: error= 7.29D-09 at cycle  14 NSaved=  14.
 NSaved=14 IEnMin=14 EnMin= -1173.08159365075     IErMin=14 ErrMin= 7.29D-09
 ErrMax= 7.29D-09  0.00D+00 EMaxC= 1.00D-01 BMatC= 1.62D-13 BMatP= 1.84D-12
 IDIUse=1 WtCom= 1.00D+00 WtEn= 0.00D+00
 Coeff-Com: -0.102D-06 0.102D-05 0.229D-05 0.494D-05-0.206D-04-0.196D-03
 Coeff-Com: -0.588D-04 0.161D-02 0.380D-02-0.306D-02-0.352D-01-0.522D-01
 Coeff-Com:  0.166D+00 0.919D+00
 Coeff:     -0.102D-06 0.102D-05 0.229D-05 0.494D-05-0.206D-04-0.196D-03
 Coeff:     -0.588D-04 0.161D-02 0.380D-02-0.306D-02-0.352D-01-0.522D-01
 Coeff:      0.166D+00 0.919D+00
 Gap=     0.298 Goal=   None    Shift=    0.000
 RMSDP=1.74D-08 MaxDP=1.07D-06 DE=-6.60D-10 OVMax= 5.87D-07

 Cycle  15  Pass 1  IDiag  1:
 RMSU=  1.01D-08    CP:  9.90D-01  1.09D+00  1.11D+00  1.25D+00  1.05D+00
                    CP:  1.33D+00  1.11D+00  1.16D+00  1.35D+00  1.39D+00
                    CP:  1.43D+00  1.38D+00  1.28D+00  1.27D+00
 E= -1173.08159365047     Delta-E=        0.000000000276 Rises=F Damp=F
 DIIS: error= 2.78D-09 at cycle  15 NSaved=  15.
 NSaved=15 IEnMin=14 EnMin= -1173.08159365075     IErMin=15 ErrMin= 2.78D-09
 ErrMax= 2.78D-09  0.00D+00 EMaxC= 1.00D-01 BMatC= 2.79D-14 BMatP= 1.62D-13
 IDIUse=1 WtCom= 1.00D+00 WtEn= 0.00D+00
 Coeff-Com:  0.168D-06-0.861D-05 0.681D-05 0.690D-04 0.595D-04-0.408D-03
 Coeff-Com: -0.717D-03-0.187D-03 0.365D-02 0.123D-01-0.739D-02-0.797D-01
 Coeff-Com: -0.515D-01 0.308D+00 0.816D+00
 Coeff:      0.168D-06-0.861D-05 0.681D-05 0.690D-04 0.595D-04-0.408D-03
 Coeff:     -0.717D-03-0.187D-03 0.365D-02 0.123D-01-0.739D-02-0.797D-01
 Coeff:     -0.515D-01 0.308D+00 0.816D+00
 Gap=     0.298 Goal=   None    Shift=    0.000
 RMSDP=7.46D-09 MaxDP=8.85D-07 DE= 2.76D-10 OVMax= 2.10D-07

 Error on total polarization charges =  0.06855
 SCF Done:  E(RwB97XD) =  -1173.08159365     A.U. after   15 cycles
            NFock= 15  Conv=0.75D-08     -V/T= 2.0050
 KE= 1.167190498104D+03 PE=-7.574387242882D+03 EE= 2.813762996664D+03
 SMD-CDS (non-electrostatic) energy       (kcal/mol) =      -2.08
 (included in total energy above)
 Leave Link  502 at Fri Apr 11 04:15:39 2025, MaxMem= 16106127360 cpu:           40571.8 elap:            1062.5
 (Enter /cm/shared/apps/Gaussian/g16-C01/g16/l701.exe)
 ... and contract with generalized density number  0.
 Compute integral first derivatives.
 R6Disp: Adding Grimme-D2 dispersion energy 1st derivatives to the gradient.
 D1PCM: PCM CHGder 1st derivatives, ID1Alg=3 FixD1E=F DoIter=F DoCFld=F I1PDM=0.
 GePol: Maximum number of non-zero 1st derivatives   =     238
 Leave Link  701 at Fri Apr 11 04:15:44 2025, MaxMem= 16106127360 cpu:             165.5 elap:               5.1
 (Enter /cm/shared/apps/Gaussian/g16-C01/g16/l702.exe)
 L702 exits ... SP integral derivatives will be done elsewhere.
 Leave Link  702 at Fri Apr 11 04:15:44 2025, MaxMem= 16106127360 cpu:               0.2 elap:               0.0
 (Enter /cm/shared/apps/Gaussian/g16-C01/g16/l703.exe)
 Integral derivatives from FoFJK, PRISM(SPDF).
 Compute integral first derivatives, UseDBF=F ICtDFT=           0.
 Calling FoFJK, ICntrl=      2127 FMM=F ISym2X=0 I1Cent= 0 IOpClX= 0 NMat=1 NMatS=1 NMatT=0.
 FoFJK:  IHMeth= 1 ICntrl=    2127 DoSepK=T KAlg= 0 I1Cent=           0 FoldK=F
 IRaf=         1 NMat=       1 IRICut=       1 DoRegI=T DoRafI=F ISym2E= 0 IDoP0=0 IntGTp=1.
 FoFCou: FMM=F IPFlag=           0 FMFlag=      100000 FMFlg1=         800
         NFxFlg=           0 DoJE=F BraDBF=F KetDBF=F FulRan=T
         wScrn=  0.000000 ICntrl=      2527 IOpCl=  0 I1Cent=           0 NGrid=           0
         NMat0=    1 NMatS0=      1 NMatT0=    0 NMatD0=    1 NMtDS0=    0 NMtDT0=    0
 Symmetry not used in FoFCou.
 Leave Link  703 at Fri Apr 11 04:20:45 2025, MaxMem= 16106127360 cpu:           11970.9 elap:             301.5
 (Enter /cm/shared/apps/Gaussian/g16-C01/g16/l716.exe)
 Dipole        = 1.57051789D+00-5.74414351D-01-9.17933846D-01
 ***** Axes restored to original set *****
 -------------------------------------------------------------------
 Center     Atomic                   Forces (Hartrees/Bohr)
 Number     Number              X              Y              Z
 -------------------------------------------------------------------
      1        6          -0.000024610    0.000444309    0.000073631
      2        8           0.001506073    0.000109492   -0.003325295
      3        6          -0.000216745    0.000083810   -0.001368361
      4        1           0.000658780    0.000378050   -0.001280757
      5        9          -0.002721178    0.000013239    0.004236759
      6        6          -0.002980495    0.002479986    0.000746590
      7        6           0.000774046    0.000217227   -0.000601668
      8        7          -0.000089362   -0.003682289   -0.004678013
      9        1          -0.000533994   -0.001379441    0.003122764
     10        6           0.004188766    0.002090181    0.001094675
     11        6          -0.000125187   -0.000116667    0.000032543
     12        6           0.000130737   -0.001390230   -0.000360811
     13        6          -0.000379243    0.000414982    0.000083444
     14        6           0.000129718   -0.000031098   -0.000254892
     15        6           0.000399048    0.000371377    0.000331947
     16        1           0.000123772   -0.000083860   -0.000031203
     17        1           0.000008335    0.000001034   -0.000015369
     18        1           0.000157617    0.000060498   -0.000066568
     19        1           0.000034784   -0.000000818   -0.000007402
     20        7          -0.000165413    0.000617952   -0.000882725
     21        1          -0.000113941   -0.000068611    0.000737704
     22        1           0.000191202   -0.000399445    0.001370293
     23        6          -0.000510869    0.000099287    0.000737195
     24        6           0.000030724    0.000059174    0.000066163
     25        6           0.000067501   -0.000114258    0.000079323
     26        6           0.000010157   -0.000107467    0.000117885
     27        6          -0.000094310    0.000013806   -0.000068019
     28        6           0.000022036   -0.000002579   -0.000083100
     29        1          -0.000038715    0.000120481   -0.000037666
     30        1          -0.000004328    0.000046112    0.000013505
     31        1          -0.000000629    0.000016265    0.000019588
     32        1           0.000011186   -0.000000905   -0.000011872
     33        1          -0.000015132    0.000002770   -0.000040273
     34        6          -0.000370147   -0.000005066   -0.000122832
     35        6           0.000221485   -0.000101058    0.000017525
     36        6           0.000147411   -0.000028096   -0.000041389
     37        6           0.000155645   -0.000024218   -0.000088919
     38        6          -0.000101770    0.000005860   -0.000032523
     39        6          -0.000073126    0.000058346    0.000081562
     40        1          -0.000229014   -0.000119901    0.000049630
     41        1          -0.000017795   -0.000022742    0.000010647
     42        1          -0.000016509   -0.000001567    0.000002886
     43        1           0.000015957    0.000012175    0.000019400
     44        6          -0.000064155   -0.000008702   -0.000008608
     45        1          -0.000019501    0.000034558   -0.000032467
     46        1          -0.000027665    0.000059001    0.000035549
     47        1          -0.000049424   -0.000010714    0.000034146
     48        1          -0.000001723   -0.000110241    0.000325379
 -------------------------------------------------------------------
 Cartesian Forces:  Max     0.004678013 RMS     0.000980241
 Leave Link  716 at Fri Apr 11 04:20:45 2025, MaxMem= 16106127360 cpu:               0.6 elap:               0.1
 (Enter /cm/shared/apps/Gaussian/g16-C01/g16/l103.exe)

 GradGradGradGradGradGradGradGradGradGradGradGradGradGradGradGradGradGrad
 Berny optimization.
 FormGI is forming the generalized inverse of G from B-inverse, IUseBI=4.
 Internal  Forces:  Max     0.005031657 RMS     0.000578651
 Search for a saddle point.
 Step number   3 out of a maximum of  288
 All quantities printed in internal units (Hartrees-Bohrs-Radians)
 Swapping is turned off.
 Update second derivatives using D2CorX and points    2    3
 ITU=  0  0  0
     Eigenvalues ---   -0.08200   0.00015   0.00136   0.00428   0.00450
     Eigenvalues ---    0.00614   0.00802   0.01091   0.01151   0.01518
     Eigenvalues ---    0.01586   0.01607   0.01702   0.01725   0.01732
     Eigenvalues ---    0.01747   0.01756   0.01802   0.01815   0.01909
     Eigenvalues ---    0.02033   0.02106   0.02144   0.02212   0.02297
     Eigenvalues ---    0.02375   0.02423   0.02433   0.02447   0.02515
     Eigenvalues ---    0.02596   0.02628   0.02658   0.02672   0.02717
     Eigenvalues ---    0.02759   0.02770   0.02871   0.03125   0.03732
     Eigenvalues ---    0.03836   0.04214   0.05505   0.05548   0.05700
     Eigenvalues ---    0.06304   0.06914   0.07470   0.08449   0.09369
     Eigenvalues ---    0.10234   0.10711   0.10747   0.11274   0.11282
     Eigenvalues ---    0.11439   0.11528   0.11686   0.11835   0.11917
     Eigenvalues ---    0.11969   0.12044   0.12101   0.12289   0.12408
     Eigenvalues ---    0.12672   0.12718   0.13145   0.14192   0.14401
     Eigenvalues ---    0.14658   0.16315   0.16769   0.17727   0.18016
     Eigenvalues ---    0.18414   0.18973   0.19072   0.19217   0.19224
     Eigenvalues ---    0.19250   0.19480   0.19521   0.19732   0.20143
     Eigenvalues ---    0.20186   0.20385   0.21281   0.22381   0.24921
     Eigenvalues ---    0.26623   0.27662   0.28025   0.28421   0.29130
     Eigenvalues ---    0.31116   0.31322   0.32637   0.33206   0.33563
     Eigenvalues ---    0.33816   0.34079   0.34784   0.35187   0.35220
     Eigenvalues ---    0.35509   0.35731   0.35814   0.35848   0.35977
     Eigenvalues ---    0.36006   0.36058   0.36124   0.36211   0.36283
     Eigenvalues ---    0.36326   0.36448   0.36495   0.36743   0.40778
     Eigenvalues ---    0.40988   0.41372   0.41560   0.41850   0.42461
     Eigenvalues ---    0.42545   0.43955   0.45536   0.46572   0.46992
     Eigenvalues ---    0.47306   0.47352   0.47569   0.47603   0.50651
     Eigenvalues ---    0.50945   0.51213   0.63702
 Eigenvectors required to have negative eigenvalues:
                          R5        R27       A43       R3        A7
   1                    0.71146  -0.60408   0.14481   0.12855  -0.12353
                          A45       R1        D73       D76       D21
   1                   -0.11984  -0.11428   0.08763   0.08182   0.06851
 RFO step:  Lambda0=4.189018218D-08 Lambda=-1.39189841D-03.
 Linear search not attempted -- option 19 set.
 Iteration  1 RMS(Cart)=  0.05596861 RMS(Int)=  0.00133621
 Iteration  2 RMS(Cart)=  0.00269806 RMS(Int)=  0.00098843
 Iteration  3 RMS(Cart)=  0.00000169 RMS(Int)=  0.00098843
 Iteration  4 RMS(Cart)=  0.00000001 RMS(Int)=  0.00098843
 ITry= 1 IFail=0 DXMaxC= 2.95D-01 DCOld= 1.00D+10 DXMaxT= 3.00D-01 DXLimC= 3.00D+00 Rises=F
 Variable       Old X    -DE/DX   Delta X   Delta X   Delta X     New X
                                 (Linear)    (Quad)   (Total)
    R1        2.61224  -0.00284   0.00000  -0.00513  -0.00499   2.60725
    R2        2.90924   0.00012   0.00000   0.00005  -0.00023   2.90901
    R3        2.88673   0.00130   0.00000   0.00148   0.00081   2.88754
    R4        2.86644  -0.00018   0.00000  -0.00147  -0.00147   2.86497
    R5        2.53358  -0.00012   0.00000   0.00117   0.00154   2.53512
    R6        2.06008  -0.00019   0.00000   0.00037   0.00037   2.06045
    R7        2.67762  -0.00503   0.00000  -0.01209  -0.01209   2.66553
    R8        2.83563   0.00040   0.00000   0.00221   0.00188   2.83752
    R9        2.54299  -0.00033   0.00000   0.00096   0.00096   2.54395
   R10        2.64849   0.00395   0.00000  -0.00457  -0.00438   2.64410
   R11        2.78500   0.00037   0.00000   0.00015   0.00015   2.78514
   R12        2.06219   0.00018   0.00000   0.00019   0.00019   2.06237
   R13        1.91394   0.00117   0.00000  -0.00025  -0.00025   1.91369
   R14        2.64260   0.00367   0.00000  -0.00159  -0.00112   2.64148
   R15        2.64633  -0.00051   0.00000  -0.00128  -0.00096   2.64537
   R16        2.64030  -0.00021   0.00000   0.00157   0.00157   2.64187
   R17        2.63069  -0.00004   0.00000   0.00075   0.00079   2.63148
   R18        2.62640   0.00006   0.00000  -0.00087  -0.00087   2.62553
   R19        2.05376   0.00003   0.00000   0.00010   0.00010   2.05386
   R20        2.62497   0.00050   0.00000   0.00237   0.00233   2.62730
   R21        2.71261   0.00090   0.00000   0.00142   0.00131   2.71393
   R22        2.62520   0.00010   0.00000  -0.00110  -0.00106   2.62414
   R23        2.05629   0.00004   0.00000  -0.00012  -0.00012   2.05616
   R24        2.05532   0.00001   0.00000   0.00002   0.00002   2.05534
   R25        2.05646   0.00009   0.00000   0.00036   0.00036   2.05683
   R26        1.92817   0.00006   0.00000   0.00010   0.00010   1.92827
   R27        2.32755   0.00026   0.00000   0.00284   0.00279   2.33034
   R28        2.63664   0.00006   0.00000   0.00020   0.00020   2.63684
   R29        2.63612   0.00003   0.00000  -0.00001  -0.00001   2.63611
   R30        2.63253   0.00006   0.00000   0.00012   0.00012   2.63265
   R31        2.63123   0.00003   0.00000   0.00013   0.00013   2.63137
   R32        2.05589   0.00002   0.00000   0.00005   0.00005   2.05594
   R33        2.63027   0.00003   0.00000   0.00006   0.00006   2.63034
   R34        2.05541  -0.00009   0.00000   0.00010   0.00010   2.05551
   R35        2.62897   0.00010   0.00000   0.00025   0.00025   2.62922
   R36        2.05416  -0.00001   0.00000  -0.00004  -0.00004   2.05412
   R37        2.05584   0.00001   0.00000   0.00002   0.00002   2.05586
   R38        2.05568   0.00002   0.00000   0.00004   0.00004   2.05572
   R39        2.64491  -0.00003   0.00000   0.00023   0.00023   2.64514
   R40        2.65194   0.00005   0.00000   0.00054   0.00054   2.65248
   R41        2.64673   0.00006   0.00000   0.00020   0.00020   2.64693
   R42        2.63610  -0.00005   0.00000  -0.00011  -0.00011   2.63599
   R43        2.84272   0.00018   0.00000   0.00067   0.00067   2.84339
   R44        2.63284  -0.00004   0.00000   0.00020   0.00020   2.63304
   R45        2.05674  -0.00018   0.00000  -0.00016  -0.00016   2.05658
   R46        2.62194   0.00017   0.00000   0.00035   0.00035   2.62230
   R47        2.05814   0.00001   0.00000   0.00009   0.00009   2.05823
   R48        2.05895   0.00001   0.00000   0.00007   0.00007   2.05902
   R49        2.05806   0.00002   0.00000   0.00015   0.00015   2.05821
   R50        2.07432   0.00004   0.00000   0.00016   0.00016   2.07447
   R51        2.06903   0.00008   0.00000   0.00025   0.00025   2.06927
   R52        2.07364   0.00005   0.00000   0.00013   0.00013   2.07377
    A1        1.92752  -0.00063   0.00000  -0.00554  -0.00496   1.92255
    A2        1.67276  -0.00003   0.00000  -0.00212  -0.00205   1.67071
    A3        2.01961  -0.00010   0.00000  -0.00240  -0.00261   2.01700
    A4        1.93847   0.00061   0.00000   0.00260   0.00170   1.94017
    A5        1.92667   0.00025   0.00000   0.00403   0.00414   1.93081
    A6        1.96616  -0.00011   0.00000   0.00265   0.00293   1.96909
    A7        1.31317   0.00118   0.00000   0.00513   0.00510   1.31827
    A8        1.85514   0.00030   0.00000   0.00154   0.00208   1.85721
    A9        1.92665  -0.00020   0.00000  -0.00126  -0.00165   1.92500
   A10        2.01141   0.00012   0.00000   0.00025  -0.00004   2.01137
   A11        1.85663  -0.00050   0.00000  -0.00219  -0.00223   1.85440
   A12        1.90268   0.00043   0.00000   0.00640   0.00632   1.90900
   A13        1.90452  -0.00017   0.00000  -0.00459  -0.00434   1.90018
   A14        2.13623   0.00034   0.00000   0.00264   0.00230   2.13853
   A15        2.05308   0.00002   0.00000  -0.00455  -0.00423   2.04885
   A16        2.09385  -0.00036   0.00000   0.00172   0.00142   2.09527
   A17        2.22748   0.00047   0.00000  -0.00049  -0.00049   2.22699
   A18        2.03853  -0.00025   0.00000   0.00022   0.00022   2.03875
   A19        2.01706  -0.00022   0.00000   0.00024   0.00024   2.01731
   A20        1.94330   0.00046   0.00000   0.05162   0.04169   1.98499
   A21        2.16084   0.00014   0.00000   0.04978   0.04307   2.20391
   A22        1.94199   0.00102   0.00000   0.05282   0.04290   1.98489
   A23        2.11742  -0.00010   0.00000   0.01256   0.01265   2.13008
   A24        2.09853   0.00008   0.00000  -0.01035  -0.01045   2.08808
   A25        2.06489   0.00003   0.00000  -0.00123  -0.00135   2.06355
   A26        2.08098   0.00004   0.00000  -0.00049  -0.00047   2.08050
   A27        2.10804  -0.00004   0.00000   0.00009   0.00008   2.10813
   A28        2.09415  -0.00001   0.00000   0.00040   0.00039   2.09454
   A29        2.10488   0.00013   0.00000  -0.00020  -0.00011   2.10477
   A30        2.09589   0.00013   0.00000   0.00589   0.00536   2.10125
   A31        2.08144  -0.00026   0.00000  -0.00616  -0.00577   2.07567
   A32        2.11156   0.00010   0.00000   0.00165   0.00166   2.11322
   A33        2.07146   0.00009   0.00000  -0.00118  -0.00119   2.07027
   A34        2.10017  -0.00019   0.00000  -0.00047  -0.00048   2.09969
   A35        2.09863  -0.00007   0.00000  -0.00056  -0.00050   2.09814
   A36        2.10009   0.00004   0.00000   0.00024   0.00022   2.10031
   A37        2.08441   0.00003   0.00000   0.00030   0.00027   2.08468
   A38        2.10485  -0.00023   0.00000   0.00077   0.00072   2.10556
   A39        2.10325  -0.00004   0.00000  -0.00086  -0.00083   2.10243
   A40        2.07483   0.00027   0.00000   0.00007   0.00009   2.07492
   A41        2.16815   0.00071   0.00000   0.01382   0.01292   2.18107
   A42        1.89278  -0.00017   0.00000  -0.00113  -0.00115   1.89163
   A43        1.27786  -0.00024   0.00000   0.00271   0.00306   1.28093
   A44        1.91386  -0.00014   0.00000  -0.00193  -0.00151   1.91235
   A45        2.24713  -0.00006   0.00000   0.00182   0.00167   2.24880
   A46        1.87385  -0.00015   0.00000  -0.01519  -0.01529   1.85856
   A47        1.99511  -0.00090   0.00000  -0.00741  -0.00781   1.98731
   A48        2.12787  -0.00001   0.00000  -0.00120  -0.00120   2.12667
   A49        2.07031   0.00002   0.00000   0.00099   0.00099   2.07130
   A50        2.08429  -0.00000   0.00000   0.00021   0.00021   2.08450
   A51        2.08926  -0.00000   0.00000   0.00013   0.00013   2.08939
   A52        2.09725   0.00002   0.00000  -0.00000  -0.00000   2.09725
   A53        2.09667  -0.00002   0.00000  -0.00012  -0.00012   2.09654
   A54        2.09893   0.00003   0.00000   0.00012   0.00012   2.09904
   A55        2.10027   0.00008   0.00000  -0.00016  -0.00016   2.10010
   A56        2.08399  -0.00011   0.00000   0.00005   0.00005   2.08404
   A57        2.09943  -0.00002   0.00000  -0.00034  -0.00034   2.09909
   A58        2.08510   0.00006   0.00000   0.00063   0.00063   2.08573
   A59        2.09864  -0.00003   0.00000  -0.00029  -0.00029   2.09835
   A60        2.09715   0.00001   0.00000   0.00016   0.00016   2.09731
   A61        2.09684  -0.00001   0.00000  -0.00010  -0.00010   2.09674
   A62        2.08920   0.00000   0.00000  -0.00007  -0.00007   2.08913
   A63        2.09722  -0.00001   0.00000  -0.00027  -0.00027   2.09695
   A64        2.09756   0.00002   0.00000   0.00013   0.00013   2.09769
   A65        2.08841  -0.00001   0.00000   0.00013   0.00013   2.08854
   A66        2.14731  -0.00011   0.00000   0.00026   0.00026   2.14758
   A67        2.08173   0.00013   0.00000   0.00005   0.00005   2.08179
   A68        2.05350  -0.00002   0.00000  -0.00027  -0.00027   2.05322
   A69        2.05432   0.00003   0.00000  -0.00007  -0.00007   2.05425
   A70        2.10507   0.00009   0.00000   0.00038   0.00038   2.10545
   A71        2.12377  -0.00012   0.00000  -0.00032  -0.00032   2.12345
   A72        2.11077   0.00010   0.00000   0.00018   0.00018   2.11095
   A73        2.08646   0.00002   0.00000  -0.00161  -0.00161   2.08486
   A74        2.08578  -0.00013   0.00000   0.00139   0.00139   2.08717
   A75        2.11414  -0.00005   0.00000   0.00003   0.00003   2.11417
   A76        2.08201   0.00004   0.00000   0.00027   0.00027   2.08228
   A77        2.08696   0.00001   0.00000  -0.00029  -0.00029   2.08668
   A78        2.11518  -0.00002   0.00000   0.00006   0.00006   2.11525
   A79        2.08453  -0.00001   0.00000  -0.00015  -0.00015   2.08438
   A80        2.08347   0.00002   0.00000   0.00009   0.00009   2.08355
   A81        2.11773  -0.00004   0.00000   0.00012   0.00012   2.11785
   A82        2.08642   0.00004   0.00000   0.00001   0.00001   2.08643
   A83        2.07895  -0.00000   0.00000  -0.00014  -0.00014   2.07882
   A84        1.93535   0.00003   0.00000   0.00042   0.00042   1.93577
   A85        1.94351   0.00000   0.00000  -0.00020  -0.00020   1.94331
   A86        1.93762   0.00003   0.00000   0.00036   0.00036   1.93798
   A87        1.88628  -0.00003   0.00000  -0.00040  -0.00040   1.88588
   A88        1.87041  -0.00001   0.00000   0.00013   0.00013   1.87054
   A89        1.88806  -0.00003   0.00000  -0.00033  -0.00033   1.88773
    D1        1.87260   0.00049   0.00000  -0.00464  -0.00540   1.86720
    D2       -0.13576   0.00001   0.00000  -0.00495  -0.00492  -0.14068
    D3       -2.20605   0.00020   0.00000  -0.00587  -0.00613  -2.21219
    D4        1.27841   0.00044   0.00000  -0.00401  -0.00376   1.27465
    D5       -2.99832  -0.00009   0.00000  -0.00638  -0.00607  -3.00439
    D6       -0.83119  -0.00040   0.00000  -0.01340  -0.01329  -0.84447
    D7        3.11218   0.00038   0.00000  -0.00800  -0.00783   3.10435
    D8       -1.16455  -0.00014   0.00000  -0.01036  -0.01013  -1.17469
    D9        1.00258  -0.00045   0.00000  -0.01739  -0.01735   0.98523
   D10       -0.97719   0.00087   0.00000   0.00034   0.00034  -0.97684
   D11        1.02927   0.00034   0.00000  -0.00202  -0.00196   1.02730
   D12       -3.08678   0.00004   0.00000  -0.00904  -0.00918  -3.09597
   D13        2.34571  -0.00011   0.00000   0.01096   0.01106   2.35677
   D14       -1.65145   0.00021   0.00000   0.02082   0.02079  -1.63066
   D15        0.14935   0.00002   0.00000   0.00542   0.00539   0.15475
   D16        0.34633   0.00043   0.00000   0.01735   0.01704   0.36338
   D17        2.63236   0.00074   0.00000   0.02721   0.02678   2.65914
   D18       -1.85002   0.00056   0.00000   0.01181   0.01138  -1.83864
   D19       -1.82529  -0.00028   0.00000   0.00803   0.00802  -1.81727
   D20        0.46073   0.00003   0.00000   0.01789   0.01775   0.47849
   D21        2.26154  -0.00015   0.00000   0.00249   0.00236   2.26389
   D22        2.61630   0.00022   0.00000  -0.00051  -0.00070   2.61559
   D23       -0.56623   0.00020   0.00000  -0.00034  -0.00053  -0.56676
   D24       -1.46193  -0.00051   0.00000  -0.00659  -0.00607  -1.46800
   D25        1.63873  -0.00054   0.00000  -0.00642  -0.00590   1.63283
   D26        0.71617   0.00040   0.00000   0.00189   0.00157   0.71774
   D27       -2.46635   0.00037   0.00000   0.00206   0.00174  -2.46461
   D28        0.18428  -0.00003   0.00000   0.00604   0.00591   0.19018
   D29        2.09164   0.00049   0.00000  -0.03002  -0.02934   2.06230
   D30       -1.05772   0.00046   0.00000  -0.05769  -0.05672  -1.11443
   D31        0.00813  -0.00029   0.00000  -0.03687  -0.03667  -0.02855
   D32       -3.14123  -0.00032   0.00000  -0.06454  -0.06405   3.07790
   D33       -2.01284   0.00017   0.00000  -0.03526  -0.03509  -2.04794
   D34        1.12098   0.00014   0.00000  -0.06293  -0.06247   1.05851
   D35       -0.08520  -0.00006   0.00000  -0.00044  -0.00034  -0.08554
   D36        3.03930   0.00003   0.00000  -0.00209  -0.00199   3.03731
   D37        3.06433  -0.00004   0.00000   0.02788   0.02777   3.09210
   D38       -0.09435   0.00005   0.00000   0.02623   0.02612  -0.06823
   D39       -2.71636  -0.00161   0.00000  -0.10451  -0.10570  -2.82205
   D40       -0.32675   0.00101   0.00000   0.12488   0.12632  -0.20044
   D41        0.41767  -0.00163   0.00000  -0.13148  -0.13236   0.28531
   D42        2.80727   0.00099   0.00000   0.09792   0.09965   2.90692
   D43       -0.81385  -0.00018   0.00000   0.00956   0.00956  -0.80429
   D44        2.36711  -0.00012   0.00000   0.00822   0.00822   2.37533
   D45        2.34465  -0.00027   0.00000   0.01120   0.01120   2.35585
   D46       -0.75757  -0.00021   0.00000   0.00985   0.00985  -0.74772
   D47        0.99817  -0.00131   0.00000  -0.11197  -0.11345   0.88473
   D48       -2.21810  -0.00115   0.00000  -0.09642  -0.09833  -2.31643
   D49       -2.89493   0.00110   0.00000   0.11684   0.11811  -2.77682
   D50        0.17197   0.00127   0.00000   0.13239   0.13324   0.30521
   D51        3.10242   0.00003   0.00000   0.01635   0.01576   3.11817
   D52        0.00873   0.00006   0.00000   0.02805   0.02725   0.03599
   D53        0.03411  -0.00013   0.00000   0.00148   0.00123   0.03534
   D54       -3.05957  -0.00010   0.00000   0.01319   0.01272  -3.04685
   D55       -3.08048  -0.00009   0.00000  -0.01599  -0.01534  -3.09581
   D56        0.06312  -0.00010   0.00000  -0.01393  -0.01347   0.04965
   D57       -0.01135   0.00007   0.00000  -0.00030  -0.00018  -0.01152
   D58        3.13224   0.00006   0.00000   0.00176   0.00170   3.13394
   D59        0.01721  -0.00007   0.00000   0.00183   0.00171   0.01891
   D60       -3.13511  -0.00003   0.00000   0.00022   0.00022  -3.13489
   D61       -3.13051  -0.00004   0.00000   0.00143   0.00138  -3.12913
   D62        0.00036   0.00001   0.00000  -0.00018  -0.00010   0.00026
   D63        0.00556  -0.00000   0.00000  -0.00064  -0.00065   0.00490
   D64        3.12245   0.00007   0.00000  -0.00170  -0.00152   3.12093
   D65       -3.12997  -0.00004   0.00000  -0.00024  -0.00033  -3.13029
   D66       -0.01307   0.00003   0.00000  -0.00130  -0.00120  -0.01427
   D67       -0.03164   0.00011   0.00000  -0.00106  -0.00086  -0.03250
   D68        3.13425   0.00004   0.00000  -0.00001   0.00001   3.13426
   D69        3.06243   0.00008   0.00000  -0.01234  -0.01189   3.05055
   D70       -0.05486   0.00002   0.00000  -0.01129  -0.01102  -0.06588
   D71       -1.00999   0.00009   0.00000   0.00690   0.00656  -1.00344
   D72        2.99562  -0.00022   0.00000  -0.00350  -0.00352   2.99210
   D73        0.65914   0.00032   0.00000   0.02439   0.02386   0.68300
   D74        2.17887   0.00011   0.00000   0.01829   0.01771   2.19658
   D75       -0.09871  -0.00020   0.00000   0.00789   0.00764  -0.09107
   D76       -2.43519   0.00034   0.00000   0.03578   0.03502  -2.40017
   D77       -0.01423   0.00004   0.00000  -0.00138  -0.00131  -0.01555
   D78        3.13799  -0.00001   0.00000   0.00021   0.00016   3.13815
   D79        3.12533   0.00004   0.00000  -0.00347  -0.00322   3.12211
   D80       -0.00563  -0.00000   0.00000  -0.00188  -0.00175  -0.00738
   D81       -0.16827   0.00022   0.00000  -0.00518  -0.00507  -0.17334
   D82       -2.27568  -0.00051   0.00000  -0.02525  -0.02430  -2.29998
   D83        1.65728   0.00001   0.00000  -0.00222  -0.00206   1.65522
   D84        3.11654  -0.00006   0.00000  -0.00048  -0.00048   3.11606
   D85       -0.02547  -0.00002   0.00000  -0.00095  -0.00095  -0.02642
   D86        0.01620  -0.00003   0.00000  -0.00067  -0.00067   0.01553
   D87       -3.12582   0.00001   0.00000  -0.00114  -0.00114  -3.12695
   D88       -3.11246   0.00006   0.00000   0.00056   0.00056  -3.11190
   D89        0.03610   0.00004   0.00000   0.00032   0.00032   0.03642
   D90       -0.01076   0.00003   0.00000   0.00069   0.00069  -0.01007
   D91        3.13781   0.00001   0.00000   0.00045   0.00045   3.13825
   D92        0.00521   0.00001   0.00000   0.00002   0.00002   0.00523
   D93       -3.13937  -0.00000   0.00000  -0.00050  -0.00050  -3.13987
   D94       -3.13420  -0.00002   0.00000  -0.00068  -0.00068  -3.13488
   D95        0.00440  -0.00003   0.00000  -0.00120  -0.00120   0.00320
   D96        0.00023  -0.00001   0.00000  -0.00000  -0.00000   0.00023
   D97        3.14083  -0.00001   0.00000  -0.00006  -0.00006   3.14078
   D98        3.13964   0.00002   0.00000   0.00069   0.00069   3.14033
   D99       -0.00294   0.00001   0.00000   0.00064   0.00064  -0.00230
   D100      -0.01100   0.00002   0.00000   0.00033   0.00033  -0.01067
   D101       3.13157   0.00003   0.00000   0.00039   0.00039   3.13196
   D102       3.13101  -0.00002   0.00000   0.00080   0.00080   3.13180
   D103      -0.00960  -0.00002   0.00000   0.00085   0.00085  -0.00875
   D104       0.00009  -0.00002   0.00000  -0.00036  -0.00036  -0.00027
   D105      -3.13853  -0.00001   0.00000   0.00016   0.00016  -3.13837
   D106       3.13466   0.00000   0.00000  -0.00012  -0.00012   3.13454
   D107      -0.00396   0.00001   0.00000   0.00040   0.00040  -0.00355
   D108       3.14008   0.00007   0.00000  -0.00013  -0.00013   3.13995
   D109      -0.02139  -0.00004   0.00000  -0.00241  -0.00241  -0.02380
   D110      -0.04028   0.00001   0.00000   0.00120   0.00120  -0.03908
   D111       3.08143  -0.00010   0.00000  -0.00108  -0.00108   3.08035
   D112       3.13984  -0.00006   0.00000  -0.00022  -0.00022   3.13963
   D113      -0.01472  -0.00003   0.00000   0.00091   0.00092  -0.01381
   D114       0.03551   0.00001   0.00000  -0.00150  -0.00150   0.03401
   D115      -3.11905   0.00003   0.00000  -0.00037  -0.00037  -3.11942
   D116      -0.01464   0.00001   0.00000   0.00003   0.00003  -0.01461
   D117       3.12881  -0.00002   0.00000   0.00014   0.00014   3.12895
   D118       3.13487   0.00003   0.00000   0.00035   0.00035   3.13521
   D119      -0.00487   0.00000   0.00000   0.00046   0.00046  -0.00441
   D120       0.00979   0.00001   0.00000  -0.00033  -0.00033   0.00947
   D121      -3.11792   0.00003   0.00000   0.00015   0.00015  -3.11777
   D122      -3.13980  -0.00001   0.00000  -0.00064  -0.00064  -3.14045
   D123       0.01567   0.00001   0.00000  -0.00017  -0.00017   0.01550
   D124      -1.07997  -0.00003   0.00000  -0.00221  -0.00221  -1.08218
   D125       3.10212  -0.00001   0.00000  -0.00185  -0.00185   3.10028
   D126       0.99724   0.00000   0.00000  -0.00154  -0.00154   0.99570
   D127       2.06985  -0.00001   0.00000  -0.00188  -0.00188   2.06798
   D128      -0.03124   0.00001   0.00000  -0.00152  -0.00152  -0.03275
   D129      -2.13612   0.00003   0.00000  -0.00121  -0.00121  -2.13733
   D130       0.01821  -0.00002   0.00000  -0.00030  -0.00030   0.01790
   D131      -3.13721  -0.00004   0.00000  -0.00077  -0.00077  -3.13798
   D132      -3.10351   0.00009   0.00000   0.00201   0.00201  -3.10150
   D133       0.02426   0.00007   0.00000   0.00154   0.00154   0.02580
   D134      -0.00838  -0.00002   0.00000   0.00090   0.00090  -0.00748
   D135       3.13135   0.00001   0.00000   0.00079   0.00079   3.13215
   D136      -3.13697  -0.00004   0.00000  -0.00024  -0.00023  -3.13720
   D137       0.00277  -0.00001   0.00000  -0.00035  -0.00035   0.00242
         Item               Value     Threshold  Converged?
 Maximum Force            0.005032     0.000450     NO 
 RMS     Force            0.000579     0.000300     NO 
 Maximum Displacement     0.294820     0.001800     NO 
 RMS     Displacement     0.054784     0.001200     NO 
 Predicted change in Energy=-7.905083D-04
 GradGradGradGradGradGradGradGradGradGradGradGradGradGradGradGradGradGrad

 Leave Link  103 at Fri Apr 11 04:20:46 2025, MaxMem= 16106127360 cpu:               3.1 elap:               0.2
 (Enter /cm/shared/apps/Gaussian/g16-C01/g16/l202.exe)
                          Input orientation:                          
 ---------------------------------------------------------------------
 Center     Atomic      Atomic             Coordinates (Angstroms)
 Number     Number       Type             X           Y           Z
 ---------------------------------------------------------------------
      1          6           0        0.743253    0.735339    0.788261
      2          8           0        0.135509    0.591084    2.018466
      3          6           0        0.086962   -0.202751   -0.240800
      4          1           0       -0.888870    0.226151   -0.470241
      5          9           0        0.816588   -0.191837   -1.447924
      6          6           0       -0.087091   -1.624836    0.208679
      7          6           0       -1.296425   -2.205208    0.322412
      8          7           0        1.071920   -2.362966    0.472526
      9          1           0        0.923653   -3.364683    0.482752
     10          6           0        2.380348   -1.991338    0.150372
     11          6           0        5.048942   -1.333214   -0.439566
     12          6           0        2.900996   -0.736891    0.489378
     13          6           0        3.229084   -2.914661   -0.467345
     14          6           0        4.550280   -2.595382   -0.751616
     15          6           0        4.215831   -0.408964    0.178533
     16          1           0        2.832889   -3.894209   -0.727001
     17          1           0        5.188093   -3.335236   -1.229917
     18          1           0        4.589834    0.576778    0.448909
     19          1           0        6.078189   -1.069521   -0.668419
     20          7           0        2.106559    0.203898    1.228507
     21          1           0        2.686119    0.996183    1.507079
     22          1           0        1.328364   -0.005768    2.161861
     23          6           0        0.809341    2.152361    0.253311
     24          6           0        0.827699    4.758468   -0.755322
     25          6           0        1.846031    2.577939   -0.578060
     26          6           0       -0.224298    3.035111    0.566802
     27          6           0       -0.215098    4.332534    0.064423
     28          6           0        1.858021    3.878043   -1.075062
     29          1           0        2.652219    1.897457   -0.842927
     30          1           0       -1.034078    2.703791    1.211814
     31          1           0       -1.024396    5.014188    0.317295
     32          1           0        2.675716    4.202242   -1.715116
     33          1           0        0.838053    5.774937   -1.143047
     34          6           0       -2.616644   -1.575182    0.142749
     35          6           0       -5.191702   -0.443703   -0.242032
     36          6           0       -2.956574   -0.340634    0.708104
     37          6           0       -3.605614   -2.250550   -0.589367
     38          6           0       -4.862467   -1.694244   -0.780269
     39          6           0       -4.218150    0.216003    0.508131
     40          1           0       -2.231334    0.181274    1.329419
     41          1           0       -3.376877   -3.222942   -1.023438
     42          1           0       -5.605815   -2.239609   -1.360970
     43          1           0       -4.449520    1.179931    0.959329
     44          6           0       -6.555793    0.151344   -0.463758
     45          1           0       -6.739574    0.322613   -1.532390
     46          1           0       -6.662270    1.108911    0.056609
     47          1           0       -7.343054   -0.523019   -0.103585
     48          1           0       -1.310907   -3.270420    0.559444
 ---------------------------------------------------------------------
                    Distance matrix (angstroms):
                    1          2          3          4          5
     1  C    0.000000
     2  O    1.379698   0.000000
     3  C    1.539382   2.395164   0.000000
     4  H    2.122952   2.715915   1.090343   0.000000
     5  F    2.421892   3.618383   1.410540   2.009768   0.000000
     6  C    2.568232   2.869701   1.501550   2.128364   2.369484
     7  C    3.608895   3.570194   2.498160   2.589576   3.413587
     8  N    3.131646   3.463121   2.479013   3.381869   2.909832
     9  H    4.115345   4.315979   3.349835   4.133706   3.715632
    10  C    3.243725   3.898459   2.934566   3.998776   2.870209
    11  C    4.932082   5.821226   5.093005   6.139232   4.498038
    12  C    2.629192   3.427761   2.955884   4.026338   2.897409
    13  C    4.591123   5.295254   4.156767   5.179020   3.767683
    14  C    5.287569   6.108774   5.089875   6.133887   4.494700
    15  C    3.706751   4.586336   4.155229   5.184810   3.774567
    16  H    5.300502   5.910271   4.626378   5.558307   4.277003
    17  H    6.356039   7.176112   6.067319   7.084495   5.388742
    18  H    3.864775   4.722787   4.621603   5.566325   4.292567
    19  H    5.817300   6.729963   6.068685   7.089284   5.390955
    20  N    1.528021   2.158468   2.530414   3.443666   2.997317
    21  H    2.087934   2.632723   3.353824   4.157317   3.693044
    22  H    1.666845   1.341528   2.711579   3.449330   3.650628
    23  C    1.516077   2.451002   2.512475   2.667909   2.896467
    24  C    4.309912   5.053723   5.042530   4.854872   4.998534
    25  C    2.545216   3.689908   3.307612   3.608631   3.080272
    26  C    2.504825   2.865320   3.351544   3.067144   3.944080
    27  C    3.792385   4.235523   4.555568   4.195499   4.880728
    28  C    3.819851   4.831259   4.526093   4.609504   4.217527
    29  H    2.766848   4.028401   3.369566   3.933379   2.846175
    30  H    2.685722   2.546008   3.437267   2.998182   4.345554
    31  H    4.653486   4.878854   5.363118   4.854265   5.797234
    32  H    4.692624   5.782106   5.317820   5.483182   4.778669
    33  H    5.397822   6.112370   6.091875   5.850125   5.974597
    34  C    4.128450   3.973080   3.056168   2.570167   4.028767
    35  C    6.138024   5.878760   5.284161   4.360636   6.133284
    36  C    3.853941   3.485129   3.191009   2.446455   4.348258
    37  C    5.452159   5.373237   4.236756   3.678170   4.952908
    38  C    6.307714   6.167285   5.197348   4.424196   5.912247
    39  C    4.996369   4.623434   4.389789   3.470075   5.416741
    40  H    3.073761   2.498935   2.826227   2.245662   4.140371
    41  H    5.993806   6.011391   4.661787   4.288641   5.191622
    42  H    7.333496   7.238523   6.149088   5.396567   6.741527
    43  H    5.214577   4.742468   4.892012   3.953681   5.950505
    44  C    7.428639   7.150408   6.655922   5.667421   7.445695
    45  H    7.845283   7.742572   6.967482   5.947117   7.574126
    46  H    7.450948   7.094140   6.881936   5.864212   7.738791
    47  H    8.232085   7.853231   7.438182   6.507856   8.276273
    48  H    4.507553   4.374023   3.464826   3.669383   4.246579
                    6          7          8          9         10
     6  C    0.000000
     7  C    1.346200   0.000000
     8  N    1.399200   2.378336   0.000000
     9  H    2.030711   2.509748   1.012682   0.000000
    10  C    2.495192   3.687004   1.397811   2.029412   0.000000
    11  C    5.184988   6.450168   4.208207   4.689941   2.811147
    12  C    3.129840   4.449963   2.447431   3.288649   1.399870
    13  C    3.621833   4.648362   2.416832   2.533814   1.398017
    14  C    4.834184   5.957326   3.694797   3.907417   2.426325
    15  C    4.471510   5.799325   3.713318   4.434778   2.423572
    16  H    3.814687   4.583145   2.623848   2.321439   2.143710
    17  H    5.729101   6.762815   4.559222   4.595601   3.405098
    18  H    5.174789   6.511796   4.584580   5.383042   3.400908
    19  H    6.252068   7.527048   5.295043   5.758663   3.897972
    20  N    3.032559   4.266743   2.868932   3.832777   2.460975
    21  H    4.030667   5.245283   3.867792   4.813801   3.295365
    22  H    2.905136   3.887239   2.911357   3.776971   3.015833
    23  C    3.882371   4.840190   4.528265   5.522996   4.432709
    24  C    6.520177   7.359769   7.230634   8.217518   6.985047
    25  C    4.692466   5.793477   5.110334   6.106623   4.657724
    26  C    4.675701   5.354449   5.552324   6.502478   5.676512
    27  C    5.960491   6.631583   6.830277   7.792233   6.836306
    28  C    5.976046   6.993526   6.477899   7.467054   6.018650
    29  H    4.584348   5.812200   4.730641   5.695216   4.022845
    30  H    4.543135   4.995812   5.536588   6.417992   5.901627
    31  H    6.705742   7.224521   7.670792   8.603938   7.790863
    32  H    6.729705   7.809279   7.103513   8.072094   6.475162
    33  H    7.578898   8.389654   8.300015   9.283491   8.022882
    34  C    2.530898   1.473835   3.786141   3.981409   5.014297
    35  C    5.258828   4.312155   6.589927   6.815791   7.738547
    36  C    3.183163   2.526161   4.513767   4.924613   5.614145
    37  C    3.661748   2.483093   4.797873   4.785916   6.037065
    38  C    4.877197   3.767446   6.101938   6.153436   7.308402
    39  C    4.532550   3.799109   5.885337   6.265787   6.967103
    40  H    3.019249   2.753800   4.256631   4.821265   5.232400
    41  H    3.859371   2.678689   4.771715   4.558866   6.003359
    42  H    5.770446   4.626640   6.925971   6.877431   8.131703
    43  H    5.240322   4.669779   6.578404   7.053483   7.573536
    44  C    6.741742   5.816559   8.085815   8.318681   9.209933
    45  H    7.146986   6.281564   8.500086   8.739680   9.558192
    46  H    7.122462   6.312395   8.487910   8.817078   9.559774
    47  H    7.345782   6.290704   8.633024   8.761124   9.836921
    48  H    2.080554   1.091361   2.551254   2.237862   3.927946
                   11         12         13         14         15
    11  C    0.000000
    12  C    2.414997   0.000000
    13  C    2.411147   2.401175   0.000000
    14  C    1.392518   2.777444   1.388636   0.000000
    15  C    1.389373   1.390307   2.769359   2.399470   0.000000
    16  H    3.398854   3.384209   1.088074   2.153367   3.857390
    17  H    2.156875   3.864995   2.143856   1.087640   3.389999
    18  H    2.155978   2.139986   3.857631   3.391966   1.088425
    19  H    1.086856   3.397895   3.400349   2.160944   2.149892
    20  N    3.715212   1.436150   3.723088   4.210538   2.434559
    21  H    3.846876   2.021246   4.414506   4.634236   2.465663
    22  H    4.729930   2.409338   4.357421   5.057192   3.526135
    23  C    5.532046   3.574707   5.661203   6.127445   4.262647
    24  C    7.418031   6.003899   8.045277   8.242374   6.249310
    25  C    5.057167   3.638746   5.665134   5.840063   3.887155
    26  C    6.921135   4.899128   6.956659   7.499152   5.632687
    27  C    7.750150   5.965710   8.041579   8.448122   6.490605
    28  C    6.143536   4.983261   6.956289   7.018412   5.050663
    29  H    4.042798   2.962553   4.861103   4.878174   2.967801
    30  H    7.485159   5.276838   7.249906   7.944895   6.190191
    31  H    8.817471   6.965144   9.031855   9.493427   7.542534
    32  H    6.156339   5.413463   7.246617   7.116883   5.217383
    33  H    8.291700   7.023137   9.037850   9.164938   7.169142
    34  C    7.691479   5.591710   6.028179   7.294210   6.931382
    35  C   10.281101   8.130970   8.778726   9.989776   9.416994
    36  C    8.148045   5.875030   6.802180   7.972925   7.192253
    37  C    8.704326   6.766892   6.867971   8.164793   8.071934
    38  C    9.923833   7.924638   8.189050   9.455828   9.218826
    39  C    9.443368   7.182659   8.137192   9.293881   8.463525
    40  H    7.643651   5.281051   6.529114   7.617796   6.575626
    41  H    8.654849   6.919591   6.636490   7.956604   8.186112
    42  H   10.732865   8.834465   8.905599  10.180577  10.108712
    43  H    9.924393   7.610856   8.818278   9.908416   8.844351
    44  C   11.699333   9.546114  10.253985  11.444310  10.805294
    45  H   11.954294   9.907102  10.535103  11.686963  11.112307
    46  H   11.973414   9.749375  10.691236  11.836228  10.984165
    47  H   12.422998  10.263426  10.845385  12.089915  11.562891
    48  H    6.722981   4.915669   4.668231   6.043846   6.235212
                   16         17         18         19         20
    16  H    0.000000
    17  H    2.472320   0.000000
    18  H    4.945640   4.298864   0.000000
    19  H    4.302821   2.498203   2.484738   0.000000
    20  N    4.598483   5.297657   2.629347   4.581895   0.000000
    21  H    5.378530   5.701949   2.218052   4.528362   1.020396
    22  H    5.072385   6.122665   3.729712   5.630532   1.233165
    23  C    6.451106   7.175456   4.100347   6.244267   2.535802
    24  C    8.882027   9.205777   5.752422   7.844784   5.129831
    25  C    6.548646   6.823484   3.547923   5.587779   2.994600
    26  C    7.683475   8.550059   5.406770   7.622015   3.726461
    27  C    8.808852   9.469133   6.110720   8.326146   4.877583
    28  C    7.840881   7.946368   4.547927   6.515640   4.343678
    29  H    5.795643   5.827649   2.677197   4.535490   2.730701
    30  H    7.889616   9.008181   6.060907   8.267859   4.014143
    31  H    9.763644  10.521491   7.157339   9.403715   5.811375
    32  H    8.158039   7.959965   4.635822   6.361123   4.997561
    33  H    9.881541  10.095824   6.605379   8.633128   6.186263
    34  C    5.985963   8.117630   7.527150   8.747216   5.162619
    35  C    8.748443  10.820214   9.858865  11.295304   7.473050
    36  C    6.943003   8.891522   7.606385   9.168043   5.118852
    37  C    6.646419   8.883476   8.731390   9.755876   6.477492
    38  C    8.003823  10.193567   9.798695  10.959048   7.497029
    39  C    8.254486  10.203408   8.815568  10.442769   6.365613
    40  H    6.817974   8.600229   6.889125   8.637361   4.339125
    41  H    6.252973   8.568195   8.948417   9.703686   6.847083
    42  H    8.622722  10.850162  10.731214  11.762851   8.494517
    43  H    9.034604  10.865685   9.073821  10.887710   6.633797
    44  C   10.226590  12.274450  11.191021  12.694483   8.826260
    45  H   10.491057  12.479607  11.504157  12.922056   9.267724
    46  H   10.761194  12.721505  11.271508  12.945675   8.892960
    47  H   10.737941  12.892124  11.996192  13.444235   9.570688
    48  H    4.383503   6.741144   7.044991   7.807070   4.919106
                   21         22         23         24         25
    21  H    0.000000
    22  H    1.810012   0.000000
    23  C    2.535937   2.927366   0.000000
    24  C    4.767281   5.608793   2.794542   0.000000
    25  C    2.748727   3.801405   1.395357   2.413116   0.000000
    26  C    3.675850   3.768543   1.394967   2.413436   2.409560
    27  C    4.650758   5.059879   2.416258   1.393136   2.782021
    28  C    3.957058   5.083522   2.417081   1.392460   1.391915
    29  H    2.517135   3.795209   2.159379   3.394397   1.087727
    30  H    4.104019   3.718257   2.149650   3.399638   3.393305
    31  H    5.597130   5.842761   3.399520   2.155495   3.869926
    32  H    4.545488   5.878236   3.400010   2.155402   2.149334
    33  H    5.768449   6.676779   3.882486   1.087956   3.399416
    34  C    6.049182   4.701378   5.064008   7.265339   6.138684
    35  C    8.197117   6.962884   6.557243   7.972405   7.666350
    36  C    5.853667   4.537206   4.539160   6.516377   5.765180
    37  C    7.383919   6.078852   6.291865   8.295067   7.282504
    38  C    8.333757   7.059283   6.930661   8.603261   7.955902
    39  C    7.019651   5.792048   5.393522   6.905860   6.597943
    40  H    4.987683   3.660518   3.780066   5.886810   5.099743
    41  H    7.807973   6.529596   6.931695   9.025145   7.818398
    42  H    9.351589   8.092170   7.940373   9.525229   8.907958
    43  H    7.158989   6.019626   5.394413   6.602651   6.629627
    44  C    9.487407   8.311347   7.665733   8.707845   8.745975
    45  H    9.926517   8.879580   7.970120   8.805922   8.928038
    46  H    9.460916   8.338154   7.546684   8.371268   8.657484
    47  H   10.270663   8.977377   8.587583   9.750902   9.709808
    48  H    5.922679   4.493489   5.830585   8.412210   6.742660
                   26         27         28         29         30
    26  C    0.000000
    27  C    1.391321   0.000000
    28  C    2.782500   2.408902   0.000000
    29  H    3.399404   3.869676   2.146476   0.000000
    30  H    1.086994   2.154074   3.869484   4.296618   0.000000
    31  H    2.149222   1.087916   3.396735   4.957583   2.477537
    32  H    3.870327   3.397137   1.087842   2.464407   4.957302
    33  H    3.399827   2.155839   2.154800   4.291401   4.299092
    34  C    5.211328   6.377669   7.158446   6.386838   4.685832
    35  C    6.118125   6.904559   8.310837   8.207875   5.413522
    36  C    4.345221   5.456052   6.645091   6.234846   3.635689
    37  C    6.380301   7.433709   8.224771   7.512040   5.865368
    38  C    6.759734   7.657257   8.735115   8.329151   6.161791
    39  C    4.888933   5.759091   7.268899   7.201016   4.101533
    40  H    3.571297   4.785225   6.014187   5.613685   2.794700
    41  H    7.185460   8.262294   8.822177   7.912084   6.753608
    42  H    7.778155   8.618853   9.654856   9.250881   7.208134
    43  H    4.631227   5.354445   7.155670   7.361907   3.748485
    44  C    7.033206   7.613523   9.222485   9.379775   6.309664
    45  H    7.362952   7.822919   9.314980   9.547841   6.764122
    46  H    6.739289   7.208177   9.030178   9.390989   5.962774
    47  H    7.986639   8.626261  10.245628  10.310714   7.207341
    48  H    6.398475   7.697450   7.988381   6.661829   6.016096
                   31         32         33         34         35
    31  H    0.000000
    32  H    4.298928   0.000000
    33  H    2.485972   2.485485   0.000000
    34  C    6.781262   8.052289   8.222679   0.000000
    35  C    6.889692   9.254785   8.708689   2.838878   0.000000
    36  C    5.706151   7.631016   7.431431   1.399745   2.430881
    37  C    7.762805   9.075293   9.190277   1.403631   2.429200
    38  C    7.806312   9.615960   9.402989   2.431021   1.400696
    39  C    5.767067   8.267909   7.693721   2.430364   1.394905
    40  H    5.083125   7.036797   6.842755   2.154480   3.409375
    41  H    8.670758   9.604460   9.936889   2.157095   3.410037
    42  H    8.742056  10.497933  10.286101   3.411419   2.156105
    43  H    5.181236   8.188773   7.313857   3.408355   2.151811
    44  C    7.406325  10.158564   9.314247   4.343460   1.504655
    45  H    7.622038  10.184919   9.343439   4.838003   2.155962
    46  H    6.863291   9.995282   8.914360   4.855807   2.159251
    47  H    8.412090  11.193788  10.376669   4.848369   2.157261
    48  H    8.293096   8.769690   9.451719   2.180003   4.867572
                   36         37         38         39         40
    36  C    0.000000
    37  C    2.398430   0.000000
    38  C    2.771272   1.387660   0.000000
    39  C    1.393344   2.768318   2.392522   0.000000
    40  H    1.088298   3.388827   3.858913   2.150153   0.000000
    41  H    3.388597   1.089167   2.145466   3.857432   4.293819
    42  H    3.860784   2.143897   1.089588   3.383664   4.948332
    43  H    2.145721   3.857309   3.384909   1.089159   2.460616
    44  C    3.817026   3.806367   2.524625   2.532454   4.681595
    45  H    4.446437   4.163192   2.856034   3.245408   5.341737
    46  H    4.032097   4.587636   3.434725   2.641000   4.702526
    47  H    4.464674   4.145938   2.825417   3.268850   5.355298
    48  H    3.363623   2.761445   4.110077   4.539805   3.654344
                   41         42         43         44         45
    41  H    0.000000
    42  H    2.459479   0.000000
    43  H    4.946434   4.291160   0.000000
    44  C    4.669535   2.724721   2.742181   0.000000
    45  H    4.913016   2.807094   3.491132   1.097763   0.000000
    46  H    5.543037   3.786583   2.390860   1.095013   1.774587
    47  H    4.885312   2.746943   3.521700   1.097393   1.766569
    48  H    2.603075   4.816305   5.460441   6.345411   6.837841
                   46         47         48
    46  H    0.000000
    47  H    1.775480   0.000000
    48  H    6.933142   6.661427   0.000000
 Stoichiometry    C23H21FN2O
 Framework group  C1[X(C23H21FN2O)]
 Deg. of freedom   138
 Full point group                 C1      NOp   1
 RotChk:  IX=0 Diff= 7.86D-03
 Largest Abelian subgroup         C1      NOp   1
 Largest concise Abelian subgroup C1      NOp   1
                         Standard orientation:                         
 ---------------------------------------------------------------------
 Center     Atomic      Atomic             Coordinates (Angstroms)
 Number     Number       Type             X           Y           Z
 ---------------------------------------------------------------------
      1          6           0        0.752686    0.724058    0.782933
      2          8           0        0.143270    0.584969    2.012906
      3          6           0        0.085593   -0.204772   -0.247580
      4          1           0       -0.885192    0.235771   -0.476376
      5          9           0        0.815335   -0.200465   -1.454676
      6          6           0       -0.104959   -1.625433    0.199707
      7          6           0       -1.320946   -2.191913    0.312529
      8          7           0        1.045405   -2.377362    0.462435
      9          1           0        0.885528   -3.377306    0.471117
     10          6           0        2.358066   -2.020440    0.140872
     11          6           0        5.034133   -1.392407   -0.448013
     12          6           0        2.893217   -0.772640    0.481816
     13          6           0        3.196054   -2.952594   -0.478252
     14          6           0        4.520875   -2.648224   -0.762012
     15          6           0        4.211778   -0.459508    0.171495
     16          1           0        2.788533   -3.927080   -0.739421
     17          1           0        5.150079   -3.394690   -1.241442
     18          1           0        4.597180    0.521413    0.443394
     19          1           0        6.066376   -1.140317   -0.676445
     20          7           0        2.109722    0.176162    1.222380
     21          1           0        2.698424    0.961242    1.502179
     22          1           0        1.329117   -0.025899    2.155399
     23          6           0        0.835223    2.141039    0.250165
     24          6           0        0.883842    4.748306   -0.754456
     25          6           0        1.876808    2.555842   -0.580534
     26          6           0       -0.188117    3.035235    0.565000
     27          6           0       -0.163853    4.333235    0.064618
     28          6           0        1.903892    3.856483   -1.075535
     29          1           0        2.675057    1.866464   -0.846437
     30          1           0       -1.001707    2.712338    1.209489
     31          1           0       -0.965198    5.023841    0.318527
     32          1           0        2.725313    4.172160   -1.715078
     33          1           0        0.905998    5.765183   -1.140616
     34          6           0       -2.633763   -1.546340    0.133817
     35          6           0       -5.195512   -0.384478   -0.249261
     36          6           0       -2.959369   -0.308804    0.701066
     37          6           0       -3.630477   -2.209065   -0.599352
     38          6           0       -4.880786   -1.637925   -0.789417
     39          6           0       -4.214397    0.262735    0.501932
     40          1           0       -2.228144    0.203700    1.323194
     41          1           0       -3.413020   -3.183375   -1.034916
     42          1           0       -5.630391   -2.173736   -1.370967
     43          1           0       -4.434585    1.228587    0.954609
     44          6           0       -6.552602    0.226691   -0.470090
     45          1           0       -6.734349    0.401724   -1.538460
     46          1           0       -6.647981    1.184627    0.051748
     47          1           0       -7.347643   -0.439049   -0.110967
     48          1           0       -1.347791   -3.257249    0.547921
 ---------------------------------------------------------------------
 Rotational constants (GHZ):           0.2680552           0.1432396           0.1021461
 Leave Link  202 at Fri Apr 11 04:20:46 2025, MaxMem= 16106127360 cpu:               0.3 elap:               0.0
 (Enter /cm/shared/apps/Gaussian/g16-C01/g16/l301.exe)
 Basis read from rwf:  (5D, 7F)
 No pseudopotential information found on rwf file.
 There are   864 symmetry adapted cartesian basis functions of A   symmetry.
 There are   810 symmetry adapted basis functions of A   symmetry.
   810 basis functions,  1203 primitive gaussians,   864 cartesian basis functions
    95 alpha electrons       95 beta electrons
       nuclear repulsion energy      2418.4913160233 Hartrees.
 IExCor= 4639 DFT=T Ex+Corr=wB97XD ExCW=0 ScaHFX=  1.000000
 ScaDFX=  1.000000  1.000000  1.000000  1.000000 ScalE2=  1.000000  1.000000
 IRadAn=      5 IRanWt=     -1 IRanGd=            0 ICorTp=0 IEmpDi=121
 HFx  wShort=  0.000000 wLong=  0.200000 cFull=  0.222036 cShort=  0.000000 cLong=  0.777964
 DFx  wShort=  0.000000 wLong=  0.200000 cFull=  0.000000 cShort=  0.000000 cLong=  1.000000
 NAtoms=   48 NActive=   48 NUniq=   48 SFac= 1.00D+00 NAtFMM=   60 NAOKFM=F Big=F
 Integral buffers will be    131072 words long.
 Raffenetti 2 integral format.
 Two-electron integral symmetry is turned on.
 R6Disp:  Grimme-D2 Dispersion energy=       -0.0406984769 Hartrees.
 Nuclear repulsion after empirical dispersion term =     2418.4506175464 Hartrees.
 No density basis found on file    724.
 ------------------------------------------------------------------------------
 Polarizable Continuum Model (PCM)
 =================================
 Model                : PCM.
 Atomic radii         : SMD-Coulomb.
 Polarization charges : Total charges.
 Charge compensation  : None.
 Solution method      : Matrix inversion.
 Cavity type          : VdW (van der Waals Surface) (Alpha=1.000).
 Cavity algorithm     : GePol (No added spheres)
                        Default sphere list used, NSphG=   48.
                        Lebedev-Laikov grids with approx.  5.0 points / Ang**2.
                        Smoothing algorithm: York/Karplus (Gamma=1.0000).
                        Polarization charges: spherical gaussians, with
                                              point-specific exponents (IZeta= 3).
                        Self-potential: point-specific (ISelfS= 7).
                        Self-field    : sphere-specific E.n sum rule (ISelfD= 2).
 1st derivatives      : Analytical E(r).r(x)/FMM algorithm (CHGder, D1EAlg=3).
                        Cavity 1st derivative terms included.
 Solvent              : Ethanol, Eps=  24.852000 Eps(inf)=   1.852593
 ------------------------------------------------------------------------------
 GePol: Number of generator spheres                  =      48
 GePol: Total number of spheres                      =      48
 GePol: Number of exposed spheres                    =      48 (100.00%)
 GePol: Number of points                             =    3440
 GePol: Average weight of points                     =       0.11
 GePol: Minimum weight of points                     =   0.44D-11
 GePol: Maximum weight of points                     =    0.21501
 GePol: Number of points with low weight             =     204
 GePol: Fraction of low-weight points (<1% of avg)   =       5.93%
 GePol: Cavity surface area                          =    378.546 Ang**2
 GePol: Cavity volume                                =    367.700 Ang**3
 ------------------------------------------------------------------------------
 Atomic radii for non-electrostatic terms: SMD-CDS.
 ------------------------------------------------------------------------------
 PCM non-electrostatic energy =        -0.0033312236 Hartrees.
 Nuclear repulsion after PCM non-electrostatic terms =     2418.4472863228 Hartrees.
 Leave Link  301 at Fri Apr 11 04:20:46 2025, MaxMem= 16106127360 cpu:               0.4 elap:               0.1
 (Enter /cm/shared/apps/Gaussian/g16-C01/g16/l302.exe)
 NPDir=0 NMtPBC=     1 NCelOv=     1 NCel=       1 NClECP=     1 NCelD=      1
         NCelK=      1 NCelE2=     1 NClLst=     1 CellRange=     0.0.
 One-electron integrals computed using PRISM.
 One-electron integral symmetry used in STVInt
 NBasis=   810 RedAO= T EigKep=  1.07D-06  NBF=   810
 NBsUse=   804 1.00D-06 EigRej=  9.56D-07 NBFU=   804
 Precomputing XC quadrature grid using
 IXCGrd= 4 IRadAn=           5 IRanWt=          -1 IRanGd=           0 AccXCQ= 0.00D+00.
 Generated NRdTot=       0 NPtTot=           0 NUsed=           0 NTot=          32
 NSgBfM=   857   857   857   857   857 MxSgAt=    48 MxSgA2=    48.
 Leave Link  302 at Fri Apr 11 04:20:48 2025, MaxMem= 16106127360 cpu:              27.9 elap:               2.5
 (Enter /cm/shared/apps/Gaussian/g16-C01/g16/l303.exe)
 DipDrv:  MaxL=1.
 Leave Link  303 at Fri Apr 11 04:20:48 2025, MaxMem= 16106127360 cpu:               0.8 elap:               0.2
 (Enter /cm/shared/apps/Gaussian/g16-C01/g16/l401.exe)
 Initial guess from the checkpoint file:  "4_to_5_TS1.chk"
 B after Tr=    -0.000000    0.000000   -0.000000
         Rot=    0.999996   -0.001503    0.001262   -0.002033 Ang=  -0.32 deg.
 Guess basis will be translated and rotated to current coordinates.
 JPrj=2 DoOrth=T DoCkMO=T.
 Generating alternative initial guess.
 ExpMin= 2.65D-02 ExpMax= 2.93D+03 ExpMxC= 4.41D+02 IAcc=3 IRadAn=         5 AccDes= 0.00D+00
 Harris functional with IExCor= 4639 and IRadAn=       5 diagonalized for initial guess.
 HarFok:  IExCor= 4639 AccDes= 0.00D+00 IRadAn=         5 IDoV= 1 UseB2=F ITyADJ=14
 ICtDFT=  3500011 ScaDFX=  1.000000  1.000000  1.000000  1.000000
 FoFCou: FMM=F IPFlag=           0 FMFlag=      100000 FMFlg1=           0
         NFxFlg=           0 DoJE=T BraDBF=F KetDBF=T FulRan=T
         wScrn=  0.000000 ICntrl=       500 IOpCl=  0 I1Cent=   200000004 NGrid=           0
         NMat0=    1 NMatS0=      1 NMatT0=    0 NMatD0=    1 NMtDS0=    0 NMtDT0=    0
 Petite list used in FoFCou.
 Harris En= -1122.26623857494    
 Leave Link  401 at Fri Apr 11 04:20:59 2025, MaxMem= 16106127360 cpu:             292.1 elap:              10.6
 (Enter /cm/shared/apps/Gaussian/g16-C01/g16/l502.exe)
 Integral symmetry usage will be decided dynamically.
 Closed shell SCF:
 Using DIIS extrapolation, IDIIS=  1040.
 NGot= 16106127360 LenX= 16104590708 LenY= 16103843348
 Requested convergence on RMS density matrix=1.00D-08 within 128 cycles.
 Requested convergence on MAX density matrix=1.00D-06.
 Requested convergence on             energy=1.00D-06.
 No special actions if energy rises.
 Fock matrices will be formed incrementally for  20 cycles.

 Cycle   1  Pass 1  IDiag  1:
 FoFJK:  IHMeth= 1 ICntrl=       0 DoSepK=T KAlg= 0 I1Cent=           0 FoldK=F
 IRaf=         1 NMat=       1 IRICut=       1 DoRegI=T DoRafI=F ISym2E= 0 IDoP0=0 IntGTp=1.
 FoFCou: FMM=F IPFlag=           0 FMFlag=      100000 FMFlg1=           0
         NFxFlg=           0 DoJE=T BraDBF=F KetDBF=F FulRan=T
         wScrn=  0.000000 ICntrl=       500 IOpCl=  0 I1Cent=           0 NGrid=           0
         NMat0=    1 NMatS0=      1 NMatT0=    0 NMatD0=    1 NMtDS0=    0 NMtDT0=    0
 Symmetry not used in FoFCou.
 Inv3:  Mode=1 IEnd=    35500800.
 Iteration    1 A*A^-1 deviation from unit magnitude is 9.33D-15 for   3438.
 Iteration    1 A*A^-1 deviation from orthogonality  is 3.27D-15 for   2046    553.
 Iteration    1 A^-1*A deviation from unit magnitude is 9.33D-15 for   3438.
 Iteration    1 A^-1*A deviation from orthogonality  is 1.83D-15 for   2308   2041.
 E= -1173.03605271441    
 DIIS: error= 5.60D-03 at cycle   1 NSaved=   1.
 NSaved= 1 IEnMin= 1 EnMin= -1173.03605271441     IErMin= 1 ErrMin= 5.60D-03
 ErrMax= 5.60D-03  0.00D+00 EMaxC= 1.00D-01 BMatC= 4.44D-02 BMatP= 4.44D-02
 IDIUse=3 WtCom= 9.44D-01 WtEn= 5.60D-02
 Coeff-Com:  0.100D+01
 Coeff-En:   0.100D+01
 Coeff:      0.100D+01
 Gap=     0.513 Goal=   None    Shift=    0.000
 GapD=    0.513 DampG=2.000 DampE=1.000 DampFc=2.0000 IDamp=-1.
 RMSDP=6.57D-03 MaxDP=4.47D-01              OVMax= 4.53D-02

 Cycle   2  Pass 1  IDiag  1:
 RMSU=  6.55D-03    CP:  1.01D+00
 E= -1173.07977079691     Delta-E=       -0.043718082504 Rises=F Damp=F
 DIIS: error= 4.63D-04 at cycle   2 NSaved=   2.
 NSaved= 2 IEnMin= 2 EnMin= -1173.07977079691     IErMin= 2 ErrMin= 4.63D-04
 ErrMax= 4.63D-04  0.00D+00 EMaxC= 1.00D-01 BMatC= 1.09D-03 BMatP= 4.44D-02
 IDIUse=3 WtCom= 9.95D-01 WtEn= 4.63D-03
 Coeff-Com: -0.430D-01 0.104D+01
 Coeff-En:   0.000D+00 0.100D+01
 Coeff:     -0.428D-01 0.104D+01
 Gap=     0.297 Goal=   None    Shift=    0.000
 RMSDP=1.27D-03 MaxDP=8.53D-02 DE=-4.37D-02 OVMax= 1.37D-02

 Cycle   3  Pass 1  IDiag  1:
 RMSU=  1.11D-03    CP:  1.01D+00  1.09D+00
 E= -1173.08139525790     Delta-E=       -0.001624460987 Rises=F Damp=F
 DIIS: error= 4.35D-04 at cycle   3 NSaved=   3.
 NSaved= 3 IEnMin= 3 EnMin= -1173.08139525790     IErMin= 3 ErrMin= 4.35D-04
 ErrMax= 4.35D-04  0.00D+00 EMaxC= 1.00D-01 BMatC= 7.57D-04 BMatP= 1.09D-03
 IDIUse=3 WtCom= 9.96D-01 WtEn= 4.35D-03
 Coeff-Com: -0.386D-01 0.483D+00 0.556D+00
 Coeff-En:   0.000D+00 0.000D+00 0.100D+01
 Coeff:     -0.384D-01 0.481D+00 0.558D+00
 Gap=     0.294 Goal=   None    Shift=    0.000
 RMSDP=4.50D-04 MaxDP=2.63D-02 DE=-1.62D-03 OVMax= 8.40D-03

 Cycle   4  Pass 1  IDiag  1:
 RMSU=  4.23D-04    CP:  1.01D+00  1.09D+00  8.68D-01
 E= -1173.08209163602     Delta-E=       -0.000696378127 Rises=F Damp=F
 DIIS: error= 8.65D-05 at cycle   4 NSaved=   4.
 NSaved= 4 IEnMin= 4 EnMin= -1173.08209163602     IErMin= 4 ErrMin= 8.65D-05
 ErrMax= 8.65D-05  0.00D+00 EMaxC= 1.00D-01 BMatC= 4.76D-05 BMatP= 7.57D-04
 IDIUse=1 WtCom= 1.00D+00 WtEn= 0.00D+00
 Coeff-Com: -0.499D-03-0.864D-01 0.129D+00 0.957D+00
 Coeff:     -0.499D-03-0.864D-01 0.129D+00 0.957D+00
 Gap=     0.294 Goal=   None    Shift=    0.000
 RMSDP=2.57D-04 MaxDP=2.37D-02 DE=-6.96D-04 OVMax= 2.64D-03

 Cycle   5  Pass 1  IDiag  1:
 RMSU=  1.81D-04    CP:  1.01D+00  1.09D+00  1.02D+00  1.12D+00
 E= -1173.08215904690     Delta-E=       -0.000067410880 Rises=F Damp=F
 DIIS: error= 3.61D-05 at cycle   5 NSaved=   5.
 NSaved= 5 IEnMin= 5 EnMin= -1173.08215904690     IErMin= 5 ErrMin= 3.61D-05
 ErrMax= 3.61D-05  0.00D+00 EMaxC= 1.00D-01 BMatC= 8.98D-06 BMatP= 4.76D-05
 IDIUse=1 WtCom= 1.00D+00 WtEn= 0.00D+00
 Coeff-Com:  0.291D-02-0.808D-01 0.179D-01 0.452D+00 0.608D+00
 Coeff:      0.291D-02-0.808D-01 0.179D-01 0.452D+00 0.608D+00
 Gap=     0.294 Goal=   None    Shift=    0.000
 RMSDP=6.46D-05 MaxDP=4.72D-03 DE=-6.74D-05 OVMax= 6.19D-04

 Cycle   6  Pass 1  IDiag  1:
 RMSU=  4.54D-05    CP:  1.01D+00  1.09D+00  1.04D+00  1.19D+00  9.03D-01
 E= -1173.08216867098     Delta-E=       -0.000009624081 Rises=F Damp=F
 DIIS: error= 8.37D-06 at cycle   6 NSaved=   6.
 NSaved= 6 IEnMin= 6 EnMin= -1173.08216867098     IErMin= 6 ErrMin= 8.37D-06
 ErrMax= 8.37D-06  0.00D+00 EMaxC= 1.00D-01 BMatC= 4.84D-07 BMatP= 8.98D-06
 IDIUse=1 WtCom= 1.00D+00 WtEn= 0.00D+00
 Coeff-Com:  0.799D-03-0.121D-01-0.716D-02 0.187D-01 0.163D+00 0.837D+00
 Coeff:      0.799D-03-0.121D-01-0.716D-02 0.187D-01 0.163D+00 0.837D+00
 Gap=     0.294 Goal=   None    Shift=    0.000
 RMSDP=2.67D-05 MaxDP=2.27D-03 DE=-9.62D-06 OVMax= 3.07D-04

 Cycle   7  Pass 1  IDiag  1:
 RMSU=  1.59D-05    CP:  1.01D+00  1.09D+00  1.05D+00  1.20D+00  9.85D-01
                    CP:  1.20D+00
 E= -1173.08216939693     Delta-E=       -0.000000725948 Rises=F Damp=F
 DIIS: error= 4.82D-06 at cycle   7 NSaved=   7.
 NSaved= 7 IEnMin= 7 EnMin= -1173.08216939693     IErMin= 7 ErrMin= 4.82D-06
 ErrMax= 4.82D-06  0.00D+00 EMaxC= 1.00D-01 BMatC= 1.31D-07 BMatP= 4.84D-07
 IDIUse=1 WtCom= 1.00D+00 WtEn= 0.00D+00
 Coeff-Com: -0.180D-03 0.975D-02-0.636D-02-0.787D-01-0.403D-01 0.379D+00
 Coeff-Com:  0.737D+00
 Coeff:     -0.180D-03 0.975D-02-0.636D-02-0.787D-01-0.403D-01 0.379D+00
 Coeff:      0.737D+00
 Gap=     0.294 Goal=   None    Shift=    0.000
 RMSDP=1.37D-05 MaxDP=1.05D-03 DE=-7.26D-07 OVMax= 1.34D-04

 Cycle   8  Pass 1  IDiag  1:
 RMSU=  6.18D-06    CP:  1.01D+00  1.09D+00  1.05D+00  1.21D+00  1.03D+00
                    CP:  1.33D+00  9.23D-01
 E= -1173.08216956689     Delta-E=       -0.000000169962 Rises=F Damp=F
 DIIS: error= 1.11D-06 at cycle   8 NSaved=   8.
 NSaved= 8 IEnMin= 8 EnMin= -1173.08216956689     IErMin= 8 ErrMin= 1.11D-06
 ErrMax= 1.11D-06  0.00D+00 EMaxC= 1.00D-01 BMatC= 8.18D-09 BMatP= 1.31D-07
 IDIUse=1 WtCom= 1.00D+00 WtEn= 0.00D+00
 Coeff-Com: -0.127D-03 0.451D-02-0.171D-02-0.308D-01-0.255D-01 0.827D-01
 Coeff-Com:  0.268D+00 0.703D+00
 Coeff:     -0.127D-03 0.451D-02-0.171D-02-0.308D-01-0.255D-01 0.827D-01
 Coeff:      0.268D+00 0.703D+00
 Gap=     0.294 Goal=   None    Shift=    0.000
 RMSDP=2.74D-06 MaxDP=1.96D-04 DE=-1.70D-07 OVMax= 4.82D-05

 Cycle   9  Pass 1  IDiag  1:
 RMSU=  1.98D-06    CP:  1.01D+00  1.09D+00  1.05D+00  1.21D+00  1.04D+00
                    CP:  1.35D+00  9.65D-01  1.08D+00
 E= -1173.08216957833     Delta-E=       -0.000000011436 Rises=F Damp=F
 DIIS: error= 5.37D-07 at cycle   9 NSaved=   9.
 NSaved= 9 IEnMin= 9 EnMin= -1173.08216957833     IErMin= 9 ErrMin= 5.37D-07
 ErrMax= 5.37D-07  0.00D+00 EMaxC= 1.00D-01 BMatC= 1.02D-09 BMatP= 8.18D-09
 IDIUse=1 WtCom= 1.00D+00 WtEn= 0.00D+00
 Coeff-Com:  0.724D-06-0.530D-03 0.690D-03 0.536D-02 0.948D-03-0.433D-01
 Coeff-Com: -0.596D-01 0.194D+00 0.903D+00
 Coeff:      0.724D-06-0.530D-03 0.690D-03 0.536D-02 0.948D-03-0.433D-01
 Coeff:     -0.596D-01 0.194D+00 0.903D+00
 Gap=     0.294 Goal=   None    Shift=    0.000
 RMSDP=1.43D-06 MaxDP=1.04D-04 DE=-1.14D-08 OVMax= 2.79D-05

 Cycle  10  Pass 1  IDiag  1:
 RMSU=  7.42D-07    CP:  1.01D+00  1.09D+00  1.05D+00  1.21D+00  1.04D+00
                    CP:  1.36D+00  1.00D+00  1.23D+00  1.13D+00
 E= -1173.08216958017     Delta-E=       -0.000000001843 Rises=F Damp=F
 DIIS: error= 1.40D-07 at cycle  10 NSaved=  10.
 NSaved=10 IEnMin=10 EnMin= -1173.08216958017     IErMin=10 ErrMin= 1.40D-07
 ErrMax= 1.40D-07  0.00D+00 EMaxC= 1.00D-01 BMatC= 9.86D-11 BMatP= 1.02D-09
 IDIUse=1 WtCom= 1.00D+00 WtEn= 0.00D+00
 Coeff-Com:  0.130D-04-0.606D-03 0.395D-03 0.463D-02 0.290D-02-0.212D-01
 Coeff-Com: -0.456D-01-0.643D-02 0.266D+00 0.800D+00
 Coeff:      0.130D-04-0.606D-03 0.395D-03 0.463D-02 0.290D-02-0.212D-01
 Coeff:     -0.456D-01-0.643D-02 0.266D+00 0.800D+00
 Gap=     0.294 Goal=   None    Shift=    0.000
 RMSDP=3.93D-07 MaxDP=2.67D-05 DE=-1.84D-09 OVMax= 1.01D-05

 Cycle  11  Pass 1  IDiag  1:
 RMSU=  2.38D-07    CP:  1.01D+00  1.09D+00  1.05D+00  1.21D+00  1.04D+00
                    CP:  1.36D+00  1.01D+00  1.26D+00  1.23D+00  1.17D+00
 E= -1173.08216958112     Delta-E=       -0.000000000949 Rises=F Damp=F
 DIIS: error= 7.61D-08 at cycle  11 NSaved=  11.
 NSaved=11 IEnMin=11 EnMin= -1173.08216958112     IErMin=11 ErrMin= 7.61D-08
 ErrMax= 7.61D-08  0.00D+00 EMaxC= 1.00D-01 BMatC= 1.94D-11 BMatP= 9.86D-11
 IDIUse=1 WtCom= 1.00D+00 WtEn= 0.00D+00
 Coeff-Com:  0.456D-05-0.151D-03 0.623D-04 0.965D-03 0.976D-03-0.197D-02
 Coeff-Com: -0.926D-02-0.271D-01-0.278D-01 0.298D+00 0.766D+00
 Coeff:      0.456D-05-0.151D-03 0.623D-04 0.965D-03 0.976D-03-0.197D-02
 Coeff:     -0.926D-02-0.271D-01-0.278D-01 0.298D+00 0.766D+00
 Gap=     0.294 Goal=   None    Shift=    0.000
 RMSDP=1.63D-07 MaxDP=1.73D-05 DE=-9.49D-10 OVMax= 3.91D-06

 Cycle  12  Pass 1  IDiag  1:
 RMSU=  8.15D-08    CP:  1.01D+00  1.09D+00  1.05D+00  1.21D+00  1.04D+00
                    CP:  1.36D+00  1.01D+00  1.27D+00  1.26D+00  1.30D+00
                    CP:  1.15D+00
 E= -1173.08216958076     Delta-E=        0.000000000355 Rises=F Damp=F
 DIIS: error= 3.63D-08 at cycle  12 NSaved=  12.
 NSaved=12 IEnMin=11 EnMin= -1173.08216958112     IErMin=12 ErrMin= 3.63D-08
 ErrMax= 3.63D-08  0.00D+00 EMaxC= 1.00D-01 BMatC= 2.14D-12 BMatP= 1.94D-11
 IDIUse=1 WtCom= 1.00D+00 WtEn= 0.00D+00
 Coeff-Com: -0.104D-05 0.654D-04-0.483D-04-0.565D-03-0.223D-03 0.318D-02
 Coeff-Com:  0.529D-02-0.487D-02-0.543D-01-0.505D-01 0.184D+00 0.918D+00
 Coeff:     -0.104D-05 0.654D-04-0.483D-04-0.565D-03-0.223D-03 0.318D-02
 Coeff:      0.529D-02-0.487D-02-0.543D-01-0.505D-01 0.184D+00 0.918D+00
 Gap=     0.294 Goal=   None    Shift=    0.000
 RMSDP=8.37D-08 MaxDP=7.95D-06 DE= 3.55D-10 OVMax= 2.03D-06

 Cycle  13  Pass 1  IDiag  1:
 RMSU=  3.18D-08    CP:  1.01D+00  1.09D+00  1.05D+00  1.21D+00  1.04D+00
                    CP:  1.36D+00  1.01D+00  1.27D+00  1.26D+00  1.37D+00
                    CP:  1.32D+00  1.33D+00
 E= -1173.08216958091     Delta-E=       -0.000000000145 Rises=F Damp=F
 DIIS: error= 1.56D-08 at cycle  13 NSaved=  13.
 NSaved=13 IEnMin=11 EnMin= -1173.08216958112     IErMin=13 ErrMin= 1.56D-08
 ErrMax= 1.56D-08  0.00D+00 EMaxC= 1.00D-01 BMatC= 4.48D-13 BMatP= 2.14D-12
 IDIUse=1 WtCom= 1.00D+00 WtEn= 0.00D+00
 Coeff-Com: -0.104D-05 0.464D-04-0.267D-04-0.359D-03-0.212D-03 0.153D-02
 Coeff-Com:  0.329D-02 0.202D-02-0.178D-01-0.580D-01-0.374D-01 0.353D+00
 Coeff-Com:  0.754D+00
 Coeff:     -0.104D-05 0.464D-04-0.267D-04-0.359D-03-0.212D-03 0.153D-02
 Coeff:      0.329D-02 0.202D-02-0.178D-01-0.580D-01-0.374D-01 0.353D+00
 Coeff:      0.754D+00
 Gap=     0.294 Goal=   None    Shift=    0.000
 RMSDP=2.61D-08 MaxDP=1.95D-06 DE=-1.45D-10 OVMax= 6.84D-07

 Cycle  14  Pass 1  IDiag  1:
 RMSU=  1.29D-08    CP:  1.01D+00  1.09D+00  1.05D+00  1.21D+00  1.04D+00
                    CP:  1.36D+00  1.01D+00  1.27D+00  1.27D+00  1.38D+00
                    CP:  1.36D+00  1.46D+00  1.20D+00
 E= -1173.08216958100     Delta-E=       -0.000000000089 Rises=F Damp=F
 DIIS: error= 4.37D-09 at cycle  14 NSaved=  14.
 NSaved=14 IEnMin=11 EnMin= -1173.08216958112     IErMin=14 ErrMin= 4.37D-09
 ErrMax= 4.37D-09  0.00D+00 EMaxC= 1.00D-01 BMatC= 4.82D-14 BMatP= 4.48D-13
 IDIUse=1 WtCom= 1.00D+00 WtEn= 0.00D+00
 Coeff-Com: -0.437D-07-0.649D-06 0.262D-05 0.123D-04-0.253D-05-0.163D-03
 Coeff-Com: -0.184D-03 0.118D-02 0.415D-02-0.154D-02-0.367D-01-0.738D-01
 Coeff-Com:  0.163D+00 0.944D+00
 Coeff:     -0.437D-07-0.649D-06 0.262D-05 0.123D-04-0.253D-05-0.163D-03
 Coeff:     -0.184D-03 0.118D-02 0.415D-02-0.154D-02-0.367D-01-0.738D-01
 Coeff:      0.163D+00 0.944D+00
 Gap=     0.294 Goal=   None    Shift=    0.000
 RMSDP=9.54D-09 MaxDP=4.77D-07 DE=-8.87D-11 OVMax= 3.18D-07

 Error on total polarization charges =  0.06855
 SCF Done:  E(RwB97XD) =  -1173.08216958     A.U. after   14 cycles
            NFock= 14  Conv=0.95D-08     -V/T= 2.0051
 KE= 1.167174268198D+03 PE=-7.570589710997D+03 EE= 2.811885986895D+03
 SMD-CDS (non-electrostatic) energy       (kcal/mol) =      -2.09
 (included in total energy above)
 Leave Link  502 at Fri Apr 11 04:37:32 2025, MaxMem= 16106127360 cpu:           37873.4 elap:             992.8
 (Enter /cm/shared/apps/Gaussian/g16-C01/g16/l701.exe)
 ... and contract with generalized density number  0.
 Compute integral first derivatives.
 R6Disp: Adding Grimme-D2 dispersion energy 1st derivatives to the gradient.
 D1PCM: PCM CHGder 1st derivatives, ID1Alg=3 FixD1E=F DoIter=F DoCFld=F I1PDM=0.
 GePol: Maximum number of non-zero 1st derivatives   =     242
 Leave Link  701 at Fri Apr 11 04:37:37 2025, MaxMem= 16106127360 cpu:             161.6 elap:               5.0
 (Enter /cm/shared/apps/Gaussian/g16-C01/g16/l702.exe)
 L702 exits ... SP integral derivatives will be done elsewhere.
 Leave Link  702 at Fri Apr 11 04:37:37 2025, MaxMem= 16106127360 cpu:               0.1 elap:               0.0
 (Enter /cm/shared/apps/Gaussian/g16-C01/g16/l703.exe)
 Integral derivatives from FoFJK, PRISM(SPDF).
 Compute integral first derivatives, UseDBF=F ICtDFT=           0.
 Calling FoFJK, ICntrl=      2127 FMM=F ISym2X=0 I1Cent= 0 IOpClX= 0 NMat=1 NMatS=1 NMatT=0.
 FoFJK:  IHMeth= 1 ICntrl=    2127 DoSepK=T KAlg= 0 I1Cent=           0 FoldK=F
 IRaf=         1 NMat=       1 IRICut=       1 DoRegI=T DoRafI=F ISym2E= 0 IDoP0=0 IntGTp=1.
 FoFCou: FMM=F IPFlag=           0 FMFlag=      100000 FMFlg1=         800
         NFxFlg=           0 DoJE=F BraDBF=F KetDBF=F FulRan=T
         wScrn=  0.000000 ICntrl=      2527 IOpCl=  0 I1Cent=           0 NGrid=           0
         NMat0=    1 NMatS0=      1 NMatT0=    0 NMatD0=    1 NMtDS0=    0 NMtDT0=    0
 Symmetry not used in FoFCou.
 Leave Link  703 at Fri Apr 11 04:42:38 2025, MaxMem= 16106127360 cpu:           11946.4 elap:             300.7
 (Enter /cm/shared/apps/Gaussian/g16-C01/g16/l716.exe)
 Dipole        = 1.67112407D+00-5.77609032D-01-7.53785649D-01
 ***** Axes restored to original set *****
 -------------------------------------------------------------------
 Center     Atomic                   Forces (Hartrees/Bohr)
 Number     Number              X              Y              Z
 -------------------------------------------------------------------
      1        6          -0.000230452   -0.000093039    0.000495427
      2        8           0.000404556    0.000105524   -0.000787172
      3        6           0.000480959   -0.000163780   -0.000504176
      4        1           0.000083632   -0.000026200   -0.000234618
      5        9          -0.000607094    0.000035469    0.001009901
      6        6           0.000914112   -0.000276521   -0.000011760
      7        6          -0.000095659   -0.000062966   -0.000002058
      8        7          -0.000019410    0.000496792    0.000167598
      9        1           0.000109163    0.000237715   -0.000236003
     10        6          -0.000868040   -0.000290668   -0.000043030
     11        6           0.000057873    0.000040019   -0.000013311
     12        6           0.000010779    0.000246923   -0.000074878
     13        6           0.000031309   -0.000134751   -0.000059463
     14        6          -0.000023333   -0.000011233    0.000030237
     15        6          -0.000122976   -0.000116269    0.000049647
     16        1          -0.000061411    0.000003108    0.000011341
     17        1           0.000008191   -0.000000279   -0.000007337
     18        1          -0.000031640   -0.000017038   -0.000035422
     19        1          -0.000002028    0.000006314   -0.000013165
     20        7          -0.000097526    0.000061625   -0.000230435
     21        1           0.000053551    0.000084650    0.000125136
     22        1          -0.000017889   -0.000060343    0.000204214
     23        6          -0.000063963   -0.000013294    0.000071737
     24        6          -0.000000464    0.000010942    0.000010403
     25        6           0.000020527   -0.000047723    0.000015308
     26        6          -0.000004234   -0.000005887    0.000011689
     27        6          -0.000015069   -0.000000035   -0.000008588
     28        6          -0.000002757    0.000000575   -0.000008351
     29        1          -0.000000024   -0.000000238   -0.000001446
     30        1          -0.000001593    0.000003280   -0.000001878
     31        1          -0.000005160    0.000002589    0.000002499
     32        1          -0.000003396    0.000001221   -0.000003461
     33        1          -0.000008921    0.000002964   -0.000006484
     34        6           0.000052787    0.000001591    0.000064012
     35        6           0.000028083   -0.000012878    0.000006222
     36        6           0.000007402   -0.000000886   -0.000026431
     37        6          -0.000004634   -0.000000912   -0.000004841
     38        6          -0.000004575   -0.000009595    0.000010209
     39        6          -0.000010245    0.000019074    0.000005549
     40        1           0.000043199    0.000051003    0.000017338
     41        1           0.000003799   -0.000005270    0.000000744
     42        1          -0.000001759   -0.000006158    0.000003131
     43        1          -0.000002055   -0.000001744    0.000004335
     44        6          -0.000006275   -0.000007842    0.000006181
     45        1          -0.000004095   -0.000001433    0.000000742
     46        1          -0.000003874    0.000000211    0.000006876
     47        1          -0.000007703   -0.000006869    0.000006777
     48        1           0.000018329   -0.000037735   -0.000022947
 -------------------------------------------------------------------
 Cartesian Forces:  Max     0.001009901 RMS     0.000196020
 Leave Link  716 at Fri Apr 11 04:42:38 2025, MaxMem= 16106127360 cpu:               0.2 elap:               0.0
 (Enter /cm/shared/apps/Gaussian/g16-C01/g16/l103.exe)

 GradGradGradGradGradGradGradGradGradGradGradGradGradGradGradGradGradGrad
 Berny optimization.
 FormGI is forming the generalized inverse of G from B-inverse, IUseBI=4.
 Internal  Forces:  Max     0.001178231 RMS     0.000124491
 Search for a saddle point.
 Step number   4 out of a maximum of  288
 All quantities printed in internal units (Hartrees-Bohrs-Radians)
 Swapping is turned off.
 Update second derivatives using D2CorX and points    1    2    3    4
 ITU=  0  0  0  0
     Eigenvalues ---   -0.08200   0.00015   0.00159   0.00428   0.00452
     Eigenvalues ---    0.00649   0.00916   0.01094   0.01184   0.01528
     Eigenvalues ---    0.01587   0.01609   0.01703   0.01726   0.01732
     Eigenvalues ---    0.01749   0.01756   0.01803   0.01816   0.01910
     Eigenvalues ---    0.02033   0.02106   0.02144   0.02215   0.02298
     Eigenvalues ---    0.02375   0.02423   0.02433   0.02447   0.02516
     Eigenvalues ---    0.02596   0.02629   0.02659   0.02672   0.02717
     Eigenvalues ---    0.02759   0.02770   0.02871   0.03134   0.03736
     Eigenvalues ---    0.03836   0.04217   0.05506   0.05548   0.05700
     Eigenvalues ---    0.06306   0.06923   0.07477   0.08458   0.09374
     Eigenvalues ---    0.10249   0.10711   0.10747   0.11275   0.11282
     Eigenvalues ---    0.11477   0.11528   0.11779   0.11890   0.11949
     Eigenvalues ---    0.12008   0.12060   0.12108   0.12296   0.12446
     Eigenvalues ---    0.12684   0.12731   0.13364   0.14192   0.14401
     Eigenvalues ---    0.14664   0.16381   0.16783   0.17735   0.18041
     Eigenvalues ---    0.18415   0.18983   0.19074   0.19218   0.19227
     Eigenvalues ---    0.19252   0.19481   0.19522   0.19741   0.20152
     Eigenvalues ---    0.20208   0.20399   0.21311   0.22385   0.24948
     Eigenvalues ---    0.26626   0.27685   0.28043   0.28426   0.29141
     Eigenvalues ---    0.31126   0.31350   0.32647   0.33206   0.33564
     Eigenvalues ---    0.33825   0.34080   0.34805   0.35188   0.35236
     Eigenvalues ---    0.35509   0.35733   0.35816   0.35849   0.35980
     Eigenvalues ---    0.36006   0.36058   0.36126   0.36211   0.36288
     Eigenvalues ---    0.36329   0.36460   0.36497   0.36745   0.40778
     Eigenvalues ---    0.40989   0.41385   0.41561   0.41855   0.42474
     Eigenvalues ---    0.42547   0.43955   0.45549   0.46575   0.46992
     Eigenvalues ---    0.47310   0.47352   0.47573   0.47604   0.50651
     Eigenvalues ---    0.50946   0.51213   0.63715
 Eigenvectors required to have negative eigenvalues:
                          R5        R27       A43       R3        A7
   1                    0.71119  -0.60361   0.14594   0.12868  -0.12421
                          A45       R1        D73       D76       D21
   1                   -0.12215  -0.11461   0.08700   0.08119   0.06900
 RFO step:  Lambda0=1.722080811D-11 Lambda=-2.17488951D-05.
 Linear search not attempted -- option 19 set.
 Iteration  1 RMS(Cart)=  0.00611450 RMS(Int)=  0.00001988
 Iteration  2 RMS(Cart)=  0.00002485 RMS(Int)=  0.00000269
 Iteration  3 RMS(Cart)=  0.00000000 RMS(Int)=  0.00000269
 ITry= 1 IFail=0 DXMaxC= 4.45D-02 DCOld= 1.00D+10 DXMaxT= 3.00D-01 DXLimC= 3.00D+00 Rises=F
 Variable       Old X    -DE/DX   Delta X   Delta X   Delta X     New X
                                 (Linear)    (Quad)   (Total)
    R1        2.60725  -0.00067   0.00000  -0.00268  -0.00269   2.60457
    R2        2.90901  -0.00013   0.00000   0.00029   0.00028   2.90929
    R3        2.88754  -0.00018   0.00000   0.00006   0.00006   2.88760
    R4        2.86497  -0.00009   0.00000  -0.00005  -0.00005   2.86492
    R5        2.53512  -0.00007   0.00000   0.00076   0.00076   2.53588
    R6        2.06045  -0.00004   0.00000  -0.00008  -0.00008   2.06037
    R7        2.66553  -0.00118   0.00000  -0.00528  -0.00528   2.66025
    R8        2.83752  -0.00018   0.00000  -0.00004  -0.00005   2.83747
    R9        2.54395   0.00001   0.00000   0.00018   0.00018   2.54413
   R10        2.64410  -0.00089   0.00000  -0.00159  -0.00158   2.64252
   R11        2.78514  -0.00006   0.00000  -0.00018  -0.00018   2.78496
   R12        2.06237   0.00003   0.00000   0.00008   0.00008   2.06246
   R13        1.91369  -0.00025   0.00000  -0.00035  -0.00035   1.91334
   R14        2.64148  -0.00085   0.00000  -0.00177  -0.00177   2.63971
   R15        2.64537   0.00012   0.00000   0.00048   0.00049   2.64586
   R16        2.64187   0.00005   0.00000   0.00017   0.00017   2.64204
   R17        2.63148   0.00005   0.00000   0.00003   0.00003   2.63151
   R18        2.62553   0.00004   0.00000   0.00015   0.00015   2.62569
   R19        2.05386   0.00000   0.00000  -0.00001  -0.00001   2.05385
   R20        2.62730  -0.00015   0.00000  -0.00044  -0.00044   2.62686
   R21        2.71393  -0.00005   0.00000   0.00009   0.00009   2.71402
   R22        2.62414  -0.00000   0.00000   0.00004   0.00004   2.62418
   R23        2.05616   0.00002   0.00000   0.00007   0.00007   2.05623
   R24        2.05534   0.00001   0.00000   0.00003   0.00003   2.05537
   R25        2.05683  -0.00004   0.00000  -0.00010  -0.00010   2.05673
   R26        1.92827   0.00013   0.00000   0.00033   0.00033   1.92860
   R27        2.33034  -0.00003   0.00000   0.00170   0.00170   2.33204
   R28        2.63684  -0.00002   0.00000  -0.00005  -0.00005   2.63679
   R29        2.63611   0.00001   0.00000   0.00005   0.00005   2.63615
   R30        2.63265   0.00001   0.00000   0.00005   0.00005   2.63270
   R31        2.63137   0.00002   0.00000   0.00001   0.00001   2.63137
   R32        2.05594   0.00000   0.00000   0.00001   0.00001   2.05595
   R33        2.63034   0.00001   0.00000   0.00008   0.00008   2.63042
   R34        2.05551   0.00000   0.00000   0.00001   0.00001   2.05551
   R35        2.62922   0.00000   0.00000  -0.00002  -0.00002   2.62920
   R36        2.05412  -0.00000   0.00000   0.00000   0.00000   2.05412
   R37        2.05586   0.00000   0.00000   0.00002   0.00002   2.05588
   R38        2.05572  -0.00000   0.00000   0.00001   0.00001   2.05573
   R39        2.64514   0.00004   0.00000   0.00008   0.00008   2.64521
   R40        2.65248   0.00000   0.00000   0.00006   0.00006   2.65254
   R41        2.64693  -0.00001   0.00000  -0.00004  -0.00004   2.64689
   R42        2.63599   0.00002   0.00000   0.00004   0.00004   2.63603
   R43        2.84339   0.00002   0.00000   0.00006   0.00006   2.84345
   R44        2.63304   0.00003   0.00000   0.00007   0.00007   2.63311
   R45        2.05658   0.00006   0.00000   0.00010   0.00010   2.05669
   R46        2.62230  -0.00002   0.00000  -0.00004  -0.00004   2.62225
   R47        2.05823   0.00001   0.00000   0.00002   0.00002   2.05824
   R48        2.05902   0.00000   0.00000   0.00001   0.00001   2.05903
   R49        2.05821   0.00000   0.00000  -0.00001  -0.00001   2.05821
   R50        2.07447   0.00001   0.00000   0.00013   0.00013   2.07460
   R51        2.06927   0.00000   0.00000   0.00003   0.00003   2.06930
   R52        2.07377   0.00001   0.00000  -0.00009  -0.00009   2.07369
    A1        1.92255   0.00003   0.00000   0.00134   0.00135   1.92390
    A2        1.67071   0.00008   0.00000   0.00075   0.00075   1.67146
    A3        2.01700  -0.00010   0.00000  -0.00046  -0.00046   2.01654
    A4        1.94017  -0.00015   0.00000  -0.00153  -0.00153   1.93864
    A5        1.93081   0.00009   0.00000  -0.00014  -0.00014   1.93067
    A6        1.96909   0.00004   0.00000   0.00008   0.00008   1.96916
    A7        1.31827   0.00019   0.00000   0.00112   0.00112   1.31939
    A8        1.85721   0.00005   0.00000   0.00120   0.00120   1.85841
    A9        1.92500  -0.00005   0.00000  -0.00035  -0.00035   1.92465
   A10        2.01137   0.00007   0.00000  -0.00071  -0.00071   2.01066
   A11        1.85440  -0.00007   0.00000  -0.00112  -0.00112   1.85328
   A12        1.90900   0.00002   0.00000   0.00012   0.00012   1.90913
   A13        1.90018  -0.00002   0.00000   0.00080   0.00080   1.90098
   A14        2.13853  -0.00011   0.00000  -0.00021  -0.00021   2.13832
   A15        2.04885   0.00012   0.00000   0.00035   0.00036   2.04921
   A16        2.09527  -0.00002   0.00000  -0.00014  -0.00014   2.09513
   A17        2.22699  -0.00015   0.00000  -0.00016  -0.00016   2.22683
   A18        2.03875   0.00006   0.00000  -0.00002  -0.00002   2.03873
   A19        2.01731   0.00009   0.00000   0.00015   0.00015   2.01746
   A20        1.98499   0.00004   0.00000  -0.00143  -0.00146   1.98353
   A21        2.20391  -0.00002   0.00000  -0.00170  -0.00171   2.20220
   A22        1.98489  -0.00013   0.00000  -0.00234  -0.00237   1.98253
   A23        2.13008   0.00011   0.00000  -0.00017  -0.00017   2.12991
   A24        2.08808  -0.00017   0.00000  -0.00009  -0.00009   2.08799
   A25        2.06355   0.00006   0.00000   0.00020   0.00020   2.06375
   A26        2.08050   0.00000   0.00000  -0.00005  -0.00005   2.08045
   A27        2.10813  -0.00000   0.00000   0.00006   0.00006   2.10819
   A28        2.09454  -0.00000   0.00000  -0.00001  -0.00001   2.09452
   A29        2.10477  -0.00006   0.00000  -0.00037  -0.00037   2.10440
   A30        2.10125  -0.00008   0.00000  -0.00025  -0.00025   2.10100
   A31        2.07567   0.00014   0.00000   0.00056   0.00055   2.07623
   A32        2.11322  -0.00005   0.00000  -0.00012  -0.00012   2.11310
   A33        2.07027  -0.00004   0.00000  -0.00039  -0.00039   2.06988
   A34        2.09969   0.00009   0.00000   0.00051   0.00051   2.10020
   A35        2.09814  -0.00000   0.00000  -0.00002  -0.00002   2.09812
   A36        2.10031  -0.00000   0.00000  -0.00005  -0.00005   2.10025
   A37        2.08468   0.00001   0.00000   0.00007   0.00007   2.08475
   A38        2.10556   0.00005   0.00000   0.00036   0.00036   2.10592
   A39        2.10243  -0.00001   0.00000  -0.00015  -0.00015   2.10228
   A40        2.07492  -0.00004   0.00000  -0.00019  -0.00019   2.07473
   A41        2.18107  -0.00010   0.00000  -0.00017  -0.00017   2.18090
   A42        1.89163   0.00002   0.00000   0.00087   0.00087   1.89250
   A43        1.28093   0.00003   0.00000   0.00009   0.00009   1.28102
   A44        1.91235   0.00010   0.00000   0.00101   0.00101   1.91336
   A45        2.24880  -0.00005   0.00000  -0.00127  -0.00127   2.24752
   A46        1.85856  -0.00003   0.00000  -0.00076  -0.00076   1.85780
   A47        1.98731  -0.00029   0.00000  -0.00191  -0.00191   1.98540
   A48        2.12667  -0.00004   0.00000   0.00005   0.00005   2.12672
   A49        2.07130   0.00001   0.00000  -0.00008  -0.00008   2.07122
   A50        2.08450   0.00003   0.00000   0.00003   0.00003   2.08453
   A51        2.08939   0.00000   0.00000   0.00000   0.00000   2.08939
   A52        2.09725  -0.00000   0.00000  -0.00002  -0.00002   2.09723
   A53        2.09654   0.00000   0.00000   0.00002   0.00002   2.09657
   A54        2.09904  -0.00002   0.00000  -0.00003  -0.00003   2.09902
   A55        2.10010   0.00001   0.00000   0.00005   0.00005   2.10015
   A56        2.08404   0.00001   0.00000  -0.00002  -0.00002   2.08402
   A57        2.09909  -0.00001   0.00000   0.00000   0.00000   2.09909
   A58        2.08573   0.00001   0.00000   0.00008   0.00008   2.08581
   A59        2.09835  -0.00000   0.00000  -0.00008  -0.00008   2.09827
   A60        2.09731  -0.00001   0.00000  -0.00001  -0.00001   2.09730
   A61        2.09674   0.00000   0.00000   0.00000   0.00000   2.09674
   A62        2.08913   0.00000   0.00000   0.00001   0.00001   2.08914
   A63        2.09695   0.00000   0.00000   0.00001   0.00001   2.09696
   A64        2.09769  -0.00000   0.00000  -0.00002  -0.00002   2.09767
   A65        2.08854  -0.00000   0.00000   0.00001   0.00001   2.08856
   A66        2.14758   0.00006   0.00000   0.00065   0.00065   2.14822
   A67        2.08179  -0.00007   0.00000  -0.00054  -0.00054   2.08125
   A68        2.05322   0.00002   0.00000  -0.00008  -0.00008   2.05315
   A69        2.05425   0.00002   0.00000   0.00004   0.00004   2.05429
   A70        2.10545  -0.00003   0.00000  -0.00004  -0.00004   2.10541
   A71        2.12345   0.00002   0.00000   0.00001   0.00001   2.12346
   A72        2.11095  -0.00003   0.00000  -0.00005  -0.00005   2.11090
   A73        2.08486   0.00003   0.00000   0.00037   0.00037   2.08523
   A74        2.08717   0.00000   0.00000  -0.00032  -0.00032   2.08685
   A75        2.11417   0.00001   0.00000   0.00013   0.00013   2.11429
   A76        2.08228  -0.00001   0.00000  -0.00011  -0.00011   2.08217
   A77        2.08668  -0.00000   0.00000  -0.00001  -0.00001   2.08666
   A78        2.11525  -0.00000   0.00000  -0.00008  -0.00008   2.11517
   A79        2.08438   0.00000   0.00000   0.00007   0.00007   2.08445
   A80        2.08355  -0.00000   0.00000   0.00001   0.00001   2.08356
   A81        2.11785  -0.00000   0.00000   0.00002   0.00002   2.11788
   A82        2.08643  -0.00000   0.00000  -0.00003  -0.00003   2.08640
   A83        2.07882   0.00001   0.00000   0.00001   0.00001   2.07882
   A84        1.93577  -0.00000   0.00000  -0.00027  -0.00027   1.93550
   A85        1.94331   0.00001   0.00000   0.00003   0.00003   1.94334
   A86        1.93798   0.00001   0.00000   0.00033   0.00033   1.93830
   A87        1.88588  -0.00000   0.00000  -0.00036  -0.00036   1.88552
   A88        1.87054  -0.00000   0.00000  -0.00003  -0.00003   1.87051
   A89        1.88773  -0.00000   0.00000   0.00029   0.00029   1.88802
    D1        1.86720  -0.00014   0.00000  -0.00097  -0.00097   1.86623
    D2       -0.14068  -0.00001   0.00000   0.00000   0.00000  -0.14068
    D3       -2.21219  -0.00007   0.00000  -0.00037  -0.00037  -2.21255
    D4        1.27465   0.00003   0.00000   0.00307   0.00308   1.27772
    D5       -3.00439  -0.00005   0.00000   0.00224   0.00224  -3.00215
    D6       -0.84447  -0.00007   0.00000   0.00249   0.00249  -0.84199
    D7        3.10435   0.00006   0.00000   0.00389   0.00389   3.10824
    D8       -1.17469  -0.00002   0.00000   0.00305   0.00305  -1.17164
    D9        0.98523  -0.00004   0.00000   0.00330   0.00330   0.98853
   D10       -0.97684   0.00006   0.00000   0.00274   0.00274  -0.97411
   D11        1.02730  -0.00002   0.00000   0.00190   0.00190   1.02920
   D12       -3.09597  -0.00004   0.00000   0.00215   0.00215  -3.09382
   D13        2.35677  -0.00004   0.00000  -0.00156  -0.00156   2.35521
   D14       -1.63066   0.00005   0.00000   0.00096   0.00096  -1.62970
   D15        0.15475   0.00002   0.00000  -0.00003  -0.00003   0.15472
   D16        0.36338  -0.00006   0.00000  -0.00297  -0.00297   0.36041
   D17        2.65914   0.00002   0.00000  -0.00044  -0.00044   2.65869
   D18       -1.83864  -0.00001   0.00000  -0.00144  -0.00144  -1.84008
   D19       -1.81727  -0.00009   0.00000  -0.00164  -0.00164  -1.81891
   D20        0.47849  -0.00001   0.00000   0.00088   0.00088   0.47937
   D21        2.26389  -0.00004   0.00000  -0.00011  -0.00011   2.26378
   D22        2.61559  -0.00000   0.00000  -0.00249  -0.00249   2.61310
   D23       -0.56676   0.00000   0.00000  -0.00252  -0.00252  -0.56928
   D24       -1.46800   0.00004   0.00000  -0.00113  -0.00113  -1.46913
   D25        1.63283   0.00004   0.00000  -0.00116  -0.00116   1.63167
   D26        0.71774  -0.00007   0.00000  -0.00321  -0.00321   0.71453
   D27       -2.46461  -0.00006   0.00000  -0.00324  -0.00324  -2.46785
   D28        0.19018  -0.00002   0.00000  -0.00032  -0.00032   0.18987
   D29        2.06230   0.00001   0.00000  -0.00033  -0.00033   2.06197
   D30       -1.11443  -0.00004   0.00000  -0.00033  -0.00033  -1.11476
   D31       -0.02855  -0.00012   0.00000  -0.00150  -0.00150  -0.03005
   D32        3.07790  -0.00016   0.00000  -0.00150  -0.00150   3.07640
   D33       -2.04794  -0.00003   0.00000  -0.00067  -0.00067  -2.04861
   D34        1.05851  -0.00007   0.00000  -0.00067  -0.00067   1.05784
   D35       -0.08554   0.00003   0.00000   0.00154   0.00154  -0.08400
   D36        3.03731  -0.00000   0.00000  -0.00023  -0.00022   3.03709
   D37        3.09210   0.00007   0.00000   0.00153   0.00153   3.09363
   D38       -0.06823   0.00004   0.00000  -0.00024  -0.00024  -0.06847
   D39       -2.82205   0.00011   0.00000   0.00869   0.00869  -2.81336
   D40       -0.20044  -0.00017   0.00000  -0.00403  -0.00402  -0.20446
   D41        0.28531   0.00006   0.00000   0.00869   0.00869   0.29400
   D42        2.90692  -0.00021   0.00000  -0.00403  -0.00402   2.90290
   D43       -0.80429   0.00004   0.00000   0.00101   0.00101  -0.80328
   D44        2.37533   0.00000   0.00000  -0.00010  -0.00010   2.37523
   D45        2.35585   0.00007   0.00000   0.00275   0.00275   2.35861
   D46       -0.74772   0.00003   0.00000   0.00164   0.00164  -0.74607
   D47        0.88473   0.00013   0.00000   0.00335   0.00335   0.88807
   D48       -2.31643   0.00011   0.00000   0.00229   0.00229  -2.31415
   D49       -2.77682  -0.00011   0.00000  -0.00914  -0.00913  -2.78595
   D50        0.30521  -0.00012   0.00000  -0.01020  -0.01020   0.29501
   D51        3.11817  -0.00002   0.00000  -0.00128  -0.00128   3.11690
   D52        0.03599   0.00001   0.00000  -0.00004  -0.00004   0.03594
   D53        0.03534   0.00001   0.00000  -0.00022  -0.00022   0.03512
   D54       -3.04685   0.00003   0.00000   0.00102   0.00102  -3.04583
   D55       -3.09581   0.00001   0.00000   0.00122   0.00123  -3.09459
   D56        0.04965   0.00001   0.00000   0.00089   0.00089   0.05054
   D57       -0.01152  -0.00000   0.00000   0.00019   0.00019  -0.01133
   D58        3.13394  -0.00000   0.00000  -0.00014  -0.00014   3.13380
   D59        0.01891   0.00001   0.00000   0.00029   0.00029   0.01920
   D60       -3.13489   0.00000   0.00000   0.00025   0.00025  -3.13464
   D61       -3.12913   0.00001   0.00000   0.00019   0.00019  -3.12894
   D62        0.00026   0.00000   0.00000   0.00015   0.00015   0.00041
   D63        0.00490  -0.00000   0.00000  -0.00030  -0.00030   0.00460
   D64        3.12093   0.00000   0.00000   0.00030   0.00030   3.12123
   D65       -3.13029  -0.00000   0.00000  -0.00021  -0.00021  -3.13050
   D66       -0.01427   0.00000   0.00000   0.00039   0.00039  -0.01388
   D67       -0.03250  -0.00000   0.00000   0.00028   0.00028  -0.03222
   D68        3.13426  -0.00001   0.00000  -0.00031  -0.00031   3.13395
   D69        3.05055  -0.00003   0.00000  -0.00096  -0.00096   3.04958
   D70       -0.06588  -0.00004   0.00000  -0.00155  -0.00155  -0.06743
   D71       -1.00344   0.00002   0.00000  -0.00003  -0.00003  -1.00346
   D72        2.99210  -0.00003   0.00000  -0.00251  -0.00251   2.98958
   D73        0.68300  -0.00006   0.00000  -0.00105  -0.00106   0.68194
   D74        2.19658   0.00005   0.00000   0.00122   0.00122   2.19780
   D75       -0.09107   0.00000   0.00000  -0.00127  -0.00127  -0.09234
   D76       -2.40017  -0.00003   0.00000   0.00019   0.00019  -2.39998
   D77       -0.01555  -0.00001   0.00000  -0.00023  -0.00023  -0.01578
   D78        3.13815  -0.00000   0.00000  -0.00019  -0.00019   3.13796
   D79        3.12211  -0.00001   0.00000   0.00011   0.00011   3.12222
   D80       -0.00738   0.00000   0.00000   0.00015   0.00015  -0.00723
   D81       -0.17334   0.00004   0.00000   0.00043   0.00043  -0.17291
   D82       -2.29998   0.00015   0.00000   0.00076   0.00076  -2.29922
   D83        1.65522   0.00008   0.00000   0.00155   0.00155   1.65677
   D84        3.11606   0.00000   0.00000  -0.00004  -0.00004   3.11602
   D85       -0.02642   0.00000   0.00000   0.00014   0.00014  -0.02628
   D86        0.01553  -0.00000   0.00000  -0.00001  -0.00001   0.01552
   D87       -3.12695  -0.00000   0.00000   0.00017   0.00017  -3.12678
   D88       -3.11190  -0.00000   0.00000   0.00011   0.00011  -3.11179
   D89        0.03642  -0.00000   0.00000  -0.00000  -0.00000   0.03641
   D90       -0.01007   0.00000   0.00000   0.00009   0.00009  -0.00998
   D91        3.13825  -0.00000   0.00000  -0.00003  -0.00003   3.13822
   D92        0.00523   0.00000   0.00000   0.00018   0.00018   0.00541
   D93       -3.13987   0.00000   0.00000   0.00005   0.00005  -3.13982
   D94       -3.13488   0.00000   0.00000  -0.00003  -0.00003  -3.13490
   D95        0.00320  -0.00000   0.00000  -0.00016  -0.00016   0.00305
   D96        0.00023  -0.00000   0.00000  -0.00011  -0.00011   0.00012
   D97        3.14078  -0.00000   0.00000  -0.00006  -0.00006   3.14072
   D98        3.14033   0.00000   0.00000   0.00010   0.00010   3.14043
   D99       -0.00230   0.00000   0.00000   0.00015   0.00015  -0.00215
   D100      -0.01067  -0.00000   0.00000   0.00002   0.00002  -0.01064
   D101       3.13196  -0.00000   0.00000  -0.00003  -0.00003   3.13194
   D102       3.13180   0.00000   0.00000  -0.00015  -0.00015   3.13165
   D103      -0.00875   0.00000   0.00000  -0.00020  -0.00020  -0.00896
   D104      -0.00027  -0.00000   0.00000  -0.00017  -0.00017  -0.00045
   D105      -3.13837  -0.00000   0.00000  -0.00004  -0.00004  -3.13841
   D106       3.13454  -0.00000   0.00000  -0.00006  -0.00006   3.13449
   D107      -0.00355   0.00000   0.00000   0.00007   0.00007  -0.00348
   D108       3.13995  -0.00003   0.00000  -0.00132  -0.00132   3.13863
   D109      -0.02380  -0.00001   0.00000  -0.00125  -0.00125  -0.02505
   D110      -0.03908   0.00001   0.00000  -0.00024  -0.00024  -0.03932
   D111       3.08035   0.00002   0.00000  -0.00017  -0.00017   3.08018
   D112       3.13963   0.00003   0.00000   0.00122   0.00122   3.14084
   D113      -0.01381   0.00002   0.00000   0.00116   0.00116  -0.01265
   D114       0.03401  -0.00001   0.00000   0.00015   0.00015   0.03417
   D115      -3.11942  -0.00001   0.00000   0.00009   0.00009  -3.11933
   D116      -0.01461  -0.00000   0.00000  -0.00049  -0.00049  -0.01511
   D117       3.12895   0.00001   0.00000  -0.00026  -0.00026   3.12869
   D118       3.13521  -0.00001   0.00000  -0.00174  -0.00174   3.13347
   D119      -0.00441   0.00000   0.00000  -0.00150  -0.00150  -0.00591
   D120       0.00947   0.00000   0.00000   0.00040   0.00040   0.00987
   D121      -3.11777  -0.00001   0.00000   0.00032   0.00032  -3.11745
   D122      -3.14045   0.00001   0.00000   0.00166   0.00166  -3.13879
   D123       0.01550  -0.00000   0.00000   0.00158   0.00158   0.01708
   D124      -1.08218   0.00000   0.00000  -0.01576  -0.01576  -1.09794
   D125       3.10028   0.00000   0.00000  -0.01515  -0.01515   3.08513
   D126       0.99570  -0.00000   0.00000  -0.01575  -0.01575   0.97994
   D127       2.06798  -0.00000   0.00000  -0.01706  -0.01706   2.05092
   D128      -0.03275  -0.00000   0.00000  -0.01644  -0.01644  -0.04920
   D129      -2.13733  -0.00001   0.00000  -0.01705  -0.01705  -2.15438
   D130       0.01790  -0.00000   0.00000  -0.00004  -0.00004   0.01786
   D131      -3.13798   0.00001   0.00000   0.00004   0.00004  -3.13794
   D132      -3.10150  -0.00002   0.00000  -0.00012  -0.00012  -3.10162
   D133       0.02580  -0.00001   0.00000  -0.00004  -0.00004   0.02576
   D134      -0.00748   0.00001   0.00000   0.00022   0.00022  -0.00726
   D135       3.13215  -0.00000   0.00000  -0.00001  -0.00001   3.13213
   D136      -3.13720   0.00001   0.00000   0.00028   0.00028  -3.13692
   D137       0.00242   0.00000   0.00000   0.00005   0.00005   0.00247
         Item               Value     Threshold  Converged?
 Maximum Force            0.001178     0.000450     NO 
 RMS     Force            0.000124     0.000300     YES
 Maximum Displacement     0.044523     0.001800     NO 
 RMS     Displacement     0.006119     0.001200     NO 
 Predicted change in Energy=-1.089850D-05
 Lowest energy point so far.  Saving SCF results.
 GradGradGradGradGradGradGradGradGradGradGradGradGradGradGradGradGradGrad

 Leave Link  103 at Fri Apr 11 04:42:38 2025, MaxMem= 16106127360 cpu:               4.4 elap:               0.3
 (Enter /cm/shared/apps/Gaussian/g16-C01/g16/l202.exe)
                          Input orientation:                          
 ---------------------------------------------------------------------
 Center     Atomic      Atomic             Coordinates (Angstroms)
 Number     Number       Type             X           Y           Z
 ---------------------------------------------------------------------
      1          6           0        0.744884    0.735944    0.791454
      2          8           0        0.140816    0.592000    2.021914
      3          6           0        0.088450   -0.202971   -0.236986
      4          1           0       -0.887199    0.225282   -0.468204
      5          9           0        0.816920   -0.192716   -1.441548
      6          6           0       -0.085545   -1.624363    0.214623
      7          6           0       -1.295088   -2.204281    0.329541
      8          7           0        1.072532   -2.362142    0.479116
      9          1           0        0.924067   -3.363689    0.482640
     10          6           0        2.378936   -1.991817    0.151355
     11          6           0        5.046113   -1.336655   -0.447816
     12          6           0        2.901375   -0.736801    0.486539
     13          6           0        3.225149   -2.916984   -0.467269
     14          6           0        4.545752   -2.599126   -0.755962
     15          6           0        4.215363   -0.410772    0.171197
     16          1           0        2.827097   -3.896701   -0.723568
     17          1           0        5.181765   -3.340284   -1.234674
     18          1           0        4.590771    0.575281    0.438271
     19          1           0        6.074801   -1.073949   -0.680261
     20          7           0        2.109826    0.205100    1.227439
     21          1           0        2.690375    0.997150    1.505264
     22          1           0        1.334190   -0.005031    2.164000
     23          6           0        0.808541    2.152988    0.256337
     24          6           0        0.822213    4.759024   -0.752565
     25          6           0        1.844359    2.580238   -0.575221
     26          6           0       -0.226602    3.033985    0.569909
     27          6           0       -0.219792    4.331331    0.067319
     28          6           0        1.854004    3.880347   -1.072385
     29          1           0        2.651617    1.901097   -0.840285
     30          1           0       -1.035757    2.701393    1.215053
     31          1           0       -1.030258    5.011602    0.320213
     32          1           0        2.671042    4.205924   -1.712583
     33          1           0        0.830671    5.775448   -1.140473
     34          6           0       -2.614958   -1.574416    0.147548
     35          6           0       -5.189010   -0.443270   -0.245177
     36          6           0       -2.955199   -0.337646    0.707942
     37          6           0       -3.603327   -2.252092   -0.583310
     38          6           0       -4.859698   -1.696074   -0.778017
     39          6           0       -4.216295    0.218755    0.504067
     40          1           0       -2.230850    0.186563    1.328452
     41          1           0       -3.374354   -3.226195   -1.013426
     42          1           0       -5.602466   -2.243369   -1.357648
     43          1           0       -4.447950    1.184425    0.951370
     44          6           0       -6.551855    0.152468   -0.472853
     45          1           0       -6.725957    0.334842   -1.541340
     46          1           0       -6.664097    1.104602    0.056226
     47          1           0       -7.341662   -0.526400   -0.127145
     48          1           0       -1.309768   -3.269234    0.567917
 ---------------------------------------------------------------------
                    Distance matrix (angstroms):
                    1          2          3          4          5
     1  C    0.000000
     2  O    1.378277   0.000000
     3  C    1.539532   2.395277   0.000000
     4  H    2.123961   2.718820   1.090299   0.000000
     5  F    2.419483   3.615032   1.407744   2.006525   0.000000
     6  C    2.567761   2.868764   1.501526   2.128401   2.367902
[truncated: 2,518,274 more chars]
