# Supplementary material for: Non-Catalyzed Cascade Double Imination Reaction of 2‑Fluoro-alk-3-yn-1-ones: Sustainable Synthesis of 3‑Fluoro-1,5-benzodiazepines
Source: ACS Org Inorg Au. 2026 Jan 30;6(2):237–47. doi: 10.1021/acsorginorgau.5c00116 (PMC13047452; doi:10.1021/acsorginorgau.5c00116)
Supplement: Supplementary file 2 [file gg5c00116_si_002.zip › Figure_6/B-TS2.out]

 Entering Gaussian System, Link 0=g16
 Initial command:
 /cm/shared/apps/Gaussian/g16-C01/g16/l1.exe "/scratch/projects/rusakov-research-group/rusakov/159416/Gau-3288023.inp" -scrdir="/scratch/projects/rusakov-research-group/rusakov/159416/"
 Entering Link 1 = /cm/shared/apps/Gaussian/g16-C01/g16/l1.exe PID=   3288024.
  
 Copyright (c) 1988-2019, Gaussian, Inc.  All Rights Reserved.
  
 This is part of the Gaussian(R) 16 program.  It is based on
 the Gaussian(R) 09 system (copyright 2009, Gaussian, Inc.),
 the Gaussian(R) 03 system (copyright 2003, Gaussian, Inc.),
 the Gaussian(R) 98 system (copyright 1998, Gaussian, Inc.),
 the Gaussian(R) 94 system (copyright 1995, Gaussian, Inc.),
 the Gaussian 92(TM) system (copyright 1992, Gaussian, Inc.),
 the Gaussian 90(TM) system (copyright 1990, Gaussian, Inc.),
 the Gaussian 88(TM) system (copyright 1988, Gaussian, Inc.),
 the Gaussian 86(TM) system (copyright 1986, Carnegie Mellon
 University), and the Gaussian 82(TM) system (copyright 1983,
 Carnegie Mellon University). Gaussian is a federally registered
 trademark of Gaussian, Inc.
  
 This software contains proprietary and confidential information,
 including trade secrets, belonging to Gaussian, Inc.
  
 This software is provided under written license and may be
 used, copied, transmitted, or stored only in accord with that
 written license.
  
 The following legend is applicable only to US Government
 contracts under FAR:
  
                    RESTRICTED RIGHTS LEGEND
  
 Use, reproduction and disclosure by the US Government is
 subject to restrictions as set forth in subparagraphs (a)
 and (c) of the Commercial Computer Software - Restricted
 Rights clause in FAR 52.227-19.
  
 Gaussian, Inc.
 340 Quinnipiac St., Bldg. 40, Wallingford CT 06492
  
  
 ---------------------------------------------------------------
 Warning -- This program may not be used in any manner that
 competes with the business of Gaussian, Inc. or will provide
 assistance to any competitor of Gaussian, Inc.  The licensee
 of this program is prohibited from giving any competitor of
 Gaussian, Inc. access to this program.  By using this program,
 the user acknowledges that Gaussian, Inc. is engaged in the
 business of creating and licensing software in the field of
 computational chemistry and represents and warrants to the
 licensee that it is not a competitor of Gaussian, Inc. and that
 it will not use this program in any manner prohibited above.
 ---------------------------------------------------------------
  

 Cite this work as:
 Gaussian 16, Revision C.01,
 M. J. Frisch, G. W. Trucks, H. B. Schlegel, G. E. Scuseria, 
 M. A. Robb, J. R. Cheeseman, G. Scalmani, V. Barone, 
 G. A. Petersson, H. Nakatsuji, X. Li, M. Caricato, A. V. Marenich, 
 J. Bloino, B. G. Janesko, R. Gomperts, B. Mennucci, H. P. Hratchian, 
 J. V. Ortiz, A. F. Izmaylov, J. L. Sonnenberg, D. Williams-Young, 
 F. Ding, F. Lipparini, F. Egidi, J. Goings, B. Peng, A. Petrone, 
 T. Henderson, D. Ranasinghe, V. G. Zakrzewski, J. Gao, N. Rega, 
 G. Zheng, W. Liang, M. Hada, M. Ehara, K. Toyota, R. Fukuda, 
 J. Hasegawa, M. Ishida, T. Nakajima, Y. Honda, O. Kitao, H. Nakai, 
 T. Vreven, K. Throssell, J. A. Montgomery, Jr., J. E. Peralta, 
 F. Ogliaro, M. J. Bearpark, J. J. Heyd, E. N. Brothers, K. N. Kudin, 
 V. N. Staroverov, T. A. Keith, R. Kobayashi, J. Normand, 
 K. Raghavachari, A. P. Rendell, J. C. Burant, S. S. Iyengar, 
 J. Tomasi, M. Cossi, J. M. Millam, M. Klene, C. Adamo, R. Cammi, 
 J. W. Ochterski, R. L. Martin, K. Morokuma, O. Farkas, 
 J. B. Foresman, and D. J. Fox, Gaussian, Inc., Wallingford CT, 2019.
 
 ******************************************
 Gaussian 16:  ES64L-G16RevC.01  3-Jul-2019
                14-Apr-2025 
 ******************************************
 %chk=4_to_5_TS2
 %mem=120GB
 %CPU=0-39
 SetSPE:  set environment variable "MP_BIND" = "yes"
 SetSPE:  set environment variable "MP_BLIST" = "0,1,2,3,4,5,6,7,8,9,10,11,12,13,14,15,16,17,18,19,20,21,22,23,24,25,26,27,28,29,30,31,32,33,34,35,36,37,38,39"
 Will use up to   40 processors via shared memory.
 --------------------------------------------------------------------
 #p wB97XD/Gen SCRF(SMD,Solvent=Ethanol) opt=(ts,noeigen,calcfc) freq
 --------------------------------------------------------------------
 1/5=1,10=4,11=1,18=20,26=3,38=1/1,3;
 2/9=110,12=2,17=6,18=5,40=1/2;
 3/5=7,11=2,25=1,30=1,70=32201,71=2,72=4,74=-58,140=1/1,2,3;
 4//1;
 5/5=2,38=5,53=4/2;
 8/6=4,10=90,11=11/1;
 11/6=1,8=1,9=11,15=111,16=1/1,2,10;
 10/6=1,13=1/2;
 6/7=2,8=2,9=2,10=2,28=1/1;
 7/10=1,25=1/1,2,3,16;
 1/5=1,10=4,11=1,18=20,26=3/3(2);
 2/9=110/2;
 99//99;
 2/9=110/2;
 3/5=7,6=1,11=2,25=1,30=1,70=32205,71=1,72=4,74=-58,82=7/1,2,3;
 4/5=5,16=3,69=1/1;
 5/5=2,38=5,53=4/2;
 7//1,2,3,16;
 1/5=1,11=1,18=20,26=3/3(-5);
 2/9=110/2;
 6/7=2,8=2,9=2,10=2,19=2,28=1/1;
 99/9=1/99;
 Leave Link    1 at Mon Apr 14 22:04:27 2025, MaxMem= 16106127360 cpu:               0.1 elap:               0.0
 (Enter /cm/shared/apps/Gaussian/g16-C01/g16/l101.exe)
 ---------
 5 to 9 TS
 ---------
 Symbolic Z-matrix:
 Charge =  0 Multiplicity = 1
 C                     1.99224   0.08023   0.85267 
 O                     3.8531    0.09313   0.93813 
 C                     1.55452  -0.41142  -0.50724 
 H                     2.08765   0.14353  -1.29093 
 F                     1.81851  -1.73853  -0.71262 
 C                     0.06886  -0.12708  -0.5494 
 C                    -0.83744  -1.10618  -0.37161 
 N                    -0.23742   1.18965  -0.79169 
 H                    -1.15157   1.35388  -1.19063 
 C                     0.61813   2.28134  -0.76953 
 C                     2.16449   4.6064   -0.741 
 C                     1.7395    2.36399   0.08466 
 C                     0.2893    3.37686  -1.56844 
 C                     1.05139   4.52599  -1.56534 
 C                     2.49135   3.54424   0.07305 
 H                    -0.58551   3.30753  -2.201 
 H                     0.77868   5.35515  -2.20002 
 H                     3.34268   3.60331   0.73482 
 H                     2.76952   5.50019  -0.73055 
 N                     2.07045   1.4229    1.03239 
 H                     3.33893   1.15209   1.25327 
 H                     4.36837  -0.43846   1.55622 
 C                     1.61965  -0.75205   2.01888 
 C                     0.75971  -2.25905   4.18776 
 C                     0.84035  -0.16928   3.01541 
 C                     1.9754   -2.09337   2.12406 
 C                     1.54501  -2.83949   3.20548 
 C                     0.41146  -0.922     4.09185 
 H                     0.57494   0.87296   2.92602 
 H                     2.59413  -2.54739   1.36626 
 H                     1.82409  -3.87998   3.28103 
 H                    -0.19758  -0.46457   4.85721 
 H                     0.42206  -2.84771   5.02786 
 C                    -2.28021  -0.95601  -0.31438 
 C                    -5.09093  -0.76512  -0.23456 
 C                    -2.91214   0.1832    0.18858 
 C                    -3.09131  -2.0117   -0.74315 
 C                    -4.46552  -1.91375  -0.7107 
 C                    -4.29122   0.27186   0.22488 
 H                    -2.32284   0.98859   0.60189 
 H                    -2.62508  -2.91276  -1.11548 
 H                    -5.0703   -2.74022  -1.05736 
 H                    -4.75345   1.16423   0.62433 
 C                    -6.58619  -0.66989  -0.21279 
 H                    -6.91076   0.26797   0.23118 
 H                    -7.01202  -1.4926    0.36053 
 H                    -6.98486  -0.73063  -1.22534 
 H                    -0.46702  -2.11842  -0.31341 
 
 Add virtual bond connecting atoms H21        and O2         Dist= 2.30D+00.
 Add virtual bond connecting atoms H21        and N20        Dist= 2.49D+00.
 ITRead=  0  0  0  0  0  0  0  0  0  0  0  0  0  0  0  0  0  0  0  0
 ITRead=  0  0  0  0  0  0  0  0  0  0  0  0  0  0  0  0  0  0  0  0
 ITRead=  0  0  0  0  0  0  0  0
 MicOpt= -1 -1 -1 -1 -1 -1 -1 -1 -1 -1 -1 -1 -1 -1 -1 -1 -1 -1 -1 -1
 MicOpt= -1 -1 -1 -1 -1 -1 -1 -1 -1 -1 -1 -1 -1 -1 -1 -1 -1 -1 -1 -1
 MicOpt= -1 -1 -1 -1 -1 -1 -1 -1
 NAtoms=     48 NQM=       48 NQMF=       0 NMMI=      0 NMMIF=      0
                NMic=       0 NMicF=      0.
                    Isotopes and Nuclear Properties:
 (Nuclear quadrupole moments (NQMom) in fm**2, nuclear magnetic moments (NMagM)
  in nuclear magnetons)

  Atom         1           2           3           4           5           6           7           8           9          10
 IAtWgt=          12          16          12           1          19          12          12          14           1          12
 AtmWgt=  12.0000000  15.9949146  12.0000000   1.0078250  18.9984032  12.0000000  12.0000000  14.0030740   1.0078250  12.0000000
 NucSpn=           0           0           0           1           1           0           0           2           1           0
 AtZEff=  -0.0000000  -0.0000000  -0.0000000  -0.0000000  -0.0000000  -0.0000000  -0.0000000  -0.0000000  -0.0000000  -0.0000000
 NQMom=    0.0000000   0.0000000   0.0000000   0.0000000   0.0000000   0.0000000   0.0000000   2.0440000   0.0000000   0.0000000
 NMagM=    0.0000000   0.0000000   0.0000000   2.7928460   2.6288670   0.0000000   0.0000000   0.4037610   2.7928460   0.0000000
 AtZNuc=   6.0000000   8.0000000   6.0000000   1.0000000   9.0000000   6.0000000   6.0000000   7.0000000   1.0000000   6.0000000

  Atom        11          12          13          14          15          16          17          18          19          20
 IAtWgt=          12          12          12          12          12           1           1           1           1          14
 AtmWgt=  12.0000000  12.0000000  12.0000000  12.0000000  12.0000000   1.0078250   1.0078250   1.0078250   1.0078250  14.0030740
 NucSpn=           0           0           0           0           0           1           1           1           1           2
 AtZEff=  -0.0000000  -0.0000000  -0.0000000  -0.0000000  -0.0000000  -0.0000000  -0.0000000  -0.0000000  -0.0000000  -0.0000000
 NQMom=    0.0000000   0.0000000   0.0000000   0.0000000   0.0000000   0.0000000   0.0000000   0.0000000   0.0000000   2.0440000
 NMagM=    0.0000000   0.0000000   0.0000000   0.0000000   0.0000000   2.7928460   2.7928460   2.7928460   2.7928460   0.4037610
 AtZNuc=   6.0000000   6.0000000   6.0000000   6.0000000   6.0000000   1.0000000   1.0000000   1.0000000   1.0000000   7.0000000

  Atom        21          22          23          24          25          26          27          28          29          30
 IAtWgt=           1           1          12          12          12          12          12          12           1           1
 AtmWgt=   1.0078250   1.0078250  12.0000000  12.0000000  12.0000000  12.0000000  12.0000000  12.0000000   1.0078250   1.0078250
 NucSpn=           1           1           0           0           0           0           0           0           1           1
 AtZEff=  -0.0000000  -0.0000000  -0.0000000  -0.0000000  -0.0000000  -0.0000000  -0.0000000  -0.0000000  -0.0000000  -0.0000000
 NQMom=    0.0000000   0.0000000   0.0000000   0.0000000   0.0000000   0.0000000   0.0000000   0.0000000   0.0000000   0.0000000
 NMagM=    2.7928460   2.7928460   0.0000000   0.0000000   0.0000000   0.0000000   0.0000000   0.0000000   2.7928460   2.7928460
 AtZNuc=   1.0000000   1.0000000   6.0000000   6.0000000   6.0000000   6.0000000   6.0000000   6.0000000   1.0000000   1.0000000

  Atom        31          32          33          34          35          36          37          38          39          40
 IAtWgt=           1           1           1          12          12          12          12          12          12           1
 AtmWgt=   1.0078250   1.0078250   1.0078250  12.0000000  12.0000000  12.0000000  12.0000000  12.0000000  12.0000000   1.0078250
 NucSpn=           1           1           1           0           0           0           0           0           0           1
 AtZEff=  -0.0000000  -0.0000000  -0.0000000  -0.0000000  -0.0000000  -0.0000000  -0.0000000  -0.0000000  -0.0000000  -0.0000000
 NQMom=    0.0000000   0.0000000   0.0000000   0.0000000   0.0000000   0.0000000   0.0000000   0.0000000   0.0000000   0.0000000
 NMagM=    2.7928460   2.7928460   2.7928460   0.0000000   0.0000000   0.0000000   0.0000000   0.0000000   0.0000000   2.7928460
 AtZNuc=   1.0000000   1.0000000   1.0000000   6.0000000   6.0000000   6.0000000   6.0000000   6.0000000   6.0000000   1.0000000

  Atom        41          42          43          44          45          46          47          48
 IAtWgt=           1           1           1          12           1           1           1           1
 AtmWgt=   1.0078250   1.0078250   1.0078250  12.0000000   1.0078250   1.0078250   1.0078250   1.0078250
 NucSpn=           1           1           1           0           1           1           1           1
 AtZEff=  -0.0000000  -0.0000000  -0.0000000  -0.0000000  -0.0000000  -0.0000000  -0.0000000  -0.0000000
 NQMom=    0.0000000   0.0000000   0.0000000   0.0000000   0.0000000   0.0000000   0.0000000   0.0000000
 NMagM=    2.7928460   2.7928460   2.7928460   0.0000000   2.7928460   2.7928460   2.7928460   2.7928460
 AtZNuc=   1.0000000   1.0000000   1.0000000   6.0000000   1.0000000   1.0000000   1.0000000   1.0000000
 Leave Link  101 at Mon Apr 14 22:04:28 2025, MaxMem= 16106127360 cpu:               0.4 elap:               0.3
 (Enter /cm/shared/apps/Gaussian/g16-C01/g16/l103.exe)

 GradGradGradGradGradGradGradGradGradGradGradGradGradGradGradGradGradGrad
 Berny optimization.
 Initialization pass.
                           ----------------------------
                           !    Initial Parameters    !
                           ! (Angstroms and Degrees)  !
 --------------------------                            --------------------------
 ! Name  Definition              Value          Derivative Info.                !
 --------------------------------------------------------------------------------
 ! R1    R(1,3)                  1.5109         calculate D2E/DX2 analytically  !
 ! R2    R(1,20)                 1.3569         calculate D2E/DX2 analytically  !
 ! R3    R(1,23)                 1.4804         calculate D2E/DX2 analytically  !
 ! R4    R(2,21)                 1.2186         calculate D2E/DX2 analytically  !
 ! R5    R(2,22)                 0.9644         calculate D2E/DX2 analytically  !
 ! R6    R(3,4)                  1.0983         calculate D2E/DX2 analytically  !
 ! R7    R(3,5)                  1.3686         calculate D2E/DX2 analytically  !
 ! R8    R(3,6)                  1.5132         calculate D2E/DX2 analytically  !
 ! R9    R(6,7)                  1.346          calculate D2E/DX2 analytically  !
 ! R10   R(6,8)                  1.3734         calculate D2E/DX2 analytically  !
 ! R11   R(7,34)                 1.4517         calculate D2E/DX2 analytically  !
 ! R12   R(7,48)                 1.0795         calculate D2E/DX2 analytically  !
 ! R13   R(8,9)                  1.0108         calculate D2E/DX2 analytically  !
 ! R14   R(8,10)                 1.3872         calculate D2E/DX2 analytically  !
 ! R15   R(10,12)                1.4121         calculate D2E/DX2 analytically  !
 ! R16   R(10,13)                1.3952         calculate D2E/DX2 analytically  !
 ! R17   R(11,14)                1.3874         calculate D2E/DX2 analytically  !
 ! R18   R(11,15)                1.3776         calculate D2E/DX2 analytically  !
 ! R19   R(11,19)                1.0794         calculate D2E/DX2 analytically  !
 ! R20   R(12,15)                1.3994         calculate D2E/DX2 analytically  !
 ! R21   R(12,20)                1.376          calculate D2E/DX2 analytically  !
 ! R22   R(13,14)                1.3789         calculate D2E/DX2 analytically  !
 ! R23   R(13,16)                1.0818         calculate D2E/DX2 analytically  !
 ! R24   R(14,17)                1.0792         calculate D2E/DX2 analytically  !
 ! R25   R(15,18)                1.0799         calculate D2E/DX2 analytically  !
 ! R26   R(20,21)                1.3157         calculate D2E/DX2 analytically  !
 ! R27   R(23,25)                1.3928         calculate D2E/DX2 analytically  !
 ! R28   R(23,26)                1.3917         calculate D2E/DX2 analytically  !
 ! R29   R(24,27)                1.3851         calculate D2E/DX2 analytically  !
 ! R30   R(24,28)                1.385          calculate D2E/DX2 analytically  !
 ! R31   R(24,33)                1.08           calculate D2E/DX2 analytically  !
 ! R32   R(25,28)                1.3818         calculate D2E/DX2 analytically  !
 ! R33   R(25,29)                1.0792         calculate D2E/DX2 analytically  !
 ! R34   R(26,27)                1.3825         calculate D2E/DX2 analytically  !
 ! R35   R(26,30)                1.0785         calculate D2E/DX2 analytically  !
 ! R36   R(27,31)                1.0799         calculate D2E/DX2 analytically  !
 ! R37   R(28,32)                1.0798         calculate D2E/DX2 analytically  !
 ! R38   R(34,36)                1.3965         calculate D2E/DX2 analytically  !
 ! R39   R(34,37)                1.3986         calculate D2E/DX2 analytically  !
 ! R40   R(35,38)                1.3918         calculate D2E/DX2 analytically  !
 ! R41   R(35,39)                1.3878         calculate D2E/DX2 analytically  !
 ! R42   R(35,44)                1.4985         calculate D2E/DX2 analytically  !
 ! R43   R(36,39)                1.3824         calculate D2E/DX2 analytically  !
 ! R44   R(36,40)                1.0802         calculate D2E/DX2 analytically  !
 ! R45   R(37,38)                1.3781         calculate D2E/DX2 analytically  !
 ! R46   R(37,41)                1.0807         calculate D2E/DX2 analytically  !
 ! R47   R(38,42)                1.0812         calculate D2E/DX2 analytically  !
 ! R48   R(39,43)                1.0814         calculate D2E/DX2 analytically  !
 ! R49   R(44,45)                1.0872         calculate D2E/DX2 analytically  !
 ! R50   R(44,46)                1.0894         calculate D2E/DX2 analytically  !
 ! R51   R(44,47)                1.0899         calculate D2E/DX2 analytically  !
 ! A1    A(3,1,20)             117.2523         calculate D2E/DX2 analytically  !
 ! A2    A(3,1,23)             116.9497         calculate D2E/DX2 analytically  !
 ! A3    A(20,1,23)            117.8059         calculate D2E/DX2 analytically  !
 ! A4    A(21,2,22)            122.5926         calculate D2E/DX2 analytically  !
 ! A5    A(1,3,4)              109.7055         calculate D2E/DX2 analytically  !
 ! A6    A(1,3,5)              113.249          calculate D2E/DX2 analytically  !
 ! A7    A(1,3,6)              104.3813         calculate D2E/DX2 analytically  !
 ! A8    A(4,3,5)              106.8122         calculate D2E/DX2 analytically  !
 ! A9    A(4,3,6)              111.2073         calculate D2E/DX2 analytically  !
 ! A10   A(5,3,6)              111.5556         calculate D2E/DX2 analytically  !
 ! A11   A(3,6,7)              121.3799         calculate D2E/DX2 analytically  !
 ! A12   A(3,6,8)              113.8287         calculate D2E/DX2 analytically  !
 ! A13   A(7,6,8)              124.7892         calculate D2E/DX2 analytically  !
 ! A14   A(6,7,34)             126.8094         calculate D2E/DX2 analytically  !
 ! A15   A(6,7,48)             117.2715         calculate D2E/DX2 analytically  !
 ! A16   A(34,7,48)            115.844          calculate D2E/DX2 analytically  !
 ! A17   A(6,8,9)              115.2811         calculate D2E/DX2 analytically  !
 ! A18   A(6,8,10)             127.8904         calculate D2E/DX2 analytically  !
 ! A19   A(9,8,10)             115.8617         calculate D2E/DX2 analytically  !
 ! A20   A(8,10,12)            123.0595         calculate D2E/DX2 analytically  !
 ! A21   A(8,10,13)            117.6099         calculate D2E/DX2 analytically  !
 ! A22   A(12,10,13)           119.1827         calculate D2E/DX2 analytically  !
 ! A23   A(14,11,15)           119.7868         calculate D2E/DX2 analytically  !
 ! A24   A(14,11,19)           120.228          calculate D2E/DX2 analytically  !
 ! A25   A(15,11,19)           119.9835         calculate D2E/DX2 analytically  !
 ! A26   A(10,12,15)           118.099          calculate D2E/DX2 analytically  !
 ! A27   A(10,12,20)           124.5844         calculate D2E/DX2 analytically  !
 ! A28   A(15,12,20)           116.9559         calculate D2E/DX2 analytically  !
 ! A29   A(10,13,14)           121.5225         calculate D2E/DX2 analytically  !
 ! A30   A(10,13,16)           118.3663         calculate D2E/DX2 analytically  !
 ! A31   A(14,13,16)           120.1111         calculate D2E/DX2 analytically  !
 ! A32   A(11,14,13)           119.5405         calculate D2E/DX2 analytically  !
 ! A33   A(11,14,17)           120.5055         calculate D2E/DX2 analytically  !
 ! A34   A(13,14,17)           119.9539         calculate D2E/DX2 analytically  !
 ! A35   A(11,15,12)           121.8503         calculate D2E/DX2 analytically  !
 ! A36   A(11,15,18)           120.4646         calculate D2E/DX2 analytically  !
 ! A37   A(12,15,18)           117.6834         calculate D2E/DX2 analytically  !
 ! A38   A(1,20,12)            124.8668         calculate D2E/DX2 analytically  !
 ! A39   A(1,20,21)             82.7697         calculate D2E/DX2 analytically  !
 ! A40   A(12,20,21)           119.2276         calculate D2E/DX2 analytically  !
 ! A41   A(2,21,20)            122.8339         calculate D2E/DX2 analytically  !
 ! A42   A(1,23,25)            117.9831         calculate D2E/DX2 analytically  !
 ! A43   A(1,23,26)            122.4838         calculate D2E/DX2 analytically  !
 ! A44   A(25,23,26)           119.4866         calculate D2E/DX2 analytically  !
 ! A45   A(27,24,28)           119.8683         calculate D2E/DX2 analytically  !
 ! A46   A(27,24,33)           120.0347         calculate D2E/DX2 analytically  !
 ! A47   A(28,24,33)           120.0968         calculate D2E/DX2 analytically  !
 ! A48   A(23,25,28)           120.206          calculate D2E/DX2 analytically  !
 ! A49   A(23,25,29)           118.8432         calculate D2E/DX2 analytically  !
 ! A50   A(28,25,29)           120.9494         calculate D2E/DX2 analytically  !
 ! A51   A(23,26,27)           119.9792         calculate D2E/DX2 analytically  !
 ! A52   A(23,26,30)           119.9521         calculate D2E/DX2 analytically  !
 ! A53   A(27,26,30)           120.0664         calculate D2E/DX2 analytically  !
 ! A54   A(24,27,26)           120.3359         calculate D2E/DX2 analytically  !
 ! A55   A(24,27,31)           120.0439         calculate D2E/DX2 analytically  !
 ! A56   A(26,27,31)           119.6202         calculate D2E/DX2 analytically  !
 ! A57   A(24,28,25)           120.1192         calculate D2E/DX2 analytically  !
 ! A58   A(24,28,32)           120.113          calculate D2E/DX2 analytically  !
 ! A59   A(25,28,32)           119.7677         calculate D2E/DX2 analytically  !
 ! A60   A(7,34,36)            123.253          calculate D2E/DX2 analytically  !
 ! A61   A(7,34,37)            119.0899         calculate D2E/DX2 analytically  !
 ! A62   A(36,34,37)           117.6284         calculate D2E/DX2 analytically  !
 ! A63   A(38,35,39)           118.0978         calculate D2E/DX2 analytically  !
 ! A64   A(38,35,44)           120.3849         calculate D2E/DX2 analytically  !
 ! A65   A(39,35,44)           121.5149         calculate D2E/DX2 analytically  !
 ! A66   A(34,36,39)           120.8784         calculate D2E/DX2 analytically  !
 ! A67   A(34,36,40)           119.9464         calculate D2E/DX2 analytically  !
 ! A68   A(39,36,40)           119.1034         calculate D2E/DX2 analytically  !
 ! A69   A(34,37,38)           121.1596         calculate D2E/DX2 analytically  !
 ! A70   A(34,37,41)           118.997          calculate D2E/DX2 analytically  !
 ! A71   A(38,37,41)           119.8398         calculate D2E/DX2 analytically  !
 ! A72   A(35,38,37)           120.9836         calculate D2E/DX2 analytically  !
 ! A73   A(35,38,42)           119.286          calculate D2E/DX2 analytically  !
 ! A74   A(37,38,42)           119.7302         calculate D2E/DX2 analytically  !
 ! A75   A(35,39,36)           121.2143         calculate D2E/DX2 analytically  !
 ! A76   A(35,39,43)           119.5091         calculate D2E/DX2 analytically  !
 ! A77   A(36,39,43)           119.2757         calculate D2E/DX2 analytically  !
 ! A78   A(35,44,45)           111.0175         calculate D2E/DX2 analytically  !
 ! A79   A(35,44,46)           110.4683         calculate D2E/DX2 analytically  !
 ! A80   A(35,44,47)           110.3634         calculate D2E/DX2 analytically  !
 ! A81   A(45,44,46)           108.6532         calculate D2E/DX2 analytically  !
 ! A82   A(45,44,47)           108.5572         calculate D2E/DX2 analytically  !
 ! A83   A(46,44,47)           107.6886         calculate D2E/DX2 analytically  !
 ! D1    D(20,1,3,4)            45.3827         calculate D2E/DX2 analytically  !
 ! D2    D(20,1,3,5)           164.6084         calculate D2E/DX2 analytically  !
 ! D3    D(20,1,3,6)           -73.8601         calculate D2E/DX2 analytically  !
 ! D4    D(23,1,3,4)          -166.3483         calculate D2E/DX2 analytically  !
 ! D5    D(23,1,3,5)           -47.1226         calculate D2E/DX2 analytically  !
 ! D6    D(23,1,3,6)            74.4089         calculate D2E/DX2 analytically  !
 ! D7    D(3,1,20,12)            2.2444         calculate D2E/DX2 analytically  !
 ! D8    D(3,1,20,21)         -118.5187         calculate D2E/DX2 analytically  !
 ! D9    D(23,1,20,12)        -145.749          calculate D2E/DX2 analytically  !
 ! D10   D(23,1,20,21)          93.488          calculate D2E/DX2 analytically  !
 ! D11   D(3,1,23,25)         -120.9968         calculate D2E/DX2 analytically  !
 ! D12   D(3,1,23,26)           56.507          calculate D2E/DX2 analytically  !
 ! D13   D(20,1,23,25)          27.0932         calculate D2E/DX2 analytically  !
 ! D14   D(20,1,23,26)        -155.403          calculate D2E/DX2 analytically  !
 ! D15   D(22,2,21,20)        -128.8488         calculate D2E/DX2 analytically  !
 ! D16   D(1,3,6,7)           -102.8248         calculate D2E/DX2 analytically  !
 ! D17   D(1,3,6,8)             77.6894         calculate D2E/DX2 analytically  !
 ! D18   D(4,3,6,7)            138.9543         calculate D2E/DX2 analytically  !
 ! D19   D(4,3,6,8)            -40.5315         calculate D2E/DX2 analytically  !
 ! D20   D(5,3,6,7)             19.82           calculate D2E/DX2 analytically  !
 ! D21   D(5,3,6,8)           -159.6658         calculate D2E/DX2 analytically  !
 ! D22   D(3,6,7,34)           176.311          calculate D2E/DX2 analytically  !
 ! D23   D(3,6,7,48)            -6.9871         calculate D2E/DX2 analytically  !
 ! D24   D(8,6,7,34)            -4.2618         calculate D2E/DX2 analytically  !
 ! D25   D(8,6,7,48)           172.4401         calculate D2E/DX2 analytically  !
 ! D26   D(3,6,8,9)            156.2122         calculate D2E/DX2 analytically  !
 ! D27   D(3,6,8,10)           -11.9726         calculate D2E/DX2 analytically  !
 ! D28   D(7,6,8,9)            -23.2532         calculate D2E/DX2 analytically  !
 ! D29   D(7,6,8,10)           168.562          calculate D2E/DX2 analytically  !
 ! D30   D(6,7,34,36)          -31.6931         calculate D2E/DX2 analytically  !
 ! D31   D(6,7,34,37)          150.3041         calculate D2E/DX2 analytically  !
 ! D32   D(48,7,34,36)         151.5641         calculate D2E/DX2 analytically  !
 ! D33   D(48,7,34,37)         -26.4387         calculate D2E/DX2 analytically  !
 ! D34   D(6,8,10,12)          -31.7037         calculate D2E/DX2 analytically  !
 ! D35   D(6,8,10,13)          152.7581         calculate D2E/DX2 analytically  !
 ! D36   D(9,8,10,12)          160.1698         calculate D2E/DX2 analytically  !
 ! D37   D(9,8,10,13)          -15.3684         calculate D2E/DX2 analytically  !
 ! D38   D(8,10,12,15)        -176.6033         calculate D2E/DX2 analytically  !
 ! D39   D(8,10,12,20)          -3.7248         calculate D2E/DX2 analytically  !
 ! D40   D(13,10,12,15)         -1.132          calculate D2E/DX2 analytically  !
 ! D41   D(13,10,12,20)        171.7465         calculate D2E/DX2 analytically  !
 ! D42   D(8,10,13,14)         177.2163         calculate D2E/DX2 analytically  !
 ! D43   D(8,10,13,16)          -2.9012         calculate D2E/DX2 analytically  !
 ! D44   D(12,10,13,14)          1.4991         calculate D2E/DX2 analytically  !
 ! D45   D(12,10,13,16)       -178.6184         calculate D2E/DX2 analytically  !
 ! D46   D(15,11,14,13)         -0.524          calculate D2E/DX2 analytically  !
 ! D47   D(15,11,14,17)        179.3503         calculate D2E/DX2 analytically  !
 ! D48   D(19,11,14,13)        179.9323         calculate D2E/DX2 analytically  !
 ! D49   D(19,11,14,17)         -0.1934         calculate D2E/DX2 analytically  !
 ! D50   D(14,11,15,12)          0.8684         calculate D2E/DX2 analytically  !
 ! D51   D(14,11,15,18)       -178.6545         calculate D2E/DX2 analytically  !
 ! D52   D(19,11,15,12)       -179.5868         calculate D2E/DX2 analytically  !
 ! D53   D(19,11,15,18)          0.8903         calculate D2E/DX2 analytically  !
 ! D54   D(10,12,15,11)         -0.0282         calculate D2E/DX2 analytically  !
 ! D55   D(10,12,15,18)        179.5074         calculate D2E/DX2 analytically  !
 ! D56   D(20,12,15,11)       -173.453          calculate D2E/DX2 analytically  !
 ! D57   D(20,12,15,18)          6.0826         calculate D2E/DX2 analytically  !
 ! D58   D(10,12,20,1)          41.1936         calculate D2E/DX2 analytically  !
 ! D59   D(10,12,20,21)        143.5544         calculate D2E/DX2 analytically  !
 ! D60   D(15,12,20,1)        -145.8538         calculate D2E/DX2 analytically  !
 ! D61   D(15,12,20,21)        -43.493          calculate D2E/DX2 analytically  !
 ! D62   D(10,13,14,11)         -0.6645         calculate D2E/DX2 analytically  !
 ! D63   D(10,13,14,17)        179.4606         calculate D2E/DX2 analytically  !
 ! D64   D(16,13,14,11)        179.4551         calculate D2E/DX2 analytically  !
 ! D65   D(16,13,14,17)         -0.4199         calculate D2E/DX2 analytically  !
 ! D66   D(1,20,21,2)           15.9319         calculate D2E/DX2 analytically  !
 ! D67   D(12,20,21,2)        -110.1781         calculate D2E/DX2 analytically  !
 ! D68   D(1,23,25,28)         176.8383         calculate D2E/DX2 analytically  !
 ! D69   D(1,23,25,29)          -2.7419         calculate D2E/DX2 analytically  !
 ! D70   D(26,23,25,28)         -0.7428         calculate D2E/DX2 analytically  !
 ! D71   D(26,23,25,29)        179.677          calculate D2E/DX2 analytically  !
 ! D72   D(1,23,26,27)        -176.8674         calculate D2E/DX2 analytically  !
 ! D73   D(1,23,26,30)           3.6869         calculate D2E/DX2 analytically  !
 ! D74   D(25,23,26,27)          0.6002         calculate D2E/DX2 analytically  !
 ! D75   D(25,23,26,30)       -178.8455         calculate D2E/DX2 analytically  !
 ! D76   D(28,24,27,26)         -0.468          calculate D2E/DX2 analytically  !
 ! D77   D(28,24,27,31)        179.5641         calculate D2E/DX2 analytically  !
 ! D78   D(33,24,27,26)        179.6911         calculate D2E/DX2 analytically  !
 ! D79   D(33,24,27,31)         -0.2768         calculate D2E/DX2 analytically  !
 ! D80   D(27,24,28,25)          0.3254         calculate D2E/DX2 analytically  !
 ! D81   D(27,24,28,32)       -179.7769         calculate D2E/DX2 analytically  !
 ! D82   D(33,24,28,25)       -179.8338         calculate D2E/DX2 analytically  !
 ! D83   D(33,24,28,32)          0.064          calculate D2E/DX2 analytically  !
 ! D84   D(23,25,28,24)          0.2814         calculate D2E/DX2 analytically  !
 ! D85   D(23,25,28,32)       -179.6167         calculate D2E/DX2 analytically  !
 ! D86   D(29,25,28,24)        179.8527         calculate D2E/DX2 analytically  !
 ! D87   D(29,25,28,32)         -0.0454         calculate D2E/DX2 analytically  !
 ! D88   D(23,26,27,24)          0.0022         calculate D2E/DX2 analytically  !
 ! D89   D(23,26,27,31)        179.9703         calculate D2E/DX2 analytically  !
 ! D90   D(30,26,27,24)        179.4473         calculate D2E/DX2 analytically  !
 ! D91   D(30,26,27,31)         -0.5846         calculate D2E/DX2 analytically  !
 ! D92   D(7,34,36,39)        -179.7343         calculate D2E/DX2 analytically  !
 ! D93   D(7,34,36,40)          -2.8428         calculate D2E/DX2 analytically  !
 ! D94   D(37,34,36,39)         -1.7042         calculate D2E/DX2 analytically  !
 ! D95   D(37,34,36,40)        175.1874         calculate D2E/DX2 analytically  !
 ! D96   D(7,34,37,38)        -179.8272         calculate D2E/DX2 analytically  !
 ! D97   D(7,34,37,41)          -0.5143         calculate D2E/DX2 analytically  !
 ! D98   D(36,34,37,38)          2.0579         calculate D2E/DX2 analytically  !
 ! D99   D(36,34,37,41)       -178.6292         calculate D2E/DX2 analytically  !
 ! D100  D(39,35,38,37)         -0.9137         calculate D2E/DX2 analytically  !
 ! D101  D(39,35,38,42)        178.9491         calculate D2E/DX2 analytically  !
 ! D102  D(44,35,38,37)        179.6402         calculate D2E/DX2 analytically  !
 ! D103  D(44,35,38,42)         -0.4971         calculate D2E/DX2 analytically  !
 ! D104  D(38,35,39,36)          1.2657         calculate D2E/DX2 analytically  !
 ! D105  D(38,35,39,43)       -178.3744         calculate D2E/DX2 analytically  !
 ! D106  D(44,35,39,36)       -179.2947         calculate D2E/DX2 analytically  !
 ! D107  D(44,35,39,43)          1.0651         calculate D2E/DX2 analytically  !
 ! D108  D(38,35,44,45)        177.2459         calculate D2E/DX2 analytically  !
 ! D109  D(38,35,44,46)         56.6398         calculate D2E/DX2 analytically  !
 ! D110  D(38,35,44,47)        -62.3385         calculate D2E/DX2 analytically  !
 ! D111  D(39,35,44,45)         -2.1809         calculate D2E/DX2 analytically  !
 ! D112  D(39,35,44,46)       -122.7871         calculate D2E/DX2 analytically  !
 ! D113  D(39,35,44,47)        118.2346         calculate D2E/DX2 analytically  !
 ! D114  D(34,36,39,35)          0.0588         calculate D2E/DX2 analytically  !
 ! D115  D(34,36,39,43)        179.6997         calculate D2E/DX2 analytically  !
 ! D116  D(40,36,39,35)       -176.8586         calculate D2E/DX2 analytically  !
 ! D117  D(40,36,39,43)          2.7824         calculate D2E/DX2 analytically  !
 ! D118  D(34,37,38,35)         -0.7684         calculate D2E/DX2 analytically  !
 ! D119  D(34,37,38,42)        179.3695         calculate D2E/DX2 analytically  !
 ! D120  D(41,37,38,35)        179.9244         calculate D2E/DX2 analytically  !
 ! D121  D(41,37,38,42)          0.0623         calculate D2E/DX2 analytically  !
 --------------------------------------------------------------------------------
 Trust Radius=3.00D-01 FncErr=1.00D-07 GrdErr=1.00D-06 EigMax=2.50D+02 EigMin=1.00D-04
 Number of steps in this run=    265 maximum allowed number of steps=    288.
 Search for a saddle point of order  1.
 GradGradGradGradGradGradGradGradGradGradGradGradGradGradGradGradGradGrad

 Leave Link  103 at Mon Apr 14 22:04:28 2025, MaxMem= 16106127360 cpu:               0.5 elap:               0.1
 (Enter /cm/shared/apps/Gaussian/g16-C01/g16/l202.exe)
                          Input orientation:                          
 ---------------------------------------------------------------------
 Center     Atomic      Atomic             Coordinates (Angstroms)
 Number     Number       Type             X           Y           Z
 ---------------------------------------------------------------------
      1          6           0        1.992237    0.080230    0.852670
      2          8           0        3.853098    0.093132    0.938128
      3          6           0        1.554516   -0.411417   -0.507244
      4          1           0        2.087654    0.143528   -1.290927
      5          9           0        1.818508   -1.738531   -0.712620
      6          6           0        0.068857   -0.127077   -0.549405
      7          6           0       -0.837437   -1.106185   -0.371612
      8          7           0       -0.237415    1.189647   -0.791694
      9          1           0       -1.151569    1.353882   -1.190627
     10          6           0        0.618127    2.281338   -0.769534
     11          6           0        2.164493    4.606396   -0.740996
     12          6           0        1.739500    2.363986    0.084660
     13          6           0        0.289297    3.376865   -1.568442
     14          6           0        1.051392    4.525990   -1.565344
     15          6           0        2.491353    3.544241    0.073054
     16          1           0       -0.585515    3.307534   -2.201004
     17          1           0        0.778678    5.355148   -2.200018
     18          1           0        3.342679    3.603306    0.734815
     19          1           0        2.769524    5.500189   -0.730548
     20          7           0        2.070455    1.422904    1.032385
     21          1           0        3.338932    1.152094    1.253270
     22          1           0        4.368371   -0.438464    1.556219
     23          6           0        1.619649   -0.752049    2.018882
     24          6           0        0.759710   -2.259052    4.187756
     25          6           0        0.840355   -0.169278    3.015406
     26          6           0        1.975403   -2.093369    2.124063
     27          6           0        1.545005   -2.839487    3.205477
     28          6           0        0.411457   -0.922002    4.091846
     29          1           0        0.574945    0.872962    2.926021
     30          1           0        2.594131   -2.547391    1.366256
     31          1           0        1.824088   -3.879981    3.281034
     32          1           0       -0.197578   -0.464573    4.857208
     33          1           0        0.422058   -2.847706    5.027860
     34          6           0       -2.280212   -0.956005   -0.314375
     35          6           0       -5.090927   -0.765121   -0.234563
     36          6           0       -2.912143    0.183197    0.188582
     37          6           0       -3.091312   -2.011697   -0.743153
     38          6           0       -4.465517   -1.913749   -0.710704
     39          6           0       -4.291221    0.271864    0.224880
     40          1           0       -2.322835    0.988592    0.601887
     41          1           0       -2.625082   -2.912759   -1.115482
     42          1           0       -5.070303   -2.740216   -1.057363
     43          1           0       -4.753448    1.164227    0.624334
     44          6           0       -6.586192   -0.669889   -0.212794
     45          1           0       -6.910761    0.267974    0.231179
     46          1           0       -7.012022   -1.492599    0.360531
     47          1           0       -6.984864   -0.730631   -1.225337
     48          1           0       -0.467023   -2.118425   -0.313407
 ---------------------------------------------------------------------
                    Distance matrix (angstroms):
                    1          2          3          4          5
     1  C    0.000000
     2  O    1.862867   0.000000
     3  C    1.510855   2.761729   0.000000
     4  H    2.146653   2.843944   1.098343   0.000000
     5  F    2.405868   3.196797   1.368613   1.987215   0.000000
     6  C    2.389180   4.072067   1.513212   2.167631   2.384261
     7  C    3.303559   5.015466   2.494502   3.311054   2.751398
     8  N    2.984307   4.574596   2.419780   2.597988   3.578728
     9  H    3.959895   5.582811   3.302452   3.459418   4.314263
    10  C    3.060164   4.262557   2.862962   2.646052   4.195653
    11  C    4.801628   5.102979   5.060154   4.497279   6.354417
    12  C    2.422655   3.217527   2.843841   2.635125   4.180017
    13  C    4.430529   5.455866   4.132553   3.710197   5.407235
    14  C    5.147501   5.810952   5.074515   4.511664   6.368660
    15  C    3.585568   3.809574   4.106293   3.686226   5.383092
    16  H    5.136654   6.315680   4.612932   4.240872   5.784235
    17  H    6.214209   6.854840   6.059758   5.449848   7.322149
    18  H    3.774871   3.552912   4.567082   4.201045   5.740504
    19  H    5.699712   5.761500   6.039304   5.428885   7.300946
    20  N    1.356905   2.225982   2.449772   2.652334   3.619833
    21  H    1.767190   1.218639   2.954338   3.009292   3.812102
    22  H    2.531805   0.964436   3.489468   3.694134   3.652342
    23  C    1.480392   2.621194   2.549820   3.460624   2.910977
    24  C    4.256073   5.065758   5.107690   6.127951   5.040404
    25  C    2.463029   3.668864   3.602460   4.494230   4.161431
    26  C    2.518185   3.116563   3.151172   4.083928   2.863092
    27  C    3.776302   4.366740   4.436204   5.423144   4.079018
    28  C    3.741069   4.777168   4.766436   5.737529   5.072416
    29  H    2.633614   3.912306   3.794271   4.539054   4.648231
    30  H    2.744165   2.956460   3.025424   3.815519   2.361688
    31  H    4.648494   5.039019   5.143409   6.095975   4.531568
    32  H    4.596566   5.663762   5.643580   6.587232   6.058923
    33  H    5.335773   6.094790   6.152670   7.186707   6.011110
    34  C    4.548582   6.347200   3.878004   4.608782   4.191712
    35  C    7.215809   9.061312   6.660433   7.312562   6.994023
    36  C    4.950207   6.807232   4.559471   5.214257   5.185003
    37  C    5.724096   7.448613   4.919377   5.636199   4.917508
    38  C    6.937051   8.714676   6.207995   6.892974   6.286468
    39  C    6.317649   8.177444   5.930895   6.557757   6.499952
    40  H    4.416771   6.249565   4.268963   4.873324   5.129898
    41  H    5.843906   7.430983   4.908738   5.619747   4.613741
    42  H    7.841085   9.572718   7.043732   7.720549   6.969788
    43  H    6.836041   8.678614   6.599510   7.177097   7.307808
    44  C    8.676827  10.530223   8.150131   8.778360   8.487096
    45  H    8.926638  10.788466   8.524538   9.127089   9.006495
    46  H    9.153833  10.995408   8.677993   9.391928   8.898898
    47  H    9.250079  11.082445   8.575463   9.114770   8.875703
    48  H    3.498825   5.012062   2.652936   3.549415   2.351030
                    6          7          8          9         10
     6  C    0.000000
     7  C    1.345968   0.000000
     8  N    1.373415   2.409842   0.000000
     9  H    2.023325   2.611779   1.010840   0.000000
    10  C    2.480044   3.708412   1.387168   2.041891   0.000000
    11  C    5.180171   6.463870   4.176830   4.666613   2.792482
    12  C    3.065694   4.346363   2.460744   3.317370   1.412075
    13  C    3.655768   4.774899   2.380060   2.512229   1.395192
    14  C    4.862977   6.059213   3.659337   3.880170   2.420639
    15  C    4.442355   5.736291   3.706491   4.434573   2.411193
    16  H    3.866850   4.784459   2.567640   2.271130   2.133293
    17  H    5.769156   6.906787   4.513005   4.555749   3.394166
    18  H    5.126685   6.393501   4.579635   5.381961   3.381398
    19  H    6.244401   7.535462   5.256063   5.725252   3.871825
    20  N    2.985112   4.101626   2.950921   3.915097   2.468416
    21  H    3.947063   5.018179   4.119896   5.116439   3.573473
    22  H    4.797545   5.591317   5.420028   6.420857   5.183703
    23  C    3.064579   3.446323   3.888213   4.734505   4.240253
    24  C    5.240542   4.966670   6.138623   6.755241   6.723831
    25  C    3.647583   3.894184   4.183571   4.896783   4.514495
    26  C    3.827356   3.887801   4.916950   5.713901   5.417856
    27  C    4.861616   4.634213   5.948807   6.646922   6.548485
    28  C    4.721280   4.638547   5.359949   5.960471   5.825557
    29  H    3.651683   4.097100   3.818588   4.489869   3.955061
    30  H    3.988069   4.107667   5.161381   5.982295   5.637626
    31  H    5.642463   5.302781   6.821879   7.499574   7.471499
    32  H    5.423684   5.306754   5.886265   6.386954   6.313923
    33  H    6.215501   5.811499   7.113531   7.668065   7.743082
    34  C    2.502096   1.451698   3.000779   2.716106   4.368974
    35  C    5.208607   4.269342   5.261947   4.574142   6.493105
    36  C    3.086624   2.506138   3.021266   2.524350   4.216988
    37  C    3.684562   2.457223   4.289019   3.910238   5.673692
    38  C    4.876347   3.732306   5.245424   4.678674   6.591332
    39  C    4.446228   3.766091   4.278912   3.609964   5.397086
    40  H    2.879302   2.746306   2.516240   2.172190   3.493028
    41  H    3.916347   2.648156   4.757681   4.514545   6.133249
    42  H    5.787701   4.588841   6.234678   5.668851   7.593227
    43  H    5.128328   4.634848   4.732899   4.037770   5.660797
    44  C    6.685628   5.767474   6.640780   5.881066   7.805249
    45  H    7.034233   6.255952   6.813905   6.030674   7.857431
    46  H    7.268526   6.229835   7.376812   6.697272   8.587131
    47  H    7.111690   6.217777   7.028768   6.194654   8.190555
    48  H    2.075651   1.079456   3.350346   3.646236   4.554505
                   11         12         13         14         15
    11  C    0.000000
    12  C    2.427083   0.000000
    13  C    2.390142   2.421107   0.000000
    14  C    1.387447   2.805400   1.378872   0.000000
    15  C    1.377566   1.399436   2.751650   2.392001   0.000000
    16  H    3.373605   3.394147   1.081774   2.137326   3.833338
    17  H    2.147058   3.884583   2.133538   1.079206   3.373351
    18  H    2.138301   2.128098   3.831373   3.375216   1.079895
    19  H    1.079369   3.400189   3.370772   2.144278   2.132812
    20  N    3.645318   1.375990   3.708745   4.173228   2.365913
    21  H    4.157957   2.322179   4.712954   4.955866   2.798870
    22  H    5.965308   4.114629   6.399929   6.737382   4.645957
    23  C    6.052001   3.669503   5.629090   6.405255   4.796272
    24  C    8.567403   6.258423   8.069613   8.900564   7.321719
    25  C    6.218598   3.976827   5.821550   6.563029   5.017315
    26  C    7.289113   4.907426   6.811828   7.634228   6.021253
    27  C    8.449827   6.070704   7.937892   8.789462   7.173537
    28  C    7.549350   5.349668   7.108729   7.879971   6.357986
    29  H    5.469205   3.413601   5.152797   5.808956   4.352904
    30  H    7.470059   5.147282   7.001537   7.810701   6.228236
    31  H    9.397404   7.015061   8.861987   9.733694   8.115137
    32  H    7.914164   5.876242   7.502177   8.228901   6.796254
    33  H    9.585375   7.302918   9.070507   9.911498   8.347998
    34  C    7.132862   5.228733   5.191225   6.535807   6.570399
    35  C    9.041614   7.519837   6.919688   8.215529   8.726752
    36  C    6.797134   5.138523   4.851377   6.135610   6.364568
    37  C    8.451192   6.570283   6.414531   7.783273   7.918383
    38  C    9.298938   7.578513   7.164814   8.522730   8.877048
    39  C    7.835644   6.384844   5.817058   7.060170   7.532251
    40  H    5.918442   4.319931   4.151795   5.347475   5.476077
    41  H    8.922890   6.952263   6.946808   8.309864   8.323664
    42  H   10.315768   8.586647   8.148937   9.514775   9.897014
    43  H    7.846691   6.624881   5.927336   7.056367   7.645621
    44  C   10.231943   8.866229   8.092363   9.335911  10.012114
    45  H   10.105804   8.901784   8.046407   9.206198   9.957845
    46  H   11.073370   9.567575   8.985647  10.244562  10.759486
    47  H   10.603263   9.349186   8.360781   9.608802  10.476595
    48  H    7.234012   5.011907   5.687296   6.929732   6.400557
                   16         17         18         19         20
    16  H    0.000000
    17  H    2.460436   0.000000
    18  H    4.912965   4.272739   0.000000
    19  H    4.269223   2.478679   2.464541   0.000000
    20  N    4.589205   5.251634   2.541900   4.496764   0.000000
    21  H    5.655016   6.012135   2.505444   4.813075   1.315737
    22  H    7.258802   7.782105   4.250018   6.561495   3.003251
    23  C    6.257027   7.470221   4.856623   6.926187   2.430396
    24  C    8.579787   9.938815   7.277484   9.403983   5.023068
    25  C    6.429016   7.597613   5.069034   7.063761   2.824989
    26  C    7.377957   8.695414   6.020927   8.151169   3.683066
    27  C    8.459019   9.846759   7.130594   9.302792   4.813149
    28  C    7.647410   8.895224   6.351388   8.370216   4.196565
    29  H    5.793115   6.812325   4.462792   6.292687   2.474842
    30  H    7.557489   8.858008   6.228172   8.318107   4.018576
    31  H    9.355174  10.789922   8.049157  10.245693   5.765216
    32  H    8.012342   9.199275   6.787870   8.695119   4.830715
    33  H    9.547704  10.938748   8.281052  10.409477   6.076112
    34  C    4.960759   7.262445   7.314713   8.207038   5.138217
    35  C    6.383741   8.704767   9.547176  10.064135   7.594603
    36  C    4.569988   6.787977   7.149707   7.835595   5.203379
    37  C    6.057934   8.448057   8.666539   9.527748   6.449252
    38  C    6.673620   9.086060   9.669300  10.359184   7.542582
    39  C    5.369586   7.577847   8.344757   8.837553   6.515203
    40  H    4.031373   6.044573   6.241190   6.932678   4.435646
    41  H    6.635529   9.006669   9.027563  10.001383   6.742357
    42  H    7.615544  10.052420  10.687864  11.378663   8.525787
    43  H    5.472473   7.493010   8.456276   8.788139   6.840985
    44  C    7.468667   9.720670  10.850836  11.219062   8.992651
    45  H    7.427192   9.535068  10.794032  11.045765   9.090546
    46  H    8.420375  10.683775  11.546782  12.073450   9.562579
    47  H    7.629572   9.912582  11.370284  11.585164   9.577778
    48  H    5.746137   7.808032   6.953475   8.288096   4.559711
                   21         22         23         24         25
    21  H    0.000000
    22  H    1.918697   0.000000
    23  C    2.677285   2.804972   0.000000
    24  C    5.186473   4.823065   2.777511   0.000000
    25  C    3.330771   3.827347   1.392832   2.397512   0.000000
    26  C    3.626364   2.964363   1.391676   2.400872   2.405193
    27  C    4.791868   4.056643   2.402285   1.385087   2.768154
    28  C    4.574877   4.724445   2.405367   1.384985   1.381764
    29  H    3.242782   4.241023   2.134238   3.381660   1.079211
    30  H    3.775405   2.762532   2.144479   3.377736   3.383911
    31  H    5.632793   4.614368   3.379169   2.140667   3.848066
    32  H    5.301781   5.634279   3.382462   2.141196   2.134651
    33  H    6.225277   5.781879   3.857454   1.079953   3.376229
    34  C    6.202932   6.926083   4.549131   5.586433   4.630801
    35  C    8.772222   9.632856   7.078842   7.484562   6.789508
    36  C    6.414690   7.433893   4.976124   5.953190   4.711306
    37  C    7.439308   7.962979   5.604346   6.261422   5.742758
    38  C    8.611969   9.238668   6.769744   7.170575   6.714116
    39  C    7.749298   8.790083   6.261407   6.900856   5.857875
    40  H    5.701460   6.907929   4.536616   5.736526   4.143852
    41  H    7.596281   7.884701   5.701810   6.325225   6.049808
    42  H    9.550096  10.060688   7.627027   7.856961   7.624503
    43  H    8.116793   9.308309   6.799503   7.403494   6.227848
    44  C   10.196913  11.098892   8.504290   8.709337   8.113290
    45  H   10.338401  11.378647   8.775205   8.993135   8.247599
    46  H   10.720710  11.491484   8.820673   8.696833   8.394007
    47  H   10.782806  11.692663   9.195817   9.571629   8.918131
    48  H    5.257001   5.449661   3.414784   4.667453   4.073009
                   26         27         28         29         30
    26  C    0.000000
    27  C    1.382530   0.000000
    28  C    2.773121   2.397359   0.000000
    29  H    3.376913   3.847257   2.146572   0.000000
    30  H    1.078533   2.137456   3.851597   4.267177   0.000000
    31  H    2.133884   1.079919   3.376771   4.927156   2.456651
    32  H    3.852908   3.377133   1.079788   2.472908   4.931381
    33  H    3.378453   2.140598   2.141161   4.276035   4.267955
    34  C    5.034862   5.528937   5.163431   4.690118   5.395948
    35  C    7.567058   7.757091   7.001332   6.691390   8.049797
    36  C    5.728607   6.172879   5.244354   4.486549   6.257962
    37  C    5.822302   6.145921   6.069105   5.935110   6.087761
    38  C    7.039433   7.233246   6.916135   6.811592   7.386061
    39  C    6.962169   7.254378   6.204347   5.597950   7.527218
    40  H    5.503667   6.032666   4.827684   3.716463   6.104425
    41  H    5.685993   6.005470   6.348224   6.395749   5.790743
    42  H    7.757697   7.870449   7.737567   7.796873   8.040813
    43  H    7.624864   7.896995   6.561420   5.811572   8.265197
    44  C    8.988220   9.083396   8.219524   7.969594   9.502460
    45  H    9.387378   9.486977   8.362754   7.978971   9.977858
    46  H    9.178495   9.117595   8.328044   8.351029   9.716082
    47  H    9.662398   9.840633   9.111236   8.772457  10.088317
    48  H    3.450700   4.117126   4.648592   4.530782   3.517946
                   31         32         33         34         35
    31  H    0.000000
    32  H    4.270418   0.000000
    33  H    2.466309   2.468278   0.000000
    34  C    6.190467   5.596797   6.278557   0.000000
    35  C    8.359378   7.068332   7.900839   2.818320   0.000000
    36  C    6.964521   5.439166   6.612252   1.396455   2.413599
    37  C    6.621610   6.490865   6.807883   1.398649   2.410617
    38  C    7.704491   7.163593   7.595511   2.418659   1.391831
    39  C    7.998431   6.225649   7.417232   2.417151   1.387788
    40  H    6.933816   4.973546   6.468451   2.150072   3.381935
    41  H    6.329295   6.896333   6.857838   2.142334   3.386555
    42  H    8.225168   7.994007   8.198020   3.394120   2.139725
    43  H    8.704371   6.428543   7.891293   3.390200   2.138686
    44  C    9.656310   8.158520   9.017922   4.316671   1.498453
    45  H   10.139267   8.185572   9.299776   4.820554   2.143828
    46  H    9.607589   8.228826   8.881769   4.809725   2.138683
    47  H   10.383806   9.117861   9.922045   4.797333   2.137715
    48  H    4.612187   5.435355   5.463648   2.153805   4.818520
                   36         37         38         39         40
    36  C    0.000000
    37  C    2.391190   0.000000
    38  C    2.760230   1.378074   0.000000
    39  C    1.382402   2.755271   2.383821   0.000000
    40  H    1.080169   3.376599   3.838953   2.128467   0.000000
    41  H    3.371637   1.080700   2.132855   3.835938   4.273318
    42  H    3.841403   2.132106   1.081196   3.365077   4.919928
    43  H    2.131362   3.836562   3.367367   1.081447   2.437054
    44  C    3.793085   3.780994   2.508458   2.518998   4.646555
    45  H    3.999744   4.553505   3.409732   2.619551   4.658946
    46  H    4.432479   4.106038   2.794566   3.245688   5.310653
    47  H    4.406962   4.127152   2.830499   3.219292   5.294241
    48  H    3.395301   2.661384   4.023393   4.541776   3.733009
                   41         42         43         44         45
    41  H    0.000000
    42  H    2.451990   0.000000
    43  H    4.917186   4.263000   0.000000
    44  C    4.640658   2.701383   2.724649   0.000000
    45  H    5.504326   3.754574   2.368932   1.087218   0.000000
    46  H    4.841560   2.708734   3.497066   1.089442   1.768220
    47  H    4.876623   2.780682   3.462800   1.089896   1.767524
    48  H    2.435469   4.704284   5.479836   6.289086   6.892984
                   46         47         48
    46  H    0.000000
    47  H    1.759634   0.000000
    48  H    6.609301   6.726057   0.000000
 Stoichiometry    C23H21FN2O
 Framework group  C1[X(C23H21FN2O)]
 Deg. of freedom   138
 Full point group                 C1      NOp   1
 Largest Abelian subgroup         C1      NOp   1
 Largest concise Abelian subgroup C1      NOp   1
                         Standard orientation:                         
 ---------------------------------------------------------------------
 Center     Atomic      Atomic             Coordinates (Angstroms)
 Number     Number       Type             X           Y           Z
 ---------------------------------------------------------------------
      1          6           0        1.969702    0.755146    0.300628
      2          8           0        3.726476    1.192437    0.739713
      3          6           0        1.256618    0.242506    1.530016
      4          1           0        1.861555   -0.538244    2.010472
      5          9           0        1.039895    1.211249    2.472179
      6          6           0       -0.044896   -0.320710    1.002133
      7          6           0       -1.202955    0.353392    1.129086
      8          7           0        0.083066   -1.554443    0.412391
      9          1           0       -0.759414   -2.112664    0.392046
     10          6           0        1.251561   -2.209106    0.051462
     11          6           0        3.479896   -3.673216   -0.778514
     12          6           0        2.417105   -1.530415   -0.366678
     13          6           0        1.227735   -3.603713    0.018804
     14          6           0        2.325897   -4.334284   -0.383183
     15          6           0        3.514564   -2.296089   -0.776248
     16          1           0        0.320294   -4.109448    0.320496
     17          1           0        2.282466   -5.412591   -0.390448
     18          1           0        4.399549   -1.770143   -1.102371
     19          1           0        4.346369   -4.234097   -1.094227
     20          7           0        2.509676   -0.167857   -0.534647
     21          1           0        3.630427    0.443921   -0.217146
     22          1           0        4.094870    2.080957    0.669310
     23          6           0        1.461630    2.011777   -0.294603
     24          6           0        0.373870    4.281380   -1.469442
     25          6           0        1.027647    1.979499   -1.617705
     26          6           0        1.357834    3.194345    0.431704
     27          6           0        0.815710    4.321521   -0.157333
     28          6           0        0.484215    3.109207   -2.198836
     29          1           0        1.117845    1.058447   -2.172885
     30          1           0        1.708703    3.232914    1.450839
     31          1           0        0.737498    5.235973    0.411777
     32          1           0        0.144338    3.074508   -3.223152
     33          1           0       -0.053384    5.163363   -1.923157
     34          6           0       -2.498941   -0.037558    0.604675
     35          6           0       -5.060880   -0.738682   -0.337567
     36          6           0       -2.659388   -0.762901   -0.577789
     37          6           0       -3.655254    0.358696    1.284485
     38          6           0       -4.906956    0.008428    0.826619
     39          6           0       -3.918362   -1.104709   -1.035157
     40          1           0       -1.796066   -1.020656   -1.173610
     41          1           0       -3.557234    0.940281    2.190059
     42          1           0       -5.785019    0.318606    1.375965
     43          1           0       -4.012770   -1.662664   -1.956733
     44          6           0       -6.428019   -1.118957   -0.818901
     45          1           0       -6.373697   -1.656724   -1.762245
     46          1           0       -7.043275   -0.230861   -0.959012
     47          1           0       -6.925186   -1.753958   -0.085776
     48          1           0       -1.187920    1.255085    1.722338
 ---------------------------------------------------------------------
 Rotational constants (GHZ):           0.2289902           0.1546162           0.1095313
 Leave Link  202 at Mon Apr 14 22:04:28 2025, MaxMem= 16106127360 cpu:               0.2 elap:               0.0
 (Enter /cm/shared/apps/Gaussian/g16-C01/g16/l301.exe)
 General basis read from cards:  (5D, 7F)
 Centers:       4      9     16     17     18     19     21     22     29     30
 Centers:      31     32     33     40     41     42     43     45     46     47
 Centers:      48
 S 3 1.00
     Exponent=  1.2251800000D+01 Coefficients=  2.3337100000D-02
     Exponent=  1.8687100000D+00 Coefficients=  1.5915000000D-01
     Exponent=  4.1820800000D-01 Coefficients=  5.0000000000D-01
 S 1 1.00
     Exponent=  1.0610000000D-01 Coefficients=  1.0000000000D+00
 S 1 1.00
     Exponent=  2.6525000000D-02 Coefficients=  1.0000000000D+00
 P 1 1.00
     Exponent=  1.0000000000D+00 Coefficients=  1.0000000000D+00
 P 1 1.00
     Exponent=  7.9575000000D-02 Coefficients=  1.0000000000D+00
 ****
 Centers:       1      3      6      7     10     11     12     13     14     15
 Centers:      23     24     25     26     27     28     34     35     36     37
 Centers:      38     39     44
 S 5 1.00
     Exponent=  1.2432000000D+03 Coefficients=  6.0336600000D-03
     Exponent=  1.8714500000D+02 Coefficients=  4.4957600000D-02
     Exponent=  4.2512600000D+01 Coefficients=  1.9790100000D-01
     Exponent=  1.1739300000D+01 Coefficients=  5.0000000000D-01
     Exponent=  3.5054800000D+00 Coefficients=  4.8036400000D-01
 S 2 1.00
     Exponent=  5.3908900000D+00 Coefficients= -7.0398000000D-02
     Exponent=  4.9334100000D-01 Coefficients=  5.0000000000D-01
 S 1 1.00
     Exponent=  1.4974100000D-01 Coefficients=  1.0000000000D+00
 S 1 1.00
     Exponent=  4.2849000000D-02 Coefficients=  1.0000000000D+00
 P 3 1.00
     Exponent=  9.1805600000D+00 Coefficients=  4.3170100000D-02
     Exponent=  1.9365800000D+00 Coefficients=  2.2499900000D-01
     Exponent=  5.2629600000D-01 Coefficients=  5.0000000000D-01
 P 1 1.00
     Exponent=  1.3631900000D-01 Coefficients=  1.0000000000D+00
 P 1 1.00
     Exponent=  3.4080000000D-02 Coefficients=  1.0000000000D+00
 D 1 1.00
     Exponent=  8.0000000000D-01 Coefficients=  1.0000000000D+00
 D 1 1.00
     Exponent=  1.0224000000D-01 Coefficients=  1.0000000000D+00
 ****
 Centers:       8     20
 S 5 1.00
     Exponent=  1.7263200000D+03 Coefficients=  5.9307700000D-03
     Exponent=  2.5982700000D+02 Coefficients=  4.4253900000D-02
     Exponent=  5.9033500000D+01 Coefficients=  1.9609600000D-01
     Exponent=  1.6350900000D+01 Coefficients=  5.0000000000D-01
     Exponent=  4.9108400000D+00 Coefficients=  4.8298700000D-01
 S 2 1.00
     Exponent=  7.7589400000D+00 Coefficients= -7.0335600000D-02
     Exponent=  7.0557300000D-01 Coefficients=  5.0000000000D-01
 S 1 1.00
     Exponent=  2.0928600000D-01 Coefficients=  1.0000000000D+00
 S 1 1.00
     Exponent=  5.8602000000D-02 Coefficients=  1.0000000000D+00
 P 3 1.00
     Exponent=  1.3184400000D+01 Coefficients=  4.4074700000D-02
     Exponent=  2.8186000000D+00 Coefficients=  2.3047800000D-01
     Exponent=  7.6557100000D-01 Coefficients=  5.0000000000D-01
 P 1 1.00
     Exponent=  1.9594900000D-01 Coefficients=  1.0000000000D+00
 P 1 1.00
     Exponent=  4.8987000000D-02 Coefficients=  1.0000000000D+00
 D 1 1.00
     Exponent=  9.0000000000D-01 Coefficients=  1.0000000000D+00
 D 1 1.00
     Exponent=  1.4696000000D-01 Coefficients=  1.0000000000D+00
 ****
 Centers:       2
 S 5 1.00
     Exponent=  2.2886400000D+03 Coefficients=  5.8546800000D-03
     Exponent=  3.4441600000D+02 Coefficients=  4.3733300000D-02
     Exponent=  7.8253800000D+01 Coefficients=  1.9479600000D-01
     Exponent=  2.1719500000D+01 Coefficients=  5.0000000000D-01
     Exponent=  6.5590700000D+00 Coefficients=  4.8461400000D-01
 S 2 1.00
     Exponent=  1.0465600000D+01 Coefficients= -7.1334300000D-02
     Exponent=  9.6435100000D-01 Coefficients=  5.0000000000D-01
 S 1 1.00
     Exponent=  2.8512700000D-01 Coefficients=  1.0000000000D+00
 S 1 1.00
     Exponent=  7.9596000000D-02 Coefficients=  1.0000000000D+00
 P 3 1.00
     Exponent=  1.7059000000D+01 Coefficients=  4.7443900000D-02
     Exponent=  3.6899900000D+00 Coefficients=  2.4268900000D-01
     Exponent=  9.9299600000D-01 Coefficients=  5.0000000000D-01
 P 1 1.00
     Exponent=  2.4492400000D-01 Coefficients=  1.0000000000D+00
 P 1 1.00
     Exponent=  6.1231000000D-02 Coefficients=  1.0000000000D+00
 D 1 1.00
     Exponent=  1.0000000000D+00 Coefficients=  1.0000000000D+00
 D 1 1.00
     Exponent=  1.8369000000D-01 Coefficients=  1.0000000000D+00
 ****
 Centers:       5
 S 5 1.00
     Exponent=  2.9315500000D+03 Coefficients=  5.7950400000D-03
     Exponent=  4.4112500000D+02 Coefficients=  4.3323800000D-02
     Exponent=  1.0023200000D+02 Coefficients=  1.9373900000D-01
     Exponent=  2.7865500000D+01 Coefficients=  5.0000000000D-01
     Exponent=  8.4447000000D+00 Coefficients=  4.8642000000D-01
 S 2 1.00
     Exponent=  1.3612300000D+01 Coefficients= -7.1978500000D-02
     Exponent=  1.2612200000D+00 Coefficients=  5.0000000000D-01
 S 1 1.00
     Exponent=  3.7080000000D-01 Coefficients=  1.0000000000D+00
 S 1 1.00
     Exponent=  1.0296000000D-01 Coefficients=  1.0000000000D+00
 P 3 1.00
     Exponent=  2.1930500000D+01 Coefficients=  4.8877100000D-02
     Exponent=  4.7855200000D+00 Coefficients=  2.4783000000D-01
     Exponent=  1.2837800000D+00 Coefficients=  5.0000000000D-01
 P 1 1.00
     Exponent=  3.1155800000D-01 Coefficients=  1.0000000000D+00
 P 1 1.00
     Exponent=  7.7889000000D-02 Coefficients=  1.0000000000D+00
 D 1 1.00
     Exponent=  1.1000000000D+00 Coefficients=  1.0000000000D+00
 D 1 1.00
     Exponent=  2.3367000000D-01 Coefficients=  1.0000000000D+00
 ****
 Ernie: Thresh=  0.10000D-02 Tol=  0.10000D-05 Strict=F.
 There are   864 symmetry adapted cartesian basis functions of A   symmetry.
 There are   810 symmetry adapted basis functions of A   symmetry.
   810 basis functions,  1203 primitive gaussians,   864 cartesian basis functions
    95 alpha electrons       95 beta electrons
       nuclear repulsion energy      2416.1295099989 Hartrees.
 IExCor= 4639 DFT=T Ex+Corr=wB97XD ExCW=0 ScaHFX=  1.000000
 ScaDFX=  1.000000  1.000000  1.000000  1.000000 ScalE2=  1.000000  1.000000
 IRadAn=      5 IRanWt=     -1 IRanGd=            0 ICorTp=0 IEmpDi=121
 HFx  wShort=  0.000000 wLong=  0.200000 cFull=  0.222036 cShort=  0.000000 cLong=  0.777964
 DFx  wShort=  0.000000 wLong=  0.200000 cFull=  0.000000 cShort=  0.000000 cLong=  1.000000
 NAtoms=   48 NActive=   48 NUniq=   48 SFac= 1.00D+00 NAtFMM=   60 NAOKFM=F Big=F
 Integral buffers will be    131072 words long.
 Raffenetti 2 integral format.
 Two-electron integral symmetry is turned on.
 R6Disp:  Grimme-D2 Dispersion energy=       -0.0396025134 Hartrees.
 Nuclear repulsion after empirical dispersion term =     2416.0899074854 Hartrees.
 Force inversion solution in PCM.
 ------------------------------------------------------------------------------
 Polarizable Continuum Model (PCM)
 =================================
 Model                : PCM.
 Atomic radii         : SMD-Coulomb.
 Polarization charges : Total charges.
 Charge compensation  : None.
 Solution method      : Matrix inversion.
 Cavity type          : VdW (van der Waals Surface) (Alpha=1.000).
 Cavity algorithm     : GePol (No added spheres)
                        Default sphere list used, NSphG=   48.
                        Lebedev-Laikov grids with approx.  5.0 points / Ang**2.
                        Smoothing algorithm: York/Karplus (Gamma=1.0000).
                        Polarization charges: spherical gaussians, with
                                              point-specific exponents (IZeta= 3).
                        Self-potential: point-specific (ISelfS= 7).
                        Self-field    : sphere-specific E.n sum rule (ISelfD= 2).
 1st derivatives      : Analytical E(r).r(x)/FMM algorithm (CHGder, D1EAlg=3).
                        Cavity 1st derivative terms included.
 2nd derivatives      : Analytical E(r).r(xy)/FMM algorithm (CHGder, D2EAlg=3).
                        Cavity 2nd derivative terms included.
 Solvent              : Ethanol, Eps=  24.852000 Eps(inf)=   1.852593
 ------------------------------------------------------------------------------
 GePol: Number of generator spheres                  =      48
 GePol: Total number of spheres                      =      48
 GePol: Number of exposed spheres                    =      48 (100.00%)
 GePol: Number of points                             =    3464
 GePol: Average weight of points                     =       0.11
 GePol: Minimum weight of points                     =   0.21D-09
 GePol: Maximum weight of points                     =    0.21501
 GePol: Number of points with low weight             =     193
 GePol: Fraction of low-weight points (<1% of avg)   =       5.57%
 GePol: Cavity surface area                          =    378.701 Ang**2
 GePol: Cavity volume                                =    366.207 Ang**3
 ------------------------------------------------------------------------------
 Atomic radii for non-electrostatic terms: SMD-CDS.
 ------------------------------------------------------------------------------
 PCM non-electrostatic energy =        -0.0040863899 Hartrees.
 Nuclear repulsion after PCM non-electrostatic terms =     2416.0858210956 Hartrees.
 Leave Link  301 at Mon Apr 14 22:04:28 2025, MaxMem= 16106127360 cpu:               0.5 elap:               0.2
 (Enter /cm/shared/apps/Gaussian/g16-C01/g16/l302.exe)
 NPDir=0 NMtPBC=     1 NCelOv=     1 NCel=       1 NClECP=     1 NCelD=      1
         NCelK=      1 NCelE2=     1 NClLst=     1 CellRange=     0.0.
 One-electron integrals computed using PRISM.
 One-electron integral symmetry used in STVInt
 NBasis=   810 RedAO= T EigKep=  1.18D-06  NBF=   810
 NBsUse=   803 1.00D-06 EigRej=  8.22D-07 NBFU=   803
 Precomputing XC quadrature grid using
 IXCGrd= 4 IRadAn=           5 IRanWt=          -1 IRanGd=           0 AccXCQ= 0.00D+00.
 Generated NRdTot=       0 NPtTot=           0 NUsed=           0 NTot=          32
 NSgBfM=   858   858   858   858   858 MxSgAt=    48 MxSgA2=    48.
 Leave Link  302 at Mon Apr 14 22:04:31 2025, MaxMem= 16106127360 cpu:              26.3 elap:               2.4
 (Enter /cm/shared/apps/Gaussian/g16-C01/g16/l303.exe)
 DipDrv:  MaxL=1.
 Leave Link  303 at Mon Apr 14 22:04:31 2025, MaxMem= 16106127360 cpu:               0.8 elap:               0.2
 (Enter /cm/shared/apps/Gaussian/g16-C01/g16/l401.exe)
 ExpMin= 2.65D-02 ExpMax= 2.93D+03 ExpMxC= 4.41D+02 IAcc=3 IRadAn=         5 AccDes= 0.00D+00
 Harris functional with IExCor= 4639 and IRadAn=       5 diagonalized for initial guess.
 HarFok:  IExCor= 4639 AccDes= 0.00D+00 IRadAn=         5 IDoV= 1 UseB2=F ITyADJ=14
 ICtDFT=  3500011 ScaDFX=  1.000000  1.000000  1.000000  1.000000
 FoFCou: FMM=F IPFlag=           0 FMFlag=      100000 FMFlg1=           0
         NFxFlg=           0 DoJE=T BraDBF=F KetDBF=T FulRan=T
         wScrn=  0.000000 ICntrl=       500 IOpCl=  0 I1Cent=   200000004 NGrid=           0
         NMat0=    1 NMatS0=      1 NMatT0=    0 NMatD0=    1 NMtDS0=    0 NMtDT0=    0
 Petite list used in FoFCou.
 Harris En= -1122.22602069506    
 JPrj=0 DoOrth=F DoCkMO=F.
 Leave Link  401 at Mon Apr 14 22:04:39 2025, MaxMem= 16106127360 cpu:             284.6 elap:               8.6
 (Enter /cm/shared/apps/Gaussian/g16-C01/g16/l502.exe)
 Integral symmetry usage will be decided dynamically.
 Closed shell SCF:
 Using DIIS extrapolation, IDIIS=  1040.
 NGot= 16106127360 LenX= 16104590708 LenY= 16103843348
 Requested convergence on RMS density matrix=1.00D-08 within 128 cycles.
 Requested convergence on MAX density matrix=1.00D-06.
 Requested convergence on             energy=1.00D-06.
 No special actions if energy rises.
 Fock matrices will be formed incrementally for  20 cycles.

 Cycle   1  Pass 1  IDiag  1:
 FoFJK:  IHMeth= 1 ICntrl=       0 DoSepK=T KAlg= 0 I1Cent=           0 FoldK=F
 IRaf=         1 NMat=       1 IRICut=       1 DoRegI=T DoRafI=F ISym2E= 0 IDoP0=0 IntGTp=1.
 FoFCou: FMM=F IPFlag=           0 FMFlag=      100000 FMFlg1=           0
         NFxFlg=           0 DoJE=T BraDBF=F KetDBF=F FulRan=T
         wScrn=  0.000000 ICntrl=       500 IOpCl=  0 I1Cent=           0 NGrid=           0
         NMat0=    1 NMatS0=      1 NMatT0=    0 NMatD0=    1 NMtDS0=    0 NMtDT0=    0
 Symmetry not used in FoFCou.
 Inv3:  Mode=1 IEnd=    35997888.
 Iteration    1 A*A^-1 deviation from unit magnitude is 1.55D-14 for    765.
 Iteration    1 A*A^-1 deviation from orthogonality  is 6.61D-15 for   2040    567.
 Iteration    1 A^-1*A deviation from unit magnitude is 1.42D-14 for    765.
 Iteration    1 A^-1*A deviation from orthogonality  is 4.37D-15 for   1526   1501.
 E= -1172.72621508414    
 DIIS: error= 1.40D-02 at cycle   1 NSaved=   1.
 NSaved= 1 IEnMin= 1 EnMin= -1172.72621508414     IErMin= 1 ErrMin= 1.40D-02
 ErrMax= 1.40D-02  0.00D+00 EMaxC= 1.00D-01 BMatC= 5.94D-01 BMatP= 5.94D-01
 IDIUse=3 WtCom= 8.60D-01 WtEn= 1.40D-01
 Coeff-Com:  0.100D+01
 Coeff-En:   0.100D+01
 Coeff:      0.100D+01
 Gap=     0.264 Goal=   None    Shift=    0.000
 GapD=    0.264 DampG=1.000 DampE=0.500 DampFc=0.5000 IDamp=-1.
 Damping current iteration by 5.00D-01
 RMSDP=3.22D-02 MaxDP=4.26D+00              OVMax= 2.07D-01

 Cycle   2  Pass 1  IDiag  1:
 RMSU=  7.59D-03    CP:  8.58D-01
 E= -1172.87841883572     Delta-E=       -0.152203751586 Rises=F Damp=T
 DIIS: error= 7.24D-03 at cycle   2 NSaved=   2.
 NSaved= 2 IEnMin= 2 EnMin= -1172.87841883572     IErMin= 2 ErrMin= 7.24D-03
 ErrMax= 7.24D-03  0.00D+00 EMaxC= 1.00D-01 BMatC= 8.67D-02 BMatP= 5.94D-01
 IDIUse=3 WtCom= 9.28D-01 WtEn= 7.24D-02
 Coeff-Com: -0.154D+00 0.115D+01
 Coeff-En:   0.000D+00 0.100D+01
 Coeff:     -0.143D+00 0.114D+01
 Gap=     0.283 Goal=   None    Shift=    0.000
 RMSDP=1.53D-02 MaxDP=2.85D+00 DE=-1.52D-01 OVMax= 1.12D-01

 Cycle   3  Pass 1  IDiag  1:
 RMSU=  6.49D-03    CP:  7.22D-01  1.32D+00
 E= -1173.03162525601     Delta-E=       -0.153206420288 Rises=F Damp=F
 DIIS: error= 1.99D-03 at cycle   3 NSaved=   3.
 NSaved= 3 IEnMin= 3 EnMin= -1173.03162525601     IErMin= 3 ErrMin= 1.99D-03
 ErrMax= 1.99D-03  0.00D+00 EMaxC= 1.00D-01 BMatC= 1.49D-02 BMatP= 8.67D-02
 IDIUse=3 WtCom= 9.80D-01 WtEn= 1.99D-02
 Coeff-Com: -0.159D+00 0.328D+00 0.831D+00
 Coeff-En:   0.000D+00 0.000D+00 0.100D+01
 Coeff:     -0.156D+00 0.322D+00 0.834D+00
 Gap=     0.254 Goal=   None    Shift=    0.000
 RMSDP=2.92D-03 MaxDP=3.34D-01 DE=-1.53D-01 OVMax= 3.93D-02

 Cycle   4  Pass 1  IDiag  1:
 RMSU=  1.27D-03    CP:  7.00D-01  1.49D+00  9.36D-01
 E= -1173.04295583603     Delta-E=       -0.011330580021 Rises=F Damp=F
 DIIS: error= 8.15D-04 at cycle   4 NSaved=   4.
 NSaved= 4 IEnMin= 4 EnMin= -1173.04295583603     IErMin= 4 ErrMin= 8.15D-04
 ErrMax= 8.15D-04  0.00D+00 EMaxC= 1.00D-01 BMatC= 1.88D-03 BMatP= 1.49D-02
 IDIUse=3 WtCom= 9.92D-01 WtEn= 8.15D-03
 Coeff-Com: -0.711D-01 0.129D+00 0.423D+00 0.519D+00
 Coeff-En:   0.000D+00 0.000D+00 0.000D+00 0.100D+01
 Coeff:     -0.705D-01 0.128D+00 0.420D+00 0.523D+00
 Gap=     0.253 Goal=   None    Shift=    0.000
 RMSDP=5.91D-04 MaxDP=6.41D-02 DE=-1.13D-02 OVMax= 7.35D-03

 Cycle   5  Pass 1  IDiag  1:
 RMSU=  4.74D-04    CP:  6.97D-01  1.50D+00  9.47D-01  8.73D-01
 E= -1173.04451115406     Delta-E=       -0.001555318028 Rises=F Damp=F
 DIIS: error= 1.20D-04 at cycle   5 NSaved=   5.
 NSaved= 5 IEnMin= 5 EnMin= -1173.04451115406     IErMin= 5 ErrMin= 1.20D-04
 ErrMax= 1.20D-04  0.00D+00 EMaxC= 1.00D-01 BMatC= 6.32D-05 BMatP= 1.88D-03
 IDIUse=3 WtCom= 9.99D-01 WtEn= 1.20D-03
 Coeff-Com: -0.545D-02 0.618D-02 0.609D-01 0.138D+00 0.800D+00
 Coeff-En:   0.000D+00 0.000D+00 0.000D+00 0.000D+00 0.100D+01
 Coeff:     -0.544D-02 0.618D-02 0.608D-01 0.138D+00 0.801D+00
 Gap=     0.253 Goal=   None    Shift=    0.000
 RMSDP=3.09D-04 MaxDP=3.68D-02 DE=-1.56D-03 OVMax= 4.85D-03

 Cycle   6  Pass 1  IDiag  1:
 RMSU=  1.62D-04    CP:  6.95D-01  1.50D+00  9.66D-01  9.51D-01  1.24D+00
 E= -1173.04460475681     Delta-E=       -0.000093602746 Rises=F Damp=F
 DIIS: error= 1.12D-04 at cycle   6 NSaved=   6.
 NSaved= 6 IEnMin= 6 EnMin= -1173.04460475681     IErMin= 6 ErrMin= 1.12D-04
 ErrMax= 1.12D-04  0.00D+00 EMaxC= 1.00D-01 BMatC= 2.00D-05 BMatP= 6.32D-05
 IDIUse=3 WtCom= 9.99D-01 WtEn= 1.12D-03
 Coeff-Com:  0.160D-01-0.309D-01-0.748D-01-0.747D-01 0.368D+00 0.796D+00
 Coeff-En:   0.000D+00 0.000D+00 0.000D+00 0.000D+00 0.000D+00 0.100D+01
 Coeff:      0.160D-01-0.308D-01-0.747D-01-0.746D-01 0.368D+00 0.796D+00
 Gap=     0.254 Goal=   None    Shift=    0.000
 RMSDP=1.77D-04 MaxDP=2.32D-02 DE=-9.36D-05 OVMax= 4.15D-03

 Cycle   7  Pass 1  IDiag  1:
 RMSU=  6.45D-05    CP:  6.94D-01  1.50D+00  9.73D-01  1.01D+00  1.40D+00
                    CP:  1.19D+00
 E= -1173.04463992587     Delta-E=       -0.000035169066 Rises=F Damp=F
 DIIS: error= 1.98D-05 at cycle   7 NSaved=   7.
 NSaved= 7 IEnMin= 7 EnMin= -1173.04463992587     IErMin= 7 ErrMin= 1.98D-05
 ErrMax= 1.98D-05  0.00D+00 EMaxC= 1.00D-01 BMatC= 2.11D-06 BMatP= 2.00D-05
 IDIUse=1 WtCom= 1.00D+00 WtEn= 0.00D+00
 Coeff-Com:  0.677D-02-0.127D-01-0.341D-01-0.440D-01 0.777D-01 0.319D+00
 Coeff-Com:  0.688D+00
 Coeff:      0.677D-02-0.127D-01-0.341D-01-0.440D-01 0.777D-01 0.319D+00
 Coeff:      0.688D+00
 Gap=     0.254 Goal=   None    Shift=    0.000
 RMSDP=3.94D-05 MaxDP=3.48D-03 DE=-3.52D-05 OVMax= 1.14D-03

 Cycle   8  Pass 1  IDiag  1:
 RMSU=  2.54D-05    CP:  6.94D-01  1.50D+00  9.74D-01  1.02D+00  1.45D+00
                    CP:  1.24D+00  1.13D+00
 E= -1173.04464390073     Delta-E=       -0.000003974853 Rises=F Damp=F
 DIIS: error= 1.04D-05 at cycle   8 NSaved=   8.
 NSaved= 8 IEnMin= 8 EnMin= -1173.04464390073     IErMin= 8 ErrMin= 1.04D-05
 ErrMax= 1.04D-05  0.00D+00 EMaxC= 1.00D-01 BMatC= 3.18D-07 BMatP= 2.11D-06
 IDIUse=1 WtCom= 1.00D+00 WtEn= 0.00D+00
 Coeff-Com: -0.160D-02 0.325D-02 0.733D-02 0.257D-02-0.597D-01-0.828D-01
 Coeff-Com:  0.209D+00 0.922D+00
 Coeff:     -0.160D-02 0.325D-02 0.733D-02 0.257D-02-0.597D-01-0.828D-01
 Coeff:      0.209D+00 0.922D+00
 Gap=     0.254 Goal=   None    Shift=    0.000
 RMSDP=2.74D-05 MaxDP=2.33D-03 DE=-3.97D-06 OVMax= 1.06D-03

 Cycle   9  Pass 1  IDiag  1:
 RMSU=  1.60D-05    CP:  6.94D-01  1.50D+00  9.73D-01  1.02D+00  1.47D+00
                    CP:  1.30D+00  1.32D+00  1.39D+00
 E= -1173.04464512660     Delta-E=       -0.000001225873 Rises=F Damp=F
 DIIS: error= 3.57D-06 at cycle   9 NSaved=   9.
 NSaved= 9 IEnMin= 9 EnMin= -1173.04464512660     IErMin= 9 ErrMin= 3.57D-06
 ErrMax= 3.57D-06  0.00D+00 EMaxC= 1.00D-01 BMatC= 6.19D-08 BMatP= 3.18D-07
 IDIUse=1 WtCom= 1.00D+00 WtEn= 0.00D+00
 Coeff-Com: -0.155D-02 0.299D-02 0.780D-02 0.787D-02-0.297D-01-0.767D-01
 Coeff-Com: -0.710D-01 0.264D+00 0.896D+00
 Coeff:     -0.155D-02 0.299D-02 0.780D-02 0.787D-02-0.297D-01-0.767D-01
 Coeff:     -0.710D-01 0.264D+00 0.896D+00
 Gap=     0.254 Goal=   None    Shift=    0.000
 RMSDP=1.24D-05 MaxDP=9.38D-04 DE=-1.23D-06 OVMax= 4.17D-04

 Cycle  10  Pass 1  IDiag  1:
 RMSU=  7.19D-06    CP:  6.94D-01  1.50D+00  9.73D-01  1.02D+00  1.47D+00
                    CP:  1.31D+00  1.39D+00  1.63D+00  1.33D+00
 E= -1173.04464532720     Delta-E=       -0.000000200602 Rises=F Damp=F
 DIIS: error= 1.21D-06 at cycle  10 NSaved=  10.
 NSaved=10 IEnMin=10 EnMin= -1173.04464532720     IErMin=10 ErrMin= 1.21D-06
 ErrMax= 1.21D-06  0.00D+00 EMaxC= 1.00D-01 BMatC= 9.91D-09 BMatP= 6.19D-08
 IDIUse=1 WtCom= 1.00D+00 WtEn= 0.00D+00
 Coeff-Com: -0.114D-03 0.196D-03 0.818D-03 0.146D-02-0.288D-03-0.979D-02
 Coeff-Com: -0.496D-01-0.447D-01 0.316D+00 0.786D+00
 Coeff:     -0.114D-03 0.196D-03 0.818D-03 0.146D-02-0.288D-03-0.979D-02
 Coeff:     -0.496D-01-0.447D-01 0.316D+00 0.786D+00
 Gap=     0.254 Goal=   None    Shift=    0.000
 RMSDP=3.41D-06 MaxDP=2.65D-04 DE=-2.01D-07 OVMax= 1.34D-04

 Cycle  11  Pass 1  IDiag  1:
 RMSU=  2.03D-06    CP:  6.94D-01  1.50D+00  9.73D-01  1.02D+00  1.47D+00
                    CP:  1.32D+00  1.40D+00  1.68D+00  1.43D+00  1.05D+00
 E= -1173.04464535272     Delta-E=       -0.000000025521 Rises=F Damp=F
 DIIS: error= 5.95D-07 at cycle  11 NSaved=  11.
 NSaved=11 IEnMin=11 EnMin= -1173.04464535272     IErMin=11 ErrMin= 5.95D-07
 ErrMax= 5.95D-07  0.00D+00 EMaxC= 1.00D-01 BMatC= 1.50D-09 BMatP= 9.91D-09
 IDIUse=1 WtCom= 1.00D+00 WtEn= 0.00D+00
 Coeff-Com:  0.209D-03-0.410D-03-0.948D-03-0.796D-03 0.448D-02 0.940D-02
 Coeff-Com:  0.949D-03-0.558D-01-0.893D-01 0.209D+00 0.923D+00
 Coeff:      0.209D-03-0.410D-03-0.948D-03-0.796D-03 0.448D-02 0.940D-02
 Coeff:      0.949D-03-0.558D-01-0.893D-01 0.209D+00 0.923D+00
 Gap=     0.254 Goal=   None    Shift=    0.000
 RMSDP=1.79D-06 MaxDP=1.43D-04 DE=-2.55D-08 OVMax= 5.59D-05

 Cycle  12  Pass 1  IDiag  1:
 RMSU=  8.37D-07    CP:  6.94D-01  1.50D+00  9.73D-01  1.02D+00  1.47D+00
                    CP:  1.32D+00  1.40D+00  1.70D+00  1.50D+00  1.14D+00
                    CP:  1.26D+00
 E= -1173.04464535673     Delta-E=       -0.000000004010 Rises=F Damp=F
 DIIS: error= 2.30D-07 at cycle  12 NSaved=  12.
 NSaved=12 IEnMin=12 EnMin= -1173.04464535673     IErMin=12 ErrMin= 2.30D-07
 ErrMax= 2.30D-07  0.00D+00 EMaxC= 1.00D-01 BMatC= 1.89D-10 BMatP= 1.50D-09
 IDIUse=1 WtCom= 1.00D+00 WtEn= 0.00D+00
 Coeff-Com:  0.924D-04-0.176D-03-0.468D-03-0.514D-03 0.167D-02 0.473D-02
 Coeff-Com:  0.879D-02-0.122D-01-0.806D-01-0.319D-01 0.263D+00 0.848D+00
 Coeff:      0.924D-04-0.176D-03-0.468D-03-0.514D-03 0.167D-02 0.473D-02
 Coeff:      0.879D-02-0.122D-01-0.806D-01-0.319D-01 0.263D+00 0.848D+00
 Gap=     0.254 Goal=   None    Shift=    0.000
 RMSDP=5.87D-07 MaxDP=4.06D-05 DE=-4.01D-09 OVMax= 1.86D-05

 Cycle  13  Pass 1  IDiag  1:
 RMSU=  3.34D-07    CP:  6.94D-01  1.50D+00  9.73D-01  1.02D+00  1.47D+00
                    CP:  1.32D+00  1.40D+00  1.71D+00  1.51D+00  1.18D+00
                    CP:  1.40D+00  1.28D+00
 E= -1173.04464535823     Delta-E=       -0.000000001500 Rises=F Damp=F
 DIIS: error= 8.30D-08 at cycle  13 NSaved=  13.
 NSaved=13 IEnMin=13 EnMin= -1173.04464535823     IErMin=13 ErrMin= 8.30D-08
 ErrMax= 8.30D-08  0.00D+00 EMaxC= 1.00D-01 BMatC= 3.39D-11 BMatP= 1.89D-10
 IDIUse=1 WtCom= 1.00D+00 WtEn= 0.00D+00
 Coeff-Com: -0.748D-05 0.163D-04 0.174D-04-0.165D-04-0.150D-03-0.841D-04
 Coeff-Com:  0.284D-02 0.505D-02-0.118D-01-0.395D-01-0.780D-01 0.275D+00
 Coeff-Com:  0.847D+00
 Coeff:     -0.748D-05 0.163D-04 0.174D-04-0.165D-04-0.150D-03-0.841D-04
 Coeff:      0.284D-02 0.505D-02-0.118D-01-0.395D-01-0.780D-01 0.275D+00
 Coeff:      0.847D+00
 Gap=     0.254 Goal=   None    Shift=    0.000
 RMSDP=2.65D-07 MaxDP=1.76D-05 DE=-1.50D-09 OVMax= 6.59D-06

 Cycle  14  Pass 1  IDiag  1:
 RMSU=  1.42D-07    CP:  6.94D-01  1.50D+00  9.73D-01  1.02D+00  1.47D+00
                    CP:  1.32D+00  1.40D+00  1.71D+00  1.51D+00  1.19D+00
                    CP:  1.44D+00  1.47D+00  1.17D+00
 E= -1173.04464535780     Delta-E=        0.000000000435 Rises=F Damp=F
 DIIS: error= 3.06D-08 at cycle  14 NSaved=  14.
 NSaved=14 IEnMin=13 EnMin= -1173.04464535823     IErMin=14 ErrMin= 3.06D-08
 ErrMax= 3.06D-08  0.00D+00 EMaxC= 1.00D-01 BMatC= 3.49D-12 BMatP= 3.39D-11
 IDIUse=1 WtCom= 1.00D+00 WtEn= 0.00D+00
 Coeff-Com: -0.142D-04 0.276D-04 0.657D-04 0.622D-04-0.266D-03-0.664D-03
 Coeff-Com: -0.274D-03 0.287D-02 0.664D-02-0.808D-02-0.542D-01-0.252D-01
 Coeff-Com:  0.243D+00 0.836D+00
 Coeff:     -0.142D-04 0.276D-04 0.657D-04 0.622D-04-0.266D-03-0.664D-03
 Coeff:     -0.274D-03 0.287D-02 0.664D-02-0.808D-02-0.542D-01-0.252D-01
 Coeff:      0.243D+00 0.836D+00
 Gap=     0.254 Goal=   None    Shift=    0.000
 RMSDP=8.41D-08 MaxDP=5.01D-06 DE= 4.35D-10 OVMax= 2.23D-06

 Cycle  15  Pass 1  IDiag  1:
 RMSU=  3.58D-08    CP:  6.94D-01  1.50D+00  9.73D-01  1.02D+00  1.47D+00
                    CP:  1.32D+00  1.40D+00  1.71D+00  1.51D+00  1.19D+00
                    CP:  1.45D+00  1.52D+00  1.30D+00  1.16D+00
 E= -1173.04464535753     Delta-E=        0.000000000267 Rises=F Damp=F
 DIIS: error= 9.94D-09 at cycle  15 NSaved=  15.
 NSaved=15 IEnMin=13 EnMin= -1173.04464535823     IErMin=15 ErrMin= 9.94D-09
 ErrMax= 9.94D-09  0.00D+00 EMaxC= 1.00D-01 BMatC= 5.39D-13 BMatP= 3.49D-12
 IDIUse=1 WtCom= 1.00D+00 WtEn= 0.00D+00
 Coeff-Com: -0.348D-05 0.652D-05 0.187D-04 0.220D-04-0.718D-04-0.212D-03
 Coeff-Com: -0.442D-03 0.308D-03 0.404D-02 0.221D-02-0.592D-02-0.458D-01
 Coeff-Com: -0.409D-01 0.255D+00 0.831D+00
 Coeff:     -0.348D-05 0.652D-05 0.187D-04 0.220D-04-0.718D-04-0.212D-03
 Coeff:     -0.442D-03 0.308D-03 0.404D-02 0.221D-02-0.592D-02-0.458D-01
 Coeff:     -0.409D-01 0.255D+00 0.831D+00
 Gap=     0.254 Goal=   None    Shift=    0.000
 RMSDP=3.91D-08 MaxDP=2.80D-06 DE= 2.67D-10 OVMax= 8.08D-07

 Cycle  16  Pass 1  IDiag  1:
 RMSU=  1.68D-08    CP:  6.94D-01  1.50D+00  9.73D-01  1.02D+00  1.47D+00
                    CP:  1.32D+00  1.40D+00  1.71D+00  1.51D+00  1.19D+00
                    CP:  1.45D+00  1.55D+00  1.34D+00  1.25D+00  1.19D+00
 E= -1173.04464535792     Delta-E=       -0.000000000383 Rises=F Damp=F
 DIIS: error= 4.32D-09 at cycle  16 NSaved=  16.
 NSaved=16 IEnMin=13 EnMin= -1173.04464535823     IErMin=16 ErrMin= 4.32D-09
 ErrMax= 4.32D-09  0.00D+00 EMaxC= 1.00D-01 BMatC= 7.56D-14 BMatP= 5.39D-13
 IDIUse=1 WtCom= 1.00D+00 WtEn= 0.00D+00
 Coeff-Com:  0.985D-06-0.197D-05-0.372D-05-0.230D-05 0.125D-04 0.253D-04
 Coeff-Com: -0.957D-04-0.299D-03 0.371D-03 0.174D-02 0.639D-02-0.983D-02
 Coeff-Com: -0.475D-01-0.447D-01 0.244D+00 0.849D+00
 Coeff:      0.985D-06-0.197D-05-0.372D-05-0.230D-05 0.125D-04 0.253D-04
 Coeff:     -0.957D-04-0.299D-03 0.371D-03 0.174D-02 0.639D-02-0.983D-02
 Coeff:     -0.475D-01-0.447D-01 0.244D+00 0.849D+00
 Gap=     0.254 Goal=   None    Shift=    0.000
 RMSDP=1.22D-08 MaxDP=8.42D-07 DE=-3.83D-10 OVMax= 3.23D-07

 Cycle  17  Pass 1  IDiag  1:
 RMSU=  6.01D-09    CP:  6.94D-01  1.50D+00  9.73D-01  1.02D+00  1.47D+00
                    CP:  1.32D+00  1.40D+00  1.71D+00  1.51D+00  1.19D+00
                    CP:  1.45D+00  1.55D+00  1.35D+00  1.28D+00  1.33D+00
                    CP:  1.25D+00
 E= -1173.04464535785     Delta-E=        0.000000000060 Rises=F Damp=F
 DIIS: error= 1.45D-09 at cycle  17 NSaved=  17.
 NSaved=17 IEnMin=13 EnMin= -1173.04464535823     IErMin=17 ErrMin= 1.45D-09
 ErrMax= 1.45D-09  0.00D+00 EMaxC= 1.00D-01 BMatC= 1.18D-14 BMatP= 7.56D-14
 IDIUse=1 WtCom= 1.00D+00 WtEn= 0.00D+00
 Coeff-Com:  0.733D-06-0.141D-05-0.351D-05-0.355D-05 0.147D-04 0.374D-04
 Coeff-Com:  0.392D-04-0.125D-03-0.499D-03 0.879D-04 0.239D-02 0.421D-02
 Coeff-Com: -0.670D-02-0.510D-01-0.514D-01 0.262D+00 0.841D+00
 Coeff:      0.733D-06-0.141D-05-0.351D-05-0.355D-05 0.147D-04 0.374D-04
 Coeff:      0.392D-04-0.125D-03-0.499D-03 0.879D-04 0.239D-02 0.421D-02
 Coeff:     -0.670D-02-0.510D-01-0.514D-01 0.262D+00 0.841D+00
 Gap=     0.254 Goal=   None    Shift=    0.000
 RMSDP=5.31D-09 MaxDP=4.40D-07 DE= 6.05D-11 OVMax= 1.33D-07

 Error on total polarization charges =  0.06852
 SCF Done:  E(RwB97XD) =  -1173.04464536     A.U. after   17 cycles
            NFock= 17  Conv=0.53D-08     -V/T= 2.0044
 KE= 1.167911103730D+03 PE=-7.565967964562D+03 EE= 2.808926394379D+03
 SMD-CDS (non-electrostatic) energy       (kcal/mol) =      -2.56
 (included in total energy above)
 Leave Link  502 at Mon Apr 14 22:24:58 2025, MaxMem= 16106127360 cpu:           46571.5 elap:            1219.1
 (Enter /cm/shared/apps/Gaussian/g16-C01/g16/l801.exe)
 DoSCS=F DFT=T ScalE2(SS,OS)=  1.000000  1.000000
 Range of M.O.s used for correlation:     1   803
 NBasis=   810 NAE=    95 NBE=    95 NFC=     0 NFV=     0
 NROrb=    803 NOA=    95 NOB=    95 NVA=   708 NVB=   708

 **** Warning!!: The largest alpha MO coefficient is  0.11585621D+03

 Leave Link  801 at Mon Apr 14 22:24:59 2025, MaxMem= 16106127360 cpu:               0.2 elap:               0.3
 (Enter /cm/shared/apps/Gaussian/g16-C01/g16/l1101.exe)
 Using compressed storage, NAtomX=    48.
 Will process     49 centers per pass.
 R6Disp: Adding Grimme-D2 dispersion energy 1st derivatives to the gradient.
 Leave Link 1101 at Mon Apr 14 22:25:03 2025, MaxMem= 16106127360 cpu:              56.2 elap:               3.3
 (Enter /cm/shared/apps/Gaussian/g16-C01/g16/l1102.exe)
 Symmetrizing basis deriv contribution to polar:
 IMax=3 JMax=2 DiffMx= 0.00D+00
 Leave Link 1102 at Mon Apr 14 22:25:04 2025, MaxMem= 16106127360 cpu:               0.7 elap:               0.6
 (Enter /cm/shared/apps/Gaussian/g16-C01/g16/l1110.exe)
 Forming Gx(P) for the SCF density, NAtomX=    48.
 Integral derivatives from FoFJK, PRISM(SPDF).
 Do as many integral derivatives as possible in FoFJK.
 G2DrvN: MDV=   16106122280.
 G2DrvN: will do    49 centers at a time, making    1 passes.
 Calling FoFCou, ICntrl=  3107 FMM=F I1Cent=   0 AccDes= 0.00D+00.
 FoFJK:  IHMeth= 1 ICntrl=    3107 DoSepK=T KAlg= 0 I1Cent=           0 FoldK=F
 IRaf=         1 NMat=       1 IRICut=       1 DoRegI=T DoRafI=F ISym2E= 0 IDoP0=0 IntGTp=1.
 FoFCou: FMM=F IPFlag=           0 FMFlag=      100000 FMFlg1=           0
         NFxFlg=           0 DoJE=F BraDBF=F KetDBF=F FulRan=T
         wScrn=  0.000000 ICntrl=      3507 IOpCl=  0 I1Cent=           0 NGrid=           0
         NMat0=    1 NMatS0=      1 NMatT0=    0 NMatD0=    1 NMtDS0=    0 NMtDT0=    0
 Symmetry not used in FoFCou.
 NEqPCM:  Using equilibrium solvation (IEInf=0, Eps=  24.8520, EpsInf=   1.8526)
 G2PCM: DoFxE=T DoFxN=T DoGrad=T DoDP/DQ/DG/TGxP=FFFF NFrqRd=   0 IEInf=0 SqF1=F DoCFld=F IF1Alg=4.
 GePol: Maximum number of non-zero 1st derivatives   =     250
 End of G2Drv F.D. properties file   721 does not exist.
 End of G2Drv F.D. properties file   722 does not exist.
 End of G2Drv F.D. properties file   788 does not exist.
 Leave Link 1110 at Mon Apr 14 22:49:51 2025, MaxMem= 16106127360 cpu:           58995.3 elap:            1487.6
 (Enter /cm/shared/apps/Gaussian/g16-C01/g16/l1002.exe)
 Minotr:  Closed shell wavefunction.
          IDoAtm=111111111111111111111111111111111111111111111111
 NEqPCM:  Using equilibrium solvation (IEInf=0, Eps=  24.8520, EpsInf=   1.8526)
          Direct CPHF calculation.
          Differentiating once with respect to nuclear coordinates.
          Requested convergence is 1.0D-08 RMS, and 1.0D-07 maximum.
          Secondary convergence is 1.0D-12 RMS, and 1.0D-12 maximum.
          NewPWx=T KeepS1=F KeepF1=F KeepIn=T MapXYZ=F SortEE=F KeepMc=T.
        15082 words used for storage of precomputed grid.
 Two-electron integrals replicated using symmetry.
          MDV=   16106127360 using IRadAn=       1.
          Solving linear equations simultaneously, MaxMat=     360.
 FoF2E skips out because all densities are zero.
 CalDSu exits because no D1Ps are significant.
 FoFJK:  IHMeth= 1 ICntrl=       0 DoSepK=T KAlg= 0 I1Cent=           0 FoldK=F
 IRaf=         1 NMat=     144 IRICut=       1 DoRegI=T DoRafI=F ISym2E= 2 IDoP0=3 IntGTp=3.
          There are   147 degrees of freedom in the 1st order CPHF.  IDoFFX=6 NUNeed=     0.
    141 vectors produced by pass  0 Test12= 6.73D-14 1.00D-09 XBig12= 5.21D-01 8.57D-02.
 AX will form   141 AO Fock derivatives at one time.
    141 vectors produced by pass  1 Test12= 6.73D-14 1.00D-09 XBig12= 2.40D-02 2.39D-02.
    141 vectors produced by pass  2 Test12= 6.73D-14 1.00D-09 XBig12= 9.74D-04 5.07D-03.
    141 vectors produced by pass  3 Test12= 6.73D-14 1.00D-09 XBig12= 1.58D-05 4.37D-04.
    141 vectors produced by pass  4 Test12= 6.73D-14 1.00D-09 XBig12= 1.75D-07 3.32D-05.
    141 vectors produced by pass  5 Test12= 6.73D-14 1.00D-09 XBig12= 1.58D-09 2.55D-06.
    141 vectors produced by pass  6 Test12= 6.73D-14 1.00D-09 XBig12= 1.22D-11 1.86D-07.
     95 vectors produced by pass  7 Test12= 6.73D-14 1.00D-09 XBig12= 7.76D-14 1.31D-08.
      1 vectors produced by pass  8 Test12= 6.73D-14 1.00D-09 XBig12= 1.79D-16 1.07D-09.
 InvSVY:  IOpt=1 It=  1 EMax= 1.44D-15
 Solved reduced A of dimension  1083 with   147 vectors.
 End of Minotr F.D. properties file   721 does not exist.
 End of Minotr F.D. properties file   722 does not exist.
 End of Minotr F.D. properties file   788 does not exist.
 Leave Link 1002 at Tue Apr 15 01:50:00 2025, MaxMem= 16106127360 cpu:          426445.2 elap:           10808.6
 (Enter /cm/shared/apps/Gaussian/g16-C01/g16/l601.exe)
 Copying SCF densities to generalized density rwf, IOpCl= 0 IROHF=0.

 **********************************************************************

            Population analysis using the SCF Density.

 **********************************************************************

 Orbital symmetries:
       Occupied  (A) (A) (A) (A) (A) (A) (A) (A) (A) (A) (A) (A)
                 (A) (A) (A) (A) (A) (A) (A) (A) (A) (A) (A) (A)
                 (A) (A) (A) (A) (A) (A) (A) (A) (A) (A) (A) (A)
                 (A) (A) (A) (A) (A) (A) (A) (A) (A) (A) (A) (A)
                 (A) (A) (A) (A) (A) (A) (A) (A) (A) (A) (A) (A)
                 (A) (A) (A) (A) (A) (A) (A) (A) (A) (A) (A) (A)
                 (A) (A) (A) (A) (A) (A) (A) (A) (A) (A) (A) (A)
                 (A) (A) (A) (A) (A) (A) (A) (A) (A) (A) (A)
       Virtual   (A) (A) (A) (A) (A) (A) (A) (A) (A) (A) (A) (A)
                 (A) (A) (A) (A) (A) (A) (A) (A) (A) (A) (A) (A)
                 (A) (A) (A) (A) (A) (A) (A) (A) (A) (A) (A) (A)
                 (A) (A) (A) (A) (A) (A) (A) (A) (A) (A) (A) (A)
                 (A) (A) (A) (A) (A) (A) (A) (A) (A) (A) (A) (A)
                 (A) (A) (A) (A) (A) (A) (A) (A) (A) (A) (A) (A)
                 (A) (A) (A) (A) (A) (A) (A) (A) (A) (A) (A) (A)
                 (A) (A) (A) (A) (A) (A) (A) (A) (A) (A) (A) (A)
                 (A) (A) (A) (A) (A) (A) (A) (A) (A) (A) (A) (A)
                 (A) (A) (A) (A) (A) (A) (A) (A) (A) (A) (A) (A)
                 (A) (A) (A) (A) (A) (A) (A) (A) (A) (A) (A) (A)
                 (A) (A) (A) (A) (A) (A) (A) (A) (A) (A) (A) (A)
                 (A) (A) (A) (A) (A) (A) (A) (A) (A) (A) (A) (A)
                 (A) (A) (A) (A) (A) (A) (A) (A) (A) (A) (A) (A)
                 (A) (A) (A) (A) (A) (A) (A) (A) (A) (A) (A) (A)
                 (A) (A) (A) (A) (A) (A) (A) (A) (A) (A) (A) (A)
                 (A) (A) (A) (A) (A) (A) (A) (A) (A) (A) (A) (A)
                 (A) (A) (A) (A) (A) (A) (A) (A) (A) (A) (A) (A)
                 (A) (A) (A) (A) (A) (A) (A) (A) (A) (A) (A) (A)
                 (A) (A) (A) (A) (A) (A) (A) (A) (A) (A) (A) (A)
                 (A) (A) (A) (A) (A) (A) (A) (A) (A) (A) (A) (A)
                 (A) (A) (A) (A) (A) (A) (A) (A) (A) (A) (A) (A)
                 (A) (A) (A) (A) (A) (A) (A) (A) (A) (A) (A) (A)
                 (A) (A) (A) (A) (A) (A) (A) (A) (A) (A) (A) (A)
                 (A) (A) (A) (A) (A) (A) (A) (A) (A) (A) (A) (A)
                 (A) (A) (A) (A) (A) (A) (A) (A) (A) (A) (A) (A)
                 (A) (A) (A) (A) (A) (A) (A) (A) (A) (A) (A) (A)
                 (A) (A) (A) (A) (A) (A) (A) (A) (A) (A) (A) (A)
                 (A) (A) (A) (A) (A) (A) (A) (A) (A) (A) (A) (A)
                 (A) (A) (A) (A) (A) (A) (A) (A) (A) (A) (A) (A)
                 (A) (A) (A) (A) (A) (A) (A) (A) (A) (A) (A) (A)
                 (A) (A) (A) (A) (A) (A) (A) (A) (A) (A) (A) (A)
                 (A) (A) (A) (A) (A) (A) (A) (A) (A) (A) (A) (A)
                 (A) (A) (A) (A) (A) (A) (A) (A) (A) (A) (A) (A)
                 (A) (A) (A) (A) (A) (A) (A) (A) (A) (A) (A) (A)
                 (A) (A) (A) (A) (A) (A) (A) (A) (A) (A) (A) (A)
                 (A) (A) (A) (A) (A) (A) (A) (A) (A) (A) (A) (A)
                 (A) (A) (A) (A) (A) (A) (A) (A) (A) (A) (A) (A)
                 (A) (A) (A) (A) (A) (A) (A) (A) (A) (A) (A) (A)
                 (A) (A) (A) (A) (A) (A) (A) (A) (A) (A) (A) (A)
                 (A) (A) (A) (A) (A) (A) (A) (A) (A) (A) (A) (A)
                 (A) (A) (A) (A) (A) (A) (A) (A) (A) (A) (A) (A)
                 (A) (A) (A) (A) (A) (A) (A) (A) (A) (A) (A) (A)
                 (A) (A) (A) (A) (A) (A) (A) (A) (A) (A) (A) (A)
                 (A) (A) (A) (A) (A) (A) (A) (A) (A) (A) (A) (A)
                 (A) (A) (A) (A) (A) (A) (A) (A) (A) (A) (A) (A)
                 (A) (A) (A) (A) (A) (A) (A) (A) (A) (A) (A) (A)
                 (A) (A) (A) (A) (A) (A) (A) (A) (A) (A) (A) (A)
                 (A) (A) (A) (A) (A) (A) (A) (A) (A) (A) (A) (A)
                 (A) (A) (A) (A) (A) (A) (A) (A) (A) (A) (A) (A)
                 (A) (A) (A) (A) (A) (A) (A) (A) (A) (A) (A) (A)
                 (A) (A) (A) (A) (A) (A) (A) (A) (A) (A) (A) (A)
                 (A) (A) (A) (A) (A) (A) (A) (A) (A) (A) (A) (A)
                 (A) (A) (A) (A) (A) (A) (A) (A) (A) (A) (A) (A)
                 (A) (A) (A) (A) (A) (A) (A) (A) (A) (A) (A) (A)
                 (A) (A) (A) (A) (A) (A) (A) (A) (A) (A) (A) (A)
                 (A) (A) (A) (A) (A) (A) (A) (A) (A) (A) (A) (A)
                 (A) (A) (A) (A) (A) (A) (A) (A) (A) (A) (A) (A)
                 (A) (A) (A) (A) (A) (A) (A) (A) (A) (A) (A) (A)
 The electronic state is 1-A.
 Alpha  occ. eigenvalues --  -24.81959 -19.25218 -14.46671 -14.42681 -10.40715
 Alpha  occ. eigenvalues --  -10.39379 -10.34562 -10.33549 -10.32951 -10.30794
 Alpha  occ. eigenvalues --  -10.29793 -10.29638 -10.29575 -10.29446 -10.29291
 Alpha  occ. eigenvalues --  -10.29252 -10.29189 -10.28689 -10.28466 -10.28431
 Alpha  occ. eigenvalues --  -10.28332 -10.28289 -10.28280 -10.28248 -10.28166
 Alpha  occ. eigenvalues --  -10.27594 -10.27266  -1.33698  -1.11846  -1.07845
 Alpha  occ. eigenvalues --   -1.03119  -0.97849  -0.96985  -0.95895  -0.90907
 Alpha  occ. eigenvalues --   -0.89371  -0.87258  -0.85723  -0.84938  -0.84720
 Alpha  occ. eigenvalues --   -0.83235  -0.82323  -0.77942  -0.75084  -0.71942
 Alpha  occ. eigenvalues --   -0.71600  -0.71104  -0.70185  -0.68835  -0.67624
 Alpha  occ. eigenvalues --   -0.66332  -0.65516  -0.63222  -0.62693  -0.61343
 Alpha  occ. eigenvalues --   -0.59674  -0.59320  -0.57878  -0.56581  -0.56162
 Alpha  occ. eigenvalues --   -0.55232  -0.54673  -0.53856  -0.53751  -0.52135
 Alpha  occ. eigenvalues --   -0.51855  -0.51270  -0.50939  -0.50618  -0.50319
 Alpha  occ. eigenvalues --   -0.49816  -0.49701  -0.48242  -0.48168  -0.46839
 Alpha  occ. eigenvalues --   -0.46313  -0.45788  -0.45140  -0.44820  -0.44518
 Alpha  occ. eigenvalues --   -0.43757  -0.43279  -0.42685  -0.42147  -0.41710
 Alpha  occ. eigenvalues --   -0.41322  -0.38916  -0.37010  -0.36379  -0.34002
 Alpha  occ. eigenvalues --   -0.33684  -0.33385  -0.32082  -0.29588  -0.24874
 Alpha virt. eigenvalues --    0.00563   0.03177   0.03209   0.03629   0.03655
 Alpha virt. eigenvalues --    0.04021   0.04493   0.04664   0.04884   0.05011
 Alpha virt. eigenvalues --    0.05204   0.05335   0.05511   0.05717   0.06005
 Alpha virt. eigenvalues --    0.06222   0.06469   0.06565   0.06887   0.06968
 Alpha virt. eigenvalues --    0.07390   0.07565   0.07773   0.08413   0.08702
 Alpha virt. eigenvalues --    0.09005   0.09260   0.09729   0.09801   0.10084
 Alpha virt. eigenvalues --    0.10244   0.10364   0.10717   0.10914   0.11357
 Alpha virt. eigenvalues --    0.11604   0.11867   0.11990   0.12048   0.12168
 Alpha virt. eigenvalues --    0.12408   0.12559   0.12596   0.12720   0.13089
 Alpha virt. eigenvalues --    0.13281   0.13361   0.13565   0.13808   0.14059
 Alpha virt. eigenvalues --    0.14171   0.14270   0.14448   0.14572   0.14705
 Alpha virt. eigenvalues --    0.15056   0.15241   0.15540   0.15747   0.15888
 Alpha virt. eigenvalues --    0.16178   0.16435   0.16475   0.16651   0.16908
 Alpha virt. eigenvalues --    0.17135   0.17186   0.17393   0.17849   0.17971
 Alpha virt. eigenvalues --    0.18177   0.18436   0.18533   0.18558   0.18804
 Alpha virt. eigenvalues --    0.19139   0.19593   0.19851   0.19985   0.20227
 Alpha virt. eigenvalues --    0.20481   0.20758   0.21172   0.21344   0.21487
 Alpha virt. eigenvalues --    0.21878   0.22051   0.22371   0.22556   0.22781
 Alpha virt. eigenvalues --    0.22951   0.22979   0.23133   0.23478   0.23599
 Alpha virt. eigenvalues --    0.23919   0.24091   0.24110   0.24307   0.24892
 Alpha virt. eigenvalues --    0.25050   0.25152   0.25373   0.25527   0.25644
 Alpha virt. eigenvalues --    0.25828   0.25874   0.26063   0.26441   0.26604
 Alpha virt. eigenvalues --    0.26784   0.26814   0.27019   0.27238   0.27328
 Alpha virt. eigenvalues --    0.27479   0.27655   0.27837   0.27899   0.28160
 Alpha virt. eigenvalues --    0.28313   0.28522   0.28736   0.28923   0.29270
 Alpha virt. eigenvalues --    0.29364   0.29434   0.29601   0.29891   0.30126
 Alpha virt. eigenvalues --    0.30138   0.30350   0.30574   0.30827   0.30935
 Alpha virt. eigenvalues --    0.31077   0.31278   0.31403   0.31539   0.31895
 Alpha virt. eigenvalues --    0.32058   0.32189   0.32381   0.32527   0.33059
 Alpha virt. eigenvalues --    0.33372   0.33513   0.33641   0.33859   0.33982
 Alpha virt. eigenvalues --    0.34125   0.34219   0.34612   0.34839   0.34966
 Alpha virt. eigenvalues --    0.35177   0.35391   0.35630   0.35756   0.35852
 Alpha virt. eigenvalues --    0.36047   0.36309   0.36457   0.36826   0.37030
 Alpha virt. eigenvalues --    0.37150   0.37452   0.37681   0.37844   0.38068
 Alpha virt. eigenvalues --    0.38213   0.38483   0.38688   0.38781   0.39035
 Alpha virt. eigenvalues --    0.39230   0.39469   0.39531   0.39724   0.39875
 Alpha virt. eigenvalues --    0.40144   0.40443   0.40846   0.41048   0.41341
 Alpha virt. eigenvalues --    0.41487   0.41635   0.41941   0.42051   0.42480
 Alpha virt. eigenvalues --    0.42558   0.42626   0.43034   0.43138   0.43348
 Alpha virt. eigenvalues --    0.43676   0.43850   0.44000   0.44064   0.44372
 Alpha virt. eigenvalues --    0.44561   0.44853   0.44945   0.45021   0.45459
 Alpha virt. eigenvalues --    0.45557   0.45859   0.46002   0.46310   0.46401
 Alpha virt. eigenvalues --    0.46527   0.46625   0.47139   0.47222   0.47441
 Alpha virt. eigenvalues --    0.47582   0.47957   0.48155   0.48288   0.48480
 Alpha virt. eigenvalues --    0.48650   0.48855   0.49097   0.49416   0.49613
 Alpha virt. eigenvalues --    0.49780   0.49936   0.50123   0.50347   0.50764
 Alpha virt. eigenvalues --    0.51009   0.51113   0.51155   0.51548   0.51593
 Alpha virt. eigenvalues --    0.51823   0.51990   0.52197   0.52395   0.52506
 Alpha virt. eigenvalues --    0.52855   0.53076   0.53148   0.53250   0.53369
 Alpha virt. eigenvalues --    0.53666   0.53788   0.53994   0.54232   0.54539
 Alpha virt. eigenvalues --    0.54907   0.54973   0.55019   0.55494   0.55684
 Alpha virt. eigenvalues --    0.55865   0.56235   0.56635   0.56873   0.57029
 Alpha virt. eigenvalues --    0.57073   0.57410   0.57533   0.57702   0.57963
 Alpha virt. eigenvalues --    0.58352   0.58600   0.58626   0.58969   0.59081
 Alpha virt. eigenvalues --    0.59409   0.59989   0.60108   0.60298   0.60692
 Alpha virt. eigenvalues --    0.60845   0.61010   0.61511   0.61638   0.62007
 Alpha virt. eigenvalues --    0.62085   0.62382   0.62941   0.63116   0.63496
 Alpha virt. eigenvalues --    0.64204   0.64375   0.64543   0.64782   0.65164
 Alpha virt. eigenvalues --    0.65514   0.65634   0.65738   0.66167   0.66507
 Alpha virt. eigenvalues --    0.67048   0.67337   0.67729   0.67892   0.68475
 Alpha virt. eigenvalues --    0.68623   0.68796   0.68975   0.69575   0.70025
 Alpha virt. eigenvalues --    0.70309   0.70933   0.71038   0.71346   0.71712
 Alpha virt. eigenvalues --    0.71960   0.72078   0.72674   0.73239   0.73755
 Alpha virt. eigenvalues --    0.73862   0.73933   0.74123   0.74645   0.74677
 Alpha virt. eigenvalues --    0.74937   0.75373   0.75581   0.75860   0.76216
 Alpha virt. eigenvalues --    0.76413   0.76699   0.77089   0.77791   0.78116
 Alpha virt. eigenvalues --    0.78544   0.79274   0.79433   0.79995   0.80081
 Alpha virt. eigenvalues --    0.80336   0.80510   0.81012   0.81645   0.82016
 Alpha virt. eigenvalues --    0.82344   0.82589   0.83102   0.83834   0.84007
 Alpha virt. eigenvalues --    0.84284   0.84762   0.85408   0.85813   0.86060
 Alpha virt. eigenvalues --    0.86670   0.86833   0.87289   0.87496   0.87872
 Alpha virt. eigenvalues --    0.88277   0.88768   0.89202   0.89331   0.89885
 Alpha virt. eigenvalues --    0.90305   0.91093   0.91251   0.92617   0.92843
 Alpha virt. eigenvalues --    0.93647   0.93870   0.94371   0.94963   0.95519
 Alpha virt. eigenvalues --    0.95792   0.96546   0.97166   0.98117   0.98448
 Alpha virt. eigenvalues --    0.98666   0.98845   0.99550   1.00157   1.00417
 Alpha virt. eigenvalues --    1.01060   1.01544   1.02208   1.02644   1.02915
 Alpha virt. eigenvalues --    1.03213   1.03839   1.04054   1.04499   1.04965
 Alpha virt. eigenvalues --    1.05495   1.06051   1.06281   1.06425   1.06861
 Alpha virt. eigenvalues --    1.07097   1.07737   1.08069   1.08672   1.09039
 Alpha virt. eigenvalues --    1.09300   1.10093   1.10397   1.10930   1.11382
 Alpha virt. eigenvalues --    1.11735   1.11770   1.12735   1.12864   1.13305
 Alpha virt. eigenvalues --    1.13917   1.14438   1.15136   1.15719   1.15912
 Alpha virt. eigenvalues --    1.16502   1.16639   1.17074   1.18089   1.18568
 Alpha virt. eigenvalues --    1.18849   1.18955   1.20342   1.20765   1.21144
 Alpha virt. eigenvalues --    1.21554   1.22267   1.22598   1.23329   1.23841
 Alpha virt. eigenvalues --    1.24404   1.24924   1.25453   1.26556   1.26955
 Alpha virt. eigenvalues --    1.27250   1.28214   1.28631   1.29426   1.30452
 Alpha virt. eigenvalues --    1.31021   1.31774   1.32575   1.33264   1.35457
 Alpha virt. eigenvalues --    1.36191   1.36663   1.37950   1.38522   1.39555
 Alpha virt. eigenvalues --    1.39702   1.40553   1.42324   1.42769   1.43413
 Alpha virt. eigenvalues --    1.44758   1.45793   1.47878   1.48369   1.50593
 Alpha virt. eigenvalues --    1.51632   1.52681   1.54691   1.56206   1.57588
 Alpha virt. eigenvalues --    1.57902   1.59706   1.59801   1.59887   1.61112
 Alpha virt. eigenvalues --    1.62704   1.63028   1.64152   1.65384   1.66030
 Alpha virt. eigenvalues --    1.66273   1.66904   1.67544   1.67841   1.69147
 Alpha virt. eigenvalues --    1.69404   1.70042   1.70682   1.70881   1.71370
 Alpha virt. eigenvalues --    1.71797   1.73672   1.73920   1.74892   1.75158
 Alpha virt. eigenvalues --    1.75768   1.76674   1.76982   1.78160   1.78750
 Alpha virt. eigenvalues --    1.79055   1.80243   1.81303   1.81892   1.82620
 Alpha virt. eigenvalues --    1.82960   1.83344   1.84086   1.84871   1.85552
 Alpha virt. eigenvalues --    1.86824   1.87512   1.88212   1.88799   1.90220
 Alpha virt. eigenvalues --    1.90805   1.91443   1.92057   1.92614   1.93803
 Alpha virt. eigenvalues --    1.94347   1.95268   1.95448   1.96467   1.97834
 Alpha virt. eigenvalues --    1.98044   1.99008   1.99659   2.01071   2.01679
 Alpha virt. eigenvalues --    2.01804   2.02179   2.02618   2.03006   2.03723
 Alpha virt. eigenvalues --    2.04203   2.04541   2.05071   2.05811   2.06183
 Alpha virt. eigenvalues --    2.06533   2.07294   2.07483   2.07637   2.09187
 Alpha virt. eigenvalues --    2.09447   2.10753   2.11250   2.11465   2.12192
 Alpha virt. eigenvalues --    2.12588   2.13436   2.13964   2.14391   2.15153
 Alpha virt. eigenvalues --    2.16272   2.16569   2.18259   2.18869   2.19862
 Alpha virt. eigenvalues --    2.20665   2.21152   2.22680   2.23377   2.23644
 Alpha virt. eigenvalues --    2.25057   2.25331   2.25604   2.27537   2.28112
 Alpha virt. eigenvalues --    2.29649   2.31037   2.31043   2.32008   2.33424
 Alpha virt. eigenvalues --    2.34005   2.34660   2.35572   2.36694   2.37276
 Alpha virt. eigenvalues --    2.38592   2.39261   2.40112   2.40130   2.41062
 Alpha virt. eigenvalues --    2.41278   2.41990   2.42159   2.42784   2.43771
 Alpha virt. eigenvalues --    2.43950   2.44910   2.45934   2.46176   2.46884
 Alpha virt. eigenvalues --    2.47231   2.47428   2.47933   2.48055   2.48827
 Alpha virt. eigenvalues --    2.49237   2.49814   2.50591   2.51377   2.52532
 Alpha virt. eigenvalues --    2.53865   2.55144   2.55535   2.56849   2.58251
 Alpha virt. eigenvalues --    2.59074   2.59606   2.60286   2.62045   2.62669
 Alpha virt. eigenvalues --    2.62988   2.63403   2.64273   2.65442   2.66200
 Alpha virt. eigenvalues --    2.66764   2.67041   2.67594   2.68902   2.69219
 Alpha virt. eigenvalues --    2.69529   2.70335   2.71239   2.72133   2.72583
 Alpha virt. eigenvalues --    2.73761   2.74895   2.76023   2.76444   2.77112
 Alpha virt. eigenvalues --    2.77731   2.78030   2.78224   2.78693   2.79191
 Alpha virt. eigenvalues --    2.80062   2.80868   2.81736   2.82218   2.82826
 Alpha virt. eigenvalues --    2.83321   2.84511   2.85414   2.86300   2.86780
 Alpha virt. eigenvalues --    2.89292   2.90912   2.91639   2.93225   2.93386
 Alpha virt. eigenvalues --    2.94608   2.95205   2.96676   2.99249   2.99661
 Alpha virt. eigenvalues --    3.01602   3.02196   3.02894   3.04663   3.06177
 Alpha virt. eigenvalues --    3.07020   3.07940   3.10016   3.11899   3.13861
 Alpha virt. eigenvalues --    3.15799   3.16248   3.17701   3.18962   3.20119
 Alpha virt. eigenvalues --    3.21972   3.23257   3.24663   3.25186   3.26940
 Alpha virt. eigenvalues --    3.27828   3.28230   3.28550   3.29766   3.31133
 Alpha virt. eigenvalues --    3.31809   3.33038   3.33863   3.37492   3.38254
 Alpha virt. eigenvalues --    3.40816   3.41426   3.44148   3.44618   3.45303
 Alpha virt. eigenvalues --    3.46487   3.46818   3.48760   3.51412   3.52358
 Alpha virt. eigenvalues --    3.53044   3.56065   3.57890   3.59927   3.60661
 Alpha virt. eigenvalues --    3.65149   3.75692   3.79341   3.83747   3.93094
 Alpha virt. eigenvalues --    3.97139   3.99187   4.02268
          Condensed to atoms (all electrons):
               1          2          3          4          5          6
     1  C   40.128163  -1.819633  -5.423864  -0.221175   0.009180  -5.404797
     2  O   -1.819633  12.187589  -0.056073  -0.057912   0.087802   0.458483
     3  C   -5.423864  -0.056073  23.809695   0.134233  -1.998684  -0.099548
     4  H   -0.221175  -0.057912   0.134233   1.856297  -0.922648   0.779563
     5  F    0.009180   0.087802  -1.998684  -0.922648  12.449723  -0.942458
     6  C   -5.404797   0.458483  -0.099548   0.779563  -0.942458  32.025173
     7  C   -1.562587   0.007190  -3.068549  -0.274684   0.752319  -3.054342
     8  N    0.634539   0.137162  -1.520668  -0.399527   0.406930  -4.716192
     9  H   -0.026269  -0.012858  -0.021511   0.059260   0.024986  -1.429305
    10  C   -0.486890  -0.039932   0.417721  -0.194235   0.177932  -5.184950
    11  C   -0.463170  -0.068269  -0.330517   0.009770  -0.013967   0.683782
    12  C   -5.371497  -0.034682  -1.756153   0.258675  -0.218627  -0.796326
    13  C   -0.468735   0.034801  -0.245571   0.032963  -0.001541   1.448736
    14  C   -0.030246   0.024165   0.323120  -0.013751   0.004190  -0.877846
    15  C    1.713951  -0.011497   0.221321  -0.011379   0.006456  -0.681360
    16  H   -0.050935  -0.000710  -0.076603   0.007959  -0.004051   0.210937
    17  H    0.048131   0.001484   0.015602  -0.002824   0.000252  -0.090763
    18  H    0.261875   0.026339   0.011467  -0.015259   0.006322  -0.189641
    19  H   -0.060549  -0.002750  -0.014653   0.001629  -0.000619   0.080403
    20  N   -3.940685  -0.084086  -0.940516  -0.384070   0.205848   3.387374
    21  H   -0.945176  -0.518695   0.085618   0.039300  -0.010004  -0.197732
    22  H   -0.092560  -0.167429  -0.032516   0.013414  -0.020402  -0.002127
    23  C   -4.913804  -1.766128  -5.406492  -0.260195  -0.162908  -2.538593
    24  C   -0.842290   0.048039   0.153626   0.019410  -0.052734  -0.121534
    25  C   -3.270876   0.337491   1.419882   0.114133   0.076348  -1.523050
    26  C   -3.476723   0.553336   0.930121  -0.023469   0.063953   0.501228
    27  C    0.415384  -0.075817  -0.357056   0.004169  -0.020246   0.394171
    28  C    1.273785  -0.043576  -0.505471  -0.047013   0.040170  -0.334093
    29  H   -0.994521  -0.008474   0.318668   0.037262   0.009670  -0.105209
    30  H   -0.677129  -0.066942   0.220476   0.012327   0.052886  -0.013073
    31  H    0.125345   0.000504  -0.055114  -0.008740   0.011109  -0.023718
    32  H    0.200422  -0.007107  -0.050212  -0.003670   0.000611  -0.014502
    33  H   -0.166515   0.003306   0.016443   0.000844  -0.001674   0.000921
    34  C   -1.043389   0.061499  -0.168246  -0.027890   0.303444  -7.090893
    35  C    0.135350   0.000340   0.032253  -0.006906   0.006967   0.434411
    36  C    0.695785  -0.040663  -0.933476  -0.007026  -0.025826  -1.844229
    37  C    0.094236   0.005910   0.089327  -0.021167  -0.050566   2.483376
    38  C   -0.082567   0.000466  -0.010820   0.001394   0.010509  -0.711739
    39  C    0.049660  -0.001278   0.185581   0.011935  -0.010777   0.364128
    40  H   -0.526831   0.041146  -0.116783  -0.019872   0.006088   0.424560
    41  H   -0.016549   0.000394   0.041186  -0.000553  -0.012194   0.005862
    42  H   -0.004626   0.000017  -0.001148  -0.000318   0.002025  -0.022767
    43  H    0.058457  -0.001329   0.034558   0.004442  -0.001433  -0.021058
    44  C    0.008173   0.000015  -0.045056  -0.002272   0.000548  -0.003587
    45  H   -0.001614   0.000037  -0.006438  -0.000402   0.000115  -0.011504
    46  H    0.001132  -0.000003  -0.001323   0.000004   0.000015   0.000271
    47  H    0.001018   0.000001  -0.001311  -0.000225  -0.000041   0.012268
    48  H    0.426131   0.003716  -0.857705   0.049447  -0.089738  -0.688749
               7          8          9         10         11         12
     1  C   -1.562587   0.634539  -0.026269  -0.486890  -0.463170  -5.371497
     2  O    0.007190   0.137162  -0.012858  -0.039932  -0.068269  -0.034682
     3  C   -3.068549  -1.520668  -0.021511   0.417721  -0.330517  -1.756153
     4  H   -0.274684  -0.399527   0.059260  -0.194235   0.009770   0.258675
     5  F    0.752319   0.406930   0.024986   0.177932  -0.013967  -0.218627
     6  C   -3.054342  -4.716192  -1.429305  -5.184950   0.683782  -0.796326
     7  C   29.369668  -1.255787  -0.066366  -1.582880  -0.205861  -0.078339
     8  N   -1.255787  18.644643  -0.486586  -2.497865  -0.783767  -2.184194
     9  H   -0.066366  -0.486586   2.743179  -0.291633   0.091033  -0.000355
    10  C   -1.582880  -2.497865  -0.291633  22.332619   0.503675   0.329713
    11  C   -0.205861  -0.783767   0.091033   0.503675   8.364618  -0.133020
    12  C   -0.078339  -2.184194  -0.000355   0.329713  -0.133020  29.174773
    13  C    0.047657  -0.246651   0.455702  -2.733563   1.099931  -2.543669
    14  C    0.122781   0.758372  -0.125886  -0.395548  -1.314503   0.501458
    15  C    0.075115   0.980591  -0.168589  -2.429979  -1.766632  -2.897796
    16  H    0.065837  -0.173489  -0.059744  -0.357014   0.199058  -0.369105
    17  H    0.001124   0.054944  -0.020809  -0.158905  -0.377760   0.251700
    18  H    0.041723   0.181079  -0.018002  -0.552193  -0.530731  -0.333910
    19  H   -0.012391  -0.082810   0.010803   0.359905   0.591436  -0.198936
    20  N    0.999820  -0.926334  -0.229188  -3.322536   0.494507  -6.158679
    21  H   -0.175568  -0.096653   0.034420   0.426212   0.052090   1.041812
    22  H   -0.027519  -0.005321   0.001518  -0.012626   0.009599  -0.016181
    23  C    0.085006   1.553195  -0.202210  -0.547390   0.421452  -2.442751
    24  C   -0.117456   0.034156  -0.001093   0.022620  -0.007486  -0.064834
    25  C   -0.961939   0.688642  -0.019599   0.691822  -0.177486  -0.398501
    26  C   -1.073162  -0.337819  -0.092379  -0.200044   0.031025  -0.058962
    27  C    0.236902  -0.078917  -0.015099  -0.122392   0.013175   0.225124
    28  C    0.577414  -0.043392   0.023160   0.081244  -0.036063   0.379783
    29  H   -0.240632   0.149605   0.034297   0.166278  -0.020820  -0.088939
    30  H   -0.265161   0.001537  -0.005398   0.015364   0.002644   0.077977
    31  H    0.076081   0.002394  -0.000738   0.000536  -0.000236  -0.009317
    32  H    0.045964  -0.018647  -0.002995  -0.005674   0.000601   0.023541
    33  H   -0.002512   0.003013  -0.001293   0.001142   0.000054  -0.011633
    34  C  -13.880154   1.743670   0.930754   1.498423   0.053250  -1.378477
    35  C    0.097096  -0.150546  -0.072857  -0.052573  -0.006240  -0.007547
    36  C   -3.453302  -0.396146   0.743338   0.058706   0.015271   0.748866
    37  C    3.130713  -0.563897  -0.541278  -0.352183   0.001970  -0.089474
    38  C   -0.327343  -0.001361   0.156971   0.023545   0.002211   0.006072
    39  C    1.330964   0.326891  -0.261287  -0.027254  -0.008289   0.032588
    40  H    0.264787  -0.533369  -0.182792   0.117223   0.012117   0.063647
    41  H    0.333868  -0.017002  -0.055931  -0.013377   0.000703  -0.003052
    42  H   -0.153902  -0.003459   0.014095   0.005348   0.000111   0.000362
    43  H    0.056848  -0.024470   0.027998  -0.022516   0.000439   0.026279
    44  C   -0.823531   0.040357  -0.013273   0.019717  -0.000272  -0.008848
    45  H   -0.054017   0.007462  -0.003671   0.006289   0.000041  -0.001844
    46  H   -0.063153   0.000846   0.001524   0.001305  -0.000034  -0.000363
    47  H   -0.037123  -0.000285  -0.006634  -0.001844  -0.000078  -0.000505
    48  H    0.386760  -0.013966   0.150130   0.006468  -0.007876   0.105579
              13         14         15         16         17         18
     1  C   -0.468735  -0.030246   1.713951  -0.050935   0.048131   0.261875
     2  O    0.034801   0.024165  -0.011497  -0.000710   0.001484   0.026339
     3  C   -0.245571   0.323120   0.221321  -0.076603   0.015602   0.011467
     4  H    0.032963  -0.013751  -0.011379   0.007959  -0.002824  -0.015259
     5  F   -0.001541   0.004190   0.006456  -0.004051   0.000252   0.006322
     6  C    1.448736  -0.877846  -0.681360   0.210937  -0.090763  -0.189641
     7  C    0.047657   0.122781   0.075115   0.065837   0.001124   0.041723
     8  N   -0.246651   0.758372   0.980591  -0.173489   0.054944   0.181079
     9  H    0.455702  -0.125886  -0.168589  -0.059744  -0.020809  -0.018002
    10  C   -2.733563  -0.395548  -2.429979  -0.357014  -0.158905  -0.552193
    11  C    1.099931  -1.314503  -1.766632   0.199058  -0.377760  -0.530731
    12  C   -2.543669   0.501458  -2.897796  -0.369105   0.251700  -0.333910
    13  C   10.866198  -1.710312  -0.440363   0.397127  -0.178853   0.067277
    14  C   -1.710312   8.460339   1.249222  -0.331819   0.521240   0.233208
    15  C   -0.440363   1.249222  10.890817   0.007717   0.142892   0.842883
    16  H    0.397127  -0.331819   0.007717   0.920084  -0.196720  -0.021737
    17  H   -0.178853   0.521240   0.142892  -0.196720   0.746793   0.052724
    18  H    0.067277   0.233208   0.842883  -0.021737   0.052724   1.053718
    19  H    0.113012  -0.362913  -0.282189   0.039795  -0.158519  -0.243794
    20  N    0.912600  -0.486391  -0.594268   0.162685  -0.066473  -0.443331
    21  H   -0.128025   0.010201  -0.351573  -0.004522  -0.001781  -0.216313
    22  H    0.005789  -0.000025   0.025184   0.000159   0.000154   0.007538
    23  C    0.207011  -0.222792   0.005880   0.033325  -0.010040   0.000815
    24  C   -0.009419   0.006472  -0.003196  -0.002953   0.000551  -0.004671
    25  C   -0.288472   0.169561   0.020323  -0.046134   0.011977   0.021285
    26  C    0.002159  -0.006166  -0.006813   0.015744  -0.001760  -0.040549
    27  C    0.002122  -0.007610   0.013623   0.003869  -0.000454   0.009109
    28  C   -0.012169   0.013794  -0.020515  -0.008314   0.001745   0.027629
    29  H   -0.031103   0.026998  -0.043980  -0.010581   0.002845  -0.006741
    30  H   -0.005966  -0.001190  -0.016628  -0.000129  -0.000162  -0.003594
    31  H    0.000425  -0.000032   0.002039   0.000063   0.000006   0.001251
    32  H   -0.001892  -0.000612   0.001921   0.000211  -0.000053   0.000853
    33  H   -0.000233   0.000107   0.000194  -0.000029   0.000006  -0.000506
    34  C    0.369644  -0.027205  -0.020712  -0.037294  -0.006310  -0.003676
    35  C   -0.024229   0.013445   0.010804  -0.008808   0.001589   0.001747
    36  C   -0.029233  -0.071749  -0.024460   0.002556   0.000243  -0.007042
    37  C   -0.023043  -0.029863   0.022877   0.034467  -0.001973   0.002232
    38  C    0.016905   0.003504  -0.005107  -0.003756   0.000194  -0.000826
    39  C   -0.069260   0.001315  -0.007877  -0.005637   0.000217  -0.001253
    40  H   -0.035067   0.004278   0.041245   0.039525  -0.005143   0.007912
    41  H   -0.004140  -0.002838   0.002966   0.001623  -0.000146   0.000339
    42  H    0.000438   0.000094  -0.000342  -0.000238   0.000010  -0.000049
    43  H   -0.004659  -0.005875  -0.006477  -0.002790   0.000130  -0.000835
    44  C    0.006691   0.002435   0.000666   0.000807   0.000118   0.000103
    45  H    0.000196   0.000645   0.000146   0.000004   0.000019   0.000030
    46  H    0.000028   0.000144   0.000041  -0.000228   0.000017   0.000007
    47  H    0.000669   0.000195   0.000136   0.000685  -0.000007   0.000015
    48  H   -0.021334   0.007766  -0.000472   0.003959   0.000315  -0.002254
              19         20         21         22         23         24
     1  C   -0.060549  -3.940685  -0.945176  -0.092560  -4.913804  -0.842290
     2  O   -0.002750  -0.084086  -0.518695  -0.167429  -1.766128   0.048039
     3  C   -0.014653  -0.940516   0.085618  -0.032516  -5.406492   0.153626
     4  H    0.001629  -0.384070   0.039300   0.013414  -0.260195   0.019410
     5  F   -0.000619   0.205848  -0.010004  -0.020402  -0.162908  -0.052734
     6  C    0.080403   3.387374  -0.197732  -0.002127  -2.538593  -0.121534
     7  C   -0.012391   0.999820  -0.175568  -0.027519   0.085006  -0.117456
     8  N   -0.082810  -0.926334  -0.096653  -0.005321   1.553195   0.034156
     9  H    0.010803  -0.229188   0.034420   0.001518  -0.202210  -0.001093
    10  C    0.359905  -3.322536   0.426212  -0.012626  -0.547390   0.022620
    11  C    0.591436   0.494507   0.052090   0.009599   0.421452  -0.007486
    12  C   -0.198936  -6.158679   1.041812  -0.016181  -2.442751  -0.064834
    13  C    0.113012   0.912600  -0.128025   0.005789   0.207011  -0.009419
    14  C   -0.362913  -0.486391   0.010201  -0.000025  -0.222792   0.006472
    15  C   -0.282189  -0.594268  -0.351573   0.025184   0.005880  -0.003196
    16  H    0.039795   0.162685  -0.004522   0.000159   0.033325  -0.002953
    17  H   -0.158519  -0.066473  -0.001781   0.000154  -0.010040   0.000551
    18  H   -0.243794  -0.443331  -0.216313   0.007538   0.000815  -0.004671
    19  H    0.735711   0.050786   0.016229  -0.000065   0.012439  -0.000406
    20  N    0.050786  23.289656  -0.470351  -0.008177  -1.062466  -0.274882
    21  H    0.016229  -0.470351   1.541446   0.029316   0.038534   0.095745
    22  H   -0.000065  -0.008177   0.029316   0.674904   0.470129  -0.008540
    23  C    0.012439  -1.062466   0.038534   0.470129  37.824183  -2.671250
    24  C   -0.000406  -0.274882   0.095745  -0.008540  -2.671250   8.606811
    25  C   -0.010909  -2.185559   0.405106  -0.083494  -7.138873   2.545615
    26  C    0.004072   0.495758   0.125140  -0.005014  -5.673883   1.907143
    27  C    0.000315   0.242059  -0.148056   0.046570   1.732993  -1.616985
    28  C   -0.002881   0.202291  -0.094546  -0.012073   1.320252  -1.258115
    29  H   -0.002402  -0.499582   0.092354  -0.009180  -1.058378   0.388291
    30  H    0.000371  -0.011769   0.043850  -0.015102  -0.921281   0.295555
    31  H   -0.000040   0.016896  -0.013658   0.006436   0.151415  -0.502589
    32  H   -0.000027   0.017934   0.000708   0.000703   0.200541  -0.462823
    33  H    0.000021  -0.011725   0.002881  -0.001737  -0.310728   0.624211
    34  C    0.005096   0.020165  -0.038768   0.007543  -1.079089  -0.130372
    35  C   -0.000576   0.013373  -0.002434  -0.000252  -0.139781   0.006253
    36  C   -0.000546  -0.062346   0.032444  -0.001024   0.452287  -0.008503
    37  C    0.000304   0.082921  -0.013204  -0.000763   0.288920  -0.046763
    38  C    0.000148  -0.003736   0.000920   0.000421  -0.014060   0.014476
    39  C   -0.000328  -0.093421   0.002140   0.000262  -0.057569  -0.000095
    40  H    0.001824   0.305412  -0.039518  -0.002247   0.363448  -0.056490
    41  H    0.000034   0.013155  -0.001759   0.000003   0.012816   0.003196
    42  H    0.000008   0.000073   0.000091   0.000005   0.003673   0.000462
    43  H   -0.000066  -0.017712   0.001997   0.000015  -0.042581   0.004955
    44  C   -0.000025  -0.000431   0.000073  -0.000027  -0.006090  -0.000424
    45  H   -0.000002   0.000595  -0.000069   0.000001   0.001622  -0.000208
    46  H   -0.000003  -0.000263   0.000025  -0.000003  -0.001070   0.000202
    47  H   -0.000004   0.000152  -0.000023  -0.000002  -0.000641  -0.000006
    48  H   -0.000276  -0.017712   0.010358  -0.000869  -0.134951  -0.011823
              25         26         27         28         29         30
     1  C   -3.270876  -3.476723   0.415384   1.273785  -0.994521  -0.677129
     2  O    0.337491   0.553336  -0.075817  -0.043576  -0.008474  -0.066942
     3  C    1.419882   0.930121  -0.357056  -0.505471   0.318668   0.220476
     4  H    0.114133  -0.023469   0.004169  -0.047013   0.037262   0.012327
     5  F    0.076348   0.063953  -0.020246   0.040170   0.009670   0.052886
     6  C   -1.523050   0.501228   0.394171  -0.334093  -0.105209  -0.013073
     7  C   -0.961939  -1.073162   0.236902   0.577414  -0.240632  -0.265161
     8  N    0.688642  -0.337819  -0.078917  -0.043392   0.149605   0.001537
     9  H   -0.019599  -0.092379  -0.015099   0.023160   0.034297  -0.005398
    10  C    0.691822  -0.200044  -0.122392   0.081244   0.166278   0.015364
    11  C   -0.177486   0.031025   0.013175  -0.036063  -0.020820   0.002644
    12  C   -0.398501  -0.058962   0.225124   0.379783  -0.088939   0.077977
    13  C   -0.288472   0.002159   0.002122  -0.012169  -0.031103  -0.005966
    14  C    0.169561  -0.006166  -0.007610   0.013794   0.026998  -0.001190
    15  C    0.020323  -0.006813   0.013623  -0.020515  -0.043980  -0.016628
    16  H   -0.046134   0.015744   0.003869  -0.008314  -0.010581  -0.000129
    17  H    0.011977  -0.001760  -0.000454   0.001745   0.002845  -0.000162
    18  H    0.021285  -0.040549   0.009109   0.027629  -0.006741  -0.003594
    19  H   -0.010909   0.004072   0.000315  -0.002881  -0.002402   0.000371
    20  N   -2.185559   0.495758   0.242059   0.202291  -0.499582  -0.011769
    21  H    0.405106   0.125140  -0.148056  -0.094546   0.092354   0.043850
    22  H   -0.083494  -0.005014   0.046570  -0.012073  -0.009180  -0.015102
    23  C   -7.138873  -5.673883   1.732993   1.320252  -1.058378  -0.921281
    24  C    2.545615   1.907143  -1.616985  -1.258115   0.388291   0.295555
    25  C   18.454421   2.392144  -2.407885  -3.814993   1.617672   0.450530
    26  C    2.392144  13.987211  -2.501858  -1.710387   0.450551   0.752709
    27  C   -2.407885  -2.501858   9.366288   1.428051  -0.263796  -0.356276
    28  C   -3.814993  -1.710387   1.428051   9.807912  -0.801232  -0.163210
    29  H    1.617672   0.450551  -0.263796  -0.801232   1.707491   0.049672
    30  H    0.450530   0.752709  -0.356276  -0.163210   0.049672   1.395133
    31  H   -0.210699  -0.245493   0.529614   0.256414  -0.021849  -0.216872
    32  H   -0.564272  -0.139016   0.267506   0.715867  -0.272888  -0.017644
    33  H    0.396435   0.269497  -0.396352  -0.411040   0.057740   0.050613
    34  C    0.913115   0.131281  -0.260295  -0.298137   0.240974   0.008864
    35  C   -0.000847   0.008393   0.004683   0.028242  -0.015396   0.000293
    36  C   -0.644357  -0.218581   0.060827   0.245344  -0.159452  -0.011259
    37  C   -0.261736   0.074534   0.012239  -0.025518  -0.068352  -0.009748
    38  C    0.011761  -0.000136  -0.003419  -0.000466   0.012208  -0.007619
    39  C    0.177747   0.022736  -0.006562  -0.071288   0.055172   0.005014
    40  H   -0.367270  -0.027033   0.024211   0.041954  -0.140098  -0.014779
    41  H   -0.009657   0.038972   0.003650   0.001644  -0.005335   0.005138
    42  H   -0.000101  -0.002608  -0.000775  -0.000129   0.000816  -0.000570
    43  H    0.021402   0.006581  -0.001827  -0.003052   0.015558   0.001704
    44  C    0.001570  -0.004219   0.001097   0.000843  -0.002763  -0.000629
    45  H   -0.000652  -0.000995   0.000311   0.000218  -0.001023  -0.000154
    46  H    0.000231  -0.000107   0.000082  -0.000065  -0.000209   0.000007
    47  H    0.000311   0.000208   0.000036  -0.000065  -0.000105  -0.000030
    48  H   -0.227988  -0.320360   0.047724  -0.009638  -0.024302  -0.043905
              31         32         33         34         35         36
     1  C    0.125345   0.200422  -0.166515  -1.043389   0.135350   0.695785
     2  O    0.000504  -0.007107   0.003306   0.061499   0.000340  -0.040663
     3  C   -0.055114  -0.050212   0.016443  -0.168246   0.032253  -0.933476
     4  H   -0.008740  -0.003670   0.000844  -0.027890  -0.006906  -0.007026
     5  F    0.011109   0.000611  -0.001674   0.303444   0.006967  -0.025826
     6  C   -0.023718  -0.014502   0.000921  -7.090893   0.434411  -1.844229
     7  C    0.076081   0.045964  -0.002512 -13.880154   0.097096  -3.453302
     8  N    0.002394  -0.018647   0.003013   1.743670  -0.150546  -0.396146
     9  H   -0.000738  -0.002995  -0.001293   0.930754  -0.072857   0.743338
    10  C    0.000536  -0.005674   0.001142   1.498423  -0.052573   0.058706
    11  C   -0.000236   0.000601   0.000054   0.053250  -0.006240   0.015271
    12  C   -0.009317   0.023541  -0.011633  -1.378477  -0.007547   0.748866
    13  C    0.000425  -0.001892  -0.000233   0.369644  -0.024229  -0.029233
    14  C   -0.000032  -0.000612   0.000107  -0.027205   0.013445  -0.071749
    15  C    0.002039   0.001921   0.000194  -0.020712   0.010804  -0.024460
    16  H    0.000063   0.000211  -0.000029  -0.037294  -0.008808   0.002556
    17  H    0.000006  -0.000053   0.000006  -0.006310   0.001589   0.000243
    18  H    0.001251   0.000853  -0.000506  -0.003676   0.001747  -0.007042
    19  H   -0.000040  -0.000027   0.000021   0.005096  -0.000576  -0.000546
    20  N    0.016896   0.017934  -0.011725   0.020165   0.013373  -0.062346
    21  H   -0.013658   0.000708   0.002881  -0.038768  -0.002434   0.032444
    22  H    0.006436   0.000703  -0.001737   0.007543  -0.000252  -0.001024
    23  C    0.151415   0.200541  -0.310728  -1.079089  -0.139781   0.452287
    24  C   -0.502589  -0.462823   0.624211  -0.130372   0.006253  -0.008503
    25  C   -0.210699  -0.564272   0.396435   0.913115  -0.000847  -0.644357
    26  C   -0.245493  -0.139016   0.269497   0.131281   0.008393  -0.218581
    27  C    0.529614   0.267506  -0.396352  -0.260295   0.004683   0.060827
    28  C    0.256414   0.715867  -0.411040  -0.298137   0.028242   0.245344
    29  H   -0.021849  -0.272888   0.057740   0.240974  -0.015396  -0.159452
    30  H   -0.216872  -0.017644   0.050613   0.008864   0.000293  -0.011259
    31  H    0.771402   0.039595  -0.169976  -0.009256   0.000821   0.002241
    32  H    0.039595   0.817014  -0.166243  -0.032943   0.002612   0.022178
    33  H   -0.169976  -0.166243   0.689486  -0.003483  -0.000064  -0.006543
    34  C   -0.009256  -0.032943  -0.003483  42.655069  -5.759077  -3.028720
    35  C    0.000821   0.002612  -0.000064  -5.759077  17.621795   2.675890
    36  C    0.002241   0.022178  -0.006543  -3.028720   2.675890  20.245438
    37  C    0.001852   0.003486  -0.003043 -10.767261   3.037399  -1.847265
    38  C    0.000929  -0.000769   0.001076   3.397411  -3.156165   0.010476
    39  C   -0.000952  -0.004451   0.001511   2.758494  -4.185813  -7.519968
    40  H    0.004199  -0.002622  -0.002639  -2.176243   0.248272   1.088088
    41  H   -0.000547   0.001017   0.000880  -1.139494   0.324236  -0.123731
    42  H    0.000111  -0.000211   0.000001   0.433043  -0.154062   0.097327
    43  H   -0.000447  -0.000674   0.000454   0.522238  -0.399236  -0.741822
    44  C    0.000221   0.001039  -0.000319  -0.342839  -2.083562   1.001911
    45  H    0.000047   0.000168  -0.000093  -0.018846   0.103628   0.052047
    46  H   -0.000007   0.000032  -0.000051   0.005138  -0.200443   0.088868
    47  H    0.000019   0.000062   0.000006  -0.022366  -0.274583   0.074695
    48  H   -0.000851   0.000482  -0.006742   0.154318  -0.167467   0.128887
              37         38         39         40         41         42
     1  C    0.094236  -0.082567   0.049660  -0.526831  -0.016549  -0.004626
     2  O    0.005910   0.000466  -0.001278   0.041146   0.000394   0.000017
     3  C    0.089327  -0.010820   0.185581  -0.116783   0.041186  -0.001148
     4  H   -0.021167   0.001394   0.011935  -0.019872  -0.000553  -0.000318
     5  F   -0.050566   0.010509  -0.010777   0.006088  -0.012194   0.002025
     6  C    2.483376  -0.711739   0.364128   0.424560   0.005862  -0.022767
     7  C    3.130713  -0.327343   1.330964   0.264787   0.333868  -0.153902
     8  N   -0.563897  -0.001361   0.326891  -0.533369  -0.017002  -0.003459
     9  H   -0.541278   0.156971  -0.261287  -0.182792  -0.055931   0.014095
    10  C   -0.352183   0.023545  -0.027254   0.117223  -0.013377   0.005348
    11  C    0.001970   0.002211  -0.008289   0.012117   0.000703   0.000111
    12  C   -0.089474   0.006072   0.032588   0.063647  -0.003052   0.000362
    13  C   -0.023043   0.016905  -0.069260  -0.035067  -0.004140   0.000438
    14  C   -0.029863   0.003504   0.001315   0.004278  -0.002838   0.000094
    15  C    0.022877  -0.005107  -0.007877   0.041245   0.002966  -0.000342
    16  H    0.034467  -0.003756  -0.005637   0.039525   0.001623  -0.000238
    17  H   -0.001973   0.000194   0.000217  -0.005143  -0.000146   0.000010
    18  H    0.002232  -0.000826  -0.001253   0.007912   0.000339  -0.000049
    19  H    0.000304   0.000148  -0.000328   0.001824   0.000034   0.000008
    20  N    0.082921  -0.003736  -0.093421   0.305412   0.013155   0.000073
    21  H   -0.013204   0.000920   0.002140  -0.039518  -0.001759   0.000091
    22  H   -0.000763   0.000421   0.000262  -0.002247   0.000003   0.000005
    23  C    0.288920  -0.014060  -0.057569   0.363448   0.012816   0.003673
    24  C   -0.046763   0.014476  -0.000095  -0.056490   0.003196   0.000462
    25  C   -0.261736   0.011761   0.177747  -0.367270  -0.009657  -0.000101
    26  C    0.074534  -0.000136   0.022736  -0.027033   0.038972  -0.002608
    27  C    0.012239  -0.003419  -0.006562   0.024211   0.003650  -0.000775
    28  C   -0.025518  -0.000466  -0.071288   0.041954   0.001644  -0.000129
    29  H   -0.068352   0.012208   0.055172  -0.140098  -0.005335   0.000816
    30  H   -0.009748  -0.007619   0.005014  -0.014779   0.005138  -0.000570
    31  H    0.001852   0.000929  -0.000952   0.004199  -0.000547   0.000111
    32  H    0.003486  -0.000769  -0.004451  -0.002622   0.001017  -0.000211
    33  H   -0.003043   0.001076   0.001511  -0.002639   0.000880   0.000001
    34  C  -10.767261   3.397411   2.758494  -2.176243  -1.139494   0.433043
    35  C    3.037399  -3.156165  -4.185813   0.248272   0.324236  -0.154062
    36  C   -1.847265   0.010476  -7.519968   1.088088  -0.123731   0.097327
    37  C   15.594563  -4.405058   0.195098   0.481963   1.130229  -0.714296
    38  C   -4.405058  10.420181   0.589785  -0.053495  -0.539795   0.737924
    39  C    0.195098   0.589785  13.595983  -1.130454  -0.011025  -0.043787
    40  H    0.481963  -0.053495  -1.130454   2.383282   0.040186  -0.000182
    41  H    1.130229  -0.539795  -0.011025   0.040186   0.922902  -0.160175
    42  H   -0.714296   0.737924  -0.043787  -0.000182  -0.160175   0.801874
    43  H   -0.104905   0.063912   0.959081  -0.500182  -0.004909   0.004369
    44  C   -0.296903  -0.296738  -1.591551   0.093504  -0.008327  -0.199333
    45  H    0.026572  -0.051995  -0.101298   0.027897   0.000144  -0.004812
    46  H   -0.050621   0.032427  -0.071432   0.003225   0.000702  -0.020232
    47  H   -0.005163  -0.014755  -0.078511   0.007687   0.002690  -0.033873
    48  H   -0.672399   0.261438   0.020099  -0.042164  -0.254674   0.029196
              43         44         45         46         47         48
     1  C    0.058457   0.008173  -0.001614   0.001132   0.001018   0.426131
     2  O   -0.001329   0.000015   0.000037  -0.000003   0.000001   0.003716
     3  C    0.034558  -0.045056  -0.006438  -0.001323  -0.001311  -0.857705
     4  H    0.004442  -0.002272  -0.000402   0.000004  -0.000225   0.049447
     5  F   -0.001433   0.000548   0.000115   0.000015  -0.000041  -0.089738
     6  C   -0.021058  -0.003587  -0.011504   0.000271   0.012268  -0.688749
     7  C    0.056848  -0.823531  -0.054017  -0.063153  -0.037123   0.386760
     8  N   -0.024470   0.040357   0.007462   0.000846  -0.000285  -0.013966
     9  H    0.027998  -0.013273  -0.003671   0.001524  -0.006634   0.150130
    10  C   -0.022516   0.019717   0.006289   0.001305  -0.001844   0.006468
    11  C    0.000439  -0.000272   0.000041  -0.000034  -0.000078  -0.007876
    12  C    0.026279  -0.008848  -0.001844  -0.000363  -0.000505   0.105579
    13  C   -0.004659   0.006691   0.000196   0.000028   0.000669  -0.021334
    14  C   -0.005875   0.002435   0.000645   0.000144   0.000195   0.007766
    15  C   -0.006477   0.000666   0.000146   0.000041   0.000136  -0.000472
    16  H   -0.002790   0.000807   0.000004  -0.000228   0.000685   0.003959
    17  H    0.000130   0.000118   0.000019   0.000017  -0.000007   0.000315
    18  H   -0.000835   0.000103   0.000030   0.000007   0.000015  -0.002254
    19  H   -0.000066  -0.000025  -0.000002  -0.000003  -0.000004  -0.000276
    20  N   -0.017712  -0.000431   0.000595  -0.000263   0.000152  -0.017712
    21  H    0.001997   0.000073  -0.000069   0.000025  -0.000023   0.010358
    22  H    0.000015  -0.000027   0.000001  -0.000003  -0.000002  -0.000869
    23  C   -0.042581  -0.006090   0.001622  -0.001070  -0.000641  -0.134951
    24  C    0.004955  -0.000424  -0.000208   0.000202  -0.000006  -0.011823
    25  C    0.021402   0.001570  -0.000652   0.000231   0.000311  -0.227988
    26  C    0.006581  -0.004219  -0.000995  -0.000107   0.000208  -0.320360
    27  C   -0.001827   0.001097   0.000311   0.000082   0.000036   0.047724
    28  C   -0.003052   0.000843   0.000218  -0.000065  -0.000065  -0.009638
    29  H    0.015558  -0.002763  -0.001023  -0.000209  -0.000105  -0.024302
    30  H    0.001704  -0.000629  -0.000154   0.000007  -0.000030  -0.043905
    31  H   -0.000447   0.000221   0.000047  -0.000007   0.000019  -0.000851
    32  H   -0.000674   0.001039   0.000168   0.000032   0.000062   0.000482
    33  H    0.000454  -0.000319  -0.000093  -0.000051   0.000006  -0.006742
    34  C    0.522238  -0.342839  -0.018846   0.005138  -0.022366   0.154318
    35  C   -0.399236  -2.083562   0.103628  -0.200443  -0.274583  -0.167467
    36  C   -0.741822   1.001911   0.052047   0.088868   0.074695   0.128887
    37  C   -0.104905  -0.296903   0.026572  -0.050621  -0.005163  -0.672399
    38  C    0.063912  -0.296738  -0.051995   0.032427  -0.014755   0.261438
    39  C    0.959081  -1.591551  -0.101298  -0.071432  -0.078511   0.020099
    40  H   -0.500182   0.093504   0.027897   0.003225   0.007687  -0.042164
    41  H   -0.004909  -0.008327   0.000144   0.000702   0.002690  -0.254674
    42  H    0.004369  -0.199333  -0.004812  -0.020232  -0.033873   0.029196
    43  H    0.979797  -0.207249  -0.042982  -0.015773  -0.020437  -0.004781
    44  C   -0.207249   9.957103   0.293215   0.559822   0.624814  -0.019483
    45  H   -0.042982   0.293215   0.453110  -0.014842  -0.024254  -0.000560
    46  H   -0.015773   0.559822  -0.014842   0.400416  -0.009859  -0.002490
    47  H   -0.020437   0.624814  -0.024254  -0.009859   0.446340  -0.002219
    48  H   -0.004781  -0.019483  -0.000560  -0.002490  -0.002219   2.389814
 Mulliken charges:
               1
     1  C    2.105484
     2  O   -1.135390
     3  C    1.641177
     4  H    0.478753
     5  F   -1.155257
     6  C    1.040037
     7  C    0.712622
     8  N   -1.790905
     9  H   -0.067539
    10  C    0.322193
    11  C   -0.401486
    12  C    0.408569
    13  C   -0.830579
    14  C   -0.433877
    15  C   -0.486805
    16  H    0.625146
    17  H    0.422434
    18  H    0.777430
    19  H    0.414339
    20  N   -1.617369
    21  H    0.339422
    22  H    0.225612
    23  C   -0.393945
    24  C   -0.499851
    25  C   -0.324173
    26  C   -0.596955
    27  C   -0.444227
    28  C   -0.740319
    29  H    0.463218
    30  H    0.403555
    31  H    0.489163
    32  H    0.404882
    33  H    0.554328
    34  C   -1.421996
    35  C   -1.940428
    36  C   -1.336442
    37  C    0.171253
    38  C   -0.085538
    39  C    0.675018
    40  H    0.837594
    41  H    0.496676
    42  H    0.390526
    43  H    0.408865
    44  C   -0.657092
    45  H    0.367714
    46  H    0.356060
    47  H    0.362940
    48  H    0.465161
 Sum of Mulliken charges =  -0.00000
 Mulliken charges with hydrogens summed into heavy atoms:
               1
     1  C    2.105484
     2  O   -0.570356
     3  C    2.119930
     5  F   -1.155257
     6  C    1.040037
     7  C    1.177783
     8  N   -1.858444
    10  C    0.322193
    11  C    0.012853
    12  C    0.408569
    13  C   -0.205434
    14  C   -0.011443
    15  C    0.290625
    20  N   -1.617369
    23  C   -0.393945
    24  C    0.054478
    25  C    0.139045
    26  C   -0.193399
    27  C    0.044936
    28  C   -0.335436
    34  C   -1.421996
    35  C   -1.940428
    36  C   -0.498848
    37  C    0.667929
    38  C    0.304988
    39  C    1.083883
    44  C    0.429622
 APT charges:
               1
     1  C    1.265954
     2  O   -1.732777
     3  C    0.775353
     4  H    1.215538
     5  F   -0.378273
     6  C    0.604575
     7  C    0.767981
     8  N   -1.699393
     9  H    0.445559
    10  C   -0.859044
    11  C   -0.067303
    12  C   -1.087584
    13  C   -1.205114
    14  C   -0.114465
    15  C   -0.918638
    16  H    0.286794
    17  H    1.499889
    18  H    0.610031
    19  H    1.736803
    20  N   -1.810854
    21  H    0.791939
    22  H    1.109777
    23  C   -1.456620
    24  C   -0.356738
    25  C   -0.620796
    26  C   -1.155773
    27  C   -0.455382
    28  C   -0.786060
    29  H    0.252606
    30  H    0.493005
    31  H    1.243704
    32  H    0.746935
    33  H    1.546638
    34  C   -1.297072
    35  C   -1.386740
    36  C   -3.252697
    37  C   -0.615135
    38  C   -0.590845
    39  C    1.713186
    40  H   -0.301437
    41  H    0.284880
    42  H    1.428191
    43  H    1.422000
    44  C   -1.538326
    45  H    0.534731
    46  H    1.048141
    47  H    1.034864
    48  H    0.827993
 Sum of APT charges =  -0.00000
 APT charges with hydrogens summed into heavy atoms:
               1
     1  C    1.265954
     2  O    0.168939
     3  C    1.990891
     5  F   -0.378273
     6  C    0.604575
     7  C    1.595974
     8  N   -1.253834
    10  C   -0.859044
    11  C    1.669501
    12  C   -1.087584
    13  C   -0.918320
    14  C    1.385424
    15  C   -0.308608
    20  N   -1.810854
    23  C   -1.456620
    24  C    1.189900
    25  C   -0.368190
    26  C   -0.662768
    27  C    0.788322
    28  C   -0.039125
    34  C   -1.297072
    35  C   -1.386740
    36  C   -3.554135
    37  C   -0.330256
    38  C    0.837346
    39  C    3.135186
    44  C    1.079410
 Electronic spatial extent (au):  <R**2>=          10206.0060
 Charge=             -0.0000 electrons
 Dipole moment (field-independent basis, Debye):
    X=             -1.7227    Y=              1.0823    Z=             -1.0463  Tot=              2.2877
 Quadrupole moment (field-independent basis, Debye-Ang):
   XX=           -146.6908   YY=           -137.8297   ZZ=           -158.2666
   XY=              7.8523   XZ=             -0.3544   YZ=              0.4280
 Traceless Quadrupole moment (field-independent basis, Debye-Ang):
   XX=              0.9049   YY=              9.7660   ZZ=            -10.6709
   XY=              7.8523   XZ=             -0.3544   YZ=              0.4280
 Octapole moment (field-independent basis, Debye-Ang**2):
  XXX=            -44.4817  YYY=             54.4073  ZZZ=             -0.2603  XYY=             20.0970
  XXY=              4.5120  XXZ=             -6.7949  XZZ=            -17.2484  YZZ=             22.2005
  YYZ=              1.7244  XYZ=             -0.0181
 Hexadecapole moment (field-independent basis, Debye-Ang**3):
 XXXX=          -7090.5068 YYYY=          -4361.3934 ZZZZ=          -1237.2732 XXXY=            130.9702
 XXXZ=            -69.3454 YYYX=             19.3683 YYYZ=             25.6901 ZZZX=             52.4369
 ZZZY=            -21.8535 XXYY=          -2072.1652 XXZZ=          -1521.2721 YYZZ=          -1022.0743
 XXYZ=            133.5276 YYXZ=             40.4123 ZZXY=             13.1863
 N-N= 2.416085821096D+03 E-N=-7.565967965682D+03  KE= 1.167911103730D+03
  Exact polarizability:       0.000       0.000       0.000       0.000       0.000       0.000
 Approx polarizability:     371.466     -26.416     354.444      -1.272      34.628     292.555
 No NMR shielding tensors so no spin-rotation constants.
 Leave Link  601 at Tue Apr 15 01:50:03 2025, MaxMem= 16106127360 cpu:               6.5 elap:               2.3
 (Enter /cm/shared/apps/Gaussian/g16-C01/g16/l701.exe)
 ... and contract with generalized density number  0.
 Compute integral second derivatives.
 R6Disp: Adding Grimme-D2 dispersion energy 2nd derivatives to the Hessian.
 D2PCM: PCM CHGder 2nd derivatives, FixD1E=F FixD2E=F DoIter=F DoCFld=F I1PDM=0
 GePol: Maximum number of non-zero 2nd derivatives   =     250
 Leave Link  701 at Tue Apr 15 01:50:40 2025, MaxMem= 16106127360 cpu:            1017.6 elap:              37.1
 (Enter /cm/shared/apps/Gaussian/g16-C01/g16/l702.exe)
 L702 exits ... SP integral derivatives will be done elsewhere.
 Leave Link  702 at Tue Apr 15 01:50:41 2025, MaxMem= 16106127360 cpu:               0.1 elap:               0.1
 (Enter /cm/shared/apps/Gaussian/g16-C01/g16/l703.exe)
 Integral derivatives from FoFJK, PRISM(SPDF).
 Compute integral second derivatives, UseDBF=F ICtDFT=           0.
 Calling FoFJK, ICntrl=    100127 FMM=F ISym2X=0 I1Cent= 0 IOpClX= 0 NMat=1 NMatS=1 NMatT=0.
 FoFJK:  IHMeth= 1 ICntrl=  100127 DoSepK=T KAlg= 0 I1Cent=           0 FoldK=F
 IRaf=         1 NMat=       1 IRICut=       1 DoRegI=T DoRafI=F ISym2E= 0 IDoP0=0 IntGTp=1.
 FoFCou: FMM=F IPFlag=           0 FMFlag=      100000 FMFlg1=         800
         NFxFlg=           0 DoJE=F BraDBF=F KetDBF=F FulRan=T
         wScrn=  0.000000 ICntrl=    100527 IOpCl=  0 I1Cent=           0 NGrid=           0
         NMat0=    1 NMatS0=      1 NMatT0=    0 NMatD0=    1 NMtDS0=    0 NMtDT0=    0
 Symmetry not used in FoFCou.
 Leave Link  703 at Tue Apr 15 02:27:47 2025, MaxMem= 16106127360 cpu:           88484.5 elap:            2226.0
 (Enter /cm/shared/apps/Gaussian/g16-C01/g16/l716.exe)
 Dipole        =-6.77757121D-01 4.25793326D-01-4.11628266D-01
 Polarizability= 0.00000000D+00 0.00000000D+00 0.00000000D+00
                 0.00000000D+00 0.00000000D+00 0.00000000D+00
 ***** Axes restored to original set *****
 -------------------------------------------------------------------
 Center     Atomic                   Forces (Hartrees/Bohr)
 Number     Number              X              Y              Z
 -------------------------------------------------------------------
      1        6           0.000784819    0.006717840   -0.001398568
      2        8           0.004865095    0.004058858   -0.008776083
      3        6           0.001275522    0.010223824   -0.004491763
      4        1          -0.001832916    0.000356747    0.001645212
      5        9           0.000595631   -0.006805054    0.002267380
      6        6           0.003227868   -0.004428827   -0.003690272
      7        6           0.006940009    0.000049239    0.000400744
      8        7          -0.003798154   -0.001467305    0.000574095
      9        1          -0.000312759    0.001702992    0.000145449
     10        6           0.002521153    0.001732697    0.001297775
     11        6           0.001944107    0.002704712   -0.000184095
     12        6          -0.002461194    0.005685265   -0.008343043
     13        6           0.000036286   -0.000415317   -0.001823431
     14        6          -0.001624428    0.000993028   -0.000471047
     15        6          -0.000664314   -0.002153203   -0.002240995
     16        1          -0.003962929   -0.000702230   -0.003275371
     17        1          -0.001862764    0.004498672   -0.003572900
     18        1           0.004391265    0.000318041    0.003950406
     19        1           0.003634260    0.004882638    0.000354931
     20        7          -0.003613773   -0.008680344    0.014228088
     21        1           0.000526709   -0.009369464   -0.001314256
     22        1          -0.000269878   -0.002039901    0.005096317
     23        6           0.001345918   -0.000092636    0.005119420
     24        6          -0.001219336    0.000160519    0.002155745
     25        6           0.002093505    0.001040704   -0.003987732
     26        6           0.000325326    0.000180556   -0.001464362
     27        6           0.001341372   -0.002549994   -0.001519997
     28        6          -0.001895443   -0.000360593    0.002765531
     29        1          -0.002101871    0.004526502   -0.000093154
     30        1           0.003206266   -0.002395080   -0.002737163
     31        1           0.001688737   -0.005259074    0.000391158
     32        1          -0.003170758    0.002507274    0.003908171
     33        1          -0.001762819   -0.003063391    0.004492148
     34        6          -0.003238865    0.000958386    0.000120138
     35        6          -0.005702770    0.000803009    0.000349233
     36        6           0.002356958   -0.000976288    0.001162596
     37        6           0.002502325    0.000756883   -0.001191551
     38        6          -0.001477182   -0.000688187    0.000340215
     39        6          -0.001893577    0.001158891    0.000465607
     40        1           0.002266933    0.004419978    0.001348530
     41        1           0.002381855   -0.005070068   -0.002098327
     42        1          -0.002967590   -0.004672454   -0.001945523
     43        1          -0.002290544    0.004381445    0.002126099
     44        6           0.003389389   -0.000205675   -0.000191140
     45        1          -0.002640005    0.004140436    0.001935240
     46        1          -0.003316124   -0.003487736    0.002506218
     47        1          -0.003185900   -0.000142783   -0.004301581
     48        1           0.003624583   -0.003933532   -0.000034096
 -------------------------------------------------------------------
 Cartesian Forces:  Max     0.014228088 RMS     0.003434770
 FormGI is forming the generalized inverse of G from B-inverse, IUseBI=4.
 Leave Link  716 at Tue Apr 15 02:27:48 2025, MaxMem= 16106127360 cpu:               2.2 elap:               0.4
 (Enter /cm/shared/apps/Gaussian/g16-C01/g16/l103.exe)

 GradGradGradGradGradGradGradGradGradGradGradGradGradGradGradGradGradGrad
 Berny optimization.
 Red2BG is reusing G-inverse.
 Internal  Forces:  Max     0.016766031 RMS     0.003300999
 Search for a saddle point.
 Step number   1 out of a maximum of  265
 All quantities printed in internal units (Hartrees-Bohrs-Radians)
 Swapping is turned off.
 Second derivative matrix not updated -- analytic derivatives used.
 ITU=  0
     Eigenvalues ---   -0.35615  -0.01473   0.00002   0.00174   0.00274
     Eigenvalues ---    0.00491   0.00682   0.00779   0.01036   0.01269
     Eigenvalues ---    0.01436   0.01610   0.01640   0.01690   0.01755
     Eigenvalues ---    0.01773   0.01779   0.01790   0.01824   0.01873
     Eigenvalues ---    0.01923   0.02059   0.02123   0.02192   0.02314
     Eigenvalues ---    0.02335   0.02366   0.02408   0.02455   0.02483
     Eigenvalues ---    0.02595   0.02613   0.02628   0.02704   0.02766
     Eigenvalues ---    0.02778   0.02797   0.02834   0.02918   0.03031
     Eigenvalues ---    0.03250   0.04176   0.05616   0.05774   0.07156
     Eigenvalues ---    0.07770   0.08122   0.08229   0.09301   0.10918
     Eigenvalues ---    0.10950   0.11237   0.11500   0.11550   0.11730
     Eigenvalues ---    0.11755   0.11854   0.12077   0.12220   0.12316
     Eigenvalues ---    0.12421   0.12459   0.12614   0.12660   0.12886
     Eigenvalues ---    0.13751   0.14596   0.14739   0.16478   0.16628
     Eigenvalues ---    0.17616   0.17993   0.18724   0.18859   0.19074
     Eigenvalues ---    0.19258   0.19589   0.19619   0.19640   0.20026
     Eigenvalues ---    0.20114   0.20299   0.20599   0.20688   0.20908
     Eigenvalues ---    0.22453   0.24068   0.27694   0.29174   0.30149
     Eigenvalues ---    0.30364   0.31514   0.33263   0.33356   0.33459
     Eigenvalues ---    0.34872   0.35317   0.35712   0.35861   0.36204
     Eigenvalues ---    0.37197   0.37284   0.37344   0.37464   0.37668
     Eigenvalues ---    0.37733   0.37783   0.37887   0.37932   0.38067
     Eigenvalues ---    0.38145   0.38176   0.38283   0.38385   0.38434
     Eigenvalues ---    0.39266   0.39986   0.40459   0.41984   0.43698
     Eigenvalues ---    0.44158   0.44323   0.45296   0.46189   0.46520
     Eigenvalues ---    0.47347   0.48806   0.49271   0.49754   0.49897
     Eigenvalues ---    0.50268   0.50310   0.53513   0.53633   0.53807
     Eigenvalues ---    0.54092   0.56517   0.62889
 Eigenvectors required to have negative eigenvalues:
                          A41       R26       R4        A39       R2
   1                   -0.58522  -0.49544   0.32919  -0.25633   0.23706
                          D59       D61       A40       A4        D15
   1                   -0.16536  -0.15398   0.12573   0.10120   0.09983
 Eigenvalue     2 is  -1.47D-02 should be greater than     0.000000 Eigenvector:
                          R26       R4        D10       D59       D61
   1                   -0.50784   0.43201  -0.28171   0.27782   0.26945
                          A39       A41       A4        D9        D5
   1                    0.24666   0.18557   0.16943  -0.15767   0.15081
 RFO step:  Lambda0=1.201117548D-04 Lambda=-1.66030088D-02.
 Linear search not attempted -- option 19 set.
 Maximum step size (   0.300) exceeded in Quadratic search.
    -- Step size scaled by   0.523
 Iteration  1 RMS(Cart)=  0.06741664 RMS(Int)=  0.00318800
 Iteration  2 RMS(Cart)=  0.00429756 RMS(Int)=  0.00038220
 Iteration  3 RMS(Cart)=  0.00005964 RMS(Int)=  0.00038067
 Iteration  4 RMS(Cart)=  0.00000005 RMS(Int)=  0.00038067
 ITry= 1 IFail=0 DXMaxC= 3.96D-01 DCOld= 1.00D+10 DXMaxT= 3.00D-01 DXLimC= 3.00D+00 Rises=F
 Variable       Old X    -DE/DX   Delta X   Delta X   Delta X     New X
                                 (Linear)    (Quad)   (Total)
    R1        2.85510   0.00283   0.00000   0.01036   0.01039   2.86549
    R2        2.56418  -0.00524   0.00000   0.02253   0.02280   2.58698
    R3        2.79754   0.01013   0.00000   0.03253   0.03253   2.83006
    R4        2.30289   0.00114   0.00000  -0.14826  -0.14826   2.15463
    R5        1.82252   0.00425   0.00000   0.00830   0.00830   1.83082
    R6        2.07557  -0.00188   0.00000  -0.00393  -0.00393   2.07164
    R7        2.58630   0.00637   0.00000   0.01297   0.01297   2.59928
    R8        2.85956   0.00079   0.00000  -0.00257  -0.00246   2.85710
    R9        2.54351   0.00415   0.00000   0.00360   0.00360   2.54711
   R10        2.59538   0.00662   0.00000   0.00512   0.00488   2.60025
   R11        2.74331   0.01390   0.00000   0.01563   0.01563   2.75894
   R12        2.03988   0.00493   0.00000   0.00623   0.00623   2.04611
   R13        1.91021   0.00050   0.00000   0.00000   0.00000   1.91022
   R14        2.62137   0.00704   0.00000   0.01449   0.01417   2.63554
   R15        2.66843   0.00264   0.00000   0.00478   0.00474   2.67317
   R16        2.63653   0.00694   0.00000   0.00363   0.00363   2.64016
   R17        2.62190   0.00773   0.00000   0.00629   0.00626   2.62816
   R18        2.60322   0.00800   0.00000   0.01013   0.01013   2.61335
   R19        2.03971   0.00608   0.00000   0.00825   0.00825   2.04796
   R20        2.64455   0.00590   0.00000   0.00624   0.00627   2.65082
   R21        2.60024   0.01677   0.00000   0.01365   0.01388   2.61413
   R22        2.60569   0.00671   0.00000   0.00907   0.00904   2.61473
   R23        2.04426   0.00517   0.00000   0.00724   0.00724   2.05150
   R24        2.03940   0.00603   0.00000   0.00791   0.00791   2.04731
   R25        2.04071   0.00590   0.00000   0.00812   0.00812   2.04882
   R26        2.48638   0.00561   0.00000   0.17911   0.17911   2.66549
   R27        2.63207   0.00464   0.00000   0.00015   0.00015   2.63223
   R28        2.62989   0.00680   0.00000   0.00499   0.00499   2.63488
   R29        2.61743   0.00850   0.00000   0.00769   0.00769   2.62512
   R30        2.61724   0.00667   0.00000   0.00625   0.00625   2.62350
   R31        2.04081   0.00571   0.00000   0.00742   0.00742   2.04824
   R32        2.61115   0.00896   0.00000   0.00953   0.00953   2.62069
   R33        2.03941   0.00490   0.00000   0.00656   0.00656   2.04597
   R34        2.61260   0.00675   0.00000   0.00745   0.00745   2.62005
   R35        2.03813   0.00477   0.00000   0.00728   0.00728   2.04541
   R36        2.04075   0.00553   0.00000   0.00724   0.00724   2.04799
   R37        2.04050   0.00562   0.00000   0.00734   0.00734   2.04785
   R38        2.63892   0.00724   0.00000   0.00581   0.00581   2.64472
   R39        2.64306   0.00666   0.00000   0.00596   0.00596   2.64902
   R40        2.63018   0.00793   0.00000   0.00777   0.00777   2.63795
   R41        2.62254   0.00760   0.00000   0.00728   0.00728   2.62982
   R42        2.83167   0.00576   0.00000   0.00610   0.00610   2.83776
   R43        2.61236   0.01030   0.00000   0.00956   0.00956   2.62192
   R44        2.04122   0.00505   0.00000   0.00706   0.00706   2.04828
   R45        2.60418   0.00985   0.00000   0.00895   0.00895   2.61313
   R46        2.04223   0.00598   0.00000   0.00787   0.00787   2.05009
   R47        2.04317   0.00586   0.00000   0.00778   0.00778   2.05095
   R48        2.04364   0.00538   0.00000   0.00717   0.00717   2.05081
   R49        2.05454   0.00515   0.00000   0.00731   0.00731   2.06186
   R50        2.05875   0.00525   0.00000   0.00745   0.00745   2.06620
   R51        2.05961   0.00517   0.00000   0.00731   0.00731   2.06692
    A1        2.04644  -0.00215   0.00000  -0.00786  -0.00784   2.03860
    A2        2.04116   0.00270   0.00000  -0.01663  -0.01760   2.02356
    A3        2.05610   0.00023   0.00000  -0.00588  -0.00673   2.04937
    A4        2.13965  -0.00421   0.00000  -0.11432  -0.11432   2.02533
    A5        1.91472   0.00009   0.00000  -0.00361  -0.00366   1.91106
    A6        1.97657  -0.00375   0.00000  -0.01513  -0.01515   1.96142
    A7        1.82180   0.00331   0.00000   0.01738   0.01739   1.83919
    A8        1.86423   0.00226   0.00000   0.00418   0.00414   1.86836
    A9        1.94093  -0.00116   0.00000   0.00047   0.00059   1.94152
   A10        1.94701  -0.00089   0.00000  -0.00350  -0.00357   1.94344
   A11        2.11848  -0.00366   0.00000  -0.00460  -0.00457   2.11391
   A12        1.98669  -0.00034   0.00000   0.00251   0.00240   1.98909
   A13        2.17798   0.00400   0.00000   0.00217   0.00220   2.18019
   A14        2.21324   0.00490   0.00000   0.00543   0.00543   2.21867
   A15        2.04677  -0.00460   0.00000  -0.00825  -0.00825   2.03853
   A16        2.02186  -0.00030   0.00000   0.00299   0.00299   2.02485
   A17        2.01204   0.00188   0.00000   0.00523   0.00537   2.01741
   A18        2.23211  -0.00049   0.00000  -0.00569  -0.00623   2.22588
   A19        2.02217  -0.00154   0.00000  -0.00320  -0.00303   2.01914
   A20        2.14779  -0.00124   0.00000  -0.00760  -0.00775   2.14004
   A21        2.05268   0.00018   0.00000   0.00094   0.00096   2.05364
   A22        2.08013   0.00113   0.00000   0.00738   0.00746   2.08759
   A23        2.09067  -0.00141   0.00000  -0.00060  -0.00061   2.09006
   A24        2.09838   0.00111   0.00000   0.00236   0.00236   2.10074
   A25        2.09411   0.00030   0.00000  -0.00174  -0.00174   2.09237
   A26        2.06122  -0.00071   0.00000  -0.00950  -0.00965   2.05157
   A27        2.17441  -0.00089   0.00000   0.00452   0.00497   2.17938
   A28        2.04127   0.00171   0.00000   0.00580   0.00547   2.04673
   A29        2.12097   0.00041   0.00000   0.00081   0.00079   2.12176
   A30        2.06588  -0.00043   0.00000  -0.00056  -0.00055   2.06533
   A31        2.09633   0.00002   0.00000  -0.00025  -0.00025   2.09609
   A32        2.08638  -0.00092   0.00000  -0.00435  -0.00440   2.08197
   A33        2.10322   0.00081   0.00000   0.00372   0.00374   2.10696
   A34        2.09359   0.00010   0.00000   0.00064   0.00066   2.09425
   A35        2.12669   0.00151   0.00000   0.00633   0.00638   2.13307
   A36        2.10250  -0.00059   0.00000  -0.00237  -0.00241   2.10010
   A37        2.05396  -0.00092   0.00000  -0.00403  -0.00407   2.04989
   A38        2.17934   0.00185   0.00000  -0.01278  -0.01401   2.16533
   A39        1.44460  -0.00279   0.00000  -0.11541  -0.11784   1.32676
   A40        2.08091  -0.00157   0.00000  -0.00662  -0.00983   2.07109
   A41        2.14386   0.00826   0.00000  -0.04597  -0.04597   2.09789
   A42        2.05919   0.00048   0.00000   0.00276   0.00276   2.06195
   A43        2.13774  -0.00018   0.00000  -0.00243  -0.00243   2.13532
   A44        2.08543  -0.00031   0.00000  -0.00052  -0.00052   2.08491
   A45        2.09210  -0.00051   0.00000  -0.00136  -0.00135   2.09074
   A46        2.09500   0.00031   0.00000   0.00064   0.00064   2.09564
   A47        2.09608   0.00020   0.00000   0.00072   0.00072   2.09680
   A48        2.09799   0.00070   0.00000   0.00153   0.00152   2.09952
   A49        2.07421   0.00039   0.00000   0.00153   0.00153   2.07573
   A50        2.11097  -0.00110   0.00000  -0.00306  -0.00306   2.10791
   A51        2.09403   0.00077   0.00000   0.00155   0.00154   2.09558
   A52        2.09356   0.00025   0.00000   0.00250   0.00250   2.09606
   A53        2.09555  -0.00102   0.00000  -0.00405  -0.00405   2.09151
   A54        2.10026  -0.00031   0.00000  -0.00082  -0.00082   2.09943
   A55        2.09516   0.00029   0.00000   0.00113   0.00113   2.09629
   A56        2.08777   0.00002   0.00000  -0.00030  -0.00030   2.08746
   A57        2.09648  -0.00034   0.00000  -0.00033  -0.00033   2.09615
   A58        2.09637   0.00032   0.00000   0.00089   0.00089   2.09725
   A59        2.09034   0.00002   0.00000  -0.00056  -0.00056   2.08978
   A60        2.15117   0.00319   0.00000   0.00226   0.00226   2.15343
   A61        2.07851  -0.00084   0.00000   0.00114   0.00114   2.07965
   A62        2.05300  -0.00236   0.00000  -0.00353  -0.00354   2.04947
   A63        2.06120  -0.00263   0.00000  -0.00481  -0.00481   2.05639
   A64        2.10111   0.00143   0.00000   0.00300   0.00300   2.10411
   A65        2.12084   0.00120   0.00000   0.00182   0.00182   2.12266
   A66        2.10973   0.00131   0.00000   0.00204   0.00204   2.11177
   A67        2.09346  -0.00002   0.00000   0.00081   0.00081   2.09427
   A68        2.07875  -0.00128   0.00000  -0.00266  -0.00266   2.07608
   A69        2.11463   0.00149   0.00000   0.00211   0.00210   2.11674
   A70        2.07689  -0.00052   0.00000   0.00062   0.00061   2.07750
   A71        2.09160  -0.00097   0.00000  -0.00268  -0.00268   2.08892
   A72        2.11156   0.00113   0.00000   0.00222   0.00222   2.11378
   A73        2.08193  -0.00019   0.00000   0.00084   0.00084   2.08277
   A74        2.08969  -0.00094   0.00000  -0.00306  -0.00306   2.08663
   A75        2.11559   0.00106   0.00000   0.00215   0.00215   2.11774
   A76        2.08583  -0.00052   0.00000  -0.00044  -0.00044   2.08539
   A77        2.08175  -0.00054   0.00000  -0.00172  -0.00172   2.08003
   A78        1.93762   0.00099   0.00000   0.00245   0.00244   1.94006
   A79        1.92804   0.00143   0.00000   0.00473   0.00472   1.93276
   A80        1.92620   0.00146   0.00000   0.00496   0.00495   1.93115
   A81        1.89636  -0.00131   0.00000  -0.00410  -0.00410   1.89225
   A82        1.89468  -0.00133   0.00000  -0.00429  -0.00429   1.89039
   A83        1.87952  -0.00140   0.00000  -0.00424  -0.00425   1.87527
    D1        0.79208  -0.00082   0.00000   0.02690   0.02672   0.81880
    D2        2.87296  -0.00033   0.00000   0.01986   0.01975   2.89271
    D3       -1.28910  -0.00134   0.00000   0.01851   0.01816  -1.27095
    D4       -2.90333   0.00067   0.00000  -0.02967  -0.02967  -2.93300
    D5       -0.82244   0.00116   0.00000  -0.03672  -0.03664  -0.85909
    D6        1.29868   0.00015   0.00000  -0.03806  -0.03824   1.26044
    D7        0.03917  -0.00074   0.00000  -0.04338  -0.04257  -0.00340
    D8       -2.06854   0.00278   0.00000   0.05315   0.05167  -2.01687
    D9       -2.54380  -0.00303   0.00000   0.01715   0.01817  -2.52563
   D10        1.63167   0.00049   0.00000   0.11368   0.11241   1.74409
   D11       -2.11179   0.00101   0.00000   0.06418   0.06398  -2.04782
   D12        0.98623   0.00081   0.00000   0.05926   0.05905   1.04528
   D13        0.47287   0.00174   0.00000   0.00663   0.00684   0.47970
   D14       -2.71229   0.00154   0.00000   0.00170   0.00191  -2.71039
   D15       -2.24884   0.00401   0.00000   0.10989   0.10989  -2.13894
   D16       -1.79463   0.00187   0.00000   0.00064   0.00071  -1.79392
   D17        1.35594   0.00131   0.00000  -0.00879  -0.00869   1.34724
   D18        2.42521   0.00043   0.00000  -0.00536  -0.00541   2.41980
   D19       -0.70741  -0.00013   0.00000  -0.01479  -0.01482  -0.72223
   D20        0.34592  -0.00107   0.00000  -0.00863  -0.00866   0.33726
   D21       -2.78669  -0.00163   0.00000  -0.01806  -0.01807  -2.80476
   D22        3.07721  -0.00087   0.00000  -0.00869  -0.00867   3.06853
   D23       -0.12195  -0.00096   0.00000  -0.00486  -0.00485  -0.12680
   D24       -0.07438  -0.00027   0.00000   0.00181   0.00180  -0.07258
   D25        3.00965  -0.00037   0.00000   0.00564   0.00562   3.01527
   D26        2.72642   0.00148   0.00000   0.01492   0.01486   2.74128
   D27       -0.20896   0.00252   0.00000   0.03723   0.03730  -0.17166
   D28       -0.40585   0.00095   0.00000   0.00516   0.00508  -0.40076
   D29        2.94196   0.00198   0.00000   0.02747   0.02752   2.96948
   D30       -0.55315  -0.00105   0.00000  -0.00535  -0.00535  -0.55850
   D31        2.62330  -0.00065   0.00000  -0.00073  -0.00071   2.62259
   D32        2.64529  -0.00083   0.00000  -0.00881  -0.00882   2.63648
   D33       -0.46144  -0.00044   0.00000  -0.00418  -0.00418  -0.46562
   D34       -0.55333   0.00066   0.00000  -0.03019  -0.03026  -0.58360
   D35        2.66613  -0.00052   0.00000  -0.04122  -0.04134   2.62479
   D36        2.79549   0.00135   0.00000  -0.00861  -0.00865   2.78684
   D37       -0.26823   0.00017   0.00000  -0.01964  -0.01972  -0.28795
   D38       -3.08231  -0.00132   0.00000  -0.01899  -0.01910  -3.10141
   D39       -0.06501  -0.00008   0.00000  -0.01058  -0.01078  -0.07579
   D40       -0.01976  -0.00016   0.00000  -0.00808  -0.00811  -0.02787
   D41        2.99754   0.00108   0.00000   0.00033   0.00021   2.99775
   D42        3.09301   0.00050   0.00000   0.00616   0.00631   3.09932
   D43       -0.05064   0.00058   0.00000   0.00639   0.00650  -0.04414
   D44        0.02616  -0.00053   0.00000  -0.00375  -0.00372   0.02244
   D45       -3.11748  -0.00045   0.00000  -0.00352  -0.00354  -3.12101
   D46       -0.00915  -0.00022   0.00000  -0.00440  -0.00444  -0.01359
   D47        3.13025   0.00022   0.00000   0.00170   0.00171   3.13196
   D48        3.14041  -0.00033   0.00000  -0.00554  -0.00558   3.13483
   D49       -0.00338   0.00012   0.00000   0.00056   0.00056  -0.00281
   D50        0.01516  -0.00047   0.00000  -0.00783  -0.00786   0.00729
   D51       -3.11811   0.00000   0.00000   0.00121   0.00122  -3.11689
   D52       -3.13438  -0.00037   0.00000  -0.00667  -0.00671  -3.14109
   D53        0.01554   0.00011   0.00000   0.00237   0.00238   0.01792
   D54       -0.00049   0.00066   0.00000   0.01396   0.01399   0.01350
   D55        3.13300   0.00020   0.00000   0.00517   0.00516   3.13816
   D56       -3.02733  -0.00031   0.00000   0.00618   0.00625  -3.02108
   D57        0.10616  -0.00078   0.00000  -0.00261  -0.00258   0.10358
   D58        0.71896   0.00034   0.00000   0.04277   0.04262   0.76158
   D59        2.50550  -0.00359   0.00000  -0.13574  -0.13588   2.36961
   D60       -2.54563   0.00141   0.00000   0.05010   0.04994  -2.49569
   D61       -0.75910  -0.00252   0.00000  -0.12841  -0.12857  -0.88766
   D62       -0.01160   0.00076   0.00000   0.01029   0.01031  -0.00128
   D63        3.13218   0.00032   0.00000   0.00422   0.00421   3.13638
   D64        3.13208   0.00068   0.00000   0.01006   0.01012  -3.14098
   D65       -0.00733   0.00024   0.00000   0.00399   0.00402  -0.00331
   D66        0.27806   0.00406   0.00000  -0.03887  -0.03660   0.24147
   D67       -1.92297   0.00397   0.00000   0.04704   0.04477  -1.87820
   D68        3.08641  -0.00012   0.00000  -0.00147  -0.00147   3.08494
   D69       -0.04786   0.00022   0.00000  -0.00068  -0.00068  -0.04854
   D70       -0.01296   0.00007   0.00000   0.00336   0.00336  -0.00960
   D71        3.13596   0.00041   0.00000   0.00415   0.00415   3.14011
   D72       -3.08692  -0.00000   0.00000   0.00037   0.00037  -3.08655
   D73        0.06435   0.00042   0.00000   0.00106   0.00105   0.06540
   D74        0.01047  -0.00019   0.00000  -0.00455  -0.00455   0.00593
   D75       -3.12144   0.00023   0.00000  -0.00386  -0.00386  -3.12530
   D76       -0.00817   0.00004   0.00000   0.00142   0.00142  -0.00675
   D77        3.13398  -0.00011   0.00000   0.00077   0.00077   3.13475
   D78        3.13620   0.00002   0.00000   0.00108   0.00108   3.13728
   D79       -0.00483  -0.00014   0.00000   0.00043   0.00043  -0.00440
   D80        0.00568  -0.00016   0.00000  -0.00260  -0.00260   0.00308
   D81       -3.13770  -0.00012   0.00000  -0.00107  -0.00107  -3.13877
   D82       -3.13869  -0.00013   0.00000  -0.00227  -0.00227  -3.14096
   D83        0.00112  -0.00009   0.00000  -0.00074  -0.00074   0.00038
   D84        0.00491   0.00011   0.00000   0.00021   0.00021   0.00512
   D85       -3.13490   0.00007   0.00000  -0.00131  -0.00131  -3.13621
   D86        3.13902  -0.00023   0.00000  -0.00057  -0.00057   3.13845
   D87       -0.00079  -0.00027   0.00000  -0.00210  -0.00210  -0.00289
   D88        0.00004   0.00014   0.00000   0.00218   0.00218   0.00222
   D89        3.14107   0.00029   0.00000   0.00283   0.00283  -3.13928
   D90        3.13195  -0.00028   0.00000   0.00154   0.00153   3.13348
   D91       -0.01020  -0.00012   0.00000   0.00218   0.00218  -0.00802
   D92       -3.13696   0.00052   0.00000   0.00877   0.00877  -3.12818
   D93       -0.04962   0.00070   0.00000   0.01294   0.01294  -0.03668
   D94       -0.02974   0.00016   0.00000   0.00430   0.00430  -0.02545
   D95        3.05760   0.00033   0.00000   0.00846   0.00846   3.06606
   D96       -3.13858  -0.00056   0.00000  -0.01036  -0.01035   3.13426
   D97       -0.00898  -0.00025   0.00000  -0.00550  -0.00549  -0.01446
   D98        0.03592  -0.00029   0.00000  -0.00610  -0.00610   0.02982
   D99       -3.11767   0.00001   0.00000  -0.00124  -0.00124  -3.11890
   D100      -0.01595  -0.00004   0.00000   0.00061   0.00061  -0.01534
   D101       3.12325   0.00002   0.00000   0.00143   0.00143   3.12468
   D102       3.13531  -0.00009   0.00000  -0.00049  -0.00049   3.13482
   D103      -0.00868  -0.00004   0.00000   0.00032   0.00033  -0.00835
   D104       0.02209  -0.00011   0.00000  -0.00241  -0.00241   0.01968
   D105      -3.11322  -0.00003   0.00000  -0.00175  -0.00175  -3.11497
   D106      -3.12928  -0.00005   0.00000  -0.00129  -0.00129  -3.13057
   D107       0.01859   0.00002   0.00000  -0.00063  -0.00063   0.01796
   D108       3.09353   0.00001   0.00000   0.00043   0.00043   3.09396
   D109       0.98855   0.00006   0.00000   0.00081   0.00081   0.98936
   D110      -1.08801  -0.00004   0.00000  -0.00006  -0.00006  -1.08807
   D111      -0.03806  -0.00002   0.00000  -0.00067  -0.00068  -0.03874
   D112      -2.14304   0.00002   0.00000  -0.00029  -0.00029  -2.14333
   D113       2.06358  -0.00007   0.00000  -0.00116  -0.00117   2.06241
   D114       0.00103   0.00004   0.00000  -0.00010  -0.00011   0.00092
   D115       3.13635  -0.00003   0.00000  -0.00075  -0.00075   3.13560
   D116      -3.08677  -0.00017   0.00000  -0.00434  -0.00433  -3.09110
   D117       0.04856  -0.00024   0.00000  -0.00498  -0.00498   0.04358
   D118      -0.01341   0.00022   0.00000   0.00371   0.00371  -0.00970
   D119       3.13059   0.00016   0.00000   0.00288   0.00288   3.13347
   D120       3.14027  -0.00010   0.00000  -0.00121  -0.00120   3.13907
   D121       0.00109  -0.00015   0.00000  -0.00204  -0.00203  -0.00094
         Item               Value     Threshold  Converged?
 Maximum Force            0.016766     0.000450     NO 
 RMS     Force            0.003301     0.000300     NO 
 Maximum Displacement     0.395953     0.001800     NO 
 RMS     Displacement     0.067581     0.001200     NO 
 Predicted change in Energy=-6.266765D-03
 Lowest energy point so far.  Saving SCF results.
 GradGradGradGradGradGradGradGradGradGradGradGradGradGradGradGradGradGrad

 Leave Link  103 at Tue Apr 15 02:27:48 2025, MaxMem= 16106127360 cpu:               5.5 elap:               0.5
 (Enter /cm/shared/apps/Gaussian/g16-C01/g16/l202.exe)
                          Input orientation:                          
 ---------------------------------------------------------------------
 Center     Atomic      Atomic             Coordinates (Angstroms)
 Number     Number       Type             X           Y           Z
 ---------------------------------------------------------------------
      1          6           0        2.033496    0.110364    0.868217
      2          8           0        3.740441    0.001751    0.829867
      3          6           0        1.577179   -0.365486   -0.497311
      4          1           0        2.109503    0.193011   -1.276094
      5          9           0        1.844161   -1.698969   -0.703425
      6          6           0        0.091627   -0.088098   -0.542756
      7          6           0       -0.807344   -1.078410   -0.375757
      8          7           0       -0.223796    1.232888   -0.763808
      9          1           0       -1.141375    1.403601   -1.152018
     10          6           0        0.642252    2.326045   -0.755958
     11          6           0        2.221587    4.632606   -0.775327
     12          6           0        1.768760    2.400206    0.096405
     13          6           0        0.322102    3.413144   -1.573053
     14          6           0        1.097396    4.559053   -1.590800
     15          6           0        2.540262    3.570884    0.051524
     16          1           0       -0.557913    3.341415   -2.204691
     17          1           0        0.828160    5.385102   -2.238018
     18          1           0        3.401404    3.627399    0.707809
     19          1           0        2.844698    5.519281   -0.780042
     20          7           0        2.092795    1.464235    1.062107
     21          1           0        3.434800    1.044758    1.174445
     22          1           0        4.158841   -0.561372    1.498042
     23          6           0        1.613286   -0.735082    2.030741
     24          6           0        0.671932   -2.261800    4.162191
     25          6           0        0.782193   -0.164239    2.991798
     26          6           0        1.977704   -2.075778    2.148434
     27          6           0        1.508463   -2.832460    3.211237
     28          6           0        0.311507   -0.925730    4.050959
     29          1           0        0.505706    0.877854    2.892824
     30          1           0        2.635195   -2.525832    1.415827
     31          1           0        1.798208   -3.873268    3.296533
     32          1           0       -0.338624   -0.473715    4.790798
     33          1           0        0.303936   -2.857674    4.989423
     34          6           0       -2.259999   -0.947915   -0.310395
     35          6           0       -5.086158   -0.805427   -0.198418
     36          6           0       -2.909410    0.173706    0.217725
     37          6           0       -3.061622   -2.009398   -0.752780
     38          6           0       -4.441592   -1.936287   -0.702747
     39          6           0       -4.294362    0.238825    0.269836
     40          1           0       -2.329735    0.988321    0.636324
     41          1           0       -2.584742   -2.900451   -1.147164
     42          1           0       -5.035242   -2.771760   -1.059783
     43          1           0       -4.767102    1.120430    0.690600
     44          6           0       -6.585674   -0.735788   -0.157913
     45          1           0       -6.924435    0.191212    0.307256
     46          1           0       -6.997184   -1.576414    0.407333
     47          1           0       -7.001488   -0.785168   -1.168350
     48          1           0       -0.418702   -2.087993   -0.330442
 ---------------------------------------------------------------------
                    Distance matrix (angstroms):
                    1          2          3          4          5
     1  C    0.000000
     2  O    1.710827   0.000000
     3  C    1.516352   2.564364   0.000000
     4  H    2.147249   2.670508   1.096262   0.000000
     5  F    2.404078   2.973098   1.375478   1.994478   0.000000
     6  C    2.408544   3.899488   1.511911   2.165325   2.385811
     7  C    3.321299   4.827279   2.491784   3.306829   2.742797
     8  N    3.003154   4.446422   2.422670   2.605391   3.588297
     9  H    3.979148   5.452080   3.308904   3.471186   4.329041
    10  C    3.079407   4.185207   2.861001   2.640682   4.200962
    11  C    4.815318   5.131119   5.047125   4.469154   6.343221
    12  C    2.430875   3.190310   2.835181   2.621368   4.177158
    13  C    4.449384   5.394132   4.124376   3.694893   5.404314
    14  C    5.168548   5.797786   5.067247   4.492853   6.364584
    15  C    3.591518   3.845122   4.089469   3.654881   5.368972
    16  H    5.157311   6.231994   4.605961   4.229639   5.781801
    17  H    6.238941   6.846442   6.054779   5.433686   7.319241
    18  H    3.777094   3.643511   4.552278   4.171319   5.725974
    19  H    5.712371   5.816983   6.026360   5.399604   7.287665
    20  N    1.368969   2.215295   2.458764   2.661480   3.631085
    21  H    1.711876   1.140182   2.869549   2.913251   3.685725
    22  H    2.316247   0.968827   3.268759   3.530541   3.390919
    23  C    1.497604   2.551433   2.555181   3.470267   2.908272
    24  C    4.281505   5.063971   5.111403   6.137398   5.036380
    25  C    2.480074   3.667797   3.584185   4.483781   4.139789
    26  C    2.534025   3.026877   3.175765   4.110009   2.879743
    27  C    3.798107   4.322661   4.454662   5.445261   4.089264
    28  C    3.764118   4.795127   4.754214   5.732527   5.054809
    29  H    2.649946   3.935335   3.766558   4.518966   4.622173
    30  H    2.758885   2.820211   3.073530   3.861981   2.408457
    31  H    4.671339   4.987232   5.171716   6.127026   4.552950
    32  H    4.621120   5.705596   5.625488   6.576096   6.037573
    33  H    5.365162   6.106372   6.159253   7.198851   6.010275
    34  C    4.576372   6.181209   3.885627   4.618099   4.190786
    35  C    7.257125   8.922878   6.684531   7.344100   7.005909
    36  C    4.985927   6.680180   4.575094   5.236540   5.191518
    37  C    5.751630   7.267568   4.928102   5.644909   4.915842
    38  C    6.970185   8.546962   6.223763   6.912271   6.290231
    39  C    6.357386   8.057785   5.952201   6.587980   6.510280
    40  H    4.456722   6.152871   4.287411   4.898642   5.141776
    41  H    5.869828   7.234595   4.916294   5.623350   4.610384
    42  H    7.873429   9.395518   7.059083   7.738478   6.971661
    43  H    6.877493   8.581907   6.623366   7.212190   7.321278
    44  C    8.721181  10.399438   8.178293   8.815843   8.502200
    45  H    8.975842  10.679353   8.557726   9.171643   9.026767
    46  H    9.198413  10.861203   8.706574   9.428496   8.911687
    47  H    9.304866  10.954504   8.615101   9.163984   8.904869
    48  H    3.504687   4.797064   2.641670   3.533987   2.326157
                    6          7          8          9         10
     6  C    0.000000
     7  C    1.347871   0.000000
     8  N    1.375995   2.415205   0.000000
     9  H    2.028956   2.621934   1.010842   0.000000
    10  C    2.485303   3.719704   1.394666   2.046727   0.000000
    11  C    5.184194   6.476866   4.187853   4.677380   2.795514
    12  C    3.068055   4.354310   2.464320   3.319739   1.414582
    13  C    3.656956   4.783641   2.388806   2.521368   1.397113
    14  C    4.868879   6.073332   3.673260   3.893777   2.427023
    15  C    4.442650   5.744996   3.710931   4.438477   2.409168
    16  H    3.865940   4.789788   2.575590   2.281155   2.137803
    17  H    5.776877   6.922419   4.529987   4.572834   3.404246
    18  H    5.130639   6.405647   4.587092   5.388977   3.383645
    19  H    6.251272   7.551846   5.271535   5.741599   3.879188
    20  N    2.998332   4.116224   2.958729   3.919934   2.480352
    21  H    3.925423   4.990667   4.144580   5.146123   3.628564
    22  H    4.575049   5.333052   5.248128   6.243095   5.077804
    23  C    3.058909   3.430533   3.880371   4.721449   4.251952
    24  C    5.215195   4.917483   6.105787   6.705525   6.725875
    25  C    3.602187   3.834419   4.131411   4.830057   4.501863
    26  C    3.840659   3.888801   4.926969   5.720815   5.440126
    27  C    4.861215   4.615862   5.943800   6.633540   6.564993
    28  C    4.674632   4.568474   5.303598   5.882824   5.812906
    29  H    3.592733   4.029229   3.745554   4.398867   3.928041
    30  H    4.030921   4.141965   5.201212   6.024678   5.677075
    31  H    5.655092   5.299608   6.829912   7.501740   7.496026
    32  H    5.364757   5.222897   5.811999   6.283772   6.290253
    33  H    6.190365   5.760718   7.078902   7.613454   7.745631
    34  C    2.514642   1.459969   3.017882   2.736654   4.397773
    35  C    5.238567   4.291179   5.302543   4.620657   6.552225
    36  C    3.106943   2.517677   3.049229   2.552407   4.265551
    37  C    3.698443   2.467925   4.308805   3.936407   5.702171
    38  C    4.898109   3.748418   5.276098   4.716793   6.634439
    39  C    4.472593   3.783014   4.315796   3.649616   5.457005
    40  H    2.900328   2.759232   2.540701   2.186967   3.544102
    41  H    3.929069   2.659707   4.775513   4.539625   6.154900
    42  H    5.809832   4.605480   6.266963   5.710022   7.636352
    43  H    5.156448   4.653139   4.771748   4.076925   5.727753
    44  C    6.719669   5.792576   6.687024   5.933432   7.872445
    45  H    7.072882   6.284684   6.865190   6.086308   7.933643
    46  H    7.305408   6.259022   7.425802   6.752967   8.656986
    47  H    7.154688   6.251529   7.083313   6.255550   8.262959
    48  H    2.074872   1.082753   3.354705   3.659027   4.559652
                   11         12         13         14         15
    11  C    0.000000
    12  C    2.438971   0.000000
    13  C    2.394055   2.430216   0.000000
    14  C    1.390760   2.820995   1.383656   0.000000
    15  C    1.382928   1.402753   2.753972   2.399077   0.000000
    16  H    3.381698   3.405044   1.085606   2.144657   3.839512
    17  H    2.155772   3.904339   2.141703   1.083390   3.385953
    18  H    2.145250   2.131981   3.838012   3.385267   1.084190
    19  H    1.083735   3.413858   3.380557   2.152308   2.140194
    20  N    3.664877   1.383336   3.725273   4.196026   2.378965
    21  H    4.259830   2.403144   4.779841   5.045821   2.905592
    22  H    5.991541   4.055616   6.320519   6.718047   4.667736
    23  C    6.087374   3.687256   5.644667   6.435027   4.828864
    24  C    8.620519   6.282352   8.075914   8.933194   7.376208
    25  C    6.266802   3.991615   5.817836   6.588554   5.068250
    26  C    7.321903   4.928378   6.835111   7.666668   6.049653
    27  C    8.492847   6.095140   7.956409   8.824002   7.214653
    28  C    7.605033   5.368792   7.103199   7.907585   6.417348
    29  H    5.522476   3.425320   5.138624   5.831313   4.411895
    30  H    7.497697   5.172758   7.039547   7.848581   6.248222
    31  H    9.439766   7.042596   8.887269   9.771449   8.154516
    32  H    7.975647   5.893880   7.486176   8.253224   6.863489
    33  H    9.644377   7.330254   9.076870   9.946695   8.408945
    34  C    7.172377   5.254170   5.223063   6.575579   6.602502
    35  C    9.127331   7.573170   6.995373   8.303777   8.796412
    36  C    6.869867   5.182402   4.913604   6.209389   6.423967
    37  C    8.486991   6.595325   6.444097   7.819479   7.947802
    38  C    9.357007   7.616580   7.215721   8.582451   8.924357
    39  C    7.928132   6.439184   5.897820   7.155235   7.606731
    40  H    5.999009   4.368363   4.218217   5.427286   5.543329
    41  H    8.943490   6.971112   6.963663   8.330615   8.341504
    42  H   10.371457   8.624410   8.198636   9.572463   9.942455
    43  H    7.957770   6.686433   6.023343   7.170861   7.733738
    44  C   10.332894   8.927245   8.181297   9.440237  10.093265
    45  H   10.224856   8.971942   8.150381   9.329009  10.053261
    46  H   11.177493   9.630781   9.076869  10.351749  10.843622
    47  H   10.703825   9.416128   8.451307   9.712419  10.559748
    48  H    7.234328   5.011100   5.688179   6.933274   6.397207
                   16         17         18         19         20
    16  H    0.000000
    17  H    2.469609   0.000000
    18  H    4.923478   4.288239   0.000000
    19  H    4.283747   2.492012   2.470392   0.000000
    20  N    4.606737   5.278572   2.552893   4.516887   0.000000
    21  H    5.712701   6.105576   2.624672   4.918292   1.410517
    22  H    7.154701   7.772524   4.329433   6.625027   2.926034
    23  C    6.266643   7.503025   4.896811   6.966630   2.450546
    24  C    8.570048   9.973073   7.352921   9.470575   5.051011
    25  C    6.410070   7.625501   5.143286   7.126226   2.844875
    26  C    7.397637   8.730815   6.052153   8.186120   3.704733
    27  C    8.468702   9.883598   7.181933   9.352401   4.839607
    28  C    7.622176   8.924391   6.438563   8.443564   4.221155
    29  H    5.760649   6.837017   4.551852   6.364249   2.492833
    30  H    7.597938   8.899372   6.241043   8.342036   4.042270
    31  H    9.373709  10.830035   8.095168  10.292404   5.793823
    32  H    7.971209   9.224499   6.890410   8.779738   4.854955
    33  H    9.535552  10.975156   8.365566  10.484062   6.107595
    34  C    4.988366   7.304763   7.349947   8.252461   5.162271
    35  C    6.459600   8.801237   9.618207  10.160645   7.633980
    36  C    4.629472   6.867222   7.210724   7.917099   5.234548
    37  C    6.083403   8.486163   8.699282   9.569031   6.475179
    38  C    6.722569   9.150415   9.718892  10.425042   7.574726
    39  C    5.450724   7.682039   8.420159   8.941568   6.551724
    40  H    4.092404   6.129097   6.309976   7.022140   4.468395
    41  H    6.647352   9.027084   9.049182  10.025242   6.768361
    42  H    7.663433  10.114451  10.735484  11.441725   8.558912
    43  H    5.570705   7.620445   8.544570   8.913595   6.878546
    44  C    7.559549   9.836517  10.932914  11.333351   9.035727
    45  H    7.534338   9.672520  10.889939  11.180630   9.137878
    46  H    8.513043  10.802619  11.631878  12.191037   9.607392
    47  H    7.721551  10.025957  11.454732  11.698044   9.630199
    48  H    5.745490   7.812852   6.952473   8.289906   4.567837
                   21         22         23         24         25
    21  H    0.000000
    22  H    1.791258   0.000000
    23  C    2.686817   2.606491   0.000000
    24  C    5.243414   4.706133   2.785695   0.000000
    25  C    3.435225   3.713594   1.392914   2.404525   0.000000
    26  C    3.579040   2.733824   1.394316   2.407252   2.407175
    27  C    4.784570   3.888108   2.409056   1.389155   2.773991
    28  C    4.681037   4.631643   2.410862   1.388295   1.386807
    29  H    3.400040   4.166796   2.138102   3.390626   1.082681
    30  H    3.666980   2.487440   2.151558   3.386242   3.390342
    31  H    5.600774   4.447001   3.388899   2.148184   3.857726
    32  H    5.442655   5.574686   3.390602   2.147933   2.142057
    33  H    6.291688   5.685335   3.869572   1.083881   3.387303
    34  C    6.213392   6.679923   4.530845   5.506954   4.557803
    35  C    8.826929   9.402529   7.060925   7.368279   6.710153
    36  C    6.474800   7.220784   4.956582   5.858030   4.630078
    37  C    7.432736   7.700524   5.588080   6.177384   5.674627
    38  C    8.628327   8.983391   6.751030   7.065529   6.639108
    39  C    7.823541   8.579362   6.240961   6.787314   5.774336
    40  H    5.789873   6.726495   4.523487   5.657299   4.069490
    41  H    7.562369   7.612116   5.693096   6.261234   5.996175
    42  H    9.555062   9.795890   7.609358   7.752478   7.553611
    43  H    8.216510   9.118820   6.778515   7.285226   6.143335
    44  C   10.264279  10.872774   8.486056   8.582823   8.033232
    45  H   10.430451  11.172438   8.759058   8.864681   8.168551
    46  H   10.783566  11.255081   8.802471   8.566449   8.318197
    47  H   10.851425  11.476615   9.189724   9.459201   8.847490
    48  H    5.189248   5.160216   3.396253   4.626386   4.022469
                   26         27         28         29         30
    26  C    0.000000
    27  C    1.386472   0.000000
    28  C    2.778205   2.402802   0.000000
    29  H    3.383021   3.856596   2.152185   0.000000
    30  H    1.082384   2.141738   3.860540   4.278003   0.000000
    31  H    2.140402   1.083748   3.386359   4.940314   2.460323
    32  H    3.861874   3.386801   1.083674   2.478293   4.944210
    33  H    3.388816   2.147898   2.147831   4.288426   4.279658
    34  C    5.027529   5.491331   5.063057   4.609031   5.425181
    35  C    7.551136   7.695690   6.870697   6.607432   8.073715
    36  C    5.715916   6.125011   5.126085   4.394882   6.282165
    37  C    5.815175   6.105452   5.968940   5.861098   6.117457
    38  C    7.025386   7.178130   6.797860   6.732256   7.410589
    39  C    6.944446   7.194263   6.071829   5.507184   7.548204
    40  H    5.498110   5.996692   4.722233   3.625427   6.132489
    41  H    5.688318   5.979516   6.269630   6.336241   5.827263
    42  H    7.743285   7.814434   7.623335   7.723010   8.063791
    43  H    7.604830   7.833369   6.424255   5.719365   8.283428
    44  C    8.969183   9.014558   8.082189   7.886603   9.523934
    45  H    9.368952   9.417509   8.223243   7.897064   9.999888
    46  H    9.155840   9.043537   8.192458   8.276137   9.731453
    47  H    9.658811   9.787311   8.985591   8.695789  10.127860
    48  H    3.447860   4.100206   4.591376   4.476630   3.545059
                   31         32         33         34         35
    31  H    0.000000
    32  H    4.284372   0.000000
    33  H    2.475916   2.477013   0.000000
    34  C    6.167388   5.471629   6.189428   0.000000
    35  C    8.307878   6.895027   7.757482   2.831963   0.000000
    36  C    6.929555   5.285934   6.502612   1.399528   2.422831
    37  C    6.594611   6.364299   6.709653   1.401802   2.419836
    38  C    7.660368   7.010885   7.467917   2.426967   1.395943
    39  C    7.949190   6.049354   7.280601   2.425624   1.391642
    40  H    6.910259   4.833397   6.377881   2.156420   3.392963
    41  H    6.316887   6.796579   6.782624   2.148962   3.397988
    42  H    8.178438   7.846562   8.068897   3.404404   2.147325
    43  H    8.650504   6.242143   7.747298   3.400824   2.145012
    44  C    9.595126   7.973961   8.858001   4.333556   1.501678
    45  H   10.076719   7.994822   9.136068   4.841080   2.151339
    46  H    9.538445   8.047803   8.714558   4.832293   2.147876
    47  H   10.339545   8.944396   9.776639   4.821233   2.147014
    48  H    4.610515   5.370234   5.423613   2.165769   4.842267
                   36         37         38         39         40
    36  C    0.000000
    37  C    2.393949   0.000000
    38  C    2.765307   1.382811   0.000000
    39  C    1.387461   2.760416   2.387197   0.000000
    40  H    1.083902   3.384019   3.847906   2.134436   0.000000
    41  H    3.379168   1.084863   2.138927   3.845223   4.285837
    42  H    3.850580   2.137902   1.085316   3.373487   4.933027
    43  H    2.137970   3.845495   3.375040   1.085243   2.441548
    44  C    3.805680   3.794060   2.516968   2.526450   4.660084
    45  H    4.016061   4.570305   3.422114   2.630770   4.674926
    46  H    4.450704   4.125771   2.809419   3.258718   5.330608
    47  H    4.425579   4.146563   2.845159   3.231946   5.312946
    48  H    3.408723   2.677605   4.042928   4.560171   3.748385
                   41         42         43         44         45
    41  H    0.000000
    42  H    2.455432   0.000000
    43  H    4.930269   4.276083   0.000000
    44  C    4.655302   2.713372   2.733628   0.000000
    45  H    5.523283   3.770550   2.380017   1.091087   0.000000
    46  H    4.862014   2.725894   3.510907   1.093386   1.771950
    47  H    4.897195   2.797223   3.475555   1.093766   1.771065
    48  H    2.453334   4.723549   5.499553   6.315834   6.922860
                   46         47         48
    46  H    0.000000
    47  H    1.763197   0.000000
    48  H    6.639461   6.762582   0.000000
 Stoichiometry    C23H21FN2O
 Framework group  C1[X(C23H21FN2O)]
 Deg. of freedom   138
 Full point group                 C1      NOp   1
 RotChk:  IX=0 Diff= 6.36D-02
 Largest Abelian subgroup         C1      NOp   1
 Largest concise Abelian subgroup C1      NOp   1
                         Standard orientation:                         
 ---------------------------------------------------------------------
 Center     Atomic      Atomic             Coordinates (Angstroms)
 Number     Number       Type             X           Y           Z
 ---------------------------------------------------------------------
      1          6           0        1.981913    0.843197    0.275820
      2          8           0        3.524017    1.338000    0.827194
      3          6           0        1.287767    0.278534    1.500010
      4          1           0        1.930598   -0.474756    1.970236
      5          9           0        1.034094    1.241346    2.449000
      6          6           0        0.006853   -0.338435    0.985730
      7          6           0       -1.177366    0.287349    1.136646
      8          7           0        0.180708   -1.557896    0.372500
      9          1           0       -0.636235   -2.152519    0.343702
     10          6           0        1.384315   -2.166620    0.017706
     11          6           0        3.691145   -3.535550   -0.769354
     12          6           0        2.517517   -1.429775   -0.399371
     13          6           0        1.426122   -3.563054    0.005507
     14          6           0        2.562931   -4.250348   -0.381528
     15          6           0        3.657927   -2.153054   -0.778911
     16          1           0        0.538266   -4.107811    0.311270
     17          1           0        2.568729   -5.333712   -0.376736
     18          1           0        4.524456   -1.586851   -1.101417
     19          1           0        4.592962   -4.056090   -1.069764
     20          7           0        2.545034   -0.059336   -0.585810
     21          1           0        3.645562    0.669225   -0.088219
     22          1           0        3.754168    2.271225    0.705761
     23          6           0        1.365589    2.071990   -0.318344
     24          6           0        0.085465    4.263576   -1.466528
     25          6           0        0.870695    1.995942   -1.618154
     26          6           0        1.222688    3.257544    0.401488
     27          6           0        0.586190    4.346873   -0.173435
     28          6           0        0.230841    3.086407   -2.187985
     29          1           0        0.987518    1.071708   -2.169824
     30          1           0        1.616736    3.332985    1.406770
     31          1           0        0.481173    5.265376    0.392103
     32          1           0       -0.155147    3.015643   -3.198112
     33          1           0       -0.415040    5.116023   -1.911080
     34          6           0       -2.473519   -0.143333    0.620886
     35          6           0       -5.036951   -0.905272   -0.310931
     36          6           0       -2.629362   -0.850565   -0.576701
     37          6           0       -3.636569    0.199413    1.324371
     38          6           0       -4.887291   -0.178087    0.871212
     39          6           0       -3.887480   -1.222002   -1.028611
     40          1           0       -1.764160   -1.075638   -1.189574
     41          1           0       -3.547210    0.766279    2.245026
     42          1           0       -5.768716    0.095924    1.442105
     43          1           0       -3.974574   -1.764930   -1.964237
     44          6           0       -6.400585   -1.316232   -0.787009
     45          1           0       -6.343590   -1.833281   -1.746114
     46          1           0       -7.049423   -0.443835   -0.902879
     47          1           0       -6.876243   -1.984916   -0.063867
     48          1           0       -1.182016    1.183459    1.744362
 ---------------------------------------------------------------------
 Rotational constants (GHZ):           0.2298335           0.1544095           0.1095984
 Leave Link  202 at Tue Apr 15 02:27:48 2025, MaxMem= 16106127360 cpu:               0.4 elap:               0.0
 (Enter /cm/shared/apps/Gaussian/g16-C01/g16/l301.exe)
 Basis read from rwf:  (5D, 7F)
 No pseudopotential information found on rwf file.
 There are   864 symmetry adapted cartesian basis functions of A   symmetry.
 There are   810 symmetry adapted basis functions of A   symmetry.
   810 basis functions,  1203 primitive gaussians,   864 cartesian basis functions
    95 alpha electrons       95 beta electrons
       nuclear repulsion energy      2417.3462762236 Hartrees.
 IExCor= 4639 DFT=T Ex+Corr=wB97XD ExCW=0 ScaHFX=  1.000000
 ScaDFX=  1.000000  1.000000  1.000000  1.000000 ScalE2=  1.000000  1.000000
 IRadAn=      5 IRanWt=     -1 IRanGd=            0 ICorTp=0 IEmpDi=121
 HFx  wShort=  0.000000 wLong=  0.200000 cFull=  0.222036 cShort=  0.000000 cLong=  0.777964
 DFx  wShort=  0.000000 wLong=  0.200000 cFull=  0.000000 cShort=  0.000000 cLong=  1.000000
 NAtoms=   48 NActive=   48 NUniq=   48 SFac= 1.00D+00 NAtFMM=   60 NAOKFM=F Big=F
 Integral buffers will be    131072 words long.
 Raffenetti 2 integral format.
 Two-electron integral symmetry is turned on.
 R6Disp:  Grimme-D2 Dispersion energy=       -0.0396837673 Hartrees.
 Nuclear repulsion after empirical dispersion term =     2417.3065924563 Hartrees.
 No density basis found on file    724.
 ------------------------------------------------------------------------------
 Polarizable Continuum Model (PCM)
 =================================
 Model                : PCM.
 Atomic radii         : SMD-Coulomb.
 Polarization charges : Total charges.
 Charge compensation  : None.
 Solution method      : Matrix inversion.
 Cavity type          : VdW (van der Waals Surface) (Alpha=1.000).
 Cavity algorithm     : GePol (No added spheres)
                        Default sphere list used, NSphG=   48.
                        Lebedev-Laikov grids with approx.  5.0 points / Ang**2.
                        Smoothing algorithm: York/Karplus (Gamma=1.0000).
                        Polarization charges: spherical gaussians, with
                                              point-specific exponents (IZeta= 3).
                        Self-potential: point-specific (ISelfS= 7).
                        Self-field    : sphere-specific E.n sum rule (ISelfD= 2).
 1st derivatives      : Analytical E(r).r(x)/FMM algorithm (CHGder, D1EAlg=3).
                        Cavity 1st derivative terms included.
 Solvent              : Ethanol, Eps=  24.852000 Eps(inf)=   1.852593
 ------------------------------------------------------------------------------
 GePol: Number of generator spheres                  =      48
 GePol: Total number of spheres                      =      48
 GePol: Number of exposed spheres                    =      48 (100.00%)
 GePol: Number of points                             =    3447
 GePol: Average weight of points                     =       0.11
 GePol: Minimum weight of points                     =   0.67D-11
 GePol: Maximum weight of points                     =    0.21501
 GePol: Number of points with low weight             =     202
 GePol: Fraction of low-weight points (<1% of avg)   =       5.86%
 GePol: Cavity surface area                          =    378.666 Ang**2
 GePol: Cavity volume                                =    366.855 Ang**3
 ------------------------------------------------------------------------------
 Atomic radii for non-electrostatic terms: SMD-CDS.
 ------------------------------------------------------------------------------
 PCM non-electrostatic energy =        -0.0042662582 Hartrees.
 Nuclear repulsion after PCM non-electrostatic terms =     2417.3023261980 Hartrees.
 Leave Link  301 at Tue Apr 15 02:27:49 2025, MaxMem= 16106127360 cpu:               0.3 elap:               0.1
 (Enter /cm/shared/apps/Gaussian/g16-C01/g16/l302.exe)
 NPDir=0 NMtPBC=     1 NCelOv=     1 NCel=       1 NClECP=     1 NCelD=      1
         NCelK=      1 NCelE2=     1 NClLst=     1 CellRange=     0.0.
 One-electron integrals computed using PRISM.
 One-electron integral symmetry used in STVInt
 NBasis=   810 RedAO= T EigKep=  1.21D-06  NBF=   810
 NBsUse=   803 1.00D-06 EigRej=  8.70D-07 NBFU=   803
 Precomputing XC quadrature grid using
 IXCGrd= 4 IRadAn=           5 IRanWt=          -1 IRanGd=           0 AccXCQ= 0.00D+00.
 Generated NRdTot=       0 NPtTot=           0 NUsed=           0 NTot=          32
 NSgBfM=   858   858   858   858   858 MxSgAt=    48 MxSgA2=    48.
 Leave Link  302 at Tue Apr 15 02:27:51 2025, MaxMem= 16106127360 cpu:              35.5 elap:               2.7
 (Enter /cm/shared/apps/Gaussian/g16-C01/g16/l303.exe)
 DipDrv:  MaxL=1.
 Leave Link  303 at Tue Apr 15 02:27:51 2025, MaxMem= 16106127360 cpu:               0.9 elap:               0.2
 (Enter /cm/shared/apps/Gaussian/g16-C01/g16/l401.exe)
 Initial guess from the checkpoint file:  "4_to_5_TS2.chk"
 B after Tr=    -0.000000   -0.000000   -0.000000
         Rot=    0.999745   -0.000380   -0.003096   -0.022357 Ang=  -2.59 deg.
 Guess basis will be translated and rotated to current coordinates.
 JPrj=2 DoOrth=T DoCkMO=T.
 Generating alternative initial guess.
 ExpMin= 2.65D-02 ExpMax= 2.93D+03 ExpMxC= 4.41D+02 IAcc=3 IRadAn=         5 AccDes= 0.00D+00
 Harris functional with IExCor= 4639 and IRadAn=       5 diagonalized for initial guess.
 HarFok:  IExCor= 4639 AccDes= 0.00D+00 IRadAn=         5 IDoV= 1 UseB2=F ITyADJ=14
 ICtDFT=  3500011 ScaDFX=  1.000000  1.000000  1.000000  1.000000
 FoFCou: FMM=F IPFlag=           0 FMFlag=      100000 FMFlg1=           0
         NFxFlg=           0 DoJE=T BraDBF=F KetDBF=T FulRan=T
         wScrn=  0.000000 ICntrl=       500 IOpCl=  0 I1Cent=   200000004 NGrid=           0
         NMat0=    1 NMatS0=      1 NMatT0=    0 NMatD0=    1 NMtDS0=    0 NMtDT0=    0
 Petite list used in FoFCou.
 Harris En= -1122.24136899122    
 Leave Link  401 at Tue Apr 15 02:28:02 2025, MaxMem= 16106127360 cpu:             296.8 elap:              10.9
 (Enter /cm/shared/apps/Gaussian/g16-C01/g16/l502.exe)
 Integral symmetry usage will be decided dynamically.
 Closed shell SCF:
 Using DIIS extrapolation, IDIIS=  1040.
 NGot= 16106127360 LenX= 16104590708 LenY= 16103843348
 Requested convergence on RMS density matrix=1.00D-08 within 128 cycles.
 Requested convergence on MAX density matrix=1.00D-06.
 Requested convergence on             energy=1.00D-06.
 No special actions if energy rises.
 Fock matrices will be formed incrementally for  20 cycles.

 Cycle   1  Pass 1  IDiag  1:
 FoFJK:  IHMeth= 1 ICntrl=       0 DoSepK=T KAlg= 0 I1Cent=           0 FoldK=F
 IRaf=         1 NMat=       1 IRICut=       1 DoRegI=T DoRafI=F ISym2E= 0 IDoP0=0 IntGTp=1.
 FoFCou: FMM=F IPFlag=           0 FMFlag=      100000 FMFlg1=           0
         NFxFlg=           0 DoJE=T BraDBF=F KetDBF=F FulRan=T
         wScrn=  0.000000 ICntrl=       500 IOpCl=  0 I1Cent=           0 NGrid=           0
         NMat0=    1 NMatS0=      1 NMatT0=    0 NMatD0=    1 NMtDS0=    0 NMtDT0=    0
 Symmetry not used in FoFCou.
 Inv3:  Mode=1 IEnd=    35645427.
 Iteration    1 A*A^-1 deviation from unit magnitude is 1.11D-14 for    140.
 Iteration    1 A*A^-1 deviation from orthogonality  is 6.13D-15 for   2841    861.
 Iteration    1 A^-1*A deviation from unit magnitude is 1.13D-14 for    140.
 Iteration    1 A^-1*A deviation from orthogonality  is 3.22D-15 for   2962    926.
 E= -1172.99494905673    
 DIIS: error= 5.82D-03 at cycle   1 NSaved=   1.
 NSaved= 1 IEnMin= 1 EnMin= -1172.99494905673     IErMin= 1 ErrMin= 5.82D-03
 ErrMax= 5.82D-03  0.00D+00 EMaxC= 1.00D-01 BMatC= 5.38D-02 BMatP= 5.38D-02
 IDIUse=3 WtCom= 9.42D-01 WtEn= 5.82D-02
 Coeff-Com:  0.100D+01
 Coeff-En:   0.100D+01
 Coeff:      0.100D+01
 Gap=     0.473 Goal=   None    Shift=    0.000
 GapD=    0.473 DampG=2.000 DampE=1.000 DampFc=2.0000 IDamp=-1.
 RMSDP=1.09D-02 MaxDP=8.30D-01              OVMax= 3.31D-02

 Cycle   2  Pass 1  IDiag  1:
 RMSU=  1.09D-02    CP:  9.96D-01
 E= -1173.04685316989     Delta-E=       -0.051904113165 Rises=F Damp=F
 DIIS: error= 7.36D-04 at cycle   2 NSaved=   2.
 NSaved= 2 IEnMin= 2 EnMin= -1173.04685316989     IErMin= 2 ErrMin= 7.36D-04
 ErrMax= 7.36D-04  0.00D+00 EMaxC= 1.00D-01 BMatC= 1.24D-03 BMatP= 5.38D-02
 IDIUse=3 WtCom= 9.93D-01 WtEn= 7.36D-03
 Coeff-Com: -0.477D-01 0.105D+01
 Coeff-En:   0.000D+00 0.100D+01
 Coeff:     -0.474D-01 0.105D+01
 Gap=     0.270 Goal=   None    Shift=    0.000
 RMSDP=1.90D-03 MaxDP=2.43D-01 DE=-5.19D-02 OVMax= 1.58D-02

 Cycle   3  Pass 1  IDiag  1:
 RMSU=  1.30D-03    CP:  1.00D+00  1.12D+00
 E= -1173.04914271182     Delta-E=       -0.002289541931 Rises=F Damp=F
 DIIS: error= 5.16D-04 at cycle   3 NSaved=   3.
 NSaved= 3 IEnMin= 3 EnMin= -1173.04914271182     IErMin= 3 ErrMin= 5.16D-04
 ErrMax= 5.16D-04  0.00D+00 EMaxC= 1.00D-01 BMatC= 9.31D-04 BMatP= 1.24D-03
 IDIUse=3 WtCom= 9.95D-01 WtEn= 5.16D-03
 Coeff-Com: -0.402D-01 0.498D+00 0.542D+00
 Coeff-En:   0.000D+00 0.000D+00 0.100D+01
 Coeff:     -0.400D-01 0.495D+00 0.544D+00
 Gap=     0.269 Goal=   None    Shift=    0.000
 RMSDP=3.93D-04 MaxDP=3.23D-02 DE=-2.29D-03 OVMax= 4.40D-03

 Cycle   4  Pass 1  IDiag  1:
 RMSU=  3.79D-04    CP:  1.00D+00  1.12D+00  1.07D+00
 E= -1173.04991534813     Delta-E=       -0.000772636301 Rises=F Damp=F
 DIIS: error= 1.66D-04 at cycle   4 NSaved=   4.
 NSaved= 4 IEnMin= 4 EnMin= -1173.04991534813     IErMin= 4 ErrMin= 1.66D-04
 ErrMax= 1.66D-04  0.00D+00 EMaxC= 1.00D-01 BMatC= 6.57D-05 BMatP= 9.31D-04
 IDIUse=3 WtCom= 9.98D-01 WtEn= 1.66D-03
 Coeff-Com:  0.158D-03-0.106D+00 0.124D+00 0.982D+00
 Coeff-En:   0.000D+00 0.000D+00 0.000D+00 0.100D+01
 Coeff:      0.158D-03-0.106D+00 0.124D+00 0.982D+00
 Gap=     0.269 Goal=   None    Shift=    0.000
 RMSDP=3.75D-04 MaxDP=4.37D-02 DE=-7.73D-04 OVMax= 5.35D-03

 Cycle   5  Pass 1  IDiag  1:
 RMSU=  1.81D-04    CP:  1.00D+00  1.13D+00  1.26D+00  1.26D+00
 E= -1173.05005409962     Delta-E=       -0.000138751494 Rises=F Damp=F
 DIIS: error= 5.31D-05 at cycle   5 NSaved=   5.
 NSaved= 5 IEnMin= 5 EnMin= -1173.05005409962     IErMin= 5 ErrMin= 5.31D-05
 ErrMax= 5.31D-05  0.00D+00 EMaxC= 1.00D-01 BMatC= 1.39D-05 BMatP= 6.57D-05
 IDIUse=1 WtCom= 1.00D+00 WtEn= 0.00D+00
 Coeff-Com:  0.373D-02-0.913D-01-0.570D-02 0.423D+00 0.670D+00
 Coeff:      0.373D-02-0.913D-01-0.570D-02 0.423D+00 0.670D+00
 Gap=     0.269 Goal=   None    Shift=    0.000
 RMSDP=9.30D-05 MaxDP=8.92D-03 DE=-1.39D-04 OVMax= 2.06D-03

 Cycle   6  Pass 1  IDiag  1:
 RMSU=  6.62D-05    CP:  1.00D+00  1.13D+00  1.31D+00  1.31D+00  1.02D+00
 E= -1173.05007668436     Delta-E=       -0.000022584745 Rises=F Damp=F
 DIIS: error= 1.78D-05 at cycle   6 NSaved=   6.
 NSaved= 6 IEnMin= 6 EnMin= -1173.05007668436     IErMin= 6 ErrMin= 1.78D-05
 ErrMax= 1.78D-05  0.00D+00 EMaxC= 1.00D-01 BMatC= 1.54D-06 BMatP= 1.39D-05
 IDIUse=1 WtCom= 1.00D+00 WtEn= 0.00D+00
 Coeff-Com:  0.881D-03-0.352D-02-0.255D-01-0.531D-01 0.181D+00 0.901D+00
 Coeff:      0.881D-03-0.352D-02-0.255D-01-0.531D-01 0.181D+00 0.901D+00
 Gap=     0.269 Goal=   None    Shift=    0.000
 RMSDP=4.88D-05 MaxDP=4.19D-03 DE=-2.26D-05 OVMax= 1.41D-03

 Cycle   7  Pass 1  IDiag  1:
 RMSU=  2.98D-05    CP:  1.00D+00  1.13D+00  1.32D+00  1.33D+00  1.14D+00
                    CP:  1.34D+00
 E= -1173.05008181948     Delta-E=       -0.000005135116 Rises=F Damp=F
 DIIS: error= 1.14D-05 at cycle   7 NSaved=   7.
 NSaved= 7 IEnMin= 7 EnMin= -1173.05008181948     IErMin= 7 ErrMin= 1.14D-05
 ErrMax= 1.14D-05  0.00D+00 EMaxC= 1.00D-01 BMatC= 3.97D-07 BMatP= 1.54D-06
 IDIUse=1 WtCom= 1.00D+00 WtEn= 0.00D+00
 Coeff-Com: -0.401D-03 0.170D-01-0.119D-01-0.109D+00-0.657D-01 0.351D+00
 Coeff-Com:  0.819D+00
 Coeff:     -0.401D-03 0.170D-01-0.119D-01-0.109D+00-0.657D-01 0.351D+00
 Coeff:      0.819D+00
 Gap=     0.269 Goal=   None    Shift=    0.000
 RMSDP=3.07D-05 MaxDP=2.81D-03 DE=-5.14D-06 OVMax= 8.02D-04

 Cycle   8  Pass 1  IDiag  1:
 RMSU=  1.42D-05    CP:  1.00D+00  1.14D+00  1.33D+00  1.33D+00  1.23D+00
                    CP:  1.49D+00  1.10D+00
 E= -1173.05008301101     Delta-E=       -0.000001191536 Rises=F Damp=F
 DIIS: error= 3.03D-06 at cycle   8 NSaved=   8.
 NSaved= 8 IEnMin= 8 EnMin= -1173.05008301101     IErMin= 8 ErrMin= 3.03D-06
 ErrMax= 3.03D-06  0.00D+00 EMaxC= 1.00D-01 BMatC= 3.45D-08 BMatP= 3.97D-07
 IDIUse=1 WtCom= 1.00D+00 WtEn= 0.00D+00
 Coeff-Com: -0.211D-03 0.437D-02 0.162D-03-0.151D-01-0.373D-01-0.506D-01
 Coeff-Com:  0.173D+00 0.926D+00
 Coeff:     -0.211D-03 0.437D-02 0.162D-03-0.151D-01-0.373D-01-0.506D-01
 Coeff:      0.173D+00 0.926D+00
 Gap=     0.269 Goal=   None    Shift=    0.000
 RMSDP=9.02D-06 MaxDP=6.19D-04 DE=-1.19D-06 OVMax= 3.13D-04

 Cycle   9  Pass 1  IDiag  1:
 RMSU=  4.36D-06    CP:  1.00D+00  1.14D+00  1.33D+00  1.33D+00  1.24D+00
                    CP:  1.55D+00  1.25D+00  1.26D+00
 E= -1173.05008316199     Delta-E=       -0.000000150972 Rises=F Damp=F
 DIIS: error= 1.20D-06 at cycle   9 NSaved=   9.
 NSaved= 9 IEnMin= 9 EnMin= -1173.05008316199     IErMin= 9 ErrMin= 1.20D-06
 ErrMax= 1.20D-06  0.00D+00 EMaxC= 1.00D-01 BMatC= 7.17D-09 BMatP= 3.45D-08
 IDIUse=1 WtCom= 1.00D+00 WtEn= 0.00D+00
 Coeff-Com:  0.328D-05-0.149D-02 0.166D-02 0.134D-01 0.582D-03-0.758D-01
 Coeff-Com: -0.896D-01 0.275D+00 0.877D+00
 Coeff:      0.328D-05-0.149D-02 0.166D-02 0.134D-01 0.582D-03-0.758D-01
 Coeff:     -0.896D-01 0.275D+00 0.877D+00
 Gap=     0.269 Goal=   None    Shift=    0.000
 RMSDP=4.33D-06 MaxDP=3.31D-04 DE=-1.51D-07 OVMax= 1.30D-04

 Cycle  10  Pass 1  IDiag  1:
 RMSU=  2.17D-06    CP:  1.00D+00  1.14D+00  1.33D+00  1.33D+00  1.24D+00
                    CP:  1.57D+00  1.32D+00  1.40D+00  1.16D+00
 E= -1173.05008318504     Delta-E=       -0.000000023053 Rises=F Damp=F
 DIIS: error= 5.23D-07 at cycle  10 NSaved=  10.
 NSaved=10 IEnMin=10 EnMin= -1173.05008318504     IErMin=10 ErrMin= 5.23D-07
 ErrMax= 5.23D-07  0.00D+00 EMaxC= 1.00D-01 BMatC= 1.07D-09 BMatP= 7.17D-09
 IDIUse=1 WtCom= 1.00D+00 WtEn= 0.00D+00
 Coeff-Com:  0.341D-04-0.122D-02 0.537D-03 0.752D-02 0.679D-02-0.198D-01
 Coeff-Com: -0.583D-01-0.371D-01 0.322D+00 0.779D+00
 Coeff:      0.341D-04-0.122D-02 0.537D-03 0.752D-02 0.679D-02-0.198D-01
 Coeff:     -0.583D-01-0.371D-01 0.322D+00 0.779D+00
 Gap=     0.269 Goal=   None    Shift=    0.000
 RMSDP=1.19D-06 MaxDP=7.50D-05 DE=-2.31D-08 OVMax= 3.27D-05

 Cycle  11  Pass 1  IDiag  1:
 RMSU=  8.12D-07    CP:  1.00D+00  1.14D+00  1.33D+00  1.33D+00  1.24D+00
                    CP:  1.56D+00  1.33D+00  1.44D+00  1.29D+00  9.67D-01
 E= -1173.05008318690     Delta-E=       -0.000000001864 Rises=F Damp=F
 DIIS: error= 1.70D-07 at cycle  11 NSaved=  11.
 NSaved=11 IEnMin=11 EnMin= -1173.05008318690     IErMin=11 ErrMin= 1.70D-07
 ErrMax= 1.70D-07  0.00D+00 EMaxC= 1.00D-01 BMatC= 1.03D-10 BMatP= 1.07D-09
 IDIUse=1 WtCom= 1.00D+00 WtEn= 0.00D+00
 Coeff-Com:  0.870D-05-0.180D-03-0.404D-04 0.665D-03 0.187D-02 0.164D-02
 Coeff-Com: -0.652D-02-0.387D-01 0.375D-03 0.206D+00 0.835D+00
 Coeff:      0.870D-05-0.180D-03-0.404D-04 0.665D-03 0.187D-02 0.164D-02
 Coeff:     -0.652D-02-0.387D-01 0.375D-03 0.206D+00 0.835D+00
 Gap=     0.269 Goal=   None    Shift=    0.000
 RMSDP=4.19D-07 MaxDP=3.99D-05 DE=-1.86D-09 OVMax= 1.15D-05

 Cycle  12  Pass 1  IDiag  1:
 RMSU=  2.30D-07    CP:  1.00D+00  1.14D+00  1.33D+00  1.33D+00  1.24D+00
                    CP:  1.56D+00  1.33D+00  1.44D+00  1.33D+00  1.05D+00
                    CP:  1.27D+00
 E= -1173.05008318717     Delta-E=       -0.000000000263 Rises=F Damp=F
 DIIS: error= 7.80D-08 at cycle  12 NSaved=  12.
 NSaved=12 IEnMin=12 EnMin= -1173.05008318717     IErMin=12 ErrMin= 7.80D-08
 ErrMax= 7.80D-08  0.00D+00 EMaxC= 1.00D-01 BMatC= 2.98D-11 BMatP= 1.03D-10
 IDIUse=1 WtCom= 1.00D+00 WtEn= 0.00D+00
 Coeff-Com: -0.375D-05 0.191D-03-0.143D-03-0.137D-02-0.604D-03 0.498D-02
 Coeff-Com:  0.104D-01-0.896D-02-0.699D-01-0.834D-01 0.355D+00 0.794D+00
 Coeff:     -0.375D-05 0.191D-03-0.143D-03-0.137D-02-0.604D-03 0.498D-02
 Coeff:      0.104D-01-0.896D-02-0.699D-01-0.834D-01 0.355D+00 0.794D+00
 Gap=     0.269 Goal=   None    Shift=    0.000
 RMSDP=1.98D-07 MaxDP=1.81D-05 DE=-2.63D-10 OVMax= 5.28D-06

 Cycle  13  Pass 1  IDiag  1:
 RMSU=  9.70D-08    CP:  1.00D+00  1.14D+00  1.33D+00  1.33D+00  1.24D+00
                    CP:  1.56D+00  1.33D+00  1.44D+00  1.34D+00  1.08D+00
                    CP:  1.42D+00  1.13D+00
 E= -1173.05008318693     Delta-E=        0.000000000237 Rises=F Damp=F
 DIIS: error= 2.48D-08 at cycle  13 NSaved=  13.
 NSaved=13 IEnMin=12 EnMin= -1173.05008318717     IErMin=13 ErrMin= 2.48D-08
 ErrMax= 2.48D-08  0.00D+00 EMaxC= 1.00D-01 BMatC= 2.24D-12 BMatP= 2.98D-11
 IDIUse=1 WtCom= 1.00D+00 WtEn= 0.00D+00
 Coeff-Com: -0.190D-05 0.643D-04-0.283D-04-0.387D-03-0.332D-03 0.820D-03
 Coeff-Com:  0.322D-02 0.242D-02-0.149D-01-0.423D-01-0.133D-01 0.168D+00
 Coeff-Com:  0.896D+00
 Coeff:     -0.190D-05 0.643D-04-0.283D-04-0.387D-03-0.332D-03 0.820D-03
 Coeff:      0.322D-02 0.242D-02-0.149D-01-0.423D-01-0.133D-01 0.168D+00
 Coeff:      0.896D+00
 Gap=     0.269 Goal=   None    Shift=    0.000
 RMSDP=7.08D-08 MaxDP=6.55D-06 DE= 2.37D-10 OVMax= 1.97D-06

 Cycle  14  Pass 1  IDiag  1:
 RMSU=  3.55D-08    CP:  1.00D+00  1.14D+00  1.33D+00  1.33D+00  1.25D+00
                    CP:  1.56D+00  1.33D+00  1.44D+00  1.34D+00  1.08D+00
                    CP:  1.47D+00  1.26D+00  1.27D+00
 E= -1173.05008318714     Delta-E=       -0.000000000208 Rises=F Damp=F
 DIIS: error= 1.15D-08 at cycle  14 NSaved=  14.
 NSaved=14 IEnMin=12 EnMin= -1173.05008318717     IErMin=14 ErrMin= 1.15D-08
 ErrMax= 1.15D-08  0.00D+00 EMaxC= 1.00D-01 BMatC= 5.33D-13 BMatP= 2.24D-12
 IDIUse=1 WtCom= 1.00D+00 WtEn= 0.00D+00
 Coeff-Com:  0.178D-06-0.173D-04 0.184D-04 0.142D-03 0.321D-04-0.702D-03
 Coeff-Com: -0.969D-03 0.211D-02 0.851D-02 0.403D-02-0.690D-01-0.106D+00
 Coeff-Com:  0.252D+00 0.910D+00
 Coeff:      0.178D-06-0.173D-04 0.184D-04 0.142D-03 0.321D-04-0.702D-03
 Coeff:     -0.969D-03 0.211D-02 0.851D-02 0.403D-02-0.690D-01-0.106D+00
 Coeff:      0.252D+00 0.910D+00
 Gap=     0.269 Goal=   None    Shift=    0.000
 RMSDP=3.39D-08 MaxDP=1.89D-06 DE=-2.08D-10 OVMax= 1.06D-06

 Cycle  15  Pass 1  IDiag  1:
 RMSU=  1.54D-08    CP:  1.00D+00  1.14D+00  1.33D+00  1.33D+00  1.25D+00
                    CP:  1.56D+00  1.33D+00  1.44D+00  1.34D+00  1.08D+00
                    CP:  1.48D+00  1.32D+00  1.45D+00  1.27D+00
 E= -1173.05008318680     Delta-E=        0.000000000339 Rises=F Damp=F
 DIIS: error= 4.12D-09 at cycle  15 NSaved=  15.
 NSaved=15 IEnMin=12 EnMin= -1173.05008318717     IErMin=15 ErrMin= 4.12D-09
 ErrMax= 4.12D-09  0.00D+00 EMaxC= 1.00D-01 BMatC= 7.46D-14 BMatP= 5.33D-13
 IDIUse=1 WtCom= 1.00D+00 WtEn= 0.00D+00
 Coeff-Com:  0.386D-06-0.164D-04 0.101D-04 0.110D-03 0.684D-04-0.349D-03
 Coeff-Com: -0.820D-03 0.177D-03 0.508D-02 0.879D-02-0.172D-01-0.609D-01
 Coeff-Com: -0.831D-01 0.257D+00 0.891D+00
 Coeff:      0.386D-06-0.164D-04 0.101D-04 0.110D-03 0.684D-04-0.349D-03
 Coeff:     -0.820D-03 0.177D-03 0.508D-02 0.879D-02-0.172D-01-0.609D-01
 Coeff:     -0.831D-01 0.257D+00 0.891D+00
 Gap=     0.269 Goal=   None    Shift=    0.000
 RMSDP=1.23D-08 MaxDP=8.29D-07 DE= 3.39D-10 OVMax= 4.25D-07

 Cycle  16  Pass 1  IDiag  1:
 RMSU=  6.45D-09    CP:  1.00D+00  1.14D+00  1.33D+00  1.33D+00  1.25D+00
                    CP:  1.56D+00  1.33D+00  1.44D+00  1.34D+00  1.07D+00
                    CP:  1.48D+00  1.33D+00  1.51D+00  1.46D+00  1.27D+00
 E= -1173.05008318708     Delta-E=       -0.000000000279 Rises=F Damp=F
 DIIS: error= 1.58D-09 at cycle  16 NSaved=  16.
 NSaved=16 IEnMin=12 EnMin= -1173.05008318717     IErMin=16 ErrMin= 1.58D-09
 ErrMax= 1.58D-09  0.00D+00 EMaxC= 1.00D-01 BMatC= 9.16D-15 BMatP= 7.46D-14
 IDIUse=1 WtCom= 1.00D+00 WtEn= 0.00D+00
 Coeff-Com:  0.583D-07-0.143D-05-0.268D-07 0.664D-05 0.966D-05 0.873D-05
 Coeff-Com: -0.586D-04-0.217D-03 0.381D-04 0.150D-02 0.465D-02-0.102D-02
 Coeff-Com: -0.495D-01-0.528D-01 0.205D+00 0.892D+00
 Coeff:      0.583D-07-0.143D-05-0.268D-07 0.664D-05 0.966D-05 0.873D-05
 Coeff:     -0.586D-04-0.217D-03 0.381D-04 0.150D-02 0.465D-02-0.102D-02
 Coeff:     -0.495D-01-0.528D-01 0.205D+00 0.892D+00
 Gap=     0.269 Goal=   None    Shift=    0.000
 RMSDP=4.36D-09 MaxDP=3.20D-07 DE=-2.79D-10 OVMax= 1.46D-07

 Error on total polarization charges =  0.06860
 SCF Done:  E(RwB97XD) =  -1173.05008319     A.U. after   16 cycles
            NFock= 16  Conv=0.44D-08     -V/T= 2.0047
 KE= 1.167585815740D+03 PE=-7.568223699525D+03 EE= 2.810285474400D+03
 SMD-CDS (non-electrostatic) energy       (kcal/mol) =      -2.68
 (included in total energy above)
 Leave Link  502 at Tue Apr 15 02:47:05 2025, MaxMem= 16106127360 cpu:           43643.4 elap:            1142.5
 (Enter /cm/shared/apps/Gaussian/g16-C01/g16/l701.exe)
 ... and contract with generalized density number  0.
 Compute integral first derivatives.
 R6Disp: Adding Grimme-D2 dispersion energy 1st derivatives to the gradient.
 D1PCM: PCM CHGder 1st derivatives, ID1Alg=3 FixD1E=F DoIter=F DoCFld=F I1PDM=0.
 GePol: Maximum number of non-zero 1st derivatives   =     254
 Leave Link  701 at Tue Apr 15 02:47:10 2025, MaxMem= 16106127360 cpu:             175.3 elap:               5.3
 (Enter /cm/shared/apps/Gaussian/g16-C01/g16/l702.exe)
 L702 exits ... SP integral derivatives will be done elsewhere.
 Leave Link  702 at Tue Apr 15 02:47:10 2025, MaxMem= 16106127360 cpu:               0.4 elap:               0.0
 (Enter /cm/shared/apps/Gaussian/g16-C01/g16/l703.exe)
 Integral derivatives from FoFJK, PRISM(SPDF).
 Compute integral first derivatives, UseDBF=F ICtDFT=           0.
 Calling FoFJK, ICntrl=      2127 FMM=F ISym2X=0 I1Cent= 0 IOpClX= 0 NMat=1 NMatS=1 NMatT=0.
 FoFJK:  IHMeth= 1 ICntrl=    2127 DoSepK=T KAlg= 0 I1Cent=           0 FoldK=F
 IRaf=         1 NMat=       1 IRICut=       1 DoRegI=T DoRafI=F ISym2E= 0 IDoP0=0 IntGTp=1.
 FoFCou: FMM=F IPFlag=           0 FMFlag=      100000 FMFlg1=         800
         NFxFlg=           0 DoJE=F BraDBF=F KetDBF=F FulRan=T
         wScrn=  0.000000 ICntrl=      2527 IOpCl=  0 I1Cent=           0 NGrid=           0
         NMat0=    1 NMatS0=      1 NMatT0=    0 NMatD0=    1 NMtDS0=    0 NMtDT0=    0
 Symmetry not used in FoFCou.
 Leave Link  703 at Tue Apr 15 02:52:16 2025, MaxMem= 16106127360 cpu:           12157.5 elap:             306.2
 (Enter /cm/shared/apps/Gaussian/g16-C01/g16/l716.exe)
 Dipole        =-2.09615030D-01 9.66931246D-01-7.63205241D-02
 ***** Axes restored to original set *****
 -------------------------------------------------------------------
 Center     Atomic                   Forces (Hartrees/Bohr)
 Number     Number              X              Y              Z
 -------------------------------------------------------------------
      1        6           0.003812952   -0.001078747   -0.004008764
      2        8           0.004666768    0.000840933   -0.003222437
      3        6          -0.004181166    0.006766234   -0.001789508
      4        1          -0.000908114    0.000045806    0.000724619
      5        9           0.000565992   -0.003540188    0.001480125
      6        6           0.001630548   -0.003023242   -0.003672039
      7        6           0.003476190    0.000000396   -0.000067483
      8        7          -0.001924663   -0.000926882    0.001745271
      9        1          -0.000207256    0.001046070    0.000409541
     10        6           0.001351933    0.000791986   -0.000408838
     11        6           0.001056274    0.001367986    0.000092173
     12        6          -0.001429948    0.001857464   -0.003848547
     13        6           0.000297972   -0.000445374   -0.001343338
     14        6          -0.000939208    0.000572613   -0.000161260
     15        6          -0.000545296   -0.000832944   -0.001302398
     16        1          -0.001877084   -0.000401678   -0.001656228
     17        1          -0.000971263    0.002264994   -0.001799069
     18        1           0.002264128    0.000195333    0.001939919
     19        1           0.001884161    0.002430223    0.000152922
     20        7          -0.006440365   -0.000062905    0.010977327
     21        1           0.005668789   -0.004522914   -0.002019302
     22        1           0.000403688   -0.000479414    0.003014780
     23        6          -0.001534977    0.000826818    0.002829555
     24        6          -0.000622890   -0.000018911    0.000912389
     25        6           0.000565553    0.000344041   -0.001978624
     26        6           0.000595626    0.000524992   -0.000447752
     27        6           0.000745140   -0.001323455   -0.000644667
     28        6          -0.000977395   -0.000079865    0.001211166
     29        1          -0.001055208    0.002316770   -0.000190956
     30        1           0.001596431   -0.001421298   -0.001530525
     31        1           0.000892846   -0.002624288    0.000236093
     32        1          -0.001703113    0.001256350    0.001886459
     33        1          -0.000925931   -0.001544546    0.002237806
     34        6          -0.001635972    0.000698411   -0.000053817
     35        6          -0.002897369    0.000326467    0.000300477
     36        6           0.000995877   -0.000804676    0.000902171
     37        6           0.001231626    0.000565260   -0.000798987
     38        6          -0.000731303   -0.000316739    0.000266007
     39        6          -0.000930569    0.000549409    0.000154368
     40        1           0.001092086    0.002398298    0.000445139
     41        1           0.001206632   -0.002527306   -0.001144198
     42        1          -0.001430073   -0.002387621   -0.001024348
     43        1          -0.001164117    0.002175419    0.001135217
     44        6           0.001877985   -0.000097505   -0.000134100
     45        1          -0.001394541    0.002034145    0.001030485
     46        1          -0.001689724   -0.001788935    0.001234929
     47        1          -0.001678125   -0.000040117   -0.002137838
     48        1           0.001916476   -0.001906867    0.000066084
 -------------------------------------------------------------------
 Cartesian Forces:  Max     0.010977327 RMS     0.002095133
 Leave Link  716 at Tue Apr 15 02:52:17 2025, MaxMem= 16106127360 cpu:               0.2 elap:               0.0
 (Enter /cm/shared/apps/Gaussian/g16-C01/g16/l103.exe)

 GradGradGradGradGradGradGradGradGradGradGradGradGradGradGradGradGradGrad
 Berny optimization.
 FormGI is forming the generalized inverse of G from B-inverse, IUseBI=4.
 Internal  Forces:  Max     0.011564965 RMS     0.002000697
 Search for a saddle point.
 Step number   2 out of a maximum of  265
 All quantities printed in internal units (Hartrees-Bohrs-Radians)
 Swapping is turned off.
 Update second derivatives using D2CorX and points    1    2
 ITU=  0  0
     Eigenvalues ---   -0.35117  -0.00586   0.00002   0.00159   0.00274
     Eigenvalues ---    0.00457   0.00682   0.00874   0.01036   0.01270
     Eigenvalues ---    0.01441   0.01620   0.01640   0.01732   0.01759
     Eigenvalues ---    0.01774   0.01779   0.01791   0.01826   0.01875
     Eigenvalues ---    0.01921   0.02059   0.02122   0.02194   0.02316
     Eigenvalues ---    0.02336   0.02366   0.02409   0.02454   0.02483
     Eigenvalues ---    0.02595   0.02613   0.02624   0.02704   0.02767
     Eigenvalues ---    0.02778   0.02796   0.02834   0.02917   0.03029
     Eigenvalues ---    0.03251   0.04664   0.05616   0.05774   0.07153
     Eigenvalues ---    0.07773   0.08151   0.08265   0.09311   0.10919
     Eigenvalues ---    0.10950   0.11249   0.11517   0.11550   0.11731
     Eigenvalues ---    0.11756   0.11862   0.12077   0.12220   0.12316
     Eigenvalues ---    0.12419   0.12459   0.12619   0.12692   0.12886
     Eigenvalues ---    0.13749   0.14596   0.14739   0.16475   0.16724
     Eigenvalues ---    0.17617   0.17998   0.18720   0.18858   0.19071
     Eigenvalues ---    0.19256   0.19589   0.19619   0.19637   0.20047
     Eigenvalues ---    0.20116   0.20353   0.20596   0.20681   0.20904
     Eigenvalues ---    0.22467   0.24075   0.27702   0.29174   0.30184
     Eigenvalues ---    0.30406   0.31554   0.33258   0.33355   0.33459
     Eigenvalues ---    0.34872   0.35317   0.35712   0.35861   0.36203
     Eigenvalues ---    0.37191   0.37293   0.37344   0.37463   0.37667
     Eigenvalues ---    0.37729   0.37783   0.37887   0.37931   0.38066
     Eigenvalues ---    0.38145   0.38175   0.38290   0.38384   0.38432
     Eigenvalues ---    0.39264   0.39983   0.40459   0.41994   0.43698
     Eigenvalues ---    0.44174   0.44332   0.45295   0.46186   0.46521
     Eigenvalues ---    0.47357   0.48814   0.49271   0.49753   0.49898
     Eigenvalues ---    0.50269   0.50310   0.53510   0.53677   0.53804
     Eigenvalues ---    0.54104   0.56795   0.62885
 Eigenvectors required to have negative eigenvalues:
                          A41       R26       R4        R2        A39
   1                   -0.57575  -0.52210   0.35681   0.23552  -0.23195
                          D59       D61       A40       A4        D15
   1                   -0.14660  -0.13585   0.12176   0.11899   0.08300
 Eigenvalue     2 is  -5.86D-03 should be greater than     0.000000 Eigenvector:
                          R26       R4        D10       D9        A41
   1                   -0.47301   0.35500  -0.29109  -0.25092   0.22208
                          D59       D5        D61       D6        D66
   1                    0.22127   0.21974   0.21411   0.20847   0.20128
 RFO step:  Lambda0=5.465791312D-04 Lambda=-8.28112499D-03.
 Linear search not attempted -- option 19 set.
 Maximum step size (   0.300) exceeded in Quadratic search.
    -- Step size scaled by   0.624
 Iteration  1 RMS(Cart)=  0.09154552 RMS(Int)=  0.00414690
 Iteration  2 RMS(Cart)=  0.00685544 RMS(Int)=  0.00043583
 Iteration  3 RMS(Cart)=  0.00012017 RMS(Int)=  0.00042998
 Iteration  4 RMS(Cart)=  0.00000005 RMS(Int)=  0.00042998
 ITry= 1 IFail=0 DXMaxC= 4.24D-01 DCOld= 1.00D+10 DXMaxT= 3.00D-01 DXLimC= 3.00D+00 Rises=F
 Variable       Old X    -DE/DX   Delta X   Delta X   Delta X     New X
                                 (Linear)    (Quad)   (Total)
    R1        2.86549   0.00280   0.00000   0.01900   0.01935   2.88484
    R2        2.58698   0.00150   0.00000   0.04234   0.04280   2.62977
    R3        2.83006   0.00516   0.00000   0.03103   0.03103   2.86109
    R4        2.15463   0.00108   0.00000  -0.12552  -0.12552   2.02911
    R5        1.83082   0.00253   0.00000   0.00881   0.00881   1.83963
    R6        2.07164  -0.00093   0.00000  -0.00172  -0.00172   2.06992
    R7        2.59928   0.00332   0.00000   0.01271   0.01271   2.61199
    R8        2.85710  -0.00058   0.00000  -0.00848  -0.00846   2.84864
    R9        2.54711   0.00205   0.00000   0.00280   0.00280   2.54991
   R10        2.60025   0.00225   0.00000  -0.00000  -0.00037   2.59988
   R11        2.75894   0.00717   0.00000   0.00985   0.00985   2.76879
   R12        2.04611   0.00247   0.00000   0.00356   0.00356   2.04966
   R13        1.91022   0.00021   0.00000  -0.00034  -0.00034   1.90987
   R14        2.63554   0.00355   0.00000   0.01348   0.01309   2.64863
   R15        2.67317   0.00246   0.00000   0.00568   0.00545   2.67862
   R16        2.64016   0.00354   0.00000   0.00132   0.00130   2.64146
   R17        2.62816   0.00373   0.00000   0.00352   0.00352   2.63167
   R18        2.61335   0.00385   0.00000   0.00664   0.00666   2.62002
   R19        2.04796   0.00307   0.00000   0.00553   0.00553   2.05349
   R20        2.65082   0.00331   0.00000   0.00698   0.00700   2.65782
   R21        2.61413   0.00884   0.00000   0.00510   0.00522   2.61934
   R22        2.61473   0.00323   0.00000   0.00654   0.00651   2.62124
   R23        2.05150   0.00251   0.00000   0.00453   0.00453   2.05603
   R24        2.04731   0.00305   0.00000   0.00504   0.00504   2.05235
   R25        2.04882   0.00298   0.00000   0.00544   0.00544   2.05426
   R26        2.66549   0.01127   0.00000   0.19994   0.19994   2.86543
   R27        2.63223   0.00236   0.00000  -0.00094  -0.00094   2.63128
   R28        2.63488   0.00334   0.00000   0.00166   0.00166   2.63654
   R29        2.62512   0.00420   0.00000   0.00398   0.00398   2.62910
   R30        2.62350   0.00347   0.00000   0.00487   0.00487   2.62837
   R31        2.04824   0.00287   0.00000   0.00469   0.00469   2.05293
   R32        2.62069   0.00434   0.00000   0.00569   0.00569   2.62638
   R33        2.04597   0.00252   0.00000   0.00444   0.00444   2.05041
   R34        2.62005   0.00337   0.00000   0.00591   0.00591   2.62596
   R35        2.04541   0.00260   0.00000   0.00629   0.00629   2.05170
   R36        2.04799   0.00278   0.00000   0.00464   0.00464   2.05263
   R37        2.04785   0.00283   0.00000   0.00477   0.00477   2.05262
   R38        2.64472   0.00365   0.00000   0.00346   0.00346   2.64819
   R39        2.64902   0.00334   0.00000   0.00433   0.00433   2.65335
   R40        2.63795   0.00391   0.00000   0.00501   0.00501   2.64296
   R41        2.62982   0.00380   0.00000   0.00425   0.00425   2.63408
   R42        2.83776   0.00288   0.00000   0.00371   0.00371   2.84147
   R43        2.62192   0.00517   0.00000   0.00640   0.00640   2.62832
   R44        2.04828   0.00256   0.00000   0.00467   0.00467   2.05294
   R45        2.61313   0.00489   0.00000   0.00528   0.00528   2.61841
   R46        2.05009   0.00303   0.00000   0.00507   0.00507   2.05516
   R47        2.05095   0.00296   0.00000   0.00502   0.00502   2.05597
   R48        2.05081   0.00271   0.00000   0.00458   0.00458   2.05539
   R49        2.06186   0.00260   0.00000   0.00469   0.00469   2.06655
   R50        2.06620   0.00265   0.00000   0.00479   0.00479   2.07099
   R51        2.06692   0.00261   0.00000   0.00474   0.00474   2.07166
    A1        2.03860  -0.00003   0.00000  -0.00927  -0.01089   2.02771
    A2        2.02356   0.00055   0.00000  -0.04195  -0.04473   1.97883
    A3        2.04937  -0.00087   0.00000  -0.01871  -0.02216   2.02721
    A4        2.02533  -0.00301   0.00000  -0.07266  -0.07266   1.95267
    A5        1.91106  -0.00081   0.00000  -0.00604  -0.00626   1.90480
    A6        1.96142  -0.00288   0.00000  -0.02556  -0.02597   1.93545
    A7        1.83919   0.00436   0.00000   0.03660   0.03712   1.87630
    A8        1.86836   0.00146   0.00000  -0.00111  -0.00123   1.86713
    A9        1.94152  -0.00112   0.00000   0.00034   0.00008   1.94160
   A10        1.94344  -0.00113   0.00000  -0.00454  -0.00443   1.93901
   A11        2.11391  -0.00137   0.00000  -0.00284  -0.00258   2.11133
   A12        1.98909  -0.00131   0.00000  -0.00019  -0.00077   1.98831
   A13        2.18019   0.00268   0.00000   0.00303   0.00329   2.18348
   A14        2.21867   0.00287   0.00000   0.00522   0.00522   2.22389
   A15        2.03853  -0.00258   0.00000  -0.00674  -0.00674   2.03178
   A16        2.02485  -0.00029   0.00000   0.00154   0.00154   2.02639
   A17        2.01741   0.00100   0.00000   0.00332   0.00344   2.02084
   A18        2.22588  -0.00014   0.00000  -0.00524  -0.00643   2.21946
   A19        2.01914  -0.00097   0.00000  -0.00655  -0.00643   2.01270
   A20        2.14004   0.00042   0.00000  -0.00575  -0.00615   2.13389
   A21        2.05364  -0.00091   0.00000  -0.00228  -0.00202   2.05161
   A22        2.08759   0.00050   0.00000   0.00807   0.00822   2.09580
   A23        2.09006  -0.00070   0.00000   0.00033   0.00031   2.09037
   A24        2.10074   0.00057   0.00000   0.00157   0.00157   2.10231
   A25        2.09237   0.00013   0.00000  -0.00187  -0.00187   2.09050
   A26        2.05157  -0.00104   0.00000  -0.01311  -0.01320   2.03837
   A27        2.17938   0.00139   0.00000   0.01059   0.01073   2.19011
   A28        2.04673  -0.00031   0.00000   0.00307   0.00300   2.04973
   A29        2.12176   0.00050   0.00000   0.00244   0.00234   2.12410
   A30        2.06533  -0.00037   0.00000  -0.00135  -0.00131   2.06403
   A31        2.09609  -0.00013   0.00000  -0.00108  -0.00104   2.09505
   A32        2.08197  -0.00051   0.00000  -0.00581  -0.00587   2.07610
   A33        2.10696   0.00046   0.00000   0.00419   0.00422   2.11118
   A34        2.09425   0.00006   0.00000   0.00160   0.00163   2.09588
   A35        2.13307   0.00125   0.00000   0.00823   0.00822   2.14129
   A36        2.10010  -0.00060   0.00000  -0.00376  -0.00377   2.09633
   A37        2.04989  -0.00066   0.00000  -0.00457  -0.00458   2.04531
   A38        2.16533  -0.00267   0.00000  -0.01952  -0.01934   2.14599
   A39        1.32676   0.00446   0.00000  -0.09189  -0.09380   1.23296
   A40        2.07109  -0.00378   0.00000  -0.00575  -0.00763   2.06345
   A41        2.09789   0.01156   0.00000  -0.09302  -0.09302   2.00487
   A42        2.06195   0.00028   0.00000   0.00495   0.00494   2.06689
   A43        2.13532  -0.00024   0.00000  -0.00577  -0.00578   2.12954
   A44        2.08491  -0.00004   0.00000   0.00052   0.00051   2.08542
   A45        2.09074  -0.00019   0.00000  -0.00080  -0.00080   2.08995
   A46        2.09564   0.00011   0.00000   0.00058   0.00059   2.09622
   A47        2.09680   0.00008   0.00000   0.00021   0.00021   2.09702
   A48        2.09952   0.00027   0.00000   0.00005   0.00004   2.09956
   A49        2.07573   0.00013   0.00000  -0.00054  -0.00054   2.07520
   A50        2.10791  -0.00041   0.00000   0.00050   0.00050   2.10841
   A51        2.09558   0.00035   0.00000   0.00149   0.00149   2.09706
   A52        2.09606   0.00024   0.00000   0.00213   0.00213   2.09819
   A53        2.09151  -0.00059   0.00000  -0.00357  -0.00358   2.08793
   A54        2.09943  -0.00021   0.00000  -0.00158  -0.00158   2.09785
   A55        2.09629   0.00018   0.00000   0.00121   0.00120   2.09750
   A56        2.08746   0.00003   0.00000   0.00038   0.00038   2.08784
   A57        2.09615  -0.00018   0.00000   0.00035   0.00035   2.09650
   A58        2.09725   0.00018   0.00000   0.00014   0.00014   2.09739
   A59        2.08978   0.00000   0.00000  -0.00049  -0.00049   2.08929
   A60        2.15343   0.00206   0.00000   0.00403   0.00403   2.15746
   A61        2.07965  -0.00076   0.00000  -0.00098  -0.00098   2.07866
   A62        2.04947  -0.00131   0.00000  -0.00318  -0.00318   2.04628
   A63        2.05639  -0.00137   0.00000  -0.00342  -0.00342   2.05297
   A64        2.10411   0.00071   0.00000   0.00181   0.00181   2.10592
   A65        2.12266   0.00066   0.00000   0.00162   0.00162   2.12428
   A66        2.11177   0.00069   0.00000   0.00172   0.00172   2.11349
   A67        2.09427   0.00001   0.00000   0.00089   0.00088   2.09515
   A68        2.07608  -0.00069   0.00000  -0.00232  -0.00233   2.07375
   A69        2.11674   0.00084   0.00000   0.00198   0.00197   2.11871
   A70        2.07750  -0.00028   0.00000   0.00018   0.00018   2.07769
   A71        2.08892  -0.00056   0.00000  -0.00213  -0.00213   2.08679
   A72        2.11378   0.00058   0.00000   0.00148   0.00147   2.11526
   A73        2.08277  -0.00006   0.00000   0.00091   0.00092   2.08369
   A74        2.08663  -0.00053   0.00000  -0.00239  -0.00239   2.08424
   A75        2.11774   0.00056   0.00000   0.00160   0.00160   2.11934
   A76        2.08539  -0.00026   0.00000  -0.00028  -0.00028   2.08511
   A77        2.08003  -0.00030   0.00000  -0.00132  -0.00132   2.07871
   A78        1.94006   0.00053   0.00000   0.00184   0.00184   1.94190
   A79        1.93276   0.00077   0.00000   0.00363   0.00363   1.93639
   A80        1.93115   0.00077   0.00000   0.00335   0.00335   1.93450
   A81        1.89225  -0.00071   0.00000  -0.00289  -0.00289   1.88936
   A82        1.89039  -0.00071   0.00000  -0.00318  -0.00318   1.88720
   A83        1.87527  -0.00075   0.00000  -0.00318  -0.00319   1.87208
    D1        0.81880   0.00060   0.00000   0.04162   0.04135   0.86015
    D2        2.89271   0.00007   0.00000   0.02009   0.01997   2.91268
    D3       -1.27095  -0.00012   0.00000   0.02368   0.02322  -1.24772
    D4       -2.93300  -0.00025   0.00000  -0.07522  -0.07485  -3.00785
    D5       -0.85909  -0.00078   0.00000  -0.09674  -0.09623  -0.95532
    D6        1.26044  -0.00097   0.00000  -0.09315  -0.09298   1.16746
    D7       -0.00340  -0.00114   0.00000  -0.04296  -0.04228  -0.04567
    D8       -2.01687   0.00073   0.00000   0.02277   0.02173  -1.99514
    D9       -2.52563  -0.00079   0.00000   0.08380   0.08501  -2.44062
   D10        1.74409   0.00108   0.00000   0.14954   0.14901   1.89310
   D11       -2.04782   0.00144   0.00000   0.13109   0.13002  -1.91780
   D12        1.04528   0.00133   0.00000   0.12380   0.12273   1.16801
   D13        0.47970   0.00089   0.00000   0.01683   0.01790   0.49760
   D14       -2.71039   0.00078   0.00000   0.00954   0.01061  -2.69977
   D15       -2.13894   0.00100   0.00000   0.08816   0.08816  -2.05078
   D16       -1.79392   0.00070   0.00000  -0.02138  -0.02104  -1.81496
   D17        1.34724   0.00040   0.00000  -0.03217  -0.03173   1.31551
   D18        2.41980  -0.00032   0.00000  -0.03603  -0.03610   2.38369
   D19       -0.72223  -0.00063   0.00000  -0.04682  -0.04679  -0.76902
   D20        0.33726  -0.00068   0.00000  -0.03183  -0.03166   0.30560
   D21       -2.80476  -0.00098   0.00000  -0.04262  -0.04235  -2.84712
   D22        3.06853  -0.00030   0.00000   0.00328   0.00332   3.07186
   D23       -0.12680  -0.00042   0.00000   0.00385   0.00389  -0.12291
   D24       -0.07258   0.00004   0.00000   0.01531   0.01527  -0.05731
   D25        3.01527  -0.00008   0.00000   0.01588   0.01584   3.03111
   D26        2.74128   0.00080   0.00000   0.02841   0.02837   2.76965
   D27       -0.17166   0.00150   0.00000   0.07512   0.07536  -0.09630
   D28       -0.40076   0.00048   0.00000   0.01714   0.01716  -0.38360
   D29        2.96948   0.00117   0.00000   0.06385   0.06415   3.03364
   D30       -0.55850  -0.00063   0.00000  -0.00835  -0.00835  -0.56685
   D31        2.62259  -0.00040   0.00000  -0.00427  -0.00426   2.61832
   D32        2.63648  -0.00046   0.00000  -0.00869  -0.00869   2.62778
   D33       -0.46562  -0.00022   0.00000  -0.00461  -0.00461  -0.47023
   D34       -0.58360  -0.00025   0.00000  -0.06620  -0.06620  -0.64980
   D35        2.62479  -0.00050   0.00000  -0.06714  -0.06723   2.55756
   D36        2.78684   0.00023   0.00000  -0.02055  -0.02050   2.76634
   D37       -0.28795  -0.00002   0.00000  -0.02149  -0.02153  -0.30948
   D38       -3.10141  -0.00006   0.00000   0.00225   0.00216  -3.09925
   D39       -0.07579   0.00033   0.00000   0.00807   0.00785  -0.06794
   D40       -0.02787   0.00014   0.00000   0.00281   0.00283  -0.02504
   D41        2.99775   0.00054   0.00000   0.00863   0.00852   3.00627
   D42        3.09932  -0.00024   0.00000  -0.01338  -0.01332   3.08600
   D43       -0.04414  -0.00002   0.00000  -0.00725  -0.00722  -0.05135
   D44        0.02244  -0.00049   0.00000  -0.01375  -0.01377   0.00867
   D45       -3.12101  -0.00026   0.00000  -0.00762  -0.00766  -3.12868
   D46       -0.01359  -0.00004   0.00000   0.00057   0.00054  -0.01305
   D47        3.13196   0.00013   0.00000   0.00449   0.00446   3.13642
   D48        3.13483  -0.00015   0.00000  -0.00354  -0.00355   3.13127
   D49       -0.00281   0.00002   0.00000   0.00038   0.00037  -0.00244
   D50        0.00729  -0.00032   0.00000  -0.01180  -0.01180  -0.00450
   D51       -3.11689  -0.00010   0.00000  -0.00450  -0.00447  -3.12135
   D52       -3.14109  -0.00020   0.00000  -0.00769  -0.00772   3.13438
   D53        0.01792   0.00002   0.00000  -0.00039  -0.00039   0.01753
   D54        0.01350   0.00026   0.00000   0.00988   0.00986   0.02336
   D55        3.13816   0.00005   0.00000   0.00278   0.00273   3.14089
   D56       -3.02108  -0.00022   0.00000   0.00389   0.00400  -3.01708
   D57        0.10358  -0.00044   0.00000  -0.00321  -0.00313   0.10045
   D58        0.76158  -0.00117   0.00000   0.02779   0.02775   0.78933
   D59        2.36961   0.00063   0.00000  -0.11014  -0.10995   2.25967
   D60       -2.49569  -0.00082   0.00000   0.03263   0.03250  -2.46319
   D61       -0.88766   0.00098   0.00000  -0.10530  -0.10520  -0.99286
   D62       -0.00128   0.00046   0.00000   0.01225   0.01222   0.01094
   D63        3.13638   0.00029   0.00000   0.00837   0.00834  -3.13846
   D64       -3.14098   0.00023   0.00000   0.00601   0.00601  -3.13497
   D65       -0.00331   0.00006   0.00000   0.00213   0.00213  -0.00118
   D66        0.24147  -0.00029   0.00000  -0.10411  -0.10256   0.13891
   D67       -1.87820   0.00074   0.00000  -0.03671  -0.03826  -1.91646
   D68        3.08494  -0.00003   0.00000  -0.00317  -0.00319   3.08175
   D69       -0.04854   0.00012   0.00000  -0.00441  -0.00443  -0.05297
   D70       -0.00960   0.00008   0.00000   0.00409   0.00409  -0.00551
   D71        3.14011   0.00024   0.00000   0.00285   0.00285  -3.14023
   D72       -3.08655  -0.00006   0.00000   0.00076   0.00074  -3.08581
   D73        0.06540   0.00009   0.00000  -0.00554  -0.00557   0.05984
   D74        0.00593  -0.00017   0.00000  -0.00651  -0.00651  -0.00058
   D75       -3.12530  -0.00002   0.00000  -0.01281  -0.01281  -3.13812
   D76       -0.00675   0.00003   0.00000   0.00139   0.00139  -0.00536
   D77        3.13475  -0.00003   0.00000   0.00286   0.00285   3.13760
   D78        3.13728   0.00002   0.00000   0.00139   0.00140   3.13868
   D79       -0.00440  -0.00004   0.00000   0.00286   0.00286  -0.00154
   D80        0.00308  -0.00011   0.00000  -0.00381  -0.00380  -0.00073
   D81       -3.13877  -0.00007   0.00000  -0.00122  -0.00122  -3.13999
   D82       -3.14096  -0.00010   0.00000  -0.00381  -0.00381   3.13842
   D83        0.00038  -0.00006   0.00000  -0.00123  -0.00123  -0.00085
   D84        0.00512   0.00005   0.00000   0.00106   0.00106   0.00618
   D85       -3.13621   0.00002   0.00000  -0.00152  -0.00151  -3.13773
   D86        3.13845  -0.00010   0.00000   0.00233   0.00232   3.14077
   D87       -0.00289  -0.00014   0.00000  -0.00025  -0.00025  -0.00314
   D88        0.00222   0.00011   0.00000   0.00380   0.00380   0.00602
   D89       -3.13928   0.00017   0.00000   0.00234   0.00234  -3.13694
   D90        3.13348  -0.00004   0.00000   0.01012   0.01010  -3.13961
   D91       -0.00802   0.00002   0.00000   0.00866   0.00865   0.00062
   D92       -3.12818   0.00034   0.00000   0.00777   0.00777  -3.12041
   D93       -0.03668   0.00054   0.00000   0.01455   0.01456  -0.02212
   D94       -0.02545   0.00012   0.00000   0.00380   0.00380  -0.02165
   D95        3.06606   0.00032   0.00000   0.01058   0.01058   3.07664
   D96        3.13426  -0.00036   0.00000  -0.00984  -0.00983   3.12443
   D97       -0.01446  -0.00016   0.00000  -0.00559  -0.00558  -0.02004
   D98        0.02982  -0.00022   0.00000  -0.00616  -0.00616   0.02366
   D99       -3.11890  -0.00002   0.00000  -0.00191  -0.00191  -3.12081
   D100      -0.01534  -0.00000   0.00000   0.00151   0.00151  -0.01383
   D101       3.12468   0.00004   0.00000   0.00242   0.00242   3.12710
   D102       3.13482  -0.00006   0.00000  -0.00102  -0.00102   3.13380
   D103      -0.00835  -0.00002   0.00000  -0.00012  -0.00011  -0.00846
   D104       0.01968  -0.00010   0.00000  -0.00388  -0.00388   0.01581
   D105      -3.11497  -0.00006   0.00000  -0.00301  -0.00301  -3.11798
   D106      -3.13057  -0.00004   0.00000  -0.00132  -0.00132  -3.13189
   D107       0.01796   0.00000   0.00000  -0.00045  -0.00045   0.01751
   D108       3.09396   0.00002   0.00000  -0.00040  -0.00040   3.09356
   D109       0.98936   0.00003   0.00000  -0.00043  -0.00042   0.98894
   D110      -1.08807  -0.00002   0.00000  -0.00094  -0.00094  -1.08902
   D111      -0.03874  -0.00004   0.00000  -0.00301  -0.00301  -0.04175
   D112      -2.14333  -0.00002   0.00000  -0.00303  -0.00303  -2.14637
   D113       2.06241  -0.00007   0.00000  -0.00355  -0.00355   2.05886
   D114       0.00092   0.00004   0.00000   0.00121   0.00120   0.00212
   D115       3.13560   0.00000   0.00000   0.00034   0.00034   3.13594
   D116      -3.09110  -0.00018   0.00000  -0.00560  -0.00559  -3.09669
   D117       0.04358  -0.00022   0.00000  -0.00646  -0.00645   0.03713
   D118      -0.00970   0.00015   0.00000   0.00357   0.00357  -0.00612
   D119       3.13347   0.00011   0.00000   0.00266   0.00266   3.13613
   D120       3.13907  -0.00005   0.00000  -0.00072  -0.00071   3.13836
   D121      -0.00094  -0.00009   0.00000  -0.00163  -0.00162  -0.00256
         Item               Value     Threshold  Converged?
 Maximum Force            0.011565     0.000450     NO 
 RMS     Force            0.002001     0.000300     NO 
 Maximum Displacement     0.424328     0.001800     NO 
 RMS     Displacement     0.091823     0.001200     NO 
 Predicted change in Energy=-3.631165D-03
 Lowest energy point so far.  Saving SCF results.
 GradGradGradGradGradGradGradGradGradGradGradGradGradGradGradGradGradGrad

 Leave Link  103 at Tue Apr 15 02:52:17 2025, MaxMem= 16106127360 cpu:               4.6 elap:               0.3
 (Enter /cm/shared/apps/Gaussian/g16-C01/g16/l202.exe)
                          Input orientation:                          
 ---------------------------------------------------------------------
 Center     Atomic      Atomic             Coordinates (Angstroms)
 Number     Number       Type             X           Y           Z
 ---------------------------------------------------------------------
      1          6           0        2.129073    0.122970    0.862817
      2          8           0        3.663294   -0.092587    0.767070
      3          6           0        1.600782   -0.326620   -0.497057
      4          1           0        2.118372    0.230483   -1.285431
      5          9           0        1.864656   -1.666602   -0.709919
      6          6           0        0.118142   -0.055281   -0.519770
      7          6           0       -0.773513   -1.057771   -0.375842
      8          7           0       -0.203580    1.272484   -0.682125
      9          1           0       -1.133084    1.460054   -1.031804
     10          6           0        0.680097    2.359900   -0.715347
     11          6           0        2.274212    4.655140   -0.805437
     12          6           0        1.830840    2.425233    0.109718
     13          6           0        0.349040    3.436932   -1.542538
     14          6           0        1.127280    4.584075   -1.592135
     15          6           0        2.609426    3.593117    0.020393
     16          1           0       -0.547325    3.360045   -2.154398
     17          1           0        0.843869    5.406541   -2.242328
     18          1           0        3.493138    3.650355    0.650862
     19          1           0        2.906813    5.538267   -0.832521
     20          7           0        2.180522    1.496916    1.077816
     21          1           0        3.589941    0.937958    1.059566
     22          1           0        4.023753   -0.647566    1.481037
     23          6           0        1.613133   -0.713765    2.014318
     24          6           0        0.509064   -2.225276    4.083551
     25          6           0        0.706998   -0.135912    2.899656
     26          6           0        1.967238   -2.054090    2.171516
     27          6           0        1.419071   -2.804312    3.204796
     28          6           0        0.154055   -0.889472    3.928247
     29          1           0        0.437349    0.906776    2.767828
     30          1           0        2.675129   -2.515791    1.489972
     31          1           0        1.704108   -3.845894    3.321837
     32          1           0       -0.554618   -0.429984    4.611239
     33          1           0        0.079392   -2.813943    4.889180
     34          6           0       -2.232281   -0.947072   -0.295241
     35          6           0       -5.068244   -0.858234   -0.143148
     36          6           0       -2.896860    0.144526    0.279700
     37          6           0       -3.024582   -2.004938   -0.769226
     38          6           0       -4.407586   -1.959111   -0.697823
     39          6           0       -4.285335    0.183924    0.350713
     40          1           0       -2.326873    0.960176    0.715629
     41          1           0       -2.538233   -2.875513   -1.203184
     42          1           0       -4.990377   -2.794780   -1.079526
     43          1           0       -4.767391    1.044741    0.808575
     44          6           0       -6.570019   -0.816748   -0.080801
     45          1           0       -6.921155    0.087602    0.423924
     46          1           0       -6.963918   -1.685711    0.458446
     47          1           0       -7.002809   -0.835223   -1.087858
     48          1           0       -0.369904   -2.064442   -0.363741
 ---------------------------------------------------------------------
                    Distance matrix (angstroms):
                    1          2          3          4          5
     1  C    0.000000
     2  O    1.552245   0.000000
     3  C    1.526591   2.430379   0.000000
     4  H    2.150964   2.589192   1.095352   0.000000
     5  F    2.397079   2.809647   1.382205   1.998629   0.000000
     6  C    2.446868   3.771664   1.507436   2.160745   2.383867
     7  C    3.369486   4.682210   2.487279   3.293927   2.728043
     8  N    3.024814   4.349287   2.418080   2.615570   3.593967
     9  H    4.002381   5.352745   3.309409   3.485418   4.343505
    10  C    3.097416   4.136631   2.848281   2.632119   4.197133
    11  C    4.831635   5.190688   5.036520   4.453344   6.335715
    12  C    2.440597   3.182675   2.827330   2.616494   4.173256
    13  C    4.465041   5.364334   4.101733   3.671234   5.388544
    14  C    5.189589   5.819655   5.053546   4.475499   6.355548
    15  C    3.603101   3.905455   4.080374   3.640551   5.362152
    16  H    5.171590   6.179397   4.577405   4.201809   5.759457
    17  H    6.261772   6.873576   6.040532   5.415864   7.308874
    18  H    3.787881   3.748609   4.551380   4.163500   5.724833
    19  H    5.727520   5.902328   6.017902   5.385103   7.280883
    20  N    1.391617   2.195836   2.478226   2.681911   3.647411
    21  H    1.684354   1.073759   2.824709   2.857454   3.590462
    22  H    2.136757   0.973489   3.144304   3.472001   3.240436
    23  C    1.514026   2.478841   2.541070   3.469181   2.897004
    24  C    4.302536   5.049413   5.077274   6.119362   5.012694
    25  C    2.497605   3.645475   3.517510   4.431836   4.088057
    26  C    2.545285   2.948994   3.199956   4.146395   2.909181
    27  C    3.815488   4.281647   4.458216   5.464535   4.100966
    28  C    3.784520   4.789867   4.689684   5.682893   5.004265
    29  H    2.665586   3.925363   3.678901   4.439833   4.555678
    30  H    2.766688   2.714954   3.145628   3.943965   2.493494
    31  H    4.688204   4.944952   5.194219   6.165661   4.585863
    32  H    4.643126   5.716839   5.545369   6.507826   5.974682
    33  H    5.388715   6.102616   6.124782   7.179958   5.987777
    34  C    4.637618   6.051153   3.888196   4.614683   4.180260
    35  C    7.333219   8.812177   6.699536   7.357824   7.002841
    36  C    5.059693   6.582504   4.588476   5.254481   5.189562
    37  C    5.809623   7.123551   4.927963   5.631479   4.901289
    38  C    7.035522   8.412427   6.229432   6.908527   6.279070
    39  C    6.435107   7.964328   5.968731   6.609584   6.509360
    40  H    4.536302   6.082192   4.307311   4.929188   5.147918
    41  H    5.919714   7.077112   4.911916   5.598031   4.592408
    42  H    7.935524   9.251907   7.062186   7.728449   6.957073
    43  H    6.958004   8.507155   6.643714   7.243039   7.324019
    44  C    8.800437  10.293881   8.196066   8.833797   8.500693
    45  H    9.060933  10.591542   8.581562   9.200835   9.030687
    46  H    9.279942  10.750392   8.724345   9.444623   8.905569
    47  H    9.386935  10.851637   8.638837   9.185353   8.914368
    48  H    3.540354   4.629646   2.630856   3.508235   2.295947
                    6          7          8          9         10
     6  C    0.000000
     7  C    1.349353   0.000000
     8  N    1.375800   2.418414   0.000000
     9  H    2.030760   2.626599   1.010661   0.000000
    10  C    2.487397   3.729440   1.401593   2.048779   0.000000
    11  C    5.188285   6.489263   4.194880   4.676482   2.795969
    12  C    3.079373   4.376042   2.468747   3.319561   1.417466
    13  C    3.646220   4.777412   2.393853   2.523011   1.397799
    14  C    4.867437   6.076414   3.683197   3.896501   2.432218
    15  C    4.450739   5.764724   3.713741   4.434349   2.405087
    16  H    3.844386   4.767758   2.577529   2.283264   2.139561
    17  H    5.772814   6.920045   4.541124   4.576949   3.411819
    18  H    5.147107   6.436217   4.593131   5.388016   3.383046
    19  H    6.257977   7.567105   5.281483   5.743892   3.882526
    20  N    3.035622   4.167238   2.971818   3.928338   2.492278
    21  H    3.941346   5.008300   4.187624   5.191664   3.693159
    22  H    4.428072   5.160429   5.122129   6.111415   5.004896
    23  C    3.014996   3.395186   3.810045   4.641773   4.215334
    24  C    5.104141   4.784794   5.954314   6.514995   6.639466
    25  C    3.470695   3.710879   3.954983   4.624866   4.392954
    26  C    3.828500   3.872131   4.890993   5.676484   5.428998
    27  C    4.808532   4.547395   5.861862   6.530475   6.525542
    28  C    4.525706   4.406120   5.104654   5.637296   5.691933
    29  H    3.440312   3.899782   3.527990   4.148443   3.781931
    30  H    4.078156   4.183326   5.230297   6.055509   5.711038
    31  H    5.625120   5.252148   6.772650   7.426771   7.473910
    32  H    5.188473   5.031203   5.571474   5.979197   6.138443
    33  H    6.071940   5.615340   6.915085   7.402378   7.651158
    34  C    2.523925   1.465181   3.031788   2.746819   4.426567
    35  C    5.261671   4.305656   5.338109   4.652919   6.612656
    36  C    3.125590   2.526629   3.074272   2.561554   4.323496
    37  C    3.706765   2.473699   4.325174   3.956372   5.725326
    38  C    4.913094   3.758001   5.302558   4.746009   6.673731
    39  C    4.495061   3.795073   4.348844   3.671042   5.525113
    40  H    2.921551   2.770622   2.561176   2.174518   3.612310
    41  H    3.934094   2.665129   4.788318   4.560806   6.164834
    42  H    5.823672   4.614576   6.293965   5.743222   7.671873
    43  H    5.181021   4.666311   4.806498   4.094834   5.807504
    44  C    6.745668   5.809012   6.727409   5.970636   7.940902
    45  H    7.103709   6.304364   6.910362   6.124094   8.015005
    46  H    7.332857   6.277854   7.466859   6.790825   8.727871
    47  H    7.186027   6.273804   7.129976   6.302786   8.329143
    48  H    2.073466   1.084635   3.356204   3.667537   4.560804
                   11         12         13         14         15
    11  C    0.000000
    12  C    2.450831   0.000000
    13  C    2.394501   2.439101   0.000000
    14  C    1.392622   2.837586   1.387103   0.000000
    15  C    1.386454   1.406459   2.752543   2.403955   0.000000
    16  H    3.384972   3.414053   1.088005   2.149114   3.840457
    17  H    2.162208   3.923573   2.148004   1.086059   3.394938
    18  H    2.148530   2.134712   3.839519   3.391187   1.087067
    19  H    1.086660   3.425859   3.385548   2.157367   2.144647
    20  N    3.678287   1.386097   3.739551   4.215270   2.386663
    21  H    4.361974   2.491713   4.849665   5.137157   3.015155
    22  H    6.033866   4.016401   6.271255   6.723392   4.702892
    23  C    6.100261   3.678071   5.610476   6.427259   4.849492
    24  C    8.623112   6.258248   7.983676   8.886105   7.400978
    25  C    6.256041   3.950473   5.711955   6.529249   5.080851
    26  C    7.346445   4.932946   6.823788   7.676967   6.077062
    27  C    8.512148   6.090748   7.914245   8.813850   7.244617
    28  C    7.592466   5.327292   6.977484   7.834634   6.433799
    29  H    5.494772   3.363492   4.998874   5.745242   4.413926
    30  H    7.540019   5.199197   7.074018   7.893245   6.283529
    31  H    9.467153   7.047042   8.862161   9.774672   8.188896
    32  H    7.949914   5.840065   7.323838   8.151773   6.875491
    33  H    9.645366   7.304779   8.972912   9.891217   8.435436
    34  C    7.207881   5.295789   5.238173   6.600164   6.644928
    35  C    9.205845   7.644767   7.053631   8.372742   8.876254
    36  C    6.947167   5.251824   4.969542   6.277504   6.502245
    37  C    8.510885   6.631295   6.449285   7.831362   7.981463
    38  C    9.402464   7.667630   7.242673   8.616717   8.976721
    39  C    8.022226   6.518369   5.970250   7.241021   7.698665
    40  H    6.093963   4.449730   4.288840   5.512675   5.637622
    41  H    8.945868   6.993598   6.949710   8.320620   8.356955
    42  H   10.409163   8.671323   8.219367   9.598750   9.988596
    43  H    8.076149   6.777227   6.117857   7.282681   7.844289
    44  C   10.425310   9.006729   8.252506   9.523730  10.184270
    45  H   10.340624   9.064251   8.242616   9.437164  10.162846
    46  H   11.275940   9.714383   9.150124  10.439472  10.941062
    47  H   10.783643   9.492003   8.515147   9.783733  10.641122
    48  H    7.234585   5.022411   5.671998   6.924831   6.405617
                   16         17         18         19         20
    16  H    0.000000
    17  H    2.476146   0.000000
    18  H    4.927383   4.298065   0.000000
    19  H    4.292211   2.502128   2.471521   0.000000
    20  N    4.621645   5.300487   2.557841   4.528731   0.000000
    21  H    5.771744   6.197713   2.744723   5.020906   1.516321
    22  H    7.083225   7.786354   4.409406   6.698107   2.856377
    23  C    6.216245   7.494595   4.943579   6.990422   2.466997
    24  C    8.439417   9.918340   7.430417   9.496819   5.067832
    25  C    6.272041   7.561582   5.211092   7.138953   2.855959
    26  C    7.372205   8.740995   6.097660   8.218937   3.721735
    27  C    8.401605   9.870164   7.244796   9.386796   4.858438
    28  C    7.453113   8.842602   6.519261   8.459221   4.233955
    29  H    5.587165   6.746466   4.620240   6.364863   2.498611
    30  H    7.628308   8.946895   6.276512   8.385434   4.064028
    31  H    9.326502  10.830858   8.156499  10.332844   5.814483
    32  H    7.754882   9.110003   6.979834   8.788404   4.866108
    33  H    9.387379  10.909591   8.450098  10.511498   6.125745
    34  C    4.984656   7.322721   7.403504   8.292079   5.227924
    35  C    6.502131   8.866061   9.708506  10.246560   7.718944
    36  C    4.667408   6.931267   7.297991   8.000755   5.314673
    37  C    6.069476   8.489108   8.745265   9.596113   6.539698
    38  C    6.731764   9.176933   9.782970  10.475173   7.648541
    39  C    5.507816   7.765843   8.521202   9.044115   6.637766
    40  H    4.142851   6.210738   6.412004   7.123704   4.553666
    41  H    6.614431   9.006156   9.077548  10.028839   6.825521
    42  H    7.666676  10.131742  10.793704  11.483305   8.631023
    43  H    5.652326   7.734309   8.663166   9.043140   6.967815
    44  C    7.616971   9.918027  11.034377  11.435106   9.125097
    45  H    7.614613   9.782413  11.009188  11.308287   9.233323
    46  H    8.570838  10.888331  11.741408  12.299747   9.702243
    47  H    7.772455  10.092709  11.545929  11.785040   9.719186
    48  H    5.715154   7.798584   6.972189   8.292033   4.611510
                   21         22         23         24         25
    21  H    0.000000
    22  H    1.696973   0.000000
    23  C    2.747273   2.469789   0.000000
    24  C    5.351854   4.649224   2.790225   0.000000
    25  C    3.584758   3.643505   1.392414   2.409611   0.000000
    26  C    3.580775   2.585406   1.395197   2.410696   2.407862
    27  C    4.829004   3.795690   2.413563   1.391261   2.778582
    28  C    4.834681   4.584966   2.413069   1.390871   1.389819
    29  H    3.585801   4.115106   2.139251   3.397943   1.085029
    30  H    3.598682   2.304156   2.156403   3.391590   3.394786
    31  H    5.617782   4.358738   3.395307   2.152845   3.864768
    32  H    5.626990   5.550404   3.394653   2.152429   2.146548
    33  H    6.408328   5.645052   3.876589   1.086364   3.394693
    34  C    6.267943   6.510210   4.491738   5.321898   4.416413
    35  C    8.923956   9.238331   7.022559   7.130228   6.567634
    36  C    6.581512   7.068628   4.907708   5.628993   4.464370
    37  C    7.467063   7.522311   5.560903   6.007049   5.556855
    38  C    8.685728   8.806535   6.719796   6.863368   6.513438
    39  C    7.942985   8.426740   6.193977   6.536405   5.614516
    40  H    5.926843   6.595539   4.473513   5.434385   3.895607
    41  H    7.564200   7.431585   5.679729   6.136643   5.905102
    42  H    9.598484   9.613613   7.583458   7.564757   7.440668
    43  H    8.361782   8.977768   6.727351   7.018508   5.977917
    44  C   10.373245  10.709620   8.447728   8.333018   7.893138
    45  H   10.564577  11.020389   8.718120   8.599443   8.022962
    46  H   10.891690  11.083878   8.771044   8.323339   8.197824
    47  H   10.952714  11.323405   9.158204   9.225180   8.708067
    48  H    5.169195   4.971415   3.378155   4.536172   3.940647
                   26         27         28         29         30
    26  C    0.000000
    27  C    1.389600   0.000000
    28  C    2.780301   2.406296   0.000000
    29  H    3.385687   3.863534   2.157159   0.000000
    30  H    1.085715   2.145121   3.865994   4.284220   0.000000
    31  H    2.145469   1.086203   3.392761   4.949694   2.463287
    32  H    3.866488   3.392782   1.086197   2.483765   4.952188
    33  H    3.395150   2.152205   2.152337   4.297908   4.287349
    34  C    4.994631   5.388133   4.851368   4.466103   5.452572
    35  C    7.502383   7.555211   6.621906   6.473067   8.085444
    36  C    5.663244   5.989916   4.867148   4.229510   6.291987
    37  C    5.793845   6.014807   5.780506   5.742281   6.152370
    38  C    6.991460   7.063621   6.584316   6.610404   7.433787
    39  C    6.886124   7.043834   5.801648   5.354317   7.552115
    40  H    5.444704   5.865102   4.460619   3.443152   6.140194
    41  H    5.688814   5.924156   6.125713   6.239290   5.878915
    42  H    7.715329   7.709509   7.427864   7.613400   8.089508
    43  H    7.537612   7.670033   6.139557   5.563005   8.278454
    44  C    8.915644   8.864035   7.828852   7.758121   9.530311
    45  H    9.308300   9.255042   7.955725   7.766113  10.000139
    46  H    9.101420   8.892031   7.958584   8.175145   9.729558
    47  H    9.621377   9.655686   8.739849   8.559021  10.155393
    48  H    3.448168   4.059840   4.480653   4.391642   3.593354
                   31         32         33         34         35
    31  H    0.000000
    32  H    4.293349   0.000000
    33  H    2.482175   2.482434   0.000000
    34  C    6.081249   5.211092   5.975556   0.000000
    35  C    8.172942   6.569658   7.459710   2.841427   0.000000
    36  C    6.807860   4.957659   6.233612   1.401359   2.428835
    37  C    6.518161   6.126222   6.504360   1.404095   2.425584
    38  C    7.554497   6.735705   7.216530   2.432745   1.398593
    39  C    7.806436   5.696246   6.973932   2.431345   1.393893
    40  H    6.792601   4.499912   6.119854   2.160648   3.399886
    41  H    6.278130   6.612326   6.631188   2.153335   3.405003
    42  H    8.080406   7.592958   7.831243   3.411190   2.152458
    43  H    8.492061   5.863661   7.418361   3.407713   2.148861
    44  C    9.445361   7.638709   8.538393   4.344990   1.503641
    45  H    9.912893   7.637689   8.795745   4.855233   2.156260
    46  H    9.380835   7.739616   8.397173   4.847888   2.154115
    47  H   10.213714   8.615283   9.476175   4.837219   2.153033
    48  H    4.588963   5.239847   5.325110   2.172938   4.855718
                   36         37         38         39         40
    36  C    0.000000
    37  C    2.395152   0.000000
    38  C    2.768237   1.385604   0.000000
    39  C    1.390849   2.763128   2.388927   0.000000
    40  H    1.086371   3.388730   3.853498   2.138061   0.000000
    41  H    3.383518   1.087546   2.142350   3.850599   4.294068
    42  H    3.856142   2.141142   1.087973   3.378660   4.941308
    43  H    2.142191   3.850633   3.379619   1.087668   2.443751
    44  C    3.813937   3.802084   2.522266   2.531270   4.668624
    45  H    4.027281   4.581005   3.430070   2.638595   4.685499
    46  H    4.463483   4.138532   2.818960   3.268325   5.345002
    47  H    4.437223   4.158852   2.854896   3.239261   5.323570
    48  H    3.417464   2.686127   4.052849   4.571236   3.760728
                   41         42         43         44         45
    41  H    0.000000
    42  H    2.456587   0.000000
    43  H    4.938087   4.284457   0.000000
    44  C    4.664070   2.721273   2.739635   0.000000
    45  H    5.535118   3.781057   2.388047   1.093569   0.000000
    46  H    4.874764   2.736833   3.521746   1.095920   1.774165
    47  H    4.910042   2.808881   3.482502   1.096273   1.773065
    48  H    2.462550   4.732284   5.511736   6.330737   6.940504
                   46         47         48
    46  H    0.000000
    47  H    1.765192   0.000000
    48  H    6.655858   6.784597   0.000000
 Stoichiometry    C23H21FN2O
 Framework group  C1[X(C23H21FN2O)]
 Deg. of freedom   138
 Full point group                 C1      NOp   1
 RotChk:  IX=0 Diff= 7.41D-02
 Largest Abelian subgroup         C1      NOp   1
 Largest concise Abelian subgroup C1      NOp   1
                         Standard orientation:                         
 ---------------------------------------------------------------------
 Center     Atomic      Atomic             Coordinates (Angstroms)
 Number     Number       Type             X           Y           Z
 ---------------------------------------------------------------------
      1          6           0        2.024378    0.963990    0.278263
      2          8           0        3.340433    1.535052    0.871014
      3          6           0        1.314269    0.336545    1.475150
      4          1           0        1.984040   -0.388094    1.950652
      5          9           0        1.013322    1.292871    2.426655
      6          6           0        0.063701   -0.330485    0.961815
      7          6           0       -1.148743    0.232887    1.144420
      8          7           0        0.293937   -1.516817    0.304218
      9          1           0       -0.494575   -2.146111    0.243611
     10          6           0        1.536791   -2.080738   -0.014793
     11          6           0        3.911100   -3.365231   -0.742926
     12          6           0        2.645284   -1.292558   -0.413823
     13          6           0        1.635550   -3.475014   -0.005732
     14          6           0        2.805120   -4.125312   -0.370795
     15          6           0        3.822099   -1.981716   -0.757765
     16          1           0        0.762763   -4.051329    0.294030
     17          1           0        2.851869   -5.210276   -0.356948
     18          1           0        4.676082   -1.383569   -1.065417
     19          1           0        4.842536   -3.849133   -1.024165
     20          7           0        2.627826    0.079399   -0.610526
     21          1           0        3.694999    0.915009    0.069274
     22          1           0        3.473322    2.481119    0.683987
     23          6           0        1.256814    2.112599   -0.341266
     24          6           0       -0.287730    4.128756   -1.496624
     25          6           0        0.687899    1.927855   -1.598653
     26          6           0        1.051049    3.315120    0.335621
     27          6           0        0.284485    4.319449   -0.242905
     28          6           0       -0.084533    2.930458   -2.172877
     29          1           0        0.852980    0.988508   -2.116016
     30          1           0        1.491738    3.473088    1.315222
     31          1           0        0.133438    5.253916    0.289817
     32          1           0       -0.526774    2.774762   -3.152676
     33          1           0       -0.888982    4.913911   -1.946306
     34          6           0       -2.438092   -0.245786    0.639241
     35          6           0       -4.995340   -1.084606   -0.272118
     36          6           0       -2.591074   -0.924450   -0.577238
     37          6           0       -3.602784    0.024339    1.375452
     38          6           0       -4.848962   -0.388231    0.931916
     39          6           0       -3.844847   -1.334108   -1.018479
     40          1           0       -1.728118   -1.103551   -1.212401
     41          1           0       -3.519939    0.566821    2.314391
     42          1           0       -5.729792   -0.166038    1.530627
     43          1           0       -3.926841   -1.853875   -1.970393
     44          6           0       -6.352365   -1.535387   -0.737106
     45          1           0       -6.295429   -2.020227   -1.715668
     46          1           0       -7.041953   -0.687091   -0.813940
     47          1           0       -6.790666   -2.247781   -0.028445
     48          1           0       -1.180810    1.115340    1.774245
 ---------------------------------------------------------------------
 Rotational constants (GHZ):           0.2352873           0.1536949           0.1103378
 Leave Link  202 at Tue Apr 15 02:52:17 2025, MaxMem= 16106127360 cpu:               0.3 elap:               0.0
 (Enter /cm/shared/apps/Gaussian/g16-C01/g16/l301.exe)
 Basis read from rwf:  (5D, 7F)
 No pseudopotential information found on rwf file.
 There are   864 symmetry adapted cartesian basis functions of A   symmetry.
 There are   810 symmetry adapted basis functions of A   symmetry.
   810 basis functions,  1203 primitive gaussians,   864 cartesian basis functions
    95 alpha electrons       95 beta electrons
       nuclear repulsion energy      2423.7608694959 Hartrees.
 IExCor= 4639 DFT=T Ex+Corr=wB97XD ExCW=0 ScaHFX=  1.000000
 ScaDFX=  1.000000  1.000000  1.000000  1.000000 ScalE2=  1.000000  1.000000
 IRadAn=      5 IRanWt=     -1 IRanGd=            0 ICorTp=0 IEmpDi=121
 HFx  wShort=  0.000000 wLong=  0.200000 cFull=  0.222036 cShort=  0.000000 cLong=  0.777964
 DFx  wShort=  0.000000 wLong=  0.200000 cFull=  0.000000 cShort=  0.000000 cLong=  1.000000
 NAtoms=   48 NActive=   48 NUniq=   48 SFac= 1.00D+00 NAtFMM=   60 NAOKFM=F Big=F
 Integral buffers will be    131072 words long.
 Raffenetti 2 integral format.
 Two-electron integral symmetry is turned on.
 R6Disp:  Grimme-D2 Dispersion energy=       -0.0399824918 Hartrees.
 Nuclear repulsion after empirical dispersion term =     2423.7208870040 Hartrees.
 No density basis found on file    724.
 ------------------------------------------------------------------------------
 Polarizable Continuum Model (PCM)
 =================================
 Model                : PCM.
 Atomic radii         : SMD-Coulomb.
 Polarization charges : Total charges.
 Charge compensation  : None.
 Solution method      : Matrix inversion.
 Cavity type          : VdW (van der Waals Surface) (Alpha=1.000).
 Cavity algorithm     : GePol (No added spheres)
                        Default sphere list used, NSphG=   48.
                        Lebedev-Laikov grids with approx.  5.0 points / Ang**2.
                        Smoothing algorithm: York/Karplus (Gamma=1.0000).
                        Polarization charges: spherical gaussians, with
                                              point-specific exponents (IZeta= 3).
                        Self-potential: point-specific (ISelfS= 7).
                        Self-field    : sphere-specific E.n sum rule (ISelfD= 2).
 1st derivatives      : Analytical E(r).r(x)/FMM algorithm (CHGder, D1EAlg=3).
                        Cavity 1st derivative terms included.
 Solvent              : Ethanol, Eps=  24.852000 Eps(inf)=   1.852593
 ------------------------------------------------------------------------------
 GePol: Number of generator spheres                  =      48
 GePol: Total number of spheres                      =      48
 GePol: Number of exposed spheres                    =      48 (100.00%)
 GePol: Number of points                             =    3418
 GePol: Average weight of points                     =       0.11
 GePol: Minimum weight of points                     =   0.43D-11
 GePol: Maximum weight of points                     =    0.21501
 GePol: Number of points with low weight             =     213
 GePol: Fraction of low-weight points (<1% of avg)   =       6.23%
 GePol: Cavity surface area                          =    379.229 Ang**2
 GePol: Cavity volume                                =    367.565 Ang**3
 ------------------------------------------------------------------------------
 Atomic radii for non-electrostatic terms: SMD-CDS.
 ------------------------------------------------------------------------------
 PCM non-electrostatic energy =        -0.0044640867 Hartrees.
 Nuclear repulsion after PCM non-electrostatic terms =     2423.7164229173 Hartrees.
 Leave Link  301 at Tue Apr 15 02:52:17 2025, MaxMem= 16106127360 cpu:               0.3 elap:               0.1
 (Enter /cm/shared/apps/Gaussian/g16-C01/g16/l302.exe)
 NPDir=0 NMtPBC=     1 NCelOv=     1 NCel=       1 NClECP=     1 NCelD=      1
         NCelK=      1 NCelE2=     1 NClLst=     1 CellRange=     0.0.
 One-electron integrals computed using PRISM.
 One-electron integral symmetry used in STVInt
 NBasis=   810 RedAO= T EigKep=  1.21D-06  NBF=   810
 NBsUse=   803 1.00D-06 EigRej=  9.07D-07 NBFU=   803
 Precomputing XC quadrature grid using
 IXCGrd= 4 IRadAn=           5 IRanWt=          -1 IRanGd=           0 AccXCQ= 0.00D+00.
 Generated NRdTot=       0 NPtTot=           0 NUsed=           0 NTot=          32
 NSgBfM=   856   856   856   856   856 MxSgAt=    48 MxSgA2=    48.
 Leave Link  302 at Tue Apr 15 02:52:20 2025, MaxMem= 16106127360 cpu:              30.0 elap:               2.5
 (Enter /cm/shared/apps/Gaussian/g16-C01/g16/l303.exe)
 DipDrv:  MaxL=1.
 Leave Link  303 at Tue Apr 15 02:52:20 2025, MaxMem= 16106127360 cpu:               0.9 elap:               0.2
 (Enter /cm/shared/apps/Gaussian/g16-C01/g16/l401.exe)
 Initial guess from the checkpoint file:  "4_to_5_TS2.chk"
 B after Tr=     0.000000   -0.000000    0.000000
         Rot=    0.999647    0.003924   -0.004032   -0.025949 Ang=   3.04 deg.
 Guess basis will be translated and rotated to current coordinates.
 JPrj=2 DoOrth=T DoCkMO=T.
 Generating alternative initial guess.
 ExpMin= 2.65D-02 ExpMax= 2.93D+03 ExpMxC= 4.41D+02 IAcc=3 IRadAn=         5 AccDes= 0.00D+00
 Harris functional with IExCor= 4639 and IRadAn=       5 diagonalized for initial guess.
 HarFok:  IExCor= 4639 AccDes= 0.00D+00 IRadAn=         5 IDoV= 1 UseB2=F ITyADJ=14
 ICtDFT=  3500011 ScaDFX=  1.000000  1.000000  1.000000  1.000000
 FoFCou: FMM=F IPFlag=           0 FMFlag=      100000 FMFlg1=           0
         NFxFlg=           0 DoJE=T BraDBF=F KetDBF=T FulRan=T
         wScrn=  0.000000 ICntrl=       500 IOpCl=  0 I1Cent=   200000004 NGrid=           0
         NMat0=    1 NMatS0=      1 NMatT0=    0 NMatD0=    1 NMtDS0=    0 NMtDT0=    0
 Petite list used in FoFCou.
 Harris En= -1122.24794621625    
 Leave Link  401 at Tue Apr 15 02:52:31 2025, MaxMem= 16106127360 cpu:             295.4 elap:              10.8
 (Enter /cm/shared/apps/Gaussian/g16-C01/g16/l502.exe)
 Integral symmetry usage will be decided dynamically.
 Closed shell SCF:
 Using DIIS extrapolation, IDIIS=  1040.
 NGot= 16106127360 LenX= 16104590708 LenY= 16103843348
 Requested convergence on RMS density matrix=1.00D-08 within 128 cycles.
 Requested convergence on MAX density matrix=1.00D-06.
 Requested convergence on             energy=1.00D-06.
 No special actions if energy rises.
 Fock matrices will be formed incrementally for  20 cycles.

 Cycle   1  Pass 1  IDiag  1:
 FoFJK:  IHMeth= 1 ICntrl=       0 DoSepK=T KAlg= 0 I1Cent=           0 FoldK=F
 IRaf=         1 NMat=       1 IRICut=       1 DoRegI=T DoRafI=F ISym2E= 0 IDoP0=0 IntGTp=1.
 FoFCou: FMM=F IPFlag=           0 FMFlag=      100000 FMFlg1=           0
         NFxFlg=           0 DoJE=T BraDBF=F KetDBF=F FulRan=T
         wScrn=  0.000000 ICntrl=       500 IOpCl=  0 I1Cent=           0 NGrid=           0
         NMat0=    1 NMatS0=      1 NMatT0=    0 NMatD0=    1 NMtDS0=    0 NMtDT0=    0
 Symmetry not used in FoFCou.
 Inv3:  Mode=1 IEnd=    35048172.
 Iteration    1 A*A^-1 deviation from unit magnitude is 4.44D-15 for   3384.
 Iteration    1 A*A^-1 deviation from orthogonality  is 4.57D-15 for   2267   1954.
 Iteration    1 A^-1*A deviation from unit magnitude is 4.66D-15 for   3384.
 Iteration    1 A^-1*A deviation from orthogonality  is 2.22D-12 for   3356   3327.
 E= -1172.92924076480    
 DIIS: error= 8.61D-03 at cycle   1 NSaved=   1.
 NSaved= 1 IEnMin= 1 EnMin= -1172.92924076480     IErMin= 1 ErrMin= 8.61D-03
 ErrMax= 8.61D-03  0.00D+00 EMaxC= 1.00D-01 BMatC= 1.19D-01 BMatP= 1.19D-01
 IDIUse=3 WtCom= 9.14D-01 WtEn= 8.61D-02
 Coeff-Com:  0.100D+01
 Coeff-En:   0.100D+01
 Coeff:      0.100D+01
 Gap=     0.476 Goal=   None    Shift=    0.000
 GapD=    0.476 DampG=2.000 DampE=1.000 DampFc=2.0000 IDamp=-1.
 RMSDP=1.30D-02 MaxDP=1.09D+00              OVMax= 5.42D-02

 Cycle   2  Pass 1  IDiag  1:
 RMSU=  1.30D-02    CP:  9.99D-01
 E= -1173.04478624728     Delta-E=       -0.115545482479 Rises=F Damp=F
 DIIS: error= 1.22D-03 at cycle   2 NSaved=   2.
 NSaved= 2 IEnMin= 2 EnMin= -1173.04478624728     IErMin= 2 ErrMin= 1.22D-03
 ErrMax= 1.22D-03  0.00D+00 EMaxC= 1.00D-01 BMatC= 2.41D-03 BMatP= 1.19D-01
 IDIUse=3 WtCom= 9.88D-01 WtEn= 1.22D-02
 Coeff-Com: -0.517D-01 0.105D+01
 Coeff-En:   0.000D+00 0.100D+01
 Coeff:     -0.511D-01 0.105D+01
 Gap=     0.275 Goal=   None    Shift=    0.000
 RMSDP=2.43D-03 MaxDP=1.91D-01 DE=-1.16D-01 OVMax= 1.96D-02

 Cycle   3  Pass 1  IDiag  1:
 RMSU=  1.76D-03    CP:  1.01D+00  1.12D+00
 E= -1173.04944855116     Delta-E=       -0.004662303882 Rises=F Damp=F
 DIIS: error= 4.88D-04 at cycle   3 NSaved=   3.
 NSaved= 3 IEnMin= 3 EnMin= -1173.04944855116     IErMin= 3 ErrMin= 4.88D-04
 ErrMax= 4.88D-04  0.00D+00 EMaxC= 1.00D-01 BMatC= 1.21D-03 BMatP= 2.41D-03
 IDIUse=3 WtCom= 9.95D-01 WtEn= 4.88D-03
 Coeff-Com: -0.350D-01 0.434D+00 0.601D+00
 Coeff-En:   0.000D+00 0.000D+00 0.100D+01
 Coeff:     -0.348D-01 0.432D+00 0.603D+00
 Gap=     0.274 Goal=   None    Shift=    0.000
 RMSDP=5.97D-04 MaxDP=4.27D-02 DE=-4.66D-03 OVMax= 7.85D-03

 Cycle   4  Pass 1  IDiag  1:
 RMSU=  5.88D-04    CP:  1.01D+00  1.13D+00  1.01D+00
 E= -1173.05061809894     Delta-E=       -0.001169547782 Rises=F Damp=F
 DIIS: error= 2.22D-04 at cycle   4 NSaved=   4.
 NSaved= 4 IEnMin= 4 EnMin= -1173.05061809894     IErMin= 4 ErrMin= 2.22D-04
 ErrMax= 2.22D-04  0.00D+00 EMaxC= 1.00D-01 BMatC= 1.26D-04 BMatP= 1.21D-03
 IDIUse=3 WtCom= 9.98D-01 WtEn= 2.22D-03
 Coeff-Com:  0.168D-02-0.115D+00 0.163D+00 0.951D+00
 Coeff-En:   0.000D+00 0.000D+00 0.000D+00 0.100D+01
 Coeff:      0.167D-02-0.115D+00 0.163D+00 0.951D+00
 Gap=     0.274 Goal=   None    Shift=    0.000
 RMSDP=4.78D-04 MaxDP=6.12D-02 DE=-1.17D-03 OVMax= 5.33D-03

 Cycle   5  Pass 1  IDiag  1:
 RMSU=  2.39D-04    CP:  1.01D+00  1.14D+00  1.17D+00  1.23D+00
 E= -1173.05082489839     Delta-E=       -0.000206799449 Rises=F Damp=F
 DIIS: error= 4.81D-05 at cycle   5 NSaved=   5.
 NSaved= 5 IEnMin= 5 EnMin= -1173.05082489839     IErMin= 5 ErrMin= 4.81D-05
 ErrMax= 4.81D-05  0.00D+00 EMaxC= 1.00D-01 BMatC= 1.28D-05 BMatP= 1.26D-04
 IDIUse=1 WtCom= 1.00D+00 WtEn= 0.00D+00
 Coeff-Com:  0.289D-02-0.706D-01 0.208D-01 0.354D+00 0.693D+00
 Coeff:      0.289D-02-0.706D-01 0.208D-01 0.354D+00 0.693D+00
 Gap=     0.274 Goal=   None    Shift=    0.000
 RMSDP=1.09D-04 MaxDP=7.68D-03 DE=-2.07D-04 OVMax= 1.62D-03

 Cycle   6  Pass 1  IDiag  1:
 RMSU=  8.91D-05    CP:  1.01D+00  1.14D+00  1.20D+00  1.28D+00  9.52D-01
 E= -1173.05084492151     Delta-E=       -0.000020023116 Rises=F Damp=F
 DIIS: error= 1.71D-05 at cycle   6 NSaved=   6.
 NSaved= 6 IEnMin= 6 EnMin= -1173.05084492151     IErMin= 6 ErrMin= 1.71D-05
 ErrMax= 1.71D-05  0.00D+00 EMaxC= 1.00D-01 BMatC= 1.50D-06 BMatP= 1.28D-05
 IDIUse=1 WtCom= 1.00D+00 WtEn= 0.00D+00
 Coeff-Com:  0.408D-03 0.850D-03-0.201D-01-0.620D-01 0.173D+00 0.908D+00
 Coeff:      0.408D-03 0.850D-03-0.201D-01-0.620D-01 0.173D+00 0.908D+00
 Gap=     0.274 Goal=   None    Shift=    0.000
 RMSDP=4.87D-05 MaxDP=4.84D-03 DE=-2.00D-05 OVMax= 1.00D-03

 Cycle   7  Pass 1  IDiag  1:
 RMSU=  2.84D-05    CP:  1.01D+00  1.14D+00  1.21D+00  1.30D+00  1.06D+00
                    CP:  1.21D+00
 E= -1173.05084859960     Delta-E=       -0.000003678097 Rises=F Damp=F
 DIIS: error= 8.71D-06 at cycle   7 NSaved=   7.
 NSaved= 7 IEnMin= 7 EnMin= -1173.05084859960     IErMin= 7 ErrMin= 8.71D-06
 ErrMax= 8.71D-06  0.00D+00 EMaxC= 1.00D-01 BMatC= 2.63D-07 BMatP= 1.50D-06
 IDIUse=1 WtCom= 1.00D+00 WtEn= 0.00D+00
 Coeff-Com: -0.271D-03 0.111D-01-0.116D-01-0.778D-01-0.316D-01 0.339D+00
 Coeff-Com:  0.772D+00
 Coeff:     -0.271D-03 0.111D-01-0.116D-01-0.778D-01-0.316D-01 0.339D+00
 Coeff:      0.772D+00
 Gap=     0.274 Goal=   None    Shift=    0.000
 RMSDP=2.31D-05 MaxDP=2.89D-03 DE=-3.68D-06 OVMax= 4.49D-04

 Cycle   8  Pass 1  IDiag  1:
 RMSU=  1.18D-05    CP:  1.01D+00  1.14D+00  1.21D+00  1.32D+00  1.11D+00
                    CP:  1.28D+00  9.74D-01
 E= -1173.05084922404     Delta-E=       -0.000000624436 Rises=F Damp=F
 DIIS: error= 2.75D-06 at cycle   8 NSaved=   8.
 NSaved= 8 IEnMin= 8 EnMin= -1173.05084922404     IErMin= 8 ErrMin= 2.75D-06
 ErrMax= 2.75D-06  0.00D+00 EMaxC= 1.00D-01 BMatC= 2.72D-08 BMatP= 2.63D-07
 IDIUse=1 WtCom= 1.00D+00 WtEn= 0.00D+00
 Coeff-Com: -0.107D-03 0.232D-02-0.743D-03-0.927D-02-0.244D-01-0.424D-01
 Coeff-Com:  0.173D+00 0.902D+00
 Coeff:     -0.107D-03 0.232D-02-0.743D-03-0.927D-02-0.244D-01-0.424D-01
 Coeff:      0.173D+00 0.902D+00
 Gap=     0.274 Goal=   None    Shift=    0.000
 RMSDP=6.58D-06 MaxDP=3.83D-04 DE=-6.24D-07 OVMax= 1.98D-04

 Cycle   9  Pass 1  IDiag  1:
 RMSU=  3.83D-06    CP:  1.01D+00  1.14D+00  1.21D+00  1.32D+00  1.11D+00
                    CP:  1.31D+00  1.11D+00  1.20D+00
 E= -1173.05084931367     Delta-E=       -0.000000089628 Rises=F Damp=F
 DIIS: error= 1.15D-06 at cycle   9 NSaved=   9.
 NSaved= 9 IEnMin= 9 EnMin= -1173.05084931367     IErMin= 9 ErrMin= 1.15D-06
 ErrMax= 1.15D-06  0.00D+00 EMaxC= 1.00D-01 BMatC= 5.62D-09 BMatP= 2.72D-08
 IDIUse=1 WtCom= 1.00D+00 WtEn= 0.00D+00
 Coeff-Com:  0.138D-04-0.124D-02 0.165D-02 0.114D-01-0.103D-02-0.778D-01
 Coeff-Com: -0.804D-01 0.283D+00 0.865D+00
 Coeff:      0.138D-04-0.124D-02 0.165D-02 0.114D-01-0.103D-02-0.778D-01
 Coeff:     -0.804D-01 0.283D+00 0.865D+00
 Gap=     0.274 Goal=   None    Shift=    0.000
 RMSDP=3.22D-06 MaxDP=2.12D-04 DE=-8.96D-08 OVMax= 9.47D-05

 Cycle  10  Pass 1  IDiag  1:
 RMSU=  1.45D-06    CP:  1.01D+00  1.14D+00  1.21D+00  1.32D+00  1.11D+00
                    CP:  1.32D+00  1.17D+00  1.33D+00  1.26D+00
 E= -1173.05084933121     Delta-E=       -0.000000017542 Rises=F Damp=F
 DIIS: error= 5.13D-07 at cycle  10 NSaved=  10.
 NSaved=10 IEnMin=10 EnMin= -1173.05084933121     IErMin=10 ErrMin= 5.13D-07
 ErrMax= 5.13D-07  0.00D+00 EMaxC= 1.00D-01 BMatC= 8.16D-10 BMatP= 5.62D-09
 IDIUse=1 WtCom= 1.00D+00 WtEn= 0.00D+00
 Coeff-Com:  0.221D-04-0.786D-03 0.590D-03 0.537D-02 0.400D-02-0.187D-01
 Coeff-Com: -0.536D-01-0.592D-01 0.279D+00 0.843D+00
 Coeff:      0.221D-04-0.786D-03 0.590D-03 0.537D-02 0.400D-02-0.187D-01
 Coeff:     -0.536D-01-0.592D-01 0.279D+00 0.843D+00
 Gap=     0.274 Goal=   None    Shift=    0.000
 RMSDP=1.12D-06 MaxDP=7.64D-05 DE=-1.75D-08 OVMax= 3.29D-05

 Cycle  11  Pass 1  IDiag  1:
 RMSU=  7.36D-07    CP:  1.01D+00  1.14D+00  1.21D+00  1.32D+00  1.11D+00
                    CP:  1.32D+00  1.17D+00  1.39D+00  1.36D+00  1.07D+00
 E= -1173.05084933334     Delta-E=       -0.000000002124 Rises=F Damp=F
 DIIS: error= 1.48D-07 at cycle  11 NSaved=  11.
 NSaved=11 IEnMin=11 EnMin= -1173.05084933334     IErMin=11 ErrMin= 1.48D-07
 ErrMax= 1.48D-07  0.00D+00 EMaxC= 1.00D-01 BMatC= 6.86D-11 BMatP= 8.16D-10
 IDIUse=1 WtCom= 1.00D+00 WtEn= 0.00D+00
 Coeff-Com:  0.116D-05 0.409D-04-0.131D-03-0.550D-03 0.656D-03 0.614D-02
 Coeff-Com:  0.281D-02-0.390D-01-0.608D-01 0.108D+00 0.983D+00
 Coeff:      0.116D-05 0.409D-04-0.131D-03-0.550D-03 0.656D-03 0.614D-02
 Coeff:      0.281D-02-0.390D-01-0.608D-01 0.108D+00 0.983D+00
 Gap=     0.274 Goal=   None    Shift=    0.000
 RMSDP=3.69D-07 MaxDP=3.36D-05 DE=-2.12D-09 OVMax= 1.06D-05

 Cycle  12  Pass 1  IDiag  1:
 RMSU=  1.99D-07    CP:  1.01D+00  1.14D+00  1.21D+00  1.32D+00  1.11D+00
                    CP:  1.32D+00  1.17D+00  1.39D+00  1.40D+00  1.17D+00
                    CP:  1.28D+00
 E= -1173.05084933373     Delta-E=       -0.000000000397 Rises=F Damp=F
 DIIS: error= 5.85D-08 at cycle  12 NSaved=  12.
 NSaved=12 IEnMin=12 EnMin= -1173.05084933373     IErMin=12 ErrMin= 5.85D-08
 ErrMax= 5.85D-08  0.00D+00 EMaxC= 1.00D-01 BMatC= 2.01D-11 BMatP= 6.86D-11
 IDIUse=1 WtCom= 1.00D+00 WtEn= 0.00D+00
 Coeff-Com: -0.291D-05 0.137D-03-0.152D-03-0.105D-02-0.341D-03 0.534D-02
 Coeff-Com:  0.940D-02-0.733D-02-0.686D-01-0.824D-01 0.413D+00 0.732D+00
 Coeff:     -0.291D-05 0.137D-03-0.152D-03-0.105D-02-0.341D-03 0.534D-02
 Coeff:      0.940D-02-0.733D-02-0.686D-01-0.824D-01 0.413D+00 0.732D+00
 Gap=     0.274 Goal=   None    Shift=    0.000
 RMSDP=1.39D-07 MaxDP=1.05D-05 DE=-3.97D-10 OVMax= 3.89D-06

 Cycle  13  Pass 1  IDiag  1:
 RMSU=  8.14D-08    CP:  1.01D+00  1.14D+00  1.21D+00  1.32D+00  1.11D+00
                    CP:  1.32D+00  1.17D+00  1.39D+00  1.41D+00  1.20D+00
                    CP:  1.38D+00  1.15D+00
 E= -1173.05084933379     Delta-E=       -0.000000000057 Rises=F Damp=F
 DIIS: error= 2.42D-08 at cycle  13 NSaved=  13.
 NSaved=13 IEnMin=13 EnMin= -1173.05084933379     IErMin=13 ErrMin= 2.42D-08
 ErrMax= 2.42D-08  0.00D+00 EMaxC= 1.00D-01 BMatC= 2.49D-12 BMatP= 2.01D-11
 IDIUse=1 WtCom= 1.00D+00 WtEn= 0.00D+00
 Coeff-Com: -0.116D-05 0.404D-04-0.318D-04-0.270D-03-0.209D-03 0.892D-03
 Coeff-Com:  0.281D-02 0.304D-02-0.149D-01-0.420D-01-0.358D-02 0.243D+00
 Coeff-Com:  0.811D+00
 Coeff:     -0.116D-05 0.404D-04-0.318D-04-0.270D-03-0.209D-03 0.892D-03
 Coeff:      0.281D-02 0.304D-02-0.149D-01-0.420D-01-0.358D-02 0.243D+00
 Coeff:      0.811D+00
 Gap=     0.274 Goal=   None    Shift=    0.000
 RMSDP=6.60D-08 MaxDP=6.21D-06 DE=-5.73D-11 OVMax= 1.28D-06

 Cycle  14  Pass 1  IDiag  1:
 RMSU=  3.53D-08    CP:  1.01D+00  1.14D+00  1.21D+00  1.32D+00  1.11D+00
                    CP:  1.32D+00  1.17D+00  1.39D+00  1.41D+00  1.20D+00
                    CP:  1.42D+00  1.31D+00  1.20D+00
 E= -1173.05084933397     Delta-E=       -0.000000000182 Rises=F Damp=F
 DIIS: error= 9.02D-09 at cycle  14 NSaved=  14.
 NSaved=14 IEnMin=14 EnMin= -1173.05084933397     IErMin=14 ErrMin= 9.02D-09
 ErrMax= 9.02D-09  0.00D+00 EMaxC= 1.00D-01 BMatC= 4.61D-13 BMatP= 2.49D-12
 IDIUse=1 WtCom= 1.00D+00 WtEn= 0.00D+00
 Coeff-Com:  0.190D-06-0.133D-04 0.190D-04 0.114D-03-0.290D-05-0.770D-03
 Coeff-Com: -0.838D-03 0.266D-02 0.837D-02 0.180D-02-0.830D-01-0.525D-01
 Coeff-Com:  0.289D+00 0.835D+00
 Coeff:      0.190D-06-0.133D-04 0.190D-04 0.114D-03-0.290D-05-0.770D-03
 Coeff:     -0.838D-03 0.266D-02 0.837D-02 0.180D-02-0.830D-01-0.525D-01
 Coeff:      0.289D+00 0.835D+00
 Gap=     0.274 Goal=   None    Shift=    0.000
 RMSDP=2.78D-08 MaxDP=3.18D-06 DE=-1.82D-10 OVMax= 7.50D-07

 Cycle  15  Pass 1  IDiag  1:
 RMSU=  1.32D-08    CP:  1.01D+00  1.14D+00  1.21D+00  1.32D+00  1.11D+00
                    CP:  1.32D+00  1.17D+00  1.39D+00  1.41D+00  1.20D+00
                    CP:  1.43D+00  1.39D+00  1.34D+00  1.17D+00
 E= -1173.05084933375     Delta-E=        0.000000000216 Rises=F Damp=F
 DIIS: error= 3.64D-09 at cycle  15 NSaved=  15.
 NSaved=15 IEnMin=14 EnMin= -1173.05084933397     IErMin=15 ErrMin= 3.64D-09
 ErrMax= 3.64D-09  0.00D+00 EMaxC= 1.00D-01 BMatC= 8.05D-14 BMatP= 4.61D-13
 IDIUse=1 WtCom= 1.00D+00 WtEn= 0.00D+00
 Coeff-Com:  0.258D-06-0.116D-04 0.127D-04 0.867D-04 0.342D-04-0.430D-03
 Coeff-Com: -0.765D-03 0.453D-03 0.538D-02 0.761D-02-0.296D-01-0.601D-01
 Coeff-Com: -0.375D-01 0.310D+00 0.804D+00
 Coeff:      0.258D-06-0.116D-04 0.127D-04 0.867D-04 0.342D-04-0.430D-03
 Coeff:     -0.765D-03 0.453D-03 0.538D-02 0.761D-02-0.296D-01-0.601D-01
 Coeff:     -0.375D-01 0.310D+00 0.804D+00
 Gap=     0.274 Goal=   None    Shift=    0.000
 RMSDP=1.11D-08 MaxDP=6.06D-07 DE= 2.16D-10 OVMax= 2.57D-07

 Cycle  16  Pass 1  IDiag  1:
 RMSU=  5.57D-09    CP:  1.01D+00  1.14D+00  1.21D+00  1.32D+00  1.11D+00
                    CP:  1.32D+00  1.17D+00  1.39D+00  1.41D+00  1.20D+00
                    CP:  1.42D+00  1.41D+00  1.40D+00  1.32D+00  1.24D+00
 E= -1173.05084933363     Delta-E=        0.000000000129 Rises=F Damp=F
 DIIS: error= 1.62D-09 at cycle  16 NSaved=  16.
 NSaved=16 IEnMin=14 EnMin= -1173.05084933397     IErMin=16 ErrMin= 1.62D-09
 ErrMax= 1.62D-09  0.00D+00 EMaxC= 1.00D-01 BMatC= 8.05D-15 BMatP= 8.05D-14
 IDIUse=1 WtCom= 1.00D+00 WtEn= 0.00D+00
 Coeff-Com:  0.403D-07-0.120D-05 0.899D-06 0.679D-05 0.964D-05-0.109D-04
 Coeff-Com: -0.827D-04-0.208D-03 0.240D-03 0.178D-02 0.351D-02-0.843D-02
 Coeff-Com: -0.495D-01-0.281D-01 0.206D+00 0.875D+00
 Coeff:      0.403D-07-0.120D-05 0.899D-06 0.679D-05 0.964D-05-0.109D-04
 Coeff:     -0.827D-04-0.208D-03 0.240D-03 0.178D-02 0.351D-02-0.843D-02
 Coeff:     -0.495D-01-0.281D-01 0.206D+00 0.875D+00
 Gap=     0.274 Goal=   None    Shift=    0.000
 RMSDP=4.07D-09 MaxDP=2.71D-07 DE= 1.29D-10 OVMax= 1.01D-07

 Error on total polarization charges =  0.06866
 SCF Done:  E(RwB97XD) =  -1173.05084933     A.U. after   16 cycles
            NFock= 16  Conv=0.41D-08     -V/T= 2.0048
 KE= 1.167411481198D+03 PE=-7.580891150133D+03 EE= 2.816712396684D+03
 SMD-CDS (non-electrostatic) energy       (kcal/mol) =      -2.80
 (included in total energy above)
 Leave Link  502 at Tue Apr 15 03:11:36 2025, MaxMem= 16106127360 cpu:           43767.3 elap:            1145.3
 (Enter /cm/shared/apps/Gaussian/g16-C01/g16/l701.exe)
 ... and contract with generalized density number  0.
 Compute integral first derivatives.
 R6Disp: Adding Grimme-D2 dispersion energy 1st derivatives to the gradient.
 D1PCM: PCM CHGder 1st derivatives, ID1Alg=3 FixD1E=F DoIter=F DoCFld=F I1PDM=0.
 GePol: Maximum number of non-zero 1st derivatives   =     252
 Leave Link  701 at Tue Apr 15 03:11:41 2025, MaxMem= 16106127360 cpu:             166.8 elap:               5.2
 (Enter /cm/shared/apps/Gaussian/g16-C01/g16/l702.exe)
 L702 exits ... SP integral derivatives will be done elsewhere.
 Leave Link  702 at Tue Apr 15 03:11:41 2025, MaxMem= 16106127360 cpu:               0.1 elap:               0.0
 (Enter /cm/shared/apps/Gaussian/g16-C01/g16/l703.exe)
 Integral derivatives from FoFJK, PRISM(SPDF).
 Compute integral first derivatives, UseDBF=F ICtDFT=           0.
 Calling FoFJK, ICntrl=      2127 FMM=F ISym2X=0 I1Cent= 0 IOpClX= 0 NMat=1 NMatS=1 NMatT=0.
 FoFJK:  IHMeth= 1 ICntrl=    2127 DoSepK=T KAlg= 0 I1Cent=           0 FoldK=F
 IRaf=         1 NMat=       1 IRICut=       1 DoRegI=T DoRafI=F ISym2E= 0 IDoP0=0 IntGTp=1.
 FoFCou: FMM=F IPFlag=           0 FMFlag=      100000 FMFlg1=         800
         NFxFlg=           0 DoJE=F BraDBF=F KetDBF=F FulRan=T
         wScrn=  0.000000 ICntrl=      2527 IOpCl=  0 I1Cent=           0 NGrid=           0
         NMat0=    1 NMatS0=      1 NMatT0=    0 NMatD0=    1 NMtDS0=    0 NMtDT0=    0
 Symmetry not used in FoFCou.
 Leave Link  703 at Tue Apr 15 03:16:49 2025, MaxMem= 16106127360 cpu:           12229.8 elap:             307.9
 (Enter /cm/shared/apps/Gaussian/g16-C01/g16/l716.exe)
 Dipole        = 1.17362748D-01 1.46379331D+00 2.63712983D-01
 ***** Axes restored to original set *****
 -------------------------------------------------------------------
 Center     Atomic                   Forces (Hartrees/Bohr)
 Number     Number              X              Y              Z
 -------------------------------------------------------------------
      1        6          -0.014443070   -0.004298929   -0.003382199
      2        8           0.014979767   -0.006818920   -0.000002443
      3        6          -0.005471088    0.004084547   -0.000408634
      4        1          -0.000309406   -0.000004537   -0.000045445
      5        9           0.000704639   -0.001466784    0.000677750
      6        6           0.000164670   -0.002017179   -0.002506051
      7        6           0.001362743   -0.000005985   -0.000714233
      8        7          -0.000616277    0.000345861    0.002087222
      9        1          -0.000476997    0.000422174    0.000427029
     10        6           0.000354316   -0.000169891   -0.001229543
     11        6           0.000592922    0.000346611    0.000484605
     12        6          -0.001006444    0.000309111   -0.000473611
     13        6           0.000208781   -0.000049470   -0.000913000
     14        6          -0.000608481   -0.000037107   -0.000106046
     15        6          -0.000074025    0.000437329   -0.000451890
     16        1          -0.000773647   -0.000263867   -0.000605066
     17        1          -0.000388465    0.000830787   -0.000672492
     18        1           0.000920666    0.000129691    0.000650477
     19        1           0.000747299    0.000918241    0.000070815
     20        7          -0.002654032    0.002287084    0.003240650
     21        1           0.008392293    0.005918504    0.001264271
     22        1           0.002098955   -0.000195814    0.000590811
     23        6          -0.001450232    0.001242307    0.000964402
     24        6          -0.000172874   -0.000084853    0.000189503
     25        6          -0.000357500   -0.000188580   -0.000553657
     26        6           0.000794178    0.000573909    0.000125371
     27        6           0.000331082   -0.000623391   -0.000131877
     28        6          -0.000296217    0.000400179    0.000150738
     29        1          -0.000470094    0.000835973   -0.000035569
     30        1           0.000569122   -0.001354676   -0.000561138
     31        1           0.000346850   -0.000991552    0.000123552
     32        1          -0.000740576    0.000454418    0.000637132
     33        1          -0.000427008   -0.000619918    0.000796760
     34        6          -0.000625701    0.000278247   -0.000005771
     35        6          -0.001122077    0.000099736    0.000223429
     36        6           0.000769652   -0.000264211    0.000357027
     37        6           0.000461804    0.000228876   -0.000312937
     38        6          -0.000269221   -0.000140926    0.000100347
     39        6          -0.000385380    0.000253831    0.000002057
     40        1           0.000249523    0.000886839    0.000211181
     41        1           0.000462333   -0.000943006   -0.000487874
     42        1          -0.000525517   -0.000914276   -0.000406996
     43        1          -0.000444246    0.000818944    0.000470280
     44        6           0.000753204   -0.000004882   -0.000082149
     45        1          -0.000553982    0.000750893    0.000455196
     46        1          -0.000635250   -0.000708238    0.000465783
     47        1          -0.000668321    0.000025377   -0.000811799
     48        1           0.000701330   -0.000712475    0.000134033
 -------------------------------------------------------------------
 Cartesian Forces:  Max     0.014979767 RMS     0.002280839
 Leave Link  716 at Tue Apr 15 03:16:49 2025, MaxMem= 16106127360 cpu:               0.5 elap:               0.0
 (Enter /cm/shared/apps/Gaussian/g16-C01/g16/l103.exe)

 GradGradGradGradGradGradGradGradGradGradGradGradGradGradGradGradGradGrad
 Berny optimization.
 FormGI is forming the generalized inverse of G from B-inverse, IUseBI=4.
 Internal  Forces:  Max     0.035327583 RMS     0.003730099
 Search for a saddle point.
 Step number   3 out of a maximum of  265
 All quantities printed in internal units (Hartrees-Bohrs-Radians)
 Swapping is turned off.
 Update second derivatives using D2CorX and points    2    3
 ITU=  0  0  0
     Eigenvalues ---   -0.34548  -0.00688   0.00002   0.00247   0.00332
     Eigenvalues ---    0.00412   0.00683   0.01030   0.01234   0.01431
     Eigenvalues ---    0.01581   0.01640   0.01680   0.01722   0.01760
     Eigenvalues ---    0.01773   0.01786   0.01810   0.01833   0.01895
     Eigenvalues ---    0.02035   0.02085   0.02150   0.02229   0.02328
     Eigenvalues ---    0.02363   0.02371   0.02453   0.02457   0.02498
     Eigenvalues ---    0.02594   0.02615   0.02626   0.02706   0.02776
     Eigenvalues ---    0.02778   0.02796   0.02835   0.02918   0.03068
     Eigenvalues ---    0.03247   0.05616   0.05774   0.05904   0.07201
     Eigenvalues ---    0.07780   0.08188   0.08399   0.09427   0.10919
     Eigenvalues ---    0.10949   0.11281   0.11534   0.11549   0.11732
     Eigenvalues ---    0.11764   0.11874   0.12076   0.12219   0.12316
     Eigenvalues ---    0.12417   0.12458   0.12627   0.12755   0.12886
     Eigenvalues ---    0.13733   0.14596   0.14739   0.16421   0.17042
     Eigenvalues ---    0.17605   0.17967   0.18680   0.18857   0.19132
     Eigenvalues ---    0.19243   0.19589   0.19617   0.19624   0.20046
     Eigenvalues ---    0.20112   0.20454   0.20578   0.20764   0.20904
     Eigenvalues ---    0.22519   0.24047   0.27719   0.29167   0.30187
     Eigenvalues ---    0.30520   0.31581   0.33223   0.33349   0.33458
     Eigenvalues ---    0.34870   0.35317   0.35709   0.35829   0.36203
     Eigenvalues ---    0.37189   0.37305   0.37343   0.37464   0.37667
     Eigenvalues ---    0.37725   0.37783   0.37887   0.37933   0.38066
     Eigenvalues ---    0.38144   0.38174   0.38299   0.38383   0.38429
     Eigenvalues ---    0.39242   0.39981   0.40459   0.42002   0.43700
     Eigenvalues ---    0.44187   0.44349   0.45297   0.46185   0.46520
     Eigenvalues ---    0.47363   0.48827   0.49269   0.49752   0.49899
     Eigenvalues ---    0.50270   0.50308   0.53508   0.53724   0.53812
     Eigenvalues ---    0.54121   0.57450   0.62882
 Eigenvectors required to have negative eigenvalues:
                          R26       A41       R4        R2        A39
   1                   -0.59410  -0.53158   0.40735   0.21837  -0.18775
                          A4        A40       D59       D61       D13
   1                    0.14565   0.11972  -0.10442  -0.09496  -0.08178
 Eigenvalue     2 is  -6.88D-03 should be greater than     0.000000 Eigenvector:
                          D27       D11       D29       D34       D9
   1                    0.30034   0.27987   0.25411  -0.24727   0.24669
                          D12       D35       D67       D6        D66
   1                    0.23898  -0.21624  -0.20961  -0.19381  -0.19308
 RFO step:  Lambda0=4.649113557D-03 Lambda=-1.26743526D-02.
 Linear search not attempted -- option 19 set.
 Maximum step size (   0.300) exceeded in Quadratic search.
    -- Step size scaled by   0.926
 Iteration  1 RMS(Cart)=  0.15753946 RMS(Int)=  0.00542489
 Iteration  2 RMS(Cart)=  0.01171304 RMS(Int)=  0.00058125
 Iteration  3 RMS(Cart)=  0.00006918 RMS(Int)=  0.00058056
 Iteration  4 RMS(Cart)=  0.00000003 RMS(Int)=  0.00058056
 ITry= 1 IFail=0 DXMaxC= 7.15D-01 DCOld= 1.00D+10 DXMaxT= 3.00D-01 DXLimC= 3.00D+00 Rises=F
 Variable       Old X    -DE/DX   Delta X   Delta X   Delta X     New X
                                 (Linear)    (Quad)   (Total)
    R1        2.88484   0.00315   0.00000   0.01447   0.01416   2.89900
    R2        2.62977   0.00683   0.00000   0.02557   0.02613   2.65591
    R3        2.86109   0.00215   0.00000  -0.00127  -0.00127   2.85982
    R4        2.02911   0.00774   0.00000   0.21693   0.21693   2.24604
    R5        1.83963   0.00132   0.00000   0.00169   0.00169   1.84132
    R6        2.06992  -0.00012   0.00000   0.00096   0.00096   2.07088
    R7        2.61199   0.00145   0.00000   0.00548   0.00548   2.61747
    R8        2.84864  -0.00246   0.00000  -0.00956  -0.00976   2.83888
    R9        2.54991   0.00052   0.00000  -0.00012  -0.00012   2.54979
   R10        2.59988  -0.00177   0.00000   0.00007  -0.00059   2.59929
   R11        2.76879   0.00255   0.00000   0.00613   0.00613   2.77492
   R12        2.04966   0.00092   0.00000   0.00147   0.00147   2.05113
   R13        1.90987   0.00037   0.00000   0.00127   0.00127   1.91115
   R14        2.64863   0.00056   0.00000   0.00883   0.00834   2.65697
   R15        2.67862   0.00322   0.00000  -0.00235  -0.00226   2.67636
   R16        2.64146   0.00145   0.00000   0.00194   0.00178   2.64324
   R17        2.63167   0.00131   0.00000   0.00445   0.00468   2.63635
   R18        2.62002   0.00097   0.00000   0.00066   0.00082   2.62084
   R19        2.05349   0.00118   0.00000   0.00304   0.00304   2.05653
   R20        2.65782   0.00209   0.00000   0.00241   0.00234   2.66017
   R21        2.61934   0.00482   0.00000   0.00815   0.00896   2.62831
   R22        2.62124   0.00076   0.00000   0.00140   0.00146   2.62270
   R23        2.05603   0.00100   0.00000   0.00276   0.00276   2.05879
   R24        2.05235   0.00113   0.00000   0.00291   0.00291   2.05526
   R25        2.05426   0.00113   0.00000   0.00320   0.00320   2.05746
   R26        2.86543   0.02406   0.00000  -0.14011  -0.14011   2.72532
   R27        2.63128   0.00124   0.00000   0.00188   0.00190   2.63318
   R28        2.63654   0.00199   0.00000   0.00207   0.00209   2.63863
   R29        2.62910   0.00147   0.00000   0.00347   0.00345   2.63255
   R30        2.62837   0.00141   0.00000   0.00280   0.00278   2.63115
   R31        2.05293   0.00110   0.00000   0.00295   0.00295   2.05588
   R32        2.62638   0.00120   0.00000   0.00235   0.00235   2.62873
   R33        2.05041   0.00093   0.00000   0.00308   0.00308   2.05349
   R34        2.62596   0.00129   0.00000   0.00237   0.00237   2.62833
   R35        2.05170   0.00130   0.00000   0.00538   0.00538   2.05709
   R36        2.05263   0.00105   0.00000   0.00282   0.00282   2.05545
   R37        2.05262   0.00108   0.00000   0.00286   0.00286   2.05547
   R38        2.64819   0.00134   0.00000   0.00100   0.00100   2.64919
   R39        2.65335   0.00128   0.00000   0.00202   0.00202   2.65537
   R40        2.64296   0.00159   0.00000   0.00358   0.00358   2.64654
   R41        2.63408   0.00141   0.00000   0.00218   0.00218   2.63626
   R42        2.84147   0.00110   0.00000   0.00209   0.00209   2.84356
   R43        2.62832   0.00194   0.00000   0.00409   0.00409   2.63242
   R44        2.05294   0.00088   0.00000   0.00274   0.00274   2.05568
   R45        2.61841   0.00192   0.00000   0.00330   0.00330   2.62171
   R46        2.05516   0.00116   0.00000   0.00315   0.00315   2.05832
   R47        2.05597   0.00113   0.00000   0.00319   0.00319   2.05916
   R48        2.05539   0.00104   0.00000   0.00296   0.00296   2.05835
   R49        2.06655   0.00101   0.00000   0.00316   0.00316   2.06971
   R50        2.07099   0.00102   0.00000   0.00312   0.00312   2.07411
   R51        2.07166   0.00101   0.00000   0.00317   0.00317   2.07482
    A1        2.02771   0.00312   0.00000  -0.00610  -0.00735   2.02036
    A2        1.97883  -0.00101   0.00000  -0.03557  -0.03607   1.94276
    A3        2.02721  -0.00178   0.00000  -0.01065  -0.01225   2.01496
    A4        1.95267  -0.00064   0.00000   0.02186   0.02186   1.97453
    A5        1.90480  -0.00167   0.00000   0.00331   0.00282   1.90762
    A6        1.93545  -0.00238   0.00000  -0.03691  -0.03651   1.89894
    A7        1.87630   0.00581   0.00000   0.02916   0.02870   1.90501
    A8        1.86713   0.00091   0.00000   0.00084   0.00069   1.86783
    A9        1.94160  -0.00119   0.00000   0.00504   0.00435   1.94596
   A10        1.93901  -0.00163   0.00000  -0.00232  -0.00142   1.93759
   A11        2.11133   0.00112   0.00000   0.00121   0.00284   2.11417
   A12        1.98831  -0.00262   0.00000  -0.00743  -0.01117   1.97714
   A13        2.18348   0.00149   0.00000   0.00586   0.00743   2.19091
   A14        2.22389   0.00025   0.00000  -0.00601  -0.00603   2.21786
   A15        2.03178  -0.00051   0.00000  -0.00114  -0.00117   2.03062
   A16        2.02639   0.00027   0.00000   0.00772   0.00770   2.03409
   A17        2.02084   0.00002   0.00000  -0.00605  -0.00622   2.01463
   A18        2.21946   0.00052   0.00000  -0.00478  -0.01030   2.20916
   A19        2.01270  -0.00046   0.00000  -0.01390  -0.01358   1.99912
   A20        2.13389   0.00220   0.00000  -0.00082  -0.00276   2.13113
   A21        2.05161  -0.00252   0.00000  -0.00061   0.00087   2.05248
   A22        2.09580   0.00024   0.00000   0.00016   0.00044   2.09624
   A23        2.09037  -0.00013   0.00000   0.00034   0.00044   2.09081
   A24        2.10231   0.00019   0.00000   0.00160   0.00155   2.10386
   A25        2.09050  -0.00006   0.00000  -0.00193  -0.00199   2.08851
   A26        2.03837  -0.00168   0.00000   0.00231   0.00217   2.04053
   A27        2.19011   0.00441   0.00000  -0.00545  -0.00592   2.18419
   A28        2.04973  -0.00278   0.00000   0.00346   0.00405   2.05377
   A29        2.12410   0.00052   0.00000  -0.00020  -0.00061   2.12349
   A30        2.06403  -0.00042   0.00000  -0.00180  -0.00163   2.06239
   A31        2.09505  -0.00011   0.00000   0.00195   0.00212   2.09716
   A32        2.07610  -0.00016   0.00000  -0.00054  -0.00054   2.07556
   A33        2.11118   0.00017   0.00000   0.00091   0.00091   2.11209
   A34        2.09588  -0.00001   0.00000  -0.00038  -0.00038   2.09550
   A35        2.14129   0.00124   0.00000  -0.00174  -0.00195   2.13934
   A36        2.09633  -0.00067   0.00000  -0.00042  -0.00032   2.09601
   A37        2.04531  -0.00055   0.00000   0.00212   0.00223   2.04754
   A38        2.14599  -0.00806   0.00000  -0.00621  -0.00711   2.13888
   A39        1.23296   0.02474   0.00000   0.10897   0.10822   1.34118
   A40        2.06345  -0.01108   0.00000   0.01421   0.01411   2.07757
   A41        2.00487   0.03533   0.00000  -0.00731  -0.00731   1.99756
   A42        2.06689  -0.00010   0.00000  -0.00525  -0.00540   2.06150
   A43        2.12954   0.00031   0.00000   0.00009  -0.00007   2.12947
   A44        2.08542  -0.00022   0.00000   0.00375   0.00367   2.08909
   A45        2.08995   0.00004   0.00000   0.00147   0.00145   2.09139
   A46        2.09622  -0.00005   0.00000  -0.00055  -0.00054   2.09568
   A47        2.09702   0.00000   0.00000  -0.00091  -0.00090   2.09611
   A48        2.09956   0.00023   0.00000  -0.00276  -0.00273   2.09683
   A49        2.07520   0.00010   0.00000   0.00512   0.00510   2.08030
   A50        2.10841  -0.00033   0.00000  -0.00239  -0.00241   2.10600
   A51        2.09706   0.00001   0.00000  -0.00139  -0.00138   2.09569
   A52        2.09819   0.00086   0.00000   0.00536   0.00532   2.10351
   A53        2.08793  -0.00087   0.00000  -0.00393  -0.00397   2.08396
   A54        2.09785  -0.00003   0.00000  -0.00133  -0.00133   2.09652
   A55        2.09750   0.00005   0.00000   0.00072   0.00072   2.09821
   A56        2.08784  -0.00002   0.00000   0.00061   0.00061   2.08845
   A57        2.09650  -0.00004   0.00000   0.00023   0.00022   2.09672
   A58        2.09739   0.00004   0.00000   0.00056   0.00056   2.09796
   A59        2.08929   0.00000   0.00000  -0.00080  -0.00080   2.08849
   A60        2.15746   0.00029   0.00000  -0.00497  -0.00498   2.15248
   A61        2.07866   0.00013   0.00000   0.00509   0.00508   2.08374
   A62        2.04628  -0.00042   0.00000  -0.00047  -0.00048   2.04581
   A63        2.05297  -0.00052   0.00000  -0.00184  -0.00185   2.05112
   A64        2.10592   0.00034   0.00000   0.00159   0.00159   2.10751
   A65        2.12428   0.00018   0.00000   0.00027   0.00027   2.12455
   A66        2.11349   0.00026   0.00000   0.00084   0.00083   2.11432
   A67        2.09515   0.00012   0.00000   0.00259   0.00258   2.09773
   A68        2.07375  -0.00039   0.00000  -0.00319  -0.00319   2.07056
   A69        2.11871   0.00023   0.00000  -0.00006  -0.00006   2.11865
   A70        2.07769  -0.00005   0.00000   0.00078   0.00077   2.07846
   A71        2.08679  -0.00018   0.00000  -0.00071  -0.00071   2.08608
   A72        2.11526   0.00023   0.00000   0.00121   0.00120   2.11646
   A73        2.08369  -0.00002   0.00000   0.00063   0.00063   2.08432
   A74        2.08424  -0.00021   0.00000  -0.00184  -0.00184   2.08240
   A75        2.11934   0.00021   0.00000   0.00051   0.00050   2.11984
   A76        2.08511  -0.00009   0.00000  -0.00001  -0.00001   2.08510
   A77        2.07871  -0.00013   0.00000  -0.00051  -0.00051   2.07820
   A78        1.94190   0.00020   0.00000   0.00102   0.00102   1.94292
   A79        1.93639   0.00030   0.00000   0.00296   0.00296   1.93935
   A80        1.93450   0.00031   0.00000   0.00260   0.00260   1.93710
   A81        1.88936  -0.00029   0.00000  -0.00198  -0.00198   1.88738
   A82        1.88720  -0.00028   0.00000  -0.00264  -0.00264   1.88457
   A83        1.87208  -0.00028   0.00000  -0.00232  -0.00233   1.86976
    D1        0.86015   0.00036   0.00000  -0.02672  -0.02652   0.83363
    D2        2.91268  -0.00097   0.00000  -0.04549  -0.04507   2.86762
    D3       -1.24772  -0.00068   0.00000  -0.05195  -0.05108  -1.29880
    D4       -3.00785  -0.00004   0.00000  -0.09518  -0.09498  -3.10283
    D5       -0.95532  -0.00137   0.00000  -0.11394  -0.11352  -1.06884
    D6        1.16746  -0.00108   0.00000  -0.12040  -0.11953   1.04793
    D7       -0.04567   0.00186   0.00000   0.06741   0.06785   0.02217
    D8       -1.99514   0.00036   0.00000  -0.01116  -0.01145  -2.00659
    D9       -2.44062   0.00187   0.00000   0.14810   0.14895  -2.29167
   D10        1.89310   0.00038   0.00000   0.06953   0.06965   1.96275
   D11       -1.91780   0.00006   0.00000   0.20618   0.20594  -1.71186
   D12        1.16801  -0.00008   0.00000   0.17669   0.17652   1.34453
   D13        0.49760   0.00180   0.00000   0.13974   0.13990   0.63750
   D14       -2.69977   0.00165   0.00000   0.11024   0.11048  -2.58930
   D15       -2.05078  -0.00292   0.00000   0.13724   0.13724  -1.91354
   D16       -1.81496  -0.00009   0.00000  -0.06359  -0.06432  -1.87929
   D17        1.31551  -0.00021   0.00000  -0.09761  -0.09802   1.21749
   D18        2.38369  -0.00098   0.00000  -0.08877  -0.08898   2.29472
   D19       -0.76902  -0.00110   0.00000  -0.12279  -0.12267  -0.89169
   D20        0.30560  -0.00026   0.00000  -0.09161  -0.09178   0.21382
   D21       -2.84712  -0.00038   0.00000  -0.12563  -0.12548  -2.97259
   D22        3.07186  -0.00024   0.00000  -0.01664  -0.01666   3.05520
   D23       -0.12291  -0.00013   0.00000  -0.00288  -0.00292  -0.12584
   D24       -0.05731  -0.00009   0.00000   0.02145   0.02150  -0.03581
   D25        3.03111   0.00003   0.00000   0.03522   0.03524   3.06635
   D26        2.76965   0.00027   0.00000   0.08262   0.08188   2.85153
   D27       -0.09630  -0.00002   0.00000   0.19546   0.19474   0.09845
   D28       -0.38360   0.00015   0.00000   0.04693   0.04640  -0.33720
   D29        3.03364  -0.00015   0.00000   0.15977   0.15926  -3.09029
   D30       -0.56685  -0.00014   0.00000  -0.03066  -0.03064  -0.59749
   D31        2.61832  -0.00007   0.00000  -0.02108  -0.02107   2.59725
   D32        2.62778  -0.00023   0.00000  -0.04416  -0.04417   2.58361
   D33       -0.47023  -0.00016   0.00000  -0.03458  -0.03460  -0.50483
   D34       -0.64980  -0.00075   0.00000  -0.16480  -0.16494  -0.81474
   D35        2.55756   0.00076   0.00000  -0.14261  -0.14309   2.41447
   D36        2.76634  -0.00110   0.00000  -0.05346  -0.05392   2.71242
   D37       -0.30948   0.00041   0.00000  -0.03127  -0.03207  -0.34156
   D38       -3.09925   0.00274   0.00000   0.04763   0.04701  -3.05223
   D39       -0.06794   0.00194   0.00000   0.05150   0.05057  -0.01736
   D40       -0.02504   0.00109   0.00000   0.02486   0.02464  -0.00040
   D41        3.00627   0.00029   0.00000   0.02873   0.02820   3.03447
   D42        3.08600  -0.00203   0.00000  -0.05249  -0.05211   3.03389
   D43       -0.05135  -0.00140   0.00000  -0.03859  -0.03838  -0.08973
   D44        0.00867  -0.00063   0.00000  -0.03077  -0.03059  -0.02191
   D45       -3.12868  -0.00000   0.00000  -0.01687  -0.01686   3.13765
   D46       -0.01305   0.00041   0.00000   0.00885   0.00874  -0.00431
   D47        3.13642   0.00000   0.00000   0.00919   0.00915  -3.13761
   D48        3.13127   0.00025   0.00000   0.00148   0.00146   3.13273
   D49       -0.00244  -0.00016   0.00000   0.00182   0.00187  -0.00057
   D50       -0.00450   0.00006   0.00000  -0.01390  -0.01387  -0.01837
   D51       -3.12135  -0.00035   0.00000  -0.01203  -0.01184  -3.13319
   D52        3.13438   0.00022   0.00000  -0.00658  -0.00664   3.12774
   D53        0.01753  -0.00018   0.00000  -0.00471  -0.00462   0.01291
   D54        0.02336  -0.00082   0.00000  -0.00307  -0.00294   0.02042
   D55        3.14089  -0.00042   0.00000  -0.00492  -0.00495   3.13594
   D56       -3.01708  -0.00055   0.00000  -0.00604  -0.00559  -3.02267
   D57        0.10045  -0.00016   0.00000  -0.00790  -0.00759   0.09286
   D58        0.78933  -0.00661   0.00000  -0.05472  -0.05538   0.73395
   D59        2.25967   0.01468   0.00000   0.09059   0.09059   2.35026
   D60       -2.46319  -0.00734   0.00000  -0.05090  -0.05191  -2.51510
   D61       -0.99286   0.01394   0.00000   0.09441   0.09407  -0.89879
   D62        0.01094  -0.00013   0.00000   0.01334   0.01334   0.02428
   D63       -3.13846   0.00028   0.00000   0.01301   0.01294  -3.12552
   D64       -3.13497  -0.00077   0.00000  -0.00081  -0.00067  -3.13564
   D65       -0.00118  -0.00036   0.00000  -0.00114  -0.00107  -0.00225
   D66        0.13891  -0.00015   0.00000  -0.13321  -0.13106   0.00786
   D67       -1.91646  -0.00266   0.00000  -0.17046  -0.17261  -2.08907
   D68        3.08175  -0.00009   0.00000  -0.02554  -0.02553   3.05621
   D69       -0.05297   0.00001   0.00000  -0.02155  -0.02153  -0.07450
   D70       -0.00551   0.00003   0.00000   0.00330   0.00330  -0.00221
   D71       -3.14023   0.00013   0.00000   0.00729   0.00730  -3.13292
   D72       -3.08581   0.00006   0.00000   0.01963   0.01969  -3.06612
   D73        0.05984  -0.00003   0.00000   0.00762   0.00764   0.06748
   D74       -0.00058  -0.00008   0.00000  -0.01045  -0.01047  -0.01104
   D75       -3.13812  -0.00017   0.00000  -0.02246  -0.02252   3.12255
   D76       -0.00536  -0.00000   0.00000   0.00091   0.00089  -0.00447
   D77        3.13760   0.00004   0.00000   0.00410   0.00409  -3.14149
   D78        3.13868  -0.00005   0.00000  -0.00000  -0.00001   3.13867
   D79       -0.00154  -0.00001   0.00000   0.00320   0.00319   0.00165
   D80       -0.00073  -0.00004   0.00000  -0.00807  -0.00807  -0.00880
   D81       -3.13999  -0.00007   0.00000  -0.00367  -0.00367   3.13952
   D82        3.13842  -0.00000   0.00000  -0.00716  -0.00717   3.13124
   D83       -0.00085  -0.00003   0.00000  -0.00277  -0.00277  -0.00362
   D84        0.00618   0.00003   0.00000   0.00595   0.00596   0.01214
   D85       -3.13773   0.00005   0.00000   0.00158   0.00158  -3.13615
   D86        3.14077  -0.00007   0.00000   0.00191   0.00193  -3.14049
   D87       -0.00314  -0.00005   0.00000  -0.00246  -0.00245  -0.00559
   D88        0.00602   0.00007   0.00000   0.00838   0.00838   0.01440
   D89       -3.13694   0.00003   0.00000   0.00520   0.00520  -3.13174
   D90       -3.13961   0.00016   0.00000   0.02034   0.02032  -3.11929
   D91        0.00062   0.00012   0.00000   0.01716   0.01714   0.01776
   D92       -3.12041   0.00008   0.00000   0.01330   0.01328  -3.10714
   D93       -0.02212   0.00017   0.00000   0.01961   0.01960  -0.00252
   D94       -0.02165   0.00003   0.00000   0.00402   0.00403  -0.01762
   D95        3.07664   0.00012   0.00000   0.01033   0.01035   3.08699
   D96        3.12443  -0.00013   0.00000  -0.01722  -0.01724   3.10719
   D97       -0.02004  -0.00006   0.00000  -0.01147  -0.01149  -0.03153
   D98        0.02366  -0.00008   0.00000  -0.00813  -0.00812   0.01554
   D99       -3.12081  -0.00001   0.00000  -0.00238  -0.00237  -3.12318
   D100      -0.01383  -0.00000   0.00000   0.00189   0.00189  -0.01193
   D101       3.12710   0.00002   0.00000   0.00328   0.00328   3.13038
   D102       3.13380  -0.00004   0.00000  -0.00183  -0.00183   3.13198
   D103      -0.00846  -0.00002   0.00000  -0.00044  -0.00044  -0.00889
   D104       0.01581  -0.00005   0.00000  -0.00599  -0.00598   0.00982
   D105      -3.11798  -0.00003   0.00000  -0.00341  -0.00341  -3.12139
   D106      -3.13189  -0.00001   0.00000  -0.00222  -0.00222  -3.13411
   D107       0.01751   0.00001   0.00000   0.00036   0.00036   0.01787
   D108       3.09356  -0.00000   0.00000  -0.00338  -0.00338   3.09018
   D109       0.98894   0.00002   0.00000  -0.00357  -0.00357   0.98537
   D110      -1.08902  -0.00001   0.00000  -0.00428  -0.00428  -1.09330
   D111      -0.04175  -0.00004   0.00000  -0.00725  -0.00726  -0.04900
   D112      -2.14637  -0.00001   0.00000  -0.00744  -0.00744  -2.15381
   D113       2.05886  -0.00005   0.00000  -0.00815  -0.00815   2.05071
   D114       0.00212   0.00004   0.00000   0.00302   0.00302   0.00514
   D115       3.13594   0.00002   0.00000   0.00045   0.00045   3.13639
   D116      -3.09669  -0.00006   0.00000  -0.00335  -0.00335  -3.10004
   D117       0.03713  -0.00008   0.00000  -0.00592  -0.00592   0.03121
   D118      -0.00612   0.00007   0.00000   0.00528   0.00527  -0.00085
   D119       3.13613   0.00005   0.00000   0.00389   0.00389   3.14002
   D120       3.13836  -0.00000   0.00000  -0.00050  -0.00050   3.13786
   D121      -0.00256  -0.00003   0.00000  -0.00189  -0.00189  -0.00445
         Item               Value     Threshold  Converged?
 Maximum Force            0.035328     0.000450     NO 
 RMS     Force            0.003730     0.000300     NO 
 Maximum Displacement     0.715487     0.001800     NO 
 RMS     Displacement     0.159320     0.001200     NO 
 Predicted change in Energy=-7.381200D-03
 Lowest energy point so far.  Saving SCF results.
 GradGradGradGradGradGradGradGradGradGradGradGradGradGradGradGradGradGrad

 Leave Link  103 at Tue Apr 15 03:16:49 2025, MaxMem= 16106127360 cpu:               3.9 elap:               0.2
 (Enter /cm/shared/apps/Gaussian/g16-C01/g16/l202.exe)
                          Input orientation:                          
 ---------------------------------------------------------------------
 Center     Atomic      Atomic             Coordinates (Angstroms)
 Number     Number       Type             X           Y           Z
 ---------------------------------------------------------------------
      1          6           0        2.220446    0.088916    0.821807
      2          8           0        3.842989   -0.146408    0.831813
      3          6           0        1.622601   -0.328353   -0.527964
      4          1           0        2.120015    0.226538   -1.331450
      5          9           0        1.888524   -1.671377   -0.737926
      6          6           0        0.143144   -0.067955   -0.513249
      7          6           0       -0.743180   -1.082915   -0.443491
      8          7           0       -0.173373    1.270601   -0.520172
      9          1           0       -1.127915    1.489834   -0.772335
     10          6           0        0.726010    2.343527   -0.649773
     11          6           0        2.297880    4.649948   -0.833845
     12          6           0        1.927306    2.413134    0.097128
     13          6           0        0.347506    3.410795   -1.470842
     14          6           0        1.110050    4.566923   -1.560800
     15          6           0        2.692729    3.587126   -0.035116
     16          1           0       -0.580769    3.322158   -2.034215
     17          1           0        0.783398    5.386990   -2.196143
     18          1           0        3.614839    3.649833    0.540365
     19          1           0        2.920322    5.540788   -0.891331
     20          7           0        2.343376    1.472846    1.033704
     21          1           0        3.712851    1.021267    1.011424
     22          1           0        4.154243   -0.623002    1.622638
     23          6           0        1.602353   -0.691145    1.961853
     24          6           0        0.274374   -2.120568    3.955797
     25          6           0        0.573999   -0.091615    2.686189
     26          6           0        1.962102   -2.012281    2.235413
     27          6           0        1.304819   -2.720787    3.235651
     28          6           0       -0.092752   -0.807085    3.675432
     29          1           0        0.295294    0.934264    2.460975
     30          1           0        2.751478   -2.499573    1.665847
     31          1           0        1.596753   -3.746557    3.449326
     32          1           0       -0.897724   -0.333088    4.232619
     33          1           0       -0.241042   -2.676394    4.736167
     34          6           0       -2.202545   -0.976840   -0.319877
     35          6           0       -5.035863   -0.902635   -0.061204
     36          6           0       -2.842546    0.041422    0.400427
     37          6           0       -3.016975   -1.968537   -0.892348
     38          6           0       -4.398058   -1.931111   -0.766048
     39          6           0       -4.229840    0.075361    0.521897
     40          1           0       -2.256103    0.805237    0.906414
     41          1           0       -2.550323   -2.783660   -1.443890
     42          1           0       -4.997219   -2.717088   -1.224974
     43          1           0       -4.691571    0.879409    1.093509
     44          6           0       -6.535437   -0.866682    0.058147
     45          1           0       -6.865280   -0.029352    0.682354
     46          1           0       -6.919238   -1.794805    0.500804
     47          1           0       -7.005983   -0.760069   -0.928114
     48          1           0       -0.334569   -2.085458   -0.521384
 ---------------------------------------------------------------------
                    Distance matrix (angstroms):
                    1          2          3          4          5
     1  C    0.000000
     2  O    1.639550   0.000000
     3  C    1.534083   2.610023   0.000000
     4  H    2.159986   2.790598   1.095862   0.000000
     5  F    2.375198   2.934203   1.385104   2.001983   0.000000
     6  C    2.474301   3.937537   1.502271   2.159675   2.380712
     7  C    3.428884   4.851432   2.484637   3.271241   2.712719
     8  N    2.987919   4.468439   2.404629   2.647238   3.599177
     9  H    3.964263   5.473616   3.306185   3.529529   4.369593
    10  C    3.079311   4.255636   2.820932   2.624800   4.180749
    11  C    4.852855   5.307242   5.033195   4.454864   6.335292
    12  C    2.452159   3.280376   2.828310   2.619003   4.169179
    13  C    4.449610   5.493116   4.061541   3.647014   5.361005
    14  C    5.192528   5.950550   5.029233   4.462239   6.340310
    15  C    3.632471   4.001743   4.088893   3.647196   5.365868
    16  H    5.143687   6.309889   4.522152   4.167850   5.719542
    17  H    6.264401   7.010572   6.012672   5.400417   7.291656
    18  H    3.834537   3.814242   4.575620   4.178175   5.738420
    19  H    5.757393   6.013713   6.021871   5.392166   7.287212
    20  N    1.405445   2.216209   2.490510   2.682746   3.637540
    21  H    1.769889   1.188554   2.925804   2.942410   3.693064
    22  H    2.210820   0.974384   3.334833   3.685978   3.435816
    23  C    1.513353   2.567913   2.516191   3.457739   2.886443
    24  C    4.300105   5.137275   5.013368   6.072089   4.983802
    25  C    2.493852   3.758725   3.389158   4.316574   3.993518
    26  C    2.545595   2.998218   3.253787   4.214233   2.993723
    27  C    3.815684   4.341448   4.470964   5.496333   4.151058
    28  C    3.781121   4.900278   4.565102   5.570779   4.914284
    29  H    2.666026   4.050699   3.505667   4.267665   4.422749
    30  H    2.773927   2.724774   3.286543   4.100513   2.684906
    31  H    4.690810   4.985782   5.244389   6.238196   4.682369
    32  H    4.640551   5.837354   5.386577   6.354431   5.853248
    33  H    5.387771   6.190648   6.057849   7.128645   5.959094
    34  C    4.690642   6.210032   3.885303   4.599556   4.170610
    35  C    7.376781   8.955634   6.699464   7.354940   6.999718
    36  C    5.080719   6.702071   4.575608   5.259342   5.158735
    37  C    5.882348   7.304245   4.934435   5.603555   4.916917
    38  C    7.099745   8.582143   6.234890   6.889151   6.292008
    39  C    6.457268   8.081819   5.959552   6.616525   6.486341
    40  H    4.534287   6.173339   4.287984   4.949074   5.100529
    41  H    6.012097   7.280685   4.927551   5.557517   4.630219
    42  H    8.009847   9.433348   7.072050   7.702680   6.981703
    43  H    6.962376   8.599971   6.629980   7.259777   7.290974
    44  C    8.840918  10.432118   8.196762   8.834192   8.499669
    45  H    9.087566  10.709952   8.578951   9.211754   9.019009
    46  H    9.337305  10.892765   8.727650   9.441985   8.895300
    47  H    9.429210  11.007912   8.648640   9.188031   8.943093
    48  H    3.613885   4.800318   2.630205   3.467926   2.271672
                    6          7          8          9         10
     6  C    0.000000
     7  C    1.349289   0.000000
     8  N    1.375487   2.422725   0.000000
     9  H    2.027172   2.622060   1.011335   0.000000
    10  C    2.484676   3.733842   1.406007   2.044712   0.000000
    11  C    5.196565   6.501242   4.198270   4.661135   2.797185
    12  C    3.116343   4.432395   2.469675   3.307993   1.416269
    13  C    3.613924   4.736927   2.399066   2.520887   1.398743
    14  C    4.849161   6.050083   3.687251   3.885697   2.433300
    15  C    4.482032   5.812188   3.717003   4.420345   2.406726
    16  H    3.785532   4.686304   2.582088   2.291096   2.140576
    17  H    5.744431   6.874729   4.546311   4.568169   3.414268
    18  H    5.194681   6.508395   4.597394   5.374243   3.386473
    19  H    6.270060   7.582562   5.286133   5.728229   3.885336
    20  N    3.099702   4.270930   2.964703   3.913046   2.491597
    21  H    4.031605   5.138149   4.184578   5.180190   3.664583
    22  H    4.578100   5.335275   5.187064   6.172614   5.071186
    23  C    2.940031   3.382409   3.627961   4.436983   4.098512
    24  C    4.919635   4.633128   5.633365   6.112008   6.429882
    25  C    3.228405   3.537306   3.562998   4.166399   4.132997
    26  C    3.826768   3.919031   4.788614   5.555139   5.368919
    27  C    4.737220   4.518076   5.676481   6.301704   6.409275
    28  C    4.259931   4.179075   4.682561   5.111754   5.413328
    29  H    3.142228   3.685561   3.036446   3.576097   3.442134
    30  H    4.179070   4.320748   5.248585   6.075343   5.737615
    31  H    5.598847   5.265386   6.637931   7.257136   7.392558
    32  H    4.865898   4.738368   5.068089   5.331566   5.799873
    33  H    5.874344   5.442442   6.573618   6.963304   7.425843
    34  C    2.523038   1.468427   3.034576   2.728375   4.439606
    35  C    5.265278   4.313441   5.345785   4.636990   6.639515
    36  C    3.124278   2.526592   3.079426   2.532435   4.374608
    37  C    3.707058   2.481117   4.326269   3.942497   5.715127
    38  C    4.915056   3.765848   5.306541   4.732520   6.673988
    39  C    4.496115   3.798733   4.355391   3.646602   5.574749
    40  H    2.921351   2.770613   2.566997   2.135341   3.698790
    41  H    3.936485   2.675650   4.789591   4.553788   6.136206
    42  H    5.826473   4.623644   6.298245   5.733637   7.661333
    43  H    5.182050   4.669355   4.813638   4.068616   5.876466
    44  C    6.750400   5.817958   6.736341   5.956859   7.970897
    45  H    7.109779   6.313290   6.922251   6.110761   8.064291
    46  H    7.340815   6.288257   7.479693   6.778581   8.769232
    47  H    7.194523   6.289817   7.139650   6.295873   8.336276
    48  H    2.073305   1.085414   3.359928   3.670843   4.556009
                   11         12         13         14         15
    11  C    0.000000
    12  C    2.450995   0.000000
    13  C    2.396920   2.439185   0.000000
    14  C    1.395098   2.838210   1.387875   0.000000
    15  C    1.386890   1.407700   2.755444   2.406779   0.000000
    16  H    3.389769   3.414584   1.089467   2.152308   3.844787
    17  H    2.166274   3.925740   2.149747   1.087599   3.399278
    18  H    2.150131   2.138610   3.844159   3.395573   1.088760
    19  H    1.088271   3.427149   3.389998   2.161871   2.145156
    20  N    3.685620   1.390839   3.743247   4.222069   2.394704
    21  H    4.309813   2.441599   4.816330   5.095350   2.952885
    22  H    6.106095   4.062580   6.350778   6.807107   4.754929
    23  C    6.068522   3.635841   5.493992   6.348128   4.845659
    24  C    8.536694   6.178670   7.749176   8.709405   7.372490
    25  C    6.151816   3.848174   5.440504   6.326630   5.042585
    26  C    7.342915   4.915056   6.764097   7.643504   6.086254
    27  C    8.477895   6.049377   7.788698   8.726660   7.239750
    28  C    7.471808   5.220604   6.668469   7.599001   6.390318
    29  H    5.354671   3.230834   4.647054   5.480393   4.360716
    30  H    7.587481   5.222531   7.109877   7.939830   6.320177
    31  H    9.451901   7.020562   8.774756   9.718651   8.193010
    32  H    7.791765   5.711814   6.935181   7.848884   6.817111
    33  H    9.547066   7.219814   8.713623   9.692414   8.402610
    34  C    7.223486   5.359243   5.203732   6.576206   6.698850
    35  C    9.231032   7.713956   7.040840   8.362841   8.938108
    36  C    7.013268   5.335587   5.003074   6.320568   6.587943
    37  C    8.488549   6.680121   6.371154   7.758312   8.012550
    38  C    9.388852   7.721902   7.180047   8.555427   9.014681
    39  C    8.085544   6.599701   6.004017   7.281908   7.782334
    40  H    6.208790   4.554249   4.383955   5.618578   5.754679
    41  H    8.895829   7.030688   6.838817   8.212373   8.370255
    42  H   10.375195   8.718725   8.134954   9.511484  10.014698
    43  H    8.172154   6.866922   6.194846   7.368984   7.945654
    44  C   10.452577   9.076162   8.246789   9.518326  10.247154
    45  H   10.399914   9.144276   8.276179   9.474353  10.244473
    46  H   11.325697   9.804644   9.153755  10.449463  11.029158
    47  H   10.762855   9.535407   8.471391   9.728676  10.665860
    48  H    7.238309   5.073063   5.619207   6.886326   6.448194
                   16         17         18         19         20
    16  H    0.000000
    17  H    2.480061   0.000000
    18  H    4.933453   4.303864   0.000000
    19  H    4.299551   2.508512   2.471400   0.000000
    20  N    4.624144   5.309047   2.568906   4.537266   0.000000
    21  H    5.745014   6.158711   2.672240   4.967358   1.442179
    22  H    7.166393   7.878178   4.440652   6.770148   2.831723
    23  C    6.069693   7.409679   4.991474   6.979590   2.468487
    24  C    8.138475   9.719511   7.491422   9.444155   5.072673
    25  C    5.938817   7.341399   5.277282   7.073036   2.882523
    26  C    7.290552   8.705013   6.137122   8.230648   3.706155
    27  C    8.236753   9.773040   7.292843   9.375257   4.849095
    28  C    7.063205   8.579604   6.590826   8.380300   4.255764
    29  H    5.164905   6.461715   4.699195   6.272861   2.553784
    30  H    7.660736   8.999232   6.310887   8.438902   4.043051
    31  H    9.207472  10.768219   8.200080  10.336726   5.799554
    32  H    7.261852   8.767808   7.061135   8.679560   4.898896
    33  H    9.051857  10.682910   8.514325  10.449164   6.132181
    34  C    4.904131   7.275614   7.482518   8.309621   5.338403
    35  C    6.448993   8.830694   9.793952  10.271694   7.829107
    36  C    4.669726   6.961662   7.398516   8.069839   5.416992
    37  C    5.935521   8.381318   8.809070   9.572954   6.654785
    38  C    6.616402   9.080048   9.851912  10.459620   7.763566
    39  C    5.512814   7.793183   8.620683   9.110045   6.739590
    40  H    4.217693   6.313232   6.534040   7.242424   4.649421
    41  H    6.442720   8.856586   9.128874   9.976458   6.942954
    42  H    7.525449  10.001739  10.854568  11.445142   8.748800
    43  H    5.713876   7.817633   8.773692   9.143794   7.060186
    44  C    7.575119   9.887142  11.120231  11.461612   9.233549
    45  H    7.622824   9.804325  11.108081  11.369298   9.336991
    46  H    8.531461  10.871169  11.858011  12.351757   9.836542
    47  H    7.692296  10.003434  11.593340  11.757282   9.810462
    48  H    5.620639   7.739001   7.044054   8.300048   4.717119
                   21         22         23         24         25
    21  H    0.000000
    22  H    1.808875   0.000000
    23  C    2.879214   2.575238   0.000000
    24  C    5.510316   4.768617   2.789729   0.000000
    25  C    3.727699   3.772487   1.393417   2.412121   0.000000
    26  C    3.710214   2.666659   1.396301   2.412440   2.412258
    27  C    4.974814   3.888667   2.414650   1.393086   2.783622
    28  C    4.992237   4.720680   2.413126   1.392345   1.391063
    29  H    3.713282   4.244923   2.144640   3.401019   1.086658
    30  H    3.707940   2.343317   2.162989   3.394637   3.403054
    31  H    5.757897   4.431043   3.398257   2.156162   3.871305
    32  H    5.785135   5.693718   3.396317   2.155349   2.148424
    33  H    6.571125   5.764461   3.877646   1.087922   3.398203
    34  C    6.384098   6.656374   4.445803   5.071945   4.186795
    35  C    9.021748   9.347276   6.942867   6.768920   6.298927
    36  C    6.656324   7.133745   4.767792   5.199043   4.112808
    37  C    7.606171   7.717641   5.578206   5.861792   5.405910
    38  C    8.812649   8.975456   6.707003   6.645550   6.326376
    39  C    8.013783   8.484820   6.056028   6.074678   5.271518
    40  H    5.973785   6.606464   4.270924   4.925686   3.461418
    41  H    7.728738   7.682659   5.763890   6.129863   5.836613
    42  H    9.738690   9.810369   7.603595   7.415249   7.295805
    43  H    8.406020   8.988083   6.544780   6.469402   5.586210
    44  C   10.464248  10.806307   8.359338   7.945907   7.619148
    45  H   10.635269  11.075488   8.589290   8.127932   7.704681
    46  H   11.010555  11.191676   8.716091   7.986937   7.989078
    47  H   11.037589  11.448833   9.080755   8.871705   8.424141
    48  H    5.327555   5.185078   3.444160   4.518538   3.884512
                   26         27         28         29         30
    26  C    0.000000
    27  C    1.390854   0.000000
    28  C    2.783627   2.410160   0.000000
    29  H    3.392824   3.870228   2.158190   0.000000
    30  H    1.088565   2.146169   3.872027   4.296080   0.000000
    31  H    2.148203   1.087698   3.397947   4.957894   2.463566
    32  H    3.871321   3.397977   1.087709   2.483586   4.959703
    33  H    3.398332   2.154810   2.154406   4.301280   4.291073
    34  C    4.994590   5.290059   4.521343   4.198173   5.550149
    35  C    7.448307   7.374224   6.197252   6.177121   8.134839
    36  C    5.538007   5.733143   4.359701   3.858635   6.273042
    37  C    5.880137   6.023633   5.546590   5.535535   6.332568
    38  C    7.033277   7.011418   6.286958   6.375861   7.573184
    39  C    6.755333   6.768703   5.276266   4.997456   7.528459
    40  H    5.243844   5.526151   3.866151   2.990473   6.047675
    41  H    5.873183   6.063347   6.012817   6.096594   6.153070
    42  H    7.804049   7.720937   7.191376   7.411429   8.273238
    43  H    7.344194   7.314839   5.537122   5.171247   8.194148
    44  C    8.846528   8.660476   7.388944   7.461626   9.565449
    45  H    9.179688   8.972941   7.445168   7.440824   9.977539
    46  H    9.051760   8.716189   7.593074   7.958615   9.766103
    47  H    9.591793   9.500041   8.305878   8.225894  10.245124
    48  H    3.588869   4.148077   4.393857   4.290677   3.805148
                   31         32         33         34         35
    31  H    0.000000
    32  H    4.299736   0.000000
    33  H    2.485699   2.485131   0.000000
    34  C    6.026017   4.779351   5.683270   0.000000
    35  C    8.025167   5.990451   7.010799   2.846070   0.000000
    36  C    6.584219   4.313733   5.740470   1.401891   2.432075
    37  C    6.580119   5.781973   6.315619   1.405162   2.429579
    38  C    7.550031   6.308145   6.936181   2.435155   1.400487
    39  C    7.558179   5.003927   6.422051   2.434263   1.395048
    40  H    6.483033   3.768901   5.554208   2.163899   3.402966
    41  H    6.486060   6.399933   6.598287   2.156143   3.409983
    42  H    8.147966   7.230120   7.626144   3.414361   2.155943
    43  H    8.154290   5.071236   6.761649   3.411535   2.151181
    44  C    9.269643   7.035250   8.048499   4.350746   1.504745
    45  H    9.647784   6.950422   8.204923   4.862438   2.159228
    46  H    9.220912   7.233374   7.956997   4.856931   2.158454
    47  H   10.103868   8.007891   9.028888   4.846645   2.157135
    48  H    4.717604   5.097891   5.291483   2.181507   4.869600
                   36         37         38         39         40
    36  C    0.000000
    37  C    2.396169   0.000000
    38  C    2.769687   1.387350   0.000000
    39  C    1.393015   2.765619   2.390195   0.000000
    40  H    1.087820   3.392387   3.856514   2.139208   0.000000
    41  H    3.386442   1.089215   2.144861   3.854750   4.300079
    42  H    3.859264   2.142973   1.089663   3.382041   4.946039
    43  H    2.145105   3.854697   3.382769   1.089233   2.443770
    44  C    3.818279   3.807505   2.526004   2.533434   4.671999
    45  H    4.033222   4.587981   3.435366   2.642396   4.689484
    46  H    4.472273   4.147133   2.824862   3.275795   5.354397
    47  H    4.443154   4.168196   2.863369   3.241520   5.327011
    48  H    3.415158   2.710459   4.073773   4.575009   3.753267
                   41         42         43         44         45
    41  H    0.000000
    42  H    2.457571   0.000000
    43  H    4.943825   4.289938   0.000000
    44  C    4.670337   2.726997   2.742380   0.000000
    45  H    5.543102   3.788334   2.391632   1.095241   0.000000
    46  H    4.883348   2.742822   3.530612   1.097571   1.775584
    47  H    4.920757   2.820138   3.483009   1.097949   1.774078
    48  H    2.499614   4.757552   5.511967   6.346025   6.951744
                   46         47         48
    46  H    0.000000
    47  H    1.766355   0.000000
    48  H    6.669874   6.813945   0.000000
 Stoichiometry    C23H21FN2O
 Framework group  C1[X(C23H21FN2O)]
 Deg. of freedom   138
 Full point group                 C1      NOp   1
 RotChk:  IX=0 Diff= 4.51D-02
 Largest Abelian subgroup         C1      NOp   1
 Largest concise Abelian subgroup C1      NOp   1
                         Standard orientation:                         
 ---------------------------------------------------------------------
 Center     Atomic      Atomic             Coordinates (Angstroms)
 Number     Number       Type             X           Y           Z
 ---------------------------------------------------------------------
      1          6           0        2.062590    1.047374    0.306317
      2          8           0        3.443554    1.765865    0.820937
      3          6           0        1.334100    0.376270    1.477784
      4          1           0        2.009104   -0.338019    1.962629
      5          9           0        1.020425    1.341561    2.420298
      6          6           0        0.094032   -0.299113    0.965040
      7          6           0       -1.131430    0.202689    1.223915
      8          7           0        0.357886   -1.403726    0.189040
      9          1           0       -0.423351   -2.029450    0.044349
     10          6           0        1.618636   -1.979053   -0.048371
     11          6           0        4.000358   -3.280729   -0.724596
     12          6           0        2.748117   -1.199282   -0.397724
     13          6           0        1.707005   -3.374927   -0.034027
     14          6           0        2.877780   -4.034480   -0.381119
     15          6           0        3.928517   -1.895712   -0.719066
     16          1           0        0.819966   -3.943558    0.243031
     17          1           0        2.913017   -5.121493   -0.375282
     18          1           0        4.799348   -1.302808   -0.993867
     19          1           0        4.934353   -3.770517   -0.993100
     20          7           0        2.747361    0.181624   -0.563649
     21          1           0        3.808308    0.958388    0.028728
     22          1           0        3.537349    2.682516    0.504113
     23          6           0        1.187701    2.084512   -0.363871
     24          6           0       -0.594267    3.865069   -1.562536
     25          6           0        0.504639    1.718192   -1.521821
     26          6           0        0.972739    3.345245    0.196483
     27          6           0        0.090452    4.235025   -0.407122
     28          6           0       -0.389241    2.603634   -2.115140
     29          1           0        0.672035    0.732006   -1.946368
     30          1           0        1.485772    3.638715    1.110620
     31          1           0       -0.064950    5.218816    0.030019
     32          1           0       -0.922074    2.307701   -3.016042
     33          1           0       -1.286257    4.560672   -2.032493
     34          6           0       -2.415913   -0.288035    0.708579
     35          6           0       -4.963889   -1.131927   -0.237878
     36          6           0       -2.572514   -0.839497   -0.570743
     37          6           0       -3.571893   -0.152462    1.495861
     38          6           0       -4.813367   -0.564622    1.033685
     39          6           0       -3.821126   -1.253924   -1.028681
     40          1           0       -1.718800   -0.919685   -1.240141
     41          1           0       -3.487917    0.288399    2.488322
     42          1           0       -5.687398   -0.444848    1.673286
     43          1           0       -3.905014   -1.673268   -2.030451
     44          6           0       -6.313964   -1.586287   -0.722762
     45          1           0       -6.263526   -1.956161   -1.752423
     46          1           0       -7.042605   -0.766139   -0.689606
     47          1           0       -6.707199   -2.393932   -0.091441
     48          1           0       -1.173513    1.038639    1.914957
 ---------------------------------------------------------------------
 Rotational constants (GHZ):           0.2457402           0.1518210           0.1116954
 Leave Link  202 at Tue Apr 15 03:16:49 2025, MaxMem= 16106127360 cpu:               0.3 elap:               0.0
 (Enter /cm/shared/apps/Gaussian/g16-C01/g16/l301.exe)
 Basis read from rwf:  (5D, 7F)
 No pseudopotential information found on rwf file.
 There are   864 symmetry adapted cartesian basis functions of A   symmetry.
 There are   810 symmetry adapted basis functions of A   symmetry.
   810 basis functions,  1203 primitive gaussians,   864 cartesian basis functions
    95 alpha electrons       95 beta electrons
       nuclear repulsion energy      2427.8814634373 Hartrees.
 IExCor= 4639 DFT=T Ex+Corr=wB97XD ExCW=0 ScaHFX=  1.000000
 ScaDFX=  1.000000  1.000000  1.000000  1.000000 ScalE2=  1.000000  1.000000
 IRadAn=      5 IRanWt=     -1 IRanGd=            0 ICorTp=0 IEmpDi=121
 HFx  wShort=  0.000000 wLong=  0.200000 cFull=  0.222036 cShort=  0.000000 cLong=  0.777964
 DFx  wShort=  0.000000 wLong=  0.200000 cFull=  0.000000 cShort=  0.000000 cLong=  1.000000
 NAtoms=   48 NActive=   48 NUniq=   48 SFac= 1.00D+00 NAtFMM=   60 NAOKFM=F Big=F
 Integral buffers will be    131072 words long.
 Raffenetti 2 integral format.
 Two-electron integral symmetry is turned on.
 R6Disp:  Grimme-D2 Dispersion energy=       -0.0408867595 Hartrees.
 Nuclear repulsion after empirical dispersion term =     2427.8405766778 Hartrees.
 No density basis found on file    724.
 ------------------------------------------------------------------------------
 Polarizable Continuum Model (PCM)
 =================================
 Model                : PCM.
 Atomic radii         : SMD-Coulomb.
 Polarization charges : Total charges.
 Charge compensation  : None.
 Solution method      : Matrix inversion.
 Cavity type          : VdW (van der Waals Surface) (Alpha=1.000).
 Cavity algorithm     : GePol (No added spheres)
                        Default sphere list used, NSphG=   48.
                        Lebedev-Laikov grids with approx.  5.0 points / Ang**2.
                        Smoothing algorithm: York/Karplus (Gamma=1.0000).
                        Polarization charges: spherical gaussians, with
                                              point-specific exponents (IZeta= 3).
                        Self-potential: point-specific (ISelfS= 7).
                        Self-field    : sphere-specific E.n sum rule (ISelfD= 2).
 1st derivatives      : Analytical E(r).r(x)/FMM algorithm (CHGder, D1EAlg=3).
                        Cavity 1st derivative terms included.
 Solvent              : Ethanol, Eps=  24.852000 Eps(inf)=   1.852593
 ------------------------------------------------------------------------------
 GePol: Number of generator spheres                  =      48
 GePol: Total number of spheres                      =      48
 GePol: Number of exposed spheres                    =      48 (100.00%)
 GePol: Number of points                             =    3414
 GePol: Average weight of points                     =       0.11
 GePol: Minimum weight of points                     =   0.53D-10
 GePol: Maximum weight of points                     =    0.21501
 GePol: Number of points with low weight             =     196
 GePol: Fraction of low-weight points (<1% of avg)   =       5.74%
 GePol: Cavity surface area                          =    379.274 Ang**2
 GePol: Cavity volume                                =    368.665 Ang**3
 ------------------------------------------------------------------------------
 Atomic radii for non-electrostatic terms: SMD-CDS.
 ------------------------------------------------------------------------------
 PCM non-electrostatic energy =        -0.0041249001 Hartrees.
 Nuclear repulsion after PCM non-electrostatic terms =     2427.8364517777 Hartrees.
 Leave Link  301 at Tue Apr 15 03:16:49 2025, MaxMem= 16106127360 cpu:               0.6 elap:               0.1
 (Enter /cm/shared/apps/Gaussian/g16-C01/g16/l302.exe)
 NPDir=0 NMtPBC=     1 NCelOv=     1 NCel=       1 NClECP=     1 NCelD=      1
         NCelK=      1 NCelE2=     1 NClLst=     1 CellRange=     0.0.
 One-electron integrals computed using PRISM.
 One-electron integral symmetry used in STVInt
 NBasis=   810 RedAO= T EigKep=  1.15D-06  NBF=   810
 NBsUse=   803 1.00D-06 EigRej=  9.45D-07 NBFU=   803
 Precomputing XC quadrature grid using
 IXCGrd= 4 IRadAn=           5 IRanWt=          -1 IRanGd=           0 AccXCQ= 0.00D+00.
 Generated NRdTot=       0 NPtTot=           0 NUsed=           0 NTot=          32
 NSgBfM=   858   857   857   858   858 MxSgAt=    48 MxSgA2=    48.
 Leave Link  302 at Tue Apr 15 03:16:52 2025, MaxMem= 16106127360 cpu:              45.7 elap:               2.9
 (Enter /cm/shared/apps/Gaussian/g16-C01/g16/l303.exe)
 DipDrv:  MaxL=1.
 Leave Link  303 at Tue Apr 15 03:16:53 2025, MaxMem= 16106127360 cpu:               1.1 elap:               0.2
 (Enter /cm/shared/apps/Gaussian/g16-C01/g16/l401.exe)
 Initial guess from the checkpoint file:  "4_to_5_TS2.chk"
 B after Tr=     0.000000    0.000000   -0.000000
         Rot=    0.999856    0.007271   -0.006038   -0.014059 Ang=   1.94 deg.
 Guess basis will be translated and rotated to current coordinates.
 JPrj=2 DoOrth=T DoCkMO=T.
 Generating alternative initial guess.
 ExpMin= 2.65D-02 ExpMax= 2.93D+03 ExpMxC= 4.41D+02 IAcc=3 IRadAn=         5 AccDes= 0.00D+00
 Harris functional with IExCor= 4639 and IRadAn=       5 diagonalized for initial guess.
 HarFok:  IExCor= 4639 AccDes= 0.00D+00 IRadAn=         5 IDoV= 1 UseB2=F ITyADJ=14
 ICtDFT=  3500011 ScaDFX=  1.000000  1.000000  1.000000  1.000000
 FoFCou: FMM=F IPFlag=           0 FMFlag=      100000 FMFlg1=           0
         NFxFlg=           0 DoJE=T BraDBF=F KetDBF=T FulRan=T
         wScrn=  0.000000 ICntrl=       500 IOpCl=  0 I1Cent=   200000004 NGrid=           0
         NMat0=    1 NMatS0=      1 NMatT0=    0 NMatD0=    1 NMtDS0=    0 NMtDT0=    0
 Petite list used in FoFCou.
 Harris En= -1122.26309066552    
 Leave Link  401 at Tue Apr 15 03:17:03 2025, MaxMem= 16106127360 cpu:             297.1 elap:              10.8
 (Enter /cm/shared/apps/Gaussian/g16-C01/g16/l502.exe)
 Integral symmetry usage will be decided dynamically.
 Closed shell SCF:
 Using DIIS extrapolation, IDIIS=  1040.
 NGot= 16106127360 LenX= 16104590708 LenY= 16103843348
 Requested convergence on RMS density matrix=1.00D-08 within 128 cycles.
 Requested convergence on MAX density matrix=1.00D-06.
 Requested convergence on             energy=1.00D-06.
 No special actions if energy rises.
 Fock matrices will be formed incrementally for  20 cycles.

 Cycle   1  Pass 1  IDiag  1:
 FoFJK:  IHMeth= 1 ICntrl=       0 DoSepK=T KAlg= 0 I1Cent=           0 FoldK=F
 IRaf=         1 NMat=       1 IRICut=       1 DoRegI=T DoRafI=F ISym2E= 0 IDoP0=0 IntGTp=1.
 FoFCou: FMM=F IPFlag=           0 FMFlag=      100000 FMFlg1=           0
         NFxFlg=           0 DoJE=T BraDBF=F KetDBF=F FulRan=T
         wScrn=  0.000000 ICntrl=       500 IOpCl=  0 I1Cent=           0 NGrid=           0
         NMat0=    1 NMatS0=      1 NMatT0=    0 NMatD0=    1 NMtDS0=    0 NMtDT0=    0
 Symmetry not used in FoFCou.
 Inv3:  Mode=1 IEnd=    34966188.
 Iteration    1 A*A^-1 deviation from unit magnitude is 6.22D-15 for   3405.
 Iteration    1 A*A^-1 deviation from orthogonality  is 3.56D-15 for   2266     56.
 Iteration    1 A^-1*A deviation from unit magnitude is 6.00D-15 for   3405.
 Iteration    1 A^-1*A deviation from orthogonality  is 1.64D-15 for   1669    502.
 E= -1172.66806410785    
 DIIS: error= 2.29D-02 at cycle   1 NSaved=   1.
 NSaved= 1 IEnMin= 1 EnMin= -1172.66806410785     IErMin= 1 ErrMin= 2.29D-02
 ErrMax= 2.29D-02  0.00D+00 EMaxC= 1.00D-01 BMatC= 3.58D-01 BMatP= 3.58D-01
 IDIUse=3 WtCom= 7.71D-01 WtEn= 2.29D-01
 Coeff-Com:  0.100D+01
 Coeff-En:   0.100D+01
 Coeff:      0.100D+01
 Recover alternate guess density for next cycle.
 RMSDP=4.48D-02 MaxDP=5.55D+00              OVMax= 0.00D+00

 Cycle   2  Pass 1  IDiag  1:
 RMSU=  3.70D-02    CP:  1.36D+00
 E= -1172.71843638397     Delta-E=       -0.050372276120 Rises=F Damp=F
 DIIS: error= 1.53D-02 at cycle   2 NSaved=   2.
 NSaved= 2 IEnMin= 2 EnMin= -1172.71843638397     IErMin= 2 ErrMin= 1.53D-02
 ErrMax= 1.53D-02  0.00D+00 EMaxC= 1.00D-01 BMatC= 6.15D-01 BMatP= 3.58D-01
 IDIUse=2 WtCom= 0.00D+00 WtEn= 1.00D+00
 Coeff-En:   0.000D+00 0.100D+01
 Coeff:      0.000D+00 0.100D+01
 Gap=     0.314 Goal=   None    Shift=    0.000
 RMSDP=3.26D-02 MaxDP=3.96D+00 DE=-5.04D-02 OVMax= 1.96D-01

 Cycle   3  Pass 1  IDiag  1:
 RMSU=  1.33D-02    CP:  1.02D+00  5.12D-01
 E= -1172.77385749777     Delta-E=       -0.055421113802 Rises=F Damp=F
 DIIS: error= 9.01D-03 at cycle   3 NSaved=   3.
 NSaved= 3 IEnMin= 3 EnMin= -1172.77385749777     IErMin= 3 ErrMin= 9.01D-03
 ErrMax= 9.01D-03  0.00D+00 EMaxC= 1.00D-01 BMatC= 3.78D-01 BMatP= 3.58D-01
 IDIUse=3 WtCom= 9.10D-01 WtEn= 9.01D-02
 Coeff-Com:  0.183D+00 0.351D+00 0.466D+00
 Coeff-En:   0.000D+00 0.447D+00 0.553D+00
 Coeff:      0.167D+00 0.360D+00 0.474D+00
 Gap=     0.334 Goal=   None    Shift=    0.000
 RMSDP=7.75D-03 MaxDP=6.31D-01 DE=-5.54D-02 OVMax= 9.94D-02

 Cycle   4  Pass 1  IDiag  1:
 RMSU=  6.32D-03    CP:  1.04D+00  5.25D-01  6.81D-01
 E= -1173.03919066028     Delta-E=       -0.265333162515 Rises=F Damp=F
 DIIS: error= 1.59D-03 at cycle   4 NSaved=   4.
 NSaved= 4 IEnMin= 4 EnMin= -1173.03919066028     IErMin= 4 ErrMin= 1.59D-03
 ErrMax= 1.59D-03  0.00D+00 EMaxC= 1.00D-01 BMatC= 1.20D-02 BMatP= 3.58D-01
 IDIUse=3 WtCom= 9.84D-01 WtEn= 1.59D-02
 Coeff-Com: -0.233D-02 0.424D-02 0.144D+00 0.855D+00
 Coeff-En:   0.000D+00 0.000D+00 0.000D+00 0.100D+01
 Coeff:     -0.229D-02 0.417D-02 0.141D+00 0.857D+00
 Gap=     0.275 Goal=   None    Shift=    0.000
 RMSDP=2.64D-03 MaxDP=2.88D-01 DE=-2.65D-01 OVMax= 3.19D-02

 Cycle   5  Pass 1  IDiag  1:
 RMSU=  1.39D-03    CP:  1.02D+00  5.11D-01  7.42D-01  8.91D-01
 E= -1173.04803198532     Delta-E=       -0.008841325040 Rises=F Damp=F
 DIIS: error= 5.60D-04 at cycle   5 NSaved=   5.
 NSaved= 5 IEnMin= 5 EnMin= -1173.04803198532     IErMin= 5 ErrMin= 5.60D-04
 ErrMax= 5.60D-04  0.00D+00 EMaxC= 1.00D-01 BMatC= 1.75D-03 BMatP= 1.20D-02
 IDIUse=3 WtCom= 9.94D-01 WtEn= 5.60D-03
 Coeff-Com: -0.598D-02-0.709D-02 0.542D-01 0.424D+00 0.534D+00
 Coeff-En:   0.000D+00 0.000D+00 0.000D+00 0.000D+00 0.100D+01
 Coeff:     -0.595D-02-0.705D-02 0.539D-01 0.422D+00 0.537D+00
 Gap=     0.275 Goal=   None    Shift=    0.000
 RMSDP=5.72D-04 MaxDP=6.14D-02 DE=-8.84D-03 OVMax= 7.82D-03

 Cycle   6  Pass 1  IDiag  1:
 RMSU=  4.54D-04    CP:  1.01D+00  5.08D-01  7.53D-01  9.05D-01  8.77D-01
 E= -1173.04950407843     Delta-E=       -0.001472093109 Rises=F Damp=F
 DIIS: error= 1.05D-04 at cycle   6 NSaved=   6.
 NSaved= 6 IEnMin= 6 EnMin= -1173.04950407843     IErMin= 6 ErrMin= 1.05D-04
 ErrMax= 1.05D-04  0.00D+00 EMaxC= 1.00D-01 BMatC= 5.16D-05 BMatP= 1.75D-03
 IDIUse=3 WtCom= 9.99D-01 WtEn= 1.05D-03
 Coeff-Com: -0.118D-02-0.178D-02-0.131D-02 0.293D-01 0.119D+00 0.856D+00
 Coeff-En:   0.000D+00 0.000D+00 0.000D+00 0.000D+00 0.000D+00 0.100D+01
 Coeff:     -0.118D-02-0.177D-02-0.130D-02 0.292D-01 0.119D+00 0.856D+00
 Gap=     0.276 Goal=   None    Shift=    0.000
 RMSDP=2.53D-04 MaxDP=2.59D-02 DE=-1.47D-03 OVMax= 4.56D-03

 Cycle   7  Pass 1  IDiag  1:
 RMSU=  1.62D-04    CP:  1.01D+00  5.06D-01  7.53D-01  9.09D-01  9.34D-01
                    CP:  1.15D+00
 E= -1173.04958083250     Delta-E=       -0.000076754070 Rises=F Damp=F
 DIIS: error= 6.71D-05 at cycle   7 NSaved=   7.
 NSaved= 7 IEnMin= 7 EnMin= -1173.04958083250     IErMin= 7 ErrMin= 6.71D-05
 ErrMax= 6.71D-05  0.00D+00 EMaxC= 1.00D-01 BMatC= 1.58D-05 BMatP= 5.16D-05
 IDIUse=1 WtCom= 1.00D+00 WtEn= 0.00D+00
 Coeff-Com:  0.326D-03 0.464D-03-0.104D-01-0.585D-01-0.414D-01 0.390D+00
 Coeff-Com:  0.720D+00
 Coeff:      0.326D-03 0.464D-03-0.104D-01-0.585D-01-0.414D-01 0.390D+00
 Coeff:      0.720D+00
 Gap=     0.276 Goal=   None    Shift=    0.000
 RMSDP=1.11D-04 MaxDP=1.25D-02 DE=-7.68D-05 OVMax= 2.92D-03

 Cycle   8  Pass 1  IDiag  1:
 RMSU=  5.79D-05    CP:  1.01D+00  5.05D-01  7.53D-01  9.10D-01  9.69D-01
                    CP:  1.25D+00  1.07D+00
 E= -1173.04960547578     Delta-E=       -0.000024643279 Rises=F Damp=F
 DIIS: error= 1.52D-05 at cycle   8 NSaved=   8.
 NSaved= 8 IEnMin= 8 EnMin= -1173.04960547578     IErMin= 8 ErrMin= 1.52D-05
 ErrMax= 1.52D-05  0.00D+00 EMaxC= 1.00D-01 BMatC= 1.43D-06 BMatP= 1.58D-05
 IDIUse=1 WtCom= 1.00D+00 WtEn= 0.00D+00
 Coeff-Com:  0.205D-03 0.341D-03-0.348D-02-0.220D-01-0.274D-01 0.376D-01
 Coeff-Com:  0.229D+00 0.785D+00
 Coeff:      0.205D-03 0.341D-03-0.348D-02-0.220D-01-0.274D-01 0.376D-01
 Coeff:      0.229D+00 0.785D+00
 Gap=     0.276 Goal=   None    Shift=    0.000
 RMSDP=4.04D-05 MaxDP=3.01D-03 DE=-2.46D-05 OVMax= 1.19D-03

 Cycle   9  Pass 1  IDiag  1:
 RMSU=  2.55D-05    CP:  1.01D+00  5.05D-01  7.53D-01  9.10D-01  9.74D-01
                    CP:  1.28D+00  1.18D+00  1.17D+00
 E= -1173.04960882030     Delta-E=       -0.000003344515 Rises=F Damp=F
 DIIS: error= 8.93D-06 at cycle   9 NSaved=   9.
 NSaved= 9 IEnMin= 9 EnMin= -1173.04960882030     IErMin= 9 ErrMin= 8.93D-06
 ErrMax= 8.93D-06  0.00D+00 EMaxC= 1.00D-01 BMatC= 2.88D-07 BMatP= 1.43D-06
 IDIUse=1 WtCom= 1.00D+00 WtEn= 0.00D+00
 Coeff-Com: -0.137D-05 0.676D-05 0.112D-02 0.645D-02-0.177D-03-0.773D-01
 Coeff-Com: -0.814D-01 0.285D+00 0.866D+00
 Coeff:     -0.137D-05 0.676D-05 0.112D-02 0.645D-02-0.177D-03-0.773D-01
 Coeff:     -0.814D-01 0.285D+00 0.866D+00
 Gap=     0.276 Goal=   None    Shift=    0.000
 RMSDP=2.23D-05 MaxDP=2.15D-03 DE=-3.34D-06 OVMax= 9.20D-04

 Cycle  10  Pass 1  IDiag  1:
 RMSU=  1.11D-05    CP:  1.01D+00  5.05D-01  7.53D-01  9.10D-01  9.75D-01
                    CP:  1.29D+00  1.25D+00  1.35D+00  1.30D+00
 E= -1173.04960975091     Delta-E=       -0.000000930609 Rises=F Damp=F
 DIIS: error= 3.68D-06 at cycle  10 NSaved=  10.
 NSaved=10 IEnMin=10 EnMin= -1173.04960975091     IErMin=10 ErrMin= 3.68D-06
 ErrMax= 3.68D-06  0.00D+00 EMaxC= 1.00D-01 BMatC= 5.68D-08 BMatP= 2.88D-07
 IDIUse=1 WtCom= 1.00D+00 WtEn= 0.00D+00
 Coeff-Com: -0.334D-04-0.519D-04 0.104D-02 0.635D-02 0.443D-02-0.365D-01
 Coeff-Com: -0.703D-01-0.297D-01 0.334D+00 0.791D+00
 Coeff:     -0.334D-04-0.519D-04 0.104D-02 0.635D-02 0.443D-02-0.365D-01
 Coeff:     -0.703D-01-0.297D-01 0.334D+00 0.791D+00
 Gap=     0.276 Goal=   None    Shift=    0.000
 RMSDP=9.27D-06 MaxDP=1.13D-03 DE=-9.31D-07 OVMax= 3.09D-04

 Cycle  11  Pass 1  IDiag  1:
 RMSU=  6.63D-06    CP:  1.01D+00  5.05D-01  7.53D-01  9.10D-01  9.76D-01
                    CP:  1.30D+00  1.28D+00  1.41D+00  1.39D+00  1.10D+00
 E= -1173.04960989241     Delta-E=       -0.000000141501 Rises=F Damp=F
 DIIS: error= 1.47D-06 at cycle  11 NSaved=  11.
 NSaved=11 IEnMin=11 EnMin= -1173.04960989241     IErMin=11 ErrMin= 1.47D-06
 ErrMax= 1.47D-06  0.00D+00 EMaxC= 1.00D-01 BMatC= 6.29D-09 BMatP= 5.68D-08
 IDIUse=1 WtCom= 1.00D+00 WtEn= 0.00D+00
 Coeff-Com: -0.934D-05-0.164D-04 0.155D-03 0.108D-02 0.142D-02-0.182D-03
 Coeff-Com: -0.103D-01-0.497D-01-0.123D-01 0.250D+00 0.820D+00
 Coeff:     -0.934D-05-0.164D-04 0.155D-03 0.108D-02 0.142D-02-0.182D-03
 Coeff:     -0.103D-01-0.497D-01-0.123D-01 0.250D+00 0.820D+00
 Gap=     0.276 Goal=   None    Shift=    0.000
 RMSDP=3.11D-06 MaxDP=3.87D-04 DE=-1.42D-07 OVMax= 1.12D-04

 Cycle  12  Pass 1  IDiag  1:
 RMSU=  1.53D-06    CP:  1.01D+00  5.05D-01  7.53D-01  9.10D-01  9.76D-01
                    CP:  1.30D+00  1.28D+00  1.41D+00  1.45D+00  1.20D+00
                    CP:  1.20D+00
 E= -1173.04960991315     Delta-E=       -0.000000020745 Rises=F Damp=F
 DIIS: error= 7.23D-07 at cycle  12 NSaved=  12.
 NSaved=12 IEnMin=12 EnMin= -1173.04960991315     IErMin=12 ErrMin= 7.23D-07
 ErrMax= 7.23D-07  0.00D+00 EMaxC= 1.00D-01 BMatC= 1.28D-09 BMatP= 6.29D-09
 IDIUse=1 WtCom= 1.00D+00 WtEn= 0.00D+00
 Coeff-Com:  0.343D-05 0.550D-05-0.144D-03-0.839D-03-0.398D-03 0.662D-02
 Coeff-Com:  0.102D-01-0.700D-02-0.688D-01-0.103D+00 0.235D+00 0.928D+00
 Coeff:      0.343D-05 0.550D-05-0.144D-03-0.839D-03-0.398D-03 0.662D-02
 Coeff:      0.102D-01-0.700D-02-0.688D-01-0.103D+00 0.235D+00 0.928D+00
 Gap=     0.276 Goal=   None    Shift=    0.000
 RMSDP=1.80D-06 MaxDP=1.53D-04 DE=-2.07D-08 OVMax= 4.74D-05

 Cycle  13  Pass 1  IDiag  1:
 RMSU=  7.13D-07    CP:  1.01D+00  5.05D-01  7.53D-01  9.10D-01  9.76D-01
                    CP:  1.30D+00  1.28D+00  1.41D+00  1.47D+00  1.26D+00
                    CP:  1.39D+00  1.23D+00
 E= -1173.04960991658     Delta-E=       -0.000000003424 Rises=F Damp=F
 DIIS: error= 2.30D-07 at cycle  13 NSaved=  13.
 NSaved=13 IEnMin=13 EnMin= -1173.04960991658     IErMin=13 ErrMin= 2.30D-07
 ErrMax= 2.30D-07  0.00D+00 EMaxC= 1.00D-01 BMatC= 1.23D-10 BMatP= 1.28D-09
 IDIUse=1 WtCom= 1.00D+00 WtEn= 0.00D+00
 Coeff-Com:  0.219D-05 0.353D-05-0.610D-04-0.373D-03-0.283D-03 0.181D-02
 Coeff-Com:  0.397D-02 0.488D-02-0.172D-01-0.576D-01-0.290D-01 0.232D+00
 Coeff-Com:  0.862D+00
 Coeff:      0.219D-05 0.353D-05-0.610D-04-0.373D-03-0.283D-03 0.181D-02
 Coeff:      0.397D-02 0.488D-02-0.172D-01-0.576D-01-0.290D-01 0.232D+00
 Coeff:      0.862D+00
 Gap=     0.276 Goal=   None    Shift=    0.000
 RMSDP=4.72D-07 MaxDP=3.11D-05 DE=-3.42D-09 OVMax= 1.20D-05

 Cycle  14  Pass 1  IDiag  1:
 RMSU=  3.18D-07    CP:  1.01D+00  5.05D-01  7.53D-01  9.10D-01  9.76D-01
                    CP:  1.30D+00  1.28D+00  1.41D+00  1.46D+00  1.27D+00
                    CP:  1.42D+00  1.34D+00  1.14D+00
 E= -1173.04960991698     Delta-E=       -0.000000000400 Rises=F Damp=F
 DIIS: error= 1.04D-07 at cycle  14 NSaved=  14.
 NSaved=14 IEnMin=14 EnMin= -1173.04960991698     IErMin=14 ErrMin= 1.04D-07
 ErrMax= 1.04D-07  0.00D+00 EMaxC= 1.00D-01 BMatC= 2.60D-11 BMatP= 1.23D-10
 IDIUse=1 WtCom= 1.00D+00 WtEn= 0.00D+00
 Coeff-Com:  0.295D-06 0.247D-06 0.180D-05 0.672D-05-0.292D-04-0.480D-03
 Coeff-Com: -0.329D-03 0.310D-02 0.546D-02-0.217D-02-0.472D-01-0.778D-01
 Coeff-Com:  0.304D+00 0.815D+00
 Coeff:      0.295D-06 0.247D-06 0.180D-05 0.672D-05-0.292D-04-0.480D-03
 Coeff:     -0.329D-03 0.310D-02 0.546D-02-0.217D-02-0.472D-01-0.778D-01
 Coeff:      0.304D+00 0.815D+00
 Gap=     0.276 Goal=   None    Shift=    0.000
 RMSDP=1.89D-07 MaxDP=1.60D-05 DE=-4.00D-10 OVMax= 4.44D-06

 Cycle  15  Pass 1  IDiag  1:
 RMSU=  1.31D-07    CP:  1.01D+00  5.05D-01  7.53D-01  9.10D-01  9.76D-01
                    CP:  1.30D+00  1.28D+00  1.41D+00  1.46D+00  1.27D+00
                    CP:  1.42D+00  1.38D+00  1.26D+00  1.09D+00
 E= -1173.04960991708     Delta-E=       -0.000000000108 Rises=F Damp=F
 DIIS: error= 2.82D-08 at cycle  15 NSaved=  15.
 NSaved=15 IEnMin=15 EnMin= -1173.04960991708     IErMin=15 ErrMin= 2.82D-08
 ErrMax= 2.82D-08  0.00D+00 EMaxC= 1.00D-01 BMatC= 2.08D-12 BMatP= 2.60D-11
 IDIUse=1 WtCom= 1.00D+00 WtEn= 0.00D+00
 Coeff-Com: -0.161D-06-0.399D-06 0.730D-05 0.444D-04 0.294D-04-0.312D-03
 Coeff-Com: -0.549D-03 0.195D-04 0.294D-02 0.644D-02-0.644D-02-0.434D-01
 Coeff-Com: -0.493D-01 0.161D+00 0.929D+00
 Coeff:     -0.161D-06-0.399D-06 0.730D-05 0.444D-04 0.294D-04-0.312D-03
 Coeff:     -0.549D-03 0.195D-04 0.294D-02 0.644D-02-0.644D-02-0.434D-01
 Coeff:     -0.493D-01 0.161D+00 0.929D+00
 Gap=     0.276 Goal=   None    Shift=    0.000
 RMSDP=6.80D-08 MaxDP=4.37D-06 DE=-1.08D-10 OVMax= 1.68D-06

 Cycle  16  Pass 1  IDiag  1:
 RMSU=  3.36D-08    CP:  1.01D+00  5.05D-01  7.53D-01  9.10D-01  9.76D-01
                    CP:  1.30D+00  1.28D+00  1.41D+00  1.46D+00  1.27D+00
                    CP:  1.41D+00  1.38D+00  1.30D+00  1.21D+00  1.16D+00
 E= -1173.04960991720     Delta-E=       -0.000000000111 Rises=F Damp=F
 DIIS: error= 8.04D-09 at cycle  16 NSaved=  16.
 NSaved=16 IEnMin=16 EnMin= -1173.04960991720     IErMin=16 ErrMin= 8.04D-09
 ErrMax= 8.04D-09  0.00D+00 EMaxC= 1.00D-01 BMatC= 3.31D-13 BMatP= 2.08D-12
 IDIUse=1 WtCom= 1.00D+00 WtEn= 0.00D+00
 Coeff-Com: -0.984D-07-0.132D-06 0.204D-05 0.127D-04 0.125D-04-0.415D-04
 Coeff-Com: -0.126D-03-0.294D-03 0.329D-03 0.220D-02 0.276D-02-0.470D-02
 Coeff-Com: -0.472D-01-0.378D-01 0.294D+00 0.791D+00
 Coeff:     -0.984D-07-0.132D-06 0.204D-05 0.127D-04 0.125D-04-0.415D-04
 Coeff:     -0.126D-03-0.294D-03 0.329D-03 0.220D-02 0.276D-02-0.470D-02
 Coeff:     -0.472D-01-0.378D-01 0.294D+00 0.791D+00
 Gap=     0.276 Goal=   None    Shift=    0.000
 RMSDP=2.30D-08 MaxDP=1.17D-06 DE=-1.11D-10 OVMax= 3.62D-07

 Cycle  17  Pass 1  IDiag  1:
 RMSU=  1.47D-08    CP:  1.01D+00  5.05D-01  7.53D-01  9.10D-01  9.76D-01
                    CP:  1.30D+00  1.28D+00  1.41D+00  1.46D+00  1.27D+00
                    CP:  1.41D+00  1.38D+00  1.31D+00  1.23D+00  1.25D+00
                    CP:  1.18D+00
 E= -1173.04960991705     Delta-E=        0.000000000148 Rises=F Damp=F
 DIIS: error= 2.88D-09 at cycle  17 NSaved=  17.
 NSaved=17 IEnMin=16 EnMin= -1173.04960991720     IErMin=17 ErrMin= 2.88D-09
 ErrMax= 2.88D-09  0.00D+00 EMaxC= 1.00D-01 BMatC= 3.94D-14 BMatP= 3.31D-13
 IDIUse=1 WtCom= 1.00D+00 WtEn= 0.00D+00
 Coeff-Com: -0.512D-08 0.211D-07-0.453D-06-0.284D-05-0.578D-06 0.337D-04
 Coeff-Com:  0.450D-04-0.960D-04-0.347D-03-0.316D-03 0.174D-02 0.541D-02
 Coeff-Com: -0.679D-02-0.360D-01-0.442D-01 0.232D+00 0.849D+00
 Coeff:     -0.512D-08 0.211D-07-0.453D-06-0.284D-05-0.578D-06 0.337D-04
 Coeff:      0.450D-04-0.960D-04-0.347D-03-0.316D-03 0.174D-02 0.541D-02
 Coeff:     -0.679D-02-0.360D-01-0.442D-01 0.232D+00 0.849D+00
 Gap=     0.276 Goal=   None    Shift=    0.000
 RMSDP=8.26D-09 MaxDP=5.38D-07 DE= 1.48D-10 OVMax= 1.23D-07

 Error on total polarization charges =  0.06849
 SCF Done:  E(RwB97XD) =  -1173.04960992     A.U. after   17 cycles
            NFock= 17  Conv=0.83D-08     -V/T= 2.0051
 KE= 1.167068044672D+03 PE=-7.588887612959D+03 EE= 2.820933506592D+03
 SMD-CDS (non-electrostatic) energy       (kcal/mol) =      -2.59
 (included in total energy above)
 Leave Link  502 at Tue Apr 15 03:37:46 2025, MaxMem= 16106127360 cpu:           47562.9 elap:            1242.3
 (Enter /cm/shared/apps/Gaussian/g16-C01/g16/l701.exe)
 ... and contract with generalized density number  0.
 Compute integral first derivatives.
 R6Disp: Adding Grimme-D2 dispersion energy 1st derivatives to the gradient.
 D1PCM: PCM CHGder 1st derivatives, ID1Alg=3 FixD1E=F DoIter=F DoCFld=F I1PDM=0.
 GePol: Maximum number of non-zero 1st derivatives   =     236
 Leave Link  701 at Tue Apr 15 03:37:51 2025, MaxMem= 16106127360 cpu:             158.8 elap:               4.9
 (Enter /cm/shared/apps/Gaussian/g16-C01/g16/l702.exe)
 L702 exits ... SP integral derivatives will be done elsewhere.
 Leave Link  702 at Tue Apr 15 03:37:51 2025, MaxMem= 16106127360 cpu:               0.3 elap:               0.0
 (Enter /cm/shared/apps/Gaussian/g16-C01/g16/l703.exe)
 Integral derivatives from FoFJK, PRISM(SPDF).
 Compute integral first derivatives, UseDBF=F ICtDFT=           0.
 Calling FoFJK, ICntrl=      2127 FMM=F ISym2X=0 I1Cent= 0 IOpClX= 0 NMat=1 NMatS=1 NMatT=0.
 FoFJK:  IHMeth= 1 ICntrl=    2127 DoSepK=T KAlg= 0 I1Cent=           0 FoldK=F
 IRaf=         1 NMat=       1 IRICut=       1 DoRegI=T DoRafI=F ISym2E= 0 IDoP0=0 IntGTp=1.
 FoFCou: FMM=F IPFlag=           0 FMFlag=      100000 FMFlg1=         800
         NFxFlg=           0 DoJE=F BraDBF=F KetDBF=F FulRan=T
         wScrn=  0.000000 ICntrl=      2527 IOpCl=  0 I1Cent=           0 NGrid=           0
         NMat0=    1 NMatS0=      1 NMatT0=    0 NMatD0=    1 NMtDS0=    0 NMtDT0=    0
 Symmetry not used in FoFCou.
 Leave Link  703 at Tue Apr 15 03:42:59 2025, MaxMem= 16106127360 cpu:           12252.9 elap:             308.5
 (Enter /cm/shared/apps/Gaussian/g16-C01/g16/l716.exe)
 Dipole        =-1.71675453D-01 9.42053392D-01-1.14948659D-01
 ***** Axes restored to original set *****
 -------------------------------------------------------------------
 Center     Atomic                   Forces (Hartrees/Bohr)
 Number     Number              X              Y              Z
 -------------------------------------------------------------------
      1        6           0.001403264    0.008532017    0.010228485
      2        8          -0.014169855    0.001663533   -0.008186056
      3        6           0.014924205   -0.003773507   -0.001207809
      4        1          -0.000485838   -0.000254807   -0.000483217
      5        9          -0.000626881   -0.000938278   -0.001351779
      6        6          -0.000437512   -0.000920746    0.000781521
      7        6           0.000745980    0.000395339   -0.001548532
      8        7          -0.001457380    0.001230675    0.000741230
      9        1           0.000214574    0.000043533   -0.000453238
     10        6           0.000246449    0.001058117    0.000769916
     11        6           0.000051203   -0.000289716   -0.000567555
     12        6          -0.000493385    0.001632126   -0.001489755
     13        6          -0.000231875    0.000372768    0.000181626
     14        6           0.000267627   -0.000266844    0.000006807
     15        6           0.000349442   -0.000835567    0.000439631
     16        1           0.000106025    0.000066901    0.000133832
     17        1           0.000098722   -0.000007521   -0.000013930
     18        1          -0.000066390    0.000084742    0.000090636
     19        1          -0.000098553   -0.000002984    0.000022509
     20        7           0.012256395   -0.001281888   -0.003841469
     21        1          -0.016363812   -0.004510754    0.003193786
     22        1          -0.001309995    0.000958646   -0.000678287
     23        6           0.006575694   -0.003092239    0.000252277
     24        6           0.000074782   -0.000250198    0.000161615
     25        6           0.000140451    0.000110033    0.001016713
     26        6          -0.000660882   -0.000283754   -0.000070249
     27        6          -0.000541225    0.000017005    0.000254891
     28        6           0.000246338    0.000409714   -0.000149673
     29        1          -0.000039882   -0.000139401    0.000436250
     30        1          -0.000205230    0.000651760    0.000389428
     31        1           0.000009459   -0.000012412    0.000059482
     32        1          -0.000039115   -0.000044258   -0.000051675
     33        1          -0.000087115   -0.000063895   -0.000090280
     34        6          -0.000215116   -0.000176817    0.000258459
     35        6           0.000032150    0.000132978   -0.000212797
     36        6          -0.000123019    0.000309626   -0.000041889
     37        6           0.000202230   -0.000082510    0.000158978
     38        6          -0.000008360   -0.000118094   -0.000200145
     39        6          -0.000124522    0.000005188    0.000108625
     40        1          -0.000149807   -0.000287890    0.000323802
     41        1          -0.000009624    0.000030268    0.000023512
     42        1           0.000014463    0.000059651    0.000020480
     43        1           0.000067240   -0.000027012   -0.000014569
     44        6          -0.000170023    0.000069476    0.000028701
     45        1           0.000030803   -0.000078081    0.000003799
     46        1           0.000098352    0.000025721    0.000008217
     47        1           0.000080293   -0.000003968    0.000010907
     48        1          -0.000120745   -0.000116674    0.000546787
 -------------------------------------------------------------------
 Cartesian Forces:  Max     0.016363812 RMS     0.002928685
 Leave Link  716 at Tue Apr 15 03:42:59 2025, MaxMem= 16106127360 cpu:               0.6 elap:               0.1
 (Enter /cm/shared/apps/Gaussian/g16-C01/g16/l103.exe)

 GradGradGradGradGradGradGradGradGradGradGradGradGradGradGradGradGradGrad
 Berny optimization.
 FormGI is forming the generalized inverse of G from B-inverse, IUseBI=4.
 Internal  Forces:  Max     0.035294944 RMS     0.004232549
 Search for a saddle point.
 Step number   4 out of a maximum of  265
 All quantities printed in internal units (Hartrees-Bohrs-Radians)
 Swapping is turned off.
 Update second derivatives using D2CorX and points    3    4
 ITU=  0  0  0  0
     Eigenvalues ---   -0.36156  -0.00309   0.00003   0.00266   0.00395
     Eigenvalues ---    0.00637   0.00683   0.01031   0.01272   0.01429
     Eigenvalues ---    0.01594   0.01640   0.01692   0.01759   0.01771
     Eigenvalues ---    0.01784   0.01797   0.01828   0.01886   0.01944
     Eigenvalues ---    0.02057   0.02129   0.02152   0.02235   0.02327
     Eigenvalues ---    0.02367   0.02372   0.02446   0.02460   0.02492
     Eigenvalues ---    0.02594   0.02615   0.02624   0.02705   0.02774
     Eigenvalues ---    0.02779   0.02798   0.02835   0.02918   0.03078
     Eigenvalues ---    0.03252   0.05616   0.05774   0.06564   0.07388
     Eigenvalues ---    0.07759   0.08181   0.08563   0.09675   0.10919
     Eigenvalues ---    0.10950   0.11341   0.11549   0.11604   0.11732
     Eigenvalues ---    0.11773   0.11982   0.12076   0.12219   0.12316
     Eigenvalues ---    0.12417   0.12457   0.12628   0.12877   0.12958
     Eigenvalues ---    0.13622   0.14595   0.14739   0.16414   0.17488
     Eigenvalues ---    0.17693   0.18016   0.18675   0.18857   0.19193
     Eigenvalues ---    0.19259   0.19588   0.19605   0.19616   0.20069
     Eigenvalues ---    0.20123   0.20506   0.20650   0.20857   0.21309
     Eigenvalues ---    0.22770   0.24078   0.27775   0.29148   0.30195
     Eigenvalues ---    0.30853   0.31809   0.33205   0.33344   0.33457
     Eigenvalues ---    0.34860   0.35317   0.35711   0.35850   0.36203
     Eigenvalues ---    0.37188   0.37315   0.37341   0.37464   0.37667
     Eigenvalues ---    0.37725   0.37783   0.37886   0.37932   0.38066
     Eigenvalues ---    0.38145   0.38176   0.38301   0.38385   0.38431
     Eigenvalues ---    0.39235   0.39977   0.40453   0.42048   0.43701
     Eigenvalues ---    0.44221   0.44397   0.45294   0.46180   0.46514
     Eigenvalues ---    0.47368   0.48847   0.49267   0.49752   0.49900
     Eigenvalues ---    0.50271   0.50306   0.53513   0.53737   0.53810
     Eigenvalues ---    0.54125   0.58750   0.62868
 Eigenvectors required to have negative eigenvalues:
                          R26       A41       R4        R2        A39
   1                   -0.60292  -0.51992   0.42833   0.21165  -0.16930
                          A4        A40       D59       D15       D9
   1                    0.14127   0.12055  -0.08575   0.07910   0.07879
 Eigenvalue     2 is  -3.09D-03 should be greater than     0.000000 Eigenvector:
                          D27       D29       D34       D35       D19
   1                   -0.42708  -0.39003   0.36125   0.33767   0.22032
                          D17       D21       D18       D16       D20
   1                    0.21899   0.21439   0.18518   0.18384   0.17925
 RFO step:  Lambda0=5.099473623D-03 Lambda=-1.21182043D-02.
 Linear search not attempted -- option 19 set.
 Iteration  1 RMS(Cart)=  0.19187528 RMS(Int)=  0.01149059
 Iteration  2 RMS(Cart)=  0.03679975 RMS(Int)=  0.00165485
 Iteration  3 RMS(Cart)=  0.00107326 RMS(Int)=  0.00162935
 Iteration  4 RMS(Cart)=  0.00000165 RMS(Int)=  0.00162935
 Iteration  5 RMS(Cart)=  0.00000001 RMS(Int)=  0.00162935
 ITry= 1 IFail=0 DXMaxC= 8.86D-01 DCOld= 1.00D+10 DXMaxT= 3.00D-01 DXLimC= 3.00D+00 Rises=F
 Variable       Old X    -DE/DX   Delta X   Delta X   Delta X     New X
                                 (Linear)    (Quad)   (Total)
    R1        2.89900  -0.00218   0.00000  -0.01669  -0.01633   2.88267
    R2        2.65591  -0.00913   0.00000  -0.04260  -0.04051   2.61539
    R3        2.85982   0.00079   0.00000  -0.01785  -0.01785   2.84197
    R4        2.24604  -0.00293   0.00000  -0.08481  -0.08481   2.16123
    R5        1.84132  -0.00144   0.00000  -0.00488  -0.00488   1.83644
    R6        2.07088   0.00001   0.00000  -0.00022  -0.00022   2.07066
    R7        2.61747   0.00099   0.00000  -0.00324  -0.00324   2.61423
    R8        2.83888   0.00491   0.00000   0.00872   0.00824   2.84712
    R9        2.54979  -0.00035   0.00000  -0.00241  -0.00241   2.54738
   R10        2.59929   0.00685   0.00000   0.01379   0.01169   2.61098
   R11        2.77492   0.00032   0.00000   0.00280   0.00280   2.77772
   R12        2.05113   0.00002   0.00000  -0.00062  -0.00062   2.05052
   R13        1.91115  -0.00008   0.00000   0.00101   0.00101   1.91216
   R14        2.65697   0.00192   0.00000   0.01089   0.00930   2.66627
   R15        2.67636  -0.00330   0.00000  -0.00383  -0.00441   2.67195
   R16        2.64324  -0.00011   0.00000  -0.00395  -0.00440   2.63884
   R17        2.63635   0.00048   0.00000   0.00066   0.00133   2.63768
   R18        2.62084   0.00013   0.00000   0.00225   0.00271   2.62355
   R19        2.05653  -0.00006   0.00000  -0.00026  -0.00026   2.05627
   R20        2.66017  -0.00120   0.00000  -0.00731  -0.00751   2.65266
   R21        2.62831  -0.00229   0.00000   0.00171   0.00335   2.63166
   R22        2.62270   0.00042   0.00000   0.00273   0.00294   2.62565
   R23        2.05879  -0.00016   0.00000  -0.00068  -0.00068   2.05811
   R24        2.05526  -0.00003   0.00000  -0.00008  -0.00008   2.05518
   R25        2.05746  -0.00001   0.00000  -0.00068  -0.00068   2.05678
   R26        2.72532  -0.02956   0.00000  -0.00361  -0.00361   2.72172
   R27        2.63318   0.00082   0.00000   0.00470   0.00471   2.63788
   R28        2.63863  -0.00020   0.00000  -0.00056  -0.00056   2.63807
   R29        2.63255  -0.00036   0.00000  -0.00049  -0.00050   2.63205
   R30        2.63115  -0.00007   0.00000   0.00022   0.00021   2.63136
   R31        2.05588   0.00001   0.00000  -0.00002  -0.00002   2.05585
   R32        2.62873  -0.00024   0.00000  -0.00168  -0.00168   2.62705
   R33        2.05349  -0.00021   0.00000  -0.00028  -0.00028   2.05321
   R34        2.62833   0.00049   0.00000   0.00012   0.00012   2.62846
   R35        2.05709  -0.00064   0.00000  -0.00139  -0.00139   2.05569
   R36        2.05545   0.00003   0.00000  -0.00015  -0.00015   2.05530
   R37        2.05547  -0.00002   0.00000  -0.00023  -0.00023   2.05524
   R38        2.64919   0.00030   0.00000  -0.00151  -0.00151   2.64768
   R39        2.65537  -0.00011   0.00000  -0.00091  -0.00090   2.65447
   R40        2.64654   0.00007   0.00000   0.00057   0.00057   2.64710
   R41        2.63626  -0.00002   0.00000  -0.00061  -0.00061   2.63565
   R42        2.84356  -0.00003   0.00000   0.00019   0.00019   2.84375
   R43        2.63242  -0.00001   0.00000   0.00094   0.00094   2.63335
   R44        2.05568  -0.00013   0.00000   0.00064   0.00064   2.05632
   R45        2.62171  -0.00002   0.00000   0.00002   0.00002   2.62174
   R46        2.05832  -0.00004   0.00000  -0.00016  -0.00016   2.05816
   R47        2.05916  -0.00006   0.00000  -0.00017  -0.00017   2.05900
   R48        2.05835  -0.00005   0.00000  -0.00019  -0.00019   2.05817
   R49        2.06971  -0.00006   0.00000  -0.00023  -0.00023   2.06947
   R50        2.07411  -0.00005   0.00000  -0.00031  -0.00031   2.07380
   R51        2.07482  -0.00005   0.00000  -0.00016  -0.00016   2.07467
    A1        2.02036  -0.00539   0.00000   0.02073   0.01339   2.03376
    A2        1.94276   0.00642   0.00000   0.07690   0.07236   2.01512
    A3        2.01496   0.00180   0.00000   0.04373   0.03699   2.05196
    A4        1.97453  -0.00083   0.00000  -0.06801  -0.06801   1.90653
    A5        1.90762   0.00249   0.00000   0.00145   0.00072   1.90835
    A6        1.89894   0.00373   0.00000   0.01846   0.01969   1.91863
    A7        1.90501  -0.00744   0.00000  -0.01201  -0.01315   1.89186
    A8        1.86783  -0.00112   0.00000   0.00109   0.00091   1.86874
    A9        1.94596   0.00100   0.00000  -0.00899  -0.00967   1.93629
   A10        1.93759   0.00165   0.00000   0.00105   0.00235   1.93994
   A11        2.11417  -0.00245   0.00000   0.00511   0.00935   2.12352
   A12        1.97714   0.00373   0.00000  -0.01154  -0.02002   1.95712
   A13        2.19091  -0.00129   0.00000   0.00546   0.00947   2.20037
   A14        2.21786   0.00058   0.00000  -0.00825  -0.00826   2.20960
   A15        2.03062  -0.00009   0.00000   0.00286   0.00285   2.03347
   A16        2.03409  -0.00048   0.00000   0.00567   0.00566   2.03975
   A17        2.01463   0.00073   0.00000  -0.01700  -0.02190   1.99273
   A18        2.20916  -0.00096   0.00000  -0.03878  -0.05471   2.15445
   A19        1.99912  -0.00015   0.00000  -0.01885  -0.02335   1.97577
   A20        2.13113  -0.00288   0.00000  -0.01986  -0.02553   2.10560
   A21        2.05248   0.00349   0.00000   0.02200   0.02632   2.07880
   A22        2.09624  -0.00043   0.00000  -0.00250  -0.00111   2.09513
   A23        2.09081  -0.00009   0.00000   0.00282   0.00313   2.09394
   A24        2.10386  -0.00001   0.00000  -0.00327  -0.00343   2.10043
   A25        2.08851   0.00010   0.00000   0.00046   0.00030   2.08881
   A26        2.04053   0.00265   0.00000   0.01587   0.01577   2.05631
   A27        2.18419  -0.00629   0.00000  -0.03593  -0.03838   2.14581
   A28        2.05377   0.00377   0.00000   0.02140   0.02385   2.07763
   A29        2.12349  -0.00077   0.00000  -0.00747  -0.00856   2.11493
   A30        2.06239   0.00040   0.00000   0.00594   0.00647   2.06886
   A31        2.09716   0.00038   0.00000   0.00166   0.00219   2.09936
   A32        2.07556   0.00034   0.00000   0.00561   0.00568   2.08125
   A33        2.11209  -0.00024   0.00000  -0.00394  -0.00398   2.10811
   A34        2.09550  -0.00010   0.00000  -0.00170  -0.00174   2.09376
   A35        2.13934  -0.00171   0.00000  -0.01427  -0.01486   2.12448
   A36        2.09601   0.00081   0.00000   0.00631   0.00660   2.10261
   A37        2.04754   0.00089   0.00000   0.00800   0.00830   2.05584
   A38        2.13888   0.01302   0.00000  -0.02032  -0.02015   2.11873
   A39        1.34118  -0.02825   0.00000  -0.04096  -0.04115   1.30003
   A40        2.07757   0.01047   0.00000  -0.00090  -0.00113   2.07644
   A41        1.99756  -0.03529   0.00000   0.08996   0.08996   2.08752
   A42        2.06150  -0.00009   0.00000  -0.01150  -0.01153   2.04996
   A43        2.12947   0.00104   0.00000   0.01232   0.01227   2.14174
   A44        2.08909  -0.00094   0.00000  -0.00192  -0.00194   2.08715
   A45        2.09139  -0.00028   0.00000   0.00032   0.00032   2.09171
   A46        2.09568   0.00012   0.00000  -0.00045  -0.00045   2.09523
   A47        2.09611   0.00016   0.00000   0.00013   0.00013   2.09625
   A48        2.09683   0.00047   0.00000   0.00094   0.00094   2.09778
   A49        2.08030   0.00011   0.00000   0.00333   0.00333   2.08362
   A50        2.10600  -0.00058   0.00000  -0.00424  -0.00425   2.10176
   A51        2.09569   0.00046   0.00000   0.00064   0.00065   2.09634
   A52        2.10351  -0.00055   0.00000  -0.00414  -0.00414   2.09937
   A53        2.08396   0.00009   0.00000   0.00349   0.00348   2.08745
   A54        2.09652   0.00013   0.00000   0.00040   0.00040   2.09692
   A55        2.09821  -0.00010   0.00000  -0.00007  -0.00007   2.09814
   A56        2.08845  -0.00004   0.00000  -0.00032  -0.00032   2.08812
   A57        2.09672   0.00016   0.00000  -0.00041  -0.00041   2.09631
   A58        2.09796  -0.00009   0.00000   0.00029   0.00029   2.09825
   A59        2.08849  -0.00006   0.00000   0.00012   0.00012   2.08861
   A60        2.15248   0.00054   0.00000  -0.00578  -0.00578   2.14670
   A61        2.08374  -0.00051   0.00000   0.00391   0.00391   2.08765
   A62        2.04581  -0.00003   0.00000   0.00204   0.00204   2.04785
   A63        2.05112   0.00006   0.00000   0.00119   0.00118   2.05230
   A64        2.10751  -0.00001   0.00000  -0.00055  -0.00055   2.10696
   A65        2.12455  -0.00005   0.00000  -0.00063  -0.00063   2.12392
   A66        2.11432  -0.00003   0.00000  -0.00040  -0.00040   2.11392
   A67        2.09773   0.00013   0.00000  -0.00172  -0.00172   2.09601
   A68        2.07056  -0.00010   0.00000   0.00205   0.00205   2.07261
   A69        2.11865   0.00006   0.00000  -0.00137  -0.00137   2.11727
   A70        2.07846  -0.00004   0.00000   0.00010   0.00010   2.07856
   A71        2.08608  -0.00002   0.00000   0.00128   0.00128   2.08736
   A72        2.11646  -0.00004   0.00000  -0.00025  -0.00025   2.11621
   A73        2.08432  -0.00001   0.00000  -0.00056  -0.00056   2.08377
   A74        2.08240   0.00004   0.00000   0.00081   0.00081   2.08321
   A75        2.11984  -0.00002   0.00000  -0.00124  -0.00124   2.11860
   A76        2.08510   0.00006   0.00000   0.00018   0.00018   2.08527
   A77        2.07820  -0.00004   0.00000   0.00103   0.00103   2.07923
   A78        1.94292   0.00002   0.00000  -0.00040  -0.00040   1.94253
   A79        1.93935  -0.00012   0.00000  -0.00053  -0.00053   1.93882
   A80        1.93710  -0.00005   0.00000  -0.00082  -0.00082   1.93628
   A81        1.88738   0.00002   0.00000   0.00097   0.00097   1.88835
   A82        1.88457   0.00006   0.00000   0.00028   0.00028   1.88485
   A83        1.86976   0.00009   0.00000   0.00060   0.00060   1.87036
    D1        0.83363  -0.00272   0.00000  -0.10276  -0.10293   0.73069
    D2        2.86762  -0.00058   0.00000  -0.09030  -0.09017   2.77744
    D3       -1.29880  -0.00082   0.00000  -0.08501  -0.08337  -1.38217
    D4       -3.10283   0.00131   0.00000   0.06573   0.06616  -3.03667
    D5       -1.06884   0.00344   0.00000   0.07820   0.07892  -0.98992
    D6        1.04793   0.00321   0.00000   0.08349   0.08572   1.13365
    D7        0.02217   0.00138   0.00000   0.08287   0.08353   0.10570
    D8       -2.00659   0.00509   0.00000   0.10946   0.10860  -1.89799
    D9       -2.29167  -0.00471   0.00000  -0.10711  -0.10498  -2.39665
   D10        1.96275  -0.00100   0.00000  -0.08052  -0.07991   1.88284
   D11       -1.71186  -0.00110   0.00000  -0.04898  -0.05049  -1.76234
   D12        1.34453  -0.00101   0.00000  -0.06415  -0.06568   1.27885
   D13        0.63750  -0.00061   0.00000   0.10768   0.10921   0.74671
   D14       -2.58930  -0.00051   0.00000   0.09250   0.09401  -2.49528
   D15       -1.91354   0.00153   0.00000  -0.12183  -0.12183  -2.03537
   D16       -1.87929  -0.00050   0.00000  -0.13856  -0.14057  -2.01986
   D17        1.21749  -0.00082   0.00000  -0.16059  -0.16238   1.05511
   D18        2.29472   0.00070   0.00000  -0.12662  -0.12690   2.16782
   D19       -0.89169   0.00038   0.00000  -0.14866  -0.14871  -1.04040
   D20        0.21382   0.00035   0.00000  -0.12277  -0.12323   0.09058
   D21       -2.97259   0.00004   0.00000  -0.14480  -0.14505  -3.11764
   D22        3.05520  -0.00026   0.00000   0.01622   0.01599   3.07119
   D23       -0.12584  -0.00007   0.00000   0.02551   0.02527  -0.10056
   D24       -0.03581  -0.00004   0.00000   0.04154   0.04178   0.00597
   D25        3.06635   0.00016   0.00000   0.05083   0.05106   3.11740
   D26        2.85153   0.00081   0.00000   0.06643   0.06663   2.91816
   D27        0.09845   0.00197   0.00000   0.30086   0.29792   0.39636
   D28       -0.33720   0.00045   0.00000   0.04322   0.04361  -0.29360
   D29       -3.09029   0.00161   0.00000   0.27765   0.27489  -2.81539
   D30       -0.59749  -0.00025   0.00000  -0.06332  -0.06332  -0.66081
   D31        2.59725  -0.00025   0.00000  -0.06732  -0.06731   2.52994
   D32        2.58361  -0.00045   0.00000  -0.07256  -0.07257   2.51104
   D33       -0.50483  -0.00045   0.00000  -0.07656  -0.07656  -0.58139
   D34       -0.81474   0.00129   0.00000  -0.24526  -0.24258  -1.05731
   D35        2.41447  -0.00104   0.00000  -0.24056  -0.23852   2.17596
   D36        2.71242   0.00227   0.00000  -0.01301  -0.01362   2.69880
   D37       -0.34156  -0.00006   0.00000  -0.00831  -0.00956  -0.35112
   D38       -3.05223  -0.00374   0.00000   0.00366   0.00285  -3.04938
   D39       -0.01736  -0.00202   0.00000   0.02043   0.01953   0.00216
   D40       -0.00040  -0.00116   0.00000   0.00002   0.00008  -0.00032
   D41        3.03447   0.00055   0.00000   0.01678   0.01676   3.05122
   D42        3.03389   0.00271   0.00000  -0.00410  -0.00398   3.02992
   D43       -0.08973   0.00195   0.00000  -0.01250  -0.01238  -0.10211
   D44       -0.02191   0.00056   0.00000   0.00145   0.00135  -0.02056
   D45        3.13765  -0.00020   0.00000  -0.00695  -0.00705   3.13060
   D46       -0.00431  -0.00047   0.00000  -0.00242  -0.00242  -0.00673
   D47       -3.13761   0.00008   0.00000   0.00185   0.00188  -3.13573
   D48        3.13273  -0.00031   0.00000   0.00237   0.00231   3.13505
   D49       -0.00057   0.00025   0.00000   0.00664   0.00661   0.00604
   D50       -0.01837  -0.00015   0.00000   0.00413   0.00405  -0.01431
   D51       -3.13319   0.00029   0.00000   0.00218   0.00209  -3.13110
   D52        3.12774  -0.00031   0.00000  -0.00060  -0.00064   3.12710
   D53        0.01291   0.00013   0.00000  -0.00255  -0.00260   0.01031
   D54        0.02042   0.00098   0.00000  -0.00280  -0.00277   0.01765
   D55        3.13594   0.00055   0.00000  -0.00091  -0.00087   3.13508
   D56       -3.02267   0.00003   0.00000  -0.01465  -0.01486  -3.03752
   D57        0.09286  -0.00039   0.00000  -0.01277  -0.01296   0.07991
   D58        0.73395   0.00575   0.00000   0.00338   0.00256   0.73651
   D59        2.35026  -0.01704   0.00000  -0.06328  -0.06324   2.28702
   D60       -2.51510   0.00740   0.00000   0.01992   0.01892  -2.49618
   D61       -0.89879  -0.01539   0.00000  -0.04674  -0.04687  -0.94566
   D62        0.02428   0.00027   0.00000  -0.00022  -0.00017   0.02410
   D63       -3.12552  -0.00028   0.00000  -0.00446  -0.00445  -3.12997
   D64       -3.13564   0.00106   0.00000   0.00838   0.00841  -3.12723
   D65       -0.00225   0.00051   0.00000   0.00414   0.00414   0.00189
   D66        0.00786   0.00926   0.00000   0.17020   0.17056   0.17842
   D67       -2.08907   0.00810   0.00000   0.21425   0.21389  -1.87518
   D68        3.05621  -0.00001   0.00000  -0.01449  -0.01439   3.04183
   D69       -0.07450  -0.00003   0.00000  -0.01741  -0.01733  -0.09183
   D70       -0.00221  -0.00020   0.00000  -0.00041  -0.00043  -0.00263
   D71       -3.13292  -0.00022   0.00000  -0.00333  -0.00337  -3.13629
   D72       -3.06612   0.00010   0.00000   0.01429   0.01437  -3.05174
   D73        0.06748   0.00013   0.00000   0.01339   0.01347   0.08094
   D74       -0.01104   0.00024   0.00000  -0.00156  -0.00157  -0.01261
   D75        3.12255   0.00026   0.00000  -0.00246  -0.00248   3.12008
   D76       -0.00447  -0.00007   0.00000  -0.00154  -0.00155  -0.00602
   D77       -3.14149  -0.00012   0.00000  -0.00295  -0.00294   3.13875
   D78        3.13867  -0.00005   0.00000  -0.00262  -0.00263   3.13604
   D79        0.00165  -0.00009   0.00000  -0.00403  -0.00402  -0.00237
   D80       -0.00880   0.00011   0.00000  -0.00044  -0.00044  -0.00924
   D81        3.13952   0.00005   0.00000  -0.00095  -0.00094   3.13858
   D82        3.13124   0.00009   0.00000   0.00065   0.00064   3.13188
   D83       -0.00362   0.00002   0.00000   0.00013   0.00014  -0.00348
   D84        0.01214   0.00003   0.00000   0.00141   0.00143   0.01357
   D85       -3.13615   0.00009   0.00000   0.00192   0.00192  -3.13422
   D86       -3.14049   0.00005   0.00000   0.00442   0.00445  -3.13605
   D87       -0.00559   0.00011   0.00000   0.00493   0.00494  -0.00065
   D88        0.01440  -0.00010   0.00000   0.00255   0.00257   0.01697
   D89       -3.13174  -0.00005   0.00000   0.00395   0.00395  -3.12779
   D90       -3.11929  -0.00012   0.00000   0.00347   0.00350  -3.11578
   D91        0.01776  -0.00008   0.00000   0.00487   0.00489   0.02265
   D92       -3.10714  -0.00006   0.00000  -0.00802  -0.00801  -3.11514
   D93       -0.00252  -0.00024   0.00000  -0.01007  -0.01007  -0.01259
   D94       -0.01762  -0.00007   0.00000  -0.00404  -0.00404  -0.02166
   D95        3.08699  -0.00026   0.00000  -0.00610  -0.00610   3.08090
   D96        3.10719   0.00016   0.00000   0.00607   0.00608   3.11327
   D97       -0.03153   0.00004   0.00000   0.00240   0.00241  -0.02912
   D98        0.01554   0.00014   0.00000   0.00255   0.00255   0.01809
   D99       -3.12318   0.00003   0.00000  -0.00112  -0.00112  -3.12430
   D100      -0.01193  -0.00001   0.00000   0.00071   0.00071  -0.01122
   D101       3.13038  -0.00004   0.00000  -0.00003  -0.00003   3.13036
   D102       3.13198   0.00007   0.00000   0.00003   0.00003   3.13200
   D103      -0.00889   0.00004   0.00000  -0.00072  -0.00071  -0.00961
   D104       0.00982   0.00008   0.00000  -0.00221  -0.00221   0.00761
   D105      -3.12139   0.00009   0.00000   0.00116   0.00116  -3.12023
   D106      -3.13411  -0.00000   0.00000  -0.00152  -0.00152  -3.13563
   D107       0.01787   0.00001   0.00000   0.00185   0.00185   0.01971
   D108       3.09018  -0.00008   0.00000  -0.01545  -0.01545   3.07472
   D109       0.98537  -0.00004   0.00000  -0.01606  -0.01606   0.96931
   D110      -1.09330  -0.00003   0.00000  -0.01592  -0.01592  -1.10922
   D111      -0.04900   0.00000   0.00000  -0.01617  -0.01617  -0.06517
   D112      -2.15381   0.00005   0.00000  -0.01677  -0.01677  -2.17058
   D113       2.05071   0.00005   0.00000  -0.01664  -0.01664   2.03407
   D114       0.00514  -0.00004   0.00000   0.00398   0.00398   0.00912
   D115       3.13639  -0.00005   0.00000   0.00062   0.00062   3.13701
   D116      -3.10004   0.00014   0.00000   0.00608   0.00609  -3.09395
   D117       0.03121   0.00013   0.00000   0.00272   0.00273   0.03394
   D118      -0.00085  -0.00010   0.00000  -0.00095  -0.00094  -0.00179
   D119       3.14002  -0.00007   0.00000  -0.00021  -0.00021   3.13982
   D120       3.13786   0.00001   0.00000   0.00274   0.00274   3.14060
   D121      -0.00445   0.00005   0.00000   0.00348   0.00348  -0.00097
         Item               Value     Threshold  Converged?
 Maximum Force            0.035295     0.000450     NO 
 RMS     Force            0.004233     0.000300     NO 
 Maximum Displacement     0.886014     0.001800     NO 
 RMS     Displacement     0.215549     0.001200     NO 
 Predicted change in Energy=-6.830992D-03
 GradGradGradGradGradGradGradGradGradGradGradGradGradGradGradGradGradGrad

 Leave Link  103 at Tue Apr 15 03:43:00 2025, MaxMem= 16106127360 cpu:               3.1 elap:               0.2
 (Enter /cm/shared/apps/Gaussian/g16-C01/g16/l202.exe)
                          Input orientation:                          
 ---------------------------------------------------------------------
 Center     Atomic      Atomic             Coordinates (Angstroms)
 Number     Number       Type             X           Y           Z
 ---------------------------------------------------------------------
      1          6           0        2.136134    0.129959    0.906691
      2          8           0        3.767047   -0.180576    0.633870
      3          6           0        1.557786   -0.314118   -0.433192
      4          1           0        2.040522    0.247451   -1.240822
      5          9           0        1.835869   -1.652373   -0.646536
      6          6           0        0.072235   -0.063539   -0.416315
      7          6           0       -0.816830   -1.074125   -0.489948
      8          7           0       -0.228279    1.272774   -0.234710
      9          1           0       -1.194540    1.509123   -0.420080
     10          6           0        0.668019    2.319441   -0.537783
     11          6           0        2.294483    4.544263   -1.000508
     12          6           0        1.919884    2.407485    0.113594
     13          6           0        0.260369    3.332004   -1.408705
     14          6           0        1.054790    4.449264   -1.634859
     15          6           0        2.717057    3.532738   -0.148637
     16          1           0       -0.703990    3.234168   -1.905288
     17          1           0        0.713060    5.231305   -2.308957
     18          1           0        3.677897    3.603103    0.357775
     19          1           0        2.933733    5.408447   -1.169563
     20          7           0        2.341553    1.488690    1.071396
     21          1           0        3.655999    0.911841    0.953685
     22          1           0        4.174964   -0.685940    1.356786
     23          6           0        1.671201   -0.653748    2.103092
     24          6           0        0.565158   -2.097259    4.220050
     25          6           0        0.677592   -0.082646    2.900051
     26          6           0        2.105035   -1.953836    2.368405
     27          6           0        1.560020   -2.668331    3.430060
     28          6           0        0.121537   -0.805420    3.949329
     29          1           0        0.338884    0.927614    2.687543
     30          1           0        2.864370   -2.417283    1.742310
     31          1           0        1.912860   -3.675933    3.637791
     32          1           0       -0.656953   -0.354617    4.560533
     33          1           0        0.136320   -2.659460    5.046837
     34          6           0       -2.279740   -0.962727   -0.399866
     35          6           0       -5.116853   -0.859377   -0.230587
     36          6           0       -2.925140   -0.071491    0.467437
     37          6           0       -3.089442   -1.817244   -1.166234
     38          6           0       -4.473363   -1.765201   -1.083586
     39          6           0       -4.315628   -0.020310    0.543536
     40          1           0       -2.341037    0.571033    1.123238
     41          1           0       -2.617212   -2.532826   -1.837908
     42          1           0       -5.070781   -2.441856   -1.693832
     43          1           0       -4.783443    0.681930    1.232175
     44          6           0       -6.619022   -0.804701   -0.159447
     45          1           0       -6.955551   -0.092934    0.601749
     46          1           0       -7.038917   -1.789286    0.082587
     47          1           0       -7.046572   -0.498135   -1.123049
     48          1           0       -0.409989   -2.065765   -0.658903
 ---------------------------------------------------------------------
                    Distance matrix (angstroms):
                    1          2          3          4          5
     1  C    0.000000
     2  O    1.682481   0.000000
     3  C    1.525444   2.457089   0.000000
     4  H    2.152850   2.584293   1.095747   0.000000
     5  F    2.383145   2.745009   1.383392   2.001098   0.000000
     6  C    2.459160   3.842945   1.506632   2.156544   2.384911
[truncated: 9,619,310 more chars]
