# Supplementary material for: Non-Catalyzed Cascade Double Imination Reaction of 2‑Fluoro-alk-3-yn-1-ones: Sustainable Synthesis of 3‑Fluoro-1,5-benzodiazepines
Source: ACS Org Inorg Au. 2026 Jan 30;6(2):237–47. doi: 10.1021/acsorginorgau.5c00116 (PMC13047452; doi:10.1021/acsorginorgau.5c00116)
Supplement: Supplementary file 2 [file gg5c00116_si_002.zip › Figure_6/B-TS3.out]

 Entering Gaussian System, Link 0=g16
 Initial command:
 /cm/shared/apps/Gaussian/g16-C01/g16/l1.exe "/scratch/projects/rusakov-research-group/rusakov/160001/Gau-2525825.inp" -scrdir="/scratch/projects/rusakov-research-group/rusakov/160001/"
 Entering Link 1 = /cm/shared/apps/Gaussian/g16-C01/g16/l1.exe PID=   2525826.
  
 Copyright (c) 1988-2019, Gaussian, Inc.  All Rights Reserved.
  
 This is part of the Gaussian(R) 16 program.  It is based on
 the Gaussian(R) 09 system (copyright 2009, Gaussian, Inc.),
 the Gaussian(R) 03 system (copyright 2003, Gaussian, Inc.),
 the Gaussian(R) 98 system (copyright 1998, Gaussian, Inc.),
 the Gaussian(R) 94 system (copyright 1995, Gaussian, Inc.),
 the Gaussian 92(TM) system (copyright 1992, Gaussian, Inc.),
 the Gaussian 90(TM) system (copyright 1990, Gaussian, Inc.),
 the Gaussian 88(TM) system (copyright 1988, Gaussian, Inc.),
 the Gaussian 86(TM) system (copyright 1986, Carnegie Mellon
 University), and the Gaussian 82(TM) system (copyright 1983,
 Carnegie Mellon University). Gaussian is a federally registered
 trademark of Gaussian, Inc.
  
 This software contains proprietary and confidential information,
 including trade secrets, belonging to Gaussian, Inc.
  
 This software is provided under written license and may be
 used, copied, transmitted, or stored only in accord with that
 written license.
  
 The following legend is applicable only to US Government
 contracts under FAR:
  
                    RESTRICTED RIGHTS LEGEND
  
 Use, reproduction and disclosure by the US Government is
 subject to restrictions as set forth in subparagraphs (a)
 and (c) of the Commercial Computer Software - Restricted
 Rights clause in FAR 52.227-19.
  
 Gaussian, Inc.
 340 Quinnipiac St., Bldg. 40, Wallingford CT 06492
  
  
 ---------------------------------------------------------------
 Warning -- This program may not be used in any manner that
 competes with the business of Gaussian, Inc. or will provide
 assistance to any competitor of Gaussian, Inc.  The licensee
 of this program is prohibited from giving any competitor of
 Gaussian, Inc. access to this program.  By using this program,
 the user acknowledges that Gaussian, Inc. is engaged in the
 business of creating and licensing software in the field of
 computational chemistry and represents and warrants to the
 licensee that it is not a competitor of Gaussian, Inc. and that
 it will not use this program in any manner prohibited above.
 ---------------------------------------------------------------
  

 Cite this work as:
 Gaussian 16, Revision C.01,
 M. J. Frisch, G. W. Trucks, H. B. Schlegel, G. E. Scuseria, 
 M. A. Robb, J. R. Cheeseman, G. Scalmani, V. Barone, 
 G. A. Petersson, H. Nakatsuji, X. Li, M. Caricato, A. V. Marenich, 
 J. Bloino, B. G. Janesko, R. Gomperts, B. Mennucci, H. P. Hratchian, 
 J. V. Ortiz, A. F. Izmaylov, J. L. Sonnenberg, D. Williams-Young, 
 F. Ding, F. Lipparini, F. Egidi, J. Goings, B. Peng, A. Petrone, 
 T. Henderson, D. Ranasinghe, V. G. Zakrzewski, J. Gao, N. Rega, 
 G. Zheng, W. Liang, M. Hada, M. Ehara, K. Toyota, R. Fukuda, 
 J. Hasegawa, M. Ishida, T. Nakajima, Y. Honda, O. Kitao, H. Nakai, 
 T. Vreven, K. Throssell, J. A. Montgomery, Jr., J. E. Peralta, 
 F. Ogliaro, M. J. Bearpark, J. J. Heyd, E. N. Brothers, K. N. Kudin, 
 V. N. Staroverov, T. A. Keith, R. Kobayashi, J. Normand, 
 K. Raghavachari, A. P. Rendell, J. C. Burant, S. S. Iyengar, 
 J. Tomasi, M. Cossi, J. M. Millam, M. Klene, C. Adamo, R. Cammi, 
 J. W. Ochterski, R. L. Martin, K. Morokuma, O. Farkas, 
 J. B. Foresman, and D. J. Fox, Gaussian, Inc., Wallingford CT, 2019.
 
 ******************************************
 Gaussian 16:  ES64L-G16RevC.01  3-Jul-2019
                11-May-2025 
 ******************************************
 %chk=5_to_9_TS
 %mem=120GB
 %CPU=0-39
 SetSPE:  set environment variable "MP_BIND" = "yes"
 SetSPE:  set environment variable "MP_BLIST" = "0,1,2,3,4,5,6,7,8,9,10,11,12,13,14,15,16,17,18,19,20,21,22,23,24,25,26,27,28,29,30,31,32,33,34,35,36,37,38,39"
 Will use up to   40 processors via shared memory.
 --------------------------------------------------------------------
 #p wB97XD/Gen SCRF(SMD,Solvent=Ethanol) opt=(ts,noeigen,calcfc) freq
 --------------------------------------------------------------------
 1/5=1,10=4,11=1,18=20,26=3,38=1/1,3;
 2/9=110,12=2,17=6,18=5,40=1/2;
 3/5=7,11=2,25=1,30=1,70=32201,71=2,72=4,74=-58,140=1/1,2,3;
 4//1;
 5/5=2,38=5,53=4/2;
 8/6=4,10=90,11=11/1;
 11/6=1,8=1,9=11,15=111,16=1/1,2,10;
 10/6=1,13=1/2;
 6/7=2,8=2,9=2,10=2,28=1/1;
 7/10=1,25=1/1,2,3,16;
 1/5=1,10=4,11=1,18=20,26=3/3(2);
 2/9=110/2;
 99//99;
 2/9=110/2;
 3/5=7,6=1,11=2,25=1,30=1,70=32205,71=1,72=4,74=-58,82=7/1,2,3;
 4/5=5,16=3,69=1/1;
 5/5=2,38=5,53=4/2;
 7//1,2,3,16;
 1/5=1,11=1,18=20,26=3/3(-5);
 2/9=110/2;
 6/7=2,8=2,9=2,10=2,19=2,28=1/1;
 99/9=1/99;
 Leave Link    1 at Sun May 11 00:48:47 2025, MaxMem= 16106127360 cpu:               0.4 elap:               0.1
 (Enter /cm/shared/apps/Gaussian/g16-C01/g16/l101.exe)
 ---------
 5 to 9 TS
 ---------
 Symbolic Z-matrix:
 Charge =  0 Multiplicity = 1
 C                    -2.8201    0.79784   1.03693 
 C                    -1.7698   -0.052     0.32192 
 H                    -1.97127  -1.12291   0.36746 
 F                    -1.72183   0.29293  -1.01724 
 C                    -0.56803   0.38116   1.05736 
 C                     0.2493   -0.2347    2.06867 
 N                     0.00865   1.55035   0.86736 
 H                     0.87405   1.18728   1.7762 
 C                    -0.57786   2.69678   0.37158 
 C                    -1.61334   5.03605  -0.74895 
 C                    -1.9825    2.87491   0.27146 
 C                     0.26892   3.73621  -0.03242 
 C                    -0.23513   4.88179  -0.59756 
 C                    -2.46885   4.0628   -0.29845 
 H                     1.33278   3.59433   0.08691 
 H                     0.43405   5.66197  -0.92743 
 H                    -3.53882   4.1784   -0.37895 
 H                    -2.00689   5.93306  -1.20288 
 N                    -2.88657   2.05437   0.86542 
 C                    -3.73754   0.14431   1.96812 
 C                    -5.5239   -1.03047   3.74865 
 C                    -3.4016   -1.04074   2.62296 
 C                    -4.97192   0.7408    2.23054 
 C                    -5.86009   0.15205   3.10811 
 C                    -4.29198  -1.61698   3.51037 
 H                    -2.4357   -1.49966   2.47151 
 H                    -5.21697   1.66205   1.72585 
 H                    -6.81702   0.61563   3.29635 
 H                    -4.0196   -2.53017   4.01814 
 H                    -6.21792  -1.49094   4.43582 
 C                     0.4866   -1.66417   2.151 
 C                     1.01805  -4.42754   2.30267 
 C                     0.79975  -2.27628   3.36767 
 C                     0.47368  -2.46791   1.0051 
 C                     0.72293  -3.82104   1.08546 
 C                     1.05977  -3.63002   3.43884 
 H                     0.83289  -1.67708   4.26789 
 H                     0.27931  -2.01453   0.04344 
 H                     0.70134  -4.42199   0.18662 
 H                     1.29671  -4.07656   4.39494 
 C                     1.28036  -5.90174   2.37309 
 H                     1.68117  -6.17966   3.34498 
 H                     1.98881  -6.2029    1.60286 
 H                     0.35676  -6.45882   2.2108 
 H                     0.21009   0.25068   3.0416 
 
 Add virtual bond connecting atoms H8         and N7         Dist= 2.47D+00.
 ITRead=  0  0  0  0  0  0  0  0  0  0  0  0  0  0  0  0  0  0  0  0
 ITRead=  0  0  0  0  0  0  0  0  0  0  0  0  0  0  0  0  0  0  0  0
 ITRead=  0  0  0  0  0
 MicOpt= -1 -1 -1 -1 -1 -1 -1 -1 -1 -1 -1 -1 -1 -1 -1 -1 -1 -1 -1 -1
 MicOpt= -1 -1 -1 -1 -1 -1 -1 -1 -1 -1 -1 -1 -1 -1 -1 -1 -1 -1 -1 -1
 MicOpt= -1 -1 -1 -1 -1
 NAtoms=     45 NQM=       45 NQMF=       0 NMMI=      0 NMMIF=      0
                NMic=       0 NMicF=      0.
                    Isotopes and Nuclear Properties:
 (Nuclear quadrupole moments (NQMom) in fm**2, nuclear magnetic moments (NMagM)
  in nuclear magnetons)

  Atom         1           2           3           4           5           6           7           8           9          10
 IAtWgt=          12          12           1          19          12          12          14           1          12          12
 AtmWgt=  12.0000000  12.0000000   1.0078250  18.9984032  12.0000000  12.0000000  14.0030740   1.0078250  12.0000000  12.0000000
 NucSpn=           0           0           1           1           0           0           2           1           0           0
 AtZEff=  -0.0000000  -0.0000000  -0.0000000  -0.0000000  -0.0000000  -0.0000000  -0.0000000  -0.0000000  -0.0000000  -0.0000000
 NQMom=    0.0000000   0.0000000   0.0000000   0.0000000   0.0000000   0.0000000   2.0440000   0.0000000   0.0000000   0.0000000
 NMagM=    0.0000000   0.0000000   2.7928460   2.6288670   0.0000000   0.0000000   0.4037610   2.7928460   0.0000000   0.0000000
 AtZNuc=   6.0000000   6.0000000   1.0000000   9.0000000   6.0000000   6.0000000   7.0000000   1.0000000   6.0000000   6.0000000

  Atom        11          12          13          14          15          16          17          18          19          20
 IAtWgt=          12          12          12          12           1           1           1           1          14          12
 AtmWgt=  12.0000000  12.0000000  12.0000000  12.0000000   1.0078250   1.0078250   1.0078250   1.0078250  14.0030740  12.0000000
 NucSpn=           0           0           0           0           1           1           1           1           2           0
 AtZEff=  -0.0000000  -0.0000000  -0.0000000  -0.0000000  -0.0000000  -0.0000000  -0.0000000  -0.0000000  -0.0000000  -0.0000000
 NQMom=    0.0000000   0.0000000   0.0000000   0.0000000   0.0000000   0.0000000   0.0000000   0.0000000   2.0440000   0.0000000
 NMagM=    0.0000000   0.0000000   0.0000000   0.0000000   2.7928460   2.7928460   2.7928460   2.7928460   0.4037610   0.0000000
 AtZNuc=   6.0000000   6.0000000   6.0000000   6.0000000   1.0000000   1.0000000   1.0000000   1.0000000   7.0000000   6.0000000

  Atom        21          22          23          24          25          26          27          28          29          30
 IAtWgt=          12          12          12          12          12           1           1           1           1           1
 AtmWgt=  12.0000000  12.0000000  12.0000000  12.0000000  12.0000000   1.0078250   1.0078250   1.0078250   1.0078250   1.0078250
 NucSpn=           0           0           0           0           0           1           1           1           1           1
 AtZEff=  -0.0000000  -0.0000000  -0.0000000  -0.0000000  -0.0000000  -0.0000000  -0.0000000  -0.0000000  -0.0000000  -0.0000000
 NQMom=    0.0000000   0.0000000   0.0000000   0.0000000   0.0000000   0.0000000   0.0000000   0.0000000   0.0000000   0.0000000
 NMagM=    0.0000000   0.0000000   0.0000000   0.0000000   0.0000000   2.7928460   2.7928460   2.7928460   2.7928460   2.7928460
 AtZNuc=   6.0000000   6.0000000   6.0000000   6.0000000   6.0000000   1.0000000   1.0000000   1.0000000   1.0000000   1.0000000

  Atom        31          32          33          34          35          36          37          38          39          40
 IAtWgt=          12          12          12          12          12          12           1           1           1           1
 AtmWgt=  12.0000000  12.0000000  12.0000000  12.0000000  12.0000000  12.0000000   1.0078250   1.0078250   1.0078250   1.0078250
 NucSpn=           0           0           0           0           0           0           1           1           1           1
 AtZEff=  -0.0000000  -0.0000000  -0.0000000  -0.0000000  -0.0000000  -0.0000000  -0.0000000  -0.0000000  -0.0000000  -0.0000000
 NQMom=    0.0000000   0.0000000   0.0000000   0.0000000   0.0000000   0.0000000   0.0000000   0.0000000   0.0000000   0.0000000
 NMagM=    0.0000000   0.0000000   0.0000000   0.0000000   0.0000000   0.0000000   2.7928460   2.7928460   2.7928460   2.7928460
 AtZNuc=   6.0000000   6.0000000   6.0000000   6.0000000   6.0000000   6.0000000   1.0000000   1.0000000   1.0000000   1.0000000

  Atom        41          42          43          44          45
 IAtWgt=          12           1           1           1           1
 AtmWgt=  12.0000000   1.0078250   1.0078250   1.0078250   1.0078250
 NucSpn=           0           1           1           1           1
 AtZEff=  -0.0000000  -0.0000000  -0.0000000  -0.0000000  -0.0000000
 NQMom=    0.0000000   0.0000000   0.0000000   0.0000000   0.0000000
 NMagM=    0.0000000   2.7928460   2.7928460   2.7928460   2.7928460
 AtZNuc=   6.0000000   1.0000000   1.0000000   1.0000000   1.0000000
 Leave Link  101 at Sun May 11 00:48:47 2025, MaxMem= 16106127360 cpu:               0.7 elap:               0.4
 (Enter /cm/shared/apps/Gaussian/g16-C01/g16/l103.exe)

 GradGradGradGradGradGradGradGradGradGradGradGradGradGradGradGradGradGrad
 Berny optimization.
 Initialization pass.
                           ----------------------------
                           !    Initial Parameters    !
                           ! (Angstroms and Degrees)  !
 --------------------------                            --------------------------
 ! Name  Definition              Value          Derivative Info.                !
 --------------------------------------------------------------------------------
 ! R1    R(1,2)                  1.5286         calculate D2E/DX2 analytically  !
 ! R2    R(1,19)                 1.2699         calculate D2E/DX2 analytically  !
 ! R3    R(1,20)                 1.4615         calculate D2E/DX2 analytically  !
 ! R4    R(2,3)                  1.0906         calculate D2E/DX2 analytically  !
 ! R5    R(2,4)                  1.3837         calculate D2E/DX2 analytically  !
 ! R6    R(2,5)                  1.474          calculate D2E/DX2 analytically  !
 ! R7    R(5,6)                  1.4388         calculate D2E/DX2 analytically  !
 ! R8    R(5,7)                  1.3174         calculate D2E/DX2 analytically  !
 ! R9    R(6,31)                 1.4514         calculate D2E/DX2 analytically  !
 ! R10   R(6,45)                 1.088          calculate D2E/DX2 analytically  !
 ! R11   R(7,8)                  1.3064         calculate D2E/DX2 analytically  !
 ! R12   R(7,9)                  1.3799         calculate D2E/DX2 analytically  !
 ! R13   R(9,11)                 1.4194         calculate D2E/DX2 analytically  !
 ! R14   R(9,12)                 1.4002         calculate D2E/DX2 analytically  !
 ! R15   R(10,13)                1.3951         calculate D2E/DX2 analytically  !
 ! R16   R(10,14)                1.3719         calculate D2E/DX2 analytically  !
 ! R17   R(10,18)                1.0796         calculate D2E/DX2 analytically  !
 ! R18   R(11,14)                1.4044         calculate D2E/DX2 analytically  !
 ! R19   R(11,19)                1.3577         calculate D2E/DX2 analytically  !
 ! R20   R(12,13)                1.3732         calculate D2E/DX2 analytically  !
 ! R21   R(12,15)                1.0799         calculate D2E/DX2 analytically  !
 ! R22   R(13,16)                1.0795         calculate D2E/DX2 analytically  !
 ! R23   R(14,17)                1.0792         calculate D2E/DX2 analytically  !
 ! R24   R(20,22)                1.395          calculate D2E/DX2 analytically  !
 ! R25   R(20,23)                1.3958         calculate D2E/DX2 analytically  !
 ! R26   R(21,24)                1.3862         calculate D2E/DX2 analytically  !
 ! R27   R(21,25)                1.3851         calculate D2E/DX2 analytically  !
 ! R28   R(21,30)                1.0798         calculate D2E/DX2 analytically  !
 ! R29   R(22,25)                1.3829         calculate D2E/DX2 analytically  !
 ! R30   R(22,26)                1.08           calculate D2E/DX2 analytically  !
 ! R31   R(23,24)                1.3804         calculate D2E/DX2 analytically  !
 ! R32   R(23,27)                1.0786         calculate D2E/DX2 analytically  !
 ! R33   R(24,28)                1.0798         calculate D2E/DX2 analytically  !
 ! R34   R(25,29)                1.0798         calculate D2E/DX2 analytically  !
 ! R35   R(31,33)                1.3975         calculate D2E/DX2 analytically  !
 ! R36   R(31,34)                1.3997         calculate D2E/DX2 analytically  !
 ! R37   R(32,35)                1.3916         calculate D2E/DX2 analytically  !
 ! R38   R(32,36)                1.3888         calculate D2E/DX2 analytically  !
 ! R39   R(32,41)                1.499          calculate D2E/DX2 analytically  !
 ! R40   R(33,36)                1.3803         calculate D2E/DX2 analytically  !
 ! R41   R(33,37)                1.0819         calculate D2E/DX2 analytically  !
 ! R42   R(34,35)                1.3782         calculate D2E/DX2 analytically  !
 ! R43   R(34,38)                1.0808         calculate D2E/DX2 analytically  !
 ! R44   R(35,39)                1.0814         calculate D2E/DX2 analytically  !
 ! R45   R(36,40)                1.0815         calculate D2E/DX2 analytically  !
 ! R46   R(41,42)                1.0874         calculate D2E/DX2 analytically  !
 ! R47   R(41,43)                1.089          calculate D2E/DX2 analytically  !
 ! R48   R(41,44)                1.0907         calculate D2E/DX2 analytically  !
 ! A1    A(2,1,19)             121.526          calculate D2E/DX2 analytically  !
 ! A2    A(2,1,20)             118.7351         calculate D2E/DX2 analytically  !
 ! A3    A(19,1,20)            119.7124         calculate D2E/DX2 analytically  !
 ! A4    A(1,2,3)              113.5435         calculate D2E/DX2 analytically  !
 ! A5    A(1,2,4)              109.7513         calculate D2E/DX2 analytically  !
 ! A6    A(1,2,5)               99.4065         calculate D2E/DX2 analytically  !
 ! A7    A(3,2,4)              106.9527         calculate D2E/DX2 analytically  !
 ! A8    A(3,2,5)              114.7282         calculate D2E/DX2 analytically  !
 ! A9    A(4,2,5)              112.4174         calculate D2E/DX2 analytically  !
 ! A10   A(2,5,6)              133.4768         calculate D2E/DX2 analytically  !
 ! A11   A(2,5,7)              123.0736         calculate D2E/DX2 analytically  !
 ! A12   A(6,5,7)              103.4495         calculate D2E/DX2 analytically  !
 ! A13   A(5,6,31)             123.6655         calculate D2E/DX2 analytically  !
 ! A14   A(5,6,45)             114.6535         calculate D2E/DX2 analytically  !
 ! A15   A(31,6,45)            113.2382         calculate D2E/DX2 analytically  !
 ! A16   A(5,7,8)               86.732          calculate D2E/DX2 analytically  !
 ! A17   A(5,7,9)              127.0909         calculate D2E/DX2 analytically  !
 ! A18   A(8,7,9)              139.676          calculate D2E/DX2 analytically  !
 ! A19   A(7,9,11)             123.3824         calculate D2E/DX2 analytically  !
 ! A20   A(7,9,12)             117.6037         calculate D2E/DX2 analytically  !
 ! A21   A(11,9,12)            119.0079         calculate D2E/DX2 analytically  !
 ! A22   A(13,10,14)           120.1317         calculate D2E/DX2 analytically  !
 ! A23   A(13,10,18)           119.8434         calculate D2E/DX2 analytically  !
 ! A24   A(14,10,18)           120.0122         calculate D2E/DX2 analytically  !
 ! A25   A(9,11,14)            118.5198         calculate D2E/DX2 analytically  !
 ! A26   A(9,11,19)            123.5204         calculate D2E/DX2 analytically  !
 ! A27   A(14,11,19)           117.2647         calculate D2E/DX2 analytically  !
 ! A28   A(9,12,13)            121.0659         calculate D2E/DX2 analytically  !
 ! A29   A(9,12,15)            117.7974         calculate D2E/DX2 analytically  !
 ! A30   A(13,12,15)           121.11           calculate D2E/DX2 analytically  !
 ! A31   A(10,13,12)           119.9685         calculate D2E/DX2 analytically  !
 ! A32   A(10,13,16)           119.9564         calculate D2E/DX2 analytically  !
 ! A33   A(12,13,16)           120.0749         calculate D2E/DX2 analytically  !
 ! A34   A(10,14,11)           121.1546         calculate D2E/DX2 analytically  !
 ! A35   A(10,14,17)           121.1833         calculate D2E/DX2 analytically  !
 ! A36   A(11,14,17)           117.6591         calculate D2E/DX2 analytically  !
 ! A37   A(1,19,11)            128.4776         calculate D2E/DX2 analytically  !
 ! A38   A(1,20,22)            121.8559         calculate D2E/DX2 analytically  !
 ! A39   A(1,20,23)            118.9366         calculate D2E/DX2 analytically  !
 ! A40   A(22,20,23)           119.1916         calculate D2E/DX2 analytically  !
 ! A41   A(24,21,25)           119.8303         calculate D2E/DX2 analytically  !
 ! A42   A(24,21,30)           120.1303         calculate D2E/DX2 analytically  !
 ! A43   A(25,21,30)           120.0386         calculate D2E/DX2 analytically  !
 ! A44   A(20,22,25)           120.0109         calculate D2E/DX2 analytically  !
 ! A45   A(20,22,26)           120.6974         calculate D2E/DX2 analytically  !
 ! A46   A(25,22,26)           119.2578         calculate D2E/DX2 analytically  !
 ! A47   A(20,23,24)           120.4138         calculate D2E/DX2 analytically  !
 ! A48   A(20,23,27)           118.5496         calculate D2E/DX2 analytically  !
 ! A49   A(24,23,27)           121.0336         calculate D2E/DX2 analytically  !
 ! A50   A(21,24,23)           120.101          calculate D2E/DX2 analytically  !
 ! A51   A(21,24,28)           120.0389         calculate D2E/DX2 analytically  !
 ! A52   A(23,24,28)           119.86           calculate D2E/DX2 analytically  !
 ! A53   A(21,25,22)           120.439          calculate D2E/DX2 analytically  !
 ! A54   A(21,25,29)           120.1048         calculate D2E/DX2 analytically  !
 ! A55   A(22,25,29)           119.4562         calculate D2E/DX2 analytically  !
 ! A56   A(6,31,33)            121.159          calculate D2E/DX2 analytically  !
 ! A57   A(6,31,34)            121.1711         calculate D2E/DX2 analytically  !
 ! A58   A(33,31,34)           117.5994         calculate D2E/DX2 analytically  !
 ! A59   A(35,32,36)           118.144          calculate D2E/DX2 analytically  !
 ! A60   A(35,32,41)           120.4518         calculate D2E/DX2 analytically  !
 ! A61   A(36,32,41)           121.4042         calculate D2E/DX2 analytically  !
 ! A62   A(31,33,36)           121.1089         calculate D2E/DX2 analytically  !
 ! A63   A(31,33,37)           119.2538         calculate D2E/DX2 analytically  !
 ! A64   A(36,33,37)           119.6364         calculate D2E/DX2 analytically  !
 ! A65   A(31,34,35)           120.9538         calculate D2E/DX2 analytically  !
 ! A66   A(31,34,38)           119.2883         calculate D2E/DX2 analytically  !
 ! A67   A(35,34,38)           119.7518         calculate D2E/DX2 analytically  !
 ! A68   A(32,35,34)           121.1472         calculate D2E/DX2 analytically  !
 ! A69   A(32,35,39)           119.278          calculate D2E/DX2 analytically  !
 ! A70   A(34,35,39)           119.5705         calculate D2E/DX2 analytically  !
 ! A71   A(32,36,33)           121.0218         calculate D2E/DX2 analytically  !
 ! A72   A(32,36,40)           119.5196         calculate D2E/DX2 analytically  !
 ! A73   A(33,36,40)           119.4584         calculate D2E/DX2 analytically  !
 ! A74   A(32,41,42)           110.9675         calculate D2E/DX2 analytically  !
 ! A75   A(32,41,43)           110.6459         calculate D2E/DX2 analytically  !
 ! A76   A(32,41,44)           110.3113         calculate D2E/DX2 analytically  !
 ! A77   A(42,41,43)           108.7645         calculate D2E/DX2 analytically  !
 ! A78   A(42,41,44)           108.3345         calculate D2E/DX2 analytically  !
 ! A79   A(43,41,44)           107.7218         calculate D2E/DX2 analytically  !
 ! D1    D(19,1,2,3)          -166.1283         calculate D2E/DX2 analytically  !
 ! D2    D(19,1,2,4)           -46.4989         calculate D2E/DX2 analytically  !
 ! D3    D(19,1,2,5)            71.5481         calculate D2E/DX2 analytically  !
 ! D4    D(20,1,2,3)            15.751          calculate D2E/DX2 analytically  !
 ! D5    D(20,1,2,4)           135.3804         calculate D2E/DX2 analytically  !
 ! D6    D(20,1,2,5)          -106.5726         calculate D2E/DX2 analytically  !
 ! D7    D(2,1,19,11)          -12.4953         calculate D2E/DX2 analytically  !
 ! D8    D(20,1,19,11)         165.6074         calculate D2E/DX2 analytically  !
 ! D9    D(2,1,20,22)           25.5547         calculate D2E/DX2 analytically  !
 ! D10   D(2,1,20,23)         -155.9078         calculate D2E/DX2 analytically  !
 ! D11   D(19,1,20,22)        -152.6009         calculate D2E/DX2 analytically  !
 ! D12   D(19,1,20,23)          25.9366         calculate D2E/DX2 analytically  !
 ! D13   D(1,2,5,6)            105.147          calculate D2E/DX2 analytically  !
 ! D14   D(1,2,5,7)            -74.9714         calculate D2E/DX2 analytically  !
 ! D15   D(3,2,5,6)            -16.3236         calculate D2E/DX2 analytically  !
 ! D16   D(3,2,5,7)            163.5579         calculate D2E/DX2 analytically  !
 ! D17   D(4,2,5,6)           -138.8201         calculate D2E/DX2 analytically  !
 ! D18   D(4,2,5,7)             41.0615         calculate D2E/DX2 analytically  !
 ! D19   D(2,5,6,31)            32.5215         calculate D2E/DX2 analytically  !
 ! D20   D(2,5,6,45)          -113.3008         calculate D2E/DX2 analytically  !
 ! D21   D(7,5,6,31)          -147.3764         calculate D2E/DX2 analytically  !
 ! D22   D(7,5,6,45)            66.8012         calculate D2E/DX2 analytically  !
 ! D23   D(2,5,7,8)           -179.9393         calculate D2E/DX2 analytically  !
 ! D24   D(2,5,7,9)             23.9746         calculate D2E/DX2 analytically  !
 ! D25   D(6,5,7,8)             -0.0277         calculate D2E/DX2 analytically  !
 ! D26   D(6,5,7,9)           -156.1138         calculate D2E/DX2 analytically  !
 ! D27   D(5,6,31,33)         -153.9559         calculate D2E/DX2 analytically  !
 ! D28   D(5,6,31,34)           29.17           calculate D2E/DX2 analytically  !
 ! D29   D(45,6,31,33)          -7.7101         calculate D2E/DX2 analytically  !
 ! D30   D(45,6,31,34)         175.4158         calculate D2E/DX2 analytically  !
 ! D31   D(5,7,9,11)            14.9765         calculate D2E/DX2 analytically  !
 ! D32   D(5,7,9,12)          -165.9273         calculate D2E/DX2 analytically  !
 ! D33   D(8,7,9,11)          -126.3117         calculate D2E/DX2 analytically  !
 ! D34   D(8,7,9,12)            52.7845         calculate D2E/DX2 analytically  !
 ! D35   D(7,9,11,14)         -177.5048         calculate D2E/DX2 analytically  !
 ! D36   D(7,9,11,19)           12.3234         calculate D2E/DX2 analytically  !
 ! D37   D(12,9,11,14)           3.4111         calculate D2E/DX2 analytically  !
 ! D38   D(12,9,11,19)        -166.7607         calculate D2E/DX2 analytically  !
 ! D39   D(7,9,12,13)          176.7414         calculate D2E/DX2 analytically  !
 ! D40   D(7,9,12,15)           -1.3989         calculate D2E/DX2 analytically  !
 ! D41   D(11,9,12,13)          -4.1216         calculate D2E/DX2 analytically  !
 ! D42   D(11,9,12,15)         177.7381         calculate D2E/DX2 analytically  !
 ! D43   D(14,10,13,12)          1.9281         calculate D2E/DX2 analytically  !
 ! D44   D(14,10,13,16)       -178.2469         calculate D2E/DX2 analytically  !
 ! D45   D(18,10,13,12)       -179.3651         calculate D2E/DX2 analytically  !
 ! D46   D(18,10,13,16)          0.4599         calculate D2E/DX2 analytically  !
 ! D47   D(13,10,14,11)         -2.581          calculate D2E/DX2 analytically  !
 ! D48   D(13,10,14,17)        178.0705         calculate D2E/DX2 analytically  !
 ! D49   D(18,10,14,11)        178.7144         calculate D2E/DX2 analytically  !
 ! D50   D(18,10,14,17)         -0.6341         calculate D2E/DX2 analytically  !
 ! D51   D(9,11,14,10)          -0.1162         calculate D2E/DX2 analytically  !
 ! D52   D(9,11,14,17)         179.2545         calculate D2E/DX2 analytically  !
 ! D53   D(19,11,14,10)        170.6715         calculate D2E/DX2 analytically  !
 ! D54   D(19,11,14,17)         -9.9578         calculate D2E/DX2 analytically  !
 ! D55   D(9,11,19,1)          -35.8369         calculate D2E/DX2 analytically  !
 ! D56   D(14,11,19,1)         153.8769         calculate D2E/DX2 analytically  !
 ! D57   D(9,12,13,10)           1.4619         calculate D2E/DX2 analytically  !
 ! D58   D(9,12,13,16)        -178.3629         calculate D2E/DX2 analytically  !
 ! D59   D(15,12,13,10)        179.5404         calculate D2E/DX2 analytically  !
 ! D60   D(15,12,13,16)         -0.2844         calculate D2E/DX2 analytically  !
 ! D61   D(1,20,22,25)         179.1245         calculate D2E/DX2 analytically  !
 ! D62   D(1,20,22,26)           1.259          calculate D2E/DX2 analytically  !
 ! D63   D(23,20,22,25)          0.5907         calculate D2E/DX2 analytically  !
 ! D64   D(23,20,22,26)       -177.2749         calculate D2E/DX2 analytically  !
 ! D65   D(1,20,23,24)        -179.7967         calculate D2E/DX2 analytically  !
 ! D66   D(1,20,23,27)           0.8248         calculate D2E/DX2 analytically  !
 ! D67   D(22,20,23,24)         -1.2197         calculate D2E/DX2 analytically  !
 ! D68   D(22,20,23,27)        179.4018         calculate D2E/DX2 analytically  !
 ! D69   D(25,21,24,23)          0.2798         calculate D2E/DX2 analytically  !
 ! D70   D(25,21,24,28)       -179.5985         calculate D2E/DX2 analytically  !
 ! D71   D(30,21,24,23)        179.9471         calculate D2E/DX2 analytically  !
 ! D72   D(30,21,24,28)          0.0688         calculate D2E/DX2 analytically  !
 ! D73   D(24,21,25,22)         -0.9099         calculate D2E/DX2 analytically  !
 ! D74   D(24,21,25,29)        179.0825         calculate D2E/DX2 analytically  !
 ! D75   D(30,21,25,22)        179.4225         calculate D2E/DX2 analytically  !
 ! D76   D(30,21,25,29)         -0.5851         calculate D2E/DX2 analytically  !
 ! D77   D(20,22,25,21)          0.4683         calculate D2E/DX2 analytically  !
 ! D78   D(20,22,25,29)       -179.5241         calculate D2E/DX2 analytically  !
 ! D79   D(26,22,25,21)        178.3646         calculate D2E/DX2 analytically  !
 ! D80   D(26,22,25,29)         -1.6278         calculate D2E/DX2 analytically  !
 ! D81   D(20,23,24,21)          0.7885         calculate D2E/DX2 analytically  !
 ! D82   D(20,23,24,28)       -179.333          calculate D2E/DX2 analytically  !
 ! D83   D(27,23,24,21)       -179.8487         calculate D2E/DX2 analytically  !
 ! D84   D(27,23,24,28)          0.0298         calculate D2E/DX2 analytically  !
 ! D85   D(6,31,33,36)        -178.2779         calculate D2E/DX2 analytically  !
 ! D86   D(6,31,33,37)           2.0534         calculate D2E/DX2 analytically  !
 ! D87   D(34,31,33,36)         -1.2958         calculate D2E/DX2 analytically  !
 ! D88   D(34,31,33,37)        179.0355         calculate D2E/DX2 analytically  !
 ! D89   D(6,31,34,35)         178.8438         calculate D2E/DX2 analytically  !
 ! D90   D(6,31,34,38)          -0.2535         calculate D2E/DX2 analytically  !
 ! D91   D(33,31,34,35)          1.8621         calculate D2E/DX2 analytically  !
 ! D92   D(33,31,34,38)       -177.2352         calculate D2E/DX2 analytically  !
 ! D93   D(36,32,35,34)         -0.2213         calculate D2E/DX2 analytically  !
 ! D94   D(36,32,35,39)        179.0204         calculate D2E/DX2 analytically  !
 ! D95   D(41,32,35,34)        179.7157         calculate D2E/DX2 analytically  !
 ! D96   D(41,32,35,39)         -1.0426         calculate D2E/DX2 analytically  !
 ! D97   D(35,32,36,33)          0.7916         calculate D2E/DX2 analytically  !
 ! D98   D(35,32,36,40)       -179.3921         calculate D2E/DX2 analytically  !
 ! D99   D(41,32,36,33)       -179.1448         calculate D2E/DX2 analytically  !
 ! D100  D(41,32,36,40)          0.6715         calculate D2E/DX2 analytically  !
 ! D101  D(35,32,41,42)        168.9196         calculate D2E/DX2 analytically  !
 ! D102  D(35,32,41,43)         48.0876         calculate D2E/DX2 analytically  !
 ! D103  D(35,32,41,44)        -71.0112         calculate D2E/DX2 analytically  !
 ! D104  D(36,32,41,42)        -11.1455         calculate D2E/DX2 analytically  !
 ! D105  D(36,32,41,43)       -131.9775         calculate D2E/DX2 analytically  !
 ! D106  D(36,32,41,44)        108.9238         calculate D2E/DX2 analytically  !
 ! D107  D(31,33,36,32)         -0.0172         calculate D2E/DX2 analytically  !
 ! D108  D(31,33,36,40)       -179.8335         calculate D2E/DX2 analytically  !
 ! D109  D(37,33,36,32)        179.6503         calculate D2E/DX2 analytically  !
 ! D110  D(37,33,36,40)         -0.1661         calculate D2E/DX2 analytically  !
 ! D111  D(31,34,35,32)         -1.1322         calculate D2E/DX2 analytically  !
 ! D112  D(31,34,35,39)        179.6283         calculate D2E/DX2 analytically  !
 ! D113  D(38,34,35,32)        177.9609         calculate D2E/DX2 analytically  !
 ! D114  D(38,34,35,39)         -1.2786         calculate D2E/DX2 analytically  !
 --------------------------------------------------------------------------------
 Trust Radius=3.00D-01 FncErr=1.00D-07 GrdErr=1.00D-06 EigMax=2.50D+02 EigMin=1.00D-04
 Number of steps in this run=    251 maximum allowed number of steps=    270.
 Search for a saddle point of order  1.
 GradGradGradGradGradGradGradGradGradGradGradGradGradGradGradGradGradGrad

 Leave Link  103 at Sun May 11 00:48:48 2025, MaxMem= 16106127360 cpu:               0.4 elap:               0.2
 (Enter /cm/shared/apps/Gaussian/g16-C01/g16/l202.exe)
                          Input orientation:                          
 ---------------------------------------------------------------------
 Center     Atomic      Atomic             Coordinates (Angstroms)
 Number     Number       Type             X           Y           Z
 ---------------------------------------------------------------------
      1          6           0       -2.820097    0.797837    1.036931
      2          6           0       -1.769804   -0.051996    0.321921
      3          1           0       -1.971271   -1.122909    0.367462
      4          9           0       -1.721830    0.292928   -1.017244
      5          6           0       -0.568030    0.381165    1.057357
      6          6           0        0.249301   -0.234700    2.068666
      7          7           0        0.008651    1.550354    0.867356
      8          1           0        0.874055    1.187284    1.776199
      9          6           0       -0.577862    2.696781    0.371584
     10          6           0       -1.613338    5.036047   -0.748953
     11          6           0       -1.982498    2.874913    0.271460
     12          6           0        0.268919    3.736209   -0.032423
     13          6           0       -0.235130    4.881786   -0.597561
     14          6           0       -2.468847    4.062797   -0.298454
     15          1           0        1.332776    3.594326    0.086913
     16          1           0        0.434054    5.661973   -0.927426
     17          1           0       -3.538818    4.178405   -0.378948
     18          1           0       -2.006891    5.933062   -1.202878
     19          7           0       -2.886565    2.054375    0.865416
     20          6           0       -3.737544    0.144315    1.968119
     21          6           0       -5.523905   -1.030470    3.748649
     22          6           0       -3.401601   -1.040741    2.622959
     23          6           0       -4.971915    0.740799    2.230544
     24          6           0       -5.860091    0.152049    3.108114
     25          6           0       -4.291980   -1.616979    3.510368
     26          1           0       -2.435703   -1.499664    2.471509
     27          1           0       -5.216969    1.662047    1.725849
     28          1           0       -6.817017    0.615635    3.296346
     29          1           0       -4.019601   -2.530171    4.018135
     30          1           0       -6.217924   -1.490943    4.435818
     31          6           0        0.486600   -1.664171    2.150999
     32          6           0        1.018048   -4.427539    2.302674
     33          6           0        0.799754   -2.276279    3.367669
     34          6           0        0.473676   -2.467913    1.005098
     35          6           0        0.722926   -3.821043    1.085458
     36          6           0        1.059767   -3.630021    3.438843
     37          1           0        0.832892   -1.677076    4.267893
     38          1           0        0.279315   -2.014535    0.043438
     39          1           0        0.701339   -4.421988    0.186617
     40          1           0        1.296714   -4.076565    4.394942
     41          6           0        1.280355   -5.901741    2.373094
     42          1           0        1.681168   -6.179663    3.344980
     43          1           0        1.988812   -6.202901    1.602865
     44          1           0        0.356764   -6.458816    2.210801
     45          1           0        0.210094    0.250680    3.041602
 ---------------------------------------------------------------------
                    Distance matrix (angstroms):
                    1          2          3          4          5
     1  C    0.000000
     2  C    1.528584   0.000000
     3  H    2.204077   1.090650   0.000000
     4  F    2.383433   1.383703   1.996052   0.000000
     5  C    2.290379   1.474027   2.169626   2.375502   0.000000
     6  C    3.398796   2.676058   2.934953   3.699539   1.438772
     7  N    2.932039   2.455184   3.363973   2.850860   1.317446
     8  H    3.787472   3.262013   3.926501   3.916863   1.801713
     9  C    3.012689   2.996493   4.065911   3.002668   2.415049
    10  C    4.754795   5.201869   6.269549   4.751940   5.101310
    11  C    2.366805   2.935061   3.998990   2.897474   2.972732
    12  C    4.395403   4.316532   5.365574   4.097455   3.625524
    13  C    5.102181   5.248130   6.324698   4.841903   4.806783
    14  C    3.544939   4.219602   5.251911   3.909809   4.359558
    15  H    5.096002   4.793422   5.766085   4.631308   3.857360
    16  H    6.173169   6.250384   7.314160   5.786411   5.729788
    17  H    3.734905   4.638634   5.578374   4.336565   5.030665
    18  H    5.661147   6.180788   7.228690   5.650383   6.164620
    19  N    1.269931   2.445269   3.343778   2.829083   2.865673
    20  C    1.461476   2.573035   2.699571   3.605216   3.306268
    21  C    4.243430   5.176210   4.905321   6.238660   5.813472
    22  C    2.496798   2.989173   2.672052   4.225089   3.535824
    23  C    2.461359   3.811153   3.993538   4.616467   4.571642
    24  C    3.734757   4.953278   4.925405   5.844966   5.680142
    25  C    3.757082   4.356230   3.937976   5.545510   4.886476
    26  H    2.735742   2.675798   2.187386   3.986778   3.004254
    27  H    2.639407   4.097793   4.487288   4.649198   4.868283
    28  H    4.594946   5.896380   5.923019   6.683721   6.642130
    29  H    4.626233   4.986476   4.416272   6.213267   5.399576
    30  H    5.323174   6.227399   5.892456   7.289234   6.843982
    31  C    4.270465   3.322047   3.084655   4.329568   2.547880
    32  C    6.605907   5.553456   4.858153   6.388395   5.214411
    33  C    5.290164   4.563621   4.243828   5.673329   3.777615
    34  C    4.638434   3.366985   2.862408   4.065999   3.033995
    35  C    5.821461   4.582838   3.879967   5.227135   4.396124
    36  C    6.358337   5.524847   4.990609   6.556182   4.940730
    37  H    5.468879   4.998561   4.835679   6.191946   4.062816
    38  H    4.301490   2.850964   2.442360   3.233266   2.735946
    39  H    6.353748   5.022119   4.249644   5.436125   5.043784
    40  H    7.210004   6.495397   5.968618   7.582600   5.872656
    41  C    7.967646   6.908712   6.118241   7.673423   6.680015
    42  H    8.618235   7.654828   6.912068   8.514917   7.303189
    43  H    8.512122   7.321315   6.558567   7.926514   7.084133
    44  H    8.008085   7.009815   6.106517   7.767038   6.997929
    45  H    3.674254   3.377613   3.714312   4.495368   2.135352
                    6          7          8          9         10
     6  C    0.000000
     7  N    2.165058   0.000000
     8  H    1.580472   1.306423   0.000000
     9  C    3.486814   1.379885   2.521823   0.000000
    10  C    6.260127   4.170535   5.232256   2.792845   0.000000
    11  C    4.228542   2.464594   3.643107   1.419422   2.418269
    12  C    4.492558   2.378088   3.183445   1.400239   2.397059
    13  C    5.789807   3.647444   4.529280   2.414736   1.395053
    14  C    5.608927   3.716111   4.873167   2.427092   1.371883
    15  H    4.445526   2.557385   2.976234   2.130061   3.384793
    16  H    6.616756   4.506398   5.246526   3.391720   2.148360
    17  H    6.310005   4.587425   5.750210   3.394963   2.140077
    18  H    7.337213   5.249420   6.300568   3.872282   1.079614
    19  N    4.064644   2.938761   3.965304   2.446767   3.621832
    20  C    4.006083   4.150013   4.731962   4.364356   5.985297
    21  C    6.065105   6.750679   7.052863   7.054099   8.504327
    22  C    3.779686   4.628794   4.895133   5.197236   7.176004
    23  C    5.314029   5.226825   5.880573   5.156482   6.213421
    24  C    6.209243   6.435712   6.942221   6.470410   7.534276
    25  C    4.961092   5.959273   6.128552   6.500397   8.341445
    26  H    2.995274   4.225019   4.319449   5.046921   7.332338
    27  H    5.796144   5.296848   6.109706   4.942269   5.522199
    28  H    7.222404   7.305029   7.860676   7.198088   7.936168
    29  H    5.224284   6.542546   6.541683   7.243199   9.260826
    30  H    7.000468   7.794462   8.033843   8.115746   9.522902
    31  C    1.451371   3.494187   2.901963   4.828799   7.596867
    32  C    4.269148   6.230106   5.641289   7.551951  10.285722
    33  C    2.481622   4.639022   3.812422   5.967049   8.731535
    34  C    2.483699   4.047430   3.757041   5.308590   7.983842
    35  C    3.748716   5.423067   5.057993   6.684586   9.341908
    36  C    3.749993   5.878237   5.099539   7.219303   9.989188
    37  H    2.693998   4.760182   3.796681   6.025121   8.730339
    38  H    2.696343   3.668860   3.688878   4.799889   7.343074
    39  H    4.613006   6.050792   5.832712   7.235153   9.781997
    40  H    4.611785   6.764997   5.894451   8.098127  10.861297
    41  C    5.768111   7.708320   7.125702   9.021840  11.736944
    42  H    6.246743   8.287888   7.575249   9.629930  12.385726
    43  H    6.233963   8.035856   7.475798   9.343887  12.034139
    44  H    6.226666   8.128520   7.675892   9.385159  12.032179
    45  H    1.087995   2.541078   1.708600   3.705844   6.371260
                   11         12         13         14         15
    11  C    0.000000
    12  C    2.429620   0.000000
    13  C    2.799291   1.373242   0.000000
    14  C    1.404423   2.769982   2.397853   0.000000
    15  H    3.397448   1.079890   2.141118   3.849715   0.000000
    16  H    3.878757   2.129993   1.079496   3.373397   2.472195
    17  H    2.131726   3.848959   3.384803   1.079205   4.928550
    18  H    3.395076   3.372750   2.147260   2.128210   4.276285
    19  N    1.357720   3.686700   4.143025   2.358567   4.558547
    20  C    3.662650   5.740699   6.425982   4.701218   6.414800
    21  C    6.315411   8.400865   9.045189   7.187056   9.044949
    22  C    4.782860   6.583541   7.448128   5.954056   7.094343
    23  C    4.162820   6.446692   6.898049   4.867941   7.244784
    24  C    5.522348   7.763629   8.230591   6.196708   8.527265
    25  C    6.000111   7.874629   8.692931   7.077485   8.397358
    26  H    4.917574   6.403048   7.415161   6.214078   6.770263
    27  H    3.748079   6.122797   6.370531   4.172957   7.022747
    28  H    6.134073   8.427881   8.756928   6.611512   9.251604
    29  H    6.884933   8.606157   9.516511   8.031501   9.033931
    30  H    7.371663   9.453435  10.086645   8.204446  10.088905
    31  C    5.498399   5.829135   7.136177   6.894392   5.712115
    32  C    8.151988   8.524121   9.830836   9.539921   8.328203
    33  C    6.622855   6.927655   8.248146   8.019232   6.746219
    34  C    5.925943   6.293607   7.555725   7.280649   6.191273
    35  C    7.267581   7.652962   8.915697   8.617282   7.507111
    36  C    7.848685   8.181471   9.508952   9.251916   7.968762
    37  H    6.679709   6.936457   8.236018   8.043578   6.746715
    38  H    5.392077   5.751253   6.945126   6.678566   5.707100
    39  H    7.775278   8.172585   9.383609   9.070664   8.041763
    40  H    8.722349   9.038659  10.369362  10.122086   8.797896
    41  C    9.596496   9.984968  11.287424  10.976598   9.767531
    42  H   10.239840  10.570043  11.898381  11.636375  10.308600
    43  H    9.997533  10.218518  11.517729  11.352105   9.935500
    44  H    9.815890  10.439267  11.698140  11.179659  10.321297
    45  H    4.400880   4.647795   5.906680   5.732794   4.601149
                   16         17         18         19         20
    16  H    0.000000
    17  H    4.276157   0.000000
    18  H    2.471351   2.470725   0.000000
    19  N    5.220685   2.546641   4.482842   0.000000
    20  C    7.498731   4.671413   6.823487   2.363990   0.000000
    21  C   10.107014   6.936137   9.240009   4.978439   2.782353
    22  C    8.499639   6.022438   8.075653   3.596382   1.395002
    23  C    7.963368   4.547565   6.894878   2.817400   1.395827
    24  C    9.287686   5.810289   8.176302   4.182152   2.409326
    25  C    9.747438   7.020008   9.189093   4.738122   2.405844
    26  H    8.430736   6.448445   8.302434   3.926067   2.156585
    27  H    7.414401   3.684890   6.092915   2.514965   2.133285
    28  H    9.792028   6.078462   8.464949   4.840232   3.386662
    29  H   10.554849   8.035577  10.145753   5.678158   3.381567
    30  H   11.143492   7.905763  10.229543   6.034485   3.862109
    31  C    7.946813   7.532617   8.670867   5.182524   4.598637
    32  C   10.610035  10.100415  11.348180   7.702397   6.605258
    33  C    9.033129   8.632687   9.806142   6.213274   5.329642
    34  C    8.356510   7.886015   9.033534   5.635762   5.048318
    35  C    9.698595   9.181401  10.384168   6.899085   6.033154
    36  C   10.285766   9.833312  11.063567   7.382982   6.278761
    37  H    9.000670   8.659772   9.793258   6.271758   5.430959
    38  H    7.739205   7.287596   8.363273   5.220581   4.949766
    39  H   10.148832   9.605496  10.793158   7.434857   6.612757
    40  H   11.131527  10.691909  11.934907   8.218625   7.003503
    41  C   12.055253  11.506846  12.792815   9.106926   7.867535
    42  H   12.650418  12.182178  13.453731   9.737135   8.441024
    43  H   12.230899  11.927020  13.081263   9.617471   8.556385
    44  H   12.520702  11.620363  13.068998   9.208891   7.773261
    45  H    6.714569   6.417283   7.431022   4.192660   4.092374
                   21         22         23         24         25
    21  C    0.000000
    22  C    2.402385   0.000000
    23  C    2.397234   2.407024   0.000000
    24  C    1.386238   2.775301   1.380440   0.000000
    25  C    1.385066   1.382867   2.767559   2.397966   0.000000
    26  H    3.374643   1.080049   3.392656   3.854848   2.130435
    27  H    3.381653   3.377193   1.078641   2.145777   3.846053
    28  H    2.141583   3.855139   2.134479   1.079838   3.377304
    29  H    2.141181   2.132333   3.847290   3.377847   1.079786
    30  H    1.079769   3.379470   3.375862   2.142490   2.140468
    31  C    6.251418   3.966046   5.965367   6.670473   4.968394
    32  C    7.511861   5.577300   7.911800   8.302418   6.128145
    33  C    6.456457   4.442131   6.611201   7.093495   5.136223
    34  C    6.750132   4.435320   6.438324   7.169622   5.450866
    35  C    7.341851   5.206314   7.385990   7.950642   5.990606
    36  C    7.085081   5.222436   7.546208   7.892900   5.718273
    37  H    6.410662   4.587119   6.610046   7.034686   5.180905
    38  H    6.955165   4.599059   6.320658   7.195737   5.751034
    39  H    7.933733   5.848308   7.938376   8.515240   6.621829
    40  H    7.497815   5.867735   8.196788   8.411715   6.169727
    41  C    8.480529   6.753700   9.123297   9.390133   7.120639
    42  H    8.865111   7.263909   9.664278   9.849734   7.518240
    43  H    9.370131   7.532931   9.851938  10.210605   8.007347
    44  H    8.149489   6.606869   8.957102   9.119100   6.836891
    45  H    5.917769   3.858415   5.267945   6.071350   4.896586
                   26         27         28         29         30
    26  H    0.000000
    27  H    4.276432   0.000000
    28  H    4.934649   2.474185   0.000000
    29  H    2.441870   4.925745   4.271138   0.000000
    30  H    4.261899   4.276353   2.468801   2.467201   0.000000
    31  C    2.944426   6.616282   7.736418   4.953989   7.085270
    32  C    4.530932   8.734485   9.370658   5.649842   8.095257
    33  C    3.445927   7.376106   8.147604   4.869676   7.141813
    34  C    3.398875   7.068203   8.240891   5.410342   7.582995
    35  C    4.157749   8.109053   9.023463   5.723504   8.051688
    36  C    4.206241   8.386761   8.949281   5.229266   7.650778
    37  H    3.733923   7.362918   8.044970   4.933238   7.055272
    38  H    3.678579   6.823262   8.237544   5.877480   7.860106
    39  H    4.858162   8.626186   9.569416   6.367635   8.632666
    40  H    4.926555   9.082059   9.436964   5.549461   7.947131
    41  C    5.761688   9.992249  10.435326   6.493318   8.940590
    42  H    6.293962  10.568742  10.881065   6.802256   9.250387
    43  H    6.515468  10.667513  11.265121   7.444696   9.878193
    44  H    5.697283   9.861547  10.133578   6.152501   8.535630
    45  H    3.223189   5.759876   7.041191   5.155295   6.804153
                   31         32         33         34         35
    31  C    0.000000
    32  C    2.818092   0.000000
    33  C    1.397507   2.410349   0.000000
    34  C    1.399734   2.412505   2.392653   0.000000
    35  C    2.417297   1.391599   2.756933   1.378240   0.000000
    36  C    2.419014   1.388760   1.380323   2.759912   2.385030
    37  H    2.145070   3.385470   1.081917   3.376431   3.838824
    38  H    2.146517   3.387102   3.374889   1.080795   2.132151
    39  H    3.392707   2.139634   3.838338   2.130763   1.081442
    40  H    3.392817   2.139724   2.131500   3.841379   3.368561
    41  C    4.316987   1.499012   3.790004   3.783295   2.509589
    42  H    4.821022   2.143844   4.001726   4.550843   3.403932
    43  H    4.812189   2.141035   4.466179   4.074691   2.746530
    44  H    4.796776   2.138183   4.362133   4.170695   2.891076
    45  H    2.129855   4.804636   2.615251   3.406988   4.546253
                   36         37         38         39         40
    36  C    0.000000
    37  H    2.133727   0.000000
    38  H    3.840270   4.273914   0.000000
    39  H    3.366400   4.920229   2.448354   0.000000
    40  H    1.081513   2.447206   4.921651   4.264245   0.000000
    41  C    2.518966   4.651696   4.641094   2.702889   2.723858
    42  H    2.625951   4.673823   5.496696   3.744962   2.381857
    43  H    3.294488   5.377882   4.785040   2.614383   3.577150
    44  H    3.162970   5.227175   4.945210   2.892183   3.365872
    45  H    3.992441   2.368103   3.758321   5.497825   4.662330
                   41         42         43         44         45
    41  C    0.000000
    42  H    1.087407   0.000000
    43  H    1.088973   1.769223   0.000000
    44  H    1.090731   1.765881   1.760302   0.000000
    45  H    6.280497   6.603439   6.847080   6.762328   0.000000
 Stoichiometry    C23H19FN2
 Framework group  C1[X(C23H19FN2)]
 Deg. of freedom   129
 Full point group                 C1      NOp   1
 Largest Abelian subgroup         C1      NOp   1
 Largest concise Abelian subgroup C1      NOp   1
                         Standard orientation:                         
 ---------------------------------------------------------------------
 Center     Atomic      Atomic             Coordinates (Angstroms)
 Number     Number       Type             X           Y           Z
 ---------------------------------------------------------------------
      1          6           0       -1.254853    0.976096    0.440612
      2          6           0       -0.392996   -0.115847    1.074199
      3          1           0        0.535523    0.258321    1.507059
      4          9           0       -1.094747   -0.731799    2.095367
      5          6           0       -0.217579   -0.993998   -0.096627
      6          6           0        0.882630   -1.246506   -0.988730
      7          7           0       -1.170085   -1.780613   -0.554485
      8          1           0       -0.316454   -2.157284   -1.468910
      9          6           0       -2.530746   -1.624947   -0.385804
     10          6           0       -5.293134   -1.495821    0.004734
     11          6           0       -3.129656   -0.416627    0.056945
     12          6           0       -3.351347   -2.718386   -0.688581
     13          6           0       -4.708176   -2.664235   -0.483945
     14          6           0       -4.521238   -0.387252    0.244138
     15          1           0       -2.878342   -3.615648   -1.059188
     16          1           0       -5.322375   -3.525744   -0.698122
     17          1           0       -4.960472    0.534803    0.592808
     18          1           0       -6.358663   -1.458845    0.174579
     19          7           0       -2.467524    0.766614    0.127132
     20          6           0       -0.647096    2.274471    0.156416
     21          6           0        0.437708    4.774129   -0.406076
     22          6           0        0.723846    2.414002   -0.060562
     23          6           0       -1.467976    3.400139    0.070632
     24          6           0       -0.926703    4.640747   -0.200529
     25          6           0        1.256065    3.658377   -0.344452
     26          1           0        1.375261    1.552682   -0.043466
     27          1           0       -2.527751    3.278727    0.230636
     28          1           0       -1.568709    5.507348   -0.254213
     29          1           0        2.317359    3.754849   -0.518481
     30          1           0        0.861475    5.744162   -0.619050
     31          6           0        2.275166   -1.198546   -0.582505
     32          6           0        4.985954   -1.174764    0.187370
     33          6           0        3.287564   -0.914526   -1.503054
     34          6           0        2.657686   -1.498432    0.730127
     35          6           0        3.983717   -1.474463    1.105111
     36          6           0        4.614510   -0.903777   -1.123069
     37          1           0        3.022995   -0.694588   -2.528810
     38          1           0        1.900542   -1.766269    1.453393
     39          1           0        4.253631   -1.704077    2.126845
     40          1           0        5.376112   -0.677872   -1.856963
     41          6           0        6.422809   -1.146861    0.613640
     42          1           0        7.083389   -1.091041   -0.248318
     43          1           0        6.670427   -2.038565    1.187584
     44          1           0        6.612731   -0.280252    1.248157
     45          1           0        0.722376   -0.914363   -2.012318
 ---------------------------------------------------------------------
 Rotational constants (GHZ):           0.2809403           0.1455252           0.1052275
 Leave Link  202 at Sun May 11 00:48:48 2025, MaxMem= 16106127360 cpu:               0.5 elap:               0.2
 (Enter /cm/shared/apps/Gaussian/g16-C01/g16/l301.exe)
 General basis read from cards:  (5D, 7F)
 Centers:       3      8     15     16     17     18     26     27     28     29
 Centers:      30     37     38     39     40     42     43     44     45
 S 3 1.00
     Exponent=  1.2251800000D+01 Coefficients=  2.3337100000D-02
     Exponent=  1.8687100000D+00 Coefficients=  1.5915000000D-01
     Exponent=  4.1820800000D-01 Coefficients=  5.0000000000D-01
 S 1 1.00
     Exponent=  1.0610000000D-01 Coefficients=  1.0000000000D+00
 S 1 1.00
     Exponent=  2.6525000000D-02 Coefficients=  1.0000000000D+00
 P 1 1.00
     Exponent=  1.0000000000D+00 Coefficients=  1.0000000000D+00
 P 1 1.00
     Exponent=  7.9575000000D-02 Coefficients=  1.0000000000D+00
 ****
 Centers:       1      2      5      6      9     10     11     12     13     14
 Centers:      20     21     22     23     24     25     31     32     33     34
 Centers:      35     36     41
 S 5 1.00
     Exponent=  1.2432000000D+03 Coefficients=  6.0336600000D-03
     Exponent=  1.8714500000D+02 Coefficients=  4.4957600000D-02
     Exponent=  4.2512600000D+01 Coefficients=  1.9790100000D-01
     Exponent=  1.1739300000D+01 Coefficients=  5.0000000000D-01
     Exponent=  3.5054800000D+00 Coefficients=  4.8036400000D-01
 S 2 1.00
     Exponent=  5.3908900000D+00 Coefficients= -7.0398000000D-02
     Exponent=  4.9334100000D-01 Coefficients=  5.0000000000D-01
 S 1 1.00
     Exponent=  1.4974100000D-01 Coefficients=  1.0000000000D+00
 S 1 1.00
     Exponent=  4.2849000000D-02 Coefficients=  1.0000000000D+00
 P 3 1.00
     Exponent=  9.1805600000D+00 Coefficients=  4.3170100000D-02
     Exponent=  1.9365800000D+00 Coefficients=  2.2499900000D-01
     Exponent=  5.2629600000D-01 Coefficients=  5.0000000000D-01
 P 1 1.00
     Exponent=  1.3631900000D-01 Coefficients=  1.0000000000D+00
 P 1 1.00
     Exponent=  3.4080000000D-02 Coefficients=  1.0000000000D+00
 D 1 1.00
     Exponent=  8.0000000000D-01 Coefficients=  1.0000000000D+00
 D 1 1.00
     Exponent=  1.0224000000D-01 Coefficients=  1.0000000000D+00
 ****
 Centers:       7     19
 S 5 1.00
     Exponent=  1.7263200000D+03 Coefficients=  5.9307700000D-03
     Exponent=  2.5982700000D+02 Coefficients=  4.4253900000D-02
     Exponent=  5.9033500000D+01 Coefficients=  1.9609600000D-01
     Exponent=  1.6350900000D+01 Coefficients=  5.0000000000D-01
     Exponent=  4.9108400000D+00 Coefficients=  4.8298700000D-01
 S 2 1.00
     Exponent=  7.7589400000D+00 Coefficients= -7.0335600000D-02
     Exponent=  7.0557300000D-01 Coefficients=  5.0000000000D-01
 S 1 1.00
     Exponent=  2.0928600000D-01 Coefficients=  1.0000000000D+00
 S 1 1.00
     Exponent=  5.8602000000D-02 Coefficients=  1.0000000000D+00
 P 3 1.00
     Exponent=  1.3184400000D+01 Coefficients=  4.4074700000D-02
     Exponent=  2.8186000000D+00 Coefficients=  2.3047800000D-01
     Exponent=  7.6557100000D-01 Coefficients=  5.0000000000D-01
 P 1 1.00
     Exponent=  1.9594900000D-01 Coefficients=  1.0000000000D+00
 P 1 1.00
     Exponent=  4.8987000000D-02 Coefficients=  1.0000000000D+00
 D 1 1.00
     Exponent=  9.0000000000D-01 Coefficients=  1.0000000000D+00
 D 1 1.00
     Exponent=  1.4696000000D-01 Coefficients=  1.0000000000D+00
 ****
 Centers:       4
 S 5 1.00
     Exponent=  2.9315500000D+03 Coefficients=  5.7950400000D-03
     Exponent=  4.4112500000D+02 Coefficients=  4.3323800000D-02
     Exponent=  1.0023200000D+02 Coefficients=  1.9373900000D-01
     Exponent=  2.7865500000D+01 Coefficients=  5.0000000000D-01
     Exponent=  8.4447000000D+00 Coefficients=  4.8642000000D-01
 S 2 1.00
     Exponent=  1.3612300000D+01 Coefficients= -7.1978500000D-02
     Exponent=  1.2612200000D+00 Coefficients=  5.0000000000D-01
 S 1 1.00
     Exponent=  3.7080000000D-01 Coefficients=  1.0000000000D+00
 S 1 1.00
     Exponent=  1.0296000000D-01 Coefficients=  1.0000000000D+00
 P 3 1.00
     Exponent=  2.1930500000D+01 Coefficients=  4.8877100000D-02
     Exponent=  4.7855200000D+00 Coefficients=  2.4783000000D-01
     Exponent=  1.2837800000D+00 Coefficients=  5.0000000000D-01
 P 1 1.00
     Exponent=  3.1155800000D-01 Coefficients=  1.0000000000D+00
 P 1 1.00
     Exponent=  7.7889000000D-02 Coefficients=  1.0000000000D+00
 D 1 1.00
     Exponent=  1.1000000000D+00 Coefficients=  1.0000000000D+00
 D 1 1.00
     Exponent=  2.3367000000D-01 Coefficients=  1.0000000000D+00
 ****
 Ernie: Thresh=  0.10000D-02 Tol=  0.10000D-05 Strict=F.
 There are   821 symmetry adapted cartesian basis functions of A   symmetry.
 There are   769 symmetry adapted basis functions of A   symmetry.
   769 basis functions,  1145 primitive gaussians,   821 cartesian basis functions
    90 alpha electrons       90 beta electrons
       nuclear repulsion energy      2171.4213823119 Hartrees.
 IExCor= 4639 DFT=T Ex+Corr=wB97XD ExCW=0 ScaHFX=  1.000000
 ScaDFX=  1.000000  1.000000  1.000000  1.000000 ScalE2=  1.000000  1.000000
 IRadAn=      5 IRanWt=     -1 IRanGd=            0 ICorTp=0 IEmpDi=121
 HFx  wShort=  0.000000 wLong=  0.200000 cFull=  0.222036 cShort=  0.000000 cLong=  0.777964
 DFx  wShort=  0.000000 wLong=  0.200000 cFull=  0.000000 cShort=  0.000000 cLong=  1.000000
 NAtoms=   45 NActive=   45 NUniq=   45 SFac= 1.00D+00 NAtFMM=   60 NAOKFM=F Big=F
 Integral buffers will be    131072 words long.
 Raffenetti 2 integral format.
 Two-electron integral symmetry is turned on.
 R6Disp:  Grimme-D2 Dispersion energy=       -0.0348542906 Hartrees.
 Nuclear repulsion after empirical dispersion term =     2171.3865280213 Hartrees.
 Force inversion solution in PCM.
 ------------------------------------------------------------------------------
 Polarizable Continuum Model (PCM)
 =================================
 Model                : PCM.
 Atomic radii         : SMD-Coulomb.
 Polarization charges : Total charges.
 Charge compensation  : None.
 Solution method      : Matrix inversion.
 Cavity type          : VdW (van der Waals Surface) (Alpha=1.000).
 Cavity algorithm     : GePol (No added spheres)
                        Default sphere list used, NSphG=   45.
                        Lebedev-Laikov grids with approx.  5.0 points / Ang**2.
                        Smoothing algorithm: York/Karplus (Gamma=1.0000).
                        Polarization charges: spherical gaussians, with
                                              point-specific exponents (IZeta= 3).
                        Self-potential: point-specific (ISelfS= 7).
                        Self-field    : sphere-specific E.n sum rule (ISelfD= 2).
 1st derivatives      : Analytical E(r).r(x)/FMM algorithm (CHGder, D1EAlg=3).
                        Cavity 1st derivative terms included.
 2nd derivatives      : Analytical E(r).r(xy)/FMM algorithm (CHGder, D2EAlg=3).
                        Cavity 2nd derivative terms included.
 Solvent              : Ethanol, Eps=  24.852000 Eps(inf)=   1.852593
 ------------------------------------------------------------------------------
 GePol: Number of generator spheres                  =      45
 GePol: Total number of spheres                      =      45
 GePol: Number of exposed spheres                    =      45 (100.00%)
 GePol: Number of points                             =    3418
 GePol: Average weight of points                     =       0.11
 GePol: Minimum weight of points                     =   0.99D-10
 GePol: Maximum weight of points                     =    0.21501
 GePol: Number of points with low weight             =     208
 GePol: Fraction of low-weight points (<1% of avg)   =       6.09%
 GePol: Cavity surface area                          =    366.635 Ang**2
 GePol: Cavity volume                                =    353.117 Ang**3
 ------------------------------------------------------------------------------
 Atomic radii for non-electrostatic terms: SMD-CDS.
 ------------------------------------------------------------------------------
 PCM non-electrostatic energy =        -0.0046804975 Hartrees.
 Nuclear repulsion after PCM non-electrostatic terms =     2171.3818475238 Hartrees.
 Leave Link  301 at Sun May 11 00:48:49 2025, MaxMem= 16106127360 cpu:               0.5 elap:               0.5
 (Enter /cm/shared/apps/Gaussian/g16-C01/g16/l302.exe)
 NPDir=0 NMtPBC=     1 NCelOv=     1 NCel=       1 NClECP=     1 NCelD=      1
         NCelK=      1 NCelE2=     1 NClLst=     1 CellRange=     0.0.
 One-electron integrals computed using PRISM.
 One-electron integral symmetry used in STVInt
 NBasis=   769 RedAO= T EigKep=  1.15D-06  NBF=   769
 NBsUse=   762 1.00D-06 EigRej=  9.77D-07 NBFU=   762
 Precomputing XC quadrature grid using
 IXCGrd= 4 IRadAn=           5 IRanWt=          -1 IRanGd=           0 AccXCQ= 0.00D+00.
 Generated NRdTot=       0 NPtTot=           0 NUsed=           0 NTot=          32
 NSgBfM=   813   812   813   813   813 MxSgAt=    45 MxSgA2=    45.
 Leave Link  302 at Sun May 11 00:48:52 2025, MaxMem= 16106127360 cpu:              24.5 elap:               2.6
 (Enter /cm/shared/apps/Gaussian/g16-C01/g16/l303.exe)
 DipDrv:  MaxL=1.
 Leave Link  303 at Sun May 11 00:48:53 2025, MaxMem= 16106127360 cpu:               1.0 elap:               0.5
 (Enter /cm/shared/apps/Gaussian/g16-C01/g16/l401.exe)
 ExpMin= 2.65D-02 ExpMax= 2.93D+03 ExpMxC= 4.41D+02 IAcc=3 IRadAn=         5 AccDes= 0.00D+00
 Harris functional with IExCor= 4639 and IRadAn=       5 diagonalized for initial guess.
 HarFok:  IExCor= 4639 AccDes= 0.00D+00 IRadAn=         5 IDoV= 1 UseB2=F ITyADJ=14
 ICtDFT=  3500011 ScaDFX=  1.000000  1.000000  1.000000  1.000000
 FoFCou: FMM=F IPFlag=           0 FMFlag=      100000 FMFlg1=           0
         NFxFlg=           0 DoJE=T BraDBF=F KetDBF=T FulRan=T
         wScrn=  0.000000 ICntrl=       500 IOpCl=  0 I1Cent=   200000004 NGrid=           0
         NMat0=    1 NMatS0=      1 NMatT0=    0 NMatD0=    1 NMtDS0=    0 NMtDT0=    0
 Petite list used in FoFCou.
 Harris En= -1048.62478540589    
 JPrj=0 DoOrth=F DoCkMO=F.
 Leave Link  401 at Sun May 11 00:49:01 2025, MaxMem= 16106127360 cpu:             245.9 elap:               7.8
 (Enter /cm/shared/apps/Gaussian/g16-C01/g16/l502.exe)
 Integral symmetry usage will be decided dynamically.
 Closed shell SCF:
 Using DIIS extrapolation, IDIIS=  1040.
 NGot= 16106127360 LenX= 16104737818 LenY= 16104062956
 Requested convergence on RMS density matrix=1.00D-08 within 128 cycles.
 Requested convergence on MAX density matrix=1.00D-06.
 Requested convergence on             energy=1.00D-06.
 No special actions if energy rises.
 Fock matrices will be formed incrementally for  20 cycles.

 Cycle   1  Pass 1  IDiag  1:
 FoFJK:  IHMeth= 1 ICntrl=       0 DoSepK=T KAlg= 0 I1Cent=           0 FoldK=F
 IRaf=         1 NMat=       1 IRICut=       1 DoRegI=T DoRafI=F ISym2E= 0 IDoP0=0 IntGTp=1.
 FoFCou: FMM=F IPFlag=           0 FMFlag=      100000 FMFlg1=           0
         NFxFlg=           0 DoJE=T BraDBF=F KetDBF=F FulRan=T
         wScrn=  0.000000 ICntrl=       500 IOpCl=  0 I1Cent=           0 NGrid=           0
         NMat0=    1 NMatS0=      1 NMatT0=    0 NMatD0=    1 NMtDS0=    0 NMtDT0=    0
 Symmetry not used in FoFCou.
 Inv3:  Mode=1 IEnd=    35048172.
 Iteration    1 A*A^-1 deviation from unit magnitude is 6.00D-15 for   3403.
 Iteration    1 A*A^-1 deviation from orthogonality  is 4.15D-15 for   3403    479.
 Iteration    1 A^-1*A deviation from unit magnitude is 6.22D-15 for   3403.
 Iteration    1 A^-1*A deviation from orthogonality  is 5.09D-14 for   3401   1050.
 E= -1096.31527106308    
 DIIS: error= 1.33D-02 at cycle   1 NSaved=   1.
 NSaved= 1 IEnMin= 1 EnMin= -1096.31527106308     IErMin= 1 ErrMin= 1.33D-02
 ErrMax= 1.33D-02  0.00D+00 EMaxC= 1.00D-01 BMatC= 5.55D-01 BMatP= 5.55D-01
 IDIUse=3 WtCom= 8.67D-01 WtEn= 1.33D-01
 Coeff-Com:  0.100D+01
 Coeff-En:   0.100D+01
 Coeff:      0.100D+01
 Gap=     0.224 Goal=   None    Shift=    0.000
 GapD=    0.224 DampG=1.000 DampE=0.500 DampFc=0.5000 IDamp=-1.
 Damping current iteration by 5.00D-01
 RMSDP=4.20D-02 MaxDP=5.81D+00              OVMax= 2.04D-01

 Cycle   2  Pass 1  IDiag  1:
 RMSU=  7.88D-03    CP:  8.24D-01
 E= -1096.45451458114     Delta-E=       -0.139243518067 Rises=F Damp=T
 DIIS: error= 7.02D-03 at cycle   2 NSaved=   2.
 NSaved= 2 IEnMin= 2 EnMin= -1096.45451458114     IErMin= 2 ErrMin= 7.02D-03
 ErrMax= 7.02D-03  0.00D+00 EMaxC= 1.00D-01 BMatC= 8.29D-02 BMatP= 5.55D-01
 IDIUse=3 WtCom= 9.30D-01 WtEn= 7.02D-02
 Coeff-Com: -0.142D+00 0.114D+01
 Coeff-En:   0.000D+00 0.100D+01
 Coeff:     -0.132D+00 0.113D+01
 Gap=     0.266 Goal=   None    Shift=    0.000
 RMSDP=1.86D-02 MaxDP=2.64D+00 DE=-1.39D-01 OVMax= 1.37D-01

 Cycle   3  Pass 1  IDiag  1:
 RMSU=  7.43D-03    CP:  6.74D-01  1.44D+00
 E= -1096.59557487821     Delta-E=       -0.141060297070 Rises=F Damp=F
 DIIS: error= 1.98D-03 at cycle   3 NSaved=   3.
 NSaved= 3 IEnMin= 3 EnMin= -1096.59557487821     IErMin= 3 ErrMin= 1.98D-03
 ErrMax= 1.98D-03  0.00D+00 EMaxC= 1.00D-01 BMatC= 1.90D-02 BMatP= 8.29D-02
 IDIUse=3 WtCom= 9.80D-01 WtEn= 1.98D-02
 Coeff-Com: -0.172D+00 0.371D+00 0.801D+00
 Coeff-En:   0.000D+00 0.000D+00 0.100D+01
 Coeff:     -0.168D+00 0.364D+00 0.805D+00
 Gap=     0.243 Goal=   None    Shift=    0.000
 RMSDP=3.87D-03 MaxDP=5.60D-01 DE=-1.41D-01 OVMax= 3.90D-02

 Cycle   4  Pass 1  IDiag  1:
 RMSU=  1.79D-03    CP:  6.45D-01  1.59D+00  8.94D-01
 E= -1096.60918068182     Delta-E=       -0.013605803611 Rises=F Damp=F
 DIIS: error= 8.91D-04 at cycle   4 NSaved=   4.
 NSaved= 4 IEnMin= 4 EnMin= -1096.60918068182     IErMin= 4 ErrMin= 8.91D-04
 ErrMax= 8.91D-04  0.00D+00 EMaxC= 1.00D-01 BMatC= 3.11D-03 BMatP= 1.90D-02
 IDIUse=3 WtCom= 9.91D-01 WtEn= 8.91D-03
 Coeff-Com: -0.805D-01 0.147D+00 0.430D+00 0.504D+00
 Coeff-En:   0.000D+00 0.000D+00 0.425D-01 0.957D+00
 Coeff:     -0.798D-01 0.146D+00 0.426D+00 0.508D+00
 Gap=     0.241 Goal=   None    Shift=    0.000
 RMSDP=9.00D-04 MaxDP=6.95D-02 DE=-1.36D-02 OVMax= 1.08D-02

 Cycle   5  Pass 1  IDiag  1:
 RMSU=  5.46D-04    CP:  6.42D-01  1.61D+00  9.21D-01  6.82D-01
 E= -1096.61196590516     Delta-E=       -0.002785223342 Rises=F Damp=F
 DIIS: error= 1.15D-04 at cycle   5 NSaved=   5.
 NSaved= 5 IEnMin= 5 EnMin= -1096.61196590516     IErMin= 5 ErrMin= 1.15D-04
 ErrMax= 1.15D-04  0.00D+00 EMaxC= 1.00D-01 BMatC= 4.66D-05 BMatP= 3.11D-03
 IDIUse=3 WtCom= 9.99D-01 WtEn= 1.15D-03
 Coeff-Com: -0.478D-02 0.527D-02 0.469D-01 0.979D-01 0.855D+00
 Coeff-En:   0.000D+00 0.000D+00 0.000D+00 0.000D+00 0.100D+01
 Coeff:     -0.478D-02 0.526D-02 0.469D-01 0.978D-01 0.855D+00
 Gap=     0.242 Goal=   None    Shift=    0.000
 RMSDP=3.60D-04 MaxDP=3.84D-02 DE=-2.79D-03 OVMax= 4.81D-03

 Cycle   6  Pass 1  IDiag  1:
 RMSU=  1.88D-04    CP:  6.40D-01  1.62D+00  9.33D-01  7.52D-01  1.16D+00
 E= -1096.61205219951     Delta-E=       -0.000086294350 Rises=F Damp=F
 DIIS: error= 5.06D-05 at cycle   6 NSaved=   6.
 NSaved= 6 IEnMin= 6 EnMin= -1096.61205219951     IErMin= 6 ErrMin= 5.06D-05
 ErrMax= 5.06D-05  0.00D+00 EMaxC= 1.00D-01 BMatC= 1.24D-05 BMatP= 4.66D-05
 IDIUse=1 WtCom= 1.00D+00 WtEn= 0.00D+00
 Coeff-Com:  0.151D-01-0.290D-01-0.689D-01-0.736D-01 0.308D+00 0.849D+00
 Coeff:      0.151D-01-0.290D-01-0.689D-01-0.736D-01 0.308D+00 0.849D+00
 Gap=     0.243 Goal=   None    Shift=    0.000
 RMSDP=1.96D-04 MaxDP=2.28D-02 DE=-8.63D-05 OVMax= 2.84D-03

 Cycle   7  Pass 1  IDiag  1:
 RMSU=  8.04D-05    CP:  6.39D-01  1.62D+00  9.41D-01  7.92D-01  1.29D+00
                    CP:  1.20D+00
 E= -1096.61207890060     Delta-E=       -0.000026701090 Rises=F Damp=F
 DIIS: error= 2.38D-05 at cycle   7 NSaved=   7.
 NSaved= 7 IEnMin= 7 EnMin= -1096.61207890060     IErMin= 7 ErrMin= 2.38D-05
 ErrMax= 2.38D-05  0.00D+00 EMaxC= 1.00D-01 BMatC= 7.51D-07 BMatP= 1.24D-05
 IDIUse=1 WtCom= 1.00D+00 WtEn= 0.00D+00
 Coeff-Com:  0.357D-02-0.653D-02-0.176D-01-0.241D-01 0.826D-02 0.160D+00
 Coeff-Com:  0.876D+00
 Coeff:      0.357D-02-0.653D-02-0.176D-01-0.241D-01 0.826D-02 0.160D+00
 Coeff:      0.876D+00
 Gap=     0.243 Goal=   None    Shift=    0.000
 RMSDP=5.98D-05 MaxDP=6.55D-03 DE=-2.67D-05 OVMax= 1.34D-03

 Cycle   8  Pass 1  IDiag  1:
 RMSU=  2.85D-05    CP:  6.39D-01  1.62D+00  9.39D-01  7.99D-01  1.33D+00
                    CP:  1.29D+00  1.36D+00
 E= -1096.61208167892     Delta-E=       -0.000002778311 Rises=F Damp=F
 DIIS: error= 1.15D-05 at cycle   8 NSaved=   8.
 NSaved= 8 IEnMin= 8 EnMin= -1096.61208167892     IErMin= 8 ErrMin= 1.15D-05
 ErrMax= 1.15D-05  0.00D+00 EMaxC= 1.00D-01 BMatC= 3.04D-07 BMatP= 7.51D-07
 IDIUse=1 WtCom= 1.00D+00 WtEn= 0.00D+00
 Coeff-Com: -0.204D-02 0.407D-02 0.897D-02 0.697D-02-0.586D-01-0.127D+00
 Coeff-Com:  0.353D+00 0.815D+00
 Coeff:     -0.204D-02 0.407D-02 0.897D-02 0.697D-02-0.586D-01-0.127D+00
 Coeff:      0.353D+00 0.815D+00
 Gap=     0.243 Goal=   None    Shift=    0.000
 RMSDP=2.50D-05 MaxDP=1.54D-03 DE=-2.78D-06 OVMax= 6.83D-04

 Cycle   9  Pass 1  IDiag  1:
 RMSU=  1.37D-05    CP:  6.39D-01  1.62D+00  9.39D-01  8.03D-01  1.33D+00
                    CP:  1.33D+00  1.56D+00  1.19D+00
 E= -1096.61208247757     Delta-E=       -0.000000798650 Rises=F Damp=F
 DIIS: error= 4.61D-06 at cycle   9 NSaved=   9.
 NSaved= 9 IEnMin= 9 EnMin= -1096.61208247757     IErMin= 9 ErrMin= 4.61D-06
 ErrMax= 4.61D-06  0.00D+00 EMaxC= 1.00D-01 BMatC= 3.16D-08 BMatP= 3.04D-07
 IDIUse=1 WtCom= 1.00D+00 WtEn= 0.00D+00
 Coeff-Com: -0.936D-03 0.179D-02 0.461D-02 0.500D-02-0.157D-01-0.579D-01
 Coeff-Com: -0.532D-01 0.200D+00 0.916D+00
 Coeff:     -0.936D-03 0.179D-02 0.461D-02 0.500D-02-0.157D-01-0.579D-01
 Coeff:     -0.532D-01 0.200D+00 0.916D+00
 Gap=     0.243 Goal=   None    Shift=    0.000
 RMSDP=1.31D-05 MaxDP=8.67D-04 DE=-7.99D-07 OVMax= 4.01D-04

 Cycle  10  Pass 1  IDiag  1:
 RMSU=  5.12D-06    CP:  6.39D-01  1.62D+00  9.39D-01  8.05D-01  1.33D+00
                    CP:  1.35D+00  1.68D+00  1.33D+00  1.34D+00
 E= -1096.61208261822     Delta-E=       -0.000000140653 Rises=F Damp=F
 DIIS: error= 1.79D-06 at cycle  10 NSaved=  10.
 NSaved=10 IEnMin=10 EnMin= -1096.61208261822     IErMin=10 ErrMin= 1.79D-06
 ErrMax= 1.79D-06  0.00D+00 EMaxC= 1.00D-01 BMatC= 8.76D-09 BMatP= 3.16D-08
 IDIUse=1 WtCom= 1.00D+00 WtEn= 0.00D+00
 Coeff-Com: -0.651D-05-0.126D-04 0.313D-03 0.621D-03 0.229D-02-0.234D-02
 Coeff-Com: -0.636D-01-0.556D-01 0.348D+00 0.770D+00
 Coeff:     -0.651D-05-0.126D-04 0.313D-03 0.621D-03 0.229D-02-0.234D-02
 Coeff:     -0.636D-01-0.556D-01 0.348D+00 0.770D+00
 Gap=     0.243 Goal=   None    Shift=    0.000
 RMSDP=4.48D-06 MaxDP=3.18D-04 DE=-1.41D-07 OVMax= 1.44D-04

 Cycle  11  Pass 1  IDiag  1:
 RMSU=  1.96D-06    CP:  6.39D-01  1.62D+00  9.39D-01  8.05D-01  1.33D+00
                    CP:  1.35D+00  1.70D+00  1.37D+00  1.53D+00  1.26D+00
 E= -1096.61208264264     Delta-E=       -0.000000024419 Rises=F Damp=F
 DIIS: error= 7.96D-07 at cycle  11 NSaved=  11.
 NSaved=11 IEnMin=11 EnMin= -1096.61208264264     IErMin=11 ErrMin= 7.96D-07
 ErrMax= 7.96D-07  0.00D+00 EMaxC= 1.00D-01 BMatC= 1.67D-09 BMatP= 8.76D-09
 IDIUse=1 WtCom= 1.00D+00 WtEn= 0.00D+00
 Coeff-Com:  0.241D-03-0.470D-03-0.102D-02-0.107D-02 0.442D-02 0.134D-01
 Coeff-Com: -0.720D-02-0.769D-01-0.866D-01 0.261D+00 0.894D+00
 Coeff:      0.241D-03-0.470D-03-0.102D-02-0.107D-02 0.442D-02 0.134D-01
 Coeff:     -0.720D-02-0.769D-01-0.866D-01 0.261D+00 0.894D+00
 Gap=     0.243 Goal=   None    Shift=    0.000
 RMSDP=2.50D-06 MaxDP=2.21D-04 DE=-2.44D-08 OVMax= 8.87D-05

 Cycle  12  Pass 1  IDiag  1:
 RMSU=  8.67D-07    CP:  6.39D-01  1.62D+00  9.39D-01  8.05D-01  1.33D+00
                    CP:  1.36D+00  1.71D+00  1.39D+00  1.64D+00  1.48D+00
                    CP:  1.40D+00
 E= -1096.61208264997     Delta-E=       -0.000000007336 Rises=F Damp=F
 DIIS: error= 3.66D-07 at cycle  12 NSaved=  12.
 NSaved=12 IEnMin=12 EnMin= -1096.61208264997     IErMin=12 ErrMin= 3.66D-07
 ErrMax= 3.66D-07  0.00D+00 EMaxC= 1.00D-01 BMatC= 2.45D-10 BMatP= 1.67D-09
 IDIUse=1 WtCom= 1.00D+00 WtEn= 0.00D+00
 Coeff-Com:  0.911D-04-0.172D-03-0.424D-03-0.503D-03 0.126D-02 0.537D-02
 Coeff-Com:  0.103D-01-0.188D-01-0.821D-01-0.573D-01 0.244D+00 0.898D+00
 Coeff:      0.911D-04-0.172D-03-0.424D-03-0.503D-03 0.126D-02 0.537D-02
 Coeff:      0.103D-01-0.188D-01-0.821D-01-0.573D-01 0.244D+00 0.898D+00
 Gap=     0.243 Goal=   None    Shift=    0.000
 RMSDP=1.10D-06 MaxDP=1.22D-04 DE=-7.34D-09 OVMax= 3.99D-05

 Cycle  13  Pass 1  IDiag  1:
 RMSU=  3.92D-07    CP:  6.39D-01  1.62D+00  9.39D-01  8.05D-01  1.33D+00
                    CP:  1.36D+00  1.72D+00  1.39D+00  1.68D+00  1.57D+00
                    CP:  1.66D+00  1.40D+00
 E= -1096.61208265085     Delta-E=       -0.000000000878 Rises=F Damp=F
 DIIS: error= 1.40D-07 at cycle  13 NSaved=  13.
 NSaved=13 IEnMin=13 EnMin= -1096.61208265085     IErMin=13 ErrMin= 1.40D-07
 ErrMax= 1.40D-07  0.00D+00 EMaxC= 1.00D-01 BMatC= 6.33D-11 BMatP= 2.45D-10
 IDIUse=1 WtCom= 1.00D+00 WtEn= 0.00D+00
 Coeff-Com: -0.219D-04 0.444D-04 0.840D-04 0.555D-04-0.487D-03-0.964D-03
 Coeff-Com:  0.591D-02 0.844D-02-0.115D-01-0.825D-01-0.103D+00 0.338D+00
 Coeff-Com:  0.846D+00
 Coeff:     -0.219D-04 0.444D-04 0.840D-04 0.555D-04-0.487D-03-0.964D-03
 Coeff:      0.591D-02 0.844D-02-0.115D-01-0.825D-01-0.103D+00 0.338D+00
 Coeff:      0.846D+00
 Gap=     0.243 Goal=   None    Shift=    0.000
 RMSDP=5.23D-07 MaxDP=4.89D-05 DE=-8.78D-10 OVMax= 1.84D-05

 Cycle  14  Pass 1  IDiag  1:
 RMSU=  1.83D-07    CP:  6.39D-01  1.62D+00  9.39D-01  8.05D-01  1.33D+00
                    CP:  1.36D+00  1.72D+00  1.39D+00  1.69D+00  1.60D+00
                    CP:  1.78D+00  1.60D+00  1.50D+00
 E= -1096.61208265111     Delta-E=       -0.000000000261 Rises=F Damp=F
 DIIS: error= 7.23D-08 at cycle  14 NSaved=  14.
 NSaved=14 IEnMin=14 EnMin= -1096.61208265111     IErMin=14 ErrMin= 7.23D-08
 ErrMax= 7.23D-08  0.00D+00 EMaxC= 1.00D-01 BMatC= 6.49D-12 BMatP= 6.33D-11
 IDIUse=1 WtCom= 1.00D+00 WtEn= 0.00D+00
 Coeff-Com: -0.159D-04 0.303D-04 0.739D-04 0.755D-04-0.282D-03-0.100D-02
 Coeff-Com: -0.796D-03 0.387D-02 0.114D-01-0.137D-02-0.462D-01-0.112D+00
 Coeff-Com:  0.730D-01 0.107D+01
 Coeff:     -0.159D-04 0.303D-04 0.739D-04 0.755D-04-0.282D-03-0.100D-02
 Coeff:     -0.796D-03 0.387D-02 0.114D-01-0.137D-02-0.462D-01-0.112D+00
 Coeff:      0.730D-01 0.107D+01
 Gap=     0.243 Goal=   None    Shift=    0.000
 RMSDP=2.33D-07 MaxDP=1.47D-05 DE=-2.61D-10 OVMax= 8.41D-06

 Cycle  15  Pass 1  IDiag  1:
 RMSU=  6.17D-08    CP:  6.39D-01  1.62D+00  9.39D-01  8.05D-01  1.33D+00
                    CP:  1.36D+00  1.72D+00  1.39D+00  1.69D+00  1.61D+00
                    CP:  1.82D+00  1.71D+00  1.80D+00  1.43D+00
 E= -1096.61208265093     Delta-E=        0.000000000181 Rises=F Damp=F
 DIIS: error= 2.24D-08 at cycle  15 NSaved=  15.
 NSaved=15 IEnMin=14 EnMin= -1096.61208265111     IErMin=15 ErrMin= 2.24D-08
 ErrMax= 2.24D-08  0.00D+00 EMaxC= 1.00D-01 BMatC= 1.58D-12 BMatP= 6.49D-12
 IDIUse=1 WtCom= 1.00D+00 WtEn= 0.00D+00
 Coeff-Com: -0.127D-05 0.204D-05 0.988D-05 0.130D-04-0.165D-04-0.162D-03
 Coeff-Com: -0.111D-02-0.295D-04 0.513D-02 0.128D-01 0.657D-02-0.885D-01
 Coeff-Com: -0.134D+00 0.333D+00 0.866D+00
 Coeff:     -0.127D-05 0.204D-05 0.988D-05 0.130D-04-0.165D-04-0.162D-03
 Coeff:     -0.111D-02-0.295D-04 0.513D-02 0.128D-01 0.657D-02-0.885D-01
 Coeff:     -0.134D+00 0.333D+00 0.866D+00
 Gap=     0.243 Goal=   None    Shift=    0.000
 RMSDP=8.48D-08 MaxDP=6.20D-06 DE= 1.81D-10 OVMax= 2.62D-06

 Cycle  16  Pass 1  IDiag  1:
 RMSU=  3.90D-08    CP:  6.39D-01  1.62D+00  9.39D-01  8.05D-01  1.33D+00
                    CP:  1.36D+00  1.72D+00  1.39D+00  1.69D+00  1.61D+00
                    CP:  1.82D+00  1.74D+00  1.91D+00  1.60D+00  1.33D+00
 E= -1096.61208265112     Delta-E=       -0.000000000192 Rises=F Damp=F
 DIIS: error= 8.71D-09 at cycle  16 NSaved=  16.
 NSaved=16 IEnMin=16 EnMin= -1096.61208265112     IErMin=16 ErrMin= 8.71D-09
 ErrMax= 8.71D-09  0.00D+00 EMaxC= 1.00D-01 BMatC= 1.95D-13 BMatP= 1.58D-12
 IDIUse=1 WtCom= 1.00D+00 WtEn= 0.00D+00
 Coeff-Com:  0.265D-05-0.514D-05-0.114D-04-0.116D-04 0.428D-04 0.146D-03
 Coeff-Com: -0.356D-04-0.658D-03-0.119D-02 0.232D-02 0.108D-01 0.304D-02
 Coeff-Com: -0.453D-01-0.110D+00 0.179D+00 0.963D+00
 Coeff:      0.265D-05-0.514D-05-0.114D-04-0.116D-04 0.428D-04 0.146D-03
 Coeff:     -0.356D-04-0.658D-03-0.119D-02 0.232D-02 0.108D-01 0.304D-02
 Coeff:     -0.453D-01-0.110D+00 0.179D+00 0.963D+00
 Gap=     0.243 Goal=   None    Shift=    0.000
 RMSDP=2.95D-08 MaxDP=2.12D-06 DE=-1.92D-10 OVMax= 9.81D-07

 Cycle  17  Pass 1  IDiag  1:
 RMSU=  1.09D-08    CP:  6.39D-01  1.62D+00  9.39D-01  8.05D-01  1.33D+00
                    CP:  1.36D+00  1.72D+00  1.39D+00  1.69D+00  1.61D+00
                    CP:  1.83D+00  1.74D+00  1.94D+00  1.66D+00  1.55D+00
                    CP:  1.24D+00
 E= -1096.61208265127     Delta-E=       -0.000000000151 Rises=F Damp=F
 DIIS: error= 3.43D-09 at cycle  17 NSaved=  17.
 NSaved=17 IEnMin=17 EnMin= -1096.61208265127     IErMin=17 ErrMin= 3.43D-09
 ErrMax= 3.43D-09  0.00D+00 EMaxC= 1.00D-01 BMatC= 3.22D-14 BMatP= 1.95D-13
 IDIUse=1 WtCom= 1.00D+00 WtEn= 0.00D+00
 Coeff-Com:  0.811D-06-0.152D-05-0.406D-05-0.459D-05 0.140D-04 0.623D-04
 Coeff-Com:  0.149D-03-0.193D-03-0.110D-02-0.128D-02 0.244D-02 0.135D-01
 Coeff-Com:  0.276D-02-0.768D-01-0.622D-01 0.277D+00 0.845D+00
 Coeff:      0.811D-06-0.152D-05-0.406D-05-0.459D-05 0.140D-04 0.623D-04
 Coeff:      0.149D-03-0.193D-03-0.110D-02-0.128D-02 0.244D-02 0.135D-01
 Coeff:      0.276D-02-0.768D-01-0.622D-01 0.277D+00 0.845D+00
 Gap=     0.243 Goal=   None    Shift=    0.000
 RMSDP=1.06D-08 MaxDP=5.18D-07 DE=-1.51D-10 OVMax= 3.01D-07

 Cycle  18  Pass 1  IDiag  1:
 RMSU=  4.79D-09    CP:  6.39D-01  1.62D+00  9.39D-01  8.05D-01  1.33D+00
                    CP:  1.36D+00  1.72D+00  1.39D+00  1.69D+00  1.61D+00
                    CP:  1.83D+00  1.74D+00  1.94D+00  1.67D+00  1.61D+00
                    CP:  1.37D+00  1.29D+00
 E= -1096.61208265124     Delta-E=        0.000000000035 Rises=F Damp=F
 DIIS: error= 1.16D-09 at cycle  18 NSaved=  18.
 NSaved=18 IEnMin=17 EnMin= -1096.61208265127     IErMin=18 ErrMin= 1.16D-09
 ErrMax= 1.16D-09  0.00D+00 EMaxC= 1.00D-01 BMatC= 4.43D-15 BMatP= 3.22D-14
 IDIUse=1 WtCom= 1.00D+00 WtEn= 0.00D+00
 Coeff-Com: -0.204D-06 0.414D-06 0.654D-06 0.514D-06-0.286D-05-0.510D-05
 Coeff-Com:  0.499D-04 0.453D-04-0.143D-03-0.790D-03-0.102D-02 0.331D-02
 Coeff-Com:  0.768D-02-0.243D-02-0.447D-01-0.901D-01 0.230D+00 0.898D+00
 Coeff:     -0.204D-06 0.414D-06 0.654D-06 0.514D-06-0.286D-05-0.510D-05
 Coeff:      0.499D-04 0.453D-04-0.143D-03-0.790D-03-0.102D-02 0.331D-02
 Coeff:      0.768D-02-0.243D-02-0.447D-01-0.901D-01 0.230D+00 0.898D+00
 Gap=     0.243 Goal=   None    Shift=    0.000
 RMSDP=7.31D-09 MaxDP=5.36D-07 DE= 3.50D-11 OVMax= 1.17D-07

 Error on total polarization charges =  0.06726
 SCF Done:  E(RwB97XD) =  -1096.61208265     A.U. after   18 cycles
            NFock= 18  Conv=0.73D-08     -V/T= 2.0044
 KE= 1.091844507607D+03 PE=-6.895271484106D+03 EE= 2.535433046324D+03
 SMD-CDS (non-electrostatic) energy       (kcal/mol) =      -2.94
 (included in total energy above)
 Leave Link  502 at Sun May 11 01:06:28 2025, MaxMem= 16106127360 cpu:           39802.3 elap:            1046.8
 (Enter /cm/shared/apps/Gaussian/g16-C01/g16/l801.exe)
 DoSCS=F DFT=T ScalE2(SS,OS)=  1.000000  1.000000
 Range of M.O.s used for correlation:     1   762
 NBasis=   769 NAE=    90 NBE=    90 NFC=     0 NFV=     0
 NROrb=    762 NOA=    90 NOB=    90 NVA=   672 NVB=   672

 **** Warning!!: The largest alpha MO coefficient is  0.10696137D+03

 Leave Link  801 at Sun May 11 01:06:28 2025, MaxMem= 16106127360 cpu:               0.3 elap:               0.3
 (Enter /cm/shared/apps/Gaussian/g16-C01/g16/l1101.exe)
 Using compressed storage, NAtomX=    45.
 Will process     46 centers per pass.
 R6Disp: Adding Grimme-D2 dispersion energy 1st derivatives to the gradient.
 Leave Link 1101 at Sun May 11 01:06:31 2025, MaxMem= 16106127360 cpu:              50.7 elap:               2.7
 (Enter /cm/shared/apps/Gaussian/g16-C01/g16/l1102.exe)
 Symmetrizing basis deriv contribution to polar:
 IMax=3 JMax=2 DiffMx= 0.00D+00
 Leave Link 1102 at Sun May 11 01:06:32 2025, MaxMem= 16106127360 cpu:               0.6 elap:               0.6
 (Enter /cm/shared/apps/Gaussian/g16-C01/g16/l1110.exe)
 Forming Gx(P) for the SCF density, NAtomX=    45.
 Integral derivatives from FoFJK, PRISM(SPDF).
 Do as many integral derivatives as possible in FoFJK.
 G2DrvN: MDV=   16106122589.
 G2DrvN: will do    46 centers at a time, making    1 passes.
 Calling FoFCou, ICntrl=  3107 FMM=F I1Cent=   0 AccDes= 0.00D+00.
 FoFJK:  IHMeth= 1 ICntrl=    3107 DoSepK=T KAlg= 0 I1Cent=           0 FoldK=F
 IRaf=         1 NMat=       1 IRICut=       1 DoRegI=T DoRafI=F ISym2E= 0 IDoP0=0 IntGTp=1.
 FoFCou: FMM=F IPFlag=           0 FMFlag=      100000 FMFlg1=           0
         NFxFlg=           0 DoJE=F BraDBF=F KetDBF=F FulRan=T
         wScrn=  0.000000 ICntrl=      3507 IOpCl=  0 I1Cent=           0 NGrid=           0
         NMat0=    1 NMatS0=      1 NMatT0=    0 NMatD0=    1 NMtDS0=    0 NMtDT0=    0
 Symmetry not used in FoFCou.
 NEqPCM:  Using equilibrium solvation (IEInf=0, Eps=  24.8520, EpsInf=   1.8526)
 G2PCM: DoFxE=T DoFxN=T DoGrad=T DoDP/DQ/DG/TGxP=FFFF NFrqRd=   0 IEInf=0 SqF1=F DoCFld=F IF1Alg=4.
 GePol: Maximum number of non-zero 1st derivatives   =     259
 End of G2Drv F.D. properties file   721 does not exist.
 End of G2Drv F.D. properties file   722 does not exist.
 End of G2Drv F.D. properties file   788 does not exist.
 Leave Link 1110 at Sun May 11 01:26:52 2025, MaxMem= 16106127360 cpu:           48240.2 elap:            1219.1
 (Enter /cm/shared/apps/Gaussian/g16-C01/g16/l1002.exe)
 Minotr:  Closed shell wavefunction.
          IDoAtm=111111111111111111111111111111111111111111111
 NEqPCM:  Using equilibrium solvation (IEInf=0, Eps=  24.8520, EpsInf=   1.8526)
          Direct CPHF calculation.
          Differentiating once with respect to nuclear coordinates.
          Requested convergence is 1.0D-08 RMS, and 1.0D-07 maximum.
          Secondary convergence is 1.0D-12 RMS, and 1.0D-12 maximum.
          NewPWx=T KeepS1=F KeepF1=F KeepIn=T MapXYZ=F SortEE=F KeepMc=T.
        14139 words used for storage of precomputed grid.
 Two-electron integrals replicated using symmetry.
          MDV=   16106127360 using IRadAn=       1.
          Solving linear equations simultaneously, MaxMat=     360.
 FoF2E skips out because all densities are zero.
 CalDSu exits because no D1Ps are significant.
 FoFJK:  IHMeth= 1 ICntrl=       0 DoSepK=T KAlg= 0 I1Cent=           0 FoldK=F
 IRaf=         1 NMat=     135 IRICut=       1 DoRegI=T DoRafI=F ISym2E= 2 IDoP0=3 IntGTp=3.
          There are   138 degrees of freedom in the 1st order CPHF.  IDoFFX=6 NUNeed=     0.
    132 vectors produced by pass  0 Test12= 6.05D-14 1.00D-09 XBig12= 4.36D-01 1.06D-01.
 AX will form   132 AO Fock derivatives at one time.
    132 vectors produced by pass  1 Test12= 6.05D-14 1.00D-09 XBig12= 2.66D-02 4.39D-02.
    132 vectors produced by pass  2 Test12= 6.05D-14 1.00D-09 XBig12= 1.28D-03 5.25D-03.
    132 vectors produced by pass  3 Test12= 6.05D-14 1.00D-09 XBig12= 1.70D-05 5.68D-04.
    132 vectors produced by pass  4 Test12= 6.05D-14 1.00D-09 XBig12= 2.07D-07 4.49D-05.
    132 vectors produced by pass  5 Test12= 6.05D-14 1.00D-09 XBig12= 2.01D-09 3.34D-06.
    132 vectors produced by pass  6 Test12= 6.05D-14 1.00D-09 XBig12= 1.50D-11 2.25D-07.
     91 vectors produced by pass  7 Test12= 6.05D-14 1.00D-09 XBig12= 9.00D-14 2.18D-08.
      3 vectors produced by pass  8 Test12= 6.05D-14 1.00D-09 XBig12= 5.65D-16 1.60D-09.
 InvSVY:  IOpt=1 It=  1 EMax= 1.22D-15
 Solved reduced A of dimension  1018 with   138 vectors.
 End of Minotr F.D. properties file   721 does not exist.
 End of Minotr F.D. properties file   722 does not exist.
 End of Minotr F.D. properties file   788 does not exist.
 Leave Link 1002 at Sun May 11 03:45:29 2025, MaxMem= 16106127360 cpu:          327537.3 elap:            8316.2
 (Enter /cm/shared/apps/Gaussian/g16-C01/g16/l601.exe)
 Copying SCF densities to generalized density rwf, IOpCl= 0 IROHF=0.

 **********************************************************************

            Population analysis using the SCF Density.

 **********************************************************************

 Orbital symmetries:
       Occupied  (A) (A) (A) (A) (A) (A) (A) (A) (A) (A) (A) (A)
                 (A) (A) (A) (A) (A) (A) (A) (A) (A) (A) (A) (A)
                 (A) (A) (A) (A) (A) (A) (A) (A) (A) (A) (A) (A)
                 (A) (A) (A) (A) (A) (A) (A) (A) (A) (A) (A) (A)
                 (A) (A) (A) (A) (A) (A) (A) (A) (A) (A) (A) (A)
                 (A) (A) (A) (A) (A) (A) (A) (A) (A) (A) (A) (A)
                 (A) (A) (A) (A) (A) (A) (A) (A) (A) (A) (A) (A)
                 (A) (A) (A) (A) (A) (A)
       Virtual   (A) (A) (A) (A) (A) (A) (A) (A) (A) (A) (A) (A)
                 (A) (A) (A) (A) (A) (A) (A) (A) (A) (A) (A) (A)
                 (A) (A) (A) (A) (A) (A) (A) (A) (A) (A) (A) (A)
                 (A) (A) (A) (A) (A) (A) (A) (A) (A) (A) (A) (A)
                 (A) (A) (A) (A) (A) (A) (A) (A) (A) (A) (A) (A)
                 (A) (A) (A) (A) (A) (A) (A) (A) (A) (A) (A) (A)
                 (A) (A) (A) (A) (A) (A) (A) (A) (A) (A) (A) (A)
                 (A) (A) (A) (A) (A) (A) (A) (A) (A) (A) (A) (A)
                 (A) (A) (A) (A) (A) (A) (A) (A) (A) (A) (A) (A)
                 (A) (A) (A) (A) (A) (A) (A) (A) (A) (A) (A) (A)
                 (A) (A) (A) (A) (A) (A) (A) (A) (A) (A) (A) (A)
                 (A) (A) (A) (A) (A) (A) (A) (A) (A) (A) (A) (A)
                 (A) (A) (A) (A) (A) (A) (A) (A) (A) (A) (A) (A)
                 (A) (A) (A) (A) (A) (A) (A) (A) (A) (A) (A) (A)
                 (A) (A) (A) (A) (A) (A) (A) (A) (A) (A) (A) (A)
                 (A) (A) (A) (A) (A) (A) (A) (A) (A) (A) (A) (A)
                 (A) (A) (A) (A) (A) (A) (A) (A) (A) (A) (A) (A)
                 (A) (A) (A) (A) (A) (A) (A) (A) (A) (A) (A) (A)
                 (A) (A) (A) (A) (A) (A) (A) (A) (A) (A) (A) (A)
                 (A) (A) (A) (A) (A) (A) (A) (A) (A) (A) (A) (A)
                 (A) (A) (A) (A) (A) (A) (A) (A) (A) (A) (A) (A)
                 (A) (A) (A) (A) (A) (A) (A) (A) (A) (A) (A) (A)
                 (A) (A) (A) (A) (A) (A) (A) (A) (A) (A) (A) (A)
                 (A) (A) (A) (A) (A) (A) (A) (A) (A) (A) (A) (A)
                 (A) (A) (A) (A) (A) (A) (A) (A) (A) (A) (A) (A)
                 (A) (A) (A) (A) (A) (A) (A) (A) (A) (A) (A) (A)
                 (A) (A) (A) (A) (A) (A) (A) (A) (A) (A) (A) (A)
                 (A) (A) (A) (A) (A) (A) (A) (A) (A) (A) (A) (A)
                 (A) (A) (A) (A) (A) (A) (A) (A) (A) (A) (A) (A)
                 (A) (A) (A) (A) (A) (A) (A) (A) (A) (A) (A) (A)
                 (A) (A) (A) (A) (A) (A) (A) (A) (A) (A) (A) (A)
                 (A) (A) (A) (A) (A) (A) (A) (A) (A) (A) (A) (A)
                 (A) (A) (A) (A) (A) (A) (A) (A) (A) (A) (A) (A)
                 (A) (A) (A) (A) (A) (A) (A) (A) (A) (A) (A) (A)
                 (A) (A) (A) (A) (A) (A) (A) (A) (A) (A) (A) (A)
                 (A) (A) (A) (A) (A) (A) (A) (A) (A) (A) (A) (A)
                 (A) (A) (A) (A) (A) (A) (A) (A) (A) (A) (A) (A)
                 (A) (A) (A) (A) (A) (A) (A) (A) (A) (A) (A) (A)
                 (A) (A) (A) (A) (A) (A) (A) (A) (A) (A) (A) (A)
                 (A) (A) (A) (A) (A) (A) (A) (A) (A) (A) (A) (A)
                 (A) (A) (A) (A) (A) (A) (A) (A) (A) (A) (A) (A)
                 (A) (A) (A) (A) (A) (A) (A) (A) (A) (A) (A) (A)
                 (A) (A) (A) (A) (A) (A) (A) (A) (A) (A) (A) (A)
                 (A) (A) (A) (A) (A) (A) (A) (A) (A) (A) (A) (A)
                 (A) (A) (A) (A) (A) (A) (A) (A) (A) (A) (A) (A)
                 (A) (A) (A) (A) (A) (A) (A) (A) (A) (A) (A) (A)
                 (A) (A) (A) (A) (A) (A) (A) (A) (A) (A) (A) (A)
                 (A) (A) (A) (A) (A) (A) (A) (A) (A) (A) (A) (A)
                 (A) (A) (A) (A) (A) (A) (A) (A) (A) (A) (A) (A)
                 (A) (A) (A) (A) (A) (A) (A) (A) (A) (A) (A) (A)
                 (A) (A) (A) (A) (A) (A) (A) (A) (A) (A) (A) (A)
                 (A) (A) (A) (A) (A) (A) (A) (A) (A) (A) (A) (A)
                 (A) (A) (A) (A) (A) (A) (A) (A) (A) (A) (A) (A)
                 (A) (A) (A) (A) (A) (A) (A) (A) (A) (A) (A) (A)
                 (A) (A) (A) (A) (A) (A) (A) (A) (A) (A) (A) (A)
                 (A) (A) (A) (A) (A) (A) (A) (A) (A) (A) (A) (A)
 The electronic state is 1-A.
 Alpha  occ. eigenvalues --  -24.81753 -14.47267 -14.45263 -10.39581 -10.36871
 Alpha  occ. eigenvalues --  -10.35994 -10.33982 -10.33757 -10.31034 -10.30011
 Alpha  occ. eigenvalues --  -10.29678 -10.29581 -10.29550 -10.29418 -10.29401
 Alpha  occ. eigenvalues --  -10.29354 -10.29329 -10.29303 -10.29132 -10.28766
 Alpha  occ. eigenvalues --  -10.28014 -10.27982 -10.27932 -10.27866 -10.27124
 Alpha  occ. eigenvalues --  -10.26922  -1.33124  -1.09863  -1.05876  -0.98370
 Alpha  occ. eigenvalues --   -0.96818  -0.96321  -0.91126  -0.89450  -0.87388
 Alpha  occ. eigenvalues --   -0.86075  -0.85412  -0.84451  -0.84034  -0.81579
 Alpha  occ. eigenvalues --   -0.77909  -0.75252  -0.71506  -0.71449  -0.70618
 Alpha  occ. eigenvalues --   -0.70081  -0.68705  -0.66800  -0.66271  -0.64543
 Alpha  occ. eigenvalues --   -0.63309  -0.61962  -0.60172  -0.57834  -0.57633
 Alpha  occ. eigenvalues --   -0.56895  -0.56500  -0.55102  -0.54376  -0.53720
 Alpha  occ. eigenvalues --   -0.52853  -0.52483  -0.52043  -0.51660  -0.51375
 Alpha  occ. eigenvalues --   -0.50422  -0.50254  -0.49870  -0.48531  -0.48121
 Alpha  occ. eigenvalues --   -0.47810  -0.46274  -0.45546  -0.45380  -0.44875
 Alpha  occ. eigenvalues --   -0.44652  -0.44293  -0.43226  -0.43044  -0.42148
 Alpha  occ. eigenvalues --   -0.40946  -0.40884  -0.37916  -0.34946  -0.34426
 Alpha  occ. eigenvalues --   -0.34172  -0.33101  -0.32382  -0.30258  -0.25579
 Alpha virt. eigenvalues --   -0.01254   0.01080   0.03183   0.03579   0.03726
 Alpha virt. eigenvalues --    0.04103   0.04432   0.04551   0.04798   0.04904
 Alpha virt. eigenvalues --    0.05265   0.05408   0.05586   0.05790   0.05930
 Alpha virt. eigenvalues --    0.06281   0.06464   0.06743   0.06896   0.07163
 Alpha virt. eigenvalues --    0.07441   0.07977   0.08355   0.08549   0.08610
 Alpha virt. eigenvalues --    0.08885   0.09376   0.09583   0.09881   0.10158
 Alpha virt. eigenvalues --    0.10399   0.10619   0.10890   0.11145   0.11349
 Alpha virt. eigenvalues --    0.11487   0.11705   0.11811   0.12065   0.12406
 Alpha virt. eigenvalues --    0.12523   0.12660   0.12787   0.13129   0.13185
 Alpha virt. eigenvalues --    0.13240   0.13443   0.13558   0.13736   0.13947
 Alpha virt. eigenvalues --    0.14153   0.14522   0.14709   0.15000   0.15132
 Alpha virt. eigenvalues --    0.15315   0.15533   0.15709   0.15843   0.16295
 Alpha virt. eigenvalues --    0.16440   0.16663   0.16971   0.17059   0.17227
 Alpha virt. eigenvalues --    0.17342   0.17761   0.17857   0.18017   0.18296
 Alpha virt. eigenvalues --    0.18496   0.18613   0.18669   0.18947   0.19116
 Alpha virt. eigenvalues --    0.19738   0.19927   0.20118   0.20377   0.20754
 Alpha virt. eigenvalues --    0.20996   0.21446   0.21668   0.21848   0.22006
 Alpha virt. eigenvalues --    0.22508   0.22663   0.22749   0.22962   0.23101
 Alpha virt. eigenvalues --    0.23296   0.23563   0.23671   0.23876   0.24116
 Alpha virt. eigenvalues --    0.24478   0.24506   0.24668   0.24765   0.24965
 Alpha virt. eigenvalues --    0.25094   0.25683   0.25873   0.26132   0.26244
 Alpha virt. eigenvalues --    0.26390   0.26416   0.26551   0.26685   0.26865
 Alpha virt. eigenvalues --    0.27150   0.27237   0.27471   0.27600   0.27838
 Alpha virt. eigenvalues --    0.27879   0.28046   0.28145   0.28226   0.28409
 Alpha virt. eigenvalues --    0.28826   0.29160   0.29265   0.29416   0.29624
 Alpha virt. eigenvalues --    0.29766   0.29919   0.30050   0.30342   0.30518
 Alpha virt. eigenvalues --    0.30668   0.31020   0.31072   0.31422   0.31734
 Alpha virt. eigenvalues --    0.31849   0.31929   0.32275   0.32421   0.32693
 Alpha virt. eigenvalues --    0.32924   0.33112   0.33336   0.33406   0.33506
 Alpha virt. eigenvalues --    0.33736   0.33921   0.34314   0.34379   0.34531
 Alpha virt. eigenvalues --    0.34826   0.35306   0.35446   0.35693   0.35957
 Alpha virt. eigenvalues --    0.36160   0.36495   0.36629   0.36723   0.36867
 Alpha virt. eigenvalues --    0.37140   0.37246   0.37632   0.37688   0.37982
 Alpha virt. eigenvalues --    0.38239   0.38376   0.38460   0.38632   0.38918
 Alpha virt. eigenvalues --    0.39069   0.39550   0.39605   0.39895   0.39974
 Alpha virt. eigenvalues --    0.40157   0.40555   0.40821   0.41001   0.41257
 Alpha virt. eigenvalues --    0.41563   0.41859   0.42037   0.42368   0.42523
 Alpha virt. eigenvalues --    0.42603   0.42922   0.43032   0.43157   0.43246
 Alpha virt. eigenvalues --    0.43488   0.43715   0.43854   0.44186   0.44478
 Alpha virt. eigenvalues --    0.44639   0.44951   0.45106   0.45309   0.45448
 Alpha virt. eigenvalues --    0.45779   0.46071   0.46577   0.46683   0.46879
 Alpha virt. eigenvalues --    0.47126   0.47406   0.47515   0.47754   0.47918
 Alpha virt. eigenvalues --    0.48024   0.48418   0.48483   0.48723   0.48795
 Alpha virt. eigenvalues --    0.48958   0.49330   0.49576   0.49658   0.50061
 Alpha virt. eigenvalues --    0.50162   0.50309   0.50618   0.50682   0.50774
 Alpha virt. eigenvalues --    0.51010   0.51500   0.51681   0.51882   0.51935
 Alpha virt. eigenvalues --    0.52498   0.52603   0.52661   0.52842   0.53055
 Alpha virt. eigenvalues --    0.53359   0.53518   0.53753   0.53855   0.54021
 Alpha virt. eigenvalues --    0.54351   0.54608   0.54753   0.55226   0.55446
 Alpha virt. eigenvalues --    0.55827   0.55920   0.56155   0.56282   0.56573
 Alpha virt. eigenvalues --    0.56726   0.56873   0.57214   0.57351   0.57646
 Alpha virt. eigenvalues --    0.57911   0.57985   0.58415   0.58680   0.58916
 Alpha virt. eigenvalues --    0.59451   0.59628   0.59808   0.60194   0.60471
 Alpha virt. eigenvalues --    0.60719   0.61075   0.61512   0.61850   0.61927
 Alpha virt. eigenvalues --    0.62073   0.62421   0.62847   0.63109   0.63319
 Alpha virt. eigenvalues --    0.63548   0.64078   0.64502   0.64773   0.65086
 Alpha virt. eigenvalues --    0.65282   0.65369   0.65811   0.66272   0.66591
 Alpha virt. eigenvalues --    0.66997   0.67401   0.67737   0.67982   0.68688
 Alpha virt. eigenvalues --    0.68765   0.68878   0.69387   0.69990   0.70463
 Alpha virt. eigenvalues --    0.70620   0.71048   0.71439   0.71743   0.72030
 Alpha virt. eigenvalues --    0.72452   0.72484   0.72594   0.73611   0.73773
 Alpha virt. eigenvalues --    0.74062   0.74292   0.74540   0.74919   0.75397
 Alpha virt. eigenvalues --    0.75658   0.75878   0.76329   0.76512   0.77110
 Alpha virt. eigenvalues --    0.77527   0.77691   0.78247   0.78439   0.78994
 Alpha virt. eigenvalues --    0.79801   0.80024   0.80436   0.81223   0.81558
 Alpha virt. eigenvalues --    0.81929   0.82169   0.82219   0.82537   0.83142
 Alpha virt. eigenvalues --    0.83502   0.83796   0.84278   0.84739   0.84875
 Alpha virt. eigenvalues --    0.85229   0.85264   0.85487   0.86293   0.87265
 Alpha virt. eigenvalues --    0.88185   0.88531   0.89179   0.89354   0.89833
 Alpha virt. eigenvalues --    0.90422   0.91113   0.91974   0.92231   0.93136
 Alpha virt. eigenvalues --    0.93514   0.94297   0.94969   0.95676   0.96263
 Alpha virt. eigenvalues --    0.96990   0.97526   0.97971   0.98249   0.99037
 Alpha virt. eigenvalues --    0.99743   1.00320   1.00646   1.00852   1.01096
 Alpha virt. eigenvalues --    1.01601   1.01966   1.02355   1.02904   1.03088
 Alpha virt. eigenvalues --    1.03685   1.03937   1.04515   1.04858   1.05219
 Alpha virt. eigenvalues --    1.05419   1.05757   1.06182   1.07169   1.07659
 Alpha virt. eigenvalues --    1.08010   1.08243   1.08698   1.09216   1.09519
 Alpha virt. eigenvalues --    1.09682   1.09981   1.10854   1.11443   1.11791
 Alpha virt. eigenvalues --    1.12600   1.12673   1.13025   1.13837   1.14052
 Alpha virt. eigenvalues --    1.14498   1.15278   1.15523   1.16213   1.16911
 Alpha virt. eigenvalues --    1.17247   1.17987   1.18637   1.19105   1.19279
 Alpha virt. eigenvalues --    1.20086   1.20344   1.21000   1.21891   1.22184
 Alpha virt. eigenvalues --    1.22518   1.23480   1.24248   1.25400   1.25994
 Alpha virt. eigenvalues --    1.26129   1.27150   1.27702   1.29084   1.29504
 Alpha virt. eigenvalues --    1.30649   1.30829   1.32227   1.32376   1.33024
 Alpha virt. eigenvalues --    1.34885   1.35443   1.36135   1.37660   1.38660
 Alpha virt. eigenvalues --    1.39651   1.39745   1.40347   1.42178   1.43130
 Alpha virt. eigenvalues --    1.43557   1.44128   1.45154   1.46938   1.49498
 Alpha virt. eigenvalues --    1.50041   1.51451   1.52123   1.54466   1.55772
 Alpha virt. eigenvalues --    1.56395   1.58790   1.59762   1.60339   1.61905
 Alpha virt. eigenvalues --    1.63309   1.63540   1.64046   1.64910   1.65925
 Alpha virt. eigenvalues --    1.66695   1.67273   1.67858   1.68014   1.68119
 Alpha virt. eigenvalues --    1.68341   1.69160   1.70319   1.70516   1.71033
 Alpha virt. eigenvalues --    1.71765   1.72818   1.73518   1.73679   1.74489
 Alpha virt. eigenvalues --    1.75136   1.76438   1.78087   1.78172   1.79027
 Alpha virt. eigenvalues --    1.79562   1.79820   1.80459   1.81231   1.82501
 Alpha virt. eigenvalues --    1.82767   1.83225   1.84285   1.84910   1.85677
 Alpha virt. eigenvalues --    1.86518   1.87170   1.89466   1.90651   1.91180
 Alpha virt. eigenvalues --    1.91812   1.93007   1.93046   1.94071   1.95376
 Alpha virt. eigenvalues --    1.96186   1.96515   1.97515   1.98246   1.98492
 Alpha virt. eigenvalues --    1.99672   2.00624   2.01003   2.01253   2.01559
 Alpha virt. eigenvalues --    2.02384   2.02430   2.03275   2.03581   2.04069
 Alpha virt. eigenvalues --    2.04447   2.05029   2.05205   2.05846   2.06148
 Alpha virt. eigenvalues --    2.06666   2.07874   2.08078   2.09104   2.09480
 Alpha virt. eigenvalues --    2.10557   2.10919   2.11134   2.11853   2.12463
 Alpha virt. eigenvalues --    2.12897   2.13530   2.16041   2.16688   2.17364
 Alpha virt. eigenvalues --    2.18697   2.19624   2.20412   2.20812   2.21575
 Alpha virt. eigenvalues --    2.22811   2.23363   2.23719   2.24229   2.26161
 Alpha virt. eigenvalues --    2.26766   2.27604   2.28140   2.29721   2.30320
 Alpha virt. eigenvalues --    2.31018   2.32050   2.33535   2.34233   2.36241
 Alpha virt. eigenvalues --    2.36972   2.38269   2.38888   2.39447   2.39884
 Alpha virt. eigenvalues --    2.41092   2.41604   2.41783   2.42465   2.42896
 Alpha virt. eigenvalues --    2.43356   2.43599   2.45233   2.45493   2.46053
 Alpha virt. eigenvalues --    2.46629   2.46781   2.47651   2.47961   2.48877
 Alpha virt. eigenvalues --    2.48948   2.49193   2.49861   2.50425   2.51500
 Alpha virt. eigenvalues --    2.52197   2.52650   2.55670   2.57291   2.57664
 Alpha virt. eigenvalues --    2.58820   2.60331   2.61409   2.61921   2.62408
 Alpha virt. eigenvalues --    2.63066   2.63967   2.65458   2.65628   2.66906
 Alpha virt. eigenvalues --    2.67790   2.68396   2.69612   2.70472   2.71434
 Alpha virt. eigenvalues --    2.71969   2.72855   2.73643   2.75209   2.75492
 Alpha virt. eigenvalues --    2.76112   2.76756   2.77303   2.77647   2.78680
 Alpha virt. eigenvalues --    2.79470   2.79952   2.81112   2.81327   2.82135
 Alpha virt. eigenvalues --    2.83253   2.83769   2.85483   2.86808   2.87292
 Alpha virt. eigenvalues --    2.88167   2.89614   2.90333   2.91048   2.93519
 Alpha virt. eigenvalues --    2.95211   2.98041   2.98473   2.99817   3.01090
 Alpha virt. eigenvalues --    3.01971   3.03422   3.04540   3.07273   3.09401
 Alpha virt. eigenvalues --    3.10435   3.12283   3.13514   3.14626   3.15717
 Alpha virt. eigenvalues --    3.17358   3.17630   3.20281   3.20731   3.21561
 Alpha virt. eigenvalues --    3.23923   3.26004   3.26246   3.27849   3.27990
 Alpha virt. eigenvalues --    3.28523   3.29403   3.30641   3.32301   3.33819
 Alpha virt. eigenvalues --    3.35977   3.36354   3.39081   3.41537   3.42928
 Alpha virt. eigenvalues --    3.43694   3.44378   3.45863   3.48100   3.49874
 Alpha virt. eigenvalues --    3.52405   3.52865   3.55207   3.56182   3.59674
 Alpha virt. eigenvalues --    3.60963   3.63074   3.66584   3.80519   3.93291
 Alpha virt. eigenvalues --    3.95721   3.99848
          Condensed to atoms (all electrons):
               1          2          3          4          5          6
     1  C   37.172710  -4.395680  -0.958201   1.060349  -2.785707   4.933934
     2  C   -4.395680  27.381942   1.751635  -3.121891  -8.217872  -6.960703
     3  H   -0.958201   1.751635   2.432825  -1.087855  -0.143043  -0.752236
     4  F    1.060349  -3.121891  -1.087855  12.100803   0.476383   0.501040
     5  C   -2.785707  -8.217872  -0.143043   0.476383  34.917304   3.729311
     6  C    4.933934  -6.960703  -0.752236   0.501040   3.729311  29.331614
     7  N   -0.546435   2.653502   0.238769  -0.342163  -8.423227  -6.401436
     8  H   -0.084213  -0.403369  -0.075128   0.036564   0.312965   0.537411
     9  C   -2.912213   1.601067   0.084964   0.037996  -5.307968  -6.347022
    10  C   -0.268290  -0.009985   0.013585  -0.015387   0.023051  -0.063069
    11  C   -0.784837   0.353494  -0.236281   0.387012  -2.544530  -0.028081
    12  C   -0.629059   0.200629   0.051645  -0.061893   0.851173  -0.170810
    13  C    0.073173   0.020691   0.003408  -0.006986  -0.153615  -0.230073
    14  C    0.997744  -1.109721  -0.070557   0.082020   0.493591   0.487768
    15  H   -0.038411  -0.023005   0.006737  -0.003857   0.103209  -0.044349
    16  H    0.025395  -0.000025  -0.001510   0.000379  -0.039294  -0.018589
    17  H   -0.024800  -0.028204  -0.000675   0.008055  -0.069448  -0.004204
    18  H   -0.030797   0.003306   0.002361  -0.001727   0.049482  -0.001782
    19  N   -4.601808  -1.783253   0.008623  -0.116638   2.210868   0.010384
    20  C  -15.520220  -1.004040   0.384428  -0.195716  -3.657102  -4.001453
    21  C    1.382248   0.521653   0.173727  -0.019770   0.100366   0.046369
    22  C   -5.270787  -1.775876  -0.474430   0.344026   0.418222   0.363207
    23  C    4.330683   1.857342   0.318659  -0.107587   1.167029   0.098263
    24  C   -3.040880  -0.598565  -0.160196   0.030400  -0.345060  -0.250849
    25  C   -0.110341  -0.826568  -0.315008   0.057897  -1.064974   0.047717
    26  H   -3.533281  -2.401264  -0.884972   0.229190  -0.486576  -0.929946
    27  H    0.405044   0.287258   0.052394  -0.018923   0.039040  -0.004573
    28  H   -0.282618  -0.051060  -0.020891   0.002387  -0.016084  -0.011159
    29  H    0.153929  -0.019284  -0.022529   0.004224  -0.121592  -0.006181
    30  H    0.112016   0.028909   0.018548  -0.001182   0.009562  -0.000889
    31  C   -2.295451   2.265970   0.254436  -0.184593  -5.002641  -8.174388
    32  C    0.082501   0.175501   0.046792  -0.008133  -1.085446  -0.560704
    33  C   -0.045834  -0.577568   0.011346   0.019944   0.071764   1.360841
    34  C    1.014376   0.084213   0.102306   0.027021  -1.831099   0.079689
    35  C   -0.408447  -0.708830  -0.161407   0.015697   1.130419   0.172224
    36  C    0.155227   0.045181  -0.050737   0.000160   0.111700  -0.560338
    37  H   -0.069820   0.050116   0.013091  -0.001630  -0.002488  -0.172901
    38  H    0.076917  -0.615720  -0.122964   0.054121   0.327107  -0.066524
    39  H   -0.023833  -0.017875  -0.026955   0.007312  -0.030724   0.078602
    40  H    0.007389   0.010669  -0.000656   0.000131  -0.022385  -0.082469
    41  C    0.017082   0.040858   0.051192  -0.000980  -0.302459  -0.227601
    42  H    0.000450   0.001246   0.000889   0.000061  -0.006597  -0.005490
    43  H    0.001816   0.002613   0.004082  -0.000385  -0.018055  -0.015657
    44  H    0.003151   0.004944   0.007155  -0.000335  -0.024461   0.000187
    45  H    0.354528  -0.202918   0.006040   0.015120  -0.253117   0.110915
               7          8          9         10         11         12
     1  C   -0.546435  -0.084213  -2.912213  -0.268290  -0.784837  -0.629059
     2  C    2.653502  -0.403369   1.601067  -0.009985   0.353494   0.200629
     3  H    0.238769  -0.075128   0.084964   0.013585  -0.236281   0.051645
     4  F   -0.342163   0.036564   0.037996  -0.015387   0.387012  -0.061893
     5  C   -8.423227   0.312965  -5.307968   0.023051  -2.544530   0.851173
     6  C   -6.401436   0.537411  -6.347022  -0.063069  -0.028081  -0.170810
     7  N   20.529945   0.025952  -0.465062  -0.518168   0.011085  -1.014315
     8  H    0.025952   1.487767  -0.315087  -0.001675   0.085523  -0.123504
     9  C   -0.465062  -0.315087  21.498750   0.413039  -1.330738  -0.956573
    10  C   -0.518168  -0.001675   0.413039   7.492461  -0.656721   0.831881
    11  C    0.011085   0.085523  -1.330738  -0.656721  20.056199  -1.938056
    12  C   -1.014315  -0.123504  -0.956573   0.831881  -1.938056   9.123111
    13  C    0.793285   0.066109  -0.359746  -0.668202   0.585618  -0.985486
    14  C    0.236989  -0.018568  -1.827573  -1.059854  -0.394276  -0.463530
    15  H   -0.356142  -0.102746  -0.281918   0.180188  -0.420702   0.715451
    16  H    0.051106   0.014932  -0.142800  -0.291780   0.327490  -0.184407
    17  H    0.094978   0.000444  -0.341643  -0.339171   0.518317  -0.045236
    18  H   -0.077569  -0.002582   0.258778   0.503889  -0.347729   0.142377
    19  N   -1.180797  -0.030043  -0.198073   0.712701  -5.481077   0.934890
    20  C    1.746828  -0.087003   1.609524   0.326066  -0.951395   0.570884
    21  C   -0.055216  -0.000445  -0.008705  -0.009557  -0.150903   0.012601
    22  C   -0.282713  -0.011117  -0.324678  -0.087258  -0.558229  -0.051901
    23  C   -0.539130   0.052208   0.136524  -0.030827  -1.244235   0.027208
    24  C    0.118046  -0.005974   0.049231  -0.031664  -0.043630  -0.008653
    25  C    0.163230  -0.022367  -0.113689   0.031534   0.313753  -0.020238
    26  H    0.671309  -0.045051   0.609190  -0.023881  -0.497475  -0.036250
    27  H   -0.036353   0.003985   0.093063   0.008526  -0.218892   0.011090
    28  H    0.005954  -0.000312  -0.003021  -0.001227   0.002397  -0.000711
    29  H    0.009960  -0.000800  -0.011622   0.002185   0.018302  -0.000174
    30  H   -0.001452  -0.000235   0.001528  -0.000203  -0.002091   0.000768
    31  C    2.685603  -0.334227   1.557958   0.039945   0.409780  -0.140407
    32  C    0.236766  -0.087490  -0.045856   0.000493   0.053293  -0.001495
    33  C    0.108199   0.164416   0.029262  -0.002386  -0.029109   0.010465
    34  C   -0.717793  -0.179842  -0.751712  -0.006093   0.239974  -0.021161
    35  C    0.022709   0.136414   0.274425  -0.001120  -0.109748   0.003768
    36  C   -0.197872   0.006385  -0.147558   0.000594   0.020679  -0.004847
    37  H    0.089831   0.042280   0.089505  -0.000453   0.003737   0.001047
    38  H   -0.164268   0.020674  -0.116869  -0.004403   0.070469  -0.006258
    39  H    0.011005   0.009229   0.028281   0.000024  -0.006209  -0.002076
    40  H   -0.016919  -0.003256  -0.009710  -0.000050   0.001356  -0.000451
    41  C    0.028434  -0.024075  -0.009425   0.000033   0.003006   0.000372
    42  H    0.001959  -0.000803   0.000211   0.000010   0.000051  -0.000017
    43  H    0.001272  -0.001776  -0.001851   0.000005   0.000483   0.000122
    44  H    0.002963  -0.001487  -0.001122  -0.000003   0.000784   0.000037
    45  H   -0.255008  -0.317207  -0.384455  -0.005781   0.030324  -0.041344
              13         14         15         16         17         18
     1  C    0.073173   0.997744  -0.038411   0.025395  -0.024800  -0.030797
     2  C    0.020691  -1.109721  -0.023005  -0.000025  -0.028204   0.003306
     3  H    0.003408  -0.070557   0.006737  -0.001510  -0.000675   0.002361
     4  F   -0.006986   0.082020  -0.003857   0.000379   0.008055  -0.001727
     5  C   -0.153615   0.493591   0.103209  -0.039294  -0.069448   0.049482
     6  C   -0.230073   0.487768  -0.044349  -0.018589  -0.004204  -0.001782
     7  N    0.793285   0.236989  -0.356142   0.051106   0.094978  -0.077569
     8  H    0.066109  -0.018568  -0.102746   0.014932   0.000444  -0.002582
     9  C   -0.359746  -1.827573  -0.281918  -0.142800  -0.341643   0.258778
    10  C   -0.668202  -1.059854   0.180188  -0.291780  -0.339171   0.503889
    11  C    0.585618  -0.394276  -0.420702   0.327490   0.518317  -0.347729
    12  C   -0.985486  -0.463530   0.715451  -0.184407  -0.045236   0.142377
    13  C    7.406117   0.780184  -0.403106   0.473541   0.207266  -0.285229
    14  C    0.780184   9.082384   0.042891   0.056321   0.407942  -0.201433
    15  H   -0.403106   0.042891   0.876469  -0.211881  -0.022249   0.043672
    16  H    0.473541   0.056321  -0.211881   0.746768   0.041131  -0.143538
    17  H    0.207266   0.407942  -0.022249   0.041131   0.786438  -0.174562
    18  H   -0.285229  -0.201433   0.043672  -0.143538  -0.174562   0.716835
    19  N   -0.690663  -0.617811   0.184379  -0.100116  -0.568251   0.124323
    20  C   -0.183161  -0.542779   0.036418  -0.011941  -0.068936   0.014808
    21  C   -0.000465  -0.024069   0.000186  -0.000023  -0.005008   0.000609
    22  C    0.025135   0.266327   0.001540   0.001656   0.049358  -0.005606
    23  C   -0.004011  -0.129120   0.001228  -0.001763  -0.094819   0.008432
    24  C    0.008629   0.085309   0.000318   0.000541   0.027914  -0.003211
    25  C   -0.013951  -0.007948   0.000231  -0.000436  -0.007423   0.000571
    26  H    0.007139   0.126469   0.003447   0.000477   0.015157  -0.001921
    27  H   -0.018393  -0.120514   0.000107  -0.001275  -0.056864   0.006055
    28  H    0.001143   0.010862   0.000060   0.000058   0.004300  -0.000471
    29  H   -0.001393  -0.001966   0.000198  -0.000058  -0.000870   0.000067
    30  H   -0.000011  -0.002547   0.000018  -0.000002  -0.000604   0.000056
    31  C   -0.015962  -0.197626   0.012830  -0.000848  -0.006926   0.002059
    32  C   -0.000716  -0.006780  -0.001513   0.000146  -0.000039  -0.000088
    33  C   -0.003030   0.005082  -0.008188   0.000254   0.000606  -0.000327
    34  C    0.003582   0.009128  -0.000927   0.000837   0.002282  -0.000469
    35  C    0.004907   0.006283  -0.000559  -0.000194  -0.000448   0.000157
    36  C   -0.004223   0.006711   0.001468  -0.000194   0.000015   0.000056
    37  H    0.003178  -0.006959  -0.001559   0.000156  -0.000280  -0.000028
    38  H   -0.002042   0.002668   0.003517  -0.000828  -0.000461   0.000060
    39  H    0.000463   0.000456  -0.000423   0.000031   0.000036   0.000007
    40  H   -0.000067   0.000544  -0.000186   0.000005   0.000054  -0.000004
    41  C   -0.000162  -0.000149   0.000157  -0.000006  -0.000011  -0.000001
    42  H   -0.000004  -0.000039   0.000031  -0.000001  -0.000008   0.000001
    43  H   -0.000037  -0.000010   0.000007  -0.000001   0.000002  -0.000000
    44  H   -0.000008  -0.000063  -0.000012   0.000001   0.000000  -0.000001
    45  H   -0.006623   0.059975   0.001314   0.000656   0.004258  -0.000949
              19         20         21         22         23         24
     1  C   -4.601808 -15.520220   1.382248  -5.270787   4.330683  -3.040880
     2  C   -1.783253  -1.004040   0.521653  -1.775876   1.857342  -0.598565
     3  H    0.008623   0.384428   0.173727  -0.474430   0.318659  -0.160196
     4  F   -0.116638  -0.195716  -0.019770   0.344026  -0.107587   0.030400
     5  C    2.210868  -3.657102   0.100366   0.418222   1.167029  -0.345060
     6  C    0.010384  -4.001453   0.046369   0.363207   0.098263  -0.250849
     7  N   -1.180797   1.746828  -0.055216  -0.282713  -0.539130   0.118046
     8  H   -0.030043  -0.087003  -0.000445  -0.011117   0.052208  -0.005974
     9  C   -0.198073   1.609524  -0.008705  -0.324678   0.136524   0.049231
    10  C    0.712701   0.326066  -0.009557  -0.087258  -0.030827  -0.031664
    11  C   -5.481077  -0.951395  -0.150903  -0.558229  -1.244235  -0.043630
    12  C    0.934890   0.570884   0.012601  -0.051901   0.027208  -0.008653
    13  C   -0.690663  -0.183161  -0.000465   0.025135  -0.004011   0.008629
    14  C   -0.617811  -0.542779  -0.024069   0.266327  -0.129120   0.085309
    15  H    0.184379   0.036418   0.000186   0.001540   0.001228   0.000318
    16  H   -0.100116  -0.011941  -0.000023   0.001656  -0.001763   0.000541
    17  H   -0.568251  -0.068936  -0.005008   0.049358  -0.094819   0.027914
    18  H    0.124323   0.014808   0.000609  -0.005606   0.008432  -0.003211
    19  N   16.194187   2.293302  -0.180966   0.870940  -0.787540   0.614782
    20  C    2.293302  32.253909  -1.500980  -1.401671  -6.703736   2.656887
    21  C   -0.180966  -1.500980   8.181788  -0.572914   2.657185  -1.605223
    22  C    0.870940  -1.401671  -0.572914  15.263164  -2.673579   1.425683
    23  C   -0.787540  -6.703736   2.657185  -2.673579  15.337803  -4.087582
    24  C    0.614782   2.656887  -1.605223   1.425683  -4.087582   9.433363
    25  C   -0.091723   0.180481  -1.713634  -0.399080  -2.103824   1.496391
    26  H    0.584932   1.670043  -1.139772   1.667167  -1.864246   1.054676
    27  H    0.132049  -0.763896   0.261934  -0.421525   0.908930  -0.426764
    28  H    0.029423  -0.044276  -0.309564   0.367706  -0.404874   0.570219
    29  H   -0.023335  -0.157319  -0.206224  -0.186479   0.065255   0.071963
    30  H   -0.012408   0.101480   0.408141  -0.172197   0.159157  -0.235024
    31  C   -0.102984   1.521164  -0.264581  -0.696604  -0.359825   0.169609
    32  C    0.000668  -0.198133   0.095077   0.047907  -0.005606  -0.022708
    33  C    0.022287  -0.109992   0.120182   0.258442   0.080267  -0.059150
    34  C   -0.002861  -1.127775   0.162834   0.753905   0.070417  -0.100473
    35  C    0.063068   0.377882  -0.066290  -0.187668  -0.006315   0.035374
    36  C   -0.014703   0.030930  -0.035058   0.004425  -0.024542   0.011928
    37  H   -0.000661   0.003615   0.010533   0.024858   0.008125   0.000700
    38  H    0.010529  -0.199728   0.016269   0.038257   0.011097  -0.015510
    39  H    0.004124   0.017901  -0.004392  -0.011603   0.002061   0.000972
    40  H   -0.000729   0.007022  -0.000119   0.012005  -0.000573  -0.000243
    41  C    0.001395  -0.007387   0.008764  -0.005576  -0.004371   0.001228
    42  H    0.000069  -0.001886  -0.000148  -0.003840  -0.000122   0.000201
    43  H    0.000009  -0.001354   0.001085   0.000351  -0.000307  -0.000051
    44  H    0.000253   0.001369   0.004059   0.003854  -0.000141  -0.000302
    45  H    0.024681  -0.068582  -0.010016   0.054130  -0.060601   0.006379
              25         26         27         28         29         30
     1  C   -0.110341  -3.533281   0.405044  -0.282618   0.153929   0.112016
     2  C   -0.826568  -2.401264   0.287258  -0.051060  -0.019284   0.028909
     3  H   -0.315008  -0.884972   0.052394  -0.020891  -0.022529   0.018548
     4  F    0.057897   0.229190  -0.018923   0.002387   0.004224  -0.001182
     5  C   -1.064974  -0.486576   0.039040  -0.016084  -0.121592   0.009562
     6  C    0.047717  -0.929946  -0.004573  -0.011159  -0.006181  -0.000889
     7  N    0.163230   0.671309  -0.036353   0.005954   0.009960  -0.001452
     8  H   -0.022367  -0.045051   0.003985  -0.000312  -0.000800  -0.000235
     9  C   -0.113689   0.609190   0.093063  -0.003021  -0.011622   0.001528
    10  C    0.031534  -0.023881   0.008526  -0.001227   0.002185  -0.000203
    11  C    0.313753  -0.497475  -0.218892   0.002397   0.018302  -0.002091
    12  C   -0.020238  -0.036250   0.011090  -0.000711  -0.000174   0.000768
    13  C   -0.013951   0.007139  -0.018393   0.001143  -0.001393  -0.000011
    14  C   -0.007948   0.126469  -0.120514   0.010862  -0.001966  -0.002547
    15  H    0.000231   0.003447   0.000107   0.000060   0.000198   0.000018
    16  H   -0.000436   0.000477  -0.001275   0.000058  -0.000058  -0.000002
    17  H   -0.007423   0.015157  -0.056864   0.004300  -0.000870  -0.000604
    18  H    0.000571  -0.001921   0.006055  -0.000471   0.000067   0.000056
    19  N   -0.091723   0.584932   0.132049   0.029423  -0.023335  -0.012408
    20  C    0.180481   1.670043  -0.763896  -0.044276  -0.157319   0.101480
    21  C   -1.713634  -1.139772   0.261934  -0.309564  -0.206224   0.408141
    22  C   -0.399080   1.667167  -0.421525   0.367706  -0.186479  -0.172197
    23  C   -2.103824  -1.864246   0.908930  -0.404874   0.065255   0.159157
    24  C    1.496391   1.054676  -0.426764   0.570219   0.071963  -0.235024
    25  C    9.745693   1.033523  -0.222894   0.221788   0.595782  -0.288191
    26  H    1.033523   6.133103  -0.268264   0.128103  -0.158365  -0.103484
    27  H   -0.222894  -0.268264   1.146448  -0.186268   0.001093   0.030726
    28  H    0.221788   0.128103  -0.186268   0.670293   0.008386  -0.110785
    29  H    0.595782  -0.158365   0.001093   0.008386   0.701736  -0.094968
    30  H   -0.288191  -0.103484   0.030726  -0.110785  -0.094968   0.617527
    31  C    0.317472   1.099674  -0.013808   0.010070   0.042317  -0.012964
    32  C   -0.000792  -0.416118   0.002869  -0.001392  -0.012584   0.003437
    33  C   -0.163539  -0.542775   0.003725  -0.003145  -0.041576   0.010191
    34  C    0.010164  -1.461195   0.004164  -0.003860   0.019071   0.003408
    35  C   -0.036162   0.685824  -0.005038   0.001706  -0.003916  -0.002020
    36  C    0.077289   0.060937  -0.002185   0.000585   0.026350  -0.003871
    37  H   -0.023430  -0.037980   0.002574  -0.000069  -0.006700   0.000987
    38  H   -0.010592  -0.089880  -0.000882  -0.000501  -0.002797   0.000139
    39  H    0.000969   0.042279  -0.000041   0.000052   0.000913  -0.000137
    40  H    0.003422  -0.030142  -0.000167  -0.000016   0.000219  -0.000115
    41  C    0.032822  -0.122951  -0.000116   0.000041   0.004020  -0.000299
    42  H    0.001581   0.004383   0.000025   0.000004   0.000992  -0.000044
    43  H    0.001090  -0.008557  -0.000010  -0.000004  -0.000175   0.000023
    44  H   -0.000618  -0.023991   0.000041  -0.000033  -0.000319   0.000049
    45  H    0.053909  -0.028371  -0.016128   0.000735   0.010504  -0.001571
              31         32         33         34         35         36
     1  C   -2.295451   0.082501  -0.045834   1.014376  -0.408447   0.155227
     2  C    2.265970   0.175501  -0.577568   0.084213  -0.708830   0.045181
     3  H    0.254436   0.046792   0.011346   0.102306  -0.161407  -0.050737
     4  F   -0.184593  -0.008133   0.019944   0.027021   0.015697   0.000160
     5  C   -5.002641  -1.085446   0.071764  -1.831099   1.130419   0.111700
     6  C   -8.174388  -0.560704   1.360841   0.079689   0.172224  -0.560338
     7  N    2.685603   0.236766   0.108199  -0.717793   0.022709  -0.197872
     8  H   -0.334227  -0.087490   0.164416  -0.179842   0.136414   0.006385
     9  C    1.557958  -0.045856   0.029262  -0.751712   0.274425  -0.147558
    10  C    0.039945   0.000493  -0.002386  -0.006093  -0.001120   0.000594
    11  C    0.409780   0.053293  -0.029109   0.239974  -0.109748   0.020679
    12  C   -0.140407  -0.001495   0.010465  -0.021161   0.003768  -0.004847
    13  C   -0.015962  -0.000716  -0.003030   0.003582   0.004907  -0.004223
    14  C   -0.197626  -0.006780   0.005082   0.009128   0.006283   0.006711
    15  H    0.012830  -0.001513  -0.008188  -0.000927  -0.000559   0.001468
    16  H   -0.000848   0.000146   0.000254   0.000837  -0.000194  -0.000194
    17  H   -0.006926  -0.000039   0.000606   0.002282  -0.000448   0.000015
    18  H    0.002059  -0.000088  -0.000327  -0.000469   0.000157   0.000056
    19  N   -0.102984   0.000668   0.022287  -0.002861   0.063068  -0.014703
    20  C    1.521164  -0.198133  -0.109992  -1.127775   0.377882   0.030930
    21  C   -0.264581   0.095077   0.120182   0.162834  -0.066290  -0.035058
    22  C   -0.696604   0.047907   0.258442   0.753905  -0.187668   0.004425
    23  C   -0.359825  -0.005606   0.080267   0.070417  -0.006315  -0.024542
    24  C    0.169609  -0.022708  -0.059150  -0.100473   0.035374   0.011928
    25  C    0.317472  -0.000792  -0.163539   0.010164  -0.036162   0.077289
    26  H    1.099674  -0.416118  -0.542775  -1.461195   0.685824   0.060937
    27  H   -0.013808   0.002869   0.003725   0.004164  -0.005038  -0.002185
    28  H    0.010070  -0.001392  -0.003145  -0.003860   0.001706   0.000585
    29  H    0.042317  -0.012584  -0.041576   0.019071  -0.003916   0.026350
    30  H   -0.012964   0.003437   0.010191   0.003408  -0.002020  -0.003871
    31  C   24.601330  -3.556138  -7.945148  -3.903486   1.779012   4.911660
    32  C   -3.556138  16.509253   3.284513   2.246861  -3.430811  -3.835771
    33  C   -7.945148   3.284513  18.507263  -1.296509  -0.153352  -7.174987
    34  C   -3.903486   2.246861  -1.296509  17.738655  -5.686425   0.084649
    35  C    1.779012  -3.430811  -0.153352  -5.686425  11.651874   0.882494
    36  C    4.911660  -3.835771  -7.174987   0.084649   0.882494  12.492948
    37  H   -0.819060   0.229980   1.241989   0.057734  -0.020645  -0.740423
    38  H   -0.429431   0.105596   0.051709   0.811857  -0.413391  -0.015614
    39  H    0.098954  -0.117210   0.070574  -0.673395   0.732809  -0.023791
    40  H    0.315814  -0.310309  -0.758419   0.102298   0.016362   0.762502
    41  C   -0.888742  -1.696362   0.634174   0.031282  -0.198416  -1.226929
    42  H   -0.027182   0.133709  -0.017756   0.051500  -0.044184  -0.067628
    43  H   -0.019994  -0.116356   0.072182  -0.059890   0.015200  -0.050193
    44  H   -0.062631  -0.202568   0.062778   0.023254  -0.021578  -0.065043
    45  H    0.534989   0.010115  -0.859964   0.159117  -0.092679   0.377306
              37         38         39         40         41         42
     1  C   -0.069820   0.076917  -0.023833   0.007389   0.017082   0.000450
     2  C    0.050116  -0.615720  -0.017875   0.010669   0.040858   0.001246
     3  H    0.013091  -0.122964  -0.026955  -0.000656   0.051192   0.000889
     4  F   -0.001630   0.054121   0.007312   0.000131  -0.000980   0.000061
     5  C   -0.002488   0.327107  -0.030724  -0.022385  -0.302459  -0.006597
     6  C   -0.172901  -0.066524   0.078602  -0.082469  -0.227601  -0.005490
     7  N    0.089831  -0.164268   0.011005  -0.016919   0.028434   0.001959
     8  H    0.042280   0.020674   0.009229  -0.003256  -0.024075  -0.000803
     9  C    0.089505  -0.116869   0.028281  -0.009710  -0.009425   0.000211
    10  C   -0.000453  -0.004403   0.000024  -0.000050   0.000033   0.000010
    11  C    0.003737   0.070469  -0.006209   0.001356   0.003006   0.000051
    12  C    0.001047  -0.006258  -0.002076  -0.000451   0.000372  -0.000017
    13  C    0.003178  -0.002042   0.000463  -0.000067  -0.000162  -0.000004
    14  C   -0.006959   0.002668   0.000456   0.000544  -0.000149  -0.000039
    15  H   -0.001559   0.003517  -0.000423  -0.000186   0.000157   0.000031
    16  H    0.000156  -0.000828   0.000031   0.000005  -0.000006  -0.000001
    17  H   -0.000280  -0.000461   0.000036   0.000054  -0.000011  -0.000008
    18  H   -0.000028   0.000060   0.000007  -0.000004  -0.000001   0.000001
    19  N   -0.000661   0.010529   0.004124  -0.000729   0.001395   0.000069
    20  C    0.003615  -0.199728   0.017901   0.007022  -0.007387  -0.001886
    21  C    0.010533   0.016269  -0.004392  -0.000119   0.008764  -0.000148
    22  C    0.024858   0.038257  -0.011603   0.012005  -0.005576  -0.003840
    23  C    0.008125   0.011097   0.002061  -0.000573  -0.004371  -0.000122
    24  C    0.000700  -0.015510   0.000972  -0.000243   0.001228   0.000201
    25  C   -0.023430  -0.010592   0.000969   0.003422   0.032822   0.001581
    26  H   -0.037980  -0.089880   0.042279  -0.030142  -0.122951   0.004383
    27  H    0.002574  -0.000882  -0.000041  -0.000167  -0.000116   0.000025
    28  H   -0.000069  -0.000501   0.000052  -0.000016   0.000041   0.000004
    29  H   -0.006700  -0.002797   0.000913   0.000219   0.004020   0.000992
    30  H    0.000987   0.000139  -0.000137  -0.000115  -0.000299  -0.000044
    31  C   -0.819060  -0.429431   0.098954   0.315814  -0.888742  -0.027182
    32  C    0.229980   0.105596  -0.117210  -0.310309  -1.696362   0.133709
    33  C    1.241989   0.051709   0.070574  -0.758419   0.634174  -0.017756
    34  C    0.057734   0.811857  -0.673395   0.102298   0.031282   0.051500
    35  C   -0.020645  -0.413391   0.732809   0.016362  -0.198416  -0.044184
    36  C   -0.740423  -0.015614  -0.023791   0.762502  -1.226929  -0.067628
    37  H    1.080363  -0.004853   0.001551  -0.153805  -0.009057  -0.005419
    38  H   -0.004853   1.469197  -0.188089   0.003357   0.013639   0.000505
    39  H    0.001551  -0.188089   0.822781   0.003427  -0.146870  -0.004902
    40  H   -0.153805   0.003357   0.003427   0.771458  -0.139040  -0.017429
    41  C   -0.009057   0.013639  -0.146870  -0.139040   9.607824   0.276549
    42  H   -0.005419   0.000505  -0.004902  -0.017429   0.276549   0.426677
    43  H    0.004164   0.003197  -0.018250  -0.017481   0.478846  -0.014527
    44  H    0.002769   0.000890  -0.025746  -0.018185   0.568200  -0.019343
    45  H   -0.296591   0.000735  -0.008533   0.040806   0.013553  -0.000708
              43         44         45
     1  C    0.001816   0.003151   0.354528
     2  C    0.002613   0.004944  -0.202918
     3  H    0.004082   0.007155   0.006040
     4  F   -0.000385  -0.000335   0.015120
     5  C   -0.018055  -0.024461  -0.253117
     6  C   -0.015657   0.000187   0.110915
     7  N    0.001272   0.002963  -0.255008
     8  H   -0.001776  -0.001487  -0.317207
     9  C   -0.001851  -0.001122  -0.384455
    10  C    0.000005  -0.000003  -0.005781
    11  C    0.000483   0.000784   0.030324
    12  C    0.000122   0.000037  -0.041344
    13  C   -0.000037  -0.000008  -0.006623
    14  C   -0.000010  -0.000063   0.059975
    15  H    0.000007  -0.000012   0.001314
    16  H   -0.000001   0.000001   0.000656
    17  H    0.000002   0.000000   0.004258
    18  H   -0.000000  -0.000001  -0.000949
    19  N    0.000009   0.000253   0.024681
    20  C   -0.001354   0.001369  -0.068582
    21  C    0.001085   0.004059  -0.010016
    22  C    0.000351   0.003854   0.054130
    23  C   -0.000307  -0.000141  -0.060601
    24  C   -0.000051  -0.000302   0.006379
    25  C    0.001090  -0.000618   0.053909
    26  H   -0.008557  -0.023991  -0.028371
    27  H   -0.000010   0.000041  -0.016128
    28  H   -0.000004  -0.000033   0.000735
    29  H   -0.000175  -0.000319   0.010504
    30  H    0.000023   0.000049  -0.001571
    31  C   -0.019994  -0.062631   0.534989
    32  C   -0.116356  -0.202568   0.010115
    33  C    0.072182   0.062778  -0.859964
    34  C   -0.059890   0.023254   0.159117
    35  C    0.015200  -0.021578  -0.092679
    36  C   -0.050193  -0.065043   0.377306
    37  H    0.004164   0.002769  -0.296591
    38  H    0.003197   0.000890   0.000735
    39  H   -0.018250  -0.025746  -0.008533
    40  H   -0.017481  -0.018185   0.040806
    41  C    0.478846   0.568200   0.013553
    42  H   -0.014527  -0.019343  -0.000708
    43  H    0.413065  -0.014118   0.000024
    44  H   -0.014118   0.420120   0.000234
    45  H    0.000024   0.000234   1.519364
 Mulliken charges:
               1
     1  C    2.301300
     2  C    1.510536
     3  H    0.526589
     4  F   -1.200663
     5  C    1.413018
     6  C    0.203995
     7  N   -1.947641
     8  H    0.277123
     9  C    0.343393
    10  C   -0.483003
    11  C    0.481818
    12  C   -0.580667
    13  C   -0.426203
    14  C   -0.443758
    15  H    0.705659
    16  H    0.409629
    17  H    0.692588
    18  H    0.402062
    19  N   -1.446425
    20  C   -1.294479
    21  C   -0.281571
    22  C   -0.686931
    23  C   -0.058595
    24  C   -0.829032
    25  C   -0.829884
    26  H    0.309684
    27  H    0.402631
    28  H    0.416069
    29  H    0.343759
    30  H    0.540624
    31  C   -1.175001
    32  C   -1.544359
    33  C   -0.409701
    34  C   -0.069612
    35  C   -0.248965
    36  C    0.174325
    37  H    0.411928
    38  H    0.379098
    39  H    0.396242
    40  H    0.524087
    41  C   -0.802490
    42  H    0.336973
    43  H    0.359400
    44  H    0.375015
    45  H    0.521435
 Sum of Mulliken charges =  -0.00000
 Mulliken charges with hydrogens summed into heavy atoms:
               1
     1  C    2.301300
     2  C    2.037126
     4  F   -1.200663
     5  C    1.413018
     6  C    0.725431
     7  N   -1.670518
     9  C    0.343393
    10  C   -0.080941
    11  C    0.481818
    12  C    0.124991
    13  C   -0.016575
    14  C    0.248830
    19  N   -1.446425
    20  C   -1.294479
    21  C    0.259054
    22  C   -0.377247
    23  C    0.344036
    24  C   -0.412962
    25  C   -0.486125
    31  C   -1.175001
    32  C   -1.544359
    33  C    0.002227
    34  C    0.309487
    35  C    0.147277
    36  C    0.698411
    41  C    0.268898
 APT charges:
               1
     1  C    2.366017
     2  C   -0.070032
     3  H    0.651090
     4  F   -0.145835
     5  C    1.276517
     6  C   -0.409483
     7  N   -1.681019
     8  H    0.487080
     9  C   -0.633406
    10  C   -0.326110
    11  C   -1.076049
    12  C   -1.102411
    13  C   -0.235264
    14  C   -0.554621
    15  H    0.441476
    16  H    1.647380
    17  H    0.499055
    18  H    1.765504
    19  N   -0.685618
    20  C   -2.405594
    21  C   -0.109685
    22  C   -0.781273
    23  C   -0.914192
    24  C   -0.681622
    25  C   -1.223012
    26  H   -0.021665
    27  H    0.152936
    28  H    1.481625
    29  H    0.731470
    30  H    1.495047
    31  C   -1.039856
    32  C   -1.123707
    33  C   -1.598669
    34  C   -1.072948
    35  C   -0.335602
    36  C    0.589507
    37  H    0.166085
    38  H   -0.223445
    39  H    1.134951
    40  H    1.603814
    41  C   -1.363079
    42  H    1.035429
    43  H    1.008175
    44  H    0.502251
    45  H    0.778785
 Sum of APT charges =  -0.00000
 APT charges with hydrogens summed into heavy atoms:
               1
     1  C    2.366017
     2  C    0.581058
     4  F   -0.145835
     5  C    1.276517
     6  C    0.369302
     7  N   -1.193939
     9  C   -0.633406
    10  C    1.439395
    11  C   -1.076049
    12  C   -0.660935
    13  C    1.412116
    14  C   -0.055566
    19  N   -0.685618
    20  C   -2.405594
    21  C    1.385362
    22  C   -0.802938
    23  C   -0.761256
    24  C    0.800004
    25  C   -0.491542
    31  C   -1.039856
    32  C   -1.123707
    33  C   -1.432583
    34  C   -1.296393
    35  C    0.799350
    36  C    2.193321
    41  C    1.182776
 Electronic spatial extent (au):  <R**2>=          10159.6498
 Charge=             -0.0000 electrons
 Dipole moment (field-independent basis, Debye):
    X=              0.1702    Y=              2.0205    Z=             -0.8819  Tot=              2.2112
 Quadrupole moment (field-independent basis, Debye-Ang):
   XX=           -133.1687   YY=           -139.4114   ZZ=           -152.4255
   XY=              8.2197   XZ=              2.3673   YZ=              1.6736
 Traceless Quadrupole moment (field-independent basis, Debye-Ang):
   XX=              8.4998   YY=              2.2571   ZZ=            -10.7570
   XY=              8.2197   XZ=              2.3673   YZ=              1.6736
 Octapole moment (field-independent basis, Debye-Ang**2):
  XXX=            -41.8230  YYY=             73.8931  ZZZ=              6.1912  XYY=            -42.3717
  XXY=            -14.9938  XXZ=             13.5545  XZZ=             28.7757  YZZ=            -13.4992
  YYZ=            -12.8665  XYZ=            -26.4710
 Hexadecapole moment (field-independent basis, Debye-Ang**3):
 XXXX=          -7969.8156 YYYY=          -3841.9258 ZZZZ=           -741.5433 XXXY=            173.0976
 XXXZ=            -57.1738 YYYX=            146.9273 YYYZ=            -60.8324 ZZZX=            -12.7596
 ZZZY=             -2.6441 XXYY=          -2105.2859 XXZZ=          -1633.0675 YYZZ=           -912.4937
 XXYZ=              0.1084 YYXZ=             47.1433 ZZXY=            -23.8459
 N-N= 2.171381847524D+03 E-N=-6.895271483893D+03  KE= 1.091844507607D+03
  Exact polarizability:       0.000       0.000       0.000       0.000       0.000       0.000
 Approx polarizability:     437.300      31.900     324.907      -8.060       5.868     259.077
 No NMR shielding tensors so no spin-rotation constants.
 Leave Link  601 at Sun May 11 03:45:32 2025, MaxMem= 16106127360 cpu:               7.9 elap:               2.1
 (Enter /cm/shared/apps/Gaussian/g16-C01/g16/l701.exe)
 ... and contract with generalized density number  0.
 Compute integral second derivatives.
 R6Disp: Adding Grimme-D2 dispersion energy 2nd derivatives to the Hessian.
 D2PCM: PCM CHGder 2nd derivatives, FixD1E=F FixD2E=F DoIter=F DoCFld=F I1PDM=0
 GePol: Maximum number of non-zero 2nd derivatives   =     259
 Leave Link  701 at Sun May 11 03:46:06 2025, MaxMem= 16106127360 cpu:             922.0 elap:              33.8
 (Enter /cm/shared/apps/Gaussian/g16-C01/g16/l702.exe)
 L702 exits ... SP integral derivatives will be done elsewhere.
 Leave Link  702 at Sun May 11 03:46:07 2025, MaxMem= 16106127360 cpu:               0.3 elap:               0.1
 (Enter /cm/shared/apps/Gaussian/g16-C01/g16/l703.exe)
 Integral derivatives from FoFJK, PRISM(SPDF).
 Compute integral second derivatives, UseDBF=F ICtDFT=           0.
 Calling FoFJK, ICntrl=    100127 FMM=F ISym2X=0 I1Cent= 0 IOpClX= 0 NMat=1 NMatS=1 NMatT=0.
 FoFJK:  IHMeth= 1 ICntrl=  100127 DoSepK=T KAlg= 0 I1Cent=           0 FoldK=F
 IRaf=         1 NMat=       1 IRICut=       1 DoRegI=T DoRafI=F ISym2E= 0 IDoP0=0 IntGTp=1.
 FoFCou: FMM=F IPFlag=           0 FMFlag=      100000 FMFlg1=         800
         NFxFlg=           0 DoJE=F BraDBF=F KetDBF=F FulRan=T
         wScrn=  0.000000 ICntrl=    100527 IOpCl=  0 I1Cent=           0 NGrid=           0
         NMat0=    1 NMatS0=      1 NMatT0=    0 NMatD0=    1 NMtDS0=    0 NMtDT0=    0
 Symmetry not used in FoFCou.
 Leave Link  703 at Sun May 11 04:16:36 2025, MaxMem= 16106127360 cpu:           72644.9 elap:            1829.1
 (Enter /cm/shared/apps/Gaussian/g16-C01/g16/l716.exe)
 Dipole        = 6.69788504D-02 7.94936321D-01-3.46950943D-01
 Polarizability= 0.00000000D+00 0.00000000D+00 0.00000000D+00
                 0.00000000D+00 0.00000000D+00 0.00000000D+00
 ***** Axes restored to original set *****
 -------------------------------------------------------------------
 Center     Atomic                   Forces (Hartrees/Bohr)
 Number     Number              X              Y              Z
 -------------------------------------------------------------------
      1        6           0.005557029   -0.007770857   -0.008319388
      2        6          -0.003259225    0.003274649    0.007858258
      3        1           0.000991135    0.001136633    0.003374033
      4        9           0.001163958    0.002836500   -0.005549377
      5        6           0.032976191   -0.019505598    0.017354962
      6        6          -0.019470554   -0.014292431    0.002541905
      7        7           0.019508294    0.018758153    0.008281271
      8        1          -0.016884702    0.008240571   -0.031011766
      9        6          -0.010629635    0.007934716   -0.003305560
     10        6          -0.001127340    0.001264309   -0.001233916
     11        6           0.015027211    0.007471094   -0.003650411
     12        6           0.000272346   -0.002551439    0.000284202
     13        6           0.001862416    0.000793526    0.000115528
     14        6           0.000737804   -0.002378406   -0.001235039
     15        1           0.005812129   -0.000352134    0.000508984
     16        1           0.003896846    0.003976991   -0.001380849
     17        1          -0.005908951    0.001607083    0.000445703
     18        1          -0.002494254    0.004662855   -0.002450775
     19        7          -0.015814861   -0.000954549    0.007541682
     20        6          -0.006911910   -0.002902189    0.004338558
     21        6          -0.000052466   -0.001316089    0.001240911
     22        6           0.001118114    0.002699994   -0.002778483
     23        6           0.002475152   -0.000551225   -0.001196290
     24        6          -0.001895346    0.001541265    0.000299658
     25        6          -0.000015791   -0.002414462    0.001620251
     26        1           0.004682276   -0.003275155   -0.001190699
     27        1          -0.002796251    0.004727914   -0.002208326
     28        1          -0.005117831    0.002524005    0.000631614
     29        1           0.001504517   -0.004720336    0.002772697
     30        1          -0.003710680   -0.002519667    0.003683288
     31        6           0.003042848   -0.002304060   -0.000404741
     32        6           0.001773711   -0.005961169   -0.000262598
     33        6          -0.001985026    0.003650666   -0.000729322
     34        6          -0.000862505    0.003226880    0.001552263
     35        6          -0.000644973   -0.002898295   -0.000347883
     36        6           0.000639286   -0.002011324    0.000990313
     37        1          -0.000005125    0.003104345    0.004496481
     38        1          -0.000380456    0.001657102   -0.005777449
     39        1          -0.000038638   -0.003127696   -0.004950785
     40        1           0.001366575   -0.002339972    0.004855430
     41        6          -0.001325050    0.003234915   -0.000382267
     42        1           0.002050514   -0.002561272    0.004346582
     43        1           0.003421745   -0.002883237   -0.003203244
     44        1          -0.003462325   -0.003986826   -0.000562727
     45        1          -0.005086199    0.005254222    0.002997323
 -------------------------------------------------------------------
 Cartesian Forces:  Max     0.032976191 RMS     0.006886341
 FormGI is forming the generalized inverse of G from B-inverse, IUseBI=4.
 GSVD:  received Info=                   1 from GESDD.
 Leave Link  716 at Sun May 11 04:16:37 2025, MaxMem= 16106127360 cpu:               1.4 elap:               0.4
 (Enter /cm/shared/apps/Gaussian/g16-C01/g16/l103.exe)

 GradGradGradGradGradGradGradGradGradGradGradGradGradGradGradGradGradGrad
 Berny optimization.
 Red2BG is reusing G-inverse.
 Internal  Forces:  Max     0.048274090 RMS     0.006332944
 Search for a saddle point.
 Step number   1 out of a maximum of  251
 All quantities printed in internal units (Hartrees-Bohrs-Radians)
 Swapping is turned off.
 Second derivative matrix not updated -- analytic derivatives used.
 ITU=  0
     Eigenvalues ---   -0.29658  -0.00018   0.00224   0.00530   0.00655
     Eigenvalues ---    0.01166   0.01316   0.01326   0.01491   0.01535
     Eigenvalues ---    0.01641   0.01673   0.01729   0.01756   0.01759
     Eigenvalues ---    0.01771   0.01794   0.01824   0.01987   0.02062
     Eigenvalues ---    0.02185   0.02290   0.02330   0.02418   0.02438
     Eigenvalues ---    0.02447   0.02497   0.02526   0.02593   0.02650
     Eigenvalues ---    0.02678   0.02702   0.02758   0.02792   0.02853
     Eigenvalues ---    0.02882   0.02909   0.03453   0.04150   0.05626
     Eigenvalues ---    0.05785   0.05802   0.07650   0.10238   0.10554
     Eigenvalues ---    0.10869   0.10894   0.11284   0.11289   0.11544
     Eigenvalues ---    0.11639   0.11908   0.12008   0.12056   0.12213
     Eigenvalues ---    0.12259   0.12297   0.12428   0.12793   0.12861
     Eigenvalues ---    0.13215   0.14656   0.14771   0.16792   0.18184
     Eigenvalues ---    0.18420   0.18611   0.19212   0.19258   0.19406
     Eigenvalues ---    0.19539   0.19637   0.19809   0.20063   0.20383
     Eigenvalues ---    0.20471   0.20663   0.20870   0.22898   0.23288
     Eigenvalues ---    0.23953   0.25956   0.27473   0.28790   0.30464
     Eigenvalues ---    0.31691   0.32733   0.33424   0.35098   0.35168
     Eigenvalues ---    0.35414   0.35718   0.35904   0.36152   0.36419
     Eigenvalues ---    0.36806   0.37323   0.37532   0.37659   0.37728
     Eigenvalues ---    0.37921   0.37980   0.38069   0.38099   0.38124
     Eigenvalues ---    0.38142   0.38201   0.38257   0.38579   0.38678
     Eigenvalues ---    0.39208   0.41094   0.43742   0.43913   0.44277
     Eigenvalues ---    0.44881   0.45287   0.46564   0.48586   0.48945
     Eigenvalues ---    0.49550   0.49662   0.50016   0.51040   0.53879
     Eigenvalues ---    0.53942   0.53983   0.64521   0.71547
 Eigenvectors required to have negative eigenvalues:
                          R11       A18       A16       A12       R8
   1                   -0.64669  -0.40939   0.39890   0.21458   0.16111
                          D23       D22       A10       D25       D20
   1                   -0.15705  -0.15570  -0.14989  -0.14626  -0.14306
 Eigenvalue     2 is  -1.79D-04 should be greater than     0.000000 Eigenvector:
                         D106      D105      D104      D103      D102
   1                   -0.42598  -0.42066  -0.41232  -0.40077  -0.39544
                         D101      D100       D96       D99       D95
   1                   -0.38711   0.03045  -0.02986   0.02817  -0.02714
 RFO step:  Lambda0=6.351297687D-03 Lambda=-2.33559798D-02.
 Linear search not attempted -- option 19 set.
 Iteration  1 RMS(Cart)=  0.11670882 RMS(Int)=  0.02074538
 Iteration  2 RMS(Cart)=  0.02970540 RMS(Int)=  0.00187219
 Iteration  3 RMS(Cart)=  0.00195832 RMS(Int)=  0.00034274
 Iteration  4 RMS(Cart)=  0.00000768 RMS(Int)=  0.00034269
 Iteration  5 RMS(Cart)=  0.00000000 RMS(Int)=  0.00034269
 ITry= 1 IFail=0 DXMaxC= 9.83D-01 DCOld= 1.00D+10 DXMaxT= 3.00D-01 DXLimC= 3.00D+00 Rises=F
 Variable       Old X    -DE/DX   Delta X   Delta X   Delta X     New X
                                 (Linear)    (Quad)   (Total)
    R1        2.88861   0.00325   0.00000  -0.00933  -0.00957   2.87904
    R2        2.39982   0.01127   0.00000   0.01564   0.01572   2.41554
    R3        2.76179   0.01409   0.00000   0.03552   0.03552   2.79731
    R4        2.06103  -0.00116   0.00000  -0.00259  -0.00259   2.05844
    R5        2.61482   0.00612   0.00000   0.01739   0.01739   2.63221
    R6        2.78551   0.00349   0.00000   0.00942   0.00958   2.79508
    R7        2.71889   0.00124   0.00000  -0.00647  -0.00647   2.71241
    R8        2.48961   0.03550   0.00000   0.01138   0.01124   2.50086
    R9        2.74269   0.01357   0.00000   0.03686   0.03686   2.77955
   R10        2.05601   0.00521   0.00000   0.01241   0.01241   2.06842
   R11        2.46878  -0.03505   0.00000  -0.01830  -0.01830   2.45048
   R12        2.60760   0.01257   0.00000   0.02628   0.02613   2.63374
   R13        2.68232   0.00040   0.00000  -0.00369  -0.00371   2.67861
   R14        2.64607   0.00526   0.00000   0.00985   0.00980   2.65586
   R15        2.63627   0.00671   0.00000   0.01402   0.01409   2.65036
   R16        2.59248   0.00673   0.00000   0.01182   0.01187   2.60435
   R17        2.04017   0.00581   0.00000   0.01401   0.01401   2.05418
   R18        2.65398   0.00618   0.00000   0.00917   0.00915   2.66312
   R19        2.56572   0.01955   0.00000   0.04748   0.04774   2.61346
   R20        2.59505   0.00555   0.00000   0.00947   0.00949   2.60454
   R21        2.04070   0.00583   0.00000   0.01373   0.01373   2.05443
   R22        2.03995   0.00571   0.00000   0.01376   0.01376   2.05371
   R23        2.03940   0.00600   0.00000   0.01464   0.01464   2.05404
   R24        2.63617   0.00512   0.00000   0.00839   0.00839   2.64456
   R25        2.63773   0.00571   0.00000   0.00729   0.00728   2.64501
   R26        2.61961   0.00804   0.00000   0.01450   0.01451   2.63412
   R27        2.61740   0.00645   0.00000   0.01132   0.01132   2.62872
   R28        2.04047   0.00580   0.00000   0.01422   0.01422   2.05469
   R29        2.61324   0.00790   0.00000   0.01440   0.01440   2.62764
   R30        2.04100   0.00575   0.00000   0.01410   0.01410   2.05509
   R31        2.60865   0.00753   0.00000   0.01367   0.01367   2.62232
   R32        2.03834   0.00571   0.00000   0.01415   0.01415   2.05248
   R33        2.04060   0.00573   0.00000   0.01387   0.01387   2.05447
   R34        2.04050   0.00567   0.00000   0.01369   0.01369   2.05419
   R35        2.64091   0.00582   0.00000   0.00394   0.00395   2.64485
   R36        2.64511   0.00721   0.00000   0.00856   0.00857   2.65368
   R37        2.62974   0.00730   0.00000   0.01422   0.01421   2.64395
   R38        2.62438   0.00826   0.00000   0.01326   0.01325   2.63763
   R39        2.83272   0.00622   0.00000   0.01202   0.01202   2.84474
   R40        2.60843   0.01149   0.00000   0.02151   0.02151   2.62994
   R41        2.04453   0.00546   0.00000   0.01307   0.01307   2.05759
   R42        2.60450   0.01134   0.00000   0.01821   0.01821   2.62271
   R43        2.04241   0.00590   0.00000   0.01571   0.01571   2.05811
   R44        2.04363   0.00585   0.00000   0.01448   0.01448   2.05811
   R45        2.04376   0.00556   0.00000   0.01354   0.01354   2.05731
   R46        2.05490   0.00530   0.00000   0.01327   0.01327   2.06817
   R47        2.05786   0.00529   0.00000   0.01580   0.01580   2.07366
   R48        2.06118   0.00505   0.00000   0.01155   0.01155   2.07273
    A1        2.12103   0.00099   0.00000   0.00774   0.00710   2.12813
    A2        2.07232  -0.00317   0.00000  -0.00669  -0.00638   2.06594
    A3        2.08938   0.00219   0.00000  -0.00124  -0.00092   2.08845
    A4        1.98171  -0.00580   0.00000  -0.02072  -0.02026   1.96145
    A5        1.91552  -0.00102   0.00000  -0.00017  -0.00061   1.91491
    A6        1.73497   0.01184   0.00000   0.04655   0.04712   1.78209
    A7        1.86668   0.00336   0.00000   0.01167   0.01151   1.87818
    A8        2.00239  -0.00693   0.00000  -0.02205  -0.02216   1.98023
    A9        1.96205  -0.00141   0.00000  -0.01504  -0.01538   1.94667
   A10        2.32961  -0.03091   0.00000  -0.03722  -0.03728   2.29233
   A11        2.14804  -0.01736   0.00000  -0.02395  -0.02457   2.12347
   A12        1.80553   0.04827   0.00000   0.06123   0.06105   1.86659
   A13        2.15837   0.00376   0.00000  -0.01484  -0.01570   2.14267
   A14        2.00108  -0.00760   0.00000  -0.05253  -0.05310   1.94798
   A15        1.97638   0.00333   0.00000   0.02680   0.02527   2.00165
   A16        1.51376  -0.00131   0.00000  -0.12197  -0.12053   1.39322
   A17        2.21816   0.00179   0.00000  -0.01059  -0.01006   2.20809
   A18        2.43781   0.00043   0.00000   0.14369   0.14294   2.58074
   A19        2.15343   0.00388   0.00000   0.01454   0.01395   2.16738
   A20        2.05257  -0.00556   0.00000  -0.02122  -0.02079   2.03178
   A21        2.07708   0.00168   0.00000   0.00668   0.00683   2.08391
   A22        2.09669  -0.00109   0.00000  -0.00254  -0.00250   2.09419
   A23        2.09166   0.00097   0.00000   0.00484   0.00482   2.09649
   A24        2.09461   0.00013   0.00000  -0.00231  -0.00233   2.09228
   A25        2.06856  -0.00115   0.00000  -0.00533  -0.00539   2.06317
   A26        2.15584   0.00344   0.00000   0.02476   0.02447   2.18031
   A27        2.04665  -0.00175   0.00000  -0.01621  -0.01609   2.03056
   A28        2.11300   0.00077   0.00000   0.00102   0.00091   2.11391
   A29        2.05595   0.00007   0.00000   0.00142   0.00147   2.05742
   A30        2.11377  -0.00082   0.00000  -0.00228  -0.00223   2.11154
   A31        2.09385  -0.00147   0.00000  -0.00477  -0.00476   2.08909
   A32        2.09363   0.00122   0.00000   0.00545   0.00544   2.09908
   A33        2.09570   0.00026   0.00000  -0.00067  -0.00068   2.09502
   A34        2.11455   0.00132   0.00000   0.00537   0.00532   2.11987
   A35        2.11505  -0.00117   0.00000  -0.00613  -0.00611   2.10893
   A36        2.05354  -0.00015   0.00000   0.00083   0.00084   2.05438
   A37        2.24236  -0.00497   0.00000  -0.02884  -0.02902   2.21334
   A38        2.12679  -0.00372   0.00000  -0.01247  -0.01247   2.11432
   A39        2.07584   0.00391   0.00000   0.01240   0.01240   2.08824
   A40        2.08029  -0.00019   0.00000   0.00010   0.00009   2.08038
   A41        2.09143  -0.00039   0.00000  -0.00081  -0.00081   2.09062
   A42        2.09667   0.00024   0.00000   0.00014   0.00014   2.09680
   A43        2.09507   0.00015   0.00000   0.00069   0.00069   2.09576
   A44        2.09458   0.00122   0.00000   0.00367   0.00366   2.09825
   A45        2.10657  -0.00013   0.00000   0.00450   0.00450   2.11106
   A46        2.08144  -0.00109   0.00000  -0.00802  -0.00803   2.07342
   A47        2.10162   0.00012   0.00000  -0.00074  -0.00075   2.10087
   A48        2.06908   0.00151   0.00000   0.01296   0.01297   2.08205
   A49        2.11243  -0.00162   0.00000  -0.01223  -0.01223   2.10021
   A50        2.09616   0.00002   0.00000   0.00110   0.00110   2.09725
   A51        2.09507   0.00027   0.00000   0.00155   0.00155   2.09662
   A52        2.09195  -0.00029   0.00000  -0.00265  -0.00264   2.08931
   A53        2.10206  -0.00077   0.00000  -0.00321  -0.00321   2.09885
   A54        2.09622   0.00040   0.00000   0.00255   0.00255   2.09877
   A55        2.08490   0.00037   0.00000   0.00066   0.00066   2.08557
   A56        2.11462   0.00007   0.00000   0.00280   0.00265   2.11728
   A57        2.11484   0.00273   0.00000   0.00137   0.00122   2.11606
   A58        2.05250  -0.00277   0.00000  -0.00278  -0.00287   2.04962
   A59        2.06200  -0.00321   0.00000  -0.00862  -0.00864   2.05337
   A60        2.10228   0.00172   0.00000   0.00063   0.00059   2.10288
   A61        2.11890   0.00149   0.00000   0.00800   0.00796   2.12686
   A62        2.11375   0.00153   0.00000   0.00155   0.00158   2.11533
   A63        2.08137  -0.00090   0.00000   0.00052   0.00050   2.08187
   A64        2.08805  -0.00063   0.00000  -0.00209  -0.00211   2.08594
   A65        2.11104   0.00190   0.00000   0.00339   0.00342   2.11446
   A66        2.08197   0.00010   0.00000   0.00432   0.00430   2.08627
   A67        2.09006  -0.00200   0.00000  -0.00763  -0.00765   2.08241
   A68        2.11442   0.00107   0.00000   0.00250   0.00251   2.11693
   A69        2.08179  -0.00040   0.00000   0.00079   0.00078   2.08257
   A70        2.08690  -0.00067   0.00000  -0.00326  -0.00327   2.08363
   A71        2.11223   0.00148   0.00000   0.00416   0.00418   2.11640
   A72        2.08601  -0.00082   0.00000  -0.00135  -0.00136   2.08465
   A73        2.08494  -0.00066   0.00000  -0.00282  -0.00283   2.08211
   A74        1.93675   0.00105   0.00000   0.00537   0.00533   1.94208
   A75        1.93114   0.00153   0.00000   0.00477   0.00476   1.93590
   A76        1.92530   0.00179   0.00000   0.01171   0.01166   1.93695
   A77        1.89830  -0.00150   0.00000  -0.01156  -0.01156   1.88674
   A78        1.89079  -0.00149   0.00000  -0.00069  -0.00076   1.89003
   A79        1.88010  -0.00156   0.00000  -0.01047  -0.01049   1.86961
    D1       -2.89949   0.00088   0.00000  -0.03089  -0.03074  -2.93022
    D2       -0.81156   0.00061   0.00000  -0.02982  -0.02982  -0.84138
    D3        1.24875   0.00450   0.00000  -0.02380  -0.02359   1.22516
    D4        0.27491   0.00039   0.00000  -0.02436  -0.02429   0.25062
    D5        2.36283   0.00012   0.00000  -0.02329  -0.02337   2.33946
    D6       -1.86004   0.00402   0.00000  -0.01727  -0.01714  -1.87719
    D7       -0.21808   0.00641   0.00000   0.03596   0.03589  -0.18219
    D8        2.89039   0.00681   0.00000   0.02926   0.02926   2.91966
    D9        0.44601  -0.00017   0.00000  -0.01093  -0.01088   0.43513
   D10       -2.72111   0.00007   0.00000  -0.00960  -0.00955  -2.73066
   D11       -2.66339  -0.00063   0.00000  -0.00469  -0.00474  -2.66813
   D12        0.45268  -0.00039   0.00000  -0.00337  -0.00342   0.44926
   D13        1.83516  -0.00602   0.00000  -0.06837  -0.06729   1.76787
   D14       -1.30850  -0.00166   0.00000  -0.01628  -0.01617  -1.32467
   D15       -0.28490  -0.00336   0.00000  -0.06288  -0.06209  -0.34699
   D16        2.85462   0.00100   0.00000  -0.01079  -0.01097   2.84365
   D17       -2.42287  -0.00134   0.00000  -0.04922  -0.04863  -2.47149
   D18        0.71666   0.00302   0.00000   0.00287   0.00250   0.71915
   D19        0.56761   0.00293   0.00000   0.06727   0.06844   0.63605
   D20       -1.97747   0.00312   0.00000   0.13380   0.13323  -1.84425
   D21       -2.57220  -0.00078   0.00000   0.02245   0.02302  -2.54919
   D22        1.16590  -0.00059   0.00000   0.08897   0.08780   1.25370
   D23       -3.14053   0.00278   0.00000   0.08320   0.08443  -3.05611
   D24        0.41844   0.00140   0.00000   0.02350   0.02222   0.44065
   D25       -0.00048   0.00597   0.00000   0.12198   0.12446   0.12398
   D26       -2.72470   0.00458   0.00000   0.06229   0.06226  -2.66244
   D27       -2.68704   0.00261   0.00000   0.08319   0.08378  -2.60326
   D28        0.50911   0.00198   0.00000   0.05227   0.05279   0.56190
   D29       -0.13457  -0.00087   0.00000  -0.00608  -0.00659  -0.14116
   D30        3.06158  -0.00149   0.00000  -0.03700  -0.03759   3.02399
   D31        0.26139  -0.00286   0.00000  -0.01163  -0.01173   0.24966
   D32       -2.89598  -0.00267   0.00000  -0.01189  -0.01209  -2.90806
   D33       -2.20455  -0.00502   0.00000   0.01057   0.01167  -2.19288
   D34        0.92126  -0.00483   0.00000   0.01031   0.01132   0.93258
   D35       -3.09804  -0.00029   0.00000  -0.00556  -0.00554  -3.10358
   D36        0.21508  -0.00387   0.00000  -0.02643  -0.02648   0.18860
   D37        0.05953  -0.00042   0.00000  -0.00506  -0.00495   0.05459
   D38       -2.91052  -0.00399   0.00000  -0.02593  -0.02589  -2.93641
   D39        3.08472   0.00067   0.00000   0.00720   0.00715   3.09187
   D40       -0.02441  -0.00005   0.00000   0.00143   0.00146  -0.02296
   D41       -0.07194   0.00087   0.00000   0.00704   0.00690  -0.06503
   D42        3.10212   0.00015   0.00000   0.00127   0.00121   3.10332
   D43        0.03365  -0.00023   0.00000  -0.00055  -0.00049   0.03316
   D44       -3.11099  -0.00028   0.00000   0.00135   0.00144  -3.10956
   D45       -3.13051   0.00027   0.00000  -0.00064  -0.00068  -3.13120
   D46        0.00803   0.00021   0.00000   0.00126   0.00124   0.00927
   D47       -0.04505   0.00069   0.00000   0.00243   0.00233  -0.04271
   D48        3.10792   0.00070   0.00000  -0.00603  -0.00620   3.10171
   D49        3.11915   0.00019   0.00000   0.00243   0.00244   3.12159
   D50       -0.01107   0.00019   0.00000  -0.00603  -0.00610  -0.01717
   D51       -0.00203  -0.00036   0.00000   0.00046   0.00046  -0.00156
   D52        3.12858  -0.00037   0.00000   0.00859   0.00870   3.13728
   D53        2.97878   0.00351   0.00000   0.02401   0.02355   3.00233
   D54       -0.17380   0.00350   0.00000   0.03214   0.03179  -0.14201
   D55       -0.62547   0.00213   0.00000   0.01752   0.01751  -0.60796
   D56        2.68566  -0.00145   0.00000  -0.00403  -0.00397   2.68169
   D57        0.02552  -0.00069   0.00000  -0.00469  -0.00460   0.02091
   D58       -3.11302  -0.00064   0.00000  -0.00661  -0.00653  -3.11955
   D59        3.13357   0.00007   0.00000   0.00135   0.00134   3.13491
   D60       -0.00496   0.00012   0.00000  -0.00057  -0.00059  -0.00555
   D61        3.12631  -0.00010   0.00000  -0.00602  -0.00603   3.12029
   D62        0.02197  -0.00031   0.00000  -0.01040  -0.01042   0.01155
   D63        0.01031  -0.00040   0.00000  -0.00752  -0.00752   0.00279
   D64       -3.09403  -0.00061   0.00000  -0.01190  -0.01192  -3.10595
   D65       -3.13804   0.00017   0.00000   0.00523   0.00521  -3.13284
   D66        0.01440   0.00020   0.00000   0.00613   0.00612   0.02051
   D67       -0.02129   0.00035   0.00000   0.00632   0.00632  -0.01497
   D68        3.13115   0.00039   0.00000   0.00722   0.00723   3.13838
   D69        0.00488  -0.00020   0.00000  -0.00448  -0.00447   0.00041
   D70       -3.13458  -0.00030   0.00000  -0.00637  -0.00637  -3.14096
   D71        3.14067   0.00003   0.00000  -0.00062  -0.00062   3.14005
   D72        0.00120  -0.00007   0.00000  -0.00251  -0.00252  -0.00132
   D73       -0.01588   0.00016   0.00000   0.00328   0.00328  -0.01260
   D74        3.12558   0.00021   0.00000   0.00359   0.00358   3.12916
   D75        3.13151  -0.00007   0.00000  -0.00058  -0.00058   3.13094
   D76       -0.01021  -0.00002   0.00000  -0.00026  -0.00027  -0.01048
   D77        0.00817   0.00016   0.00000   0.00280   0.00280   0.01097
   D78       -3.13329   0.00011   0.00000   0.00249   0.00249  -3.13079
   D79        3.11305   0.00038   0.00000   0.00739   0.00736   3.12041
   D80       -0.02841   0.00033   0.00000   0.00707   0.00706  -0.02135
   D81        0.01376  -0.00005   0.00000  -0.00032  -0.00032   0.01344
   D82       -3.12995   0.00005   0.00000   0.00157   0.00157  -3.12838
   D83       -3.13895  -0.00006   0.00000  -0.00109  -0.00109  -3.14004
   D84        0.00052   0.00004   0.00000   0.00081   0.00081   0.00133
   D85       -3.11154  -0.00049   0.00000  -0.02122  -0.02123  -3.13277
   D86        0.03584  -0.00048   0.00000  -0.01703  -0.01703   0.01881
   D87       -0.02262   0.00028   0.00000   0.00876   0.00874  -0.01387
   D88        3.12476   0.00029   0.00000   0.01295   0.01295   3.13771
   D89        3.12141   0.00064   0.00000   0.02248   0.02245  -3.13932
   D90       -0.00442   0.00071   0.00000   0.01650   0.01645   0.01203
   D91        0.03250  -0.00004   0.00000  -0.00755  -0.00754   0.02496
   D92       -3.09334   0.00003   0.00000  -0.01353  -0.01354  -3.10688
   D93       -0.00386   0.00017   0.00000   0.00388   0.00389   0.00003
   D94        3.12450  -0.00005   0.00000   0.00650   0.00651   3.13101
   D95        3.13663   0.00004   0.00000   0.01839   0.01833  -3.12822
   D96       -0.01820  -0.00018   0.00000   0.02101   0.02095   0.00275
   D97        0.01382   0.00005   0.00000  -0.00271  -0.00272   0.01110
   D98       -3.13098  -0.00008   0.00000  -0.00672  -0.00672  -3.13771
   D99       -3.12667   0.00019   0.00000  -0.01736  -0.01736   3.13916
   D100       0.01172   0.00005   0.00000  -0.02137  -0.02137  -0.00965
   D101       2.94820   0.00003   0.00000   0.29096   0.29090  -3.04408
   D102       0.83929   0.00019   0.00000   0.29876   0.29873   1.13802
   D103      -1.23938   0.00002   0.00000   0.30128   0.30127  -0.93811
   D104      -0.19453  -0.00011   0.00000   0.30594   0.30594   0.11142
   D105      -2.30344   0.00005   0.00000   0.31374   0.31378  -1.98966
   D106       1.90108  -0.00012   0.00000   0.31626   0.31631   2.21739
   D107      -0.00030  -0.00028   0.00000  -0.00375  -0.00374  -0.00404
   D108      -3.13869  -0.00014   0.00000   0.00026   0.00025  -3.13844
   D109       3.13549  -0.00029   0.00000  -0.00795  -0.00795   3.12754
   D110      -0.00290  -0.00015   0.00000  -0.00395  -0.00395  -0.00685
   D111      -0.01976  -0.00022   0.00000   0.00131   0.00129  -0.01848
   D112       3.13511   0.00000   0.00000  -0.00135  -0.00137   3.13374
   D113       3.10600  -0.00027   0.00000   0.00742   0.00738   3.11338
   D114      -0.02232  -0.00004   0.00000   0.00476   0.00473  -0.01759
         Item               Value     Threshold  Converged?
 Maximum Force            0.048274     0.000450     NO 
 RMS     Force            0.006333     0.000300     NO 
 Maximum Displacement     0.982723     0.001800     NO 
 RMS     Displacement     0.132952     0.001200     NO 
 Predicted change in Energy=-1.010480D-02
 Lowest energy point so far.  Saving SCF results.
 GradGradGradGradGradGradGradGradGradGradGradGradGradGradGradGradGradGrad

 Leave Link  103 at Sun May 11 04:16:37 2025, MaxMem= 16106127360 cpu:               4.8 elap:               0.5
 (Enter /cm/shared/apps/Gaussian/g16-C01/g16/l202.exe)
                          Input orientation:                          
 ---------------------------------------------------------------------
 Center     Atomic      Atomic             Coordinates (Angstroms)
 Number     Number       Type             X           Y           Z
 ---------------------------------------------------------------------
      1          6           0       -2.783959    0.823146    1.071128
      2          6           0       -1.711411    0.000531    0.368229
      3          1           0       -1.893957   -1.070647    0.444258
      4          9           0       -1.680061    0.327689   -0.985346
      5          6           0       -0.480450    0.438709    1.061378
      6          6           0        0.297091   -0.181932    2.096006
      7          7           0        0.079128    1.611115    0.808962
      8          1           0        0.954480    1.110255    1.624085
      9          6           0       -0.561413    2.747088    0.317321
     10          6           0       -1.653035    5.072946   -0.794512
     11          6           0       -1.968436    2.914734    0.280311
     12          6           0        0.269086    3.781675   -0.146482
     13          6           0       -0.261249    4.924052   -0.706240
     14          6           0       -2.483733    4.097237   -0.287299
     15          1           0        1.344703    3.641756   -0.073141
     16          1           0        0.397791    5.704209   -1.077867
     17          1           0       -3.563878    4.215465   -0.315168
     18          1           0       -2.078620    5.966778   -1.243471
     19          7           0       -2.881140    2.087316    0.908800
     20          6           0       -3.701965    0.131712    2.004073
     21          6           0       -5.446604   -1.127526    3.789309
     22          6           0       -3.326600   -1.056404    2.641192
     23          6           0       -4.957052    0.686892    2.279099
     24          6           0       -5.825330    0.056799    3.159279
     25          6           0       -4.194305   -1.676449    3.533427
     26          1           0       -2.345658   -1.495079    2.473888
     27          1           0       -5.248762    1.610571    1.787779
     28          1           0       -6.802496    0.491029    3.355627
     29          1           0       -3.886646   -2.593527    4.029366
     30          1           0       -6.126703   -1.620113    4.479983
     31          6           0        0.506858   -1.635862    2.170556
     32          6           0        0.928358   -4.441900    2.312091
     33          6           0        0.674222   -2.284529    3.399413
     34          6           0        0.574808   -2.422403    1.009220
     35          6           0        0.770132   -3.794546    1.081875
     36          6           0        0.882934   -3.658854    3.466627
     37          1           0        0.630814   -1.702943    4.318884
     38          1           0        0.481827   -1.947986    0.033292
     39          1           0        0.810894   -4.377893    0.163074
     40          1           0        1.006365   -4.131990    4.439320
     41          6           0        1.156346   -5.928823    2.368901
     42          1           0        1.161133   -6.290623    3.401787
     43          1           0        2.116535   -6.195800    1.909663
     44          1           0        0.374703   -6.467245    1.819178
     45          1           0        0.146002    0.308314    3.062906
 ---------------------------------------------------------------------
                    Distance matrix (angstroms):
                    1          2          3          4          5
     1  C    0.000000
     2  C    1.523523   0.000000
     3  H    2.184382   1.089278   0.000000
     4  F    2.386033   1.392904   2.011185   0.000000
     5  C    2.335389   1.479094   2.158008   2.374967   0.000000
     6  C    3.399033   2.655670   2.884229   3.696427   1.435347
     7  N    2.981090   2.448317   3.349317   2.821607   1.323396
     8  H    3.790003   3.148911   3.776496   3.789768   1.681261
     9  C    3.034715   2.978030   4.045601   2.966783   2.426682
    10  C    4.777071   5.204302   6.271868   4.749169   5.127907
    11  C    2.380170   2.926836   3.989447   2.894451   2.992468
    12  C    4.422280   4.299342   5.345350   4.053749   3.632651
    13  C    5.132303   5.243902   6.318687   4.818452   4.826057
    14  C    3.557405   4.220094   5.252622   3.916969   4.383708
    15  H    5.128331   4.774218   5.741374   4.578685   3.857179
    16  H    6.210193   6.250749   7.312158   5.764806   5.750927
    17  H    3.746721   4.654495   5.595386   4.371808   5.066191
    18  H    5.684350   6.191004   7.239330   5.659046   6.198873
    19  N    1.278250   2.452581   3.341117   2.850731   2.916247
    20  C    1.480271   2.579825   2.673496   3.614295   3.370620
    21  C    4.275898   5.189216   4.879949   6.253145   5.878553
    22  C    2.508438   2.981997   2.622820   4.216465   3.582142
    23  C    2.489998   3.828407   3.979715   4.639428   4.645902
    24  C    3.767969   4.971664   4.908988   5.868096   5.754544
    25  C    3.781530   4.358383   3.898918   5.545927   4.937372
    26  H    2.744815   2.659495   2.122162   3.966333   3.035411
    27  H    2.684935   4.137656   4.499855   4.698046   4.963639
    28  H    4.634422   5.923198   5.916811   6.716402   6.725665
    29  H    4.651961   4.986452   4.375268   6.208853   5.441101
    30  H    5.363184   6.247224   5.874106   7.310019   6.914173
    31  C    4.252639   3.293461   3.010563   4.312524   2.551255
    32  C    6.560640   5.521067   4.776987   6.358138   5.231575
    33  C    5.199766   4.483394   4.099023   5.620715   3.770371
    34  C    4.671053   3.392385   2.870754   4.077466   3.049960
    35  C    5.827072   4.590203   3.863102   5.222037   4.414163
    36  C    6.266805   5.451770   4.852283   6.502425   4.943082
    37  H    5.346935   4.898521   4.667654   6.131758   4.053754
    38  H    4.406998   2.952828   2.565729   3.300012   2.771147
    39  H    6.387358   5.057145   4.281724   5.446671   5.066970
    40  H    7.089756   6.406077   5.808976   7.518818   5.874726
    41  C    7.924601   6.883601   6.050659   7.644614   6.703297
    42  H    8.461762   7.551993   6.732659   8.433348   7.311376
    43  H    8.601371   7.444711   6.670731   8.084005   7.175001
    44  H    7.980384   6.949047   6.013360   7.632728   6.999840
    45  H    3.580071   3.287248   3.594480   4.441084   2.101323
                    6          7          8          9         10
     6  C    0.000000
     7  N    2.217884   0.000000
     8  H    1.524670   1.296738   0.000000
     9  C    3.532691   1.393713   2.585495   0.000000
    10  C    6.306491   4.189963   5.324628   2.799541   0.000000
    11  C    4.244844   2.484233   3.688538   1.417459   2.431584
    12  C    4.554088   2.379136   3.277371   1.405422   2.404553
    13  C    5.851103   3.658858   4.631788   2.424242   1.402508
    14  C    5.632442   3.735083   4.939307   2.425651   1.378163
    15  H    4.519213   2.550155   3.072678   2.141535   3.399282
    16  H    6.688069   4.518305   5.358625   3.407519   2.164410
    17  H    6.329134   4.617120   5.815375   3.401613   2.148572
    18  H    7.389368   5.276378   6.403780   3.886438   1.087025
    19  N    4.081678   2.999987   4.022221   2.483199   3.650136
    20  C    4.012389   4.232445   4.773303   4.421356   6.037051
    21  C    6.062297   6.849550   7.118268   7.136696   8.593511
    22  C    3.767368   4.698054   4.904750   5.245301   7.223144
    23  C    5.328639   5.327157   5.962759   5.235898   6.292939
    24  C    6.218647   6.542363   7.030819   6.559207   7.629038
    25  C    4.946958   6.040946   6.158027   6.565739   8.410912
    26  H    2.975108   4.277851   4.289620   5.082351   7.368929
    27  H    5.836485   5.417056   6.225538   5.042337   5.620099
    28  H    7.241798   7.422725   7.971973   7.298782   8.045778
    29  H    5.201665   6.616448   6.552853   7.304698   9.329181
    30  H    7.001203   7.901239   8.108898   8.208085   9.624502
    31  C    1.470875   3.546795   2.835517   4.877083   7.646233
    32  C    4.311904   6.294409   5.594682   7.607895  10.336676
    33  C    2.502401   4.715996   3.841210   6.028536   8.782800
    34  C    2.505583   4.068793   3.605813   5.337917   8.024774
    35  C    3.781959   5.456477   4.938123   6.719415   9.382163
    36  C    3.782962   5.956665   5.113167   7.282881  10.041552
    37  H    2.714043   4.858692   3.909064   6.102186   8.790645
    38  H    2.721739   3.664837   3.479492   4.817960   7.384875
    39  H    4.648259   6.068021   5.681104   7.257573   9.813576
    40  H    4.647273   6.857297   5.950578   8.171323  10.917704
    41  C    5.817177   7.774605   7.081252   9.079158  11.787227
    42  H    6.306166   8.386354   7.614192   9.703675  12.436203
    43  H    6.285834   8.143126   7.403403   9.470069  12.186339
    44  H    6.291885   8.146644   7.602152   9.382741  12.004962
    45  H    1.094561   2.604233   1.834926   3.739825   6.388891
                   11         12         13         14         15
    11  C    0.000000
    12  C    2.437261   0.000000
    13  C    2.815161   1.378263   0.000000
    14  C    1.409264   2.774423   2.408022   0.000000
    15  H    3.410334   1.087156   2.150391   3.861379   0.000000
    16  H    3.901903   2.140135   1.086777   3.392718   2.481900
    17  H    2.142879   3.861119   3.400351   1.086953   4.947917
    18  H    3.413067   3.389659   2.163038   2.138590   4.300528
    19  N    1.382984   3.729396   4.185600   2.372417   4.608496
    20  C    3.704280   5.806579   6.492368   4.739184   6.488767
    21  C    6.383618   8.500577   9.149834   7.259165   9.153493
    22  C    4.815423   6.641317   7.507831   5.987194   7.159706
    23  C    4.229688   6.540156   6.994022   4.932966   7.346862
    24  C    5.597488   7.870493   8.342145   6.274576   8.643485
    25  C    6.051134   7.953283   8.775553   7.131582   8.483588
    26  H    4.939689   6.445724   7.460778   6.238366   6.818592
    27  H    3.838468   6.237123   6.486491   4.258502   7.145804
    28  H    6.220936   8.549876   8.884726   6.702787   9.384049
    29  H    6.933677   8.680496   9.596013   8.085053   9.114622
    30  H    7.449381   9.565020  10.204242   8.287720  10.209805
    31  C    5.514348   5.897026   7.204056   6.917594   5.795638
    32  C    8.163309   8.608508   9.911940   9.555943   8.438494
    33  C    6.613983   7.038206   8.348361   8.018195   6.901379
    34  C    5.956881   6.318204   7.590270   7.317195   6.207920
    35  C    7.290864   7.691491   8.959635   8.645375   7.547370
    36  C    7.841873   8.294145   9.611881   9.251127   8.126629
    37  H    6.662515   7.081763   8.364491   8.034886   6.954519
    38  H    5.450766   5.736427   6.951545   6.741071   5.656952
    39  H    7.805179   8.183394   9.403796   9.104132   8.040866
    40  H    8.706498   9.176015  10.492642  10.111473   8.994883
    41  C    9.609109  10.070162  11.368860  10.992154   9.879020
    42  H   10.211582  10.716209  12.027801  11.610427  10.524304
    43  H   10.116502  10.353300  11.668244  11.486327  10.065027
    44  H    9.791830  10.436252  11.685197  11.145231  10.330232
    45  H    4.359714   4.730704   5.973052   5.700466   4.731122
                   16         17         18         19         20
    16  H    0.000000
    17  H    4.300336   0.000000
    18  H    2.495793   2.476860   0.000000
    19  N    5.270687   2.548185   4.508496   0.000000
    20  C    7.573578   4.698403   6.872394   2.387000   0.000000
    21  C   10.223451   6.995637   9.327451   5.021369   2.795803
    22  C    8.567868   6.048881   8.122385   3.616987   1.399442
    23  C    8.069513   4.595866   6.969295   2.854527   1.399681
    24  C    9.411369   5.872005   8.267399   4.225625   2.418427
    25  C    9.839995   7.065676   9.258175   4.772736   2.418837
    26  H    8.483585   6.470951   8.340826   3.945858   2.169503
    27  H    7.540116   3.747892   6.181813   2.570122   2.150904
    28  H    9.933642   6.151000   8.570328   4.890003   3.401338
    29  H   10.643902   8.083411  10.215214   5.714829   3.400418
    30  H   11.274059   7.975934  10.329851   6.085398   3.883089
    31  C    8.027502   7.549023   8.725848   5.189665   4.567956
    32  C   10.710595  10.101121  11.402830   7.688444   6.515573
    33  C    9.162008   8.602879   9.859949   6.160908   5.190010
    34  C    8.392204   7.933726   9.082602   5.682537   5.079766
    35  C    9.748306   9.213884  10.431016   6.925175   6.022093
    36  C   10.418960   9.802092  11.117942   7.330021   6.126071
    37  H    9.167612   8.607986   9.854210   6.191006   5.243785
    38  H    7.732905   7.380872   8.416027   5.325385   5.070822
    39  H   10.166581   9.654695  10.832354   7.482390   6.640159
    40  H   11.294270  10.638246  11.991513   8.139843   6.802790
    41  C   12.156605  11.506143  12.845995   9.093496   7.776012
    42  H   12.826768  12.104518  13.502530   9.630411   8.176167
    43  H   12.389093  12.066955  13.246505   9.725662   8.596584
    44  H   12.511503  11.583961  13.038541   9.198360   7.758843
    45  H    6.806253   6.359278   7.450641   4.119297   3.994893
                   21         22         23         24         25
    21  C    0.000000
    22  C    2.411980   0.000000
    23  C    2.410914   2.414241   0.000000
    24  C    1.393914   2.784112   1.387674   0.000000
    25  C    1.391059   1.390487   2.782176   2.409228   0.000000
    26  H    3.388406   1.087509   3.408565   3.871202   2.138461
    27  H    3.397417   3.396435   1.086128   2.151197   3.868291
    28  H    2.155515   3.871281   2.145446   1.087181   3.395914
    29  H    2.154125   2.145560   3.869154   3.397024   1.087033
    30  H    1.087294   3.396984   3.396210   2.155718   2.152511
    31  C    6.190515   3.905467   5.938121   6.628671   4.894895
    32  C    7.335352   5.447437   7.806641   8.158941   5.948198
    33  C    6.241408   4.253207   6.464958   6.912572   4.908184
    34  C    6.757441   4.444128   6.471614   7.192424   5.447248
    35  C    7.286357   5.168376   7.370025   7.915086   5.928076
    36  C    6.824573   5.017397   7.375714   7.674721   5.450940
    37  H    6.127525   4.346699   6.410637   6.791403   4.888703
    38  H    7.065912   4.701082   6.447296   7.319233   5.847297
    39  H    7.929108   5.855956   7.962337   8.525444   6.611286
    40  H    7.147736   5.609553   7.965583   8.115202   5.822138
    41  C    8.286674   6.626569   9.008295   9.230177   6.933128
    42  H    8.394636   6.936519   9.347637   9.442416   7.070264
    43  H    9.296319   7.521719   9.876414  10.184780   7.930185
    44  H    8.141353   6.607008   8.934249   9.099419   6.838582
    45  H    5.819497   3.754899   5.176759   5.977403   4.795721
                   26         27         28         29         30
    26  H    0.000000
    27  H    4.306254   0.000000
    28  H    4.958376   2.474997   0.000000
    29  H    2.449642   4.955251   4.297742   0.000000
    30  H    4.282097   4.296052   2.485517   2.483636   0.000000
    31  C    2.872051   6.619140   7.704201   4.865714   7.024090
    32  C    4.407847   8.663956   9.229781   5.435972   7.901654
    33  C    3.255687   7.269863   7.975396   4.614524   6.918212
    34  C    3.396219   7.126360   8.271537   5.390282   7.589474
    35  C    4.115021   8.120387   8.993375   5.640544   7.990096
    36  C    4.011391   8.257304   8.734969   4.919399   7.370099
    37  H    3.508076   7.208001   7.809959   4.613502   6.759945
    38  H    3.762486   6.970022   8.369472   5.955576   7.972028
    39  H    4.859455   8.672993   9.584493   6.340273   8.623880
    40  H    4.695985   8.895746   9.139201   5.145531   7.562529
    41  C    5.650941   9.909873  10.272842   6.270017   8.721494
    42  H    6.012970  10.301487  10.460034   6.288278   8.722885
    43  H    6.505866  10.733214  11.240712   7.314895   9.772125
    44  H    5.705387   9.842533  10.113873   6.168445   8.534802
    45  H    3.131699   5.694322   6.957061   5.061322   6.713701
                   31         32         33         34         35
    31  C    0.000000
    32  C    2.841046   0.000000
    33  C    1.399595   2.429219   0.000000
    34  C    1.404268   2.429164   2.396230   0.000000
    35  C    2.431966   1.399118   2.767730   1.387879   0.000000
    36  C    2.431816   1.395772   1.391706   2.768141   2.391271
    37  H    2.152946   3.408466   1.088832   3.387423   3.856480
    38  H    2.160080   3.407627   3.388369   1.089106   2.142996
    39  H    3.411914   2.153176   3.856779   2.143744   1.089106
    40  H    3.409904   2.151100   2.145889   3.856749   3.382618
    41  C    4.346342   1.505372   3.817758   3.805509   2.522049
    42  H    4.859094   2.158564   4.035576   4.585987   3.430054
    43  H    4.842743   2.156357   4.426925   4.174476   2.874727
    44  H    4.845946   2.156738   4.481291   4.129991   2.800589
    45  H    2.169407   4.872406   2.667413   3.443591   4.598640
                   36         37         38         39         40
    36  C    0.000000
    37  H    2.148370   0.000000
    38  H    3.856909   4.295176   0.000000
    39  H    3.381667   4.945558   2.455520   0.000000
    40  H    1.088680   2.460857   4.945512   4.287768   0.000000
    41  C    2.536241   4.683661   4.664452   2.718528   2.745494
    42  H    2.647226   4.708408   5.537753   3.777627   2.400025
    43  H    3.222112   5.310130   4.923105   2.839024   3.448326
    44  H    3.295368   5.386344   4.860511   2.701544   3.566168
    45  H    4.055179   2.420264   3.792391   5.550824   4.727689
                   41         42         43         44         45
    41  C    0.000000
    42  H    1.094429   0.000000
    43  H    1.097333   1.774322   0.000000
    44  H    1.096841   1.776040   1.765177   0.000000
    45  H    6.356439   6.685155   6.893219   6.892559   0.000000
 Stoichiometry    C23H19FN2
 Framework group  C1[X(C23H19FN2)]
 Deg. of freedom   129
 Full point group                 C1      NOp   1
 RotChk:  IX=0 Diff= 5.78D-02
 Largest Abelian subgroup         C1      NOp   1
 Largest concise Abelian subgroup C1      NOp   1
                         Standard orientation:                         
 ---------------------------------------------------------------------
 Center     Atomic      Atomic             Coordinates (Angstroms)
 Number     Number       Type             X           Y           Z
 ---------------------------------------------------------------------
      1          6           0       -1.216097    1.001560    0.413769
      2          6           0       -0.412153   -0.150593    1.003122
      3          1           0        0.544503    0.176022    1.408905
      4          9           0       -1.129781   -0.742358    2.039946
      5          6           0       -0.280469   -1.061262   -0.154920
      6          6           0        0.811165   -1.296566   -1.056689
      7          7           0       -1.289126   -1.813062   -0.565753
      8          1           0       -0.351227   -2.237221   -1.354400
      9          6           0       -2.645824   -1.555785   -0.377026
     10          6           0       -5.400712   -1.270691    0.031309
     11          6           0       -3.169452   -0.304215    0.033552
     12          6           0       -3.526036   -2.620210   -0.636716
     13          6           0       -4.881957   -2.490795   -0.426148
     14          6           0       -4.560696   -0.196466    0.230672
     15          1           0       -3.100795   -3.558143   -0.985085
     16          1           0       -5.544242   -3.331881   -0.613334
     17          1           0       -4.952933    0.765824    0.549443
     18          1           0       -6.467802   -1.163958    0.208937
     19          7           0       -2.447689    0.873820    0.096302
     20          6           0       -0.524056    2.285599    0.161730
     21          6           0        0.744886    4.723922   -0.349034
     22          6           0        0.858548    2.333329   -0.049377
     23          6           0       -1.264890    3.471751    0.104145
     24          6           0       -0.632875    4.682466   -0.141546
     25          6           0        1.485324    3.546959   -0.309583
     26          1           0        1.456932    1.425265   -0.043829
     27          1           0       -2.338484    3.436088    0.264768
     28          1           0       -1.217081    5.598847   -0.171739
     29          1           0        2.558403    3.569024   -0.481787
     30          1           0        1.239456    5.672613   -0.542929
     31          6           0        2.217271   -1.282597   -0.625246
     32          6           0        4.934517   -1.271769    0.204211
     33          6           0        3.240171   -0.881588   -1.492272
     34          6           0        2.587659   -1.697985    0.664030
     35          6           0        3.914719   -1.681497    1.070044
     36          6           0        4.570924   -0.879176   -1.084917
     37          1           0        2.987185   -0.557202   -2.500402
     38          1           0        1.822719   -2.048007    1.355770
     39          1           0        4.168851   -2.002990    2.079108
     40          1           0        5.341436   -0.558397   -1.783942
     41          6           0        6.369839   -1.277299    0.658046
     42          1           0        7.027292   -0.838334   -0.098817
     43          1           0        6.713977   -2.300145    0.856777
     44          1           0        6.489542   -0.709743    1.588965
     45          1           0        0.629173   -0.844291   -2.036684
 ---------------------------------------------------------------------
 Rotational constants (GHZ):           0.2835871           0.1447027           0.1046967
 Leave Link  202 at Sun May 11 04:16:37 2025, MaxMem= 16106127360 cpu:               0.3 elap:               0.0
 (Enter /cm/shared/apps/Gaussian/g16-C01/g16/l301.exe)
 Basis read from rwf:  (5D, 7F)
 No pseudopotential information found on rwf file.
 There are   821 symmetry adapted cartesian basis functions of A   symmetry.
 There are   769 symmetry adapted basis functions of A   symmetry.
   769 basis functions,  1145 primitive gaussians,   821 cartesian basis functions
    90 alpha electrons       90 beta electrons
       nuclear repulsion energy      2164.6857766194 Hartrees.
 IExCor= 4639 DFT=T Ex+Corr=wB97XD ExCW=0 ScaHFX=  1.000000
 ScaDFX=  1.000000  1.000000  1.000000  1.000000 ScalE2=  1.000000  1.000000
 IRadAn=      5 IRanWt=     -1 IRanGd=            0 ICorTp=0 IEmpDi=121
 HFx  wShort=  0.000000 wLong=  0.200000 cFull=  0.222036 cShort=  0.000000 cLong=  0.777964
 DFx  wShort=  0.000000 wLong=  0.200000 cFull=  0.000000 cShort=  0.000000 cLong=  1.000000
 NAtoms=   45 NActive=   45 NUniq=   45 SFac= 1.00D+00 NAtFMM=   60 NAOKFM=F Big=F
 Integral buffers will be    131072 words long.
 Raffenetti 2 integral format.
 Two-electron integral symmetry is turned on.
 R6Disp:  Grimme-D2 Dispersion energy=       -0.0349369406 Hartrees.
 Nuclear repulsion after empirical dispersion term =     2164.6508396789 Hartrees.
 No density basis found on file    724.
 ------------------------------------------------------------------------------
 Polarizable Continuum Model (PCM)
 =================================
 Model                : PCM.
 Atomic radii         : SMD-Coulomb.
 Polarization charges : Total charges.
 Charge compensation  : None.
 Solution method      : Matrix inversion.
 Cavity type          : VdW (van der Waals Surface) (Alpha=1.000).
 Cavity algorithm     : GePol (No added spheres)
                        Default sphere list used, NSphG=   45.
                        Lebedev-Laikov grids with approx.  5.0 points / Ang**2.
                        Smoothing algorithm: York/Karplus (Gamma=1.0000).
                        Polarization charges: spherical gaussians, with
                                              point-specific exponents (IZeta= 3).
                        Self-potential: point-specific (ISelfS= 7).
                        Self-field    : sphere-specific E.n sum rule (ISelfD= 2).
 1st derivatives      : Analytical E(r).r(x)/FMM algorithm (CHGder, D1EAlg=3).
                        Cavity 1st derivative terms included.
 Solvent              : Ethanol, Eps=  24.852000 Eps(inf)=   1.852593
 ------------------------------------------------------------------------------
 GePol: Number of generator spheres                  =      45
 GePol: Total number of spheres                      =      45
 GePol: Number of exposed spheres                    =      45 (100.00%)
 GePol: Number of points                             =    3407
 GePol: Average weight of points                     =       0.11
 GePol: Minimum weight of points                     =   0.30D-10
 GePol: Maximum weight of points                     =    0.21501
 GePol: Number of points with low weight             =     186
 GePol: Fraction of low-weight points (<1% of avg)   =       5.46%
 GePol: Cavity surface area                          =    369.781 Ang**2
 GePol: Cavity volume                                =    355.862 Ang**3
 ------------------------------------------------------------------------------
 Atomic radii for non-electrostatic terms: SMD-CDS.
 ------------------------------------------------------------------------------
 PCM non-electrostatic energy =        -0.0048165896 Hartrees.
 Nuclear repulsion after PCM non-electrostatic terms =     2164.6460230893 Hartrees.
 Leave Link  301 at Sun May 11 04:16:37 2025, MaxMem= 16106127360 cpu:               0.4 elap:               0.1
 (Enter /cm/shared/apps/Gaussian/g16-C01/g16/l302.exe)
 NPDir=0 NMtPBC=     1 NCelOv=     1 NCel=       1 NClECP=     1 NCelD=      1
         NCelK=      1 NCelE2=     1 NClLst=     1 CellRange=     0.0.
 One-electron integrals computed using PRISM.
 One-electron integral symmetry used in STVInt
 NBasis=   769 RedAO= T EigKep=  1.06D-06  NBF=   769
 NBsUse=   763 1.00D-06 EigRej=  8.65D-07 NBFU=   763
 Precomputing XC quadrature grid using
 IXCGrd= 4 IRadAn=           5 IRanWt=          -1 IRanGd=           0 AccXCQ= 0.00D+00.
 Generated NRdTot=       0 NPtTot=           0 NUsed=           0 NTot=          32
 NSgBfM=   813   812   812   812   813 MxSgAt=    45 MxSgA2=    45.
 Leave Link  302 at Sun May 11 04:16:40 2025, MaxMem= 16106127360 cpu:              36.1 elap:               2.5
 (Enter /cm/shared/apps/Gaussian/g16-C01/g16/l303.exe)
 DipDrv:  MaxL=1.
 Leave Link  303 at Sun May 11 04:16:40 2025, MaxMem= 16106127360 cpu:               0.9 elap:               0.2
 (Enter /cm/shared/apps/Gaussian/g16-C01/g16/l401.exe)
 Initial guess from the checkpoint file:  "5_to_9_TS.chk"
 B after Tr=    -0.000000    0.000000   -0.000000
         Rot=    0.999793   -0.005700   -0.000149    0.019519 Ang=  -2.33 deg.
 Guess basis will be translated and rotated to current coordinates.
 JPrj=2 DoOrth=T DoCkMO=T.
 Generating alternative initial guess.
 ExpMin= 2.65D-02 ExpMax= 2.93D+03 ExpMxC= 4.41D+02 IAcc=3 IRadAn=         5 AccDes= 0.00D+00
 Harris functional with IExCor= 4639 and IRadAn=       5 diagonalized for initial guess.
 HarFok:  IExCor= 4639 AccDes= 0.00D+00 IRadAn=         5 IDoV= 1 UseB2=F ITyADJ=14
 ICtDFT=  3500011 ScaDFX=  1.000000  1.000000  1.000000  1.000000
 FoFCou: FMM=F IPFlag=           0 FMFlag=      100000 FMFlg1=           0
         NFxFlg=           0 DoJE=T BraDBF=F KetDBF=T FulRan=T
         wScrn=  0.000000 ICntrl=       500 IOpCl=  0 I1Cent=   200000004 NGrid=           0
         NMat0=    1 NMatS0=      1 NMatT0=    0 NMatD0=    1 NMtDS0=    0 NMtDT0=    0
 Petite list used in FoFCou.
 Harris En= -1048.65228888837    
 Leave Link  401 at Sun May 11 04:16:50 2025, MaxMem= 16106127360 cpu:             262.7 elap:               9.7
 (Enter /cm/shared/apps/Gaussian/g16-C01/g16/l502.exe)
 Integral symmetry usage will be decided dynamically.
 Closed shell SCF:
 Using DIIS extrapolation, IDIIS=  1040.
 NGot= 16106127360 LenX= 16104737818 LenY= 16104062956
 Requested convergence on RMS density matrix=1.00D-08 within 128 cycles.
 Requested convergence on MAX density matrix=1.00D-06.
 Requested convergence on             energy=1.00D-06.
 No special actions if energy rises.
 Fock matrices will be formed incrementally for  20 cycles.

 Cycle   1  Pass 1  IDiag  1:
 FoFJK:  IHMeth= 1 ICntrl=       0 DoSepK=T KAlg= 0 I1Cent=           0 FoldK=F
 IRaf=         1 NMat=       1 IRICut=       1 DoRegI=T DoRafI=F ISym2E= 0 IDoP0=0 IntGTp=1.
 FoFCou: FMM=F IPFlag=           0 FMFlag=      100000 FMFlg1=           0
         NFxFlg=           0 DoJE=T BraDBF=F KetDBF=F FulRan=T
         wScrn=  0.000000 ICntrl=       500 IOpCl=  0 I1Cent=           0 NGrid=           0
         NMat0=    1 NMatS0=      1 NMatT0=    0 NMatD0=    1 NMtDS0=    0 NMtDT0=    0
 Symmetry not used in FoFCou.
 Inv3:  Mode=1 IEnd=    34822947.
 Iteration    1 A*A^-1 deviation from unit magnitude is 6.88D-15 for   3403.
 Iteration    1 A*A^-1 deviation from orthogonality  is 2.40D-15 for   3396   3343.
 Iteration    1 A^-1*A deviation from unit magnitude is 7.11D-15 for   3403.
 Iteration    1 A^-1*A deviation from orthogonality  is 1.88D-12 for   1571   1542.
 E= -1096.46071699715    
 DIIS: error= 2.04D-02 at cycle   1 NSaved=   1.
 NSaved= 1 IEnMin= 1 EnMin= -1096.46071699715     IErMin= 1 ErrMin= 2.04D-02
 ErrMax= 2.04D-02  0.00D+00 EMaxC= 1.00D-01 BMatC= 1.54D-01 BMatP= 1.54D-01
 IDIUse=3 WtCom= 7.96D-01 WtEn= 2.04D-01
 Coeff-Com:  0.100D+01
 Coeff-En:   0.100D+01
 Coeff:      0.100D+01
 Recover alternate guess density for next cycle.
 RMSDP=8.16D-02 MaxDP=1.03D+01              OVMax= 0.00D+00

 Cycle   2  Pass 1  IDiag  1:
 RMSU=  7.65D-02    CP:  1.40D+00
 E= -1096.33411306929     Delta-E=        0.126603927860 Rises=F Damp=F
 Switch densities from cycles 1 and 2 for lowest energy.
 DIIS: error= 1.52D-02 at cycle   2 NSaved=   2.
 NSaved= 2 IEnMin= 1 EnMin= -1096.46071699715     IErMin= 2 ErrMin= 1.52D-02
 ErrMax= 1.52D-02  0.00D+00 EMaxC= 1.00D+00 BMatC= 5.49D-01 BMatP= 1.54D-01
 IDIUse=1 WtCom= 1.00D+00 WtEn= 0.00D+00
 Coeff-Com:  0.790D+00 0.210D+00
 Coeff:      0.790D+00 0.210D+00
 Gap=     0.259 Goal=   None    Shift=    0.000
 RMSDP=4.39D-02 MaxDP=3.74D+00 DE= 1.27D-01 OVMax= 1.33D-01

 Cycle   3  Pass 1  IDiag  1:
 RMSU=  1.27D-02    CP:  9.27D-01  5.45D-01
 E= -1096.60354386241     Delta-E=       -0.269430793128 Rises=F Damp=F
 DIIS: error= 2.15D-03 at cycle   3 NSaved=   3.
 NSaved= 3 IEnMin= 3 EnMin= -1096.60354386241     IErMin= 3 ErrMin= 2.15D-03
 ErrMax= 2.15D-03  0.00D+00 EMaxC= 1.00D+00 BMatC= 2.00D-02 BMatP= 1.54D-01
 IDIUse=1 WtCom= 1.00D+00 WtEn= 0.00D+00
 Coeff-Com:  0.133D-01 0.118D+00 0.868D+00
 Coeff:      0.133D-01 0.118D+00 0.868D+00
 Gap=     0.257 Goal=   None    Shift=    0.000
 RMSDP=6.44D-03 MaxDP=5.11D-01 DE=-2.69D-01 OVMax= 3.04D-02

 Cycle   4  Pass 1  IDiag  1:
 RMSU=  3.19D-03    CP:  9.42D-01  6.17D-01  1.01D+00
 E= -1096.61750591792     Delta-E=       -0.013962055506 Rises=F Damp=F
 DIIS: error= 1.05D-03 at cycle   4 NSaved=   4.
 NSaved= 4 IEnMin= 4 EnMin= -1096.61750591792     IErMin= 4 ErrMin= 1.05D-03
 ErrMax= 1.05D-03  0.00D+00 EMaxC= 1.00D+00 BMatC= 5.15D-03 BMatP= 2.00D-02
 IDIUse=1 WtCom= 1.00D+00 WtEn= 0.00D+00
 Coeff-Com: -0.260D-01 0.193D-02 0.341D+00 0.683D+00
 Coeff:     -0.260D-01 0.193D-02 0.341D+00 0.683D+00
 Gap=     0.257 Goal=   None    Shift=    0.000
 RMSDP=1.44D-03 MaxDP=2.02D-01 DE=-1.40D-02 OVMax= 1.17D-02

 Cycle   5  Pass 1  IDiag  1:
 RMSU=  1.02D-03    CP:  9.29D-01  6.17D-01  1.04D+00  9.11D-01
 E= -1096.62128269930     Delta-E=       -0.003776781378 Rises=F Damp=F
 DIIS: error= 3.21D-04 at cycle   5 NSaved=   5.
 NSaved= 5 IEnMin= 5 EnMin= -1096.62128269930     IErMin= 5 ErrMin= 3.21D-04
 ErrMax= 3.21D-04  0.00D+00 EMaxC= 1.00D+00 BMatC= 3.04D-04 BMatP= 5.15D-03
 IDIUse=1 WtCom= 1.00D+00 WtEn= 0.00D+00
 Coeff-Com: -0.117D-01-0.410D-02 0.102D+00 0.291D+00 0.623D+00
 Coeff:     -0.117D-01-0.410D-02 0.102D+00 0.291D+00 0.623D+00
 Gap=     0.256 Goal=   None    Shift=    0.000
 RMSDP=4.33D-04 MaxDP=4.69D-02 DE=-3.78D-03 OVMax= 4.00D-03

 Cycle   6  Pass 1  IDiag  1:
 RMSU=  3.67D-04    CP:  9.27D-01  6.15D-01  1.04D+00  9.30D-01  9.84D-01
 E= -1096.62159969375     Delta-E=       -0.000316994451 Rises=F Damp=F
 DIIS: error= 7.67D-05 at cycle   6 NSaved=   6.
 NSaved= 6 IEnMin= 6 EnMin= -1096.62159969375     IErMin= 6 ErrMin= 7.67D-05
 ErrMax= 7.67D-05  0.00D+00 EMaxC= 1.00D+00 BMatC= 2.79D-05 BMatP= 3.04D-04
 IDIUse=1 WtCom= 1.00D+00 WtEn= 0.00D+00
 Coeff-Com:  0.947D-03-0.361D-03-0.419D-01-0.585D-01 0.164D+00 0.936D+00
 Coeff:      0.947D-03-0.361D-03-0.419D-01-0.585D-01 0.164D+00 0.936D+00
 Gap=     0.256 Goal=   None    Shift=    0.000
 RMSDP=2.14D-04 MaxDP=3.28D-02 DE=-3.17D-04 OVMax= 3.11D-03

 Cycle   7  Pass 1  IDiag  1:
 RMSU=  1.64D-04    CP:  9.27D-01  6.15D-01  1.05D+00  9.48D-01  1.09D+00
                    CP:  1.05D+00
 E= -1096.62165189862     Delta-E=       -0.000052204869 Rises=F Damp=F
 DIIS: error= 3.30D-05 at cycle   7 NSaved=   7.
 NSaved= 7 IEnMin= 7 EnMin= -1096.62165189862     IErMin= 7 ErrMin= 3.30D-05
 ErrMax= 3.30D-05  0.00D+00 EMaxC= 1.00D+00 BMatC= 4.45D-06 BMatP= 2.79D-05
 IDIUse=1 WtCom= 1.00D+00 WtEn= 0.00D+00
 Coeff-Com:  0.123D-02 0.303D-03-0.268D-01-0.497D-01 0.198D-01 0.408D+00
 Coeff-Com:  0.648D+00
 Coeff:      0.123D-02 0.303D-03-0.268D-01-0.497D-01 0.198D-01 0.408D+00
 Coeff:      0.648D+00
 Gap=     0.256 Goal=   None    Shift=    0.000
 RMSDP=6.30D-05 MaxDP=7.49D-03 DE=-5.22D-05 OVMax= 1.00D-03

 Cycle   8  Pass 1  IDiag  1:
 RMSU=  3.89D-05    CP:  9.26D-01  6.15D-01  1.04D+00  9.52D-01  1.11D+00
                    CP:  1.11D+00  1.11D+00
 E= -1096.62165817380     Delta-E=       -0.000006275184 Rises=F Damp=F
 DIIS: error= 1.20D-05 at cycle   8 NSaved=   8.
 NSaved= 8 IEnMin= 8 EnMin= -1096.62165817380     IErMin= 8 ErrMin= 1.20D-05
 ErrMax= 1.20D-05  0.00D+00 EMaxC= 1.00D+00 BMatC= 3.49D-07 BMatP= 4.45D-06
 IDIUse=1 WtCom= 1.00D+00 WtEn= 0.00D+00
 Coeff-Com:  0.217D-03 0.700D-04-0.440D-03-0.341D-02-0.173D-01-0.372D-01
 Coeff-Com:  0.131D+00 0.927D+00
 Coeff:      0.217D-03 0.700D-04-0.440D-03-0.341D-02-0.173D-01-0.372D-01
 Coeff:      0.131D+00 0.927D+00
 Gap=     0.256 Goal=   None    Shift=    0.000
 RMSDP=4.22D-05 MaxDP=5.17D-03 DE=-6.28D-06 OVMax= 7.70D-04

 Cycle   9  Pass 1  IDiag  1:
 RMSU=  2.09D-05    CP:  9.26D-01  6.15D-01  1.04D+00  9.52D-01  1.12D+00
                    CP:  1.16D+00  1.21D+00  1.37D+00
 E= -1096.62165931822     Delta-E=       -0.000001144422 Rises=F Damp=F
 DIIS: error= 6.14D-06 at cycle   9 NSaved=   9.
 NSaved= 9 IEnMin= 9 EnMin= -1096.62165931822     IErMin= 9 ErrMin= 6.14D-06
 ErrMax= 6.14D-06  0.00D+00 EMaxC= 1.00D+00 BMatC= 9.77D-08 BMatP= 3.49D-07
 IDIUse=1 WtCom= 1.00D+00 WtEn= 0.00D+00
 Coeff-Com: -0.140D-03-0.359D-04 0.509D-02 0.813D-02-0.108D-01-0.940D-01
 Coeff-Com: -0.719D-01 0.373D+00 0.791D+00
 Coeff:     -0.140D-03-0.359D-04 0.509D-02 0.813D-02-0.108D-01-0.940D-01
 Coeff:     -0.719D-01 0.373D+00 0.791D+00
 Gap=     0.256 Goal=   None    Shift=    0.000
 RMSDP=1.47D-05 MaxDP=1.98D-03 DE=-1.14D-06 OVMax= 4.37D-04

 Cycle  10  Pass 1  IDiag  1:
 RMSU=  9.56D-06    CP:  9.26D-01  6.15D-01  1.04D+00  9.52D-01  1.12D+00
                    CP:  1.16D+00  1.27D+00  1.46D+00  1.14D+00
 E= -1096.62165960620     Delta-E=       -0.000000287973 Rises=F Damp=F
 DIIS: error= 2.54D-06 at cycle  10 NSaved=  10.
 NSaved=10 IEnMin=10 EnMin= -1096.62165960620     IErMin=10 ErrMin= 2.54D-06
 ErrMax= 2.54D-06  0.00D+00 EMaxC= 1.00D+00 BMatC= 9.88D-09 BMatP= 9.77D-08
 IDIUse=1 WtCom= 1.00D+00 WtEn= 0.00D+00
 Coeff-Com: -0.332D-04-0.911D-05 0.302D-03 0.682D-03 0.193D-02 0.235D-03
 Coeff-Com: -0.196D-01-0.110D+00 0.864D-01 0.104D+01
 Coeff:     -0.332D-04-0.911D-05 0.302D-03 0.682D-03 0.193D-02 0.235D-03
 Coeff:     -0.196D-01-0.110D+00 0.864D-01 0.104D+01
 Gap=     0.256 Goal=   None    Shift=    0.000
 RMSDP=6.77D-06 MaxDP=7.05D-04 DE=-2.88D-07 OVMax= 2.21D-04

 Cycle  11  Pass 1  IDiag  1:
 RMSU=  2.72D-06    CP:  9.26D-01  6.15D-01  1.05D+00  9.52D-01  1.12D+00
                    CP:  1.17D+00  1.28D+00  1.50D+00  1.32D+00  1.32D+00
 E= -1096.62165965870     Delta-E=       -0.000000052499 Rises=F Damp=F
 DIIS: error= 1.01D-06 at cycle  11 NSaved=  11.
 NSaved=11 IEnMin=11 EnMin= -1096.62165965870     IErMin=11 ErrMin= 1.01D-06
 ErrMax= 1.01D-06  0.00D+00 EMaxC= 1.00D+00 BMatC= 2.45D-09 BMatP= 9.88D-09
 IDIUse=1 WtCom= 1.00D+00 WtEn= 0.00D+00
 Coeff-Com:  0.168D-04 0.334D-05-0.889D-03-0.140D-02 0.277D-02 0.186D-01
 Coeff-Com:  0.767D-02-0.115D+00-0.117D+00 0.365D+00 0.841D+00
 Coeff:      0.168D-04 0.334D-05-0.889D-03-0.140D-02 0.277D-02 0.186D-01
 Coeff:      0.767D-02-0.115D+00-0.117D+00 0.365D+00 0.841D+00
 Gap=     0.256 Goal=   None    Shift=    0.000
 RMSDP=2.84D-06 MaxDP=2.52D-04 DE=-5.25D-08 OVMax= 1.03D-04

 Cycle  12  Pass 1  IDiag  1:
 RMSU=  1.32D-06    CP:  9.26D-01  6.15D-01  1.05D+00  9.52D-01  1.12D+00
                    CP:  1.17D+00  1.28D+00  1.51D+00  1.38D+00  1.49D+00
                    CP:  1.23D+00
 E= -1096.62165966918     Delta-E=       -0.000000010480 Rises=F Damp=F
 DIIS: error= 4.00D-07 at cycle  12 NSaved=  12.
 NSaved=12 IEnMin=12 EnMin= -1096.62165966918     IErMin=12 ErrMin= 4.00D-07
 ErrMax= 4.00D-07  0.00D+00 EMaxC= 1.00D+00 BMatC= 4.91D-10 BMatP= 2.45D-09
 IDIUse=1 WtCom= 1.00D+00 WtEn= 0.00D+00
 Coeff-Com:  0.121D-04 0.344D-05-0.419D-03-0.718D-03 0.807D-03 0.765D-02
 Coeff-Com:  0.667D-02-0.320D-01-0.611D-01-0.286D-01 0.333D+00 0.775D+00
 Coeff:      0.121D-04 0.344D-05-0.419D-03-0.718D-03 0.807D-03 0.765D-02
 Coeff:      0.667D-02-0.320D-01-0.611D-01-0.286D-01 0.333D+00 0.775D+00
 Gap=     0.256 Goal=   None    Shift=    0.000
 RMSDP=1.26D-06 MaxDP=1.03D-04 DE=-1.05D-08 OVMax= 4.06D-05

 Cycle  13  Pass 1  IDiag  1:
 RMSU=  5.85D-07    CP:  9.26D-01  6.15D-01  1.05D+00  9.52D-01  1.12D+00
                    CP:  1.17D+00  1.28D+00  1.51D+00  1.40D+00  1.56D+00
                    CP:  1.36D+00  1.29D+00
 E= -1096.62165967051     Delta-E=       -0.000000001337 Rises=F Damp=F
 DIIS: error= 1.80D-07 at cycle  13 NSaved=  13.
 NSaved=13 IEnMin=13 EnMin= -1096.62165967051     IErMin=13 ErrMin= 1.80D-07
 ErrMax= 1.80D-07  0.00D+00 EMaxC= 1.00D+00 BMatC= 8.19D-11 BMatP= 4.91D-10
 IDIUse=1 WtCom= 1.00D+00 WtEn= 0.00D+00
 Coeff-Com:  0.109D-05 0.240D-06 0.320D-04 0.179D-04-0.264D-03-0.102D-02
 Coeff-Com:  0.111D-02 0.105D-01 0.523D-02-0.789D-01-0.553D-01 0.232D+00
 Coeff-Com:  0.886D+00
 Coeff:      0.109D-05 0.240D-06 0.320D-04 0.179D-04-0.264D-03-0.102D-02
 Coeff:      0.111D-02 0.105D-01 0.523D-02-0.789D-01-0.553D-01 0.232D+00
 Coeff:      0.886D+00
 Gap=     0.256 Goal=   None    Shift=    0.000
 RMSDP=5.13D-07 MaxDP=3.60D-05 DE=-1.34D-09 OVMax= 1.82D-05

 Cycle  14  Pass 1  IDiag  1:
 RMSU=  2.25D-07    CP:  9.26D-01  6.15D-01  1.05D+00  9.52D-01  1.12D+00
                    CP:  1.17D+00  1.28D+00  1.51D+00  1.40D+00  1.59D+00
                    CP:  1.41D+00  1.48D+00  1.42D+00
 E= -1096.62165967094     Delta-E=       -0.000000000424 Rises=F Damp=F
 DIIS: error= 1.15D-07 at cycle  14 NSaved=  14.
 NSaved=14 IEnMin=14 EnMin= -1096.62165967094     IErMin=14 ErrMin= 1.15D-07
 ErrMax= 1.15D-07  0.00D+00 EMaxC= 1.00D+00 BMatC= 1.85D-11 BMatP= 8.19D-11
 IDIUse=1 WtCom= 1.00D+00 WtEn= 0.00D+00
 Coeff-Com: -0.255D-05-0.712D-06 0.113D-03 0.173D-03-0.304D-03-0.223D-02
 Coeff-Com: -0.960D-03 0.114D-01 0.181D-01-0.238D-01-0.990D-01-0.886D-01
 Coeff-Com:  0.331D+00 0.854D+00
 Coeff:     -0.255D-05-0.712D-06 0.113D-03 0.173D-03-0.304D-03-0.223D-02
 Coeff:     -0.960D-03 0.114D-01 0.181D-01-0.238D-01-0.990D-01-0.886D-01
 Coeff:      0.331D+00 0.854D+00
 Gap=     0.256 Goal=   None    Shift=    0.000
 RMSDP=2.44D-07 MaxDP=2.19D-05 DE=-4.24D-10 OVMax= 8.69D-06

 Cycle  15  Pass 1  IDiag  1:
 RMSU=  1.11D-07    CP:  9.26D-01  6.15D-01  1.05D+00  9.52D-01  1.12D+00
                    CP:  1.17D+00  1.28D+00  1.51D+00  1.41D+00  1.59D+00
                    CP:  1.43D+00  1.56D+00  1.66D+00  1.46D+00
 E= -1096.62165967111     Delta-E=       -0.000000000178 Rises=F Damp=F
 DIIS: error= 3.94D-08 at cycle  15 NSaved=  15.
 NSaved=15 IEnMin=15 EnMin= -1096.62165967111     IErMin=15 ErrMin= 3.94D-08
 ErrMax= 3.94D-08  0.00D+00 EMaxC= 1.00D+00 BMatC= 1.89D-12 BMatP= 1.85D-11
 IDIUse=1 WtCom= 1.00D+00 WtEn= 0.00D+00
 Coeff-Com: -0.465D-06-0.103D-06 0.881D-05 0.152D-04-0.185D-05-0.108D-03
 Coeff-Com: -0.198D-03-0.451D-03 0.166D-02 0.736D-02-0.381D-02-0.396D-01
 Coeff-Com: -0.950D-01 0.113D+00 0.102D+01
 Coeff:     -0.465D-06-0.103D-06 0.881D-05 0.152D-04-0.185D-05-0.108D-03
 Coeff:     -0.198D-03-0.451D-03 0.166D-02 0.736D-02-0.381D-02-0.396D-01
 Coeff:     -0.950D-01 0.113D+00 0.102D+01
 Gap=     0.256 Goal=   None    Shift=    0.000
 RMSDP=1.14D-07 MaxDP=1.16D-05 DE=-1.78D-10 OVMax= 3.66D-06

 Cycle  16  Pass 1  IDiag  1:
 RMSU=  3.93D-08    CP:  9.26D-01  6.15D-01  1.05D+00  9.52D-01  1.12D+00
                    CP:  1.17D+00  1.28D+00  1.51D+00  1.41D+00  1.59D+00
                    CP:  1.43D+00  1.59D+00  1.77D+00  1.69D+00  1.37D+00
 E= -1096.62165967147     Delta-E=       -0.000000000359 Rises=F Damp=F
 DIIS: error= 1.32D-08 at cycle  16 NSaved=  16.
 NSaved=16 IEnMin=16 EnMin= -1096.62165967147     IErMin=16 ErrMin= 1.32D-08
 ErrMax= 1.32D-08  0.00D+00 EMaxC= 1.00D+00 BMatC= 4.12D-13 BMatP= 1.89D-12
 IDIUse=1 WtCom= 1.00D+00 WtEn= 0.00D+00
 Coeff-Com:  0.260D-06 0.844D-07-0.155D-04-0.241D-04 0.484D-04 0.331D-03
 Coeff-Com:  0.107D-03-0.206D-02-0.233D-02 0.626D-02 0.148D-01 0.232D-02
 Coeff-Com: -0.879D-01-0.110D+00 0.335D+00 0.844D+00
 Coeff:      0.260D-06 0.844D-07-0.155D-04-0.241D-04 0.484D-04 0.331D-03
 Coeff:      0.107D-03-0.206D-02-0.233D-02 0.626D-02 0.148D-01 0.232D-02
 Coeff:     -0.879D-01-0.110D+00 0.335D+00 0.844D+00
 Gap=     0.256 Goal=   None    Shift=    0.000
 RMSDP=4.56D-08 MaxDP=4.31D-06 DE=-3.59D-10 OVMax= 1.22D-06

 Cycle  17  Pass 1  IDiag  1:
 RMSU=  1.63D-08    CP:  9.26D-01  6.15D-01  1.05D+00  9.52D-01  1.12D+00
                    CP:  1.17D+00  1.28D+00  1.51D+00  1.41D+00  1.59D+00
                    CP:  1.43D+00  1.60D+00  1.81D+00  1.78D+00  1.55D+00
                    CP:  1.35D+00
 E= -1096.62165967110     Delta-E=        0.000000000369 Rises=F Damp=F
 DIIS: error= 4.12D-09 at cycle  17 NSaved=  17.
 NSaved=17 IEnMin=16 EnMin= -1096.62165967147     IErMin=17 ErrMin= 4.12D-09
 ErrMax= 4.12D-09  0.00D+00 EMaxC= 1.00D+00 BMatC= 3.60D-14 BMatP= 4.12D-13
 IDIUse=1 WtCom= 1.00D+00 WtEn= 0.00D+00
 Coeff-Com:  0.118D-06 0.369D-07-0.462D-05-0.769D-05 0.107D-04 0.876D-04
 Coeff-Com:  0.561D-04-0.397D-03-0.711D-03 0.343D-03 0.365D-02 0.631D-02
 Coeff-Com: -0.524D-02-0.411D-01-0.616D-01 0.172D+00 0.927D+00
 Coeff:      0.118D-06 0.369D-07-0.462D-05-0.769D-05 0.107D-04 0.876D-04
 Coeff:      0.561D-04-0.397D-03-0.711D-03 0.343D-03 0.365D-02 0.631D-02
 Coeff:     -0.524D-02-0.411D-01-0.616D-01 0.172D+00 0.927D+00
 Gap=     0.256 Goal=   None    Shift=    0.000
 RMSDP=1.64D-08 MaxDP=1.36D-06 DE= 3.69D-10 OVMax= 3.63D-07

 Cycle  18  Pass 1  IDiag  1:
 RMSU=  7.57D-09    CP:  9.26D-01  6.15D-01  1.05D+00  9.52D-01  1.12D+00
                    CP:  1.17D+00  1.28D+00  1.51D+00  1.41D+00  1.59D+00
                    CP:  1.43D+00  1.60D+00  1.81D+00  1.79D+00  1.60D+00
                    CP:  1.58D+00  1.26D+00
 E= -1096.62165967122     Delta-E=       -0.000000000112 Rises=F Damp=F
 DIIS: error= 1.74D-09 at cycle  18 NSaved=  18.
 NSaved=18 IEnMin=16 EnMin= -1096.62165967147     IErMin=18 ErrMin= 1.74D-09
 ErrMax= 1.74D-09  0.00D+00 EMaxC= 1.00D+00 BMatC= 5.66D-15 BMatP= 3.60D-14
 IDIUse=1 WtCom= 1.00D+00 WtEn= 0.00D+00
 Coeff-Com:  0.790D-09 0.651D-09 0.611D-06 0.780D-06-0.291D-05-0.164D-04
 Coeff-Com:  0.326D-05 0.137D-03 0.924D-04-0.689D-03-0.813D-03 0.148D-02
 Coeff-Com:  0.957D-02 0.135D-02-0.559D-01-0.578D-01 0.241D+00 0.861D+00
 Coeff:      0.790D-09 0.651D-09 0.611D-06 0.780D-06-0.291D-05-0.164D-04
 Coeff:      0.326D-05 0.137D-03 0.924D-04-0.689D-03-0.813D-03 0.148D-02
 Coeff:      0.957D-02 0.135D-02-0.559D-01-0.578D-01 0.241D+00 0.861D+00
 Gap=     0.256 Goal=   None    Shift=    0.000
 RMSDP=9.41D-09 MaxDP=6.19D-07 DE=-1.12D-10 OVMax= 8.67D-08

 Error on total polarization charges =  0.06776
 SCF Done:  E(RwB97XD) =  -1096.62165967     A.U. after   18 cycles
            NFock= 18  Conv=0.94D-08     -V/T= 2.0050
 KE= 1.091170913569D+03 PE=-6.881164609088D+03 EE= 2.528726012758D+03
 SMD-CDS (non-electrostatic) energy       (kcal/mol) =      -3.02
 (included in total energy above)
 Leave Link  502 at Sun May 11 04:34:18 2025, MaxMem= 16106127360 cpu:           39915.2 elap:            1047.8
 (Enter /cm/shared/apps/Gaussian/g16-C01/g16/l701.exe)
 ... and contract with generalized density number  0.
 Compute integral first derivatives.
 R6Disp: Adding Grimme-D2 dispersion energy 1st derivatives to the gradient.
 D1PCM: PCM CHGder 1st derivatives, ID1Alg=3 FixD1E=F DoIter=F DoCFld=F I1PDM=0.
 GePol: Maximum number of non-zero 1st derivatives   =     251
 Leave Link  701 at Sun May 11 04:34:22 2025, MaxMem= 16106127360 cpu:             150.1 elap:               4.7
 (Enter /cm/shared/apps/Gaussian/g16-C01/g16/l702.exe)
 L702 exits ... SP integral derivatives will be done elsewhere.
 Leave Link  702 at Sun May 11 04:34:22 2025, MaxMem= 16106127360 cpu:               0.4 elap:               0.0
 (Enter /cm/shared/apps/Gaussian/g16-C01/g16/l703.exe)
 Integral derivatives from FoFJK, PRISM(SPDF).
 Compute integral first derivatives, UseDBF=F ICtDFT=           0.
 Calling FoFJK, ICntrl=      2127 FMM=F ISym2X=0 I1Cent= 0 IOpClX= 0 NMat=1 NMatS=1 NMatT=0.
 FoFJK:  IHMeth= 1 ICntrl=    2127 DoSepK=T KAlg= 0 I1Cent=           0 FoldK=F
 IRaf=         1 NMat=       1 IRICut=       1 DoRegI=T DoRafI=F ISym2E= 0 IDoP0=0 IntGTp=1.
 FoFCou: FMM=F IPFlag=           0 FMFlag=      100000 FMFlg1=         800
         NFxFlg=           0 DoJE=F BraDBF=F KetDBF=F FulRan=T
         wScrn=  0.000000 ICntrl=      2527 IOpCl=  0 I1Cent=           0 NGrid=           0
         NMat0=    1 NMatS0=      1 NMatT0=    0 NMatD0=    1 NMtDS0=    0 NMtDT0=    0
 Symmetry not used in FoFCou.
 Leave Link  703 at Sun May 11 04:38:29 2025, MaxMem= 16106127360 cpu:            9797.9 elap:             246.9
 (Enter /cm/shared/apps/Gaussian/g16-C01/g16/l716.exe)
 Dipole        = 2.61130898D-01 8.06449744D-01-2.02008248D-01
 ***** Axes restored to original set *****
 -------------------------------------------------------------------
 Center     Atomic                   Forces (Hartrees/Bohr)
 Number     Number              X              Y              Z
 -------------------------------------------------------------------
      1        6           0.000439571   -0.000882822   -0.001136500
      2        6          -0.002026580    0.002312926    0.002358867
      3        1           0.001115222   -0.000181161   -0.000147623
      4        9          -0.000499078    0.000258410   -0.000650755
      5        6           0.004837147   -0.004991416    0.000776047
      6        6          -0.003495080   -0.000586850    0.000080521
      7        7           0.002015023    0.000067953    0.001757824
      8        1          -0.000075277    0.004048973   -0.002130534
      9        6          -0.000810430    0.000946385   -0.001318746
     10        6           0.000074618    0.000065716   -0.000390362
     11        6           0.002299852    0.001730882    0.000033362
     12        6          -0.000092608   -0.000593828   -0.000494351
     13        6          -0.000114316    0.000147232    0.000149038
     14        6           0.000251416   -0.000641846   -0.000397995
     15        1           0.000434117    0.000018386    0.000003179
     16        1           0.000309087    0.000333673   -0.000015555
     17        1          -0.000439797    0.000426867    0.000590288
     18        1          -0.000260233    0.000309284   -0.000216820
     19        7          -0.001847531   -0.001230705    0.001400220
     20        6          -0.001629940   -0.000460951    0.000160889
     21        6           0.000147566   -0.000090106    0.000059263
     22        6          -0.000018905    0.000490150   -0.000071010
     23        6           0.000399649   -0.000176314   -0.000125479
     24        6          -0.000052751    0.000156913    0.000186323
     25        6          -0.000036273   -0.000177616    0.000129681
     26        1           0.000046474   -0.000446354   -0.000090542
     27        1          -0.000361413    0.000302525   -0.000267476
     28        1          -0.000426163    0.000137219   -0.000064399
     29        1           0.000173967   -0.000305008    0.000231067
     30        1          -0.000271544   -0.000176989    0.000308921
     31        6           0.001552175    0.000012186   -0.001342278
     32        6           0.000316378   -0.000695475   -0.000907027
     33        6          -0.000743949   -0.000239351    0.000308159
     34        6          -0.000127016    0.000498324    0.000304610
     35        6          -0.000487932   -0.000285549    0.000255960
     36        6          -0.000079903    0.000118523    0.000143786
     37        1          -0.000001400    0.000196225    0.000387185
     38        1           0.000233929   -0.000145957   -0.000529145
     39        1           0.000029117   -0.000131448   -0.000394906
     40        1           0.000056276   -0.000164509    0.000451108
     41        6          -0.000238655    0.000754189   -0.000154581
     42        1           0.000084048   -0.000460872    0.000482310
     43        1           0.000443229   -0.000268572    0.000112545
     44        1          -0.000254111   -0.000394502    0.000040164
     45        1          -0.000867977    0.000395256    0.000134767
 -------------------------------------------------------------------
 Cartesian Forces:  Max     0.004991416 RMS     0.001037526
 Leave Link  716 at Sun May 11 04:38:29 2025, MaxMem= 16106127360 cpu:               0.4 elap:               0.0
 (Enter /cm/shared/apps/Gaussian/g16-C01/g16/l103.exe)

 GradGradGradGradGradGradGradGradGradGradGradGradGradGradGradGradGradGrad
 Berny optimization.
 FormGI is forming the generalized inverse of G from B-inverse, IUseBI=4.
 GSVD:  received Info=                   1 from GESDD.
 Internal  Forces:  Max     0.006317412 RMS     0.000909036
 Search for a saddle point.
 Step number   2 out of a maximum of  251
 All quantities printed in internal units (Hartrees-Bohrs-Radians)
 Swapping is turned off.
 Update second derivatives using D2CorX and points    1    2
 ITU=  0  0
     Eigenvalues ---   -0.29264  -0.00222   0.00237   0.00536   0.00656
     Eigenvalues ---    0.01160   0.01319   0.01327   0.01492   0.01535
     Eigenvalues ---    0.01642   0.01673   0.01739   0.01758   0.01761
     Eigenvalues ---    0.01771   0.01796   0.01824   0.01991   0.02061
     Eigenvalues ---    0.02188   0.02292   0.02330   0.02419   0.02438
     Eigenvalues ---    0.02448   0.02499   0.02526   0.02595   0.02650
     Eigenvalues ---    0.02678   0.02701   0.02758   0.02792   0.02854
     Eigenvalues ---    0.02884   0.02909   0.03451   0.04212   0.05626
     Eigenvalues ---    0.05801   0.05835   0.07670   0.10243   0.10571
     Eigenvalues ---    0.10869   0.10894   0.11284   0.11288   0.11542
     Eigenvalues ---    0.11637   0.11896   0.12009   0.12056   0.12215
     Eigenvalues ---    0.12259   0.12297   0.12426   0.12806   0.12860
     Eigenvalues ---    0.13369   0.14655   0.14770   0.16765   0.18184
     Eigenvalues ---    0.18416   0.18609   0.19211   0.19259   0.19401
     Eigenvalues ---    0.19539   0.19635   0.19811   0.20060   0.20382
     Eigenvalues ---    0.20469   0.20663   0.20865   0.22879   0.23316
     Eigenvalues ---    0.23949   0.25882   0.27472   0.28789   0.30455
     Eigenvalues ---    0.31688   0.32737   0.33424   0.35095   0.35164
     Eigenvalues ---    0.35414   0.35717   0.35902   0.36151   0.36419
     Eigenvalues ---    0.36801   0.37323   0.37532   0.37658   0.37727
     Eigenvalues ---    0.37921   0.37979   0.38069   0.38098   0.38123
     Eigenvalues ---    0.38142   0.38200   0.38257   0.38579   0.38680
     Eigenvalues ---    0.39207   0.41104   0.43742   0.43913   0.44274
     Eigenvalues ---    0.44878   0.45287   0.46563   0.48584   0.48944
     Eigenvalues ---    0.49550   0.49661   0.50016   0.51040   0.53878
     Eigenvalues ---    0.53939   0.53973   0.64468   0.71523
 Eigenvectors required to have negative eigenvalues:
                          R11       A18       A16       A12       D23
   1                    0.65292   0.40205  -0.38845  -0.21342   0.16808
                          R8        D22       A10       D25       D20
   1                   -0.16119   0.15384   0.15131   0.15006   0.13754
 Eigenvalue     2 is  -2.22D-03 should be greater than     0.000000 Eigenvector:
                         D106      D105      D104      D103      D102
   1                    0.41963   0.41786   0.40716   0.39354   0.39176
                         D101       D9        D10       D11       D12
   1                    0.38107   0.06443   0.06259   0.05669   0.05486
 RFO step:  Lambda0=2.551886088D-04 Lambda=-2.22211987D-03.
 Linear search not attempted -- option 19 set.
 Iteration  1 RMS(Cart)=  0.10333578 RMS(Int)=  0.01921011
 Iteration  2 RMS(Cart)=  0.02679065 RMS(Int)=  0.00152367
 Iteration  3 RMS(Cart)=  0.00161858 RMS(Int)=  0.00012949
 Iteration  4 RMS(Cart)=  0.00000532 RMS(Int)=  0.00012942
 Iteration  5 RMS(Cart)=  0.00000000 RMS(Int)=  0.00012942
 ITry= 1 IFail=0 DXMaxC= 8.50D-01 DCOld= 1.00D+10 DXMaxT= 3.00D-01 DXLimC= 3.00D+00 Rises=F
 Variable       Old X    -DE/DX   Delta X   Delta X   Delta X     New X
                                 (Linear)    (Quad)   (Total)
    R1        2.87904   0.00055   0.00000  -0.00213  -0.00214   2.87690
    R2        2.41554   0.00035   0.00000   0.00087   0.00101   2.41655
    R3        2.79731   0.00188   0.00000   0.00665   0.00665   2.80395
    R4        2.05844  -0.00002   0.00000   0.00167   0.00167   2.06011
    R5        2.63221   0.00068   0.00000   0.00566   0.00566   2.63786
    R6        2.79508   0.00119   0.00000   0.00515   0.00522   2.80030
    R7        2.71241  -0.00179   0.00000  -0.00303  -0.00303   2.70938
    R8        2.50086   0.00564   0.00000  -0.00607  -0.00620   2.49465
    R9        2.77955   0.00127   0.00000   0.00641   0.00641   2.78596
   R10        2.06842   0.00042   0.00000   0.00175   0.00175   2.07018
   R11        2.45048  -0.00295   0.00000   0.05249   0.05249   2.50297
   R12        2.63374   0.00153   0.00000   0.00998   0.00980   2.64354
   R13        2.67861  -0.00010   0.00000  -0.00198  -0.00207   2.67654
   R14        2.65586   0.00035   0.00000  -0.00194  -0.00197   2.65389
   R15        2.65036   0.00014   0.00000  -0.00117  -0.00111   2.64924
   R16        2.60435   0.00040   0.00000   0.00298   0.00302   2.60737
   R17        2.05418   0.00044   0.00000   0.00140   0.00140   2.05558
   R18        2.66312   0.00032   0.00000  -0.00207  -0.00209   2.66104
   R19        2.61346   0.00252   0.00000   0.01401   0.01415   2.62761
   R20        2.60454   0.00038   0.00000   0.00285   0.00287   2.60741
   R21        2.05443   0.00043   0.00000   0.00131   0.00131   2.05574
   R22        2.05371   0.00043   0.00000   0.00138   0.00138   2.05509
   R23        2.05404   0.00047   0.00000   0.00152   0.00152   2.05556
   R24        2.64456   0.00036   0.00000  -0.00017  -0.00017   2.64439
   R25        2.64501   0.00029   0.00000  -0.00055  -0.00055   2.64447
   R26        2.63412   0.00049   0.00000   0.00112   0.00112   2.63523
   R27        2.62872   0.00030   0.00000   0.00112   0.00112   2.62984
   R28        2.05469   0.00045   0.00000   0.00149   0.00149   2.05618
   R29        2.62764   0.00052   0.00000   0.00133   0.00133   2.62897
   R30        2.05509   0.00024   0.00000   0.00124   0.00124   2.05634
   R31        2.62232   0.00051   0.00000   0.00211   0.00211   2.62443
   R32        2.05248   0.00048   0.00000   0.00194   0.00194   2.05442
   R33        2.05447   0.00043   0.00000   0.00147   0.00147   2.05594
   R34        2.05419   0.00041   0.00000   0.00140   0.00140   2.05560
   R35        2.64485   0.00078   0.00000   0.00131   0.00133   2.64618
   R36        2.65368   0.00060   0.00000   0.00027   0.00029   2.65397
   R37        2.64395   0.00046   0.00000   0.00080   0.00079   2.64474
   R38        2.63763   0.00069   0.00000   0.00195   0.00193   2.63956
   R39        2.84474   0.00039   0.00000   0.00063   0.00063   2.84537
   R40        2.62994   0.00045   0.00000   0.00130   0.00130   2.63125
   R41        2.05759   0.00043   0.00000   0.00129   0.00129   2.05888
   R42        2.62271   0.00105   0.00000   0.00246   0.00246   2.62517
   R43        2.05811   0.00039   0.00000   0.00201   0.00201   2.06012
   R44        2.05811   0.00040   0.00000   0.00148   0.00148   2.05959
   R45        2.05731   0.00048   0.00000   0.00153   0.00153   2.05883
   R46        2.06817   0.00061   0.00000   0.00181   0.00181   2.06998
   R47        2.07366   0.00040   0.00000   0.00331   0.00331   2.07697
   R48        2.07273   0.00036   0.00000  -0.00053  -0.00053   2.07220
    A1        2.12813  -0.00050   0.00000  -0.00367  -0.00408   2.12405
    A2        2.06594   0.00117   0.00000   0.00961   0.00980   2.07574
    A3        2.08845  -0.00067   0.00000  -0.00567  -0.00548   2.08297
    A4        1.96145  -0.00041   0.00000   0.01269   0.01300   1.97445
    A5        1.91491  -0.00057   0.00000  -0.00912  -0.00944   1.90548
    A6        1.78209   0.00228   0.00000   0.01960   0.01974   1.80183
    A7        1.87818   0.00024   0.00000  -0.00564  -0.00566   1.87253
    A8        1.98023  -0.00148   0.00000  -0.01920  -0.01951   1.96072
    A9        1.94667  -0.00002   0.00000   0.00277   0.00283   1.94950
   A10        2.29233  -0.00434   0.00000  -0.02006  -0.02024   2.27209
   A11        2.12347  -0.00200   0.00000   0.00647   0.00613   2.12960
   A12        1.86659   0.00632   0.00000   0.01200   0.01171   1.87829
   A13        2.14267  -0.00027   0.00000  -0.01926  -0.01964   2.12303
   A14        1.94798  -0.00088   0.00000  -0.01148  -0.01187   1.93611
   A15        2.00165   0.00075   0.00000   0.00171   0.00120   2.00285
   A16        1.39322   0.00398   0.00000   0.00096   0.00130   1.39452
   A17        2.20809  -0.00125   0.00000  -0.01317  -0.01358   2.19451
   A18        2.58074  -0.00286   0.00000   0.00932   0.00931   2.59005
   A19        2.16738   0.00108   0.00000   0.00012  -0.00039   2.16699
   A20        2.03178  -0.00104   0.00000  -0.00110  -0.00073   2.03105
   A21        2.08391  -0.00004   0.00000   0.00083   0.00093   2.08484
   A22        2.09419  -0.00024   0.00000  -0.00118  -0.00117   2.09302
   A23        2.09649   0.00021   0.00000   0.00192   0.00191   2.09839
   A24        2.09228   0.00003   0.00000  -0.00082  -0.00083   2.09146
   A25        2.06317  -0.00019   0.00000   0.00020   0.00011   2.06328
   A26        2.18031   0.00107   0.00000   0.00949   0.00927   2.18958
   A27        2.03056  -0.00078   0.00000  -0.00736  -0.00720   2.02336
   A28        2.11391   0.00026   0.00000   0.00054   0.00044   2.11434
   A29        2.05742  -0.00005   0.00000   0.00073   0.00077   2.05819
   A30        2.11154  -0.00021   0.00000  -0.00109  -0.00105   2.11049
   A31        2.08909  -0.00015   0.00000  -0.00070  -0.00071   2.08838
   A32        2.09908   0.00014   0.00000   0.00116   0.00116   2.10024
   A33        2.09502   0.00001   0.00000  -0.00045  -0.00045   2.09457
   A34        2.11987   0.00038   0.00000   0.00089   0.00083   2.12070
   A35        2.10893  -0.00026   0.00000  -0.00117  -0.00114   2.10779
   A36        2.05438  -0.00011   0.00000   0.00028   0.00031   2.05469
   A37        2.21334  -0.00067   0.00000  -0.00626  -0.00656   2.20677
   A38        2.11432   0.00033   0.00000  -0.00060  -0.00060   2.11372
   A39        2.08824  -0.00012   0.00000  -0.00062  -0.00062   2.08762
   A40        2.08038  -0.00021   0.00000   0.00112   0.00112   2.08149
   A41        2.09062  -0.00008   0.00000  -0.00006  -0.00006   2.09056
   A42        2.09680   0.00003   0.00000  -0.00026  -0.00026   2.09655
   A43        2.09576   0.00005   0.00000   0.00032   0.00032   2.09608
   A44        2.09825   0.00021   0.00000   0.00015   0.00015   2.09840
   A45        2.11106   0.00017   0.00000  -0.00042  -0.00042   2.11065
   A46        2.07342  -0.00037   0.00000   0.00023   0.00023   2.07365
   A47        2.10087   0.00012   0.00000  -0.00087  -0.00087   2.10000
   A48        2.08205   0.00013   0.00000   0.00211   0.00211   2.08416
   A49        2.10021  -0.00025   0.00000  -0.00127  -0.00127   2.09894
   A50        2.09725   0.00001   0.00000   0.00024   0.00023   2.09749
   A51        2.09662   0.00005   0.00000   0.00032   0.00032   2.09695
   A52        2.08931  -0.00007   0.00000  -0.00056  -0.00056   2.08875
   A53        2.09885  -0.00005   0.00000  -0.00054  -0.00055   2.09830
   A54        2.09877   0.00006   0.00000   0.00079   0.00079   2.09956
   A55        2.08557  -0.00001   0.00000  -0.00025  -0.00024   2.08532
   A56        2.11728  -0.00067   0.00000   0.00073   0.00053   2.11781
   A57        2.11606   0.00108   0.00000   0.00001  -0.00019   2.11587
   A58        2.04962  -0.00039   0.00000  -0.00007  -0.00017   2.04946
   A59        2.05337  -0.00035   0.00000  -0.00105  -0.00110   2.05227
   A60        2.10288   0.00093   0.00000   0.00252   0.00248   2.10535
   A61        2.12686  -0.00058   0.00000  -0.00166  -0.00170   2.12516
   A62        2.11533   0.00024   0.00000   0.00013   0.00017   2.11550
   A63        2.08187  -0.00007   0.00000   0.00015   0.00012   2.08199
   A64        2.08594  -0.00017   0.00000  -0.00031  -0.00033   2.08561
   A65        2.11446   0.00011   0.00000  -0.00011  -0.00007   2.11439
   A66        2.08627   0.00035   0.00000   0.00221   0.00218   2.08845
   A67        2.08241  -0.00045   0.00000  -0.00204  -0.00207   2.08034
   A68        2.11693   0.00018   0.00000   0.00070   0.00071   2.11764
   A69        2.08257   0.00001   0.00000   0.00051   0.00051   2.08308
   A70        2.08363  -0.00019   0.00000  -0.00121  -0.00122   2.08241
   A71        2.11640   0.00022   0.00000   0.00049   0.00050   2.11690
   A72        2.08465  -0.00006   0.00000  -0.00006  -0.00007   2.08458
   A73        2.08211  -0.00016   0.00000  -0.00046  -0.00047   2.08164
   A74        1.94208   0.00023   0.00000   0.00072   0.00071   1.94278
   A75        1.93590   0.00020   0.00000  -0.00118  -0.00119   1.93471
   A76        1.93695   0.00029   0.00000   0.00537   0.00536   1.94231
   A77        1.88674  -0.00036   0.00000  -0.00827  -0.00827   1.87847
   A78        1.89003  -0.00033   0.00000   0.00328   0.00326   1.89330
   A79        1.86961  -0.00007   0.00000  -0.00019  -0.00020   1.86941
    D1       -2.93022  -0.00009   0.00000  -0.02927  -0.02899  -2.95922
    D2       -0.84138  -0.00044   0.00000  -0.03435  -0.03420  -0.87558
    D3        1.22516   0.00047   0.00000  -0.02491  -0.02481   1.20035
    D4        0.25062  -0.00027   0.00000  -0.03694  -0.03678   0.21384
    D5        2.33946  -0.00063   0.00000  -0.04202  -0.04198   2.29748
    D6       -1.87719   0.00029   0.00000  -0.03258  -0.03259  -1.90977
    D7       -0.18219   0.00109   0.00000   0.03746   0.03752  -0.14468
    D8        2.91966   0.00132   0.00000   0.04556   0.04567   2.96533
    D9        0.43513   0.00025   0.00000   0.08153   0.08157   0.51671
   D10       -2.73066   0.00018   0.00000   0.07718   0.07723  -2.65343
   D11       -2.66813   0.00007   0.00000   0.07400   0.07396  -2.59418
   D12        0.44926  -0.00000   0.00000   0.06966   0.06961   0.51888
   D13        1.76787  -0.00117   0.00000  -0.03955  -0.03920   1.72867
   D14       -1.32467  -0.00050   0.00000   0.00868   0.00892  -1.31575
   D15       -0.34699  -0.00136   0.00000  -0.05747  -0.05718  -0.40417
   D16        2.84365  -0.00070   0.00000  -0.00924  -0.00906   2.83459
   D17       -2.47149  -0.00058   0.00000  -0.03809  -0.03787  -2.50936
   D18        0.71915   0.00008   0.00000   0.01014   0.01025   0.72941
   D19        0.63605   0.00059   0.00000   0.03939   0.03949   0.67554
   D20       -1.84425   0.00095   0.00000   0.08238   0.08216  -1.76208
   D21       -2.54919  -0.00013   0.00000  -0.00350  -0.00329  -2.55247
   D22        1.25370   0.00022   0.00000   0.03948   0.03939   1.29309
   D23       -3.05611  -0.00136   0.00000  -0.04705  -0.04712  -3.10323
   D24        0.44065  -0.00051   0.00000  -0.04716  -0.04727   0.39339
   D25        0.12398  -0.00062   0.00000  -0.00838  -0.00777   0.11621
   D26       -2.66244   0.00023   0.00000  -0.00850  -0.00791  -2.67035
   D27       -2.60326   0.00113   0.00000   0.09301   0.09302  -2.51024
   D28        0.56190   0.00065   0.00000   0.05794   0.05795   0.61985
   D29       -0.14116   0.00020   0.00000   0.04407   0.04407  -0.09709
   D30        3.02399  -0.00028   0.00000   0.00901   0.00900   3.03299
   D31        0.24966   0.00027   0.00000   0.06692   0.06686   0.31651
   D32       -2.90806   0.00019   0.00000   0.05625   0.05611  -2.85195
   D33       -2.19288  -0.00104   0.00000   0.07928   0.07949  -2.11340
   D34        0.93258  -0.00113   0.00000   0.06861   0.06874   1.00132
   D35       -3.10358  -0.00031   0.00000  -0.02937  -0.02945  -3.13303
   D36        0.18860  -0.00106   0.00000  -0.04774  -0.04794   0.14066
   D37        0.05459  -0.00021   0.00000  -0.01839  -0.01838   0.03621
   D38       -2.93641  -0.00096   0.00000  -0.03675  -0.03687  -2.97329
   D39        3.09187   0.00032   0.00000   0.02083   0.02089   3.11276
   D40       -0.02296   0.00009   0.00000   0.01301   0.01307  -0.00989
   D41       -0.06503   0.00025   0.00000   0.01070   0.01067  -0.05436
   D42        3.10332   0.00002   0.00000   0.00287   0.00284   3.10617
   D43        0.03316  -0.00002   0.00000  -0.00138  -0.00138   0.03178
   D44       -3.10956   0.00003   0.00000   0.00204   0.00205  -3.10751
   D45       -3.13120   0.00000   0.00000  -0.00543  -0.00545  -3.13664
   D46        0.00927   0.00005   0.00000  -0.00201  -0.00201   0.00726
   D47       -0.04271   0.00005   0.00000  -0.00697  -0.00700  -0.04971
   D48        3.10171  -0.00005   0.00000  -0.01159  -0.01161   3.09010
   D49        3.12159   0.00003   0.00000  -0.00297  -0.00299   3.11860
   D50       -0.01717  -0.00007   0.00000  -0.00759  -0.00760  -0.02477
   D51       -0.00156   0.00006   0.00000   0.01681   0.01683   0.01527
   D52        3.13728   0.00016   0.00000   0.02128   0.02131  -3.12460
   D53        3.00233   0.00090   0.00000   0.03500   0.03494   3.03727
   D54       -0.14201   0.00100   0.00000   0.03948   0.03942  -0.10259
   D55       -0.60796   0.00024   0.00000  -0.00407  -0.00419  -0.61215
   D56        2.68169  -0.00053   0.00000  -0.02268  -0.02284   2.65885
   D57        0.02091  -0.00015   0.00000  -0.00066  -0.00064   0.02027
   D58       -3.11955  -0.00019   0.00000  -0.00408  -0.00407  -3.12362
   D59        3.13491   0.00009   0.00000   0.00743   0.00745  -3.14083
   D60       -0.00555   0.00004   0.00000   0.00402   0.00402  -0.00153
   D61        3.12029  -0.00020   0.00000  -0.01174  -0.01174   3.10854
   D62        0.01155  -0.00021   0.00000  -0.01046  -0.01046   0.00109
   D63        0.00279  -0.00013   0.00000  -0.00739  -0.00739  -0.00461
   D64       -3.10595  -0.00014   0.00000  -0.00611  -0.00611  -3.11206
   D65       -3.13284   0.00016   0.00000   0.00997   0.00997  -3.12287
   D66        0.02051   0.00019   0.00000   0.01201   0.01201   0.03253
   D67       -0.01497   0.00010   0.00000   0.00569   0.00569  -0.00929
   D68        3.13838   0.00013   0.00000   0.00773   0.00773  -3.13708
   D69        0.00041  -0.00007   0.00000  -0.00417  -0.00417  -0.00376
   D70       -3.14096  -0.00012   0.00000  -0.00670  -0.00670   3.13553
   D71        3.14005  -0.00002   0.00000  -0.00242  -0.00242   3.13763
   D72       -0.00132  -0.00007   0.00000  -0.00496  -0.00496  -0.00627
   D73       -0.01260   0.00005   0.00000   0.00245   0.00245  -0.01015
   D74        3.12916   0.00004   0.00000   0.00153   0.00153   3.13069
   D75        3.13094  -0.00001   0.00000   0.00071   0.00071   3.13164
   D76       -0.01048  -0.00002   0.00000  -0.00022  -0.00022  -0.01070
   D77        0.01097   0.00005   0.00000   0.00337   0.00337   0.01434
   D78       -3.13079   0.00007   0.00000   0.00429   0.00429  -3.12651
   D79        3.12041   0.00008   0.00000   0.00211   0.00210   3.12252
   D80       -0.02135   0.00009   0.00000   0.00302   0.00302  -0.01833
   D81        0.01344   0.00000   0.00000   0.00007   0.00007   0.01350
   D82       -3.12838   0.00005   0.00000   0.00259   0.00259  -3.12579
   D83       -3.14004  -0.00003   0.00000  -0.00197  -0.00197   3.14118
   D84        0.00133   0.00002   0.00000   0.00055   0.00055   0.00188
   D85       -3.13277  -0.00035   0.00000  -0.02671  -0.02672   3.12370
   D86        0.01881  -0.00033   0.00000  -0.02277  -0.02278  -0.00396
   D87       -0.01387   0.00012   0.00000   0.00706   0.00706  -0.00681
   D88        3.13771   0.00015   0.00000   0.01100   0.01101  -3.13447
   D89       -3.13932   0.00040   0.00000   0.02942   0.02941  -3.10991
   D90        0.01203   0.00040   0.00000   0.02259   0.02258   0.03461
   D91        0.02496  -0.00005   0.00000  -0.00435  -0.00435   0.02061
   D92       -3.10688  -0.00005   0.00000  -0.01117  -0.01117  -3.11805
   D93        0.00003   0.00011   0.00000   0.00699   0.00699   0.00702
   D94        3.13101   0.00002   0.00000   0.00666   0.00665   3.13766
   D95       -3.12822   0.00006   0.00000   0.02362   0.02363  -3.10459
   D96        0.00275  -0.00003   0.00000   0.02328   0.02329   0.02604
   D97        0.01110  -0.00003   0.00000  -0.00426  -0.00426   0.00683
   D98       -3.13771  -0.00008   0.00000  -0.00907  -0.00908   3.13640
   D99        3.13916   0.00003   0.00000  -0.02109  -0.02107   3.11809
   D100      -0.00965  -0.00002   0.00000  -0.02591  -0.02589  -0.03554
   D101      -3.04408   0.00001   0.00000   0.28371   0.28370  -2.76038
   D102       1.13802   0.00017   0.00000   0.29449   0.29448   1.43250
   D103      -0.93811  -0.00006   0.00000   0.29202   0.29202  -0.64610
   D104       0.11142  -0.00004   0.00000   0.30104   0.30104   0.41246
   D105      -1.98966   0.00012   0.00000   0.31182   0.31182  -1.67784
   D106       2.21739  -0.00011   0.00000   0.30935   0.30936   2.52675
   D107      -0.00404  -0.00009   0.00000  -0.00282  -0.00282  -0.00686
   D108      -3.13844  -0.00004   0.00000   0.00198   0.00199  -3.13645
   D109       3.12754  -0.00011   0.00000  -0.00677  -0.00677   3.12077
   D110      -0.00685  -0.00006   0.00000  -0.00196  -0.00196  -0.00881
   D111      -0.01848  -0.00008   0.00000  -0.00272  -0.00272  -0.02120
   D112       3.13374   0.00002   0.00000  -0.00240  -0.00239   3.13135
   D113       3.11338  -0.00007   0.00000   0.00411   0.00409   3.11748
   D114      -0.01759   0.00002   0.00000   0.00443   0.00443  -0.01316
         Item               Value     Threshold  Converged?
 Maximum Force            0.006317     0.000450     NO 
 RMS     Force            0.000909     0.000300     NO 
 Maximum Displacement     0.849581     0.001800     NO 
 RMS     Displacement     0.119278     0.001200     NO 
 Predicted change in Energy=-1.241740D-03
 Lowest energy point so far.  Saving SCF results.
 GradGradGradGradGradGradGradGradGradGradGradGradGradGradGradGradGradGrad

 Leave Link  103 at Sun May 11 04:38:30 2025, MaxMem= 16106127360 cpu:               4.3 elap:               0.3
 (Enter /cm/shared/apps/Gaussian/g16-C01/g16/l202.exe)
                          Input orientation:                          
 ---------------------------------------------------------------------
 Center     Atomic      Atomic             Coordinates (Angstroms)
 Number     Number       Type             X           Y           Z
 ---------------------------------------------------------------------
      1          6           0       -2.747322    0.821739    1.128668
      2          6           0       -1.671849    0.016122    0.413122
      3          1           0       -1.820183   -1.061028    0.491888
      4          9           0       -1.684952    0.338451   -0.944987
      5          6           0       -0.420563    0.461923    1.069965
      6          6           0        0.347800   -0.154632    2.111642
      7          7           0        0.125235    1.635989    0.812336
      8          1           0        1.016732    1.146593    1.660906
      9          6           0       -0.542800    2.752421    0.298301
     10          6           0       -1.687048    5.050118   -0.820024
     11          6           0       -1.949479    2.916519    0.318530
     12          6           0        0.263569    3.770479   -0.236119
     13          6           0       -0.293326    4.900114   -0.799669
     14          6           0       -2.491293    4.088024   -0.244434
     15          1           0        1.342375    3.633243   -0.208587
     16          1           0        0.348136    5.669436   -1.223162
     17          1           0       -3.571264    4.213325   -0.210105
     18          1           0       -2.136188    5.934746   -1.266054
     19          7           0       -2.848717    2.087847    0.980412
     20          6           0       -3.674436    0.121072    2.051246
     21          6           0       -5.426599   -1.139216    3.829137
     22          6           0       -3.272474   -1.023639    2.748565
     23          6           0       -4.961923    0.629794    2.255891
     24          6           0       -5.834039   -0.001599    3.133099
     25          6           0       -4.143548   -1.643441    3.638782
     26          1           0       -2.268519   -1.426545    2.630878
     27          1           0       -5.278277    1.516530    1.712275
     28          1           0       -6.837654    0.394382    3.273116
     29          1           0       -3.813520   -2.524369    4.184950
     30          1           0       -6.109348   -1.631053    4.518973
     31          6           0        0.543376   -1.614796    2.167602
     32          6           0        0.869465   -4.437579    2.271178
     33          6           0        0.585676   -2.297687    3.389367
     34          6           0        0.680837   -2.376489    0.995714
     35          6           0        0.827694   -3.756855    1.049062
     36          6           0        0.749410   -3.679558    3.438238
     37          1           0        0.475394   -1.737408    4.317250
     38          1           0        0.675415   -1.879406    0.025486
     39          1           0        0.922401   -4.319665    0.120550
     40          1           0        0.773051   -4.179248    4.406089
     41          6           0        1.076717   -5.928391    2.312162
     42          1           0        0.711554   -6.355421    3.252467
     43          1           0        2.143681   -6.177550    2.225621
     44          1           0        0.561062   -6.424973    1.481528
     45          1           0        0.146485    0.318623    3.078906
 ---------------------------------------------------------------------
                    Distance matrix (angstroms):
                    1          2          3          4          5
     1  C    0.000000
     2  C    1.522389   0.000000
     3  H    2.193145   1.090165   0.000000
     4  F    2.379547   1.395897   2.010333   0.000000
     5  C    2.355148   1.481856   2.147671   2.382006   0.000000
     6  C    3.391065   2.644449   2.853999   3.703807   1.433741
     7  N    3.002442   2.452112   3.340844   2.836999   1.320113
     8  H    3.815352   3.172286   3.779985   3.839644   1.698176
     9  C    3.045811   2.962309   4.026361   2.945764   2.420080
    10  C    4.775016   5.182856   6.251795   4.713324   5.121287
    11  C    2.383481   2.915190   3.983422   2.883207   2.987855
    12  C    4.429806   4.273471   5.311824   4.009743   3.622214
    13  C    5.135536   5.217717   6.287657   4.771426   4.817599
    14  C    3.552405   4.205265   5.244549   3.898750   4.377690
    15  H    5.139886   4.749277   5.703386   4.534605   3.847065
    16  H    6.213947   6.222357   7.276135   5.712287   5.741735
    17  H    3.738188   4.648947   5.601596   4.371827   5.063449
    18  H    5.678998   6.169712   7.220185   5.623629   6.192910
    19  N    1.278785   2.449262   3.348425   2.849894   2.923625
    20  C    1.483787   2.589367   2.695777   3.603153   3.415667
    21  C    4.279766   5.205968   4.914222   6.243050   5.936082
    22  C    2.511030   3.016189   2.683866   4.244743   3.627394
    23  C    2.492374   3.820599   3.980089   4.590102   4.696653
    24  C    3.771398   4.972163   4.920307   5.827636   5.811806
    25  C    3.785132   4.389570   3.954765   5.566285   4.989188
    26  H    2.746028   2.712147   2.215826   4.030207   3.068828
    27  H    2.688692   4.116472   4.482361   4.621785   5.012199
    28  H    4.638114   5.916771   5.918484   6.659268   6.785093
    29  H    4.655542   5.026682   4.444487   6.248423   5.489374
    30  H    5.367827   6.265987   5.910945   7.301307   6.974129
    31  C    4.224308   3.262716   2.949761   4.297537   2.539044
    32  C    6.484358   5.453999   4.669173   6.299145   5.206938
    33  C    5.094159   4.394106   3.963946   5.558021   3.742672
    34  C    4.690268   3.405750   2.870433   4.090743   3.045518
    35  C    5.809527   4.570283   3.819578   5.202033   4.399621
    36  C    6.150035   5.354612   4.705368   6.425198   4.912171
    37  H    5.205976   4.788291   4.512267   6.055363   4.023016
    38  H    4.497591   3.041864   2.667449   3.381130   2.788176
    39  H    6.396656   5.061105   4.275322   5.443501   5.056533
    40  H    6.938615   6.286688   5.636411   7.421953   5.839084
    41  C    7.847814   6.818959   5.949508   7.583478   6.679896
    42  H    8.245360   7.371502   6.485452   8.256499   7.247150
    43  H    8.609022   7.496999   6.700511   8.195697   7.210651
    44  H    7.974005   6.900368   5.951607   7.528377   6.968666
    45  H    3.525716   3.241026   3.530422   4.421116   2.092348
                    6          7          8          9         10
     6  C    0.000000
     7  N    2.223522   0.000000
     8  H    1.530954   1.324517   0.000000
     9  C    3.540103   1.398901   2.620594   0.000000
    10  C    6.310681   4.195861   5.357513   2.799887   0.000000
    11  C    4.233758   2.487577   3.705809   1.416363   2.432575
    12  C    4.574448   2.382109   3.324264   1.404377   2.404855
    13  C    5.868324   3.664460   4.675425   2.424945   1.401919
    14  C    5.622426   3.738377   4.958687   2.423844   1.379761
    15  H    4.551992   2.552006   3.128014   2.141650   3.399822
    16  H    6.711235   4.523454   5.405643   3.408458   2.165190
    17  H    6.310992   4.620840   5.827112   3.400634   2.149999
    18  H    7.393209   5.283280   6.436956   3.887580   1.087766
    19  N    4.065232   3.012776   4.036178   2.494833   3.655967
    20  C    4.032127   4.274035   4.817792   4.450165   6.040646
    21  C    6.104332   6.901138   7.172354   7.173781   8.596906
    22  C    3.777198   4.729379   4.928509   5.264366   7.220729
    23  C    5.369291   5.382885   6.030374   5.278859   6.302803
    24  C    6.267529   6.601559   7.100617   6.604386   7.638361
    25  C    4.972013   6.079964   6.190701   6.591495   8.409464
    26  H    2.955080   4.291418   4.284246   5.087512   7.361657
    27  H    5.882603   5.479243   6.306079   5.094261   5.638768
    28  H    7.299396   7.488581   8.053349   7.350854   8.059678
    29  H    5.218318   6.648074   6.571004   7.324491   9.324404
    30  H    7.047682   7.955045   8.164857   8.247144   9.628067
    31  C    1.474266   3.546715   2.847117   4.873053   7.636870
    32  C    4.317548   6.290494   5.619350   7.588336  10.300858
    33  C    2.506362   4.725135   3.877687   6.027582   8.767810
    34  C    2.508556   4.054910   3.601029   5.318777   8.003641
    35  C    3.786209   5.443551   4.945087   6.694219   9.347737
    36  C    3.787645   5.961543   5.149962   7.273196  10.013809
    37  H    2.717750   4.877175   3.958115   6.111238   8.782838
    38  H    2.726577   3.644150   3.456554   4.797114   7.369832
    39  H    4.652108   6.048459   5.679927   7.224459   9.771732
    40  H    4.652188   6.866709   5.996665   8.164155  10.887862
    41  C    5.823042   7.770111   7.105148   9.057316  11.746346
    42  H    6.315345   8.376194   7.675051   9.656774  12.346044
    43  H    6.285994   8.192856   7.431823   9.522401  12.247897
    44  H    6.305529   8.100424   7.587386   9.318965  11.917586
    45  H    1.095490   2.621686   1.858383   3.759023   6.399261
                   11         12         13         14         15
    11  C    0.000000
    12  C    2.436076   0.000000
    13  C    2.815646   1.379781   0.000000
    14  C    1.408160   2.773115   2.408077   0.000000
    15  H    3.409963   1.087848   2.151710   3.860715   0.000000
    16  H    3.903127   2.141832   1.087509   3.394279   2.482731
    17  H    2.142743   3.860406   3.400610   1.087758   4.947762
    18  H    3.414009   3.391703   2.164282   2.140137   4.302970
    19  N    1.390473   3.741326   4.196136   2.372490   4.622469
    20  C    3.713800   5.835932   6.511442   4.733570   6.527678
    21  C    6.392472   8.544554   9.178771   7.248037   9.214042
    22  C    4.814585   6.662995   7.520382   5.974729   7.192227
    23  C    4.249388   6.586333   7.026228   4.931024   7.405304
    24  C    5.614892   7.922185   8.378124   6.269505   8.710904
    25  C    6.052375   7.984238   8.794440   7.117514   8.528833
    26  H    4.930613   6.452922   7.463019   6.223144   6.833928
    27  H    3.870838   6.291945   6.527499   4.267150   7.211325
    28  H    6.243797   8.610466   8.928462   6.701268   9.461783
    29  H    6.930159   8.705953   9.610470   8.067928   9.154376
    30  H    7.458461   9.612571  10.235732   8.275761  10.275739
    31  C    5.492377   5.904011   7.207553   6.895599   5.816062
    32  C    8.114311   8.603828   9.898217   9.503100   8.456420
    33  C    6.560868   7.076054   8.374306   7.965523   6.978094
    34  C    5.949208   6.283052   7.557866   7.306867   6.164807
    35  C    7.265004   7.657067   8.922869   8.615737   7.513995
    36  C    7.779770   8.321057   9.625899   9.186923   8.193168
    37  H    6.597636   7.149465   8.416085   7.971565   7.076633
    38  H    5.475111   5.670913   6.897915   6.761000   5.557780
    39  H    7.787763   8.124759   9.345005   9.081616   7.970787
    40  H    8.629612   9.219968  10.520071  10.031505   9.091445
    41  C    9.558497  10.060965  11.349759  10.935970   9.891895
    42  H   10.082557  10.719364  12.004860  11.469615  10.590100
    43  H   10.153475  10.419130  11.739081  11.531095  10.139976
    44  H    9.742631  10.343406  11.584102  11.082370  10.229107
    45  H    4.331490   4.787317   6.018873   5.675460   4.819177
                   16         17         18         19         20
    16  H    0.000000
    17  H    4.302121   0.000000
    18  H    2.498818   2.477451   0.000000
    19  N    5.282366   2.541075   4.511423   0.000000
    20  C    7.595208   4.676633   6.868005   2.386777   0.000000
    21  C   10.258217   6.957545   9.318192   5.017433   2.796300
    22  C    8.583745   6.022358   8.113410   3.603787   1.399353
    23  C    8.105463   4.566921   6.966447   2.866776   1.399392
    24  C    9.452880   5.836330   8.262375   4.232256   2.418540
    25  C    9.863665   7.031582   9.247476   4.760885   2.419471
    26  H    8.488430   6.447981   8.330197   3.925763   2.169722
    27  H    7.584190   3.725874   6.185773   2.600920   2.152792
    28  H    9.983901   6.114446   8.567582   4.902645   3.402001
    29  H   10.663278   8.048088  10.202132   5.698460   3.401528
    30  H   11.312310   7.934911  10.319586   6.081393   3.884380
    31  C    8.037128   7.520023   8.715826   5.159969   4.562534
    32  C   10.706724  10.035686  11.363585   7.620508   6.440241
    33  C    9.209066   8.522302   9.841465   6.068857   5.078338
    34  C    8.352904   7.934735   9.062441   5.691071   5.130338
    35  C    9.708137   9.190218  10.395743   6.905161   6.025932
    36  C   10.454346   9.709596  11.085661   7.228443   5.994911
    37  H    9.250605   8.501977   9.841523   6.067683   5.080335
    38  H    7.658410   7.430422   8.404413   5.391706   5.198733
    39  H   10.095418   9.649574  10.790300   7.484444   6.676724
    40  H   11.351898  10.517490  11.955322   8.008055   6.619530
    41  C   12.146560  11.437656  12.800796   9.024559   7.696592
    42  H   12.835907  11.917648  13.400554   9.440685   7.913583
    43  H   12.468727  12.106348  13.312279   9.736086   8.576336
    44  H   12.394975  11.537380  12.945540   9.183998   7.817590
    45  H    6.868744   6.309355   7.458559   4.062643   3.961635
                   21         22         23         24         25
    21  C    0.000000
    22  C    2.412726   0.000000
    23  C    2.412555   2.414706   0.000000
    24  C    1.394506   2.784609   1.388790   0.000000
    25  C    1.391653   1.391190   2.783832   2.410211   0.000000
    26  H    3.389963   1.088167   3.409335   3.872418   2.139777
    27  H    3.399425   3.398471   1.087152   2.152285   3.870976
    28  H    2.156886   3.872525   2.146749   1.087957   3.397741
    29  H    2.155754   2.146654   3.871542   3.399008   1.087774
    30  H    1.088083   3.398698   3.398464   2.156748   2.153894
    31  C    6.215100   3.904830   5.945948   6.648760   4.912479
    32  C    7.276459   5.388742   7.725515   8.084416   5.899818
    33  C    6.138640   4.113289   6.374227   6.822787   4.780775
    34  C    6.845429   4.531154   6.516634   7.256178   5.549582
    35  C    7.327825   5.212500   7.363340   7.926149   5.990527
    36  C    6.689486   4.868789   7.251744   7.547337   5.303493
    37  H    5.952277   4.125136   6.278316   6.650126   4.669451
    38  H    7.228431   4.871686   6.561278   7.453617   6.027768
    39  H    8.011159   5.947035   7.980106   8.565665   6.723389
    40  H    6.928949   5.391802   7.787179   7.920031   5.584982
    41  C    8.217696   6.569817   8.915050   9.141079   6.882723
    42  H    8.075782   6.674900   9.053989   9.123052   6.776725
    43  H    9.233916   7.494732   9.840247  10.129654   7.879367
    44  H    8.324817   6.743574   8.992927   9.213291   7.046286
    45  H    5.809252   3.687828   5.183630   5.989336   4.750531
                   26         27         28         29         30
    26  H    0.000000
    27  H    4.308615   0.000000
    28  H    4.960366   2.475297   0.000000
    29  H    2.450996   4.958680   4.300690   0.000000
    30  H    4.284704   4.298316   2.486962   2.486043   0.000000
    31  C    2.856015   6.626022   7.729072   4.886671   7.056058
    32  C    4.363789   8.576626   9.151580   5.408627   7.850669
    33  C    3.079062   7.193527   7.897251   4.476300   6.822298
    34  C    3.503549   7.154027   8.330186   5.512924   7.686068
    35  C    4.185573   8.095142   8.996485   5.735301   8.042503
    36  C    3.851727   8.143175   8.613234   4.765750   7.239263
    37  H    3.235668   7.104839   7.688655   4.362521   6.588689
    38  H    3.957259   7.058618   8.494906   6.153670   8.141629
    39  H    4.985365   8.662746   9.611418   6.493949   8.718959
    40  H    4.469888   8.735966   8.951232   4.881000   7.339854
    41  C    5.617722   9.806766  10.175370   6.245727   8.658906
    42  H    5.793188  10.010888  10.126737   6.001897   8.393354
    43  H    6.496445  10.702703  11.178189   7.257613   9.697556
    44  H    5.857629   9.859949  10.220293   6.454468   8.757974
    45  H    3.013069   5.721076   6.987250   4.998758   6.708985
                   31         32         33         34         35
    31  C    0.000000
    32  C    2.843443   0.000000
    33  C    1.400300   2.431053   0.000000
    34  C    1.404418   2.431148   2.396839   0.000000
    35  C    2.433184   1.399535   2.768532   1.389181   0.000000
    36  C    2.433148   1.396795   1.392396   2.769226   2.391707
    37  H    2.154215   3.410664   1.089514   3.388691   3.857892
    38  H    2.162432   3.409551   3.390974   1.090167   2.143761
    39  H    3.413268   2.154508   3.858360   2.144808   1.089889
    40  H    3.411743   2.152644   2.146882   3.858639   3.383937
    41  C    4.348845   1.505707   3.818835   3.808643   2.524481
    42  H    4.866081   2.160088   4.061993   4.574470   3.408963
    43  H    4.835604   2.157128   4.339933   4.254486   2.995977
    44  H    4.858890   2.160647   4.546971   4.079287   2.716058
    45  H    2.173961   4.878174   2.671021   3.448020   4.603676
                   36         37         38         39         40
    36  C    0.000000
    37  H    2.149348   0.000000
    38  H    3.859132   4.298768   0.000000
    39  H    3.383299   4.947742   2.454568   0.000000
    40  H    1.089488   2.461519   4.948584   4.290439   0.000000
    41  C    2.536222   4.684688   4.667356   2.723045   2.745222
    42  H    2.682570   4.745058   5.518099   3.741345   2.463809
    43  H    3.107152   5.183913   5.046825   3.061794   3.259797
    44  H    3.376609   5.479226   4.774444   2.532814   3.693410
    45  H    4.059322   2.422590   3.799272   5.555864   4.731262
                   41         42         43         44         45
    41  C    0.000000
    42  H    1.095386   0.000000
    43  H    1.099083   1.771169   0.000000
    44  H    1.096561   1.778682   1.766232   0.000000
    45  H    6.362264   6.700171   6.849609   6.942591   0.000000
 Stoichiometry    C23H19FN2
 Framework group  C1[X(C23H19FN2)]
 Deg. of freedom   129
 Full point group                 C1      NOp   1
 RotChk:  IX=0 Diff= 2.76D-02
 Largest Abelian subgroup         C1      NOp   1
 Largest concise Abelian subgroup C1      NOp   1
                         Standard orientation:                         
 ---------------------------------------------------------------------
 Center     Atomic      Atomic             Coordinates (Angstroms)
 Number     Number       Type             X           Y           Z
 ---------------------------------------------------------------------
      1          6           0       -1.175472    1.004369    0.375579
      2          6           0       -0.405324   -0.176108    0.950918
      3          1           0        0.570609    0.102385    1.348983
      4          9           0       -1.137637   -0.733701    2.000363
      5          6           0       -0.300500   -1.105514   -0.198480
      6          6           0        0.783362   -1.331711   -1.109353
      7          7           0       -1.325990   -1.827528   -0.610505
      8          1           0       -0.390451   -2.255575   -1.444702
      9          6           0       -2.674885   -1.536634   -0.380749
     10          6           0       -5.414391   -1.172324    0.068419
     11          6           0       -3.159789   -0.261539    0.000152
     12          6           0       -3.582712   -2.589554   -0.579454
     13          6           0       -4.932574   -2.421037   -0.348648
     14          6           0       -4.544162   -0.110911    0.209283
     15          1           0       -3.186649   -3.549272   -0.904245
     16          1           0       -5.617088   -3.253770   -0.492424
     17          1           0       -4.909813    0.875528    0.485788
     18          1           0       -6.476143   -1.030319    0.257500
     19          7           0       -2.407247    0.906783    0.046189
     20          6           0       -0.463666    2.287726    0.156603
     21          6           0        0.833995    4.720051   -0.311548
     22          6           0        0.905178    2.315013   -0.132730
     23          6           0       -1.176454    3.490968    0.206011
     24          6           0       -0.529268    4.699007   -0.018771
     25          6           0        1.546155    3.526032   -0.373550
     26          1           0        1.480071    1.393932   -0.204938
     27          1           0       -2.239121    3.473015    0.434742
     28          1           0       -1.090602    5.629313    0.036770
     29          1           0        2.607630    3.531904   -0.611221
     30          1           0        1.339394    5.666751   -0.491144
     31          6           0        2.186253   -1.336357   -0.656212
     32          6           0        4.884237   -1.299689    0.240840
     33          6           0        3.212383   -0.821747   -1.458129
     34          6           0        2.542963   -1.845198    0.603245
     35          6           0        3.860107   -1.814695    1.043725
     36          6           0        4.533568   -0.808263   -1.018750
     37          1           0        2.968819   -0.413086   -2.438290
     38          1           0        1.776341   -2.274875    1.248327
     39          1           0        4.102013   -2.209122    2.030522
     40          1           0        5.306236   -0.395885   -1.666758
     41          6           0        6.313249   -1.317719    0.714920
     42          1           0        6.916293   -0.568825    0.190165
     43          1           0        6.772528   -2.300015    0.535640
     44          1           0        6.377774   -1.123194    1.792158
     45          1           0        0.610028   -0.815354   -2.059842
 ---------------------------------------------------------------------
 Rotational constants (GHZ):           0.2834134           0.1459836           0.1050257
 Leave Link  202 at Sun May 11 04:38:30 2025, MaxMem= 16106127360 cpu:               0.3 elap:               0.0
 (Enter /cm/shared/apps/Gaussian/g16-C01/g16/l301.exe)
 Basis read from rwf:  (5D, 7F)
 No pseudopotential information found on rwf file.
 There are   821 symmetry adapted cartesian basis functions of A   symmetry.
 There are   769 symmetry adapted basis functions of A   symmetry.
   769 basis functions,  1145 primitive gaussians,   821 cartesian basis functions
    90 alpha electrons       90 beta electrons
       nuclear repulsion energy      2165.6192228831 Hartrees.
 IExCor= 4639 DFT=T Ex+Corr=wB97XD ExCW=0 ScaHFX=  1.000000
 ScaDFX=  1.000000  1.000000  1.000000  1.000000 ScalE2=  1.000000  1.000000
 IRadAn=      5 IRanWt=     -1 IRanGd=            0 ICorTp=0 IEmpDi=121
 HFx  wShort=  0.000000 wLong=  0.200000 cFull=  0.222036 cShort=  0.000000 cLong=  0.777964
 DFx  wShort=  0.000000 wLong=  0.200000 cFull=  0.000000 cShort=  0.000000 cLong=  1.000000
 NAtoms=   45 NActive=   45 NUniq=   45 SFac= 1.00D+00 NAtFMM=   60 NAOKFM=F Big=F
 Integral buffers will be    131072 words long.
 Raffenetti 2 integral format.
 Two-electron integral symmetry is turned on.
 R6Disp:  Grimme-D2 Dispersion energy=       -0.0351049938 Hartrees.
 Nuclear repulsion after empirical dispersion term =     2165.5841178893 Hartrees.
 No density basis found on file    724.
 ------------------------------------------------------------------------------
 Polarizable Continuum Model (PCM)
 =================================
 Model                : PCM.
 Atomic radii         : SMD-Coulomb.
 Polarization charges : Total charges.
 Charge compensation  : None.
 Solution method      : Matrix inversion.
 Cavity type          : VdW (van der Waals Surface) (Alpha=1.000).
 Cavity algorithm     : GePol (No added spheres)
                        Default sphere list used, NSphG=   45.
                        Lebedev-Laikov grids with approx.  5.0 points / Ang**2.
                        Smoothing algorithm: York/Karplus (Gamma=1.0000).
                        Polarization charges: spherical gaussians, with
                                              point-specific exponents (IZeta= 3).
                        Self-potential: point-specific (ISelfS= 7).
                        Self-field    : sphere-specific E.n sum rule (ISelfD= 2).
 1st derivatives      : Analytical E(r).r(x)/FMM algorithm (CHGder, D1EAlg=3).
                        Cavity 1st derivative terms included.
 Solvent              : Ethanol, Eps=  24.852000 Eps(inf)=   1.852593
 ------------------------------------------------------------------------------
 GePol: Number of generator spheres                  =      45
 GePol: Total number of spheres                      =      45
 GePol: Number of exposed spheres                    =      45 (100.00%)
 GePol: Number of points                             =    3431
 GePol: Average weight of points                     =       0.11
 GePol: Minimum weight of points                     =   0.67D-11
 GePol: Maximum weight of points                     =    0.21501
 GePol: Number of points with low weight             =     211
 GePol: Fraction of low-weight points (<1% of avg)   =       6.15%
 GePol: Cavity surface area                          =    370.566 Ang**2
 GePol: Cavity volume                                =    356.008 Ang**3
 ------------------------------------------------------------------------------
 Atomic radii for non-electrostatic terms: SMD-CDS.
 ------------------------------------------------------------------------------
 PCM non-electrostatic energy =        -0.0047769173 Hartrees.
 Nuclear repulsion after PCM non-electrostatic terms =     2165.5793409719 Hartrees.
 Leave Link  301 at Sun May 11 04:38:30 2025, MaxMem= 16106127360 cpu:               0.4 elap:               0.1
 (Enter /cm/shared/apps/Gaussian/g16-C01/g16/l302.exe)
 NPDir=0 NMtPBC=     1 NCelOv=     1 NCel=       1 NClECP=     1 NCelD=      1
         NCelK=      1 NCelE2=     1 NClLst=     1 CellRange=     0.0.
 One-electron integrals computed using PRISM.
 One-electron integral symmetry used in STVInt
 NBasis=   769 RedAO= T EigKep=  1.10D-06  NBF=   769
 NBsUse=   763 1.00D-06 EigRej=  8.95D-07 NBFU=   763
 Precomputing XC quadrature grid using
 IXCGrd= 4 IRadAn=           5 IRanWt=          -1 IRanGd=           0 AccXCQ= 0.00D+00.
 Generated NRdTot=       0 NPtTot=           0 NUsed=           0 NTot=          32
 NSgBfM=   813   812   812   812   813 MxSgAt=    45 MxSgA2=    45.
 Leave Link  302 at Sun May 11 04:38:33 2025, MaxMem= 16106127360 cpu:              45.6 elap:               2.8
 (Enter /cm/shared/apps/Gaussian/g16-C01/g16/l303.exe)
 DipDrv:  MaxL=1.
 Leave Link  303 at Sun May 11 04:38:33 2025, MaxMem= 16106127360 cpu:               1.1 elap:               0.2
 (Enter /cm/shared/apps/Gaussian/g16-C01/g16/l401.exe)
 Initial guess from the checkpoint file:  "5_to_9_TS.chk"
 B after Tr=     0.000000    0.000000   -0.000000
         Rot=    0.999965   -0.004340   -0.000156    0.007088 Ang=  -0.95 deg.
 Guess basis will be translated and rotated to current coordinates.
 JPrj=2 DoOrth=T DoCkMO=T.
 Generating alternative initial guess.
 ExpMin= 2.65D-02 ExpMax= 2.93D+03 ExpMxC= 4.41D+02 IAcc=3 IRadAn=         5 AccDes= 0.00D+00
 Harris functional with IExCor= 4639 and IRadAn=       5 diagonalized for initial guess.
 HarFok:  IExCor= 4639 AccDes= 0.00D+00 IRadAn=         5 IDoV= 1 UseB2=F ITyADJ=14
 ICtDFT=  3500011 ScaDFX=  1.000000  1.000000  1.000000  1.000000
 FoFCou: FMM=F IPFlag=           0 FMFlag=      100000 FMFlg1=           0
         NFxFlg=           0 DoJE=T BraDBF=F KetDBF=T FulRan=T
         wScrn=  0.000000 ICntrl=       500 IOpCl=  0 I1Cent=   200000004 NGrid=           0
         NMat0=    1 NMatS0=      1 NMatT0=    0 NMatD0=    1 NMtDS0=    0 NMtDT0=    0
 Petite list used in FoFCou.
 Harris En= -1048.65620809645    
 Leave Link  401 at Sun May 11 04:38:42 2025, MaxMem= 16106127360 cpu:             257.1 elap:               9.4
 (Enter /cm/shared/apps/Gaussian/g16-C01/g16/l502.exe)
 Integral symmetry usage will be decided dynamically.
 Closed shell SCF:
 Using DIIS extrapolation, IDIIS=  1040.
 NGot= 16106127360 LenX= 16104737818 LenY= 16104062956
 Requested convergence on RMS density matrix=1.00D-08 within 128 cycles.
 Requested convergence on MAX density matrix=1.00D-06.
 Requested convergence on             energy=1.00D-06.
 No special actions if energy rises.
 Fock matrices will be formed incrementally for  20 cycles.

 Cycle   1  Pass 1  IDiag  1:
 FoFJK:  IHMeth= 1 ICntrl=       0 DoSepK=T KAlg= 0 I1Cent=           0 FoldK=F
 IRaf=         1 NMat=       1 IRICut=       1 DoRegI=T DoRafI=F ISym2E= 0 IDoP0=0 IntGTp=1.
 FoFCou: FMM=F IPFlag=           0 FMFlag=      100000 FMFlg1=           0
         NFxFlg=           0 DoJE=T BraDBF=F KetDBF=F FulRan=T
         wScrn=  0.000000 ICntrl=       500 IOpCl=  0 I1Cent=           0 NGrid=           0
         NMat0=    1 NMatS0=      1 NMatT0=    0 NMatD0=    1 NMtDS0=    0 NMtDT0=    0
 Symmetry not used in FoFCou.
 Inv3:  Mode=1 IEnd=    35315283.
 Iteration    1 A*A^-1 deviation from unit magnitude is 6.00D-15 for   3427.
 Iteration    1 A*A^-1 deviation from orthogonality  is 2.28D-15 for   1364     94.
 Iteration    1 A^-1*A deviation from unit magnitude is 5.77D-15 for   3427.
 Iteration    1 A^-1*A deviation from orthogonality  is 2.13D-13 for   1940   1875.
 E= -1096.47382415700    
 DIIS: error= 1.44D-02 at cycle   1 NSaved=   1.
 NSaved= 1 IEnMin= 1 EnMin= -1096.47382415700     IErMin= 1 ErrMin= 1.44D-02
 ErrMax= 1.44D-02  0.00D+00 EMaxC= 1.00D-01 BMatC= 1.38D-01 BMatP= 1.38D-01
 IDIUse=3 WtCom= 8.56D-01 WtEn= 1.44D-01
 Coeff-Com:  0.100D+01
 Coeff-En:   0.100D+01
 Coeff:      0.100D+01
 Recover alternate guess density for next cycle.
 RMSDP=4.50D-02 MaxDP=5.09D+00              OVMax= 0.00D+00

 Cycle   2  Pass 1  IDiag  1:
 RMSU=  2.80D-02    CP:  1.46D+00
 E= -1096.33580005265     Delta-E=        0.138024104353 Rises=F Damp=F
 Switch densities from cycles 1 and 2 for lowest energy.
 DIIS: error= 1.40D-02 at cycle   2 NSaved=   2.
 NSaved= 2 IEnMin= 1 EnMin= -1096.47382415700     IErMin= 2 ErrMin= 1.40D-02
 ErrMax= 1.40D-02  0.00D+00 EMaxC= 1.00D+00 BMatC= 5.49D-01 BMatP= 1.38D-01
 IDIUse=1 WtCom= 1.00D+00 WtEn= 0.00D+00
 Coeff-Com:  0.806D+00 0.194D+00
 Coeff:      0.806D+00 0.194D+00
 Gap=     0.262 Goal=   None    Shift=    0.000
 RMSDP=1.34D-02 MaxDP=8.52D-01 DE= 1.38D-01 OVMax= 1.25D-01

 Cycle   3  Pass 1  IDiag  1:
 RMSU=  9.44D-03    CP:  9.84D-01  3.37D-01
 E= -1096.60513583843     Delta-E=       -0.269335785784 Rises=F Damp=F
 DIIS: error= 2.23D-03 at cycle   3 NSaved=   3.
 NSaved= 3 IEnMin= 3 EnMin= -1096.60513583843     IErMin= 3 ErrMin= 2.23D-03
 ErrMax= 2.23D-03  0.00D+00 EMaxC= 1.00D+00 BMatC= 1.84D-02 BMatP= 1.38D-01
 IDIUse=1 WtCom= 1.00D+00 WtEn= 0.00D+00
 Coeff-Com:  0.172D-01 0.113D+00 0.869D+00
 Coeff:      0.172D-01 0.113D+00 0.869D+00
 Gap=     0.263 Goal=   None    Shift=    0.000
 RMSDP=3.09D-03 MaxDP=2.76D-01 DE=-2.69D-01 OVMax= 2.68D-02

 Cycle   4  Pass 1  IDiag  1:
 RMSU=  2.71D-03    CP:  9.98D-01  3.72D-01  9.94D-01
 E= -1096.61814021183     Delta-E=       -0.013004373399 Rises=F Damp=F
 DIIS: error= 1.20D-03 at cycle   4 NSaved=   4.
 NSaved= 4 IEnMin= 4 EnMin= -1096.61814021183     IErMin= 4 ErrMin= 1.20D-03
 ErrMax= 1.20D-03  0.00D+00 EMaxC= 1.00D+00 BMatC= 4.84D-03 BMatP= 1.84D-02
 IDIUse=1 WtCom= 1.00D+00 WtEn= 0.00D+00
 Coeff-Com: -0.276D-01 0.178D-02 0.344D+00 0.682D+00
 Coeff:     -0.276D-01 0.178D-02 0.344D+00 0.682D+00
 Gap=     0.261 Goal=   None    Shift=    0.000
 RMSDP=1.35D-03 MaxDP=1.66D-01 DE=-1.30D-02 OVMax= 1.12D-02

 Cycle   5  Pass 1  IDiag  1:
 RMSU=  8.73D-04    CP:  9.87D-01  3.63D-01  1.02D+00  8.30D-01
 E= -1096.62171780587     Delta-E=       -0.003577594039 Rises=F Damp=F
 DIIS: error= 2.67D-04 at cycle   5 NSaved=   5.
 NSaved= 5 IEnMin= 5 EnMin= -1096.62171780587     IErMin= 5 ErrMin= 2.67D-04
 ErrMax= 2.67D-04  0.00D+00 EMaxC= 1.00D+00 BMatC= 2.89D-04 BMatP= 4.84D-03
 IDIUse=1 WtCom= 1.00D+00 WtEn= 0.00D+00
 Coeff-Com: -0.125D-01-0.408D-02 0.101D+00 0.289D+00 0.627D+00
 Coeff:     -0.125D-01-0.408D-02 0.101D+00 0.289D+00 0.627D+00
 Gap=     0.260 Goal=   None    Shift=    0.000
 RMSDP=4.51D-04 MaxDP=4.37D-02 DE=-3.58D-03 OVMax= 3.88D-03

 Cycle   6  Pass 1  IDiag  1:
 RMSU=  3.71D-04    CP:  9.84D-01  3.60D-01  1.03D+00  8.48D-01  9.63D-01
 E= -1096.62202065448     Delta-E=       -0.000302848610 Rises=F Damp=F
 DIIS: error= 7.75D-05 at cycle   6 NSaved=   6.
 NSaved= 6 IEnMin= 6 EnMin= -1096.62202065448     IErMin= 6 ErrMin= 7.75D-05
 ErrMax= 7.75D-05  0.00D+00 EMaxC= 1.00D+00 BMatC= 2.76D-05 BMatP= 2.89D-04
 IDIUse=1 WtCom= 1.00D+00 WtEn= 0.00D+00
 Coeff-Com:  0.968D-03-0.408D-03-0.427D-01-0.577D-01 0.171D+00 0.929D+00
 Coeff:      0.968D-03-0.408D-03-0.427D-01-0.577D-01 0.171D+00 0.929D+00
 Gap=     0.261 Goal=   None    Shift=    0.000
 RMSDP=1.88D-04 MaxDP=2.33D-02 DE=-3.03D-04 OVMax= 2.40D-03

 Cycle   7  Pass 1  IDiag  1:
 RMSU=  1.16D-04    CP:  9.83D-01  3.59D-01  1.03D+00  8.72D-01  1.10D+00
                    CP:  1.08D+00
 E= -1096.62206934937     Delta-E=       -0.000048694886 Rises=F Damp=F
 DIIS: error= 2.60D-05 at cycle   7 NSaved=   7.
 NSaved= 7 IEnMin= 7 EnMin= -1096.62206934937     IErMin= 7 ErrMin= 2.60D-05
 ErrMax= 2.60D-05  0.00D+00 EMaxC= 1.00D+00 BMatC= 4.30D-06 BMatP= 2.76D-05
 IDIUse=1 WtCom= 1.00D+00 WtEn= 0.00D+00
 Coeff-Com:  0.127D-02 0.289D-03-0.270D-01-0.487D-01 0.242D-01 0.409D+00
 Coeff-Com:  0.641D+00
 Coeff:      0.127D-02 0.289D-03-0.270D-01-0.487D-01 0.242D-01 0.409D+00
 Coeff:      0.641D+00
 Gap=     0.261 Goal=   None    Shift=    0.000
 RMSDP=5.41D-05 MaxDP=4.37D-03 DE=-4.87D-05 OVMax= 6.66D-04

 Cycle   8  Pass 1  IDiag  1:
 RMSU=  3.61D-05    CP:  9.83D-01  3.59D-01  1.03D+00  8.76D-01  1.13D+00
                    CP:  1.15D+00  1.01D+00
 E= -1096.62207486311     Delta-E=       -0.000005513738 Rises=F Damp=F
 DIIS: error= 9.76D-06 at cycle   8 NSaved=   8.
 NSaved= 8 IEnMin= 8 EnMin= -1096.62207486311     IErMin= 8 ErrMin= 9.76D-06
 ErrMax= 9.76D-06  0.00D+00 EMaxC= 1.00D+00 BMatC= 2.90D-07 BMatP= 4.30D-06
 IDIUse=1 WtCom= 1.00D+00 WtEn= 0.00D+00
 Coeff-Com:  0.204D-03 0.815D-04-0.649D-03-0.340D-02-0.161D-01-0.283D-01
 Coeff-Com:  0.133D+00 0.915D+00
 Coeff:      0.204D-03 0.815D-04-0.649D-03-0.340D-02-0.161D-01-0.283D-01
 Coeff:      0.133D+00 0.915D+00
 Gap=     0.261 Goal=   None    Shift=    0.000
 RMSDP=3.37D-05 MaxDP=3.41D-03 DE=-5.51D-06 OVMax= 5.51D-04

 Cycle   9  Pass 1  IDiag  1:
 RMSU=  1.63D-05    CP:  9.83D-01  3.59D-01  1.03D+00  8.76D-01  1.13D+00
                    CP:  1.20D+00  1.12D+00  1.33D+00
 E= -1096.62207566712     Delta-E=       -0.000000804012 Rises=F Damp=F
 DIIS: error= 4.27D-06 at cycle   9 NSaved=   9.
 NSaved= 9 IEnMin= 9 EnMin= -1096.62207566712     IErMin= 9 ErrMin= 4.27D-06
 ErrMax= 4.27D-06  0.00D+00 EMaxC= 1.00D+00 BMatC= 8.16D-08 BMatP= 2.90D-07
 IDIUse=1 WtCom= 1.00D+00 WtEn= 0.00D+00
 Coeff-Com: -0.131D-03-0.265D-04 0.465D-02 0.731D-02-0.113D-01-0.854D-01
 Coeff-Com: -0.598D-01 0.382D+00 0.763D+00
 Coeff:     -0.131D-03-0.265D-04 0.465D-02 0.731D-02-0.113D-01-0.854D-01
 Coeff:     -0.598D-01 0.382D+00 0.763D+00
 Gap=     0.261 Goal=   None    Shift=    0.000
 RMSDP=1.02D-05 MaxDP=1.16D-03 DE=-8.04D-07 OVMax= 2.87D-04

 Cycle  10  Pass 1  IDiag  1:
 RMSU=  7.15D-06    CP:  9.83D-01  3.59D-01  1.03D+00  8.76D-01  1.13D+00
                    CP:  1.20D+00  1.17D+00  1.41D+00  1.05D+00
 E= -1096.62207585787     Delta-E=       -0.000000190753 Rises=F Damp=F
 DIIS: error= 1.43D-06 at cycle  10 NSaved=  10.
 NSaved=10 IEnMin=10 EnMin= -1096.62207585787     IErMin=10 ErrMin= 1.43D-06
 ErrMax= 1.43D-06  0.00D+00 EMaxC= 1.00D+00 BMatC= 6.00D-09 BMatP= 8.16D-08
 IDIUse=1 WtCom= 1.00D+00 WtEn= 0.00D+00
 Coeff-Com: -0.302D-04-0.102D-04 0.383D-03 0.770D-03 0.114D-02-0.227D-02
 Coeff-Com: -0.179D-01-0.783D-01 0.687D-01 0.103D+01
 Coeff:     -0.302D-04-0.102D-04 0.383D-03 0.770D-03 0.114D-02-0.227D-02
 Coeff:     -0.179D-01-0.783D-01 0.687D-01 0.103D+01
 Gap=     0.261 Goal=   None    Shift=    0.000
 RMSDP=4.43D-06 MaxDP=4.36D-04 DE=-1.91D-07 OVMax= 1.46D-04

 Cycle  11  Pass 1  IDiag  1:
 RMSU=  2.18D-06    CP:  9.83D-01  3.59D-01  1.03D+00  8.76D-01  1.13D+00
                    CP:  1.20D+00  1.18D+00  1.44D+00  1.20D+00  1.29D+00
 E= -1096.62207588780     Delta-E=       -0.000000029931 Rises=F Damp=F
 DIIS: error= 6.92D-07 at cycle  11 NSaved=  11.
 NSaved=11 IEnMin=11 EnMin= -1096.62207588780     IErMin=11 ErrMin= 6.92D-07
 ErrMax= 6.92D-07  0.00D+00 EMaxC= 1.00D+00 BMatC= 1.80D-09 BMatP= 6.00D-09
 IDIUse=1 WtCom= 1.00D+00 WtEn= 0.00D+00
 Coeff-Com:  0.136D-04 0.195D-05-0.752D-03-0.115D-02 0.257D-02 0.158D-01
 Coeff-Com:  0.486D-02-0.105D+00-0.119D+00 0.393D+00 0.809D+00
 Coeff:      0.136D-04 0.195D-05-0.752D-03-0.115D-02 0.257D-02 0.158D-01
 Coeff:      0.486D-02-0.105D+00-0.119D+00 0.393D+00 0.809D+00
 Gap=     0.261 Goal=   None    Shift=    0.000
 RMSDP=2.10D-06 MaxDP=2.15D-04 DE=-2.99D-08 OVMax= 6.82D-05

 Cycle  12  Pass 1  IDiag  1:
 RMSU=  8.74D-07    CP:  9.83D-01  3.59D-01  1.03D+00  8.76D-01  1.13D+00
                    CP:  1.20D+00  1.19D+00  1.45D+00  1.26D+00  1.46D+00
                    CP:  1.18D+00
 E= -1096.62207589404     Delta-E=       -0.000000006240 Rises=F Damp=F
 DIIS: error= 3.36D-07 at cycle  12 NSaved=  12.
 NSaved=12 IEnMin=12 EnMin= -1096.62207589404     IErMin=12 ErrMin= 3.36D-07
 ErrMax= 3.36D-07  0.00D+00 EMaxC= 1.00D+00 BMatC= 3.38D-10 BMatP= 1.80D-09
 IDIUse=1 WtCom= 1.00D+00 WtEn= 0.00D+00
 Coeff-Com:  0.110D-04 0.306D-05-0.388D-03-0.637D-03 0.871D-03 0.708D-02
 Coeff-Com:  0.530D-02-0.317D-01-0.611D-01-0.227D-01 0.328D+00 0.775D+00
 Coeff:      0.110D-04 0.306D-05-0.388D-03-0.637D-03 0.871D-03 0.708D-02
 Coeff:      0.530D-02-0.317D-01-0.611D-01-0.227D-01 0.328D+00 0.775D+00
 Gap=     0.261 Goal=   None    Shift=    0.000
 RMSDP=8.62D-07 MaxDP=7.92D-05 DE=-6.24D-09 OVMax= 2.78D-05

 Cycle  13  Pass 1  IDiag  1:
 RMSU=  4.51D-07    CP:  9.83D-01  3.59D-01  1.03D+00  8.76D-01  1.13D+00
                    CP:  1.20D+00  1.19D+00  1.45D+00  1.29D+00  1.54D+00
                    CP:  1.29D+00  1.13D+00
 E= -1096.62207589482     Delta-E=       -0.000000000778 Rises=F Damp=F
 DIIS: error= 1.39D-07 at cycle  13 NSaved=  13.
 NSaved=13 IEnMin=13 EnMin= -1096.62207589482     IErMin=13 ErrMin= 1.39D-07
 ErrMax= 1.39D-07  0.00D+00 EMaxC= 1.00D+00 BMatC= 4.64D-11 BMatP= 3.38D-10
 IDIUse=1 WtCom= 1.00D+00 WtEn= 0.00D+00
 Coeff-Com:  0.183D-05 0.560D-06-0.147D-04-0.447D-04-0.101D-03-0.366D-04
 Coeff-Com:  0.120D-02 0.502D-02 0.567D-04-0.685D-01-0.175D-01 0.236D+00
 Coeff-Com:  0.844D+00
 Coeff:      0.183D-05 0.560D-06-0.147D-04-0.447D-04-0.101D-03-0.366D-04
 Coeff:      0.120D-02 0.502D-02 0.567D-04-0.685D-01-0.175D-01 0.236D+00
 Coeff:      0.844D+00
 Gap=     0.261 Goal=   None    Shift=    0.000
 RMSDP=3.15D-07 MaxDP=2.38D-05 DE=-7.78D-10 OVMax= 1.10D-05

 Cycle  14  Pass 1  IDiag  1:
 RMSU=  1.42D-07    CP:  9.83D-01  3.59D-01  1.03D+00  8.76D-01  1.13D+00
                    CP:  1.20D+00  1.19D+00  1.45D+00  1.29D+00  1.56D+00
                    CP:  1.32D+00  1.26D+00  1.40D+00
 E= -1096.62207589497     Delta-E=       -0.000000000154 Rises=F Damp=F
 DIIS: error= 7.43D-08 at cycle  14 NSaved=  14.
 NSaved=14 IEnMin=14 EnMin= -1096.62207589497     IErMin=14 ErrMin= 7.43D-08
 ErrMax= 7.43D-08  0.00D+00 EMaxC= 1.00D+00 BMatC= 1.02D-11 BMatP= 4.64D-11
 IDIUse=1 WtCom= 1.00D+00 WtEn= 0.00D+00
 Coeff-Com: -0.188D-05-0.547D-06 0.839D-04 0.127D-03-0.237D-03-0.162D-02
 Coeff-Com: -0.714D-03 0.859D-02 0.153D-01-0.173D-01-0.800D-01-0.101D+00
 Coeff-Com:  0.288D+00 0.889D+00
 Coeff:     -0.188D-05-0.547D-06 0.839D-04 0.127D-03-0.237D-03-0.162D-02
 Coeff:     -0.714D-03 0.859D-02 0.153D-01-0.173D-01-0.800D-01-0.101D+00
 Coeff:      0.288D+00 0.889D+00
 Gap=     0.261 Goal=   None    Shift=    0.000
 RMSDP=1.62D-07 MaxDP=1.05D-05 DE=-1.54D-10 OVMax= 6.12D-06

 Cycle  15  Pass 1  IDiag  1:
 RMSU=  7.77D-08    CP:  9.83D-01  3.59D-01  1.03D+00  8.76D-01  1.13D+00
                    CP:  1.20D+00  1.19D+00  1.44D+00  1.29D+00  1.56D+00
                    CP:  1.33D+00  1.31D+00  1.66D+00  1.32D+00
 E= -1096.62207589529     Delta-E=       -0.000000000319 Rises=F Damp=F
 DIIS: error= 2.79D-08 at cycle  15 NSaved=  15.
 NSaved=15 IEnMin=15 EnMin= -1096.62207589529     IErMin=15 ErrMin= 2.79D-08
 ErrMax= 2.79D-08  0.00D+00 EMaxC= 1.00D+00 BMatC= 1.12D-12 BMatP= 1.02D-11
 IDIUse=1 WtCom= 1.00D+00 WtEn= 0.00D+00
 Coeff-Com: -0.450D-06-0.102D-06 0.108D-04 0.166D-04-0.152D-04-0.155D-03
 Coeff-Com: -0.188D-03 0.337D-04 0.198D-02 0.611D-02-0.712D-02-0.415D-01
 Coeff-Com: -0.802D-01 0.113D+00 0.101D+01
 Coeff:     -0.450D-06-0.102D-06 0.108D-04 0.166D-04-0.152D-04-0.155D-03
 Coeff:     -0.188D-03 0.337D-04 0.198D-02 0.611D-02-0.712D-02-0.415D-01
 Coeff:     -0.802D-01 0.113D+00 0.101D+01
 Gap=     0.261 Goal=   None    Shift=    0.000
 RMSDP=7.96D-08 MaxDP=7.21D-06 DE=-3.19D-10 OVMax= 2.78D-06

 Cycle  16  Pass 1  IDiag  1:
 RMSU=  3.21D-08    CP:  9.83D-01  3.59D-01  1.03D+00  8.76D-01  1.13D+00
                    CP:  1.20D+00  1.19D+00  1.44D+00  1.29D+00  1.56D+00
                    CP:  1.32D+00  1.32D+00  1.76D+00  1.54D+00  1.36D+00
 E= -1096.62207589508     Delta-E=        0.000000000214 Rises=F Damp=F
 DIIS: error= 1.18D-08 at cycle  16 NSaved=  16.
 NSaved=16 IEnMin=15 EnMin= -1096.62207589529     IErMin=16 ErrMin= 1.18D-08
 ErrMax= 1.18D-08  0.00D+00 EMaxC= 1.00D+00 BMatC= 2.89D-13 BMatP= 1.12D-12
 IDIUse=1 WtCom= 1.00D+00 WtEn= 0.00D+00
 Coeff-Com:  0.248D-06 0.877D-07-0.140D-04-0.221D-04 0.437D-04 0.294D-03
 Coeff-Com:  0.104D-03-0.184D-02-0.243D-02 0.551D-02 0.143D-01 0.862D-02
 Coeff-Com: -0.864D-01-0.156D+00 0.320D+00 0.898D+00
 Coeff:      0.248D-06 0.877D-07-0.140D-04-0.221D-04 0.437D-04 0.294D-03
 Coeff:      0.104D-03-0.184D-02-0.243D-02 0.551D-02 0.143D-01 0.862D-02
 Coeff:     -0.864D-01-0.156D+00 0.320D+00 0.898D+00
 Gap=     0.261 Goal=   None    Shift=    0.000
 RMSDP=3.88D-08 MaxDP=3.40D-06 DE= 2.14D-10 OVMax= 1.22D-06

 Cycle  17  Pass 1  IDiag  1:
 RMSU=  1.28D-08    CP:  9.83D-01  3.59D-01  1.03D+00  8.76D-01  1.13D+00
                    CP:  1.20D+00  1.19D+00  1.44D+00  1.29D+00  1.56D+00
                    CP:  1.32D+00  1.32D+00  1.80D+00  1.65D+00  1.61D+00
                    CP:  1.39D+00
 E= -1096.62207589500     Delta-E=        0.000000000081 Rises=F Damp=F
 DIIS: error= 3.23D-09 at cycle  17 NSaved=  17.
 NSaved=17 IEnMin=15 EnMin= -1096.62207589529     IErMin=17 ErrMin= 3.23D-09
 ErrMax= 3.23D-09  0.00D+00 EMaxC= 1.00D+00 BMatC= 2.52D-14 BMatP= 2.89D-13
 IDIUse=1 WtCom= 1.00D+00 WtEn= 0.00D+00
 Coeff-Com:  0.115D-06 0.357D-07-0.453D-05-0.738D-05 0.114D-04 0.855D-04
 Coeff-Com:  0.546D-04-0.413D-03-0.743D-03 0.331D-03 0.398D-02 0.790D-02
 Coeff-Com: -0.616D-02-0.501D-01-0.634D-01 0.166D+00 0.942D+00
 Coeff:      0.115D-06 0.357D-07-0.453D-05-0.738D-05 0.114D-04 0.855D-04
 Coeff:      0.546D-04-0.413D-03-0.743D-03 0.331D-03 0.398D-02 0.790D-02
 Coeff:     -0.616D-02-0.501D-01-0.634D-01 0.166D+00 0.942D+00
 Gap=     0.261 Goal=   None    Shift=    0.000
 RMSDP=1.45D-08 MaxDP=1.06D-06 DE= 8.14D-11 OVMax= 3.78D-07

 Cycle  18  Pass 1  IDiag  1:
 RMSU=  5.96D-09    CP:  9.83D-01  3.59D-01  1.03D+00  8.76D-01  1.13D+00
                    CP:  1.20D+00  1.19D+00  1.44D+00  1.29D+00  1.56D+00
                    CP:  1.32D+00  1.32D+00  1.81D+00  1.67D+00  1.68D+00
                    CP:  1.60D+00  1.34D+00
 E= -1096.62207589524     Delta-E=       -0.000000000242 Rises=F Damp=F
 DIIS: error= 1.27D-09 at cycle  18 NSaved=  18.
 NSaved=18 IEnMin=15 EnMin= -1096.62207589529     IErMin=18 ErrMin= 1.27D-09
 ErrMax= 1.27D-09  0.00D+00 EMaxC= 1.00D+00 BMatC= 4.70D-15 BMatP= 2.52D-14
 IDIUse=1 WtCom= 1.00D+00 WtEn= 0.00D+00
 Coeff-Com:  0.322D-09-0.991D-09 0.564D-06 0.794D-06-0.264D-05-0.149D-04
 Coeff-Com:  0.315D-05 0.122D-03 0.117D-03-0.688D-03-0.846D-03 0.119D-02
 Coeff-Com:  0.104D-01 0.574D-02-0.596D-01-0.786D-01 0.268D+00 0.854D+00
 Coeff:      0.322D-09-0.991D-09 0.564D-06 0.794D-06-0.264D-05-0.149D-04
 Coeff:      0.315D-05 0.122D-03 0.117D-03-0.688D-03-0.846D-03 0.119D-02
 Coeff:      0.104D-01 0.574D-02-0.596D-01-0.786D-01 0.268D+00 0.854D+00
 Gap=     0.261 Goal=   None    Shift=    0.000
 RMSDP=7.84D-09 MaxDP=4.70D-07 DE=-2.42D-10 OVMax= 1.11D-07

 Error on total polarization charges =  0.06799
 SCF Done:  E(RwB97XD) =  -1096.62207590     A.U. after   18 cycles
            NFock= 18  Conv=0.78D-08     -V/T= 2.0051
 KE= 1.091080720025D+03 PE=-6.882955376207D+03 EE= 2.529673239315D+03
 SMD-CDS (non-electrostatic) energy       (kcal/mol) =      -3.00
 (included in total energy above)
 Leave Link  502 at Sun May 11 04:56:11 2025, MaxMem= 16106127360 cpu:           39911.8 elap:            1048.8
 (Enter /cm/shared/apps/Gaussian/g16-C01/g16/l701.exe)
 ... and contract with generalized density number  0.
 Compute integral first derivatives.
 R6Disp: Adding Grimme-D2 dispersion energy 1st derivatives to the gradient.
 D1PCM: PCM CHGder 1st derivatives, ID1Alg=3 FixD1E=F DoIter=F DoCFld=F I1PDM=0.
 GePol: Maximum number of non-zero 1st derivatives   =     247
 Leave Link  701 at Sun May 11 04:56:16 2025, MaxMem= 16106127360 cpu:             142.9 elap:               4.4
 (Enter /cm/shared/apps/Gaussian/g16-C01/g16/l702.exe)
 L702 exits ... SP integral derivatives will be done elsewhere.
 Leave Link  702 at Sun May 11 04:56:16 2025, MaxMem= 16106127360 cpu:               0.4 elap:               0.0
 (Enter /cm/shared/apps/Gaussian/g16-C01/g16/l703.exe)
 Integral derivatives from FoFJK, PRISM(SPDF).
 Compute integral first derivatives, UseDBF=F ICtDFT=           0.
 Calling FoFJK, ICntrl=      2127 FMM=F ISym2X=0 I1Cent= 0 IOpClX= 0 NMat=1 NMatS=1 NMatT=0.
 FoFJK:  IHMeth= 1 ICntrl=    2127 DoSepK=T KAlg= 0 I1Cent=           0 FoldK=F
 IRaf=         1 NMat=       1 IRICut=       1 DoRegI=T DoRafI=F ISym2E= 0 IDoP0=0 IntGTp=1.
 FoFCou: FMM=F IPFlag=           0 FMFlag=      100000 FMFlg1=         800
         NFxFlg=           0 DoJE=F BraDBF=F KetDBF=F FulRan=T
         wScrn=  0.000000 ICntrl=      2527 IOpCl=  0 I1Cent=           0 NGrid=           0
         NMat0=    1 NMatS0=      1 NMatT0=    0 NMatD0=    1 NMtDS0=    0 NMtDT0=    0
 Symmetry not used in FoFCou.
 Leave Link  703 at Sun May 11 05:00:24 2025, MaxMem= 16106127360 cpu:            9854.0 elap:             248.1
 (Enter /cm/shared/apps/Gaussian/g16-C01/g16/l716.exe)
 Dipole        = 3.12017218D-01 7.96477733D-01-1.47992125D-01
 ***** Axes restored to original set *****
 -------------------------------------------------------------------
 Center     Atomic                   Forces (Hartrees/Bohr)
 Number     Number              X              Y              Z
 -------------------------------------------------------------------
      1        6          -0.000131343    0.000025715    0.000482781
      2        6          -0.000206271    0.000099968    0.000274200
      3        1          -0.000728853    0.000124717    0.000576303
      4        9           0.000102227   -0.000162328   -0.000018159
      5        6           0.000121904    0.001688312   -0.001745495
      6        6           0.002299075    0.002895926    0.001311647
      7        7          -0.000373915    0.000145199   -0.000536206
      8        1          -0.001714400   -0.003912816    0.000117554
      9        6          -0.000091932   -0.000421434    0.000200734
     10        6           0.000006376   -0.000039406    0.000067976
     11        6          -0.000444185   -0.000034389    0.000520014
     12        6           0.000050426    0.000069541   -0.000094604
     13        6           0.000004954   -0.000052421    0.000024714
     14        6          -0.000099472    0.000057899   -0.000072137
     15        1          -0.000073590   -0.000020574   -0.000007915
     16        1          -0.000058159   -0.000065404   -0.000018585
     17        1           0.000102712    0.000043285    0.000003116
     18        1           0.000055021   -0.000073387    0.000049210
     19        7           0.000581683    0.000102240   -0.000118255
     20        6           0.000140494    0.000093656   -0.000354438
     21        6          -0.000013031    0.000126962    0.000051599
     22        6           0.000221806   -0.000001888   -0.000263569
     23        6          -0.000015461    0.000002628   -0.000062883
     24        6          -0.000016666   -0.000071235   -0.000059417
     25        6           0.000014669    0.000036383   -0.000107293
     26        1           0.000282324   -0.000065146   -0.000579199
     27        1           0.000018322   -0.000141432    0.000103486
     28        1           0.000094807   -0.000019455    0.000008190
     29        1          -0.000057382    0.000050792   -0.000050634
     30        1           0.000058130    0.000054422   -0.000057739
     31        6           0.000889076   -0.000360255   -0.000890514
     32        6           0.000517873   -0.000070336   -0.002077490
     33        6           0.000052958   -0.000989527    0.000349359
     34        6          -0.000223730    0.000959308    0.000551289
     35        6          -0.000066658   -0.000520002    0.000428888
     36        6          -0.000260053    0.000549660    0.000530293
     37        1           0.000023210   -0.000057581   -0.000070426
     38        1          -0.000051917    0.000060725    0.000232454
     39        1           0.000033107    0.000193526    0.000174698
     40        1           0.000095384    0.000064056    0.000034265
     41        6           0.000304047    0.000277084    0.000242223
     42        1          -0.000082698   -0.000300078    0.000160448
     43        1          -0.000237891    0.000139577    0.000313996
     44        1          -0.000272314    0.000110661    0.000273366
     45        1          -0.000850666   -0.000593150    0.000102153
 -------------------------------------------------------------------
 Cartesian Forces:  Max     0.003912816 RMS     0.000638062
 Leave Link  716 at Sun May 11 05:00:24 2025, MaxMem= 16106127360 cpu:               0.3 elap:               0.0
 (Enter /cm/shared/apps/Gaussian/g16-C01/g16/l103.exe)

 GradGradGradGradGradGradGradGradGradGradGradGradGradGradGradGradGradGrad
 Berny optimization.
 FormGI is forming the generalized inverse of G from B-inverse, IUseBI=4.
 GSVD:  received Info=                   1 from GESDD.
 Internal  Forces:  Max     0.005244393 RMS     0.000835083
 Search for a saddle point.
 Step number   3 out of a maximum of  251
 All quantities printed in internal units (Hartrees-Bohrs-Radians)
 Swapping is turned off.
 Update second derivatives using D2CorX and points    2    3
 ITU=  0  0  0
     Eigenvalues ---   -0.29263  -0.00045   0.00264   0.00563   0.00644
     Eigenvalues ---    0.01177   0.01317   0.01327   0.01493   0.01535
     Eigenvalues ---    0.01641   0.01673   0.01738   0.01758   0.01761
     Eigenvalues ---    0.01770   0.01796   0.01824   0.01990   0.02061
     Eigenvalues ---    0.02188   0.02292   0.02330   0.02419   0.02439
     Eigenvalues ---    0.02448   0.02498   0.02525   0.02594   0.02650
     Eigenvalues ---    0.02679   0.02701   0.02758   0.02792   0.02853
     Eigenvalues ---    0.02884   0.02909   0.03450   0.04205   0.05626
     Eigenvalues ---    0.05801   0.05838   0.07677   0.10233   0.10559
     Eigenvalues ---    0.10869   0.10893   0.11284   0.11288   0.11538
     Eigenvalues ---    0.11631   0.11879   0.12009   0.12055   0.12214
     Eigenvalues ---    0.12258   0.12297   0.12424   0.12805   0.12860
     Eigenvalues ---    0.13376   0.14654   0.14769   0.16762   0.18185
     Eigenvalues ---    0.18409   0.18606   0.19202   0.19248   0.19395
     Eigenvalues ---    0.19538   0.19631   0.19807   0.20051   0.20381
     Eigenvalues ---    0.20467   0.20657   0.20866   0.22868   0.23315
     Eigenvalues ---    0.23965   0.25916   0.27471   0.28792   0.30465
     Eigenvalues ---    0.31681   0.32746   0.33423   0.35093   0.35164
     Eigenvalues ---    0.35413   0.35718   0.35902   0.36151   0.36418
     Eigenvalues ---    0.36799   0.37323   0.37532   0.37658   0.37728
     Eigenvalues ---    0.37921   0.37979   0.38068   0.38097   0.38123
     Eigenvalues ---    0.38141   0.38201   0.38258   0.38580   0.38683
     Eigenvalues ---    0.39205   0.41099   0.43741   0.43912   0.44273
     Eigenvalues ---    0.44874   0.45288   0.46561   0.48577   0.48942
     Eigenvalues ---    0.49550   0.49661   0.50016   0.51039   0.53877
     Eigenvalues ---    0.53938   0.53973   0.64497   0.71520
 Eigenvectors required to have negative eigenvalues:
                          R11       A18       A16       A12       D23
   1                   -0.65409  -0.40075   0.38566   0.21193  -0.17062
                          R8        D22       A10       D25       D20
   1                    0.16125  -0.15560  -0.15067  -0.14912  -0.13936
 Eigenvalue     2 is  -4.53D-04 should be greater than     0.000000 Eigenvector:
                         D105      D106      D104      D102      D103
   1                    0.41505   0.41105   0.40293   0.39582   0.39183
                         D101       D10       D12       D9        D11
   1                    0.38370  -0.08467  -0.08440  -0.08286  -0.08258
 RFO step:  Lambda0=2.109836996D-04 Lambda=-7.55612987D-04.
 Linear search not attempted -- option 19 set.
 Iteration  1 RMS(Cart)=  0.12651914 RMS(Int)=  0.01597857
 Iteration  2 RMS(Cart)=  0.02257744 RMS(Int)=  0.00088878
 Iteration  3 RMS(Cart)=  0.00092507 RMS(Int)=  0.00003139
 Iteration  4 RMS(Cart)=  0.00000147 RMS(Int)=  0.00003138
 Iteration  5 RMS(Cart)=  0.00000000 RMS(Int)=  0.00003138
 ITry= 1 IFail=0 DXMaxC= 7.29D-01 DCOld= 1.00D+10 DXMaxT= 3.00D-01 DXLimC= 3.00D+00 Rises=F
 Variable       Old X    -DE/DX   Delta X   Delta X   Delta X     New X
                                 (Linear)    (Quad)   (Total)
    R1        2.87690  -0.00105   0.00000  -0.00222  -0.00219   2.87471
    R2        2.41655   0.00019   0.00000   0.00087   0.00087   2.41743
    R3        2.80395  -0.00136   0.00000  -0.00284  -0.00284   2.80111
    R4        2.06011   0.00002   0.00000  -0.00225  -0.00225   2.05786
    R5        2.63786  -0.00002   0.00000  -0.00113  -0.00113   2.63673
    R6        2.80030  -0.00006   0.00000   0.00217   0.00217   2.80247
    R7        2.70938   0.00139   0.00000   0.00178   0.00178   2.71115
    R8        2.49465  -0.00496   0.00000   0.00069   0.00070   2.49535
    R9        2.78596   0.00005   0.00000  -0.00199  -0.00199   2.78397
   R10        2.07018  -0.00001   0.00000   0.00009   0.00009   2.07027
   R11        2.50297   0.00037   0.00000  -0.03652  -0.03652   2.46645
   R12        2.64354  -0.00063   0.00000   0.00061   0.00062   2.64416
   R13        2.67654   0.00008   0.00000   0.00009   0.00007   2.67661
   R14        2.65389  -0.00014   0.00000  -0.00132  -0.00132   2.65257
   R15        2.64924   0.00007   0.00000  -0.00065  -0.00065   2.64859
   R16        2.60737  -0.00000   0.00000   0.00060   0.00060   2.60797
   R17        2.05558  -0.00010   0.00000  -0.00017  -0.00017   2.05541
   R18        2.66104  -0.00003   0.00000  -0.00040  -0.00040   2.66063
   R19        2.62761  -0.00005   0.00000   0.00073   0.00070   2.62832
   R20        2.60741  -0.00010   0.00000   0.00049   0.00049   2.60790
   R21        2.05574  -0.00007   0.00000  -0.00007  -0.00007   2.05567
   R22        2.05509  -0.00007   0.00000  -0.00006  -0.00006   2.05503
   R23        2.05556  -0.00010   0.00000  -0.00018  -0.00018   2.05538
   R24        2.64439  -0.00050   0.00000   0.00068   0.00068   2.64507
   R25        2.64447  -0.00022   0.00000   0.00055   0.00055   2.64502
   R26        2.63523  -0.00004   0.00000   0.00042   0.00042   2.63565
   R27        2.62984   0.00009   0.00000  -0.00038  -0.00038   2.62946
   R28        2.05618  -0.00010   0.00000  -0.00017  -0.00017   2.05601
   R29        2.62897  -0.00013   0.00000  -0.00042  -0.00042   2.62855
   R30        2.05634   0.00035   0.00000   0.00049   0.00049   2.05683
   R31        2.62443  -0.00015   0.00000  -0.00140  -0.00140   2.62304
   R32        2.05442  -0.00017   0.00000  -0.00109  -0.00109   2.05333
   R33        2.05594  -0.00009   0.00000  -0.00037  -0.00037   2.05557
   R34        2.05560  -0.00009   0.00000  -0.00038  -0.00038   2.05521
   R35        2.64618   0.00032   0.00000   0.00384   0.00384   2.65002
   R36        2.65397  -0.00103   0.00000  -0.00395  -0.00395   2.65002
   R37        2.64474  -0.00037   0.00000  -0.00309  -0.00309   2.64164
   R38        2.63956   0.00028   0.00000   0.00356   0.00356   2.64312
   R39        2.84537  -0.00024   0.00000  -0.00079  -0.00079   2.84459
   R40        2.63125  -0.00095   0.00000  -0.00405  -0.00405   2.62719
   R41        2.05888  -0.00009   0.00000   0.00002   0.00002   2.05890
   R42        2.62517   0.00051   0.00000   0.00348   0.00348   2.62865
   R43        2.06012  -0.00018   0.00000  -0.00079  -0.00079   2.05933
   R44        2.05959  -0.00025   0.00000  -0.00056  -0.00056   2.05903
   R45        2.05883   0.00001   0.00000   0.00028   0.00028   2.05912
   R46        2.06998   0.00029   0.00000   0.00141   0.00141   2.07139
   R47        2.07697  -0.00029   0.00000   0.00073   0.00073   2.07770
   R48        2.07220  -0.00013   0.00000  -0.00202  -0.00202   2.07018
    A1        2.12405   0.00074   0.00000   0.00121   0.00121   2.12526
    A2        2.07574  -0.00248   0.00000  -0.01244  -0.01245   2.06329
    A3        2.08297   0.00174   0.00000   0.01105   0.01104   2.09401
    A4        1.97445  -0.00046   0.00000  -0.01031  -0.01029   1.96416
    A5        1.90548   0.00045   0.00000   0.00671   0.00676   1.91224
    A6        1.80183  -0.00078   0.00000  -0.00650  -0.00658   1.79525
    A7        1.87253   0.00002   0.00000   0.00080   0.00079   1.87331
    A8        1.96072   0.00108   0.00000   0.00853   0.00852   1.96924
    A9        1.94950  -0.00035   0.00000   0.00064   0.00064   1.95014
   A10        2.27209   0.00469   0.00000   0.01471   0.01467   2.28676
   A11        2.12960   0.00054   0.00000  -0.00969  -0.00976   2.11984
   A12        1.87829  -0.00524   0.00000  -0.00629  -0.00630   1.87199
   A13        2.12303   0.00151   0.00000   0.01868   0.01854   2.14158
   A14        1.93611  -0.00068   0.00000  -0.00032  -0.00047   1.93564
   A15        2.00285  -0.00066   0.00000  -0.00043  -0.00059   2.00226
   A16        1.39452  -0.00516   0.00000   0.00049   0.00043   1.39495
   A17        2.19451   0.00188   0.00000   0.00217   0.00204   2.19656
   A18        2.59005   0.00355   0.00000  -0.01014  -0.01010   2.57996
   A19        2.16699  -0.00110   0.00000  -0.00499  -0.00503   2.16195
   A20        2.03105   0.00080   0.00000   0.00293   0.00295   2.03400
   A21        2.08484   0.00029   0.00000   0.00190   0.00190   2.08674
   A22        2.09302   0.00016   0.00000   0.00073   0.00073   2.09375
   A23        2.09839  -0.00010   0.00000  -0.00051  -0.00050   2.09789
   A24        2.09146  -0.00006   0.00000  -0.00018  -0.00018   2.09128
   A25        2.06328  -0.00008   0.00000  -0.00084  -0.00084   2.06244
   A26        2.18958  -0.00049   0.00000   0.00023   0.00017   2.18975
   A27        2.02336   0.00056   0.00000   0.00170   0.00173   2.02509
   A28        2.11434  -0.00025   0.00000  -0.00116  -0.00117   2.11317
   A29        2.05819   0.00010   0.00000   0.00052   0.00053   2.05872
   A30        2.11049   0.00015   0.00000   0.00064   0.00065   2.11114
   A31        2.08838   0.00005   0.00000   0.00003   0.00003   2.08841
   A32        2.10024  -0.00004   0.00000  -0.00026  -0.00026   2.09998
   A33        2.09457  -0.00001   0.00000   0.00023   0.00023   2.09480
   A34        2.12070  -0.00018   0.00000  -0.00049  -0.00050   2.12020
   A35        2.10779   0.00004   0.00000  -0.00085  -0.00085   2.10695
   A36        2.05469   0.00014   0.00000   0.00134   0.00135   2.05604
   A37        2.20677  -0.00013   0.00000  -0.00241  -0.00249   2.20428
   A38        2.11372  -0.00163   0.00000  -0.00489  -0.00489   2.10883
   A39        2.08762   0.00110   0.00000   0.00606   0.00605   2.09368
   A40        2.08149   0.00054   0.00000  -0.00115  -0.00114   2.08035
   A41        2.09056   0.00009   0.00000   0.00042   0.00042   2.09098
   A42        2.09655  -0.00006   0.00000  -0.00028  -0.00027   2.09627
   A43        2.09608  -0.00003   0.00000  -0.00014  -0.00014   2.09593
   A44        2.09840  -0.00024   0.00000   0.00074   0.00073   2.09912
   A45        2.11065  -0.00028   0.00000   0.00053   0.00051   2.11116
   A46        2.07365   0.00053   0.00000  -0.00099  -0.00101   2.07264
   A47        2.10000  -0.00027   0.00000   0.00083   0.00083   2.10083
   A48        2.08416   0.00017   0.00000  -0.00095  -0.00095   2.08321
   A49        2.09894   0.00010   0.00000   0.00014   0.00014   2.09908
   A50        2.09749  -0.00006   0.00000  -0.00031  -0.00032   2.09717
   A51        2.09695   0.00003   0.00000   0.00045   0.00045   2.09740
   A52        2.08875   0.00002   0.00000  -0.00013  -0.00013   2.08862
   A53        2.09830  -0.00006   0.00000  -0.00048  -0.00048   2.09782
   A54        2.09956   0.00000   0.00000  -0.00041  -0.00041   2.09915
   A55        2.08532   0.00006   0.00000   0.00088   0.00088   2.08621
   A56        2.11781  -0.00018   0.00000  -0.00572  -0.00572   2.11208
   A57        2.11587   0.00008   0.00000   0.00628   0.00628   2.12214
   A58        2.04946   0.00010   0.00000  -0.00056  -0.00056   2.04889
   A59        2.05227   0.00000   0.00000  -0.00084  -0.00085   2.05142
   A60        2.10535   0.00135   0.00000   0.01073   0.01071   2.11607
   A61        2.12516  -0.00135   0.00000  -0.01008  -0.01009   2.11508
   A62        2.11550   0.00009   0.00000   0.00033   0.00033   2.11583
   A63        2.08199  -0.00003   0.00000  -0.00053  -0.00053   2.08146
   A64        2.08561  -0.00006   0.00000   0.00017   0.00017   2.08578
   A65        2.11439  -0.00004   0.00000   0.00024   0.00024   2.11463
   A66        2.08845  -0.00015   0.00000  -0.00004  -0.00004   2.08841
   A67        2.08034   0.00019   0.00000  -0.00019  -0.00019   2.08015
   A68        2.11764  -0.00010   0.00000   0.00041   0.00041   2.11805
   A69        2.08308   0.00012   0.00000   0.00145   0.00145   2.08453
   A70        2.08241  -0.00002   0.00000  -0.00187  -0.00187   2.08054
   A71        2.11690  -0.00005   0.00000   0.00038   0.00038   2.11728
   A72        2.08458   0.00009   0.00000   0.00036   0.00036   2.08494
   A73        2.08164  -0.00004   0.00000  -0.00073  -0.00073   2.08091
   A74        1.94278   0.00023   0.00000  -0.00026  -0.00027   1.94252
   A75        1.93471  -0.00005   0.00000  -0.00020  -0.00021   1.93450
   A76        1.94231  -0.00015   0.00000   0.00196   0.00196   1.94427
   A77        1.87847  -0.00015   0.00000  -0.00775  -0.00776   1.87071
   A78        1.89330  -0.00019   0.00000   0.00066   0.00066   1.89396
   A79        1.86941   0.00031   0.00000   0.00551   0.00550   1.87492
    D1       -2.95922  -0.00037   0.00000   0.00326   0.00326  -2.95595
    D2       -0.87558  -0.00032   0.00000   0.00228   0.00227  -0.87330
    D3        1.20035  -0.00094   0.00000   0.00268   0.00263   1.20299
    D4        0.21384  -0.00021   0.00000   0.00969   0.00969   0.22353
    D5        2.29748  -0.00017   0.00000   0.00871   0.00870   2.30618
    D6       -1.90977  -0.00078   0.00000   0.00911   0.00906  -1.90071
    D7       -0.14468   0.00002   0.00000   0.01136   0.01141  -0.13327
    D8        2.96533  -0.00022   0.00000   0.00448   0.00445   2.96978
    D9        0.51671  -0.00066   0.00000  -0.15628  -0.15629   0.36041
   D10       -2.65343  -0.00043   0.00000  -0.15559  -0.15560  -2.80903
   D11       -2.59418  -0.00049   0.00000  -0.14983  -0.14981  -2.74399
   D12        0.51888  -0.00026   0.00000  -0.14914  -0.14912   0.36976
   D13        1.72867  -0.00025   0.00000  -0.03429  -0.03436   1.69431
   D14       -1.31575   0.00032   0.00000  -0.01463  -0.01465  -1.33040
   D15       -0.40417   0.00021   0.00000  -0.02230  -0.02231  -0.42648
   D16        2.83459   0.00079   0.00000  -0.00265  -0.00260   2.83199
   D17       -2.50936  -0.00033   0.00000  -0.02980  -0.02986  -2.53922
   D18        0.72941   0.00024   0.00000  -0.01015  -0.01015   0.71925
   D19        0.67554   0.00079   0.00000   0.02055   0.02064   0.69617
   D20       -1.76208   0.00091   0.00000  -0.00282  -0.00279  -1.76487
   D21       -2.55247   0.00045   0.00000   0.00273   0.00270  -2.54977
   D22        1.29309   0.00057   0.00000  -0.02065  -0.02073   1.27236
   D23       -3.10323   0.00166   0.00000  -0.01306  -0.01305  -3.11628
   D24        0.39339   0.00048   0.00000   0.00218   0.00225   0.39564
   D25        0.11621   0.00168   0.00000   0.00155   0.00136   0.11757
   D26       -2.67035   0.00050   0.00000   0.01679   0.01666  -2.65369
   D27       -2.51024   0.00001   0.00000  -0.05000  -0.05002  -2.56026
   D28        0.61985  -0.00002   0.00000  -0.05106  -0.05108   0.56877
   D29       -0.09709  -0.00008   0.00000  -0.02537  -0.02535  -0.12245
   D30        3.03299  -0.00010   0.00000  -0.02643  -0.02641   3.00658
   D31        0.31651  -0.00025   0.00000   0.02190   0.02185   0.33836
   D32       -2.85195  -0.00030   0.00000   0.01449   0.01447  -2.83749
   D33       -2.11340   0.00119   0.00000   0.04322   0.04315  -2.07024
   D34        1.00132   0.00114   0.00000   0.03581   0.03577   1.03710
   D35       -3.13303   0.00004   0.00000  -0.01383  -0.01380   3.13635
   D36        0.14066   0.00010   0.00000  -0.02431  -0.02430   0.11636
   D37        0.03621   0.00009   0.00000  -0.00621  -0.00622   0.02999
   D38       -2.97329   0.00015   0.00000  -0.01669  -0.01672  -2.99001
   D39        3.11276  -0.00002   0.00000   0.00939   0.00940   3.12216
   D40       -0.00989   0.00004   0.00000   0.00922   0.00923  -0.00067
   D41       -0.05436  -0.00010   0.00000   0.00223   0.00224  -0.05212
   D42        3.10617  -0.00004   0.00000   0.00206   0.00207   3.10823
   D43        0.03178   0.00001   0.00000  -0.00464  -0.00464   0.02714
   D44       -3.10751  -0.00000   0.00000  -0.00452  -0.00453  -3.11203
   D45       -3.13664  -0.00002   0.00000  -0.00267  -0.00267  -3.13931
   D46        0.00726  -0.00003   0.00000  -0.00255  -0.00255   0.00470
   D47       -0.04971  -0.00001   0.00000   0.00049   0.00049  -0.04922
   D48        3.09010  -0.00008   0.00000   0.00252   0.00253   3.09263
   D49        3.11860   0.00001   0.00000  -0.00147  -0.00147   3.11714
   D50       -0.02477  -0.00005   0.00000   0.00056   0.00057  -0.02420
   D51        0.01527  -0.00003   0.00000   0.00494   0.00494   0.02021
   D52       -3.12460   0.00003   0.00000   0.00297   0.00296  -3.12164
   D53        3.03727  -0.00016   0.00000   0.01433   0.01435   3.05163
   D54       -0.10259  -0.00010   0.00000   0.01236   0.01238  -0.09022
   D55       -0.61215   0.00024   0.00000   0.00068   0.00073  -0.61142
   D56        2.65885   0.00034   0.00000  -0.00942  -0.00940   2.64946
   D57        0.02027   0.00005   0.00000   0.00323   0.00323   0.02351
   D58       -3.12362   0.00006   0.00000   0.00312   0.00312  -3.12050
   D59       -3.14083  -0.00002   0.00000   0.00341   0.00341  -3.13741
   D60       -0.00153  -0.00001   0.00000   0.00329   0.00329   0.00176
   D61        3.10854   0.00012   0.00000   0.00011   0.00011   3.10865
   D62        0.00109  -0.00006   0.00000  -0.00938  -0.00938  -0.00829
   D63       -0.00461  -0.00011   0.00000  -0.00070  -0.00070  -0.00530
   D64       -3.11206  -0.00030   0.00000  -0.01018  -0.01019  -3.12225
   D65       -3.12287  -0.00006   0.00000   0.00219   0.00219  -3.12068
   D66        0.03253  -0.00010   0.00000   0.00030   0.00030   0.03282
   D67       -0.00929   0.00013   0.00000   0.00281   0.00281  -0.00648
   D68       -3.13708   0.00009   0.00000   0.00091   0.00091  -3.13616
   D69       -0.00376  -0.00007   0.00000  -0.00391  -0.00391  -0.00767
   D70        3.13553  -0.00006   0.00000  -0.00182  -0.00182   3.13370
   D71        3.13763   0.00002   0.00000  -0.00128  -0.00128   3.13635
   D72       -0.00627   0.00002   0.00000   0.00080   0.00080  -0.00547
   D73       -0.01015   0.00008   0.00000   0.00603   0.00603  -0.00412
   D74        3.13069   0.00012   0.00000   0.00541   0.00541   3.13610
   D75        3.13164   0.00000   0.00000   0.00341   0.00341   3.13505
   D76       -0.01070   0.00004   0.00000   0.00278   0.00278  -0.00792
   D77        0.01434   0.00001   0.00000  -0.00373  -0.00373   0.01061
   D78       -3.12651  -0.00003   0.00000  -0.00311  -0.00311  -3.12962
   D79        3.12252   0.00017   0.00000   0.00558   0.00558   3.12809
   D80       -0.01833   0.00014   0.00000   0.00620   0.00620  -0.01213
   D81        0.01350  -0.00005   0.00000  -0.00051  -0.00051   0.01299
   D82       -3.12579  -0.00005   0.00000  -0.00259  -0.00259  -3.12838
   D83        3.14118  -0.00000   0.00000   0.00139   0.00139  -3.14062
   D84        0.00188  -0.00001   0.00000  -0.00069  -0.00069   0.00119
   D85        3.12370  -0.00002   0.00000  -0.00167  -0.00167   3.12202
   D86       -0.00396  -0.00002   0.00000   0.00088   0.00088  -0.00308
   D87       -0.00681   0.00000   0.00000  -0.00070  -0.00071  -0.00752
   D88       -3.13447   0.00000   0.00000   0.00185   0.00185  -3.13262
   D89       -3.10991   0.00001   0.00000   0.00321   0.00321  -3.10670
   D90        0.03461   0.00001   0.00000   0.00006   0.00007   0.03468
   D91        0.02061  -0.00001   0.00000   0.00216   0.00216   0.02277
   D92       -3.11805  -0.00002   0.00000  -0.00099  -0.00099  -3.11904
   D93        0.00702  -0.00001   0.00000   0.00457   0.00457   0.01159
   D94        3.13766  -0.00000   0.00000   0.00377   0.00376   3.14142
   D95       -3.10459  -0.00009   0.00000   0.01210   0.01214  -3.09245
   D96        0.02604  -0.00008   0.00000   0.01130   0.01133   0.03737
   D97        0.00683  -0.00000   0.00000  -0.00310  -0.00311   0.00373
   D98        3.13640   0.00001   0.00000  -0.00222  -0.00224   3.13416
   D99        3.11809   0.00013   0.00000  -0.01034  -0.01029   3.10779
   D100      -0.03554   0.00014   0.00000  -0.00946  -0.00942  -0.04496
   D101      -2.76038   0.00009   0.00000   0.27937   0.27937  -2.48101
   D102       1.43250   0.00016   0.00000   0.28945   0.28945   1.72195
   D103      -0.64610  -0.00010   0.00000   0.28139   0.28138  -0.36471
   D104       0.41246  -0.00002   0.00000   0.28703   0.28704   0.69950
   D105      -1.67784   0.00005   0.00000   0.29712   0.29712  -1.38072
   D106       2.52675  -0.00021   0.00000   0.28905   0.28905   2.81580
   D107      -0.00686   0.00000   0.00000   0.00124   0.00125  -0.00562
   D108      -3.13645  -0.00001   0.00000   0.00035   0.00037  -3.13608
   D109       3.12077   0.00000   0.00000  -0.00133  -0.00132   3.11944
   D110      -0.00881  -0.00001   0.00000  -0.00221  -0.00220  -0.01102
   D111      -0.02120   0.00002   0.00000  -0.00423  -0.00423  -0.02543
   D112       3.13135   0.00001   0.00000  -0.00346  -0.00344   3.12790
   D113       3.11748   0.00002   0.00000  -0.00110  -0.00110   3.11638
   D114      -0.01316   0.00002   0.00000  -0.00032  -0.00031  -0.01347
         Item               Value     Threshold  Converged?
 Maximum Force            0.005244     0.000450     NO 
 RMS     Force            0.000835     0.000300     NO 
 Maximum Displacement     0.728950     0.001800     NO 
 RMS     Displacement     0.135896     0.001200     NO 
 Predicted change in Energy=-5.013473D-04
 Lowest energy point so far.  Saving SCF results.
 GradGradGradGradGradGradGradGradGradGradGradGradGradGradGradGradGradGrad

 Leave Link  103 at Sun May 11 05:00:24 2025, MaxMem= 16106127360 cpu:               3.1 elap:               0.2
 (Enter /cm/shared/apps/Gaussian/g16-C01/g16/l202.exe)
                          Input orientation:                          
 ---------------------------------------------------------------------
 Center     Atomic      Atomic             Coordinates (Angstroms)
 Number     Number       Type             X           Y           Z
 ---------------------------------------------------------------------
      1          6           0       -2.763201    0.841922    1.100690
      2          6           0       -1.702704    0.041507    0.359867
      3          1           0       -1.874678   -1.032296    0.416752
      4          9           0       -1.710648    0.392811   -0.990459
      5          6           0       -0.446717    0.459299    1.028632
      6          6           0        0.310085   -0.156779    2.080300
      7          7           0        0.109302    1.631033    0.780520
      8          1           0        0.974956    1.141988    1.626094
      9          6           0       -0.547184    2.759586    0.277298
     10          6           0       -1.676152    5.084849   -0.794573
     11          6           0       -1.950707    2.943736    0.326344
     12          6           0        0.264986    3.767674   -0.265338
     13          6           0       -0.285494    4.910800   -0.808246
     14          6           0       -2.484552    4.130432   -0.211316
     15          1           0        1.341675    3.612567   -0.261149
     16          1           0        0.358819    5.672070   -1.241757
     17          1           0       -3.561108    4.274247   -0.153438
     18          1           0       -2.119565    5.981394   -1.221922
     19          7           0       -2.851059    2.112869    0.984735
     20          6           0       -3.678884    0.116367    2.012973
     21          6           0       -5.390204   -1.207363    3.784750
     22          6           0       -3.334523   -1.140083    2.524781
     23          6           0       -4.890154    0.702127    2.398750
     24          6           0       -5.742586    0.040998    3.272222
     25          6           0       -4.184823   -1.793333    3.410806
     26          1           0       -2.391689   -1.614064    2.258170
     27          1           0       -5.162496    1.675143    1.999100
     28          1           0       -6.686791    0.501284    3.554776
     29          1           0       -3.900111   -2.764188    3.809795
     30          1           0       -6.056770   -1.722637    4.473165
     31          6           0        0.520345   -1.612623    2.161988
     32          6           0        0.872339   -4.429647    2.334705
     33          6           0        0.611604   -2.261018    3.402063
     34          6           0        0.622127   -2.405912    1.010094
     35          6           0        0.779488   -3.785229    1.097684
     36          6           0        0.786917   -3.637710    3.484419
     37          1           0        0.528055   -1.675045    4.316785
     38          1           0        0.577428   -1.937547    0.027146
     39          1           0        0.842311   -4.372395    0.181986
     40          1           0        0.848472   -4.108484    4.465180
     41          6           0        1.105265   -5.913989    2.426213
     42          1           0        0.534828   -6.356406    3.251062
     43          1           0        2.166745   -6.132646    2.611365
     44          1           0        0.823152   -6.420880    1.496928
     45          1           0        0.114649    0.332512    3.040822
 ---------------------------------------------------------------------
                    Distance matrix (angstroms):
                    1          2          3          4          5
     1  C    0.000000
     2  C    1.521228   0.000000
     3  H    2.184018   1.088974   0.000000
     4  F    2.383793   1.395299   2.009497   0.000000
     5  C    2.348977   1.483004   2.153678   2.382997   0.000000
     6  C    3.376704   2.655282   2.882206   3.716850   1.434680
     7  N    2.996078   2.446816   3.340932   2.825205   1.320484
     8  H    3.786807   3.159786   3.782913   3.823622   1.686469
     9  C    3.044034   2.954657   4.019958   2.926172   2.421965
    10  C    4.772434   5.173851   6.239085   4.696251   5.121650
    11  C    2.382726   2.912999   3.977787   2.880767   2.987913
    12  C    4.426734   4.259930   5.299351   3.977264   3.623013
    13  C    5.132138   5.204131   6.272680   4.740937   4.818295
    14  C    3.551521   4.202004   5.236427   3.895612   4.378065
    15  H    5.136252   4.733537   5.690275   4.496153   3.847723
    16  H    6.210024   6.206312   7.258628   5.675950   5.742519
    17  H    3.740368   4.651155   5.597192   4.380679   5.064637
    18  H    5.676528   6.161013   7.206737   5.608301   6.193298
    19  N    1.279247   2.449433   3.341854   2.856663   2.918404
    20  C    1.482284   2.577528   2.668802   3.601524   3.396091
    21  C    4.278421   5.185282   4.871650   6.237171   5.900170
    22  C    2.506548   2.957336   2.566427   4.164570   3.624349
    23  C    2.495683   3.841003   4.003702   4.657432   4.656214
    24  C    3.772766   4.980207   4.926091   5.877988   5.766707
    25  C    3.781826   4.340021   3.857500   5.501991   4.972177
    26  H    2.740373   2.611354   1.999143   3.878783   3.097340
    27  H    2.694070   4.162452   4.543544   4.743110   4.965749
    28  H    4.640380   5.938010   5.946048   6.740395   6.732139
    29  H    4.651434   4.960093   4.314460   6.148400   5.481940
    30  H    5.366391   6.244143   5.866937   7.294867   6.935298
    31  C    4.234716   3.305410   3.019729   4.351669   2.551973
    32  C    6.521455   5.524676   4.771440   6.401925   5.229486
    33  C    5.129704   4.462354   4.074732   5.632932   3.762093
    34  C    4.692236   3.437658   2.910827   4.156550   3.058138
    35  C    5.827622   4.620558   3.884187   5.293122   4.418638
    36  C    6.192948   5.431176   4.825231   6.519775   4.933379
    37  H    5.245069   4.855927   4.625636   6.120021   4.039499
    38  H    4.476354   3.037493   2.642745   3.420729   2.792260
    39  H    6.405688   5.098164   4.312008   5.531675   5.071851
    40  H    6.990743   6.370597   5.767863   7.521619   5.861059
    41  C    7.897111   6.900899   6.062089   7.705760   6.706764
    42  H    8.204695   7.368776   6.495012   8.281582   7.235777
    43  H    8.673586   7.626404   6.867532   8.401720   7.265601
    44  H    8.109700   7.031025   6.122247   7.683335   7.012042
    45  H    3.507938   3.251918   3.564529   4.425672   2.092872
                    6          7          8          9         10
     6  C    0.000000
     7  N    2.219463   0.000000
     8  H    1.528121   1.305189   0.000000
     9  C    3.534249   1.399228   2.598612   0.000000
    10  C    6.299579   4.194950   5.332369   2.798272   0.000000
    11  C    4.219092   2.484573   3.673575   1.416402   2.432324
    12  C    4.572241   2.383965   3.312975   1.403678   2.404799
    13  C    5.863341   3.665639   4.660332   2.423759   1.401574
    14  C    5.607287   3.736149   4.926973   2.423088   1.380077
    15  H    4.555714   2.555444   3.130484   2.141328   3.399917
    16  H    6.709241   4.525686   5.396836   3.407481   2.164696
    17  H    6.293625   4.618525   5.792552   3.400511   2.149695
    18  H    7.381398   5.282353   6.411482   3.885883   1.087674
    19  N    4.042821   3.006261   3.999043   2.495306   3.657732
    20  C    3.998876   4.261867   4.781192   4.450474   6.048063
    21  C    6.041702   6.879422   7.120007   7.175914   8.623010
    22  C    3.801001   4.751995   4.958537   5.294134   7.246936
    23  C    5.280304   5.336300   5.932115   5.253103   6.303600
    24  C    6.172083   6.556019   7.003377   6.584261   7.649519
    25  C    4.965153   6.089680   6.198760   6.616673   8.443224
    26  H    3.074882   4.355349   4.396549   5.143430   7.396396
    27  H    5.771626   5.410983   6.171847   5.043979   5.620080
    28  H    7.180765   7.426958   7.926706   7.316869   8.064267
    29  H    5.245520   6.676067   6.617630   7.364288   9.367688
    30  H    6.979581   7.931153   8.109072   8.249313   9.658196
    31  C    1.473215   3.549467   2.842839   4.879333   7.643427
    32  C    4.317204   6.303139   5.617452   7.611376  10.335029
    33  C    2.503156   4.719413   3.855715   6.026061   8.763980
    34  C    2.510242   4.075859   3.618224   5.346649   8.040548
    35  C    3.788340   5.466776   4.959323   6.728127   9.396227
    36  C    3.783622   5.960695   5.131690   7.279481  10.022950
    37  H    2.711919   4.859081   3.921123   6.094222   8.756750
    38  H    2.730943   3.677157   3.492592   4.836361   7.420774
    39  H    4.653845   6.077557   5.701882   7.266700   9.835435
    40  H    4.646878   6.860404   5.970247   8.164349  10.888347
    41  C    5.822150   7.786373   7.102392   9.087317  11.793395
    42  H    6.313206   8.371609   7.685060   9.649629  12.335231
    43  H    6.280143   8.237705   7.437164   9.585670  12.336955
    44  H    6.312093   8.115179   7.565494   9.361959  11.994970
    45  H    1.095538   2.606751   1.843050   3.737082   6.364113
                   11         12         13         14         15
    11  C    0.000000
    12  C    2.436853   0.000000
    13  C    2.815949   1.380041   0.000000
    14  C    1.407947   2.773890   2.408559   0.000000
    15  H    3.410610   1.087812   2.152302   3.861434   0.000000
    16  H    3.903415   2.142177   1.087475   3.394586   2.483777
    17  H    2.143325   3.861105   3.400532   1.087661   4.948404
    18  H    3.413649   3.391414   2.163588   2.140234   4.302860
    19  N    1.390846   3.743099   4.198252   2.373904   4.623887
    20  C    3.718243   5.837538   6.516207   4.742004   6.526948
    21  C    6.404868   8.551921   9.197042   7.273472   9.215162
    22  C    4.840005   6.695319   7.551081   5.998916   7.226057
    23  C    4.237928   6.562805   7.014317   4.934840   7.374376
    24  C    5.610921   7.905274   8.375264   6.282777   8.684905
    25  C    6.078240   8.014963   8.828961   7.148543   8.558574
    26  H    4.969905   6.510692   7.510846   6.253496   6.899467
    27  H    3.837060   6.242109   6.491210   4.252736   7.153081
    28  H    6.230477   8.578448   8.913831   6.709171   9.417942
    29  H    6.965271   8.753282   9.659047   8.106104   9.203907
    30  H    7.472009   9.620890  10.256872   8.304428  10.276922
    31  C    5.498736   5.908021   7.212954   6.902510   5.817971
    32  C    8.146771   8.621205   9.922835   9.540748   8.463802
    33  C    6.566198   7.065062   8.364595   7.968269   6.960684
    34  C    5.975427   6.314067   7.593709   7.339420   6.193214
    35  C    7.302596   7.692131   8.965917   8.661704   7.542537
    36  C    7.796375   8.317019   9.625698   9.203531   8.179459
    37  H    6.587945   7.119567   8.384578   7.955064   7.041185
    38  H    5.505262   5.721251   6.952868   6.800952   5.609897
    39  H    7.832469   8.172767   9.403734   9.138969   8.012824
    40  H    8.642868   9.206091  10.509157  10.042827   9.066204
    41  C    9.602484  10.083903  11.382969  10.987890   9.901165
    42  H   10.061039  10.720769  12.004201  11.448951  10.600333
    43  H   10.225236  10.483722  11.817991  11.616060  10.193196
    44  H    9.836697  10.354891  11.616794  11.188797  10.199498
    45  H    4.295646   4.770077   5.994678   5.635285   4.813249
                   16         17         18         19         20
    16  H    0.000000
    17  H    4.301647   0.000000
    18  H    2.497691   2.476702   0.000000
    19  N    5.284741   2.543848   4.513302   0.000000
    20  C    7.600141   4.689901   6.877104   2.393447   0.000000
    21  C   10.278308   6.993065   9.351046   5.031032   2.796438
    22  C    8.615857   6.044763   8.138140   3.631415   1.399713
    23  C    8.093537   4.586946   6.975392   2.854391   1.399684
    24  C    9.450508   5.866378   8.283231   4.229205   2.418730
    25  C    9.900669   7.064586   9.282986   4.787814   2.420096
    26  H    8.538297   6.469590   8.359191   3.965185   2.170572
    27  H    7.547416   3.735399   6.178852   2.561890   2.151994
    28  H    9.969171   6.144591   8.585336   4.890313   3.401885
    29  H   10.715740   8.084659  10.245668   5.732989   3.402221
    30  H   11.335863   7.974735  10.357977   6.095641   3.884433
    31  C    8.042283   7.528260   8.722904   5.160580   4.543692
    32  C   10.728441  10.079885  11.401353   7.647917   6.440760
    33  C    9.195805   8.530112   9.837574   6.079836   5.098021
    34  C    8.390110   7.967295   9.101960   5.699391   5.085898
    35  C    9.751432   9.239115  10.448540   6.926846   5.994772
    36  C   10.449498   9.733365  11.096145   7.249307   6.016779
    37  H    9.214451   8.491067   9.813675   6.072006   5.120062
    38  H    7.717782   7.466357   8.458343   5.392344   5.126233
    39  H   10.156381   9.709121  10.860231   7.506267   6.628929
    40  H   11.334377  10.537846  11.956504   8.031517   6.660302
    41  C   12.175711  11.499121  12.853347   9.064260   7.708699
    42  H   12.841364  11.890253  13.389350   9.398356   7.822086
    43  H   12.548563  12.196551  13.409567   9.788401   8.577856
    44  H   12.407878  11.676095  13.033347   9.305216   7.954259
    45  H    6.849159   6.265123   7.421089   4.024002   3.936252
                   21         22         23         24         25
    21  C    0.000000
    22  C    2.412027   0.000000
    23  C    2.411886   2.414458   0.000000
    24  C    1.394726   2.784311   1.388050   0.000000
    25  C    1.391451   1.390966   2.783715   2.410518   0.000000
    26  H    3.389239   1.088427   3.409814   3.872472   2.139167
    27  H    3.398416   3.397546   1.086578   2.151226   3.870282
    28  H    2.157197   3.872038   2.145842   1.087761   3.397916
    29  H    2.155159   2.146828   3.871249   3.398936   1.087572
    30  H    1.087996   3.397970   3.397598   2.156707   2.153553
    31  C    6.142652   3.900630   5.889620   6.572015   4.871428
    32  C    7.190632   5.343692   7.716575   8.038833   5.803709
    33  C    6.105599   4.195002   6.328998   6.759576   4.819183
    34  C    6.729291   4.421728   6.478697   7.184300   5.407905
    35  C    7.206304   5.094948   7.346699   7.868042   5.827742
    36  C    6.644818   4.913788   7.227863   7.497488   5.303334
    37  H    5.960501   4.291500   6.219871   6.584592   4.800626
    38  H    7.089809   4.709298   6.518193   7.374804   5.843714
    39  H    7.863942   5.777757   7.970318   8.508141   6.507605
    40  H    6.913795   5.483976   7.768136   7.879301   5.639653
    41  C    8.135666   6.520093   8.928538   9.114310   6.777482
    42  H    7.867876   6.535242   8.943140   8.962876   6.566754
    43  H    9.096302   7.429477   9.826451  10.055253   7.733767
    44  H    8.427377   6.799233   9.175641   9.381709   7.082157
    45  H    5.764377   3.785712   5.059340   5.869048   4.810568
                   26         27         28         29         30
    26  H    0.000000
    27  H    4.308523   0.000000
    28  H    4.960220   2.474176   0.000000
    29  H    2.450645   4.957811   4.300457   0.000000
    30  H    4.283784   4.297166   2.487205   2.485170   0.000000
    31  C    2.913623   6.567390   7.638800   4.856109   6.972237
    32  C    4.311293   8.590711   9.107310   5.265541   7.740379
    33  C    3.278233   7.127545   7.805139   4.557960   6.775273
    34  C    3.356755   7.148077   8.267253   5.330790   7.554296
    35  C    4.014605   8.120061   8.953034   5.504245   7.898265
    36  C    3.962622   8.113452   8.543567   4.778822   7.175039
    37  H    3.573027   6.998413   7.574369   4.588237   6.586853
    38  H    3.727971   7.063063   8.435695   5.919470   7.989109
    39  H    4.730506   8.713916   9.582058   6.183679   8.545921
    40  H    4.646683   8.698484   8.880257   4.978523   7.305798
    41  C    5.544933   9.852013  10.156058   6.073658   8.547057
    42  H    5.660402   9.926363   9.963530   5.734535   8.149510
    43  H    6.428192  10.726332  11.103339   7.041979   9.515286
    44  H    5.832682  10.080960  10.418750   6.405464   8.846740
    45  H    3.268552   5.544015   6.822918   5.128271   6.660454
                   31         32         33         34         35
    31  C    0.000000
    32  C    2.844180   0.000000
    33  C    1.402330   2.431088   0.000000
    34  C    1.402330   2.431605   2.396377   0.000000
    35  C    2.433129   1.397897   2.767954   1.391024   0.000000
    36  C    2.433282   1.398679   1.390252   2.768892   2.391301
    37  H    2.155714   3.411013   1.089523   3.387805   3.857293
    38  H    2.160182   3.409159   3.390556   1.089748   2.144949
    39  H    3.411805   2.153689   3.857465   2.145063   1.089593
    40  H    3.411991   2.154678   2.144634   3.858445   3.383679
    41  C    4.348988   1.505290   3.813159   3.813845   2.530363
    42  H    4.867214   2.160099   4.098891   4.542682   3.362715
    43  H    4.831478   2.156903   4.246548   4.340329   3.118666
    44  H    4.863470   2.160856   4.580257   4.049368   2.666076
    45  H    2.172668   4.873485   2.665306   3.446790   4.601476
                   36         37         38         39         40
    36  C    0.000000
    37  H    2.147533   0.000000
    38  H    3.858390   4.297947   0.000000
    39  H    3.383621   4.946819   2.454104   0.000000
    40  H    1.089637   2.458925   4.947987   4.291321   0.000000
    41  C    2.530333   4.677187   4.673995   2.735363   2.735539
    42  H    2.740313   4.801141   5.470080   3.667435   2.574026
    43  H    2.981753   5.046184   5.177159   3.279404   3.044947
    44  H    3.420156   5.528258   4.724502   2.434282   3.762757
    45  H    4.051097   2.414388   3.801260   5.553250   4.721200
                   41         42         43         44         45
    41  C    0.000000
    42  H    1.096133   0.000000
    43  H    1.099469   1.767041   0.000000
    44  H    1.095490   1.778841   1.769263   0.000000
    45  H    6.354355   6.705399   6.796602   6.963756   0.000000
 Stoichiometry    C23H19FN2
 Framework group  C1[X(C23H19FN2)]
 Deg. of freedom   129
 Full point group                 C1      NOp   1
 RotChk:  IX=0 Diff= 1.54D-02
 Largest Abelian subgroup         C1      NOp   1
 Largest concise Abelian subgroup C1      NOp   1
                         Standard orientation:                         
 ---------------------------------------------------------------------
 Center     Atomic      Atomic             Coordinates (Angstroms)
 Number     Number       Type             X           Y           Z
 ---------------------------------------------------------------------
      1          6           0       -1.193030    1.019070    0.385075
      2          6           0       -0.450502   -0.161364    0.992828
      3          1           0        0.511917    0.123588    1.415222
      4          9           0       -1.211464   -0.710494    2.025422
      5          6           0       -0.322585   -1.095592   -0.151793
      6          6           0        0.759965   -1.322690   -1.065477
      7          7           0       -1.346643   -1.816248   -0.570886
      8          1           0       -0.421730   -2.235287   -1.390923
      9          6           0       -2.697926   -1.519369   -0.361759
     10          6           0       -5.441013   -1.126323    0.027229
     11          6           0       -3.179869   -0.231372   -0.022660
     12          6           0       -3.607258   -2.572735   -0.545736
     13          6           0       -4.959896   -2.389838   -0.342182
     14          6           0       -4.566847   -0.065972    0.154115
     15          1           0       -3.211323   -3.543281   -0.836618
     16          1           0       -5.647005   -3.222897   -0.470618
     17          1           0       -4.932311    0.929551    0.395728
     18          1           0       -6.505115   -0.972771    0.191981
     19          7           0       -2.416194    0.930236    0.021138
     20          6           0       -0.447305    2.282559    0.173754
     21          6           0        0.938433    4.666557   -0.291379
     22          6           0        0.950828    2.287767    0.107463
     23          6           0       -1.143331    3.485052    0.004427
     24          6           0       -0.454399    4.669219   -0.218743
     25          6           0        1.637100    3.474060   -0.130289
     26          1           0        1.520034    1.366549    0.217172
     27          1           0       -2.228464    3.484937    0.060439
     28          1           0       -1.006212    5.599200   -0.336473
     29          1           0        2.722938    3.462363   -0.190558
     30          1           0        1.477336    5.594447   -0.471208
     31          6           0        2.170220   -1.341227   -0.639800
     32          6           0        4.890914   -1.321129    0.188919
     33          6           0        3.187361   -0.881998   -1.488955
     34          6           0        2.548420   -1.802082    0.629494
     35          6           0        3.878034   -1.777329    1.037490
     36          6           0        4.517084   -0.875988   -1.083246
     37          1           0        2.926707   -0.509224   -2.478985
     38          1           0        1.790447   -2.186968    1.311323
     39          1           0        4.134606   -2.131356    2.035512
     40          1           0        5.280507   -0.507169   -1.767692
     41          6           0        6.335784   -1.353863    0.609843
     42          1           0        6.874598   -0.468530    0.252949
     43          1           0        6.844982   -2.234278    0.192210
     44          1           0        6.433513   -1.404691    1.699781
     45          1           0        0.576533   -0.820129   -2.021505
 ---------------------------------------------------------------------
 Rotational constants (GHZ):           0.2873564           0.1448344           0.1048976
 Leave Link  202 at Sun May 11 05:00:24 2025, MaxMem= 16106127360 cpu:               0.2 elap:               0.0
 (Enter /cm/shared/apps/Gaussian/g16-C01/g16/l301.exe)
 Basis read from rwf:  (5D, 7F)
 No pseudopotential information found on rwf file.
 There are   821 symmetry adapted cartesian basis functions of A   symmetry.
 There are   769 symmetry adapted basis functions of A   symmetry.
   769 basis functions,  1145 primitive gaussians,   821 cartesian basis functions
    90 alpha electrons       90 beta electrons
       nuclear repulsion energy      2165.9461969886 Hartrees.
 IExCor= 4639 DFT=T Ex+Corr=wB97XD ExCW=0 ScaHFX=  1.000000
 ScaDFX=  1.000000  1.000000  1.000000  1.000000 ScalE2=  1.000000  1.000000
 IRadAn=      5 IRanWt=     -1 IRanGd=            0 ICorTp=0 IEmpDi=121
 HFx  wShort=  0.000000 wLong=  0.200000 cFull=  0.222036 cShort=  0.000000 cLong=  0.777964
 DFx  wShort=  0.000000 wLong=  0.200000 cFull=  0.000000 cShort=  0.000000 cLong=  1.000000
 NAtoms=   45 NActive=   45 NUniq=   45 SFac= 1.00D+00 NAtFMM=   60 NAOKFM=F Big=F
 Integral buffers will be    131072 words long.
 Raffenetti 2 integral format.
 Two-electron integral symmetry is turned on.
 R6Disp:  Grimme-D2 Dispersion energy=       -0.0349048764 Hartrees.
 Nuclear repulsion after empirical dispersion term =     2165.9112921122 Hartrees.
 No density basis found on file    724.
 ------------------------------------------------------------------------------
 Polarizable Continuum Model (PCM)
 =================================
 Model                : PCM.
 Atomic radii         : SMD-Coulomb.
 Polarization charges : Total charges.
 Charge compensation  : None.
 Solution method      : Matrix inversion.
 Cavity type          : VdW (van der Waals Surface) (Alpha=1.000).
 Cavity algorithm     : GePol (No added spheres)
                        Default sphere list used, NSphG=   45.
                        Lebedev-Laikov grids with approx.  5.0 points / Ang**2.
                        Smoothing algorithm: York/Karplus (Gamma=1.0000).
                        Polarization charges: spherical gaussians, with
                                              point-specific exponents (IZeta= 3).
                        Self-potential: point-specific (ISelfS= 7).
                        Self-field    : sphere-specific E.n sum rule (ISelfD= 2).
 1st derivatives      : Analytical E(r).r(x)/FMM algorithm (CHGder, D1EAlg=3).
                        Cavity 1st derivative terms included.
 Solvent              : Ethanol, Eps=  24.852000 Eps(inf)=   1.852593
 ------------------------------------------------------------------------------
 GePol: Number of generator spheres                  =      45
 GePol: Total number of spheres                      =      45
 GePol: Number of exposed spheres                    =      45 (100.00%)
 GePol: Number of points                             =    3414
 GePol: Average weight of points                     =       0.11
 GePol: Minimum weight of points                     =   0.11D-09
 GePol: Maximum weight of points                     =    0.21501
 GePol: Number of points with low weight             =     208
 GePol: Fraction of low-weight points (<1% of avg)   =       6.09%
 GePol: Cavity surface area                          =    370.892 Ang**2
 GePol: Cavity volume                                =    355.686 Ang**3
 ------------------------------------------------------------------------------
 Atomic radii for non-electrostatic terms: SMD-CDS.
 ------------------------------------------------------------------------------
 PCM non-electrostatic energy =        -0.0047878483 Hartrees.
 Nuclear repulsion after PCM non-electrostatic terms =     2165.9065042639 Hartrees.
 Leave Link  301 at Sun May 11 05:00:24 2025, MaxMem= 16106127360 cpu:               0.3 elap:               0.1
 (Enter /cm/shared/apps/Gaussian/g16-C01/g16/l302.exe)
 NPDir=0 NMtPBC=     1 NCelOv=     1 NCel=       1 NClECP=     1 NCelD=      1
         NCelK=      1 NCelE2=     1 NClLst=     1 CellRange=     0.0.
 One-electron integrals computed using PRISM.
 One-electron integral symmetry used in STVInt
 NBasis=   769 RedAO= T EigKep=  1.12D-06  NBF=   769
 NBsUse=   763 1.00D-06 EigRej=  8.36D-07 NBFU=   763
 Precomputing XC quadrature grid using
 IXCGrd= 4 IRadAn=           5 IRanWt=          -1 IRanGd=           0 AccXCQ= 0.00D+00.
 Generated NRdTot=       0 NPtTot=           0 NUsed=           0 NTot=          32
 NSgBfM=   813   810   811   812   813 MxSgAt=    45 MxSgA2=    45.
 Leave Link  302 at Sun May 11 05:00:27 2025, MaxMem= 16106127360 cpu:              37.9 elap:               2.6
 (Enter /cm/shared/apps/Gaussian/g16-C01/g16/l303.exe)
 DipDrv:  MaxL=1.
 Leave Link  303 at Sun May 11 05:00:27 2025, MaxMem= 16106127360 cpu:               0.8 elap:               0.2
 (Enter /cm/shared/apps/Gaussian/g16-C01/g16/l401.exe)
 Initial guess from the checkpoint file:  "5_to_9_TS.chk"
 B after Tr=    -0.000000    0.000000    0.000000
         Rot=    0.999987    0.002147    0.000354    0.004661 Ang=   0.59 deg.
 Guess basis will be translated and rotated to current coordinates.
 JPrj=2 DoOrth=T DoCkMO=T.
 Generating alternative initial guess.
 ExpMin= 2.65D-02 ExpMax= 2.93D+03 ExpMxC= 4.41D+02 IAcc=3 IRadAn=         5 AccDes= 0.00D+00
 Harris functional with IExCor= 4639 and IRadAn=       5 diagonalized for initial guess.
 HarFok:  IExCor= 4639 AccDes= 0.00D+00 IRadAn=         5 IDoV= 1 UseB2=F ITyADJ=14
 ICtDFT=  3500011 ScaDFX=  1.000000  1.000000  1.000000  1.000000
 FoFCou: FMM=F IPFlag=           0 FMFlag=      100000 FMFlg1=           0
         NFxFlg=           0 DoJE=T BraDBF=F KetDBF=T FulRan=T
         wScrn=  0.000000 ICntrl=       500 IOpCl=  0 I1Cent=   200000004 NGrid=           0
         NMat0=    1 NMatS0=      1 NMatT0=    0 NMatD0=    1 NMtDS0=    0 NMtDT0=    0
 Petite list used in FoFCou.
 Harris En= -1048.65439922577    
 Leave Link  401 at Sun May 11 05:00:36 2025, MaxMem= 16106127360 cpu:             256.5 elap:               9.4
 (Enter /cm/shared/apps/Gaussian/g16-C01/g16/l502.exe)
 Integral symmetry usage will be decided dynamically.
 Closed shell SCF:
 Using DIIS extrapolation, IDIIS=  1040.
 NGot= 16106127360 LenX= 16104737818 LenY= 16104062956
 Requested convergence on RMS density matrix=1.00D-08 within 128 cycles.
 Requested convergence on MAX density matrix=1.00D-06.
 Requested convergence on             energy=1.00D-06.
 No special actions if energy rises.
 Fock matrices will be formed incrementally for  20 cycles.

 Cycle   1  Pass 1  IDiag  1:
 FoFJK:  IHMeth= 1 ICntrl=       0 DoSepK=T KAlg= 0 I1Cent=           0 FoldK=F
 IRaf=         1 NMat=       1 IRICut=       1 DoRegI=T DoRafI=F ISym2E= 0 IDoP0=0 IntGTp=1.
 FoFCou: FMM=F IPFlag=           0 FMFlag=      100000 FMFlg1=           0
         NFxFlg=           0 DoJE=T BraDBF=F KetDBF=F FulRan=T
         wScrn=  0.000000 ICntrl=       500 IOpCl=  0 I1Cent=           0 NGrid=           0
         NMat0=    1 NMatS0=      1 NMatT0=    0 NMatD0=    1 NMtDS0=    0 NMtDT0=    0
 Symmetry not used in FoFCou.
 Inv3:  Mode=1 IEnd=    34966188.
 Iteration    1 A*A^-1 deviation from unit magnitude is 8.88D-15 for   2298.
 Iteration    1 A*A^-1 deviation from orthogonality  is 9.48D-15 for   1951   1686.
 Iteration    1 A^-1*A deviation from unit magnitude is 8.88D-15 for   2298.
 Iteration    1 A^-1*A deviation from orthogonality  is 2.23D-15 for   3376   3168.
 E= -1096.31009917888    
 DIIS: error= 1.65D-02 at cycle   1 NSaved=   1.
 NSaved= 1 IEnMin= 1 EnMin= -1096.31009917888     IErMin= 1 ErrMin= 1.65D-02
 ErrMax= 1.65D-02  0.00D+00 EMaxC= 1.00D-01 BMatC= 2.73D-01 BMatP= 2.73D-01
 IDIUse=3 WtCom= 8.35D-01 WtEn= 1.65D-01
 Coeff-Com:  0.100D+01
 Coeff-En:   0.100D+01
 Coeff:      0.100D+01
 Recover alternate guess density for next cycle.
 RMSDP=4.61D-02 MaxDP=7.01D+00              OVMax= 0.00D+00

 Cycle   2  Pass 1  IDiag  1:
 RMSU=  3.15D-02    CP:  1.46D+00
 E= -1096.33568227183     Delta-E=       -0.025583092948 Rises=F Damp=F
 DIIS: error= 1.62D-02 at cycle   2 NSaved=   2.
 NSaved= 2 IEnMin= 2 EnMin= -1096.33568227183     IErMin= 2 ErrMin= 1.62D-02
 ErrMax= 1.62D-02  0.00D+00 EMaxC= 1.00D-01 BMatC= 5.48D-01 BMatP= 2.73D-01
 IDIUse=2 WtCom= 0.00D+00 WtEn= 1.00D+00
 Coeff-En:   0.000D+00 0.100D+01
 Coeff:      0.000D+00 0.100D+01
 Gap=     0.243 Goal=   None    Shift=    0.000
 RMSDP=4.09D-02 MaxDP=6.65D+00 DE=-2.56D-02 OVMax= 1.63D-01

 Cycle   3  Pass 1  IDiag  1:
 RMSU=  1.52D-02    CP:  9.81D-01  5.36D-01
 E= -1096.37538374912     Delta-E=       -0.039701477297 Rises=F Damp=F
 DIIS: error= 8.87D-03 at cycle   3 NSaved=   3.
 NSaved= 3 IEnMin= 3 EnMin= -1096.37538374912     IErMin= 3 ErrMin= 8.87D-03
 ErrMax= 8.87D-03  0.00D+00 EMaxC= 1.00D-01 BMatC= 3.30D-01 BMatP= 2.73D-01
 IDIUse=3 WtCom= 9.60D-02 WtEn= 9.04D-01
 Coeff-Com:  0.221D+00 0.331D+00 0.448D+00
 Coeff-En:   0.000D+00 0.457D+00 0.543D+00
 Coeff:      0.213D-01 0.445D+00 0.534D+00
 Gap=     0.276 Goal=   None    Shift=    0.000
 RMSDP=9.56D-03 MaxDP=1.33D+00 DE=-3.97D-02 OVMax= 1.10D-01

 Cycle   4  Pass 1  IDiag  1:
 RMSU=  6.85D-03    CP:  1.03D+00  5.64D-01  6.25D-01
 E= -1096.61081784557     Delta-E=       -0.235434096448 Rises=F Damp=F
 DIIS: error= 1.62D-03 at cycle   4 NSaved=   4.
 NSaved= 4 IEnMin= 4 EnMin= -1096.61081784557     IErMin= 4 ErrMin= 1.62D-03
 ErrMax= 1.62D-03  0.00D+00 EMaxC= 1.00D-01 BMatC= 1.25D-02 BMatP= 2.73D-01
 IDIUse=3 WtCom= 9.84D-01 WtEn= 1.62D-02
 Coeff-Com:  0.913D-02 0.124D-01 0.152D+00 0.827D+00
 Coeff-En:   0.000D+00 0.000D+00 0.000D+00 0.100D+01
 Coeff:      0.899D-02 0.122D-01 0.149D+00 0.830D+00
 Gap=     0.257 Goal=   None    Shift=    0.000
 RMSDP=3.71D-03 MaxDP=5.29D-01 DE=-2.35D-01 OVMax= 2.63D-02

 Cycle   5  Pass 1  IDiag  1:
 RMSU=  1.78D-03    CP:  9.87D-01  5.31D-01  6.79D-01  9.09D-01
 E= -1096.61885749501     Delta-E=       -0.008039649435 Rises=F Damp=F
 DIIS: error= 8.89D-04 at cycle   5 NSaved=   5.
 NSaved= 5 IEnMin= 5 EnMin= -1096.61885749501     IErMin= 5 ErrMin= 8.89D-04
 ErrMax= 8.89D-04  0.00D+00 EMaxC= 1.00D-01 BMatC= 3.29D-03 BMatP= 1.25D-02
 IDIUse=3 WtCom= 9.91D-01 WtEn= 8.89D-03
 Coeff-Com: -0.477D-04-0.813D-02 0.557D-01 0.448D+00 0.505D+00
 Coeff-En:   0.000D+00 0.000D+00 0.000D+00 0.156D+00 0.844D+00
 Coeff:     -0.472D-04-0.806D-02 0.552D-01 0.445D+00 0.508D+00
 Gap=     0.256 Goal=   None    Shift=    0.000
 RMSDP=1.05D-03 MaxDP=1.33D-01 DE=-8.04D-03 OVMax= 9.83D-03

 Cycle   6  Pass 1  IDiag  1:
 RMSU=  5.95D-04    CP:  9.81D-01  5.22D-01  6.98D-01  9.13D-01  6.59D-01
 E= -1096.62180482973     Delta-E=       -0.002947334720 Rises=F Damp=F
 DIIS: error= 1.15D-04 at cycle   6 NSaved=   6.
 NSaved= 6 IEnMin= 6 EnMin= -1096.62180482973     IErMin= 6 ErrMin= 1.15D-04
 ErrMax= 1.15D-04  0.00D+00 EMaxC= 1.00D-01 BMatC= 4.37D-05 BMatP= 3.29D-03
 IDIUse=3 WtCom= 9.99D-01 WtEn= 1.15D-03
 Coeff-Com: -0.211D-03-0.216D-02-0.263D-04 0.428D-01 0.946D-01 0.865D+00
 Coeff-En:   0.000D+00 0.000D+00 0.000D+00 0.000D+00 0.000D+00 0.100D+01
 Coeff:     -0.211D-03-0.216D-02-0.263D-04 0.428D-01 0.945D-01 0.865D+00
 Gap=     0.256 Goal=   None    Shift=    0.000
 RMSDP=3.38D-04 MaxDP=5.30D-02 DE=-2.95D-03 OVMax= 3.72D-03

 Cycle   7  Pass 1  IDiag  1:
 RMSU=  1.81D-04    CP:  9.77D-01  5.19D-01  7.00D-01  9.20D-01  6.86D-01
                    CP:  1.07D+00
 E= -1096.62187421970     Delta-E=       -0.000069389978 Rises=F Damp=F
 DIIS: error= 4.46D-05 at cycle   7 NSaved=   7.
 NSaved= 7 IEnMin= 7 EnMin= -1096.62187421970     IErMin= 7 ErrMin= 4.46D-05
 ErrMax= 4.46D-05  0.00D+00 EMaxC= 1.00D-01 BMatC= 1.20D-05 BMatP= 4.37D-05
 IDIUse=1 WtCom= 1.00D+00 WtEn= 0.00D+00
 Coeff-Com: -0.278D-05 0.460D-03-0.943D-02-0.548D-01-0.486D-01 0.338D+00
 Coeff-Com:  0.774D+00
 Coeff:     -0.278D-05 0.460D-03-0.943D-02-0.548D-01-0.486D-01 0.338D+00
 Coeff:      0.774D+00
 Gap=     0.257 Goal=   None    Shift=    0.000
 RMSDP=1.78D-04 MaxDP=2.82D-02 DE=-6.94D-05 OVMax= 1.73D-03

 Cycle   8  Pass 1  IDiag  1:
 RMSU=  6.69D-05    CP:  9.75D-01  5.17D-01  7.00D-01  9.23D-01  7.06D-01
                    CP:  1.17D+00  1.13D+00
 E= -1096.62189410943     Delta-E=       -0.000019889724 Rises=F Damp=F
 DIIS: error= 1.96D-05 at cycle   8 NSaved=   8.
 NSaved= 8 IEnMin= 8 EnMin= -1096.62189410943     IErMin= 8 ErrMin= 1.96D-05
 ErrMax= 1.96D-05  0.00D+00 EMaxC= 1.00D-01 BMatC= 8.12D-07 BMatP= 1.20D-05
 IDIUse=1 WtCom= 1.00D+00 WtEn= 0.00D+00
 Coeff-Com:  0.242D-04 0.313D-03-0.282D-02-0.188D-01-0.218D-01 0.236D-01
 Coeff-Com:  0.193D+00 0.826D+00
 Coeff:      0.242D-04 0.313D-03-0.282D-02-0.188D-01-0.218D-01 0.236D-01
 Coeff:      0.193D+00 0.826D+00
 Gap=     0.257 Goal=   None    Shift=    0.000
 RMSDP=6.69D-05 MaxDP=1.14D-02 DE=-1.99D-05 OVMax= 9.54D-04

 Cycle   9  Pass 1  IDiag  1:
 RMSU=  3.37D-05    CP:  9.75D-01  5.17D-01  7.01D-01  9.23D-01  7.01D-01
                    CP:  1.20D+00  1.24D+00  1.47D+00
 E= -1096.62189638205     Delta-E=       -0.000002272619 Rises=F Damp=F
 DIIS: error= 1.03D-05 at cycle   9 NSaved=   9.
 NSaved= 9 IEnMin= 9 EnMin= -1096.62189638205     IErMin= 9 ErrMin= 1.03D-05
 ErrMax= 1.03D-05  0.00D+00 EMaxC= 1.00D-01 BMatC= 2.51D-07 BMatP= 8.12D-07
 IDIUse=1 WtCom= 1.00D+00 WtEn= 0.00D+00
 Coeff-Com:  0.971D-05-0.170D-05 0.124D-02 0.648D-02 0.365D-02-0.715D-01
 Coeff-Com: -0.118D+00 0.329D+00 0.849D+00
 Coeff:      0.971D-05-0.170D-05 0.124D-02 0.648D-02 0.365D-02-0.715D-01
 Coeff:     -0.118D+00 0.329D+00 0.849D+00
 Gap=     0.257 Goal=   None    Shift=    0.000
 RMSDP=2.42D-05 MaxDP=2.94D-03 DE=-2.27D-06 OVMax= 5.43D-04

 Cycle  10  Pass 1  IDiag  1:
 RMSU=  1.22D-05    CP:  9.75D-01  5.17D-01  7.01D-01  9.24D-01  7.02D-01
                    CP:  1.20D+00  1.31D+00  1.68D+00  1.08D+00
 E= -1096.62189701426     Delta-E=       -0.000000632214 Rises=F Damp=F
 DIIS: error= 3.42D-06 at cycle  10 NSaved=  10.
 NSaved=10 IEnMin=10 EnMin= -1096.62189701426     IErMin=10 ErrMin= 3.42D-06
 ErrMax= 3.42D-06  0.00D+00 EMaxC= 1.00D-01 BMatC= 1.97D-08 BMatP= 2.51D-07
 IDIUse=1 WtCom= 1.00D+00 WtEn= 0.00D+00
 Coeff-Com: -0.711D-06-0.417D-04 0.723D-03 0.437D-02 0.403D-02-0.230D-01
 Coeff-Com: -0.589D-01-0.163D-02 0.225D+00 0.849D+00
 Coeff:     -0.711D-06-0.417D-04 0.723D-03 0.437D-02 0.403D-02-0.230D-01
 Coeff:     -0.589D-01-0.163D-02 0.225D+00 0.849D+00
 Gap=     0.257 Goal=   None    Shift=    0.000
 RMSDP=8.74D-06 MaxDP=6.15D-04 DE=-6.32D-07 OVMax= 2.06D-04

 Cycle  11  Pass 1  IDiag  1:
 RMSU=  4.15D-06    CP:  9.75D-01  5.17D-01  7.01D-01  9.24D-01  7.02D-01
                    CP:  1.20D+00  1.33D+00  1.76D+00  1.11D+00  1.28D+00
 E= -1096.62189707466     Delta-E=       -0.000000060399 Rises=F Damp=F
 DIIS: error= 1.55D-06 at cycle  11 NSaved=  11.
 NSaved=11 IEnMin=11 EnMin= -1096.62189707466     IErMin=11 ErrMin= 1.55D-06
 ErrMax= 1.55D-06  0.00D+00 EMaxC= 1.00D-01 BMatC= 5.26D-09 BMatP= 1.97D-08
 IDIUse=1 WtCom= 1.00D+00 WtEn= 0.00D+00
 Coeff-Com: -0.760D-06-0.165D-04 0.149D-03 0.106D-02 0.128D-02-0.400D-03
 Coeff-Com: -0.970D-02-0.399D-01-0.275D-01 0.352D+00 0.723D+00
 Coeff:     -0.760D-06-0.165D-04 0.149D-03 0.106D-02 0.128D-02-0.400D-03
 Coeff:     -0.970D-02-0.399D-01-0.275D-01 0.352D+00 0.723D+00
 Gap=     0.257 Goal=   None    Shift=    0.000
 RMSDP=3.09D-06 MaxDP=2.78D-04 DE=-6.04D-08 OVMax= 7.69D-05

 Cycle  12  Pass 1  IDiag  1:
 RMSU=  1.60D-06    CP:  9.75D-01  5.17D-01  7.01D-01  9.24D-01  7.01D-01
                    CP:  1.20D+00  1.33D+00  1.79D+00  1.11D+00  1.43D+00
                    CP:  1.17D+00
 E= -1096.62189708614     Delta-E=       -0.000000011481 Rises=F Damp=F
 DIIS: error= 5.37D-07 at cycle  12 NSaved=  12.
 NSaved=12 IEnMin=12 EnMin= -1096.62189708614     IErMin=12 ErrMin= 5.37D-07
 ErrMax= 5.37D-07  0.00D+00 EMaxC= 1.00D-01 BMatC= 8.04D-10 BMatP= 5.26D-09
 IDIUse=1 WtCom= 1.00D+00 WtEn= 0.00D+00
 Coeff-Com:  0.169D-06 0.380D-05-0.900D-04-0.481D-03-0.373D-03 0.403D-02
 Coeff-Com:  0.795D-02-0.894D-02-0.568D-01-0.689D-01 0.231D+00 0.892D+00
 Coeff:      0.169D-06 0.380D-05-0.900D-04-0.481D-03-0.373D-03 0.403D-02
 Coeff:      0.795D-02-0.894D-02-0.568D-01-0.689D-01 0.231D+00 0.892D+00
 Gap=     0.257 Goal=   None    Shift=    0.000
 RMSDP=1.72D-06 MaxDP=1.53D-04 DE=-1.15D-08 OVMax= 4.61D-05

 Cycle  13  Pass 1  IDiag  1:
 RMSU=  5.98D-07    CP:  9.75D-01  5.17D-01  7.01D-01  9.24D-01  7.02D-01
                    CP:  1.20D+00  1.33D+00  1.79D+00  1.10D+00  1.53D+00
                    CP:  1.35D+00  1.33D+00
 E= -1096.62189708836     Delta-E=       -0.000000002216 Rises=F Damp=F
 DIIS: error= 2.75D-07 at cycle  13 NSaved=  13.
 NSaved=13 IEnMin=13 EnMin= -1096.62189708836     IErMin=13 ErrMin= 2.75D-07
 ErrMax= 2.75D-07  0.00D+00 EMaxC= 1.00D-01 BMatC= 1.13D-10 BMatP= 8.04D-10
 IDIUse=1 WtCom= 1.00D+00 WtEn= 0.00D+00
 Coeff-Com:  0.139D-06 0.338D-05-0.497D-04-0.287D-03-0.288D-03 0.118D-02
 Coeff-Com:  0.365D-02 0.436D-02-0.130D-01-0.727D-01-0.338D-01 0.244D+00
 Coeff-Com:  0.867D+00
 Coeff:      0.139D-06 0.338D-05-0.497D-04-0.287D-03-0.288D-03 0.118D-02
 Coeff:      0.365D-02 0.436D-02-0.130D-01-0.727D-01-0.338D-01 0.244D+00
 Coeff:      0.867D+00
 Gap=     0.257 Goal=   None    Shift=    0.000
 RMSDP=7.10D-07 MaxDP=6.84D-05 DE=-2.22D-09 OVMax= 1.99D-05

 Cycle  14  Pass 1  IDiag  1:
 RMSU=  2.63D-07    CP:  9.75D-01  5.17D-01  7.01D-01  9.24D-01  7.02D-01
                    CP:  1.19D+00  1.33D+00  1.79D+00  1.09D+00  1.56D+00
                    CP:  1.42D+00  1.50D+00  1.37D+00
 E= -1096.62189708896     Delta-E=       -0.000000000603 Rises=F Damp=F
 DIIS: error= 8.62D-08 at cycle  14 NSaved=  14.
 NSaved=14 IEnMin=14 EnMin= -1096.62189708896     IErMin=14 ErrMin= 8.62D-08
 ErrMax= 8.62D-08  0.00D+00 EMaxC= 1.00D-01 BMatC= 2.21D-11 BMatP= 1.13D-10
 IDIUse=1 WtCom= 1.00D+00 WtEn= 0.00D+00
 Coeff-Com: -0.428D-07-0.660D-07 0.695D-05 0.400D-04 0.119D-04-0.621D-03
 Coeff-Com: -0.908D-03 0.357D-02 0.854D-02-0.432D-02-0.540D-01-0.119D+00
 Coeff-Com:  0.253D+00 0.914D+00
 Coeff:     -0.428D-07-0.660D-07 0.695D-05 0.400D-04 0.119D-04-0.621D-03
 Coeff:     -0.908D-03 0.357D-02 0.854D-02-0.432D-02-0.540D-01-0.119D+00
 Coeff:      0.253D+00 0.914D+00
 Gap=     0.257 Goal=   None    Shift=    0.000
 RMSDP=3.08D-07 MaxDP=3.50D-05 DE=-6.03D-10 OVMax= 9.62D-06

 Cycle  15  Pass 1  IDiag  1:
 RMSU=  1.25D-07    CP:  9.75D-01  5.17D-01  7.01D-01  9.24D-01  7.01D-01
                    CP:  1.19D+00  1.33D+00  1.79D+00  1.09D+00  1.56D+00
                    CP:  1.45D+00  1.59D+00  1.59D+00  1.30D+00
 E= -1096.62189708944     Delta-E=       -0.000000000482 Rises=F Damp=F
 DIIS: error= 4.10D-08 at cycle  15 NSaved=  15.
 NSaved=15 IEnMin=15 EnMin= -1096.62189708944     IErMin=15 ErrMin= 4.10D-08
 ErrMax= 4.10D-08  0.00D+00 EMaxC= 1.00D-01 BMatC= 2.97D-12 BMatP= 2.21D-11
 IDIUse=1 WtCom= 1.00D+00 WtEn= 0.00D+00
 Coeff-Com: -0.273D-08-0.439D-06 0.860D-05 0.517D-04 0.422D-04-0.323D-03
 Coeff-Com: -0.775D-03 0.338D-03 0.356D-02 0.864D-02-0.834D-02-0.599D-01
 Coeff-Com: -0.658D-01 0.172D+00 0.951D+00
 Coeff:     -0.273D-08-0.439D-06 0.860D-05 0.517D-04 0.422D-04-0.323D-03
 Coeff:     -0.775D-03 0.338D-03 0.356D-02 0.864D-02-0.834D-02-0.599D-01
 Coeff:     -0.658D-01 0.172D+00 0.951D+00
 Gap=     0.257 Goal=   None    Shift=    0.000
 RMSDP=1.28D-07 MaxDP=9.00D-06 DE=-4.82D-10 OVMax= 4.32D-06

 Cycle  16  Pass 1  IDiag  1:
 RMSU=  4.09D-08    CP:  9.75D-01  5.17D-01  7.01D-01  9.24D-01  7.01D-01
                    CP:  1.19D+00  1.33D+00  1.79D+00  1.09D+00  1.56D+00
                    CP:  1.45D+00  1.62D+00  1.68D+00  1.46D+00  1.44D+00
 E= -1096.62189708908     Delta-E=        0.000000000363 Rises=F Damp=F
 DIIS: error= 1.99D-08 at cycle  16 NSaved=  16.
 NSaved=16 IEnMin=15 EnMin= -1096.62189708944     IErMin=16 ErrMin= 1.99D-08
 ErrMax= 1.99D-08  0.00D+00 EMaxC= 1.00D-01 BMatC= 6.00D-13 BMatP= 2.97D-12
 IDIUse=1 WtCom= 1.00D+00 WtEn= 0.00D+00
 Coeff-Com: -0.114D-07-0.130D-06 0.129D-05 0.914D-05 0.108D-04 0.336D-04
 Coeff-Com: -0.558D-04-0.533D-03-0.730D-03 0.316D-02 0.794D-02 0.894D-02
 Coeff-Com: -0.622D-01-0.147D+00 0.231D+00 0.959D+00
 Coeff:     -0.114D-07-0.130D-06 0.129D-05 0.914D-05 0.108D-04 0.336D-04
 Coeff:     -0.558D-04-0.533D-03-0.730D-03 0.316D-02 0.794D-02 0.894D-02
 Coeff:     -0.622D-01-0.147D+00 0.231D+00 0.959D+00
 Gap=     0.257 Goal=   None    Shift=    0.000
 RMSDP=5.26D-08 MaxDP=3.40D-06 DE= 3.63D-10 OVMax= 1.96D-06

 Cycle  17  Pass 1  IDiag  1:
 RMSU=  2.15D-08    CP:  9.75D-01  5.17D-01  7.01D-01  9.24D-01  7.01D-01
                    CP:  1.19D+00  1.33D+00  1.79D+00  1.09D+00  1.56D+00
                    CP:  1.45D+00  1.63D+00  1.70D+00  1.51D+00  1.70D+00
                    CP:  1.31D+00
 E= -1096.62189708933     Delta-E=       -0.000000000251 Rises=F Damp=F
 DIIS: error= 6.51D-09 at cycle  17 NSaved=  17.
 NSaved=17 IEnMin=15 EnMin= -1096.62189708944     IErMin=17 ErrMin= 6.51D-09
 ErrMax= 6.51D-09  0.00D+00 EMaxC= 1.00D-01 BMatC= 8.06D-14 BMatP= 6.00D-13
 IDIUse=1 WtCom= 1.00D+00 WtEn= 0.00D+00
 Coeff-Com: -0.470D-08 0.315D-07-0.870D-06-0.481D-05-0.361D-05 0.490D-04
 Coeff-Com:  0.902D-04-0.120D-03-0.641D-03-0.596D-03 0.243D-02 0.109D-01
 Coeff-Com: -0.849D-03-0.613D-01-0.933D-01 0.208D+00 0.936D+00
 Coeff:     -0.470D-08 0.315D-07-0.870D-06-0.481D-05-0.361D-05 0.490D-04
 Coeff:      0.902D-04-0.120D-03-0.641D-03-0.596D-03 0.243D-02 0.109D-01
 Coeff:     -0.849D-03-0.613D-01-0.933D-01 0.208D+00 0.936D+00
 Gap=     0.257 Goal=   None    Shift=    0.000
 RMSDP=1.85D-08 MaxDP=1.32D-06 DE=-2.51D-10 OVMax= 6.58D-07

 Cycle  18  Pass 1  IDiag  1:
 RMSU=  7.83D-09    CP:  9.75D-01  5.17D-01  7.01D-01  9.24D-01  7.01D-01
                    CP:  1.19D+00  1.33D+00  1.79D+00  1.09D+00  1.56D+00
                    CP:  1.45D+00  1.63D+00  1.70D+00  1.52D+00  1.78D+00
                    CP:  1.49D+00  1.33D+00
 E= -1096.62189708944     Delta-E=       -0.000000000107 Rises=F Damp=F
 DIIS: error= 2.45D-09 at cycle  18 NSaved=  18.
 NSaved=18 IEnMin=15 EnMin= -1096.62189708944     IErMin=18 ErrMin= 2.45D-09
 ErrMax= 2.45D-09  0.00D+00 EMaxC= 1.00D-01 BMatC= 1.40D-14 BMatP= 8.06D-14
 IDIUse=1 WtCom= 1.00D+00 WtEn= 0.00D+00
 Coeff-Com:  0.242D-08 0.292D-07-0.362D-06-0.229D-05-0.235D-05 0.428D-05
 Coeff-Com:  0.264D-04 0.629D-04-0.417D-04-0.628D-03-0.783D-03 0.156D-02
 Coeff-Com:  0.103D-01 0.435D-02-0.598D-01-0.894D-01 0.255D+00 0.879D+00
 Coeff:      0.242D-08 0.292D-07-0.362D-06-0.229D-05-0.235D-05 0.428D-05
 Coeff:      0.264D-04 0.629D-04-0.417D-04-0.628D-03-0.783D-03 0.156D-02
 Coeff:      0.103D-01 0.435D-02-0.598D-01-0.894D-01 0.255D+00 0.879D+00
 Gap=     0.257 Goal=   None    Shift=    0.000
 RMSDP=7.21D-09 MaxDP=5.64D-07 DE=-1.07D-10 OVMax= 2.07D-07

 Error on total polarization charges =  0.06767
 SCF Done:  E(RwB97XD) =  -1096.62189709     A.U. after   18 cycles
            NFock= 18  Conv=0.72D-08     -V/T= 2.0051
 KE= 1.091099823655D+03 PE=-6.883660293757D+03 EE= 2.530032068748D+03
 SMD-CDS (non-electrostatic) energy       (kcal/mol) =      -3.00
 (included in total energy above)
 Leave Link  502 at Sun May 11 05:18:13 2025, MaxMem= 16106127360 cpu:           40198.9 elap:            1056.3
 (Enter /cm/shared/apps/Gaussian/g16-C01/g16/l701.exe)
 ... and contract with generalized density number  0.
 Compute integral first derivatives.
 R6Disp: Adding Grimme-D2 dispersion energy 1st derivatives to the gradient.
 D1PCM: PCM CHGder 1st derivatives, ID1Alg=3 FixD1E=F DoIter=F DoCFld=F I1PDM=0.
 GePol: Maximum number of non-zero 1st derivatives   =     249
 Leave Link  701 at Sun May 11 05:18:18 2025, MaxMem= 16106127360 cpu:             154.3 elap:               4.8
 (Enter /cm/shared/apps/Gaussian/g16-C01/g16/l702.exe)
 L702 exits ... SP integral derivatives will be done elsewhere.
 Leave Link  702 at Sun May 11 05:18:18 2025, MaxMem= 16106127360 cpu:               0.4 elap:               0.0
 (Enter /cm/shared/apps/Gaussian/g16-C01/g16/l703.exe)
 Integral derivatives from FoFJK, PRISM(SPDF).
 Compute integral first derivatives, UseDBF=F ICtDFT=           0.
 Calling FoFJK, ICntrl=      2127 FMM=F ISym2X=0 I1Cent= 0 IOpClX= 0 NMat=1 NMatS=1 NMatT=0.
 FoFJK:  IHMeth= 1 ICntrl=    2127 DoSepK=T KAlg= 0 I1Cent=           0 FoldK=F
 IRaf=         1 NMat=       1 IRICut=       1 DoRegI=T DoRafI=F ISym2E= 0 IDoP0=0 IntGTp=1.
 FoFCou: FMM=F IPFlag=           0 FMFlag=      100000 FMFlg1=         800
         NFxFlg=           0 DoJE=F BraDBF=F KetDBF=F FulRan=T
         wScrn=  0.000000 ICntrl=      2527 IOpCl=  0 I1Cent=           0 NGrid=           0
         NMat0=    1 NMatS0=      1 NMatT0=    0 NMatD0=    1 NMtDS0=    0 NMtDT0=    0
 Symmetry not used in FoFCou.
 Leave Link  703 at Sun May 11 05:22:26 2025, MaxMem= 16106127360 cpu:            9868.5 elap:             248.8
 (Enter /cm/shared/apps/Gaussian/g16-C01/g16/l716.exe)
 Dipole        = 3.05930720D-01 8.38376905D-01-1.62905459D-01
 ***** Axes restored to original set *****
 -------------------------------------------------------------------
 Center     Atomic                   Forces (Hartrees/Bohr)
 Number     Number              X              Y              Z
 -------------------------------------------------------------------
      1        6          -0.000028782   -0.000016613   -0.000429077
      2        6           0.000644628    0.000053893   -0.000070365
      3        1           0.001023540    0.000087706   -0.000980351
      4        9          -0.000049492   -0.000098039    0.000180174
      5        6          -0.000927586   -0.000531225   -0.000601669
      6        6           0.000172254    0.000235692    0.000713464
      7        7           0.001378275   -0.000039093   -0.000622193
      8        1           0.000248252    0.000522964   -0.001047616
      9        6          -0.000518605   -0.000059414    0.001288253
     10        6          -0.000072307   -0.000048422    0.000164234
     11        6          -0.000494327   -0.000482666    0.000313710
     12        6           0.000022671    0.000102667    0.000046554
     13        6           0.000080335   -0.000089332   -0.000100725
     14        6          -0.000075993    0.000074252   -0.000106154
     15        1          -0.000043882    0.000013200    0.000004040
     16        1          -0.000018005   -0.000031689    0.000039374
     17        1           0.000029778   -0.000068318   -0.000018570
     18        1           0.000003372   -0.000020609    0.000031889
     19        7           0.000351990    0.000341231   -0.000113061
     20        6           0.000469975    0.000042968   -0.000203387
     21        6          -0.000067604   -0.000087254   -0.000101874
     22        6          -0.000055507   -0.000073767    0.000496204
     23        6           0.000006785    0.000065244    0.000016074
     24        6           0.000134917    0.000074285   -0.000060779
     25        6          -0.000025489    0.000022632    0.000190628
     26        1          -0.000621806   -0.000126505    0.001134164
     27        1          -0.000081391    0.000123672    0.000039636
     28        1          -0.000006832   -0.000063087    0.000024609
     29        1           0.000048522    0.000012791   -0.000010062
     30        1           0.000030311    0.000022643   -0.000021200
     31        6          -0.000838306    0.000242429   -0.000371756
     32        6           0.000938971    0.000223003   -0.001545618
     33        6          -0.000371116   -0.000881626    0.000204092
     34        6          -0.000538607    0.000803104    0.000270985
     35        6           0.000147182   -0.000571360    0.000334131
     36        6          -0.000112128    0.000615457    0.000422736
     37        1           0.000078289   -0.000016790   -0.000037588
     38        1          -0.000002752    0.000063724   -0.000047215
     39        1           0.000194077    0.000039307    0.000103816
     40        1           0.000210722   -0.000038518   -0.000021319
     41        6           0.000491691    0.000040754    0.000546182
     42        1          -0.000309993   -0.000308682    0.000039048
     43        1          -0.000472085    0.000257683   -0.000011975
     44        1          -0.000398070   -0.000016859    0.000026736
     45        1          -0.000575874   -0.000411432   -0.000108177
 -------------------------------------------------------------------
 Cartesian Forces:  Max     0.001545618 RMS     0.000410163
 Leave Link  716 at Sun May 11 05:22:26 2025, MaxMem= 16106127360 cpu:               0.4 elap:               0.1
 (Enter /cm/shared/apps/Gaussian/g16-C01/g16/l103.exe)

 GradGradGradGradGradGradGradGradGradGradGradGradGradGradGradGradGradGrad
 Berny optimization.
 FormGI is forming the generalized inverse of G from B-inverse, IUseBI=4.
 GSVD:  received Info=                   1 from GESDD.
 Internal  Forces:  Max     0.003626664 RMS     0.000585626
 Search for a saddle point.
 Step number   4 out of a maximum of  251
 All quantities printed in internal units (Hartrees-Bohrs-Radians)
 Swapping is turned off.
 Update second derivatives using D2CorX and points    3    4
 ITU=  0  0  0  0
     Eigenvalues ---   -0.29262  -0.00065   0.00322   0.00581   0.00645
     Eigenvalues ---    0.01180   0.01327   0.01349   0.01492   0.01535
     Eigenvalues ---    0.01641   0.01677   0.01738   0.01758   0.01761
     Eigenvalues ---    0.01770   0.01796   0.01824   0.01993   0.02061
     Eigenvalues ---    0.02190   0.02294   0.02333   0.02419   0.02444
     Eigenvalues ---    0.02449   0.02498   0.02526   0.02596   0.02650
     Eigenvalues ---    0.02682   0.02701   0.02758   0.02792   0.02856
     Eigenvalues ---    0.02884   0.02909   0.03451   0.04207   0.05626
     Eigenvalues ---    0.05801   0.05838   0.07696   0.10232   0.10567
     Eigenvalues ---    0.10869   0.10893   0.11284   0.11288   0.11540
     Eigenvalues ---    0.11635   0.11891   0.12009   0.12055   0.12214
     Eigenvalues ---    0.12258   0.12297   0.12424   0.12805   0.12860
     Eigenvalues ---    0.13369   0.14653   0.14769   0.16760   0.18184
     Eigenvalues ---    0.18408   0.18605   0.19201   0.19251   0.19394
     Eigenvalues ---    0.19537   0.19630   0.19805   0.20050   0.20381
     Eigenvalues ---    0.20466   0.20655   0.20863   0.22867   0.23311
     Eigenvalues ---    0.24001   0.25911   0.27472   0.28808   0.30484
     Eigenvalues ---    0.31690   0.32795   0.33423   0.35093   0.35163
     Eigenvalues ---    0.35418   0.35718   0.35902   0.36151   0.36418
     Eigenvalues ---    0.36799   0.37323   0.37532   0.37658   0.37729
     Eigenvalues ---    0.37922   0.37979   0.38069   0.38097   0.38123
     Eigenvalues ---    0.38141   0.38201   0.38267   0.38580   0.38691
     Eigenvalues ---    0.39205   0.41094   0.43741   0.43913   0.44274
     Eigenvalues ---    0.44876   0.45298   0.46559   0.48576   0.48941
     Eigenvalues ---    0.49553   0.49661   0.50017   0.51038   0.53877
     Eigenvalues ---    0.53939   0.53973   0.64492   0.71511
 Eigenvectors required to have negative eigenvalues:
                          R11       A18       A16       A12       D23
   1                   -0.65421  -0.39966   0.38407   0.21146  -0.17371
                          R8        D22       A10       D25       D20
   1                    0.16125  -0.15625  -0.15091  -0.15000  -0.13918
 Eigenvalue     2 is  -6.51D-04 should be greater than     0.000000 Eigenvector:
                         D105      D102      D106      D104      D103
   1                   -0.41237  -0.40935  -0.40523  -0.40381  -0.40221
                         D101       D11       D9        D12       D10
   1                   -0.40079  -0.05020  -0.04963  -0.04622  -0.04565
 RFO step:  Lambda0=9.809592210D-06 Lambda=-9.85203428D-04.
 Linear search not attempted -- option 19 set.
 Iteration  1 RMS(Cart)=  0.10042540 RMS(Int)=  0.01755982
 Iteration  2 RMS(Cart)=  0.02416789 RMS(Int)=  0.00121805
 Iteration  3 RMS(Cart)=  0.00128166 RMS(Int)=  0.00004399
 Iteration  4 RMS(Cart)=  0.00000312 RMS(Int)=  0.00004393
 Iteration  5 RMS(Cart)=  0.00000000 RMS(Int)=  0.00004393
 ITry= 1 IFail=0 DXMaxC= 5.55D-01 DCOld= 1.00D+10 DXMaxT= 3.00D-01 DXLimC= 3.00D+00 Rises=F
 Variable       Old X    -DE/DX   Delta X   Delta X   Delta X     New X
                                 (Linear)    (Quad)   (Total)
    R1        2.87471   0.00112   0.00000   0.00250   0.00250   2.87720
    R2        2.41743  -0.00035   0.00000  -0.00060  -0.00064   2.41679
    R3        2.80111   0.00102   0.00000   0.00234   0.00234   2.80345
    R4        2.05786  -0.00030   0.00000   0.00106   0.00106   2.05893
    R5        2.63673  -0.00020   0.00000   0.00043   0.00043   2.63716
    R6        2.80247  -0.00127   0.00000  -0.00623  -0.00621   2.79626
    R7        2.71115  -0.00046   0.00000   0.00150   0.00150   2.71266
    R8        2.49535   0.00116   0.00000   0.00084   0.00087   2.49623
    R9        2.78397  -0.00059   0.00000   0.00151   0.00151   2.78548
   R10        2.07027  -0.00018   0.00000  -0.00062  -0.00062   2.06965
   R11        2.46645  -0.00071   0.00000  -0.01114  -0.01114   2.45531
   R12        2.64416  -0.00007   0.00000  -0.00008  -0.00005   2.64410
   R13        2.67661  -0.00013   0.00000   0.00049   0.00048   2.67709
   R14        2.65257   0.00002   0.00000   0.00089   0.00089   2.65345
   R15        2.64859   0.00003   0.00000   0.00067   0.00068   2.64927
   R16        2.60797  -0.00017   0.00000  -0.00113  -0.00113   2.60684
   R17        2.05541  -0.00003   0.00000  -0.00009  -0.00009   2.05532
   R18        2.66063  -0.00006   0.00000   0.00113   0.00112   2.66176
   R19        2.62832  -0.00126   0.00000  -0.00262  -0.00265   2.62567
   R20        2.60790  -0.00008   0.00000  -0.00101  -0.00100   2.60690
   R21        2.05567  -0.00004   0.00000  -0.00007  -0.00007   2.05560
   R22        2.05503  -0.00005   0.00000  -0.00012  -0.00012   2.05491
   R23        2.05538  -0.00004   0.00000  -0.00013  -0.00013   2.05525
   R24        2.64507   0.00093   0.00000  -0.00012  -0.00012   2.64496
   R25        2.64502   0.00032   0.00000   0.00086   0.00086   2.64588
   R26        2.63565  -0.00028   0.00000  -0.00069  -0.00069   2.63496
   R27        2.62946  -0.00030   0.00000  -0.00040  -0.00040   2.62906
   R28        2.05601  -0.00004   0.00000  -0.00015  -0.00015   2.05586
   R29        2.62855   0.00006   0.00000   0.00091   0.00091   2.62946
   R30        2.05683  -0.00076   0.00000  -0.00180  -0.00180   2.05503
   R31        2.62304  -0.00011   0.00000   0.00037   0.00037   2.62341
   R32        2.05333   0.00012   0.00000   0.00072   0.00072   2.05405
   R33        2.05557  -0.00001   0.00000   0.00015   0.00015   2.05572
   R34        2.05521  -0.00000   0.00000   0.00018   0.00018   2.05540
   R35        2.65002   0.00022   0.00000   0.00286   0.00286   2.65288
   R36        2.65002  -0.00041   0.00000  -0.00387  -0.00387   2.64615
   R37        2.64164  -0.00048   0.00000  -0.00425  -0.00425   2.63740
   R38        2.64312   0.00034   0.00000   0.00408   0.00408   2.64720
   R39        2.84459  -0.00004   0.00000  -0.00038  -0.00038   2.84421
   R40        2.62719  -0.00062   0.00000  -0.00425  -0.00425   2.62294
   R41        2.05890  -0.00005   0.00000  -0.00009  -0.00009   2.05881
   R42        2.62865   0.00046   0.00000   0.00400   0.00400   2.63265
   R43        2.05933   0.00007   0.00000   0.00011   0.00011   2.05944
   R44        2.05903  -0.00010   0.00000  -0.00058  -0.00058   2.05845
   R45        2.05912   0.00001   0.00000   0.00023   0.00023   2.05935
   R46        2.07139   0.00032   0.00000   0.00220   0.00220   2.07359
   R47        2.07770  -0.00051   0.00000  -0.00108  -0.00108   2.07662
   R48        2.07018   0.00009   0.00000  -0.00138  -0.00138   2.06880
    A1        2.12526  -0.00048   0.00000  -0.00369  -0.00371   2.12155
    A2        2.06329   0.00363   0.00000   0.01716   0.01717   2.08046
    A3        2.09401  -0.00315   0.00000  -0.01354  -0.01353   2.08048
    A4        1.96416   0.00092   0.00000   0.01375   0.01374   1.97790
    A5        1.91224   0.00011   0.00000  -0.00328  -0.00327   1.90897
    A6        1.79525  -0.00039   0.00000  -0.00465  -0.00464   1.79061
    A7        1.87331  -0.00039   0.00000  -0.00399  -0.00399   1.86933
    A8        1.96924  -0.00051   0.00000  -0.00403  -0.00401   1.96524
    A9        1.95014   0.00031   0.00000   0.00256   0.00253   1.95266
   A10        2.28676  -0.00261   0.00000  -0.01090  -0.01092   2.27584
   A11        2.11984   0.00075   0.00000   0.01055   0.01051   2.13034
   A12        1.87199   0.00184   0.00000  -0.00097  -0.00100   1.87099
   A13        2.14158  -0.00169   0.00000  -0.01496  -0.01524   2.12633
   A14        1.93564   0.00054   0.00000  -0.00700  -0.00733   1.92831
   A15        2.00226   0.00046   0.00000  -0.00399  -0.00434   1.99792
   A16        1.39495   0.00107   0.00000   0.00269   0.00256   1.39751
   A17        2.19656  -0.00102   0.00000  -0.00385  -0.00394   2.19262
   A18        2.57996  -0.00009   0.00000  -0.00962  -0.00969   2.57026
   A19        2.16195   0.00043   0.00000   0.00168   0.00168   2.16363
   A20        2.03400  -0.00026   0.00000  -0.00102  -0.00101   2.03299
   A21        2.08674  -0.00017   0.00000  -0.00063  -0.00063   2.08610
   A22        2.09375  -0.00001   0.00000   0.00022   0.00022   2.09397
   A23        2.09789   0.00002   0.00000  -0.00011  -0.00010   2.09778
   A24        2.09128  -0.00000   0.00000  -0.00010  -0.00010   2.09117
   A25        2.06244   0.00019   0.00000   0.00003   0.00004   2.06248
   A26        2.18975  -0.00009   0.00000  -0.00037  -0.00043   2.18932
   A27        2.02509  -0.00010   0.00000  -0.00017  -0.00014   2.02495
   A28        2.11317   0.00005   0.00000   0.00038   0.00037   2.11354
   A29        2.05872  -0.00002   0.00000  -0.00024  -0.00024   2.05848
   A30        2.11114  -0.00003   0.00000  -0.00015  -0.00015   2.11099
   A31        2.08841   0.00001   0.00000   0.00005   0.00005   2.08846
   A32        2.09998   0.00001   0.00000  -0.00011  -0.00011   2.09987
   A33        2.09480  -0.00002   0.00000   0.00006   0.00006   2.09486
   A34        2.12020  -0.00007   0.00000  -0.00001  -0.00002   2.12018
   A35        2.10695   0.00008   0.00000   0.00074   0.00075   2.10770
   A36        2.05604  -0.00002   0.00000  -0.00074  -0.00073   2.05531
   A37        2.20428   0.00064   0.00000   0.00805   0.00797   2.21225
   A38        2.10883   0.00320   0.00000   0.01252   0.01251   2.12134
   A39        2.09368  -0.00233   0.00000  -0.01162  -0.01162   2.08205
   A40        2.08035  -0.00087   0.00000  -0.00104  -0.00104   2.07931
   A41        2.09098  -0.00011   0.00000  -0.00131  -0.00131   2.08967
   A42        2.09627   0.00005   0.00000   0.00047   0.00047   2.09675
   A43        2.09593   0.00005   0.00000   0.00084   0.00084   2.09677
   A44        2.09912   0.00019   0.00000  -0.00065  -0.00066   2.09846
   A45        2.11116   0.00083   0.00000   0.00481   0.00479   2.11596
   A46        2.07264  -0.00102   0.00000  -0.00438  -0.00440   2.06824
   A47        2.10083   0.00047   0.00000   0.00095   0.00095   2.10178
   A48        2.08321  -0.00015   0.00000   0.00087   0.00087   2.08409
   A49        2.09908  -0.00032   0.00000  -0.00184  -0.00183   2.09724
   A50        2.09717   0.00013   0.00000   0.00025   0.00024   2.09741
   A51        2.09740  -0.00013   0.00000  -0.00074  -0.00074   2.09666
   A52        2.08862   0.00000   0.00000   0.00049   0.00050   2.08911
   A53        2.09782   0.00019   0.00000   0.00178   0.00178   2.09960
   A54        2.09915  -0.00005   0.00000   0.00048   0.00048   2.09964
   A55        2.08621  -0.00014   0.00000  -0.00226  -0.00226   2.08394
   A56        2.11208   0.00055   0.00000   0.00193   0.00193   2.11401
   A57        2.12214  -0.00064   0.00000  -0.00203  -0.00203   2.12012
   A58        2.04889   0.00009   0.00000   0.00011   0.00011   2.04900
   A59        2.05142   0.00010   0.00000   0.00077   0.00076   2.05218
   A60        2.11607   0.00065   0.00000   0.01000   0.00998   2.12605
   A61        2.11508  -0.00075   0.00000  -0.01043  -0.01045   2.10463
   A62        2.11583  -0.00004   0.00000  -0.00025  -0.00025   2.11559
   A63        2.08146   0.00002   0.00000  -0.00074  -0.00074   2.08072
   A64        2.08578   0.00002   0.00000   0.00102   0.00102   2.08680
   A65        2.11463  -0.00002   0.00000   0.00080   0.00080   2.11543
   A66        2.08841  -0.00003   0.00000  -0.00023  -0.00023   2.08817
   A67        2.08015   0.00005   0.00000  -0.00057  -0.00057   2.07958
   A68        2.11805  -0.00014   0.00000  -0.00127  -0.00127   2.11678
   A69        2.08453   0.00002   0.00000   0.00102   0.00102   2.08555
   A70        2.08054   0.00012   0.00000   0.00028   0.00027   2.08082
   A71        2.11728   0.00001   0.00000  -0.00009  -0.00008   2.11720
   A72        2.08494  -0.00007   0.00000  -0.00134  -0.00135   2.08359
   A73        2.08091   0.00006   0.00000   0.00143   0.00143   2.08234
   A74        1.94252   0.00022   0.00000   0.00156   0.00156   1.94408
   A75        1.93450  -0.00014   0.00000   0.00042   0.00042   1.93492
   A76        1.94427  -0.00016   0.00000  -0.00276  -0.00276   1.94151
   A77        1.87071   0.00007   0.00000  -0.00361  -0.00361   1.86709
   A78        1.89396  -0.00026   0.00000  -0.00288  -0.00288   1.89108
   A79        1.87492   0.00028   0.00000   0.00737   0.00737   1.88229
    D1       -2.95595  -0.00011   0.00000   0.00344   0.00341  -2.95254
    D2       -0.87330   0.00007   0.00000   0.00502   0.00499  -0.86832
    D3        1.20299   0.00027   0.00000   0.00400   0.00396   1.20695
    D4        0.22353   0.00006   0.00000   0.00595   0.00594   0.22948
    D5        2.30618   0.00024   0.00000   0.00753   0.00752   2.31370
    D6       -1.90071   0.00044   0.00000   0.00651   0.00650  -1.89421
    D7       -0.13327  -0.00051   0.00000  -0.02074  -0.02076  -0.15403
    D8        2.96978  -0.00053   0.00000  -0.02264  -0.02264   2.94714
    D9        0.36041   0.00090   0.00000   0.12344   0.12344   0.48385
   D10       -2.80903   0.00055   0.00000   0.11744   0.11743  -2.69160
   D11       -2.74399   0.00102   0.00000   0.12570   0.12571  -2.61828
   D12        0.36976   0.00066   0.00000   0.11970   0.11970   0.48946
   D13        1.69431  -0.00018   0.00000  -0.01927  -0.01928   1.67503
   D14       -1.33040  -0.00012   0.00000  -0.00261  -0.00264  -1.33303
   D15       -0.42648  -0.00078   0.00000  -0.03078  -0.03079  -0.45727
   D16        2.83199  -0.00072   0.00000  -0.01413  -0.01415   2.81785
   D17       -2.53922  -0.00013   0.00000  -0.02457  -0.02458  -2.56380
   D18        0.71925  -0.00008   0.00000  -0.00791  -0.00793   0.71132
   D19        0.69617  -0.00023   0.00000   0.00323   0.00324   0.69942
   D20       -1.76487   0.00049   0.00000   0.04196   0.04183  -1.72304
   D21       -2.54977  -0.00029   0.00000  -0.01092  -0.01079  -2.56056
   D22        1.27236   0.00043   0.00000   0.02781   0.02780   1.30016
   D23       -3.11628   0.00039   0.00000  -0.00312  -0.00320  -3.11948
   D24        0.39564   0.00030   0.00000   0.01577   0.01575   0.41139
   D25        0.11757   0.00069   0.00000   0.01086   0.01088   0.12845
   D26       -2.65369   0.00061   0.00000   0.02974   0.02982  -2.62387
   D27       -2.56026   0.00035   0.00000   0.03366   0.03362  -2.52664
   D28        0.56877   0.00042   0.00000   0.03473   0.03469   0.60346
   D29       -0.12245  -0.00041   0.00000  -0.00766  -0.00762  -0.13007
   D30        3.00658  -0.00035   0.00000  -0.00659  -0.00655   3.00003
   D31        0.33836  -0.00017   0.00000  -0.02215  -0.02207   0.31628
   D32       -2.83749   0.00002   0.00000  -0.02088  -0.02079  -2.85828
   D33       -2.07024  -0.00032   0.00000   0.00830   0.00826  -2.06198
   D34        1.03710  -0.00012   0.00000   0.00957   0.00954   1.04664
   D35        3.13635   0.00018   0.00000   0.00518   0.00520   3.14155
   D36        0.11636   0.00030   0.00000   0.01045   0.01048   0.12683
   D37        0.02999  -0.00002   0.00000   0.00388   0.00388   0.03387
   D38       -2.99001   0.00010   0.00000   0.00915   0.00916  -2.98084
   D39        3.12216  -0.00016   0.00000  -0.00289  -0.00291   3.11925
   D40       -0.00067  -0.00014   0.00000  -0.00214  -0.00215  -0.00282
   D41       -0.05212   0.00004   0.00000  -0.00163  -0.00164  -0.05377
   D42        3.10823   0.00006   0.00000  -0.00088  -0.00088   3.10735
   D43        0.02714  -0.00003   0.00000  -0.00093  -0.00093   0.02621
   D44       -3.11203  -0.00002   0.00000  -0.00032  -0.00032  -3.11235
   D45       -3.13931  -0.00001   0.00000  -0.00043  -0.00043  -3.13974
   D46        0.00470  -0.00000   0.00000   0.00019   0.00018   0.00489
   D47       -0.04922   0.00004   0.00000   0.00335   0.00335  -0.04587
   D48        3.09263   0.00001   0.00000   0.00103   0.00102   3.09365
   D49        3.11714   0.00003   0.00000   0.00285   0.00285   3.11999
   D50       -0.02420  -0.00001   0.00000   0.00053   0.00052  -0.02368
   D51        0.02021  -0.00002   0.00000  -0.00480  -0.00481   0.01540
   D52       -3.12164   0.00001   0.00000  -0.00255  -0.00255  -3.12418
   D53        3.05163  -0.00013   0.00000  -0.00959  -0.00961   3.04201
   D54       -0.09022  -0.00009   0.00000  -0.00734  -0.00735  -0.09757
   D55       -0.61142   0.00007   0.00000   0.01266   0.01271  -0.59871
   D56        2.64946   0.00017   0.00000   0.01782   0.01788   2.66733
   D57        0.02351  -0.00001   0.00000   0.00013   0.00013   0.02363
   D58       -3.12050  -0.00001   0.00000  -0.00049  -0.00048  -3.12099
   D59       -3.13741  -0.00003   0.00000  -0.00065  -0.00066  -3.13807
   D60        0.00176  -0.00004   0.00000  -0.00126  -0.00127   0.00050
   D61        3.10865  -0.00020   0.00000  -0.00304  -0.00308   3.10557
   D62       -0.00829   0.00007   0.00000   0.00765   0.00765  -0.00065
   D63       -0.00530   0.00018   0.00000   0.00308   0.00308  -0.00222
   D64       -3.12225   0.00045   0.00000   0.01377   0.01381  -3.10844
   D65       -3.12068   0.00006   0.00000   0.00018   0.00015  -3.12053
   D66        0.03282   0.00012   0.00000   0.00154   0.00151   0.03433
   D67       -0.00648  -0.00023   0.00000  -0.00549  -0.00548  -0.01196
   D68       -3.13616  -0.00016   0.00000  -0.00414  -0.00413  -3.14029
   D69       -0.00767   0.00009   0.00000   0.00322   0.00322  -0.00444
   D70        3.13370   0.00010   0.00000   0.00350   0.00349   3.13719
   D71        3.13635  -0.00004   0.00000  -0.00035  -0.00034   3.13600
   D72       -0.00547  -0.00002   0.00000  -0.00007  -0.00007  -0.00555
   D73       -0.00412  -0.00013   0.00000  -0.00564  -0.00563  -0.00975
   D74        3.13610  -0.00017   0.00000  -0.00511  -0.00510   3.13099
   D75        3.13505  -0.00001   0.00000  -0.00207  -0.00207   3.13299
   D76       -0.00792  -0.00004   0.00000  -0.00154  -0.00154  -0.00945
   D77        0.01061  -0.00000   0.00000   0.00248   0.00247   0.01308
   D78       -3.12962   0.00003   0.00000   0.00195   0.00194  -3.12768
   D79        3.12809  -0.00024   0.00000  -0.00785  -0.00784   3.12025
   D80       -0.01213  -0.00020   0.00000  -0.00838  -0.00837  -0.02050
   D81        0.01299   0.00010   0.00000   0.00237   0.00236   0.01535
   D82       -3.12838   0.00008   0.00000   0.00210   0.00210  -3.12628
   D83       -3.14062   0.00003   0.00000   0.00103   0.00102  -3.13961
   D84        0.00119   0.00002   0.00000   0.00075   0.00075   0.00194
   D85        3.12202   0.00011   0.00000   0.00201   0.00202   3.12404
   D86       -0.00308   0.00001   0.00000  -0.00075  -0.00075  -0.00383
   D87       -0.00752   0.00006   0.00000   0.00100   0.00101  -0.00651
   D88       -3.13262  -0.00005   0.00000  -0.00176  -0.00176  -3.13438
   D89       -3.10670  -0.00014   0.00000  -0.00422  -0.00421  -3.11091
   D90        0.03468  -0.00004   0.00000  -0.00061  -0.00061   0.03406
   D91        0.02277  -0.00008   0.00000  -0.00317  -0.00316   0.01961
   D92       -3.11904   0.00002   0.00000   0.00044   0.00044  -3.11861
   D93        0.01159  -0.00012   0.00000  -0.00410  -0.00409   0.00750
   D94        3.14142  -0.00006   0.00000  -0.00185  -0.00183   3.13959
   D95       -3.09245  -0.00034   0.00000  -0.01431  -0.01437  -3.10683
   D96        0.03737  -0.00028   0.00000  -0.01207  -0.01211   0.02526
   D97        0.00373   0.00010   0.00000   0.00189   0.00190   0.00563
   D98        3.13416   0.00007   0.00000   0.00242   0.00244   3.13660
   D99        3.10779   0.00035   0.00000   0.01257   0.01251   3.12031
   D100      -0.04496   0.00032   0.00000   0.01310   0.01305  -0.03190
   D101      -2.48101   0.00025   0.00000   0.30220   0.30220  -2.17881
   D102       1.72195   0.00012   0.00000   0.30545   0.30544   2.02740
   D103      -0.36471  -0.00004   0.00000   0.29770   0.29769  -0.06702
   D104       0.69950   0.00000   0.00000   0.29135   0.29135   0.99085
   D105      -1.38072  -0.00013   0.00000   0.29459   0.29460  -1.08612
   D106       2.81580  -0.00028   0.00000   0.28684   0.28685   3.10264
   D107      -0.00562  -0.00007   0.00000  -0.00043  -0.00044  -0.00605
   D108      -3.13608  -0.00004   0.00000  -0.00094  -0.00096  -3.13704
   D109       3.11944   0.00003   0.00000   0.00232   0.00232   3.12177
   D110      -0.01102   0.00006   0.00000   0.00181   0.00180  -0.00921
   D111      -0.02543   0.00011   0.00000   0.00485   0.00484  -0.02059
   D112       3.12790   0.00005   0.00000   0.00260   0.00258   3.13048
   D113       3.11638   0.00002   0.00000   0.00126   0.00126   3.11764
   D114      -0.01347  -0.00004   0.00000  -0.00099  -0.00100  -0.01448
         Item               Value     Threshold  Converged?
 Maximum Force            0.003627     0.000450     NO 
 RMS     Force            0.000586     0.000300     NO 
 Maximum Displacement     0.554716     0.001800     NO 
 RMS     Displacement     0.113618     0.001200     NO 
 Predicted change in Energy=-7.766615D-04
 GradGradGradGradGradGradGradGradGradGradGradGradGradGradGradGradGradGrad

 Leave Link  103 at Sun May 11 05:22:27 2025, MaxMem= 16106127360 cpu:               2.7 elap:               0.2
 (Enter /cm/shared/apps/Gaussian/g16-C01/g16/l202.exe)
                          Input orientation:                          
 ---------------------------------------------------------------------
 Center     Atomic      Atomic             Coordinates (Angstroms)
 Number     Number       Type             X           Y           Z
 ---------------------------------------------------------------------
      1          6           0       -2.740097    0.810407    1.096779
      2          6           0       -1.681308    0.018480    0.341812
      3          1           0       -1.830523   -1.059559    0.393345
      4          9           0       -1.712432    0.373109   -1.007544
      5          6           0       -0.426881    0.450870    0.996807
      6          6           0        0.326187   -0.156616    2.057203
      7          7           0        0.124726    1.625295    0.749106
      8          1           0        0.991398    1.143315    1.588593
      9          6           0       -0.545592    2.755482    0.268370
     10          6           0       -1.700337    5.086016   -0.764947
     11          6           0       -1.951074    2.924697    0.322235
     12          6           0        0.255269    3.781777   -0.257911
     13          6           0       -0.307531    4.927193   -0.781673
     14          6           0       -2.498178    4.113548   -0.198628
     15          1           0        1.333523    3.638180   -0.257066
     16          1           0        0.328292    5.702662   -1.202195
     17          1           0       -3.576289    4.243781   -0.138844
     18          1           0       -2.153384    5.984799   -1.177100
     19          7           0       -2.839835    2.079624    0.975310
     20          6           0       -3.644346    0.099685    2.033822
     21          6           0       -5.362239   -1.163389    3.845739
     22          6           0       -3.249331   -1.075936    2.682592
     23          6           0       -4.907711    0.637723    2.307331
     24          6           0       -5.762915    0.005438    3.199559
     25          6           0       -4.103323   -1.696917    3.588796
     26          1           0       -2.264285   -1.506638    2.518948
     27          1           0       -5.219506    1.549874    1.805094
     28          1           0       -6.747430    0.426033    3.392504
     29          1           0       -3.777449   -2.602757    4.095042
     30          1           0       -6.030923   -1.655515    4.548754
     31          6           0        0.521905   -1.615516    2.134795
     32          6           0        0.849622   -4.435687    2.291074
     33          6           0        0.565001   -2.277070    3.372241
     34          6           0        0.658311   -2.397253    0.981075
     35          6           0        0.806806   -3.780224    1.059663
     36          6           0        0.728549   -3.653385    3.446795
     37          1           0        0.455070   -1.698371    4.288744
     38          1           0        0.651853   -1.918820    0.001920
     39          1           0        0.899888   -4.358124    0.141016
     40          1           0        0.753371   -4.135506    4.423790
     41          6           0        1.053741   -5.923501    2.391278
     42          1           0        0.250081   -6.399793    2.966898
     43          1           0        1.997139   -6.155376    2.904908
     44          1           0        1.088803   -6.386670    1.399943
     45          1           0        0.094130    0.321579    3.014787
 ---------------------------------------------------------------------
                    Distance matrix (angstroms):
                    1          2          3          4          5
     1  C    0.000000
     2  C    1.522550   0.000000
     3  H    2.195203   1.089536   0.000000
     4  F    2.382331   1.395526   2.007231   0.000000
     5  C    2.343124   1.479718   2.148435   2.382459   0.000000
     6  C    3.355540   2.646368   2.869691   3.718770   1.435476
     7  N    2.998688   2.451428   3.340360   2.833538   1.320947
     8  H    3.778460   3.156433   3.774190   3.826727   1.685588
     9  C    3.047200   2.964190   4.027555   2.943666   2.419907
    10  C    4.777861   5.187022   6.255132   4.719162   5.119575
    11  C    2.385938   2.918776   3.986713   2.887189   2.982957
    12  C    4.431302   4.274622   5.311609   4.006595   3.624167
    13  C    5.137498   5.219669   6.288193   4.771210   4.818164
    14  C    3.556310   4.210574   5.249498   3.906741   4.374305
    15  H    5.140387   4.748693   5.701138   4.527886   3.850995
    16  H    6.215662   6.223534   7.275566   5.710217   5.743450
    17  H    3.743533   4.655658   5.608595   4.383002   5.059115
    18  H    5.682349   6.174699   7.224508   5.631540   6.191208
    19  N    1.278911   2.447818   3.348412   2.848673   2.911296
    20  C    1.483523   2.592876   2.706467   3.613442   3.398648
    21  C    4.281154   5.217621   4.939921   6.263887   5.922838
    22  C    2.516428   3.022531   2.693313   4.251929   3.624808
    23  C    2.488736   3.828368   4.001649   4.611749   4.672282
    24  C    3.769229   4.982610   4.946995   5.851608   5.789973
    25  C    3.788827   4.399051   3.972751   5.579222   4.984739
    26  H    2.760011   2.721354   2.214998   4.034122   3.086228
    27  H    2.682534   4.123736   4.504151   4.647072   4.983010
    28  H    4.634308   5.927766   5.947933   6.686885   6.759387
    29  H    4.659976   5.035020   4.458088   6.257513   5.490902
    30  H    5.369026   6.278517   5.938514   7.323738   6.961212
    31  C    4.195621   3.277023   2.979204   4.338340   2.542669
    32  C    6.467915   5.481317   4.709861   6.369421   5.213735
    33  C    5.062994   4.415762   4.011819   5.602916   3.750756
    34  C    4.674575   3.423192   2.886026   4.153304   3.047900
    35  C    5.801362   4.597410   3.847272   5.279213   4.407731
    36  C    6.122052   5.378748   4.753982   6.481681   4.917558
    37  H    5.166401   4.805201   4.561376   6.086030   4.029134
    38  H    4.489178   3.051606   2.655886   3.444097   2.787274
    39  H    6.393488   5.085033   4.289446   5.525213   5.061533
    40  H    6.909079   6.312353   5.690557   7.477111   5.845687
    41  C    7.836738   6.854776   5.997387   7.671441   6.690994
    42  H    8.026549   7.198303   6.282530   8.094433   7.160385
    43  H    8.615850   7.630002   6.850277   8.466955   7.291036
    44  H    8.157837   7.058265   6.157419   7.703086   7.015110
    45  H    3.456957   3.223173   3.533241   4.409702   2.088161
                    6          7          8          9         10
     6  C    0.000000
     7  N    2.219665   0.000000
     8  H    1.533597   1.299293   0.000000
     9  C    3.527072   1.399199   2.589287   0.000000
    10  C    6.289398   4.195212   5.322544   2.798673   0.000000
    11  C    4.206010   2.485882   3.665395   1.416656   2.432310
    12  C    4.568995   2.383598   3.303474   1.404148   2.404687
    13  C    5.857127   3.665060   4.650065   2.423963   1.401932
    14  C    5.594650   3.737543   4.918697   2.423844   1.379479
    15  H    4.557526   2.554463   3.122156   2.141568   3.399776
    16  H    6.704836   4.524814   5.386637   3.407654   2.164896
    17  H    6.278172   4.619788   5.784521   3.400880   2.149549
    18  H    7.370615   5.282550   6.401459   3.886241   1.087627
    19  N    4.024296   3.007691   3.991382   2.494012   3.655864
    20  C    3.978866   4.264257   4.772579   4.446611   6.039518
    21  C    6.047367   6.890042   7.126310   7.166254   8.586211
    22  C    3.744408   4.734900   4.909754   5.274318   7.228731
    23  C    5.299739   5.359924   5.964201   5.260261   6.285972
    24  C    6.197452   6.579740   7.036385   6.585975   7.618013
    25  C    4.933444   6.080899   6.166353   6.595948   8.410565
    26  H    2.957417   4.318416   4.299684   5.117096   7.386818
    27  H    5.807786   5.448084   6.227960   5.065617   5.611948
    28  H    7.222089   7.460047   7.978598   7.324570   8.029507
    29  H    5.193865   6.655726   6.561802   7.334783   9.330119
    30  H    6.990521   7.943114   8.118435   8.238169   9.614450
    31  C    1.474013   3.546934   2.851300   4.871213   7.632654
    32  C    4.317306   6.295923   5.624842   7.599399  10.320096
    33  C    2.506527   4.722619   3.881011   6.016145   8.744319
    34  C    2.507750   4.064407   3.607720   5.339288   8.038104
    35  C    3.789013   5.457226   4.955308   6.720906   9.392826
    36  C    3.784211   5.958741   5.150761   7.266319  10.000770
    37  H    2.715399   4.866715   3.956468   6.082888   8.730033
    38  H    2.726831   3.660178   3.465472   4.832595   7.428904
    39  H    4.653340   6.063988   5.689437   7.260098   9.837364
    40  H    4.649170   6.861874   5.996745   8.151106  10.861866
    41  C    5.822191   7.781010   7.112530   9.076858  11.779481
    42  H    6.309563   8.326845   7.703749   9.577797  12.233340
    43  H    6.284569   8.288079   7.484324   9.634324  12.389837
    44  H    6.310875   8.095962   7.532977   9.355781  12.003690
    45  H    1.095212   2.614178   1.874665   3.725042   6.340849
                   11         12         13         14         15
    11  C    0.000000
    12  C    2.437027   0.000000
    13  C    2.815997   1.379511   0.000000
    14  C    1.408541   2.773996   2.408505   0.000000
    15  H    3.410751   1.087774   2.151703   3.861518   0.000000
    16  H    3.903394   2.141683   1.087410   3.394313   2.483112
    17  H    2.143339   3.861148   3.400745   1.087593   4.948433
    18  H    3.413673   3.391139   2.163808   2.139596   4.302511
    19  N    1.389443   3.741366   4.196213   2.373122   4.622203
    20  C    3.711791   5.832395   6.508931   4.733775   6.522905
    21  C    6.384636   8.535279   9.168327   7.239186   9.204417
    22  C    4.823051   6.672791   7.529467   5.983009   7.201877
    23  C    4.232323   6.566726   7.007365   4.915998   7.384570
    24  C    5.597428   7.901479   8.356740   6.251620   8.689333
    25  C    6.054909   7.988151   8.797038   7.119170   8.533066
    26  H    4.955843   6.482779   7.491139   6.247112   6.864374
    27  H    3.843392   6.261832   6.498088   4.241810   7.180231
    28  H    6.218915   8.580462   8.896994   6.674588   9.430750
    29  H    6.937036   8.716266   9.618879   8.073468   9.165816
    30  H    7.448958   9.601270  10.222658   8.264382  10.264219
    31  C    5.478552   5.909899   7.211158   6.883890   5.829327
    32  C    8.117603   8.624227   9.921911   9.512928   8.480243
    33  C    6.533877   7.069905   8.361681   7.935626   6.982311
    34  C    5.963733   6.314897   7.595238   7.331142   6.198012
    35  C    7.287364   7.695716   8.969469   8.649731   7.552743
    36  C    7.759795   8.320485   9.621836   9.166577   8.200702
    37  H    6.549464   7.123483   8.377875   7.914327   7.065043
    38  H    5.507948   5.720279   6.957179   6.808258   5.604641
    39  H    7.823063   8.175125   9.408844   9.134081   8.017942
    40  H    8.601351   9.211395  10.504993   9.999310   9.092699
    41  C    9.570813  10.091986  11.386758  10.957468   9.925611
    42  H    9.939086  10.680064  11.944175  11.318295  10.598523
    43  H   10.232610  10.572821  11.904862  11.631449  10.312721
    44  H    9.854129  10.336371  11.606580  11.210550  10.163817
    45  H    4.267191   4.765447   5.982151   5.605812   4.820888
                   16         17         18         19         20
    16  H    0.000000
    17  H    4.301721   0.000000
    18  H    2.497788   2.476647   0.000000
    19  N    5.282515   2.543085   4.511594   0.000000
    20  C    7.592563   4.679598   6.867864   2.384920   0.000000
    21  C   10.247265   6.950108   9.307108   5.011887   2.798134
    22  C    8.593041   6.030488   8.121102   3.611102   1.399651
    23  C    8.086168   4.556326   6.951173   2.851222   1.400137
    24  C    9.430621   5.821496   8.242368   4.218285   2.419951
    25  C    9.866437   7.033133   9.247962   4.763295   2.419997
    26  H    8.517181   6.469353   8.354322   3.946561   2.172599
    27  H    7.554303   3.706237   6.161424   2.575269   2.153252
    28  H    9.950875   6.091120   8.537354   4.883286   3.403182
    29  H   10.672292   8.052412  10.206821   5.704081   3.401402
    30  H   11.298487   7.924676  10.305102   6.074851   3.886047
    31  C    8.045417   7.503066   8.711522   5.128329   4.506635
    32  C   10.735960  10.041233  11.385641   7.602144   6.389955
    33  C    9.200957   8.485251   9.815528   6.026521   5.015868
    34  C    8.395487   7.955463   9.100667   5.681503   5.084863
    35  C    9.760641   9.221312  10.446124   6.902385   5.984600
    36  C   10.455092   9.682648  11.071610   7.190897   5.933316
    37  H    9.216386   8.435909   9.783179   6.009033   5.012274
    38  H    7.722796   7.474935   8.469158   5.396936   5.163362
    39  H   10.166138   9.700890  10.864436   7.491740   6.641147
    40  H   11.341162  10.477406  11.926431   7.964356   6.556576
    41  C   12.190447  11.454795  12.838481   9.011931   7.647128
    42  H   12.800659  11.729126  13.278836   9.241997   7.634160
    43  H   12.659638  12.184826  13.463784   9.743453   8.468230
    44  H   12.389570  11.710569  13.046309   9.343053   8.054644
    45  H    6.840602   6.229048   7.395627   3.982253   3.871399
                   21         22         23         24         25
    21  C    0.000000
    22  C    2.413491   0.000000
    23  C    2.411908   2.414057   0.000000
    24  C    1.394362   2.784732   1.388247   0.000000
    25  C    1.391238   1.391448   2.782039   2.409101   0.000000
    26  H    3.387553   1.087474   3.410391   3.871695   2.136081
    27  H    3.397999   3.398010   1.086958   2.150607   3.868994
    28  H    2.156487   3.872542   2.146387   1.087840   3.396579
    29  H    2.155340   2.145952   3.869640   3.398036   1.087669
    30  H    1.087914   3.399372   3.397724   2.156599   2.153805
    31  C    6.144501   3.848824   5.881121   6.577247   4.849070
    32  C    7.191115   5.314379   7.673763   8.017143   5.806600
    33  C    6.049518   4.058013   6.291314   6.729204   4.709217
    34  C    6.780542   4.462141   6.476931   7.206021   5.473924
    35  C    7.257215   5.138027   7.330119   7.878555   5.903055
    36  C    6.592188   4.801123   7.174916   7.455684   5.214875
    37  H    5.858630   4.085307   6.175982   6.538550   4.611819
    38  H    7.177389   4.807878   6.539081   7.421382   5.960421
    39  H    7.946417   5.869275   7.961132   8.531606   6.633350
    40  H    6.824097   5.330512   7.701361   7.817169   5.498309
    41  C    8.120279   6.488465   8.865417   9.070416   6.774465
    42  H    7.725958   6.377316   8.750113   8.788471   6.438627
    43  H    8.942346   7.305859   9.704651   9.912663   7.586909
    44  H    8.653354   6.976280   9.280282   9.541682   7.330964
    45  H    5.715556   3.638974   5.061507   5.868481   4.692806
                   26         27         28         29         30
    26  H    0.000000
    27  H    4.311054   0.000000
    28  H    4.959527   2.473346   0.000000
    29  H    2.444426   4.956585   4.299757   0.000000
    30  H    4.281337   4.296579   2.486592   2.486215   0.000000
    31  C    2.814655   6.564465   7.654605   4.827179   6.983434
    32  C    4.281083   8.537999   9.086510   5.293744   7.756828
    33  C    3.053937   7.110694   7.796077   4.414226   6.728799
    34  C    3.420499   7.127941   8.284379   5.423559   7.617373
    35  C    4.090270   8.079731   8.955514   5.622754   7.965092
    36  C    3.798221   8.071459   8.516740   4.672052   7.134162
    37  H    3.250205   6.994314   7.562562   4.332396   6.491345
    38  H    3.874168   7.053802   8.470169   6.069607   8.087182
    39  H    4.878271   8.667213   9.588629   6.371273   8.646872
    40  H    4.432337   8.651957   8.839298   4.794343   7.224446
    41  C    5.525783   9.774895  10.108279   6.104962   8.547683
    42  H    5.519570   9.719227   9.784589   5.648999   8.028789
    43  H    6.318185  10.614162  10.955372   6.883559   9.348837
    44  H    6.025785  10.146311  10.573068   6.727702   9.109849
    45  H    3.024955   5.586304   6.852775   4.970696   6.616512
                   31         32         33         34         35
    31  C    0.000000
    32  C    2.843446   0.000000
    33  C    1.403845   2.430959   0.000000
    34  C    1.400282   2.430620   2.396002   0.000000
    35  C    2.433730   1.395650   2.768747   1.393139   0.000000
    36  C    2.432479   1.400838   1.388003   2.768137   2.391781
    37  H    2.156577   3.411635   1.089475   3.386800   3.858082
    38  H    2.158248   3.407925   3.390420   1.089808   2.146544
    39  H    3.411733   2.152044   3.857946   2.146876   1.089286
    40  H    3.412246   2.155888   2.143601   3.857830   3.383258
    41  C    4.348260   1.505090   3.807574   3.818307   2.535313
    42  H    4.863701   2.161920   4.154555   4.486700   3.287800
    43  H    4.835258   2.156599   4.160611   4.429118   3.234682
    44  H    4.860585   2.158160   4.588370   4.034380   2.643647
    45  H    2.170188   4.870946   2.665046   3.441850   4.599480
                   36         37         38         39         40
    36  C    0.000000
    37  H    2.146101   0.000000
    38  H    3.857688   4.296996   0.000000
    39  H    3.384404   4.947302   2.455824   0.000000
    40  H    1.089759   2.459034   4.947417   4.291058   0.000000
    41  C    2.524538   4.670173   4.680600   2.745497   2.723648
    42  H    2.828778   4.888012   5.388100   3.546303   2.739130
    43  H    2.857083   4.915066   5.309005   3.474647   2.816707
    44  H    3.433690   5.543188   4.701815   2.394907   3.784694
    45  H    4.048390   2.415252   3.795763   5.550444   4.720751
                   41         42         43         44         45
    41  C    0.000000
    42  H    1.097297   0.000000
    43  H    1.098900   1.765161   0.000000
    44  H    1.094760   1.777351   1.772988   0.000000
    45  H    6.349067   6.723351   6.751627   6.971205   0.000000
 Stoichiometry    C23H19FN2
 Framework group  C1[X(C23H19FN2)]
 Deg. of freedom   129
 Full point group                 C1      NOp   1
 RotChk:  IX=0 Diff= 1.76D-02
 Largest Abelian subgroup         C1      NOp   1
 Largest concise Abelian subgroup C1      NOp   1
                         Standard orientation:                         
 ---------------------------------------------------------------------
 Center     Atomic      Atomic             Coordinates (Angstroms)
 Number     Number       Type             X           Y           Z
 ---------------------------------------------------------------------
      1          6           0       -1.160300    1.000015    0.405575
      2          6           0       -0.431377   -0.193741    1.007052
      3          1           0        0.539661    0.061998    1.429867
      4          9           0       -1.199583   -0.732972    2.039807
      5          6           0       -0.325100   -1.119515   -0.142388
      6          6           0        0.749598   -1.331078   -1.070212
      7          7           0       -1.354380   -1.829445   -0.568396
      8          1           0       -0.439745   -2.243902   -1.392914
      9          6           0       -2.702285   -1.511608   -0.368675
     10          6           0       -5.442456   -1.080662    0.003234
     11          6           0       -3.166789   -0.222013   -0.010774
     12          6           0       -3.627663   -2.546074   -0.581241
     13          6           0       -4.978443   -2.344907   -0.386370
[truncated: 3,860,060 more chars]
