# Supplementary material for: Non-Catalyzed Cascade Double Imination Reaction of 2‑Fluoro-alk-3-yn-1-ones: Sustainable Synthesis of 3‑Fluoro-1,5-benzodiazepines
Source: ACS Org Inorg Au. 2026 Jan 30;6(2):237–47. doi: 10.1021/acsorginorgau.5c00116 (PMC13047452; doi:10.1021/acsorginorgau.5c00116)
Supplement: Supplementary file 2 [file gg5c00116_si_002.zip › Figure_6/C-TS2.out]

 Entering Gaussian System, Link 0=g16
 Initial command:
 /cm/shared/apps/Gaussian/g16-C01/g16/l1.exe "/scratch/projects/rusakov-research-group/rusakov/159886/Gau-79761.inp" -scrdir="/scratch/projects/rusakov-research-group/rusakov/159886/"
 Entering Link 1 = /cm/shared/apps/Gaussian/g16-C01/g16/l1.exe PID=     79762.
  
 Copyright (c) 1988-2019, Gaussian, Inc.  All Rights Reserved.
  
 This is part of the Gaussian(R) 16 program.  It is based on
 the Gaussian(R) 09 system (copyright 2009, Gaussian, Inc.),
 the Gaussian(R) 03 system (copyright 2003, Gaussian, Inc.),
 the Gaussian(R) 98 system (copyright 1998, Gaussian, Inc.),
 the Gaussian(R) 94 system (copyright 1995, Gaussian, Inc.),
 the Gaussian 92(TM) system (copyright 1992, Gaussian, Inc.),
 the Gaussian 90(TM) system (copyright 1990, Gaussian, Inc.),
 the Gaussian 88(TM) system (copyright 1988, Gaussian, Inc.),
 the Gaussian 86(TM) system (copyright 1986, Carnegie Mellon
 University), and the Gaussian 82(TM) system (copyright 1983,
 Carnegie Mellon University). Gaussian is a federally registered
 trademark of Gaussian, Inc.
  
 This software contains proprietary and confidential information,
 including trade secrets, belonging to Gaussian, Inc.
  
 This software is provided under written license and may be
 used, copied, transmitted, or stored only in accord with that
 written license.
  
 The following legend is applicable only to US Government
 contracts under FAR:
  
                    RESTRICTED RIGHTS LEGEND
  
 Use, reproduction and disclosure by the US Government is
 subject to restrictions as set forth in subparagraphs (a)
 and (c) of the Commercial Computer Software - Restricted
 Rights clause in FAR 52.227-19.
  
 Gaussian, Inc.
 340 Quinnipiac St., Bldg. 40, Wallingford CT 06492
  
  
 ---------------------------------------------------------------
 Warning -- This program may not be used in any manner that
 competes with the business of Gaussian, Inc. or will provide
 assistance to any competitor of Gaussian, Inc.  The licensee
 of this program is prohibited from giving any competitor of
 Gaussian, Inc. access to this program.  By using this program,
 the user acknowledges that Gaussian, Inc. is engaged in the
 business of creating and licensing software in the field of
 computational chemistry and represents and warrants to the
 licensee that it is not a competitor of Gaussian, Inc. and that
 it will not use this program in any manner prohibited above.
 ---------------------------------------------------------------
  

 Cite this work as:
 Gaussian 16, Revision C.01,
 M. J. Frisch, G. W. Trucks, H. B. Schlegel, G. E. Scuseria, 
 M. A. Robb, J. R. Cheeseman, G. Scalmani, V. Barone, 
 G. A. Petersson, H. Nakatsuji, X. Li, M. Caricato, A. V. Marenich, 
 J. Bloino, B. G. Janesko, R. Gomperts, B. Mennucci, H. P. Hratchian, 
 J. V. Ortiz, A. F. Izmaylov, J. L. Sonnenberg, D. Williams-Young, 
 F. Ding, F. Lipparini, F. Egidi, J. Goings, B. Peng, A. Petrone, 
 T. Henderson, D. Ranasinghe, V. G. Zakrzewski, J. Gao, N. Rega, 
 G. Zheng, W. Liang, M. Hada, M. Ehara, K. Toyota, R. Fukuda, 
 J. Hasegawa, M. Ishida, T. Nakajima, Y. Honda, O. Kitao, H. Nakai, 
 T. Vreven, K. Throssell, J. A. Montgomery, Jr., J. E. Peralta, 
 F. Ogliaro, M. J. Bearpark, J. J. Heyd, E. N. Brothers, K. N. Kudin, 
 V. N. Staroverov, T. A. Keith, R. Kobayashi, J. Normand, 
 K. Raghavachari, A. P. Rendell, J. C. Burant, S. S. Iyengar, 
 J. Tomasi, M. Cossi, J. M. Millam, M. Klene, C. Adamo, R. Cammi, 
 J. W. Ochterski, R. L. Martin, K. Morokuma, O. Farkas, 
 J. B. Foresman, and D. J. Fox, Gaussian, Inc., Wallingford CT, 2019.
 
 ******************************************
 Gaussian 16:  ES64L-G16RevC.01  3-Jul-2019
                 6-May-2025 
 ******************************************
 %chk=6_to_9_TS1
 %mem=120GB
 %CPU=0-39
 SetSPE:  set environment variable "MP_BIND" = "yes"
 SetSPE:  set environment variable "MP_BLIST" = "0,1,2,3,4,5,6,7,8,9,10,11,12,13,14,15,16,17,18,19,20,21,22,23,24,25,26,27,28,29,30,31,32,33,34,35,36,37,38,39"
 Will use up to   40 processors via shared memory.
 --------------------------------------------------------------------
 #p wB97XD/Gen SCRF(SMD,Solvent=Ethanol) opt=(ts,noeigen,calcfc) freq
 --------------------------------------------------------------------
 1/5=1,10=4,11=1,18=20,26=3,38=1/1,3;
 2/9=110,12=2,17=6,18=5,40=1/2;
 3/5=7,11=2,25=1,30=1,70=32201,71=2,72=4,74=-58,140=1/1,2,3;
 4//1;
 5/5=2,38=5,53=4/2;
 8/6=4,10=90,11=11/1;
 11/6=1,8=1,9=11,15=111,16=1/1,2,10;
 10/6=1,13=1/2;
 6/7=2,8=2,9=2,10=2,28=1/1;
 7/10=1,25=1/1,2,3,16;
 1/5=1,10=4,11=1,18=20,26=3/3(2);
 2/9=110/2;
 99//99;
 2/9=110/2;
 3/5=7,6=1,11=2,25=1,30=1,70=32205,71=1,72=4,74=-58,82=7/1,2,3;
 4/5=5,16=3,69=1/1;
 5/5=2,38=5,53=4/2;
 7//1,2,3,16;
 1/5=1,11=1,18=20,26=3/3(-5);
 2/9=110/2;
 6/7=2,8=2,9=2,10=2,19=2,28=1/1;
 99/9=1/99;
 Leave Link    1 at Tue May  6 18:24:58 2025, MaxMem= 16106127360 cpu:               0.4 elap:               0.1
 (Enter /cm/shared/apps/Gaussian/g16-C01/g16/l101.exe)
 ---------
 5 to 9 TS
 ---------
 Symbolic Z-matrix:
 Charge =  0 Multiplicity = 1
 C                     2.89015   1.23961  -0.23872 
 O                     4.04434   0.60038  -0.64472 
 C                     1.63883   0.56647  -0.83476 
 H                     1.40727  -0.3279   -0.24569 
 F                     0.53397   1.3932   -0.75216 
 C                     1.96555   0.21672  -2.27196 
 C                     2.36667  -1.1987   -2.52881 
 N                     1.96317   1.05699  -3.21382 
 C                     1.7414    2.4079   -3.05888 
 C                     1.33861   5.16974  -2.9633 
 C                     2.35264   3.17862  -2.05629 
 C                     0.94454   3.05066  -4.00759 
 C                     0.73568   4.41266  -3.95522 
 C                     2.14331   4.55071  -2.02482 
 H                     0.48366   2.44613  -4.77268 
 H                     0.10563   4.88886  -4.6909 
 H                     2.61519   5.13958  -1.2486 
 H                     1.18332   6.23662  -2.9178 
 N                     3.22348   2.58729  -1.09043 
 H                     4.13301   1.84484  -1.25437 
 H                     3.5128    3.31465  -0.43215 
 H                     2.60884  -1.30032  -3.58753 
 C                     1.27338  -2.1542   -2.13144 
 C                    -0.80191  -3.8861   -1.39475 
 C                     1.40541  -2.98744  -1.03046 
 C                     0.08923  -2.19022  -2.85852 
 C                    -0.93251  -3.0452   -2.49499 
 C                     0.38016  -3.84488  -0.66936 
 H                     2.31843  -2.96842  -0.45195 
 H                    -0.02601  -1.5394   -3.71328 
 H                    -1.84767  -3.06257  -3.06974 
 H                     0.50246  -4.48902   0.18998 
 C                    -1.91307  -4.81906  -1.01972 
 C                     2.75414   1.56182   1.2189 
 C                     2.53102   2.09437   3.92683 
 C                     3.52254   0.85371   2.1322 
 C                     1.87343   2.54198   1.66171 
 C                     1.76565   2.80384   3.01562 
 C                     3.40941   1.11945   3.48439 
 H                     4.20631   0.10956   1.75335 
 H                     1.26884   3.09134   0.95439 
 H                     1.08111   3.56497   3.36019 
 H                     4.00853   0.56713   4.19296 
 H                     2.44222   2.30361   4.98277 
 H                    -2.86383  -4.28961  -0.98835 
 H                    -1.73126  -5.27192  -0.0483 
 H                    -2.       -5.61519  -1.75929 
 H                     3.26587  -1.37807  -1.93255 
 
 ITRead=  0  0  0  0  0  0  0  0  0  0  0  0  0  0  0  0  0  0  0  0
 ITRead=  0  0  0  0  0  0  0  0  0  0  0  0  0  0  0  0  0  0  0  0
 ITRead=  0  0  0  0  0  0  0  0
 MicOpt= -1 -1 -1 -1 -1 -1 -1 -1 -1 -1 -1 -1 -1 -1 -1 -1 -1 -1 -1 -1
 MicOpt= -1 -1 -1 -1 -1 -1 -1 -1 -1 -1 -1 -1 -1 -1 -1 -1 -1 -1 -1 -1
 MicOpt= -1 -1 -1 -1 -1 -1 -1 -1
 NAtoms=     48 NQM=       48 NQMF=       0 NMMI=      0 NMMIF=      0
                NMic=       0 NMicF=      0.
                    Isotopes and Nuclear Properties:
 (Nuclear quadrupole moments (NQMom) in fm**2, nuclear magnetic moments (NMagM)
  in nuclear magnetons)

  Atom         1           2           3           4           5           6           7           8           9          10
 IAtWgt=          12          16          12           1          19          12          12          14          12          12
 AtmWgt=  12.0000000  15.9949146  12.0000000   1.0078250  18.9984032  12.0000000  12.0000000  14.0030740  12.0000000  12.0000000
 NucSpn=           0           0           0           1           1           0           0           2           0           0
 AtZEff=  -0.0000000  -0.0000000  -0.0000000  -0.0000000  -0.0000000  -0.0000000  -0.0000000  -0.0000000  -0.0000000  -0.0000000
 NQMom=    0.0000000   0.0000000   0.0000000   0.0000000   0.0000000   0.0000000   0.0000000   2.0440000   0.0000000   0.0000000
 NMagM=    0.0000000   0.0000000   0.0000000   2.7928460   2.6288670   0.0000000   0.0000000   0.4037610   0.0000000   0.0000000
 AtZNuc=   6.0000000   8.0000000   6.0000000   1.0000000   9.0000000   6.0000000   6.0000000   7.0000000   6.0000000   6.0000000

  Atom        11          12          13          14          15          16          17          18          19          20
 IAtWgt=          12          12          12          12           1           1           1           1          14           1
 AtmWgt=  12.0000000  12.0000000  12.0000000  12.0000000   1.0078250   1.0078250   1.0078250   1.0078250  14.0030740   1.0078250
 NucSpn=           0           0           0           0           1           1           1           1           2           1
 AtZEff=  -0.0000000  -0.0000000  -0.0000000  -0.0000000  -0.0000000  -0.0000000  -0.0000000  -0.0000000  -0.0000000  -0.0000000
 NQMom=    0.0000000   0.0000000   0.0000000   0.0000000   0.0000000   0.0000000   0.0000000   0.0000000   2.0440000   0.0000000
 NMagM=    0.0000000   0.0000000   0.0000000   0.0000000   2.7928460   2.7928460   2.7928460   2.7928460   0.4037610   2.7928460
 AtZNuc=   6.0000000   6.0000000   6.0000000   6.0000000   1.0000000   1.0000000   1.0000000   1.0000000   7.0000000   1.0000000

  Atom        21          22          23          24          25          26          27          28          29          30
 IAtWgt=           1           1          12          12          12          12          12          12           1           1
 AtmWgt=   1.0078250   1.0078250  12.0000000  12.0000000  12.0000000  12.0000000  12.0000000  12.0000000   1.0078250   1.0078250
 NucSpn=           1           1           0           0           0           0           0           0           1           1
 AtZEff=  -0.0000000  -0.0000000  -0.0000000  -0.0000000  -0.0000000  -0.0000000  -0.0000000  -0.0000000  -0.0000000  -0.0000000
 NQMom=    0.0000000   0.0000000   0.0000000   0.0000000   0.0000000   0.0000000   0.0000000   0.0000000   0.0000000   0.0000000
 NMagM=    2.7928460   2.7928460   0.0000000   0.0000000   0.0000000   0.0000000   0.0000000   0.0000000   2.7928460   2.7928460
 AtZNuc=   1.0000000   1.0000000   6.0000000   6.0000000   6.0000000   6.0000000   6.0000000   6.0000000   1.0000000   1.0000000

  Atom        31          32          33          34          35          36          37          38          39          40
 IAtWgt=           1           1          12          12          12          12          12          12          12           1
 AtmWgt=   1.0078250   1.0078250  12.0000000  12.0000000  12.0000000  12.0000000  12.0000000  12.0000000  12.0000000   1.0078250
 NucSpn=           1           1           0           0           0           0           0           0           0           1
 AtZEff=  -0.0000000  -0.0000000  -0.0000000  -0.0000000  -0.0000000  -0.0000000  -0.0000000  -0.0000000  -0.0000000  -0.0000000
 NQMom=    0.0000000   0.0000000   0.0000000   0.0000000   0.0000000   0.0000000   0.0000000   0.0000000   0.0000000   0.0000000
 NMagM=    2.7928460   2.7928460   0.0000000   0.0000000   0.0000000   0.0000000   0.0000000   0.0000000   0.0000000   2.7928460
 AtZNuc=   1.0000000   1.0000000   6.0000000   6.0000000   6.0000000   6.0000000   6.0000000   6.0000000   6.0000000   1.0000000

  Atom        41          42          43          44          45          46          47          48
 IAtWgt=           1           1           1           1           1           1           1           1
 AtmWgt=   1.0078250   1.0078250   1.0078250   1.0078250   1.0078250   1.0078250   1.0078250   1.0078250
 NucSpn=           1           1           1           1           1           1           1           1
 AtZEff=  -0.0000000  -0.0000000  -0.0000000  -0.0000000  -0.0000000  -0.0000000  -0.0000000  -0.0000000
 NQMom=    0.0000000   0.0000000   0.0000000   0.0000000   0.0000000   0.0000000   0.0000000   0.0000000
 NMagM=    2.7928460   2.7928460   2.7928460   2.7928460   2.7928460   2.7928460   2.7928460   2.7928460
 AtZNuc=   1.0000000   1.0000000   1.0000000   1.0000000   1.0000000   1.0000000   1.0000000   1.0000000
 Leave Link  101 at Tue May  6 18:24:58 2025, MaxMem= 16106127360 cpu:               0.7 elap:               0.3
 (Enter /cm/shared/apps/Gaussian/g16-C01/g16/l103.exe)

 GradGradGradGradGradGradGradGradGradGradGradGradGradGradGradGradGradGrad
 Berny optimization.
 Initialization pass.
                           ----------------------------
                           !    Initial Parameters    !
                           ! (Angstroms and Degrees)  !
 --------------------------                            --------------------------
 ! Name  Definition              Value          Derivative Info.                !
 --------------------------------------------------------------------------------
 ! R1    R(1,2)                  1.3804         calculate D2E/DX2 analytically  !
 ! R2    R(1,3)                  1.5408         calculate D2E/DX2 analytically  !
 ! R3    R(1,19)                 1.6287         calculate D2E/DX2 analytically  !
 ! R4    R(1,34)                 1.499          calculate D2E/DX2 analytically  !
 ! R5    R(3,4)                  1.0957         calculate D2E/DX2 analytically  !
 ! R6    R(3,5)                  1.3824         calculate D2E/DX2 analytically  !
 ! R7    R(3,6)                  1.5148         calculate D2E/DX2 analytically  !
 ! R8    R(6,7)                  1.4934         calculate D2E/DX2 analytically  !
 ! R9    R(6,8)                  1.2622         calculate D2E/DX2 analytically  !
 ! R10   R(7,22)                 1.0908         calculate D2E/DX2 analytically  !
 ! R11   R(7,23)                 1.5054         calculate D2E/DX2 analytically  !
 ! R12   R(7,48)                 1.0937         calculate D2E/DX2 analytically  !
 ! R13   R(8,9)                  1.3777         calculate D2E/DX2 analytically  !
 ! R14   R(9,11)                 1.4046         calculate D2E/DX2 analytically  !
 ! R15   R(9,12)                 1.3958         calculate D2E/DX2 analytically  !
 ! R16   R(10,13)                1.3859         calculate D2E/DX2 analytically  !
 ! R17   R(10,14)                1.3826         calculate D2E/DX2 analytically  !
 ! R18   R(10,18)                1.0791         calculate D2E/DX2 analytically  !
 ! R19   R(11,14)                1.3883         calculate D2E/DX2 analytically  !
 ! R20   R(11,19)                1.4286         calculate D2E/DX2 analytically  !
 ! R21   R(12,13)                1.3789         calculate D2E/DX2 analytically  !
 ! R22   R(12,15)                1.0785         calculate D2E/DX2 analytically  !
 ! R23   R(13,16)                1.0793         calculate D2E/DX2 analytically  !
 ! R24   R(14,17)                1.0826         calculate D2E/DX2 analytically  !
 ! R25   R(19,20)                1.1855         calculate D2E/DX2 analytically  !
 ! R26   R(19,21)                1.0228         calculate D2E/DX2 analytically  !
 ! R27   R(23,25)                1.387          calculate D2E/DX2 analytically  !
 ! R28   R(23,26)                1.39           calculate D2E/DX2 analytically  !
 ! R29   R(24,27)                1.3909         calculate D2E/DX2 analytically  !
 ! R30   R(24,28)                1.3875         calculate D2E/DX2 analytically  !
 ! R31   R(24,33)                1.4986         calculate D2E/DX2 analytically  !
 ! R32   R(25,28)                1.3845         calculate D2E/DX2 analytically  !
 ! R33   R(25,29)                1.081          calculate D2E/DX2 analytically  !
 ! R34   R(26,27)                1.381          calculate D2E/DX2 analytically  !
 ! R35   R(26,30)                1.0805         calculate D2E/DX2 analytically  !
 ! R36   R(27,31)                1.0808         calculate D2E/DX2 analytically  !
 ! R37   R(28,32)                1.0809         calculate D2E/DX2 analytically  !
 ! R38   R(33,45)                1.0887         calculate D2E/DX2 analytically  !
 ! R39   R(33,46)                1.0871         calculate D2E/DX2 analytically  !
 ! R40   R(33,47)                1.0901         calculate D2E/DX2 analytically  !
 ! R41   R(34,36)                1.3878         calculate D2E/DX2 analytically  !
 ! R42   R(34,37)                1.3901         calculate D2E/DX2 analytically  !
 ! R43   R(35,38)                1.3854         calculate D2E/DX2 analytically  !
 ! R44   R(35,39)                1.3848         calculate D2E/DX2 analytically  !
 ! R45   R(35,44)                1.0801         calculate D2E/DX2 analytically  !
 ! R46   R(36,39)                1.3827         calculate D2E/DX2 analytically  !
 ! R47   R(36,40)                1.0793         calculate D2E/DX2 analytically  !
 ! R48   R(37,38)                1.3832         calculate D2E/DX2 analytically  !
 ! R49   R(37,41)                1.0806         calculate D2E/DX2 analytically  !
 ! R50   R(38,42)                1.0801         calculate D2E/DX2 analytically  !
 ! R51   R(39,43)                1.0798         calculate D2E/DX2 analytically  !
 ! A1    A(2,1,3)              111.2809         calculate D2E/DX2 analytically  !
 ! A2    A(2,1,19)              93.339          calculate D2E/DX2 analytically  !
 ! A3    A(2,1,34)             117.4765         calculate D2E/DX2 analytically  !
 ! A4    A(3,1,19)             108.9899         calculate D2E/DX2 analytically  !
 ! A5    A(3,1,34)             113.3517         calculate D2E/DX2 analytically  !
 ! A6    A(19,1,34)            110.4388         calculate D2E/DX2 analytically  !
 ! A7    A(1,3,4)              108.6786         calculate D2E/DX2 analytically  !
 ! A8    A(1,3,5)              111.3882         calculate D2E/DX2 analytically  !
 ! A9    A(1,3,6)              107.0208         calculate D2E/DX2 analytically  !
 ! A10   A(4,3,5)              106.6858         calculate D2E/DX2 analytically  !
 ! A11   A(4,3,6)              111.5431         calculate D2E/DX2 analytically  !
 ! A12   A(5,3,6)              111.5405         calculate D2E/DX2 analytically  !
 ! A13   A(3,6,7)              116.1003         calculate D2E/DX2 analytically  !
 ! A14   A(3,6,8)              123.6326         calculate D2E/DX2 analytically  !
 ! A15   A(7,6,8)              120.2062         calculate D2E/DX2 analytically  !
 ! A16   A(6,7,22)             108.3523         calculate D2E/DX2 analytically  !
 ! A17   A(6,7,23)             111.1686         calculate D2E/DX2 analytically  !
 ! A18   A(6,7,48)             106.4093         calculate D2E/DX2 analytically  !
 ! A19   A(22,7,23)            110.9956         calculate D2E/DX2 analytically  !
 ! A20   A(22,7,48)            109.349          calculate D2E/DX2 analytically  !
 ! A21   A(23,7,48)            110.4312         calculate D2E/DX2 analytically  !
 ! A22   A(6,8,9)              124.69           calculate D2E/DX2 analytically  !
 ! A23   A(8,9,11)             123.248          calculate D2E/DX2 analytically  !
 ! A24   A(8,9,12)             117.8397         calculate D2E/DX2 analytically  !
 ! A25   A(11,9,12)            118.7466         calculate D2E/DX2 analytically  !
 ! A26   A(13,10,14)           119.6345         calculate D2E/DX2 analytically  !
 ! A27   A(13,10,18)           120.5098         calculate D2E/DX2 analytically  !
 ! A28   A(14,10,18)           119.8557         calculate D2E/DX2 analytically  !
 ! A29   A(9,11,14)            119.5292         calculate D2E/DX2 analytically  !
 ! A30   A(9,11,19)            121.3821         calculate D2E/DX2 analytically  !
 ! A31   A(14,11,19)           119.0562         calculate D2E/DX2 analytically  !
 ! A32   A(9,12,13)            121.0322         calculate D2E/DX2 analytically  !
 ! A33   A(9,12,15)            117.9052         calculate D2E/DX2 analytically  !
 ! A34   A(13,12,15)           121.0544         calculate D2E/DX2 analytically  !
 ! A35   A(10,13,12)           120.0578         calculate D2E/DX2 analytically  !
 ! A36   A(10,13,16)           120.0524         calculate D2E/DX2 analytically  !
 ! A37   A(12,13,16)           119.8892         calculate D2E/DX2 analytically  !
 ! A38   A(10,14,11)           120.9895         calculate D2E/DX2 analytically  !
 ! A39   A(10,14,17)           119.7925         calculate D2E/DX2 analytically  !
 ! A40   A(11,14,17)           119.2171         calculate D2E/DX2 analytically  !
 ! A41   A(1,19,11)            124.8397         calculate D2E/DX2 analytically  !
 ! A42   A(1,19,20)             73.2088         calculate D2E/DX2 analytically  !
 ! A43   A(1,19,21)            108.0451         calculate D2E/DX2 analytically  !
 ! A44   A(11,19,20)           129.3028         calculate D2E/DX2 analytically  !
 ! A45   A(11,19,21)           108.2529         calculate D2E/DX2 analytically  !
 ! A46   A(20,19,21)           108.504          calculate D2E/DX2 analytically  !
 ! A47   A(7,23,25)            121.4462         calculate D2E/DX2 analytically  !
 ! A48   A(7,23,26)            119.8062         calculate D2E/DX2 analytically  !
 ! A49   A(25,23,26)           118.7321         calculate D2E/DX2 analytically  !
 ! A50   A(27,24,28)           118.3961         calculate D2E/DX2 analytically  !
 ! A51   A(27,24,33)           120.3126         calculate D2E/DX2 analytically  !
 ! A52   A(28,24,33)           121.2887         calculate D2E/DX2 analytically  !
 ! A53   A(23,25,28)           120.5705         calculate D2E/DX2 analytically  !
 ! A54   A(23,25,29)           119.6428         calculate D2E/DX2 analytically  !
 ! A55   A(28,25,29)           119.7863         calculate D2E/DX2 analytically  !
 ! A56   A(23,26,27)           120.573          calculate D2E/DX2 analytically  !
 ! A57   A(23,26,30)           119.278          calculate D2E/DX2 analytically  !
 ! A58   A(27,26,30)           120.1489         calculate D2E/DX2 analytically  !
 ! A59   A(24,27,26)           120.8674         calculate D2E/DX2 analytically  !
 ! A60   A(24,27,31)           119.3679         calculate D2E/DX2 analytically  !
 ! A61   A(26,27,31)           119.7647         calculate D2E/DX2 analytically  !
 ! A62   A(24,28,25)           120.8595         calculate D2E/DX2 analytically  !
 ! A63   A(24,28,32)           119.6257         calculate D2E/DX2 analytically  !
 ! A64   A(25,28,32)           119.5148         calculate D2E/DX2 analytically  !
 ! A65   A(24,33,45)           110.6083         calculate D2E/DX2 analytically  !
 ! A66   A(24,33,46)           111.0364         calculate D2E/DX2 analytically  !
 ! A67   A(24,33,47)           110.1213         calculate D2E/DX2 analytically  !
 ! A68   A(45,33,46)           108.8383         calculate D2E/DX2 analytically  !
 ! A69   A(45,33,47)           107.7631         calculate D2E/DX2 analytically  !
 ! A70   A(46,33,47)           108.382          calculate D2E/DX2 analytically  !
 ! A71   A(1,34,36)            118.6869         calculate D2E/DX2 analytically  !
 ! A72   A(1,34,37)            121.251          calculate D2E/DX2 analytically  !
 ! A73   A(36,34,37)           120.0608         calculate D2E/DX2 analytically  !
 ! A74   A(38,35,39)           120.0525         calculate D2E/DX2 analytically  !
 ! A75   A(38,35,44)           119.8909         calculate D2E/DX2 analytically  !
 ! A76   A(39,35,44)           120.0566         calculate D2E/DX2 analytically  !
 ! A77   A(34,36,39)           120.0143         calculate D2E/DX2 analytically  !
 ! A78   A(34,36,40)           118.1368         calculate D2E/DX2 analytically  !
 ! A79   A(39,36,40)           121.8458         calculate D2E/DX2 analytically  !
 ! A80   A(34,37,38)           119.6463         calculate D2E/DX2 analytically  !
 ! A81   A(34,37,41)           120.2942         calculate D2E/DX2 analytically  !
 ! A82   A(38,37,41)           120.0572         calculate D2E/DX2 analytically  !
 ! A83   A(35,38,37)           120.2501         calculate D2E/DX2 analytically  !
 ! A84   A(35,38,42)           120.077          calculate D2E/DX2 analytically  !
 ! A85   A(37,38,42)           119.673          calculate D2E/DX2 analytically  !
 ! A86   A(35,39,36)           119.9757         calculate D2E/DX2 analytically  !
 ! A87   A(35,39,43)           120.1561         calculate D2E/DX2 analytically  !
 ! A88   A(36,39,43)           119.868          calculate D2E/DX2 analytically  !
 ! D1    D(2,1,3,4)             79.5971         calculate D2E/DX2 analytically  !
 ! D2    D(2,1,3,5)           -163.1505         calculate D2E/DX2 analytically  !
 ! D3    D(2,1,3,6)            -40.9912         calculate D2E/DX2 analytically  !
 ! D4    D(19,1,3,4)          -178.8577         calculate D2E/DX2 analytically  !
 ! D5    D(19,1,3,5)           -61.6053         calculate D2E/DX2 analytically  !
 ! D6    D(19,1,3,6)            60.5541         calculate D2E/DX2 analytically  !
 ! D7    D(34,1,3,4)           -55.4337         calculate D2E/DX2 analytically  !
 ! D8    D(34,1,3,5)            61.8187         calculate D2E/DX2 analytically  !
 ! D9    D(34,1,3,6)          -176.0219         calculate D2E/DX2 analytically  !
 ! D10   D(2,1,19,11)          124.937          calculate D2E/DX2 analytically  !
 ! D11   D(2,1,19,20)           -1.6534         calculate D2E/DX2 analytically  !
 ! D12   D(2,1,19,21)         -106.1514         calculate D2E/DX2 analytically  !
 ! D13   D(3,1,19,11)           11.0734         calculate D2E/DX2 analytically  !
 ! D14   D(3,1,19,20)         -115.517          calculate D2E/DX2 analytically  !
 ! D15   D(3,1,19,21)          139.9849         calculate D2E/DX2 analytically  !
 ! D16   D(34,1,19,11)        -114.0681         calculate D2E/DX2 analytically  !
 ! D17   D(34,1,19,20)         119.3415         calculate D2E/DX2 analytically  !
 ! D18   D(34,1,19,21)          14.8434         calculate D2E/DX2 analytically  !
 ! D19   D(2,1,34,36)          -20.8915         calculate D2E/DX2 analytically  !
 ! D20   D(2,1,34,37)          159.5215         calculate D2E/DX2 analytically  !
 ! D21   D(3,1,34,36)          111.1839         calculate D2E/DX2 analytically  !
 ! D22   D(3,1,34,37)          -68.4032         calculate D2E/DX2 analytically  !
 ! D23   D(19,1,34,36)        -126.1909         calculate D2E/DX2 analytically  !
 ! D24   D(19,1,34,37)          54.222          calculate D2E/DX2 analytically  !
 ! D25   D(1,3,6,7)             98.9559         calculate D2E/DX2 analytically  !
 ! D26   D(1,3,6,8)            -78.203          calculate D2E/DX2 analytically  !
 ! D27   D(4,3,6,7)            -19.7908         calculate D2E/DX2 analytically  !
 ! D28   D(4,3,6,8)            163.0503         calculate D2E/DX2 analytically  !
 ! D29   D(5,3,6,7)           -138.9801         calculate D2E/DX2 analytically  !
 ! D30   D(5,3,6,8)             43.861          calculate D2E/DX2 analytically  !
 ! D31   D(3,6,7,22)          -177.8274         calculate D2E/DX2 analytically  !
 ! D32   D(3,6,7,23)            59.9457         calculate D2E/DX2 analytically  !
 ! D33   D(3,6,7,48)           -60.3377         calculate D2E/DX2 analytically  !
 ! D34   D(8,6,7,22)            -0.5645         calculate D2E/DX2 analytically  !
 ! D35   D(8,6,7,23)          -122.7914         calculate D2E/DX2 analytically  !
 ! D36   D(8,6,7,48)           116.9252         calculate D2E/DX2 analytically  !
 ! D37   D(3,6,8,9)              3.8752         calculate D2E/DX2 analytically  !
 ! D38   D(7,6,8,9)           -173.1725         calculate D2E/DX2 analytically  !
 ! D39   D(6,7,23,25)         -109.8403         calculate D2E/DX2 analytically  !
 ! D40   D(6,7,23,26)           68.7105         calculate D2E/DX2 analytically  !
 ! D41   D(22,7,23,25)         129.478          calculate D2E/DX2 analytically  !
 ! D42   D(22,7,23,26)         -51.9711         calculate D2E/DX2 analytically  !
 ! D43   D(48,7,23,25)           8.0338         calculate D2E/DX2 analytically  !
 ! D44   D(48,7,23,26)        -173.4154         calculate D2E/DX2 analytically  !
 ! D45   D(6,8,9,11)            45.7053         calculate D2E/DX2 analytically  !
 ! D46   D(6,8,9,12)          -139.0391         calculate D2E/DX2 analytically  !
 ! D47   D(8,9,11,14)          175.7422         calculate D2E/DX2 analytically  !
 ! D48   D(8,9,11,19)           -2.1666         calculate D2E/DX2 analytically  !
 ! D49   D(12,9,11,14)           0.5273         calculate D2E/DX2 analytically  !
 ! D50   D(12,9,11,19)        -177.3814         calculate D2E/DX2 analytically  !
 ! D51   D(8,9,12,13)         -176.6519         calculate D2E/DX2 analytically  !
 ! D52   D(8,9,12,15)            4.383          calculate D2E/DX2 analytically  !
 ! D53   D(11,9,12,13)          -1.177          calculate D2E/DX2 analytically  !
 ! D54   D(11,9,12,15)         179.8579         calculate D2E/DX2 analytically  !
 ! D55   D(14,10,13,12)         -0.3346         calculate D2E/DX2 analytically  !
 ! D56   D(14,10,13,16)        179.959          calculate D2E/DX2 analytically  !
 ! D57   D(18,10,13,12)        179.757          calculate D2E/DX2 analytically  !
 ! D58   D(18,10,13,16)          0.0506         calculate D2E/DX2 analytically  !
 ! D59   D(13,10,14,11)         -0.3078         calculate D2E/DX2 analytically  !
 ! D60   D(13,10,14,17)       -179.9727         calculate D2E/DX2 analytically  !
 ! D61   D(18,10,14,11)        179.6013         calculate D2E/DX2 analytically  !
 ! D62   D(18,10,14,17)         -0.0637         calculate D2E/DX2 analytically  !
 ! D63   D(9,11,14,10)           0.2039         calculate D2E/DX2 analytically  !
 ! D64   D(9,11,14,17)         179.8707         calculate D2E/DX2 analytically  !
 ! D65   D(19,11,14,10)        178.1615         calculate D2E/DX2 analytically  !
 ! D66   D(19,11,14,17)         -2.1716         calculate D2E/DX2 analytically  !
 ! D67   D(9,11,19,1)          -48.1684         calculate D2E/DX2 analytically  !
 ! D68   D(9,11,19,20)          48.4297         calculate D2E/DX2 analytically  !
 ! D69   D(9,11,19,21)        -176.9955         calculate D2E/DX2 analytically  !
 ! D70   D(14,11,19,1)         133.9131         calculate D2E/DX2 analytically  !
 ! D71   D(14,11,19,20)       -129.4888         calculate D2E/DX2 analytically  !
 ! D72   D(14,11,19,21)          5.0861         calculate D2E/DX2 analytically  !
 ! D73   D(9,12,13,10)           1.0883         calculate D2E/DX2 analytically  !
 ! D74   D(9,12,13,16)        -179.2048         calculate D2E/DX2 analytically  !
 ! D75   D(15,12,13,10)       -179.9792         calculate D2E/DX2 analytically  !
 ! D76   D(15,12,13,16)         -0.2724         calculate D2E/DX2 analytically  !
 ! D77   D(7,23,25,28)         179.014          calculate D2E/DX2 analytically  !
 ! D78   D(7,23,25,29)          -1.1745         calculate D2E/DX2 analytically  !
 ! D79   D(26,23,25,28)          0.448          calculate D2E/DX2 analytically  !
 ! D80   D(26,23,25,29)       -179.7405         calculate D2E/DX2 analytically  !
 ! D81   D(7,23,26,27)        -178.9506         calculate D2E/DX2 analytically  !
 ! D82   D(7,23,26,30)           0.9439         calculate D2E/DX2 analytically  !
 ! D83   D(25,23,26,27)         -0.3606         calculate D2E/DX2 analytically  !
 ! D84   D(25,23,26,30)        179.534          calculate D2E/DX2 analytically  !
 ! D85   D(28,24,27,26)          0.0551         calculate D2E/DX2 analytically  !
 ! D86   D(28,24,27,31)       -179.8426         calculate D2E/DX2 analytically  !
 ! D87   D(33,24,27,26)       -179.3707         calculate D2E/DX2 analytically  !
 ! D88   D(33,24,27,31)          0.7316         calculate D2E/DX2 analytically  !
 ! D89   D(27,24,28,25)          0.0327         calculate D2E/DX2 analytically  !
 ! D90   D(27,24,28,32)        179.9308         calculate D2E/DX2 analytically  !
 ! D91   D(33,24,28,25)        179.4526         calculate D2E/DX2 analytically  !
 ! D92   D(33,24,28,32)         -0.6493         calculate D2E/DX2 analytically  !
 ! D93   D(27,24,33,45)        -48.9308         calculate D2E/DX2 analytically  !
 ! D94   D(27,24,33,46)       -169.8767         calculate D2E/DX2 analytically  !
 ! D95   D(27,24,33,47)         70.0748         calculate D2E/DX2 analytically  !
 ! D96   D(28,24,33,45)        131.6603         calculate D2E/DX2 analytically  !
 ! D97   D(28,24,33,46)         10.7143         calculate D2E/DX2 analytically  !
 ! D98   D(28,24,33,47)       -109.3342         calculate D2E/DX2 analytically  !
 ! D99   D(23,25,28,24)         -0.2888         calculate D2E/DX2 analytically  !
 ! D100  D(23,25,28,32)        179.813          calculate D2E/DX2 analytically  !
 ! D101  D(29,25,28,24)        179.8999         calculate D2E/DX2 analytically  !
 ! D102  D(29,25,28,32)          0.0017         calculate D2E/DX2 analytically  !
 ! D103  D(23,26,27,24)          0.1117         calculate D2E/DX2 analytically  !
 ! D104  D(23,26,27,31)       -179.991          calculate D2E/DX2 analytically  !
 ! D105  D(30,26,27,24)       -179.782          calculate D2E/DX2 analytically  !
 ! D106  D(30,26,27,31)          0.1154         calculate D2E/DX2 analytically  !
 ! D107  D(1,34,36,39)        -179.3716         calculate D2E/DX2 analytically  !
 ! D108  D(1,34,36,40)           1.2667         calculate D2E/DX2 analytically  !
 ! D109  D(37,34,36,39)          0.2205         calculate D2E/DX2 analytically  !
 ! D110  D(37,34,36,40)       -179.1412         calculate D2E/DX2 analytically  !
 ! D111  D(1,34,37,38)         179.4132         calculate D2E/DX2 analytically  !
 ! D112  D(1,34,37,41)          -0.0367         calculate D2E/DX2 analytically  !
 ! D113  D(36,34,37,38)         -0.1682         calculate D2E/DX2 analytically  !
 ! D114  D(36,34,37,41)       -179.6181         calculate D2E/DX2 analytically  !
 ! D115  D(39,35,38,37)          0.0632         calculate D2E/DX2 analytically  !
 ! D116  D(39,35,38,42)       -179.9414         calculate D2E/DX2 analytically  !
 ! D117  D(44,35,38,37)        179.9998         calculate D2E/DX2 analytically  !
 ! D118  D(44,35,38,42)         -0.0049         calculate D2E/DX2 analytically  !
 ! D119  D(38,35,39,36)         -0.0113         calculate D2E/DX2 analytically  !
 ! D120  D(38,35,39,43)        179.8502         calculate D2E/DX2 analytically  !
 ! D121  D(44,35,39,36)       -179.9477         calculate D2E/DX2 analytically  !
 ! D122  D(44,35,39,43)         -0.0862         calculate D2E/DX2 analytically  !
 ! D123  D(34,36,39,35)         -0.1304         calculate D2E/DX2 analytically  !
 ! D124  D(34,36,39,43)       -179.9923         calculate D2E/DX2 analytically  !
 ! D125  D(40,36,39,35)        179.2071         calculate D2E/DX2 analytically  !
 ! D126  D(40,36,39,43)         -0.6549         calculate D2E/DX2 analytically  !
 ! D127  D(34,37,38,35)          0.0267         calculate D2E/DX2 analytically  !
 ! D128  D(34,37,38,42)       -179.9687         calculate D2E/DX2 analytically  !
 ! D129  D(41,37,38,35)        179.4778         calculate D2E/DX2 analytically  !
 ! D130  D(41,37,38,42)         -0.5176         calculate D2E/DX2 analytically  !
 --------------------------------------------------------------------------------
 Trust Radius=3.00D-01 FncErr=1.00D-07 GrdErr=1.00D-06 EigMax=2.50D+02 EigMin=1.00D-04
 Number of steps in this run=    279 maximum allowed number of steps=    288.
 Search for a saddle point of order  1.
 GradGradGradGradGradGradGradGradGradGradGradGradGradGradGradGradGradGrad

 Leave Link  103 at Tue May  6 18:24:58 2025, MaxMem= 16106127360 cpu:               0.4 elap:               0.0
 (Enter /cm/shared/apps/Gaussian/g16-C01/g16/l202.exe)
                          Input orientation:                          
 ---------------------------------------------------------------------
 Center     Atomic      Atomic             Coordinates (Angstroms)
 Number     Number       Type             X           Y           Z
 ---------------------------------------------------------------------
      1          6           0        2.890149    1.239611   -0.238724
      2          8           0        4.044343    0.600384   -0.644719
      3          6           0        1.638831    0.566472   -0.834763
      4          1           0        1.407269   -0.327901   -0.245692
      5          9           0        0.533971    1.393197   -0.752161
      6          6           0        1.965553    0.216721   -2.271956
      7          6           0        2.366673   -1.198698   -2.528807
      8          7           0        1.963169    1.056990   -3.213824
      9          6           0        1.741396    2.407902   -3.058882
     10          6           0        1.338608    5.169743   -2.963301
     11          6           0        2.352637    3.178618   -2.056289
     12          6           0        0.944540    3.050663   -4.007589
     13          6           0        0.735681    4.412662   -3.955224
     14          6           0        2.143306    4.550710   -2.024823
     15          1           0        0.483656    2.446127   -4.772684
     16          1           0        0.105627    4.888865   -4.690896
     17          1           0        2.615191    5.139580   -1.248598
     18          1           0        1.183323    6.236623   -2.917803
     19          7           0        3.223482    2.587289   -1.090431
     20          1           0        4.133007    1.844835   -1.254374
     21          1           0        3.512801    3.314647   -0.432147
     22          1           0        2.608840   -1.300324   -3.587535
     23          6           0        1.273384   -2.154203   -2.131444
     24          6           0       -0.801914   -3.886100   -1.394747
     25          6           0        1.405407   -2.987445   -1.030461
     26          6           0        0.089235   -2.190220   -2.858522
     27          6           0       -0.932505   -3.045197   -2.494989
     28          6           0        0.380156   -3.844877   -0.669356
     29          1           0        2.318434   -2.968417   -0.451948
     30          1           0       -0.026006   -1.539403   -3.713284
     31          1           0       -1.847667   -3.062572   -3.069737
     32          1           0        0.502462   -4.489020    0.189977
     33          6           0       -1.913071   -4.819060   -1.019717
     34          6           0        2.754145    1.561818    1.218896
     35          6           0        2.531020    2.094366    3.926825
     36          6           0        3.522540    0.853707    2.132201
     37          6           0        1.873431    2.541980    1.661706
     38          6           0        1.765647    2.803844    3.015617
     39          6           0        3.409411    1.119449    3.484393
     40          1           0        4.206313    0.109564    1.753345
     41          1           0        1.268841    3.091343    0.954394
     42          1           0        1.081110    3.564973    3.360186
     43          1           0        4.008530    0.567134    4.192957
     44          1           0        2.442219    2.303614    4.982772
     45          1           0       -2.863827   -4.289607   -0.988347
     46          1           0       -1.731258   -5.271915   -0.048305
     47          1           0       -1.999995   -5.615188   -1.759294
     48          1           0        3.265874   -1.378075   -1.932551
 ---------------------------------------------------------------------
                    Distance matrix (angstroms):
                    1          2          3          4          5
     1  C    0.000000
     2  O    1.380437   0.000000
     3  C    1.540836   2.413246   0.000000
     4  H    2.157794   2.824021   1.095686   0.000000
     5  F    2.416357   3.600390   1.382394   1.995329   0.000000
     6  C    2.456667   2.667670   1.514792   2.171184   2.396519
     7  C    3.385832   3.098558   2.552521   2.625140   3.637745
     8  N    3.121517   3.337676   2.450660   3.322161   2.866257
     9  C    3.261568   3.794584   2.889306   3.938311   2.794363
    10  C    5.027578   5.794469   5.080444   6.133042   4.449594
    11  C    2.711496   3.391414   2.970682   4.058036   2.862870
    12  C    4.611903   5.188597   4.089018   5.077468   3.676081
    13  C    5.340633   6.036568   5.034494   6.056781   4.406526
    14  C    3.835532   4.596053   4.188663   5.244798   3.765571
    15  H    5.272920   5.755464   4.513841   5.389058   4.156417
    16  H    6.394720   7.090564   5.991957   6.976299   5.283636
    17  H    4.037971   4.797025   4.694450   5.688431   4.314315
    18  H    5.921220   6.717108   6.057818   7.091072   5.345133
    19  N    1.628727   2.195509   2.580734   3.537025   2.962052
    20  H    1.715383   1.388596   2.833937   3.628756   3.661866
    21  H    2.175059   2.773976   3.350571   4.211435   3.559186
    22  H    4.212474   3.785964   3.464620   3.682022   4.427130
    23  C    4.208835   4.180468   3.035952   2.628567   3.877268
    24  C    6.421887   6.646600   5.108445   4.342994   5.483474
    25  C    4.549649   4.470492   3.566947   2.772912   4.475140
    26  C    5.145114   5.322713   3.754490   3.468764   4.180362
    27  C    6.169521   6.440712   4.734160   4.232916   4.988722
    28  C    5.686610   5.760835   4.590384   3.688302   5.240987
    29  H    4.252037   3.968912   3.619923   2.800908   4.722088
    30  H    5.319723   5.528338   3.936023   3.942868   4.204994
    31  H    6.997879   7.349404   5.506427   5.103750   5.558528
    32  H    6.221097   6.256490   5.281991   4.280584   5.957273
    33  C    7.770995   8.062368   6.454004   5.638642   6.682196
    34  C    1.498990   2.462118   2.540109   2.744108   2.973663
    35  C    4.267479   5.041938   5.079684   4.953796   5.135441
    36  C    2.483973   2.836853   3.526151   3.394841   4.188333
    37  C    2.518236   3.715137   3.192182   3.477311   2.990084
    38  C    3.781807   4.842081   4.455036   4.535680   4.207505
    39  C    3.761073   4.209766   4.700622   4.474029   5.127522
    40  H    2.641521   2.453131   3.674103   3.467301   4.627243
    41  H    2.735156   4.057764   3.116560   3.626375   2.517153
    42  H    4.651030   5.797309   5.186488   5.316315   4.682666
    43  H    4.619827   4.837923   5.558187   5.221997   6.099929
    44  H    5.347594   6.093968   6.124280   5.944142   6.112260
    45  H    8.015137   8.470709   6.624124   5.872726   6.625336
    46  H    7.987092   8.258158   6.786957   5.859402   7.074630
    47  H    8.556513   8.741261   7.232478   6.469609   7.520157
    48  H    3.140462   2.485724   2.762910   2.720803   4.066518
                    6          7          8          9         10
     6  C    0.000000
     7  C    1.493412   0.000000
     8  N    1.262210   2.391692   0.000000
     9  C    2.338968   3.698582   1.377734   0.000000
    10  C    5.040183   6.465504   4.167443   2.792695   0.000000
    11  C    2.994859   4.402768   2.448036   1.404568   2.411536
    12  C    3.476509   4.718721   2.375373   1.395768   2.395064
    13  C    4.685286   6.015161   3.649238   2.415359   1.385859
    14  C    4.344668   5.775776   3.694896   2.412973   1.382563
    15  H    3.663320   4.676055   2.559044   2.126145   3.379778
    16  H    5.580280   6.844368   4.507268   3.390338   2.140962
    17  H    5.069895   6.471049   4.577640   3.391565   2.137938
    18  H    6.104771   7.538941   5.246369   3.871751   1.079081
    19  N    2.932231   4.139655   2.904997   2.470538   3.705329
    20  H    2.895529   3.742621   3.027928   3.048458   4.667345
    21  H    3.921226   5.106846   3.903345   3.295420   3.817753
    22  H    2.108551   1.090815   2.472545   3.844849   6.623060
    23  C    2.473888   1.505380   3.458195   4.678886   7.371325
    24  C    5.026083   4.306758   5.948854   6.989437   9.436657
    25  C    3.481630   2.523626   4.629862   5.773832   8.383319
    26  C    3.107731   2.505704   3.765931   4.890041   7.465987
    27  C    4.369049   3.780910   5.072434   6.099509   8.535954
    28  C    4.645255   3.795533   5.745307   6.830816   9.351160
    29  H    3.685384   2.729025   4.894699   6.002822   8.573016
    30  H    3.021209   2.691464   3.308705   4.374148   6.887473
    31  H    5.092236   4.639752   5.613735   6.542750   8.828063
    32  H    5.508697   4.657606   6.669165   7.723831  10.194803
    33  C    6.478497   5.805220   7.373419   8.351186  10.683030
    34  C    3.823246   4.670746   4.530950   4.476707   5.701898
    35  C    6.501553   7.248894   7.237920   7.037181   7.638955
    36  C    4.714505   5.222393   5.572517   5.703975   7.025800
    37  C    4.570449   5.638826   5.097454   4.724337   5.346200
    38  C    5.889957   6.864562   6.472747   6.087437   6.444167
    39  C    6.002932   6.528376   6.852856   6.874360   7.890872
    40  H    4.608203   4.840729   5.531916   5.875007   7.488384
    41  H    4.377007   5.634037   4.689854   4.098388   4.435420
    42  H    6.611660   7.682804   7.091235   6.555854   6.529018
    43  H    6.789083   7.141146   7.699602   7.817768   8.917652
    44  H    7.563954   8.288288   8.304683   8.072808   8.518963
    45  H    6.728860   6.267764   7.539147   8.387599  10.537562
    46  H    6.981129   6.287848   7.982753   8.949999  11.267187
    47  H    7.071036   6.258221   7.895586   8.947452  11.353882
    48  H    2.085522   1.093737   3.044379   4.233943   6.902950
                   11         12         13         14         15
    11  C    0.000000
    12  C    2.409706   0.000000
    13  C    2.782690   1.378915   0.000000
    14  C    1.388325   2.760171   2.393097   0.000000
    15  H    3.377638   1.078540   2.144532   3.838548   0.000000
    16  H    3.862014   2.132995   1.079328   3.372600   2.473169
    17  H    2.136978   3.842744   3.374432   1.082575   4.921109
    18  H    3.385395   3.375648   2.145568   2.135716   4.277614
    19  N    1.428609   3.730698   4.210485   2.427940   4.591903
    20  H    2.364691   4.381842   5.042832   3.445905   5.104687
    21  H    2.000580   4.410152   4.618453   2.437209   5.363796
    22  H    4.740387   4.677331   6.023465   6.073993   4.467312
    23  C    5.441454   5.542445   6.836594   6.761953   5.363102
    24  C    7.765247   7.615492   8.819846   8.958297   7.291107
    25  C    6.322175   6.747920   7.985258   7.639178   6.661648
    26  C    5.881410   5.433116   6.724485   7.096084   5.031431
    27  C    7.051275   6.555208   7.780410   8.208500   6.111304
    28  C    7.425884   7.681849   8.894396   8.685153   7.511641
    29  H    6.353040   7.124569   8.322162   7.683872   7.166063
    30  H    5.537445   4.700774   6.005479   6.681789   4.155302
    31  H    7.590921   6.785840   7.958448   8.659202   6.219394
    32  H    8.201313   8.640707   9.822272   9.450632   8.527873
    33  C    9.123245   8.889649  10.042798  10.259485   8.521268
    34  C    3.674519   5.727781   6.242838   4.452900   6.468088
    35  C    6.083180   8.147782   8.409783   6.450277   8.944099
    36  C    4.931260   7.012112   7.582182   5.731576   7.710257
    37  C    3.802424   5.767365   6.028584   4.206938   6.583467
    38  C    5.119496   7.075349   7.227845   5.347916   7.901209
    39  C    6.004674   8.120036   8.563994   6.612718   8.859992
    40  H    5.231493   7.244142   7.946679   6.185009   7.868086
    41  H    3.201006   4.972736   5.112191   3.430770   5.816549
    42  H    5.577119   7.386967   7.372457   5.576582   8.231182
    43  H    6.972439   9.099720   9.586057   7.616347   9.815196
    44  H    7.093803   9.144819   9.340671   7.365133   9.951141
    45  H    9.172043   8.803354   9.873616  10.212584   8.420033
    46  H    9.598005   9.596933  10.730370  10.742572   9.316318
    47  H    9.816549   9.424547  10.623738  10.981026   8.957334
    48  H    4.648953   5.413695   6.635188   6.034830   5.516486
                   16         17         18         19         20
    16  H    0.000000
    17  H    4.267339   0.000000
    18  H    2.474215   2.457639   0.000000
    19  N    5.289766   2.628541   4.562804   0.000000
    20  H    6.107012   3.627554   5.545758   1.185475   0.000000
    21  H    5.676613   2.191502   4.488084   1.022787   1.794731
    22  H    6.766796   6.851498   7.699754   4.661206   4.202232
    23  C    7.584145   7.468544   8.428075   5.231476   4.993897
    24  C    9.417443   9.651988  10.427386   7.628970   7.564177
    25  C    8.782053   8.219471   9.417792   5.864013   5.553456
    26  C    7.312407   7.918224   8.497778   5.981157   5.933553
    27  C    8.297533   9.007231   9.529307   7.139321   7.149193
    28  C    9.619064   9.276388  10.360369   7.045180   6.840977
    29  H    9.197938   8.152444   9.596962   5.665036   5.206146
    30  H    6.503513   7.593380   7.909605   5.870956   5.898873
    31  H    8.346788   9.513619   9.781872   7.845708   7.946487
    32  H   10.579467   9.962082  11.187551   7.688793   7.442092
    33  C   10.573387  10.942215  11.636947   9.013500   9.000979
    34  C    7.280764   4.348359   6.436891   2.569992   2.845773
    35  C    9.378533   6.005450   8.113169   5.088746   5.428946
    36  C    8.632059   5.533696   7.742755   3.671525   3.581046
    37  C    6.999181   3.970844   5.924401   3.065770   3.754360
    38  C    8.154343   4.935678   6.879574   4.362546   4.975632
    39  C    9.589517   6.260467   8.492882   4.808132   4.848266
    40  H    9.010305   6.069959   8.276409   3.897710   3.473171
    41  H    6.037669   3.295620   4.989390   2.873326   3.825687
    42  H    8.217309   5.106240   6.823585   5.035237   5.793713
    43  H   10.622281   7.242872   9.523015   5.710649   5.596555
    44  H   10.282171   6.848547   8.914733   6.129815   6.478521
    45  H   10.332999  10.908572  11.441318   9.184631   9.309019
    46  H   11.321186  11.345993  12.213732   9.348934   9.300126
    47  H   11.106892  11.714341  12.326438   9.747447   9.670605
    48  H    7.541231   6.585667   7.955587   4.054019   3.405730
                   21         22         23         24         25
    21  H    0.000000
    22  H    5.663176   0.000000
    23  C    6.149058   2.152383   0.000000
    24  C    8.449504   4.809137   2.801616   0.000000
    25  C    6.671990   3.291391   1.387041   2.410923   0.000000
    26  C    6.921825   2.769798   1.390018   2.410974   2.389494
    27  C    8.028927   4.096262   2.406654   1.390937   2.759349
    28  C    7.818473   4.467388   2.407059   1.387509   1.384459
    29  H    6.395607   3.563534   2.139107   3.386382   1.081045
    30  H    6.844765   2.648657   2.137432   3.388899   3.367982
    31  H    8.738445   4.820175   3.383266   2.139483   3.840153
    32  H    8.387276   5.373473   3.381521   2.139220   2.135300
    33  C    9.795025   6.278764   4.300104   1.498577   3.790412
    34  C    2.524661   5.595958   5.217877   7.011169   5.251142
    35  C    4.631806   8.245943   7.505639   8.671421   7.187941
    36  C    3.554181   6.179812   5.681980   7.321614   5.407322
    37  C    2.769254   6.546652   6.066480   7.603919   6.167767
    38  C    3.898787   7.820280   7.163574   8.414216   7.073864
    39  C    4.490977   7.517205   6.842297   8.160686   6.423902
    40  H    3.940799   5.750192   5.368268   7.138498   5.018577
    41  H    2.647209   6.458440   6.085899   7.647954   6.396089
    42  H    4.511937   8.618346   7.931201   9.037348   7.894120
    43  H    5.402422   8.122966   7.408424   8.613600   6.833401
    44  H    5.611567   9.298725   8.476460   9.460957   8.076463
    45  H    9.939588   6.755862   4.794073   2.139968   4.463603
    46  H   10.068592   6.865576   4.804942   2.144078   4.002762
    47  H   10.578005   6.572814   4.778276   2.134956   4.362682
    48  H    4.932932   1.782333   2.147545   4.808984   2.620148
                   26         27         28         29         30
    26  C    0.000000
    27  C    1.380976   0.000000
    28  C    2.759525   2.386526   0.000000
    29  H    3.371427   3.840380   2.138310   0.000000
    30  H    1.080491   2.138551   3.840010   4.263190   0.000000
    31  H    2.134760   1.080814   3.367050   4.921187   2.460213
    32  H    3.840389   3.369392   1.080894   2.453988   4.920871
    33  C    3.781697   2.506896   2.516084   4.653265   4.644617
    34  C    6.148567   6.972009   6.199490   4.848154   6.455479
    35  C    8.388142   8.924730   7.811895   6.697061   8.838209
    36  C    6.779409   7.513971   6.308724   4.768263   7.244919
    37  C    6.783032   7.507858   6.961010   5.918618   7.011139
    38  C    7.890281   8.476915   7.726843   6.756373   8.206822
    39  C    7.887335   8.482307   7.146646   5.778898   8.407030
    40  H    6.596110   7.376199   6.012201   4.231002   7.107437
    41  H    6.620023   7.375723   7.178961   6.308735   6.701318
    42  H    8.531025   9.057155   8.463712   7.664758   8.792857
    43  H    8.525681   9.065946   7.501535   6.077145   9.122699
    44  H    9.339002   9.793643   8.602476   7.572702   9.822541
    45  H    4.077445   2.747459   3.289828   5.374857   4.800222
    46  H    4.550644   3.403314   2.623016   4.676434   5.501964
    47  H    4.159759   2.878478   3.160235   5.231002   4.932214
    48  H    3.407057   4.552145   4.001018   2.370446   3.746133
                   31         32         33         34         35
    31  H    0.000000
    32  H    4.264223   0.000000
    33  C    2.700391   2.721596   0.000000
    34  C    7.807306   6.537690   8.216441   0.000000
    35  C    9.732358   7.837095   9.592376   2.768803   0.000000
    36  C    8.440173   6.437223   8.465267   1.387796   2.396460
    37  C    8.224605   7.313037   8.701295   1.390128   2.400739
    38  C    9.192519   7.922484   9.376863   2.397491   1.385445
    39  C    9.385243   7.124497   9.158696   2.399488   1.384840
    40  H    8.365121   6.108159   8.332351   2.122138   3.386748
    41  H    7.986045   7.657256   8.751923   2.148379   3.379705
    42  H    9.687414   8.674783   9.921728   3.375914   2.141496
    43  H   10.010821   7.340371   9.552404   3.377561   2.141565
    44  H   10.584988   8.536593  10.282554   3.848937   1.080136
    45  H    2.621141   3.572130   1.088688   8.406706   9.696308
    46  H    3.744836   2.378909   1.087095   8.271913   9.393123
    47  H    2.873380   3.366037   1.090114   9.109384  10.597135
    48  H    5.502638   4.671140   6.284514   4.340099   6.850558
                   36         37         38         39         40
    36  C    0.000000
    37  C    2.406489   0.000000
    38  C    2.769500   1.383208   0.000000
    39  C    1.382693   2.775792   2.399771   0.000000
    40  H    1.079272   3.371556   3.848289   2.156721   0.000000
    41  H    3.387240   1.080563   2.139652   3.856333   4.261229
    42  H    3.849609   2.135210   1.080109   3.378906   4.928355
    43  H    2.136592   3.855632   3.379279   1.079842   2.490019
    44  H    3.375660   3.377843   2.139551   2.140758   4.284283
    45  H    8.773664   8.725536   9.369141   9.413650   8.766782
    46  H    8.359441   8.773533   9.318468   8.930620   8.213466
    47  H    9.353541   9.656400  10.385564  10.105111   9.144927
    48  H    4.644237   5.497673   6.650075   5.966700   4.084523
                   41         42         43         44         45
    41  H    0.000000
    42  H    2.459147   0.000000
    43  H    4.936174   4.272041   0.000000
    44  H    4.269094   2.465042   2.468299   0.000000
    45  H    8.679378   9.806462   9.882466  10.357555   0.000000
    46  H    8.941481   9.880173   9.221061  10.005912   1.769554
    47  H    9.687779  10.953430  10.476295  11.309117   1.760036
    48  H    5.683158   7.564389   6.469716   7.877495   6.851407
                   46         47         48
    46  H    0.000000
    47  H    1.765656   0.000000
    48  H    6.609365   6.761104   0.000000
 Stoichiometry    C23H21FN2O
 Framework group  C1[X(C23H21FN2O)]
 Deg. of freedom   138
 Full point group                 C1      NOp   1
 Largest Abelian subgroup         C1      NOp   1
 Largest concise Abelian subgroup C1      NOp   1
                         Standard orientation:                         
 ---------------------------------------------------------------------
 Center     Atomic      Atomic             Coordinates (Angstroms)
 Number     Number       Type             X           Y           Z
 ---------------------------------------------------------------------
      1          6           0        1.149335    0.791121    0.802861
      2          8           0        0.894552    0.822560    2.159218
      3          6           0       -0.004591    0.120942    0.032477
      4          1           0       -0.814924    0.848444   -0.088473
      5          9           0        0.387779   -0.251318   -1.239719
      6          6           0       -0.447989   -1.074771    0.849951
      7          6           0       -1.657098   -0.875216    1.703480
      8          7           0        0.173525   -2.173049    0.876049
      9          6           0        1.368868   -2.413013    0.234392
     10          6           0        3.794232   -3.100985   -0.967043
     11          6           0        2.456439   -1.525117    0.274911
     12          6           0        1.530520   -3.643790   -0.403749
     13          6           0        2.723881   -3.980389   -1.007071
     14          6           0        3.655549   -1.884044   -0.325715
     15          1           0        0.687380   -4.316041   -0.424814
     16          1           0        2.824493   -4.931923   -1.506480
     17          1           0        4.489865   -1.194962   -0.293286
     18          1           0        4.732638   -3.358590   -1.433359
     19          7           0        2.370807   -0.274673    0.960464
     20          1           0        1.975034   -0.043247    2.053696
     21          1           0        3.250255    0.228353    0.820366
     22          1           0       -1.839166   -1.794662    2.261464
     23          6           0       -2.854899   -0.503397    0.870898
     24          6           0       -5.055870    0.165388   -0.728322
     25          6           0       -3.398900    0.771763    0.914636
     26          6           0       -3.418570   -1.441296    0.013710
     27          6           0       -4.504176   -1.110670   -0.773209
     28          6           0       -4.488390    1.099937    0.125941
     29          1           0       -2.969441    1.513985    1.572912
     30          1           0       -2.997043   -2.435073   -0.033003
     31          1           0       -4.932239   -1.850226   -1.435007
     32          1           0       -4.900553    2.097918    0.175814
     33          6           0       -6.242711    0.506579   -1.577280
     34          6           0        1.636980    2.055060    0.161276
     35          6           0        2.492221    4.426172   -0.984439
     36          6           0        1.399324    3.262483    0.802857
     37          6           0        2.307678    2.033610   -1.056163
     38          6           0        2.732533    3.221050   -1.624275
     39          6           0        1.825619    4.446155    0.229243
     40          1           0        0.888439    3.241872    1.753330
     41          1           0        2.489316    1.096180   -1.561978
     42          1           0        3.253248    3.204927   -2.570441
     43          1           0        1.639556    5.384296    0.730571
     44          1           0        2.826555    5.349987   -1.433304
     45          1           0       -6.079537    0.194206   -2.607347
     46          1           0       -6.439301    1.575636   -1.561622
     47          1           0       -7.128484   -0.011268   -1.209055
     48          1           0       -1.412739   -0.069805    2.401950
 ---------------------------------------------------------------------
 Rotational constants (GHZ):           0.2347933           0.1515881           0.1071823
 Leave Link  202 at Tue May  6 18:24:58 2025, MaxMem= 16106127360 cpu:               0.4 elap:               0.0
 (Enter /cm/shared/apps/Gaussian/g16-C01/g16/l301.exe)
 General basis read from cards:  (5D, 7F)
 Centers:       4     15     16     17     18     20     21     22     29     30
 Centers:      31     32     40     41     42     43     44     45     46     47
 Centers:      48
 S 3 1.00
     Exponent=  1.2251800000D+01 Coefficients=  2.3337100000D-02
     Exponent=  1.8687100000D+00 Coefficients=  1.5915000000D-01
     Exponent=  4.1820800000D-01 Coefficients=  5.0000000000D-01
 S 1 1.00
     Exponent=  1.0610000000D-01 Coefficients=  1.0000000000D+00
 S 1 1.00
     Exponent=  2.6525000000D-02 Coefficients=  1.0000000000D+00
 P 1 1.00
     Exponent=  1.0000000000D+00 Coefficients=  1.0000000000D+00
 P 1 1.00
     Exponent=  7.9575000000D-02 Coefficients=  1.0000000000D+00
 ****
 Centers:       1      3      6      7      9     10     11     12     13     14
 Centers:      23     24     25     26     27     28     33     34     35     36
 Centers:      37     38     39
 S 5 1.00
     Exponent=  1.2432000000D+03 Coefficients=  6.0336600000D-03
     Exponent=  1.8714500000D+02 Coefficients=  4.4957600000D-02
     Exponent=  4.2512600000D+01 Coefficients=  1.9790100000D-01
     Exponent=  1.1739300000D+01 Coefficients=  5.0000000000D-01
     Exponent=  3.5054800000D+00 Coefficients=  4.8036400000D-01
 S 2 1.00
     Exponent=  5.3908900000D+00 Coefficients= -7.0398000000D-02
     Exponent=  4.9334100000D-01 Coefficients=  5.0000000000D-01
 S 1 1.00
     Exponent=  1.4974100000D-01 Coefficients=  1.0000000000D+00
 S 1 1.00
     Exponent=  4.2849000000D-02 Coefficients=  1.0000000000D+00
 P 3 1.00
     Exponent=  9.1805600000D+00 Coefficients=  4.3170100000D-02
     Exponent=  1.9365800000D+00 Coefficients=  2.2499900000D-01
     Exponent=  5.2629600000D-01 Coefficients=  5.0000000000D-01
 P 1 1.00
     Exponent=  1.3631900000D-01 Coefficients=  1.0000000000D+00
 P 1 1.00
     Exponent=  3.4080000000D-02 Coefficients=  1.0000000000D+00
 D 1 1.00
     Exponent=  8.0000000000D-01 Coefficients=  1.0000000000D+00
 D 1 1.00
     Exponent=  1.0224000000D-01 Coefficients=  1.0000000000D+00
 ****
 Centers:       8     19
 S 5 1.00
     Exponent=  1.7263200000D+03 Coefficients=  5.9307700000D-03
     Exponent=  2.5982700000D+02 Coefficients=  4.4253900000D-02
     Exponent=  5.9033500000D+01 Coefficients=  1.9609600000D-01
     Exponent=  1.6350900000D+01 Coefficients=  5.0000000000D-01
     Exponent=  4.9108400000D+00 Coefficients=  4.8298700000D-01
 S 2 1.00
     Exponent=  7.7589400000D+00 Coefficients= -7.0335600000D-02
     Exponent=  7.0557300000D-01 Coefficients=  5.0000000000D-01
 S 1 1.00
     Exponent=  2.0928600000D-01 Coefficients=  1.0000000000D+00
 S 1 1.00
     Exponent=  5.8602000000D-02 Coefficients=  1.0000000000D+00
 P 3 1.00
     Exponent=  1.3184400000D+01 Coefficients=  4.4074700000D-02
     Exponent=  2.8186000000D+00 Coefficients=  2.3047800000D-01
     Exponent=  7.6557100000D-01 Coefficients=  5.0000000000D-01
 P 1 1.00
     Exponent=  1.9594900000D-01 Coefficients=  1.0000000000D+00
 P 1 1.00
     Exponent=  4.8987000000D-02 Coefficients=  1.0000000000D+00
 D 1 1.00
     Exponent=  9.0000000000D-01 Coefficients=  1.0000000000D+00
 D 1 1.00
     Exponent=  1.4696000000D-01 Coefficients=  1.0000000000D+00
 ****
 Centers:       2
 S 5 1.00
     Exponent=  2.2886400000D+03 Coefficients=  5.8546800000D-03
     Exponent=  3.4441600000D+02 Coefficients=  4.3733300000D-02
     Exponent=  7.8253800000D+01 Coefficients=  1.9479600000D-01
     Exponent=  2.1719500000D+01 Coefficients=  5.0000000000D-01
     Exponent=  6.5590700000D+00 Coefficients=  4.8461400000D-01
 S 2 1.00
     Exponent=  1.0465600000D+01 Coefficients= -7.1334300000D-02
     Exponent=  9.6435100000D-01 Coefficients=  5.0000000000D-01
 S 1 1.00
     Exponent=  2.8512700000D-01 Coefficients=  1.0000000000D+00
 S 1 1.00
     Exponent=  7.9596000000D-02 Coefficients=  1.0000000000D+00
 P 3 1.00
     Exponent=  1.7059000000D+01 Coefficients=  4.7443900000D-02
     Exponent=  3.6899900000D+00 Coefficients=  2.4268900000D-01
     Exponent=  9.9299600000D-01 Coefficients=  5.0000000000D-01
 P 1 1.00
     Exponent=  2.4492400000D-01 Coefficients=  1.0000000000D+00
 P 1 1.00
     Exponent=  6.1231000000D-02 Coefficients=  1.0000000000D+00
 D 1 1.00
     Exponent=  1.0000000000D+00 Coefficients=  1.0000000000D+00
 D 1 1.00
     Exponent=  1.8369000000D-01 Coefficients=  1.0000000000D+00
 ****
 Centers:       5
 S 5 1.00
     Exponent=  2.9315500000D+03 Coefficients=  5.7950400000D-03
     Exponent=  4.4112500000D+02 Coefficients=  4.3323800000D-02
     Exponent=  1.0023200000D+02 Coefficients=  1.9373900000D-01
     Exponent=  2.7865500000D+01 Coefficients=  5.0000000000D-01
     Exponent=  8.4447000000D+00 Coefficients=  4.8642000000D-01
 S 2 1.00
     Exponent=  1.3612300000D+01 Coefficients= -7.1978500000D-02
     Exponent=  1.2612200000D+00 Coefficients=  5.0000000000D-01
 S 1 1.00
     Exponent=  3.7080000000D-01 Coefficients=  1.0000000000D+00
 S 1 1.00
     Exponent=  1.0296000000D-01 Coefficients=  1.0000000000D+00
 P 3 1.00
     Exponent=  2.1930500000D+01 Coefficients=  4.8877100000D-02
     Exponent=  4.7855200000D+00 Coefficients=  2.4783000000D-01
     Exponent=  1.2837800000D+00 Coefficients=  5.0000000000D-01
 P 1 1.00
     Exponent=  3.1155800000D-01 Coefficients=  1.0000000000D+00
 P 1 1.00
     Exponent=  7.7889000000D-02 Coefficients=  1.0000000000D+00
 D 1 1.00
     Exponent=  1.1000000000D+00 Coefficients=  1.0000000000D+00
 D 1 1.00
     Exponent=  2.3367000000D-01 Coefficients=  1.0000000000D+00
 ****
 Ernie: Thresh=  0.10000D-02 Tol=  0.10000D-05 Strict=F.
 There are   864 symmetry adapted cartesian basis functions of A   symmetry.
 There are   810 symmetry adapted basis functions of A   symmetry.
   810 basis functions,  1203 primitive gaussians,   864 cartesian basis functions
    95 alpha electrons       95 beta electrons
       nuclear repulsion energy      2423.2327793947 Hartrees.
 IExCor= 4639 DFT=T Ex+Corr=wB97XD ExCW=0 ScaHFX=  1.000000
 ScaDFX=  1.000000  1.000000  1.000000  1.000000 ScalE2=  1.000000  1.000000
 IRadAn=      5 IRanWt=     -1 IRanGd=            0 ICorTp=0 IEmpDi=121
 HFx  wShort=  0.000000 wLong=  0.200000 cFull=  0.222036 cShort=  0.000000 cLong=  0.777964
 DFx  wShort=  0.000000 wLong=  0.200000 cFull=  0.000000 cShort=  0.000000 cLong=  1.000000
 NAtoms=   48 NActive=   48 NUniq=   48 SFac= 1.00D+00 NAtFMM=   60 NAOKFM=F Big=F
 Integral buffers will be    131072 words long.
 Raffenetti 2 integral format.
 Two-electron integral symmetry is turned on.
 R6Disp:  Grimme-D2 Dispersion energy=       -0.0400352076 Hartrees.
 Nuclear repulsion after empirical dispersion term =     2423.1927441871 Hartrees.
 Force inversion solution in PCM.
 ------------------------------------------------------------------------------
 Polarizable Continuum Model (PCM)
 =================================
 Model                : PCM.
 Atomic radii         : SMD-Coulomb.
 Polarization charges : Total charges.
 Charge compensation  : None.
 Solution method      : Matrix inversion.
 Cavity type          : VdW (van der Waals Surface) (Alpha=1.000).
 Cavity algorithm     : GePol (No added spheres)
                        Default sphere list used, NSphG=   48.
                        Lebedev-Laikov grids with approx.  5.0 points / Ang**2.
                        Smoothing algorithm: York/Karplus (Gamma=1.0000).
                        Polarization charges: spherical gaussians, with
                                              point-specific exponents (IZeta= 3).
                        Self-potential: point-specific (ISelfS= 7).
                        Self-field    : sphere-specific E.n sum rule (ISelfD= 2).
 1st derivatives      : Analytical E(r).r(x)/FMM algorithm (CHGder, D1EAlg=3).
                        Cavity 1st derivative terms included.
 2nd derivatives      : Analytical E(r).r(xy)/FMM algorithm (CHGder, D2EAlg=3).
                        Cavity 2nd derivative terms included.
 Solvent              : Ethanol, Eps=  24.852000 Eps(inf)=   1.852593
 ------------------------------------------------------------------------------
 GePol: Number of generator spheres                  =      48
 GePol: Total number of spheres                      =      48
 GePol: Number of exposed spheres                    =      48 (100.00%)
 GePol: Number of points                             =    3403
 GePol: Average weight of points                     =       0.11
 GePol: Minimum weight of points                     =   0.10D-10
 GePol: Maximum weight of points                     =    0.21501
 GePol: Number of points with low weight             =     224
 GePol: Fraction of low-weight points (<1% of avg)   =       6.58%
 GePol: Cavity surface area                          =    378.973 Ang**2
 GePol: Cavity volume                                =    367.089 Ang**3
 ------------------------------------------------------------------------------
 Atomic radii for non-electrostatic terms: SMD-CDS.
 ------------------------------------------------------------------------------
 PCM non-electrostatic energy =        -0.0039632964 Hartrees.
 Nuclear repulsion after PCM non-electrostatic terms =     2423.1887808908 Hartrees.
 Leave Link  301 at Tue May  6 18:24:58 2025, MaxMem= 16106127360 cpu:               0.5 elap:               0.1
 (Enter /cm/shared/apps/Gaussian/g16-C01/g16/l302.exe)
 NPDir=0 NMtPBC=     1 NCelOv=     1 NCel=       1 NClECP=     1 NCelD=      1
         NCelK=      1 NCelE2=     1 NClLst=     1 CellRange=     0.0.
 One-electron integrals computed using PRISM.
 One-electron integral symmetry used in STVInt
 NBasis=   810 RedAO= T EigKep=  1.21D-06  NBF=   810
 NBsUse=   804 1.00D-06 EigRej=  8.70D-07 NBFU=   804
 Precomputing XC quadrature grid using
 IXCGrd= 4 IRadAn=           5 IRanWt=          -1 IRanGd=           0 AccXCQ= 0.00D+00.
 Generated NRdTot=       0 NPtTot=           0 NUsed=           0 NTot=          32
 NSgBfM=   857   857   857   857   857 MxSgAt=    48 MxSgA2=    48.
 Leave Link  302 at Tue May  6 18:25:01 2025, MaxMem= 16106127360 cpu:              27.1 elap:               2.4
 (Enter /cm/shared/apps/Gaussian/g16-C01/g16/l303.exe)
 DipDrv:  MaxL=1.
 Leave Link  303 at Tue May  6 18:25:01 2025, MaxMem= 16106127360 cpu:               1.2 elap:               0.2
 (Enter /cm/shared/apps/Gaussian/g16-C01/g16/l401.exe)
 ExpMin= 2.65D-02 ExpMax= 2.93D+03 ExpMxC= 4.41D+02 IAcc=3 IRadAn=         5 AccDes= 0.00D+00
 Harris functional with IExCor= 4639 and IRadAn=       5 diagonalized for initial guess.
 HarFok:  IExCor= 4639 AccDes= 0.00D+00 IRadAn=         5 IDoV= 1 UseB2=F ITyADJ=14
 ICtDFT=  3500011 ScaDFX=  1.000000  1.000000  1.000000  1.000000
 FoFCou: FMM=F IPFlag=           0 FMFlag=      100000 FMFlg1=           0
         NFxFlg=           0 DoJE=T BraDBF=F KetDBF=T FulRan=T
         wScrn=  0.000000 ICntrl=       500 IOpCl=  0 I1Cent=   200000004 NGrid=           0
         NMat0=    1 NMatS0=      1 NMatT0=    0 NMatD0=    1 NMtDS0=    0 NMtDT0=    0
 Petite list used in FoFCou.
 Harris En= -1122.24349602824    
 JPrj=0 DoOrth=F DoCkMO=F.
 Leave Link  401 at Tue May  6 18:25:09 2025, MaxMem= 16106127360 cpu:             283.1 elap:               8.4
 (Enter /cm/shared/apps/Gaussian/g16-C01/g16/l502.exe)
 Integral symmetry usage will be decided dynamically.
 Closed shell SCF:
 Using DIIS extrapolation, IDIIS=  1040.
 NGot= 16106127360 LenX= 16104590708 LenY= 16103843348
 Requested convergence on RMS density matrix=1.00D-08 within 128 cycles.
 Requested convergence on MAX density matrix=1.00D-06.
 Requested convergence on             energy=1.00D-06.
 No special actions if energy rises.
 Fock matrices will be formed incrementally for  20 cycles.

 Cycle   1  Pass 1  IDiag  1:
 FoFJK:  IHMeth= 1 ICntrl=       0 DoSepK=T KAlg= 0 I1Cent=           0 FoldK=F
 IRaf=         1 NMat=       1 IRICut=       1 DoRegI=T DoRafI=F ISym2E= 0 IDoP0=0 IntGTp=1.
 FoFCou: FMM=F IPFlag=           0 FMFlag=      100000 FMFlg1=           0
         NFxFlg=           0 DoJE=T BraDBF=F KetDBF=F FulRan=T
         wScrn=  0.000000 ICntrl=       500 IOpCl=  0 I1Cent=           0 NGrid=           0
         NMat0=    1 NMatS0=      1 NMatT0=    0 NMatD0=    1 NMtDS0=    0 NMtDT0=    0
 Symmetry not used in FoFCou.
 Inv3:  Mode=1 IEnd=    34741227.
 Iteration    1 A*A^-1 deviation from unit magnitude is 7.77D-15 for   2028.
 Iteration    1 A*A^-1 deviation from orthogonality  is 4.09D-15 for   3043   1943.
 Iteration    1 A^-1*A deviation from unit magnitude is 7.77D-15 for   2028.
 Iteration    1 A^-1*A deviation from orthogonality  is 6.61D-11 for   2303   2242.
 E= -1172.78533000108    
 DIIS: error= 1.58D-02 at cycle   1 NSaved=   1.
 NSaved= 1 IEnMin= 1 EnMin= -1172.78533000108     IErMin= 1 ErrMin= 1.58D-02
 ErrMax= 1.58D-02  0.00D+00 EMaxC= 1.00D-01 BMatC= 5.75D-01 BMatP= 5.75D-01
 IDIUse=3 WtCom= 8.42D-01 WtEn= 1.58D-01
 Coeff-Com:  0.100D+01
 Coeff-En:   0.100D+01
 Coeff:      0.100D+01
 Gap=     0.384 Goal=   None    Shift=    0.000
 GapD=    0.384 DampG=1.000 DampE=0.500 DampFc=0.5000 IDamp=-1.
 Damping current iteration by 5.00D-01
 RMSDP=3.86D-02 MaxDP=4.77D+00              OVMax= 1.24D-01

 Cycle   2  Pass 1  IDiag  1:
 RMSU=  7.79D-03    CP:  8.37D-01
 E= -1172.92635027559     Delta-E=       -0.141020274504 Rises=F Damp=T
 DIIS: error= 8.43D-03 at cycle   2 NSaved=   2.
 NSaved= 2 IEnMin= 2 EnMin= -1172.92635027559     IErMin= 2 ErrMin= 8.43D-03
 ErrMax= 8.43D-03  0.00D+00 EMaxC= 1.00D-01 BMatC= 8.63D-02 BMatP= 5.75D-01
 IDIUse=3 WtCom= 9.16D-01 WtEn= 8.43D-02
 Coeff-Com: -0.179D+00 0.118D+01
 Coeff-En:   0.000D+00 0.100D+01
 Coeff:     -0.164D+00 0.116D+01
 Gap=     0.343 Goal=   None    Shift=    0.000
 RMSDP=1.88D-02 MaxDP=3.61D+00 DE=-1.41D-01 OVMax= 7.49D-02

 Cycle   3  Pass 1  IDiag  1:
 RMSU=  6.68D-03    CP:  6.77D-01  1.26D+00
 E= -1173.06309721384     Delta-E=       -0.136746938258 Rises=F Damp=F
 DIIS: error= 2.29D-03 at cycle   3 NSaved=   3.
 NSaved= 3 IEnMin= 3 EnMin= -1173.06309721384     IErMin= 3 ErrMin= 2.29D-03
 ErrMax= 2.29D-03  0.00D+00 EMaxC= 1.00D-01 BMatC= 1.74D-02 BMatP= 8.63D-02
 IDIUse=3 WtCom= 9.77D-01 WtEn= 2.29D-02
 Coeff-Com: -0.175D+00 0.371D+00 0.804D+00
 Coeff-En:   0.000D+00 0.000D+00 0.100D+01
 Coeff:     -0.171D+00 0.362D+00 0.809D+00
 Gap=     0.315 Goal=   None    Shift=    0.000
 RMSDP=2.98D-03 MaxDP=2.89D-01 DE=-1.37D-01 OVMax= 2.44D-02

 Cycle   4  Pass 1  IDiag  1:
 RMSU=  1.40D-03    CP:  6.55D-01  1.39D+00  9.01D-01
 E= -1173.07465303278     Delta-E=       -0.011555818940 Rises=F Damp=F
 DIIS: error= 6.92D-04 at cycle   4 NSaved=   4.
 NSaved= 4 IEnMin= 4 EnMin= -1173.07465303278     IErMin= 4 ErrMin= 6.92D-04
 ErrMax= 6.92D-04  0.00D+00 EMaxC= 1.00D-01 BMatC= 2.40D-03 BMatP= 1.74D-02
 IDIUse=3 WtCom= 9.93D-01 WtEn= 6.92D-03
 Coeff-Com: -0.797D-01 0.147D+00 0.422D+00 0.511D+00
 Coeff-En:   0.000D+00 0.000D+00 0.000D+00 0.100D+01
 Coeff:     -0.792D-01 0.146D+00 0.419D+00 0.514D+00
 Gap=     0.312 Goal=   None    Shift=    0.000
 RMSDP=7.32D-04 MaxDP=8.27D-02 DE=-1.16D-02 OVMax= 9.36D-03

 Cycle   5  Pass 1  IDiag  1:
 RMSU=  4.34D-04    CP:  6.52D-01  1.41D+00  9.18D-01  7.06D-01
 E= -1173.07662526016     Delta-E=       -0.001972227371 Rises=F Damp=F
 DIIS: error= 1.30D-04 at cycle   5 NSaved=   5.
 NSaved= 5 IEnMin= 5 EnMin= -1173.07662526016     IErMin= 5 ErrMin= 1.30D-04
 ErrMax= 1.30D-04  0.00D+00 EMaxC= 1.00D-01 BMatC= 5.59D-05 BMatP= 2.40D-03
 IDIUse=3 WtCom= 9.99D-01 WtEn= 1.30D-03
 Coeff-Com: -0.107D-01 0.165D-01 0.779D-01 0.155D+00 0.762D+00
 Coeff-En:   0.000D+00 0.000D+00 0.000D+00 0.000D+00 0.100D+01
 Coeff:     -0.107D-01 0.165D-01 0.778D-01 0.155D+00 0.762D+00
 Gap=     0.313 Goal=   None    Shift=    0.000
 RMSDP=2.66D-04 MaxDP=5.30D-02 DE=-1.97D-03 OVMax= 1.99D-03

 Cycle   6  Pass 1  IDiag  1:
 RMSU=  1.68D-04    CP:  6.51D-01  1.41D+00  9.26D-01  7.65D-01  1.12D+00
 E= -1173.07668178610     Delta-E=       -0.000056525945 Rises=F Damp=F
 DIIS: error= 4.65D-05 at cycle   6 NSaved=   6.
 NSaved= 6 IEnMin= 6 EnMin= -1173.07668178610     IErMin= 6 ErrMin= 4.65D-05
 ErrMax= 4.65D-05  0.00D+00 EMaxC= 1.00D-01 BMatC= 1.03D-05 BMatP= 5.59D-05
 IDIUse=1 WtCom= 1.00D+00 WtEn= 0.00D+00
 Coeff-Com:  0.118D-01-0.233D-01-0.508D-01-0.388D-01 0.296D+00 0.805D+00
 Coeff:      0.118D-01-0.233D-01-0.508D-01-0.388D-01 0.296D+00 0.805D+00
 Gap=     0.313 Goal=   None    Shift=    0.000
 RMSDP=1.59D-04 MaxDP=3.15D-02 DE=-5.65D-05 OVMax= 1.45D-03

 Cycle   7  Pass 1  IDiag  1:
 RMSU=  5.47D-05    CP:  6.49D-01  1.41D+00  9.33D-01  7.84D-01  1.21D+00
                    CP:  1.04D+00
 E= -1173.07669643135     Delta-E=       -0.000014645248 Rises=F Damp=F
 DIIS: error= 1.34D-05 at cycle   7 NSaved=   7.
 NSaved= 7 IEnMin= 7 EnMin= -1173.07669643135     IErMin= 7 ErrMin= 1.34D-05
 ErrMax= 1.34D-05  0.00D+00 EMaxC= 1.00D-01 BMatC= 8.06D-07 BMatP= 1.03D-05
 IDIUse=1 WtCom= 1.00D+00 WtEn= 0.00D+00
 Coeff-Com:  0.479D-02-0.910D-02-0.229D-01-0.249D-01 0.429D-01 0.271D+00
 Coeff-Com:  0.738D+00
 Coeff:      0.479D-02-0.910D-02-0.229D-01-0.249D-01 0.429D-01 0.271D+00
 Coeff:      0.738D+00
 Gap=     0.313 Goal=   None    Shift=    0.000
 RMSDP=3.70D-05 MaxDP=2.96D-03 DE=-1.46D-05 OVMax= 5.60D-04

 Cycle   8  Pass 1  IDiag  1:
 RMSU=  2.14D-05    CP:  6.49D-01  1.42D+00  9.31D-01  7.89D-01  1.24D+00
                    CP:  1.14D+00  1.05D+00
 E= -1173.07669773747     Delta-E=       -0.000001306125 Rises=F Damp=F
 DIIS: error= 5.84D-06 at cycle   8 NSaved=   8.
 NSaved= 8 IEnMin= 8 EnMin= -1173.07669773747     IErMin= 8 ErrMin= 5.84D-06
 ErrMax= 5.84D-06  0.00D+00 EMaxC= 1.00D-01 BMatC= 1.39D-07 BMatP= 8.06D-07
 IDIUse=1 WtCom= 1.00D+00 WtEn= 0.00D+00
 Coeff-Com: -0.353D-03 0.796D-03 0.761D-03-0.149D-02-0.254D-01-0.260D-01
 Coeff-Com:  0.253D+00 0.799D+00
 Coeff:     -0.353D-03 0.796D-03 0.761D-03-0.149D-02-0.254D-01-0.260D-01
 Coeff:      0.253D+00 0.799D+00
 Gap=     0.313 Goal=   None    Shift=    0.000
 RMSDP=1.13D-05 MaxDP=1.03D-03 DE=-1.31D-06 OVMax= 2.80D-04

 Cycle   9  Pass 1  IDiag  1:
 RMSU=  7.27D-06    CP:  6.49D-01  1.42D+00  9.31D-01  7.90D-01  1.24D+00
                    CP:  1.15D+00  1.15D+00  1.07D+00
 E= -1173.07669803157     Delta-E=       -0.000000294092 Rises=F Damp=F
 DIIS: error= 3.32D-06 at cycle   9 NSaved=   9.
 NSaved= 9 IEnMin= 9 EnMin= -1173.07669803157     IErMin= 9 ErrMin= 3.32D-06
 ErrMax= 3.32D-06  0.00D+00 EMaxC= 1.00D-01 BMatC= 2.05D-08 BMatP= 1.39D-07
 IDIUse=1 WtCom= 1.00D+00 WtEn= 0.00D+00
 Coeff-Com: -0.944D-03 0.184D-02 0.422D-02 0.388D-02-0.165D-01-0.575D-01
 Coeff-Com: -0.488D-01 0.236D+00 0.878D+00
 Coeff:     -0.944D-03 0.184D-02 0.422D-02 0.388D-02-0.165D-01-0.575D-01
 Coeff:     -0.488D-01 0.236D+00 0.878D+00
 Gap=     0.313 Goal=   None    Shift=    0.000
 RMSDP=5.67D-06 MaxDP=3.60D-04 DE=-2.94D-07 OVMax= 1.91D-04

 Cycle  10  Pass 1  IDiag  1:
 RMSU=  3.63D-06    CP:  6.49D-01  1.42D+00  9.31D-01  7.90D-01  1.24D+00
                    CP:  1.16D+00  1.20D+00  1.18D+00  1.21D+00
 E= -1173.07669810434     Delta-E=       -0.000000072775 Rises=F Damp=F
 DIIS: error= 1.35D-06 at cycle  10 NSaved=  10.
 NSaved=10 IEnMin=10 EnMin= -1173.07669810434     IErMin=10 ErrMin= 1.35D-06
 ErrMax= 1.35D-06  0.00D+00 EMaxC= 1.00D-01 BMatC= 5.40D-09 BMatP= 2.05D-08
 IDIUse=1 WtCom= 1.00D+00 WtEn= 0.00D+00
 Coeff-Com: -0.331D-03 0.622D-03 0.166D-02 0.190D-02-0.311D-02-0.200D-01
 Coeff-Com: -0.631D-01-0.421D-01 0.367D+00 0.758D+00
 Coeff:     -0.331D-03 0.622D-03 0.166D-02 0.190D-02-0.311D-02-0.200D-01
 Coeff:     -0.631D-01-0.421D-01 0.367D+00 0.758D+00
 Gap=     0.313 Goal=   None    Shift=    0.000
 RMSDP=2.48D-06 MaxDP=1.97D-04 DE=-7.28D-08 OVMax= 7.93D-05

 Cycle  11  Pass 1  IDiag  1:
 RMSU=  1.41D-06    CP:  6.49D-01  1.42D+00  9.31D-01  7.90D-01  1.24D+00
                    CP:  1.17D+00  1.21D+00  1.21D+00  1.37D+00  1.14D+00
 E= -1173.07669811873     Delta-E=       -0.000000014385 Rises=F Damp=F
 DIIS: error= 6.94D-07 at cycle  11 NSaved=  11.
 NSaved=11 IEnMin=11 EnMin= -1173.07669811873     IErMin=11 ErrMin= 6.94D-07
 ErrMax= 6.94D-07  0.00D+00 EMaxC= 1.00D-01 BMatC= 6.47D-10 BMatP= 5.40D-09
 IDIUse=1 WtCom= 1.00D+00 WtEn= 0.00D+00
 Coeff-Com:  0.105D-03-0.209D-03-0.405D-03-0.299D-03 0.202D-02 0.594D-02
 Coeff-Com: -0.493D-02-0.550D-01-0.827D-01 0.187D+00 0.948D+00
 Coeff:      0.105D-03-0.209D-03-0.405D-03-0.299D-03 0.202D-02 0.594D-02
 Coeff:     -0.493D-02-0.550D-01-0.827D-01 0.187D+00 0.948D+00
 Gap=     0.313 Goal=   None    Shift=    0.000
 RMSDP=1.06D-06 MaxDP=1.43D-04 DE=-1.44D-08 OVMax= 3.86D-05

 Cycle  12  Pass 1  IDiag  1:
 RMSU=  6.18D-07    CP:  6.49D-01  1.42D+00  9.31D-01  7.90D-01  1.24D+00
                    CP:  1.17D+00  1.21D+00  1.22D+00  1.42D+00  1.31D+00
                    CP:  1.23D+00
 E= -1173.07669812126     Delta-E=       -0.000000002529 Rises=F Damp=F
 DIIS: error= 2.20D-07 at cycle  12 NSaved=  12.
 NSaved=12 IEnMin=12 EnMin= -1173.07669812126     IErMin=12 ErrMin= 2.20D-07
 ErrMax= 2.20D-07  0.00D+00 EMaxC= 1.00D-01 BMatC= 1.17D-10 BMatP= 6.47D-10
 IDIUse=1 WtCom= 1.00D+00 WtEn= 0.00D+00
 Coeff-Com:  0.855D-04-0.165D-03-0.390D-03-0.383D-03 0.122D-02 0.520D-02
 Coeff-Com:  0.849D-02-0.125D-01-0.844D-01-0.511D-01 0.322D+00 0.812D+00
 Coeff:      0.855D-04-0.165D-03-0.390D-03-0.383D-03 0.122D-02 0.520D-02
 Coeff:      0.849D-02-0.125D-01-0.844D-01-0.511D-01 0.322D+00 0.812D+00
 Gap=     0.313 Goal=   None    Shift=    0.000
 RMSDP=4.02D-07 MaxDP=2.46D-05 DE=-2.53D-09 OVMax= 1.11D-05

 Cycle  13  Pass 1  IDiag  1:
 RMSU=  2.57D-07    CP:  6.49D-01  1.42D+00  9.31D-01  7.90D-01  1.24D+00
                    CP:  1.17D+00  1.21D+00  1.22D+00  1.44D+00  1.36D+00
                    CP:  1.31D+00  1.20D+00
 E= -1173.07669812123     Delta-E=        0.000000000023 Rises=F Damp=F
 DIIS: error= 8.61D-08 at cycle  13 NSaved=  13.
 NSaved=13 IEnMin=12 EnMin= -1173.07669812126     IErMin=13 ErrMin= 8.61D-08
 ErrMax= 8.61D-08  0.00D+00 EMaxC= 1.00D-01 BMatC= 1.49D-11 BMatP= 1.17D-10
 IDIUse=1 WtCom= 1.00D+00 WtEn= 0.00D+00
 Coeff-Com:  0.274D-05-0.410D-05-0.291D-04-0.431D-04 0.213D-04 0.368D-03
 Coeff-Com:  0.311D-02 0.550D-02-0.963D-02-0.447D-01-0.732D-01 0.218D+00
 Coeff-Com:  0.901D+00
 Coeff:      0.274D-05-0.410D-05-0.291D-04-0.431D-04 0.213D-04 0.368D-03
 Coeff:      0.311D-02 0.550D-02-0.963D-02-0.447D-01-0.732D-01 0.218D+00
 Coeff:      0.901D+00
 Gap=     0.313 Goal=   None    Shift=    0.000
 RMSDP=1.65D-07 MaxDP=1.21D-05 DE= 2.32D-11 OVMax= 4.63D-06

 Cycle  14  Pass 1  IDiag  1:
 RMSU=  8.69D-08    CP:  6.49D-01  1.42D+00  9.31D-01  7.90D-01  1.24D+00
                    CP:  1.17D+00  1.21D+00  1.21D+00  1.44D+00  1.37D+00
                    CP:  1.34D+00  1.34D+00  1.12D+00
 E= -1173.07669812188     Delta-E=       -0.000000000648 Rises=F Damp=F
 DIIS: error= 1.84D-08 at cycle  14 NSaved=  14.
 NSaved=14 IEnMin=14 EnMin= -1173.07669812188     IErMin=14 ErrMin= 1.84D-08
 ErrMax= 1.84D-08  0.00D+00 EMaxC= 1.00D-01 BMatC= 1.58D-12 BMatP= 1.49D-11
 IDIUse=1 WtCom= 1.00D+00 WtEn= 0.00D+00
 Coeff-Com: -0.940D-05 0.184D-04 0.379D-04 0.339D-04-0.134D-03-0.499D-03
 Coeff-Com: -0.120D-03 0.313D-02 0.677D-02-0.612D-02-0.560D-01-0.333D-01
 Coeff-Com:  0.240D+00 0.846D+00
 Coeff:     -0.940D-05 0.184D-04 0.379D-04 0.339D-04-0.134D-03-0.499D-03
 Coeff:     -0.120D-03 0.313D-02 0.677D-02-0.612D-02-0.560D-01-0.333D-01
 Coeff:      0.240D+00 0.846D+00
 Gap=     0.313 Goal=   None    Shift=    0.000
 RMSDP=5.14D-08 MaxDP=6.39D-06 DE=-6.48D-10 OVMax= 1.14D-06

 Cycle  15  Pass 1  IDiag  1:
 RMSU=  2.54D-08    CP:  6.49D-01  1.42D+00  9.31D-01  7.90D-01  1.24D+00
                    CP:  1.17D+00  1.21D+00  1.21D+00  1.44D+00  1.37D+00
                    CP:  1.34D+00  1.38D+00  1.22D+00  1.24D+00
 E= -1173.07669812165     Delta-E=        0.000000000233 Rises=F Damp=F
 DIIS: error= 6.75D-09 at cycle  15 NSaved=  15.
 NSaved=15 IEnMin=14 EnMin= -1173.07669812188     IErMin=15 ErrMin= 6.75D-09
 ErrMax= 6.75D-09  0.00D+00 EMaxC= 1.00D-01 BMatC= 1.98D-13 BMatP= 1.58D-12
 IDIUse=1 WtCom= 1.00D+00 WtEn= 0.00D+00
 Coeff-Com: -0.260D-05 0.494D-05 0.131D-04 0.138D-04-0.423D-04-0.183D-03
 Coeff-Com: -0.479D-03 0.107D-03 0.284D-02 0.470D-02-0.299D-02-0.377D-01
 Coeff-Com: -0.657D-01 0.218D+00 0.881D+00
 Coeff:     -0.260D-05 0.494D-05 0.131D-04 0.138D-04-0.423D-04-0.183D-03
 Coeff:     -0.479D-03 0.107D-03 0.284D-02 0.470D-02-0.299D-02-0.377D-01
 Coeff:     -0.657D-01 0.218D+00 0.881D+00
 Gap=     0.313 Goal=   None    Shift=    0.000
 RMSDP=2.01D-08 MaxDP=1.15D-06 DE= 2.33D-10 OVMax= 3.73D-07

 Cycle  16  Pass 1  IDiag  1:
 RMSU=  9.75D-09    CP:  6.49D-01  1.42D+00  9.31D-01  7.90D-01  1.24D+00
                    CP:  1.17D+00  1.21D+00  1.21D+00  1.44D+00  1.37D+00
                    CP:  1.33D+00  1.39D+00  1.25D+00  1.36D+00  1.20D+00
 E= -1173.07669812147     Delta-E=        0.000000000179 Rises=F Damp=F
 DIIS: error= 1.93D-09 at cycle  16 NSaved=  16.
 NSaved=16 IEnMin=14 EnMin= -1173.07669812188     IErMin=16 ErrMin= 1.93D-09
 ErrMax= 1.93D-09  0.00D+00 EMaxC= 1.00D-01 BMatC= 1.52D-14 BMatP= 1.98D-13
 IDIUse=1 WtCom= 1.00D+00 WtEn= 0.00D+00
 Coeff-Com:  0.300D-06-0.620D-06-0.566D-06-0.183D-06 0.127D-05 0.279D-05
 Coeff-Com: -0.947D-04-0.215D-03-0.325D-04 0.152D-02 0.451D-02-0.503D-02
 Coeff-Com: -0.373D-01-0.361D-01 0.161D+00 0.911D+00
 Coeff:      0.300D-06-0.620D-06-0.566D-06-0.183D-06 0.127D-05 0.279D-05
 Coeff:     -0.947D-04-0.215D-03-0.325D-04 0.152D-02 0.451D-02-0.503D-02
 Coeff:     -0.373D-01-0.361D-01 0.161D+00 0.911D+00
 Gap=     0.313 Goal=   None    Shift=    0.000
 RMSDP=6.56D-09 MaxDP=5.42D-07 DE= 1.79D-10 OVMax= 8.90D-08

 Error on total polarization charges =  0.06835
 SCF Done:  E(RwB97XD) =  -1173.07669812     A.U. after   16 cycles
            NFock= 16  Conv=0.66D-08     -V/T= 2.0045
 KE= 1.167826867234D+03 PE=-7.580134835731D+03 EE= 2.816042489485D+03
 SMD-CDS (non-electrostatic) energy       (kcal/mol) =      -2.49
 (included in total energy above)
 Leave Link  502 at Tue May  6 18:44:10 2025, MaxMem= 16106127360 cpu:           43579.1 elap:            1141.1
 (Enter /cm/shared/apps/Gaussian/g16-C01/g16/l801.exe)
 DoSCS=F DFT=T ScalE2(SS,OS)=  1.000000  1.000000
 Range of M.O.s used for correlation:     1   804
 NBasis=   810 NAE=    95 NBE=    95 NFC=     0 NFV=     0
 NROrb=    804 NOA=    95 NOB=    95 NVA=   709 NVB=   709

 **** Warning!!: The largest alpha MO coefficient is  0.10284616D+03

 Leave Link  801 at Tue May  6 18:44:10 2025, MaxMem= 16106127360 cpu:               0.4 elap:               0.1
 (Enter /cm/shared/apps/Gaussian/g16-C01/g16/l1101.exe)
 Using compressed storage, NAtomX=    48.
 Will process     49 centers per pass.
 R6Disp: Adding Grimme-D2 dispersion energy 1st derivatives to the gradient.
 Leave Link 1101 at Tue May  6 18:44:13 2025, MaxMem= 16106127360 cpu:              62.7 elap:               2.9
 (Enter /cm/shared/apps/Gaussian/g16-C01/g16/l1102.exe)
 Symmetrizing basis deriv contribution to polar:
 IMax=3 JMax=2 DiffMx= 0.00D+00
 Leave Link 1102 at Tue May  6 18:44:14 2025, MaxMem= 16106127360 cpu:               0.7 elap:               0.2
 (Enter /cm/shared/apps/Gaussian/g16-C01/g16/l1110.exe)
 Forming Gx(P) for the SCF density, NAtomX=    48.
 Integral derivatives from FoFJK, PRISM(SPDF).
 Do as many integral derivatives as possible in FoFJK.
 G2DrvN: MDV=   16106122280.
 G2DrvN: will do    49 centers at a time, making    1 passes.
 Calling FoFCou, ICntrl=  3107 FMM=F I1Cent=   0 AccDes= 0.00D+00.
 FoFJK:  IHMeth= 1 ICntrl=    3107 DoSepK=T KAlg= 0 I1Cent=           0 FoldK=F
 IRaf=         1 NMat=       1 IRICut=       1 DoRegI=T DoRafI=F ISym2E= 0 IDoP0=0 IntGTp=1.
 FoFCou: FMM=F IPFlag=           0 FMFlag=      100000 FMFlg1=           0
         NFxFlg=           0 DoJE=F BraDBF=F KetDBF=F FulRan=T
         wScrn=  0.000000 ICntrl=      3507 IOpCl=  0 I1Cent=           0 NGrid=           0
         NMat0=    1 NMatS0=      1 NMatT0=    0 NMatD0=    1 NMtDS0=    0 NMtDT0=    0
 Symmetry not used in FoFCou.
 NEqPCM:  Using equilibrium solvation (IEInf=0, Eps=  24.8520, EpsInf=   1.8526)
 G2PCM: DoFxE=T DoFxN=T DoGrad=T DoDP/DQ/DG/TGxP=FFFF NFrqRd=   0 IEInf=0 SqF1=F DoCFld=F IF1Alg=4.
 GePol: Maximum number of non-zero 1st derivatives   =     246
 End of G2Drv F.D. properties file   721 does not exist.
 End of G2Drv F.D. properties file   722 does not exist.
 End of G2Drv F.D. properties file   788 does not exist.
 Leave Link 1110 at Tue May  6 19:08:49 2025, MaxMem= 16106127360 cpu:           58547.6 elap:            1475.5
 (Enter /cm/shared/apps/Gaussian/g16-C01/g16/l1002.exe)
 Minotr:  Closed shell wavefunction.
          IDoAtm=111111111111111111111111111111111111111111111111
 NEqPCM:  Using equilibrium solvation (IEInf=0, Eps=  24.8520, EpsInf=   1.8526)
          Direct CPHF calculation.
          Differentiating once with respect to nuclear coordinates.
          Requested convergence is 1.0D-08 RMS, and 1.0D-07 maximum.
          Secondary convergence is 1.0D-12 RMS, and 1.0D-12 maximum.
          NewPWx=T KeepS1=F KeepF1=F KeepIn=T MapXYZ=F SortEE=F KeepMc=T.
        15075 words used for storage of precomputed grid.
 Two-electron integrals replicated using symmetry.
          MDV=   16106127360 using IRadAn=       1.
          Solving linear equations simultaneously, MaxMat=     360.
 FoF2E skips out because all densities are zero.
 CalDSu exits because no D1Ps are significant.
 FoFJK:  IHMeth= 1 ICntrl=       0 DoSepK=T KAlg= 0 I1Cent=           0 FoldK=F
 IRaf=         1 NMat=     144 IRICut=       1 DoRegI=T DoRafI=F ISym2E= 2 IDoP0=3 IntGTp=3.
          There are   147 degrees of freedom in the 1st order CPHF.  IDoFFX=6 NUNeed=     0.
    141 vectors produced by pass  0 Test12= 6.74D-14 1.00D-09 XBig12= 4.57D-01 9.34D-02.
 AX will form   141 AO Fock derivatives at one time.
    141 vectors produced by pass  1 Test12= 6.74D-14 1.00D-09 XBig12= 2.90D-02 3.10D-02.
    141 vectors produced by pass  2 Test12= 6.74D-14 1.00D-09 XBig12= 8.79D-04 3.45D-03.
    141 vectors produced by pass  3 Test12= 6.74D-14 1.00D-09 XBig12= 1.17D-05 3.16D-04.
    141 vectors produced by pass  4 Test12= 6.74D-14 1.00D-09 XBig12= 1.28D-07 3.17D-05.
    141 vectors produced by pass  5 Test12= 6.74D-14 1.00D-09 XBig12= 1.20D-09 2.57D-06.
    141 vectors produced by pass  6 Test12= 6.74D-14 1.00D-09 XBig12= 9.08D-12 2.01D-07.
     88 vectors produced by pass  7 Test12= 6.74D-14 1.00D-09 XBig12= 5.66D-14 1.34D-08.
 InvSVY:  IOpt=1 It=  1 EMax= 1.55D-15
 Solved reduced A of dimension  1075 with   147 vectors.
 End of Minotr F.D. properties file   721 does not exist.
 End of Minotr F.D. properties file   722 does not exist.
 End of Minotr F.D. properties file   788 does not exist.
 Leave Link 1002 at Tue May  6 22:07:07 2025, MaxMem= 16106127360 cpu:          421924.1 elap:           10698.2
 (Enter /cm/shared/apps/Gaussian/g16-C01/g16/l601.exe)
 Copying SCF densities to generalized density rwf, IOpCl= 0 IROHF=0.

 **********************************************************************

            Population analysis using the SCF Density.

 **********************************************************************

 Orbital symmetries:
       Occupied  (A) (A) (A) (A) (A) (A) (A) (A) (A) (A) (A) (A)
                 (A) (A) (A) (A) (A) (A) (A) (A) (A) (A) (A) (A)
                 (A) (A) (A) (A) (A) (A) (A) (A) (A) (A) (A) (A)
                 (A) (A) (A) (A) (A) (A) (A) (A) (A) (A) (A) (A)
                 (A) (A) (A) (A) (A) (A) (A) (A) (A) (A) (A) (A)
                 (A) (A) (A) (A) (A) (A) (A) (A) (A) (A) (A) (A)
                 (A) (A) (A) (A) (A) (A) (A) (A) (A) (A) (A) (A)
                 (A) (A) (A) (A) (A) (A) (A) (A) (A) (A) (A)
       Virtual   (A) (A) (A) (A) (A) (A) (A) (A) (A) (A) (A) (A)
                 (A) (A) (A) (A) (A) (A) (A) (A) (A) (A) (A) (A)
                 (A) (A) (A) (A) (A) (A) (A) (A) (A) (A) (A) (A)
                 (A) (A) (A) (A) (A) (A) (A) (A) (A) (A) (A) (A)
                 (A) (A) (A) (A) (A) (A) (A) (A) (A) (A) (A) (A)
                 (A) (A) (A) (A) (A) (A) (A) (A) (A) (A) (A) (A)
                 (A) (A) (A) (A) (A) (A) (A) (A) (A) (A) (A) (A)
                 (A) (A) (A) (A) (A) (A) (A) (A) (A) (A) (A) (A)
                 (A) (A) (A) (A) (A) (A) (A) (A) (A) (A) (A) (A)
                 (A) (A) (A) (A) (A) (A) (A) (A) (A) (A) (A) (A)
                 (A) (A) (A) (A) (A) (A) (A) (A) (A) (A) (A) (A)
                 (A) (A) (A) (A) (A) (A) (A) (A) (A) (A) (A) (A)
                 (A) (A) (A) (A) (A) (A) (A) (A) (A) (A) (A) (A)
                 (A) (A) (A) (A) (A) (A) (A) (A) (A) (A) (A) (A)
                 (A) (A) (A) (A) (A) (A) (A) (A) (A) (A) (A) (A)
                 (A) (A) (A) (A) (A) (A) (A) (A) (A) (A) (A) (A)
                 (A) (A) (A) (A) (A) (A) (A) (A) (A) (A) (A) (A)
                 (A) (A) (A) (A) (A) (A) (A) (A) (A) (A) (A) (A)
                 (A) (A) (A) (A) (A) (A) (A) (A) (A) (A) (A) (A)
                 (A) (A) (A) (A) (A) (A) (A) (A) (A) (A) (A) (A)
                 (A) (A) (A) (A) (A) (A) (A) (A) (A) (A) (A) (A)
                 (A) (A) (A) (A) (A) (A) (A) (A) (A) (A) (A) (A)
                 (A) (A) (A) (A) (A) (A) (A) (A) (A) (A) (A) (A)
                 (A) (A) (A) (A) (A) (A) (A) (A) (A) (A) (A) (A)
                 (A) (A) (A) (A) (A) (A) (A) (A) (A) (A) (A) (A)
                 (A) (A) (A) (A) (A) (A) (A) (A) (A) (A) (A) (A)
                 (A) (A) (A) (A) (A) (A) (A) (A) (A) (A) (A) (A)
                 (A) (A) (A) (A) (A) (A) (A) (A) (A) (A) (A) (A)
                 (A) (A) (A) (A) (A) (A) (A) (A) (A) (A) (A) (A)
                 (A) (A) (A) (A) (A) (A) (A) (A) (A) (A) (A) (A)
                 (A) (A) (A) (A) (A) (A) (A) (A) (A) (A) (A) (A)
                 (A) (A) (A) (A) (A) (A) (A) (A) (A) (A) (A) (A)
                 (A) (A) (A) (A) (A) (A) (A) (A) (A) (A) (A) (A)
                 (A) (A) (A) (A) (A) (A) (A) (A) (A) (A) (A) (A)
                 (A) (A) (A) (A) (A) (A) (A) (A) (A) (A) (A) (A)
                 (A) (A) (A) (A) (A) (A) (A) (A) (A) (A) (A) (A)
                 (A) (A) (A) (A) (A) (A) (A) (A) (A) (A) (A) (A)
                 (A) (A) (A) (A) (A) (A) (A) (A) (A) (A) (A) (A)
                 (A) (A) (A) (A) (A) (A) (A) (A) (A) (A) (A) (A)
                 (A) (A) (A) (A) (A) (A) (A) (A) (A) (A) (A) (A)
                 (A) (A) (A) (A) (A) (A) (A) (A) (A) (A) (A) (A)
                 (A) (A) (A) (A) (A) (A) (A) (A) (A) (A) (A) (A)
                 (A) (A) (A) (A) (A) (A) (A) (A) (A) (A) (A) (A)
                 (A) (A) (A) (A) (A) (A) (A) (A) (A) (A) (A) (A)
                 (A) (A) (A) (A) (A) (A) (A) (A) (A) (A) (A) (A)
                 (A) (A) (A) (A) (A) (A) (A) (A) (A) (A) (A) (A)
                 (A) (A) (A) (A) (A) (A) (A) (A) (A) (A) (A) (A)
                 (A) (A) (A) (A) (A) (A) (A) (A) (A) (A) (A) (A)
                 (A) (A) (A) (A) (A) (A) (A) (A) (A) (A) (A) (A)
                 (A) (A) (A) (A) (A) (A) (A) (A) (A) (A) (A) (A)
                 (A) (A) (A) (A) (A) (A) (A) (A) (A) (A) (A) (A)
                 (A) (A) (A) (A) (A) (A) (A) (A) (A) (A) (A) (A)
                 (A) (A) (A) (A) (A) (A) (A) (A) (A) (A) (A) (A)
                 (A) (A) (A) (A) (A) (A) (A) (A) (A) (A) (A) (A)
                 (A) (A) (A) (A) (A) (A) (A) (A) (A) (A) (A) (A)
                 (A) (A) (A) (A) (A) (A) (A) (A) (A) (A) (A) (A)
                 (A) (A) (A) (A) (A) (A) (A) (A) (A) (A) (A) (A)
                 (A) (A) (A) (A) (A) (A) (A) (A) (A) (A) (A) (A)
                 (A) (A) (A) (A) (A) (A) (A) (A) (A) (A) (A) (A)
                 (A)
 The electronic state is 1-A.
 Alpha  occ. eigenvalues --  -24.81318 -19.19863 -14.50121 -14.44301 -10.39992
 Alpha  occ. eigenvalues --  -10.38020 -10.35680 -10.34362 -10.33683 -10.30211
 Alpha  occ. eigenvalues --  -10.30085 -10.29627 -10.29479 -10.29460 -10.29454
 Alpha  occ. eigenvalues --  -10.29322 -10.29302 -10.29215 -10.29192 -10.29149
 Alpha  occ. eigenvalues --  -10.29096 -10.28859 -10.28569 -10.28551 -10.28347
 Alpha  occ. eigenvalues --  -10.28319 -10.27281  -1.32729  -1.12741  -1.06659
 Alpha  occ. eigenvalues --   -1.02985  -0.97256  -0.97197  -0.95984  -0.90981
 Alpha  occ. eigenvalues --   -0.88198  -0.87039  -0.85547  -0.84989  -0.84885
 Alpha  occ. eigenvalues --   -0.83785  -0.82381  -0.77116  -0.74471  -0.72486
 Alpha  occ. eigenvalues --   -0.72056  -0.70768  -0.70513  -0.68384  -0.67149
 Alpha  occ. eigenvalues --   -0.66679  -0.64001  -0.63373  -0.61305  -0.61136
 Alpha  occ. eigenvalues --   -0.60044  -0.58593  -0.57532  -0.56428  -0.55573
 Alpha  occ. eigenvalues --   -0.55261  -0.54728  -0.53775  -0.53501  -0.52934
 Alpha  occ. eigenvalues --   -0.52125  -0.51368  -0.50744  -0.50479  -0.50447
 Alpha  occ. eigenvalues --   -0.50340  -0.49452  -0.48787  -0.47626  -0.47098
 Alpha  occ. eigenvalues --   -0.47018  -0.46168  -0.45457  -0.44855  -0.44238
 Alpha  occ. eigenvalues --   -0.44105  -0.43828  -0.42614  -0.42163  -0.41524
 Alpha  occ. eigenvalues --   -0.40686  -0.37190  -0.35215  -0.34297  -0.34191
 Alpha  occ. eigenvalues --   -0.33441  -0.33338  -0.32704  -0.31755  -0.30151
 Alpha virt. eigenvalues --    0.01141   0.03159   0.03605   0.03690   0.03792
 Alpha virt. eigenvalues --    0.04028   0.04498   0.04588   0.04952   0.04993
 Alpha virt. eigenvalues --    0.05125   0.05376   0.05519   0.05575   0.05749
 Alpha virt. eigenvalues --    0.05921   0.06098   0.06526   0.06677   0.07049
 Alpha virt. eigenvalues --    0.07231   0.07490   0.07642   0.08448   0.08614
 Alpha virt. eigenvalues --    0.08642   0.08987   0.09232   0.09733   0.10003
 Alpha virt. eigenvalues --    0.10327   0.10615   0.10933   0.11170   0.11210
 Alpha virt. eigenvalues --    0.11385   0.11442   0.11653   0.12163   0.12231
 Alpha virt. eigenvalues --    0.12304   0.12361   0.12587   0.12929   0.12975
 Alpha virt. eigenvalues --    0.13233   0.13402   0.13434   0.13631   0.13953
 Alpha virt. eigenvalues --    0.14153   0.14390   0.14515   0.14605   0.14800
 Alpha virt. eigenvalues --    0.14968   0.15116   0.15299   0.15456   0.15688
 Alpha virt. eigenvalues --    0.15920   0.15991   0.16223   0.16400   0.16689
 Alpha virt. eigenvalues --    0.16925   0.17155   0.17281   0.17514   0.17774
 Alpha virt. eigenvalues --    0.17908   0.18415   0.18508   0.18812   0.19025
 Alpha virt. eigenvalues --    0.19193   0.19415   0.19555   0.19944   0.19965
 Alpha virt. eigenvalues --    0.20077   0.20471   0.20711   0.20828   0.21254
 Alpha virt. eigenvalues --    0.21581   0.21887   0.22025   0.22193   0.22543
 Alpha virt. eigenvalues --    0.22768   0.22933   0.23162   0.23199   0.23280
 Alpha virt. eigenvalues --    0.23634   0.23668   0.23866   0.24034   0.24340
 Alpha virt. eigenvalues --    0.24477   0.25045   0.25218   0.25520   0.25643
 Alpha virt. eigenvalues --    0.25901   0.26071   0.26152   0.26257   0.26415
 Alpha virt. eigenvalues --    0.26600   0.26740   0.26853   0.26958   0.26984
 Alpha virt. eigenvalues --    0.27173   0.27316   0.27595   0.27805   0.27987
 Alpha virt. eigenvalues --    0.28114   0.28219   0.28488   0.28545   0.28787
 Alpha virt. eigenvalues --    0.28817   0.29105   0.29144   0.29238   0.29520
 Alpha virt. eigenvalues --    0.29837   0.29931   0.30054   0.30297   0.30562
 Alpha virt. eigenvalues --    0.30673   0.30758   0.30805   0.31014   0.31248
 Alpha virt. eigenvalues --    0.31458   0.31842   0.32168   0.32269   0.32483
 Alpha virt. eigenvalues --    0.32685   0.32765   0.32819   0.33217   0.33360
 Alpha virt. eigenvalues --    0.33486   0.33834   0.34003   0.34134   0.34549
 Alpha virt. eigenvalues --    0.34672   0.34718   0.35064   0.35358   0.35482
 Alpha virt. eigenvalues --    0.35698   0.35920   0.36129   0.36371   0.36439
 Alpha virt. eigenvalues --    0.36865   0.37068   0.37345   0.37465   0.37610
 Alpha virt. eigenvalues --    0.37881   0.38117   0.38264   0.38479   0.38610
 Alpha virt. eigenvalues --    0.38716   0.38970   0.39205   0.39581   0.39702
 Alpha virt. eigenvalues --    0.39743   0.40204   0.40607   0.40765   0.40947
 Alpha virt. eigenvalues --    0.41016   0.41319   0.41484   0.41662   0.42084
 Alpha virt. eigenvalues --    0.42152   0.42327   0.42568   0.42876   0.42995
 Alpha virt. eigenvalues --    0.43233   0.43459   0.43848   0.43974   0.44174
 Alpha virt. eigenvalues --    0.44366   0.44579   0.44819   0.44955   0.45056
 Alpha virt. eigenvalues --    0.45299   0.45715   0.45887   0.45978   0.46417
 Alpha virt. eigenvalues --    0.46513   0.46711   0.46988   0.47068   0.47271
 Alpha virt. eigenvalues --    0.47652   0.47699   0.48005   0.48095   0.48226
 Alpha virt. eigenvalues --    0.48333   0.48575   0.48711   0.48905   0.48949
 Alpha virt. eigenvalues --    0.49200   0.49485   0.49527   0.49848   0.50001
 Alpha virt. eigenvalues --    0.50178   0.50483   0.50725   0.50880   0.51112
 Alpha virt. eigenvalues --    0.51363   0.51796   0.51970   0.52040   0.52383
 Alpha virt. eigenvalues --    0.52681   0.52898   0.53014   0.53117   0.53366
 Alpha virt. eigenvalues --    0.53426   0.53602   0.53635   0.54144   0.54171
 Alpha virt. eigenvalues --    0.54284   0.54534   0.54729   0.54808   0.54997
 Alpha virt. eigenvalues --    0.55208   0.55639   0.55901   0.55951   0.56130
 Alpha virt. eigenvalues --    0.56449   0.57007   0.57128   0.57528   0.57831
 Alpha virt. eigenvalues --    0.57998   0.58411   0.58465   0.58675   0.58834
 Alpha virt. eigenvalues --    0.59102   0.59363   0.59643   0.59751   0.60017
 Alpha virt. eigenvalues --    0.60462   0.60652   0.60931   0.61100   0.61399
 Alpha virt. eigenvalues --    0.61677   0.62312   0.62568   0.62766   0.63075
 Alpha virt. eigenvalues --    0.63521   0.63637   0.63984   0.64233   0.64440
 Alpha virt. eigenvalues --    0.64915   0.65375   0.65552   0.65775   0.66025
 Alpha virt. eigenvalues --    0.66553   0.66606   0.66950   0.67031   0.67601
 Alpha virt. eigenvalues --    0.68078   0.68569   0.68922   0.69139   0.69324
 Alpha virt. eigenvalues --    0.69627   0.69900   0.70322   0.70533   0.70806
 Alpha virt. eigenvalues --    0.71117   0.71396   0.71496   0.71947   0.72263
 Alpha virt. eigenvalues --    0.72609   0.72942   0.73085   0.73419   0.73718
 Alpha virt. eigenvalues --    0.74107   0.74770   0.74918   0.75210   0.75667
 Alpha virt. eigenvalues --    0.75956   0.76102   0.76693   0.76963   0.77468
 Alpha virt. eigenvalues --    0.77806   0.78114   0.78575   0.79304   0.79729
 Alpha virt. eigenvalues --    0.80137   0.80555   0.80679   0.80792   0.80876
 Alpha virt. eigenvalues --    0.81559   0.81738   0.82418   0.82719   0.83069
 Alpha virt. eigenvalues --    0.83399   0.83523   0.83558   0.84087   0.84627
 Alpha virt. eigenvalues --    0.85277   0.85883   0.85973   0.86394   0.87660
 Alpha virt. eigenvalues --    0.87917   0.88212   0.88838   0.89433   0.89912
 Alpha virt. eigenvalues --    0.90466   0.90895   0.91171   0.91897   0.92427
 Alpha virt. eigenvalues --    0.92644   0.92866   0.93311   0.94803   0.95325
 Alpha virt. eigenvalues --    0.95837   0.96187   0.96311   0.97800   0.97973
 Alpha virt. eigenvalues --    0.98568   0.99021   0.99300   1.00052   1.00367
 Alpha virt. eigenvalues --    1.00924   1.01340   1.01721   1.02038   1.02332
 Alpha virt. eigenvalues --    1.02550   1.02987   1.03192   1.04218   1.04412
 Alpha virt. eigenvalues --    1.05361   1.05429   1.05848   1.06149   1.06623
 Alpha virt. eigenvalues --    1.07212   1.07852   1.07939   1.08135   1.08351
 Alpha virt. eigenvalues --    1.09078   1.09301   1.09777   1.10093   1.10347
 Alpha virt. eigenvalues --    1.11026   1.12131   1.12423   1.12508   1.13054
 Alpha virt. eigenvalues --    1.13494   1.13725   1.14385   1.14525   1.14787
 Alpha virt. eigenvalues --    1.15628   1.16057   1.16522   1.17235   1.17403
 Alpha virt. eigenvalues --    1.17874   1.18987   1.19204   1.19567   1.19691
 Alpha virt. eigenvalues --    1.20493   1.20847   1.21856   1.22353   1.23030
 Alpha virt. eigenvalues --    1.23895   1.24157   1.24573   1.25267   1.26334
 Alpha virt. eigenvalues --    1.26852   1.26982   1.27203   1.28473   1.29071
 Alpha virt. eigenvalues --    1.29627   1.30022   1.32077   1.32617   1.33322
 Alpha virt. eigenvalues --    1.34774   1.35890   1.36929   1.37768   1.38399
 Alpha virt. eigenvalues --    1.38953   1.39930   1.40148   1.41149   1.41502
 Alpha virt. eigenvalues --    1.42318   1.44369   1.45922   1.46774   1.47134
 Alpha virt. eigenvalues --    1.48064   1.49930   1.52628   1.54417   1.55575
 Alpha virt. eigenvalues --    1.56447   1.57008   1.58650   1.59172   1.60031
 Alpha virt. eigenvalues --    1.60530   1.61781   1.64067   1.64604   1.64943
 Alpha virt. eigenvalues --    1.65745   1.66286   1.66990   1.67558   1.68195
 Alpha virt. eigenvalues --    1.68763   1.69460   1.69613   1.70353   1.70727
 Alpha virt. eigenvalues --    1.71123   1.71837   1.71968   1.72529   1.73968
 Alpha virt. eigenvalues --    1.74136   1.75336   1.75496   1.76482   1.77129
 Alpha virt. eigenvalues --    1.78575   1.78810   1.79223   1.79861   1.80825
 Alpha virt. eigenvalues --    1.81917   1.82365   1.82782   1.83231   1.83321
 Alpha virt. eigenvalues --    1.84276   1.85683   1.86610   1.87828   1.88762
 Alpha virt. eigenvalues --    1.89520   1.90520   1.91991   1.92327   1.92854
 Alpha virt. eigenvalues --    1.94030   1.94460   1.95513   1.96654   1.96927
 Alpha virt. eigenvalues --    1.98273   1.99060   1.99339   1.99503   2.00643
 Alpha virt. eigenvalues --    2.00779   2.01437   2.01609   2.02554   2.02710
 Alpha virt. eigenvalues --    2.03327   2.03774   2.03942   2.04375   2.04533
 Alpha virt. eigenvalues --    2.05307   2.05869   2.06212   2.06687   2.07889
 Alpha virt. eigenvalues --    2.08090   2.08416   2.09129   2.09787   2.10125
 Alpha virt. eigenvalues --    2.11162   2.11943   2.12990   2.13799   2.14452
 Alpha virt. eigenvalues --    2.15908   2.16111   2.16236   2.17120   2.18103
 Alpha virt. eigenvalues --    2.19526   2.19928   2.20484   2.21021   2.21826
 Alpha virt. eigenvalues --    2.22895   2.24594   2.25479   2.26737   2.27173
 Alpha virt. eigenvalues --    2.27678   2.28665   2.29357   2.30647   2.31197
 Alpha virt. eigenvalues --    2.32144   2.33154   2.33863   2.34902   2.36165
 Alpha virt. eigenvalues --    2.36571   2.37740   2.38919   2.39598   2.40281
 Alpha virt. eigenvalues --    2.40494   2.40960   2.41033   2.41701   2.42476
 Alpha virt. eigenvalues --    2.43069   2.44047   2.44432   2.45358   2.45751
 Alpha virt. eigenvalues --    2.46351   2.46639   2.47230   2.47326   2.47995
 Alpha virt. eigenvalues --    2.48658   2.49213   2.49927   2.50917   2.51051
 Alpha virt. eigenvalues --    2.53017   2.53849   2.54538   2.55788   2.55985
 Alpha virt. eigenvalues --    2.58060   2.58997   2.60002   2.60115   2.61674
 Alpha virt. eigenvalues --    2.62064   2.63101   2.63445   2.64536   2.65825
 Alpha virt. eigenvalues --    2.66651   2.67421   2.67857   2.68070   2.68740
 Alpha virt. eigenvalues --    2.69525   2.69847   2.71115   2.72808   2.73919
 Alpha virt. eigenvalues --    2.74725   2.75823   2.76110   2.76735   2.76943
 Alpha virt. eigenvalues --    2.77211   2.78005   2.78554   2.78698   2.79331
 Alpha virt. eigenvalues --    2.80834   2.81185   2.81875   2.82705   2.83417
 Alpha virt. eigenvalues --    2.84053   2.85276   2.86337   2.87761   2.89258
 Alpha virt. eigenvalues --    2.90168   2.90999   2.92659   2.93347   2.94293
 Alpha virt. eigenvalues --    2.94935   2.95391   2.96617   2.98566   2.99464
 Alpha virt. eigenvalues --    3.00081   3.01359   3.02261   3.03501   3.05076
 Alpha virt. eigenvalues --    3.06072   3.07054   3.11042   3.12050   3.13231
 Alpha virt. eigenvalues --    3.16067   3.17156   3.18351   3.18860   3.19816
 Alpha virt. eigenvalues --    3.22080   3.22956   3.23662   3.23765   3.25240
 Alpha virt. eigenvalues --    3.26020   3.26784   3.27464   3.27832   3.28336
 Alpha virt. eigenvalues --    3.29060   3.31083   3.34036   3.35886   3.37021
 Alpha virt. eigenvalues --    3.38631   3.40796   3.41874   3.43879   3.44566
 Alpha virt. eigenvalues --    3.44804   3.45749   3.47048   3.49004   3.49912
 Alpha virt. eigenvalues --    3.51031   3.52799   3.55153   3.57562   3.58469
 Alpha virt. eigenvalues --    3.60063   3.61265   3.61941   3.74398   3.79473
 Alpha virt. eigenvalues --    3.83468   3.92713   3.96577   4.00459
          Condensed to atoms (all electrons):
               1          2          3          4          5          6
     1  C   37.266647  -5.029916  -4.131623  -0.428698  -0.305687  -5.086592
     2  O   -5.029916  13.969377   0.552089  -0.045346   0.152331  -0.061928
     3  C   -4.131623   0.552089  30.846550   0.147518  -1.636084  -9.051384
     4  H   -0.428698  -0.045346   0.147518   3.697268  -1.222110  -1.273163
     5  F   -0.305687   0.152331  -1.636084  -1.222110  12.531338   0.326742
     6  C   -5.086592  -0.061928  -9.051384  -1.273163   0.326742  33.381113
     7  C    3.501588   0.008505  -0.888123  -0.304111   0.084002  -6.554325
     8  N   -1.475198   0.167695   2.089305   0.488786  -0.174114  -3.779684
     9  C   -1.891312   0.383012  -5.026413  -0.402692   0.525436   1.666175
    10  C   -0.074382   0.005986  -0.297042   0.013439  -0.019337  -0.531259
    11  C   -1.946998   1.868675   1.491181  -0.040480  -0.353240  -1.833686
    12  C   -0.679350  -0.098718  -0.561427   0.049171   0.199855  -0.428379
    13  C    0.395966  -0.022708  -0.665695  -0.051874   0.026080  -0.129598
    14  C    0.875014  -0.119715  -0.223123   0.078989  -0.037619  -1.060418
    15  H   -0.059039  -0.003055  -0.077182   0.019933   0.005965  -0.225111
    16  H    0.021470   0.001965   0.001936  -0.002296  -0.002839   0.026621
    17  H   -0.194063   0.042139   0.021933  -0.003911   0.000066  -0.016211
    18  H   -0.009277  -0.001870  -0.021041   0.001788   0.003032  -0.038619
    19  N   -1.173165  -2.119885  -1.092328  -0.203192   0.062426   0.047495
    20  H   -0.704623  -0.087196   0.201142   0.179436  -0.042679  -0.358767
    21  H   -0.626421   0.165330  -0.389839  -0.020487   0.108440   0.141693
    22  H    0.100050   0.037100   0.349532   0.022668   0.005512  -0.557044
    23  C   -2.903050   0.013142  -1.178951  -0.163316   0.060173  -1.030025
    24  C    0.065588   0.004588  -0.342560   0.096726   0.049719   0.060130
    25  C    0.438429   0.037068   0.446423   0.084675  -0.032453  -0.776147
    26  C    0.399147   0.012590  -0.760648  -0.452805   0.082611  -0.242240
    27  C   -0.020067  -0.019824   0.211667   0.098115  -0.068098   0.515782
    28  C    0.037250  -0.019860   0.226314  -0.081759  -0.024156   0.177042
    29  H    0.248506  -0.010436  -0.061329   0.063229  -0.007769   0.166951
    30  H    0.076677   0.007514  -0.256851  -0.067826  -0.003080   0.223946
    31  H   -0.008883  -0.000950   0.047109   0.010305  -0.003300   0.007518
    32  H   -0.040769   0.002498   0.070614  -0.034048  -0.001117  -0.040583
    33  C   -0.017505   0.002219  -0.105395  -0.103067   0.005582  -0.215498
    34  C   -8.077169  -0.840221  -5.570245  -0.621287  -0.056585   2.261084
    35  C   -0.212988   0.021319  -0.135180   0.094211  -0.030983   0.042381
    36  C   -1.672263   0.678659   0.942324   0.237629   0.029752   0.483013
    37  C   -4.670153   0.556239   0.647541   0.718876  -0.149622  -0.889054
    38  C    0.874326  -0.037716  -0.009245  -0.208539   0.080552   0.153376
    39  C    0.853635  -0.222707  -0.012655   0.003207   0.000445  -0.194036
    40  H   -0.681833  -0.020086   0.021640   0.071450  -0.007166   0.126687
    41  H   -0.376806   0.003900  -0.729352   0.109468   0.043249  -0.273345
    42  H    0.079710  -0.002219   0.049161  -0.019845  -0.000230   0.010388
    43  H    0.087428  -0.024381   0.025028  -0.007739   0.000981  -0.020246
    44  H    0.048176  -0.000945  -0.054050   0.008321  -0.002513   0.002031
    45  H    0.004427  -0.000102   0.002002  -0.008839  -0.000060  -0.022313
    46  H    0.001635   0.000147  -0.007089  -0.002904   0.000860  -0.013710
    47  H   -0.002646   0.000239  -0.008224  -0.007018   0.000227  -0.016567
    48  H   -0.106425  -0.114203  -0.344950  -0.125165   0.003070   0.011921
               7          8          9         10         11         12
     1  C    3.501588  -1.475198  -1.891312  -0.074382  -1.946998  -0.679350
     2  O    0.008505   0.167695   0.383012   0.005986   1.868675  -0.098718
     3  C   -0.888123   2.089305  -5.026413  -0.297042   1.491181  -0.561427
     4  H   -0.304111   0.488786  -0.402692   0.013439  -0.040480   0.049171
     5  F    0.084002  -0.174114   0.525436  -0.019337  -0.353240   0.199855
     6  C   -6.554325  -3.779684   1.666175  -0.531259  -1.833686  -0.428379
     7  C   24.502086  -1.981738  -2.133736  -0.021889  -0.084315  -0.573041
     8  N   -1.981738  18.846598  -8.241053  -0.463036   0.450995  -0.111606
     9  C   -2.133736  -8.241053  31.066357  -0.261754  -3.919132  -0.700799
    10  C   -0.021889  -0.463036  -0.261754   8.985208  -0.473543   1.239134
    11  C   -0.084315   0.450995  -3.919132  -0.473543  29.670742  -3.444012
    12  C   -0.573041  -0.111606  -0.700799   1.239134  -3.444012  12.015599
    13  C   -0.087462  -0.002991   0.505199  -1.015099   0.570071  -2.104858
    14  C    0.431401   1.330727  -3.549339  -1.105794  -1.811827  -1.012943
    15  H   -0.055383  -0.238946  -0.125665   0.212355  -0.185949   0.528508
    16  H    0.011458   0.010584  -0.017678  -0.325301   0.046095  -0.260604
    17  H    0.030606   0.105629  -0.161225  -0.148566  -0.171240   0.100826
    18  H   -0.007778  -0.031782   0.113580   0.465348  -0.093345   0.115453
    19  N   -0.169448   0.367721  -2.800354   0.309572  -9.761754   1.482492
    20  H   -0.183323   0.279708  -0.068801   0.051694   0.413526  -0.008732
    21  H   -0.183207  -0.185759   0.336313  -0.131212  -0.542661   0.068075
    22  H    1.046384  -0.074430  -0.569357  -0.001985   0.064330  -0.044887
    23  C   -7.918829   1.919122   1.183885   0.075313  -0.473382   0.681087
    24  C   -1.328850  -0.057374  -0.170235   0.001427   0.026184   0.003158
    25  C    0.749848  -0.163156  -0.486731  -0.011262   0.323736  -0.212794
    26  C   -0.841048  -0.252300  -0.311493  -0.028444  -0.110109  -0.229889
    27  C   -0.092795  -0.064585   0.105158   0.002726  -0.096747   0.112377
    28  C    0.400080   0.056327   0.053005   0.001426   0.043037   0.013379
    29  H   -0.506153   0.047837  -0.025280   0.001006   0.051877  -0.019761
    30  H    0.099101  -0.213803   0.120319  -0.016206  -0.024435  -0.119236
    31  H   -0.051855   0.001459  -0.009031   0.001273  -0.002283   0.013012
    32  H   -0.017554   0.001320   0.002048  -0.000015  -0.000733   0.001085
    33  C   -0.023947   0.015200   0.009214   0.000104   0.000107  -0.001507
    34  C   -0.172653   0.171824   0.864130   0.122455  -0.228871   0.168773
    35  C   -0.037079   0.004896  -0.015499  -0.024720  -0.079787   0.001303
    36  C   -0.422202  -0.107472   0.074737  -0.075917  -1.507329   0.060827
    37  C   -0.517451   0.386584  -0.252704  -0.208870  -1.589493   0.180116
    38  C    0.060868  -0.055316   0.064099   0.041414   0.130708  -0.020059
    39  C    0.115909   0.023966  -0.057181   0.032721   0.306928  -0.015018
    40  H   -0.049181  -0.028398   0.006976  -0.008788  -0.121141   0.010173
    41  H   -0.053165   0.185867  -0.164536  -0.009218  -0.486699   0.051255
    42  H    0.006216  -0.004969  -0.001209   0.007658   0.017391  -0.000863
    43  H    0.006006   0.003549  -0.005354   0.001836   0.014663  -0.000627
    44  H   -0.003016   0.000444  -0.001508  -0.000797  -0.002124  -0.000192
    45  H    0.002820   0.001673  -0.000777  -0.000044   0.001156  -0.001343
    46  H    0.011166  -0.000208   0.000332   0.000013   0.000091  -0.000190
    47  H   -0.010727   0.001324   0.000550   0.000008  -0.000343   0.000296
    48  H   -0.001728  -0.169903   0.000655  -0.010594  -0.170437  -0.006507
              13         14         15         16         17         18
     1  C    0.395966   0.875014  -0.059039   0.021470  -0.194063  -0.009277
     2  O   -0.022708  -0.119715  -0.003055   0.001965   0.042139  -0.001870
     3  C   -0.665695  -0.223123  -0.077182   0.001936   0.021933  -0.021041
     4  H   -0.051874   0.078989   0.019933  -0.002296  -0.003911   0.001788
     5  F    0.026080  -0.037619   0.005965  -0.002839   0.000066   0.003032
     6  C   -0.129598  -1.060418  -0.225111   0.026621  -0.016211  -0.038619
     7  C   -0.087462   0.431401  -0.055383   0.011458   0.030606  -0.007778
     8  N   -0.002991   1.330727  -0.238946   0.010584   0.105629  -0.031782
     9  C    0.505199  -3.549339  -0.125665  -0.017678  -0.161225   0.113580
    10  C   -1.015099  -1.105794   0.212355  -0.325301  -0.148566   0.465348
    11  C    0.570071  -1.811827  -0.185949   0.046095  -0.171240  -0.093345
    12  C   -2.104858  -1.012943   0.528508  -0.260604   0.100826   0.115453
    13  C    9.231472   0.491076  -0.208575   0.519852   0.168593  -0.289293
    14  C    0.491076  11.654150   0.020586   0.235398   0.491196  -0.181743
    15  H   -0.208575   0.020586   0.645090  -0.132612  -0.006569   0.027424
    16  H    0.519852   0.235398  -0.132612   0.630483   0.031478  -0.106994
    17  H    0.168593   0.491196  -0.006569   0.031478   0.716929  -0.127573
    18  H   -0.289293  -0.181743   0.027424  -0.106994  -0.127573   0.633611
    19  N   -0.873137   0.333943   0.163883  -0.090318  -0.390339   0.085717
    20  H    0.027649   0.104453   0.005202   0.000053   0.012026   0.000828
    21  H   -0.054873   0.000682   0.006341  -0.002956  -0.040009  -0.000255
    22  H   -0.027484   0.046674   0.003175  -0.000088   0.003241  -0.000298
    23  C   -0.027723  -0.246017   0.061972  -0.012744  -0.015932   0.007837
    24  C   -0.000242  -0.002183  -0.002782  -0.000233  -0.000251  -0.000070
    25  C   -0.031873   0.069661  -0.007493   0.002122   0.004748  -0.001493
    26  C    0.013936   0.005772  -0.046263   0.001991  -0.000906  -0.002229
    27  C    0.028520  -0.004676   0.013814  -0.000101   0.000516   0.000326
    28  C    0.007743  -0.004105  -0.001558  -0.000028   0.000049   0.000083
    29  H   -0.004025   0.019076   0.000058   0.000193   0.002009  -0.000099
    30  H   -0.001381  -0.007276  -0.026455   0.001802  -0.000210  -0.001144
    31  H    0.002690  -0.000127   0.004341  -0.000290  -0.000064   0.000106
    32  H    0.000568  -0.001860  -0.000406  -0.000008  -0.000133   0.000005
    33  C   -0.000110  -0.000425  -0.001379   0.000047   0.000090  -0.000011
    34  C    0.022535  -0.800956   0.017880  -0.005398  -0.093991   0.008518
    35  C   -0.000630  -0.000799  -0.000655   0.000055   0.002874  -0.000555
    36  C    0.020134   0.175822  -0.000959   0.000415   0.016027  -0.000612
    37  C   -0.055800   0.361183   0.011259  -0.004399   0.016002   0.001205
    38  C    0.004207  -0.051845  -0.000518   0.000120  -0.023164   0.001142
    39  C   -0.003198  -0.004421   0.000369  -0.000099  -0.009287   0.000368
    40  H    0.001521  -0.004419  -0.000010  -0.000096  -0.006589   0.000232
    41  H   -0.015398   0.311899   0.005273  -0.002256   0.032015   0.006924
    42  H    0.001183  -0.010314   0.000022   0.000050  -0.002873   0.000023
    43  H   -0.000088   0.001005   0.000013  -0.000001   0.000569  -0.000009
    44  H    0.000158   0.001886  -0.000047   0.000019   0.000135  -0.000055
    45  H   -0.000314   0.000126  -0.000327   0.000019   0.000025  -0.000006
    46  H   -0.000074   0.000094   0.000008   0.000001   0.000013   0.000001
    47  H    0.000092  -0.000103  -0.000139   0.000004   0.000000  -0.000002
    48  H    0.013396  -0.007684  -0.009659   0.001066  -0.002943  -0.000715
              19         20         21         22         23         24
     1  C   -1.173165  -0.704623  -0.626421   0.100050  -2.903050   0.065588
     2  O   -2.119885  -0.087196   0.165330   0.037100   0.013142   0.004588
     3  C   -1.092328   0.201142  -0.389839   0.349532  -1.178951  -0.342560
     4  H   -0.203192   0.179436  -0.020487   0.022668  -0.163316   0.096726
     5  F    0.062426  -0.042679   0.108440   0.005512   0.060173   0.049719
     6  C    0.047495  -0.358767   0.141693  -0.557044  -1.030025   0.060130
     7  C   -0.169448  -0.183323  -0.183207   1.046384  -7.918829  -1.328850
     8  N    0.367721   0.279708  -0.185759  -0.074430   1.919122  -0.057374
     9  C   -2.800354  -0.068801   0.336313  -0.569357   1.183885  -0.170235
    10  C    0.309572   0.051694  -0.131212  -0.001985   0.075313   0.001427
    11  C   -9.761754   0.413526  -0.542661   0.064330  -0.473382   0.026184
    12  C    1.482492  -0.008732   0.068075  -0.044887   0.681087   0.003158
    13  C   -0.873137   0.027649  -0.054873  -0.027484  -0.027723  -0.000242
    14  C    0.333943   0.104453   0.000682   0.046674  -0.246017  -0.002183
    15  H    0.163883   0.005202   0.006341   0.003175   0.061972  -0.002782
    16  H   -0.090318   0.000053  -0.002956  -0.000088  -0.012744  -0.000233
    17  H   -0.390339   0.012026  -0.040009   0.003241  -0.015932  -0.000251
    18  H    0.085717   0.000828  -0.000255  -0.000298   0.007837  -0.000070
    19  N   24.208063  -0.093691   0.351485   0.028694   0.451585   0.037320
    20  H   -0.093691   1.532649  -0.370747   0.034001   0.081400  -0.004929
    21  H    0.351485  -0.370747   1.580386  -0.015986   0.123229  -0.003347
    22  H    0.028694   0.034001  -0.015986   1.465964   0.162307  -0.081739
    23  C    0.451585   0.081400   0.123229   0.162307  27.541940  -4.307873
    24  C    0.037320  -0.004929  -0.003347  -0.081739  -4.307873  18.232886
    25  C   -0.055510  -0.033685  -0.028592  -0.007280  -6.194078   2.838657
    26  C    0.072809  -0.058585  -0.008348  -0.470063  -5.785098   2.209294
    27  C   -0.027686   0.015800   0.005283   0.163774   2.786137  -3.118991
    28  C   -0.045608  -0.005449   0.003266   0.023248   2.594296  -3.577060
    29  H    0.025817   0.011523  -0.010673  -0.021786  -0.427952   0.231050
    30  H   -0.008658  -0.012140  -0.005103  -0.081383  -0.779378   0.110187
    31  H    0.001134   0.000482   0.000716   0.015079   0.140606  -0.026531
    32  H   -0.001127  -0.003090   0.001304  -0.000333   0.031284  -0.352031
    33  C   -0.000649  -0.001478  -0.000041  -0.008761  -0.294924  -2.253267
    34  C   -3.308083  -0.472960   0.196397  -0.146879   0.440090   0.040884
    35  C    0.068351   0.023148   0.030568  -0.001705   0.024308  -0.002592
    36  C    1.001123   0.083364   0.123250   0.008222   0.370853  -0.061675
    37  C    0.952326   0.163689   0.507700   0.009392   0.413487  -0.028949
    38  C   -0.108947  -0.039598  -0.059023  -0.000243  -0.045878   0.014036
    39  C   -0.402490  -0.015381  -0.095710   0.002971  -0.108726   0.009214
    40  H    0.132865   0.031594   0.010696   0.003688   0.038690  -0.009170
    41  H    0.011219   0.092524   0.072749  -0.005414   0.044239  -0.006030
    42  H   -0.006176  -0.003740  -0.008218   0.000197  -0.003580   0.001090
    43  H   -0.022119  -0.001461  -0.009028  -0.000010  -0.003197   0.001658
    44  H   -0.005857   0.003495   0.000674  -0.000232   0.001700  -0.000040
    45  H   -0.000075   0.000123  -0.000166  -0.000740  -0.005148  -0.160420
    46  H   -0.000152   0.000190  -0.000093   0.000550   0.030705  -0.011558
    47  H    0.000068  -0.000288   0.000053  -0.002500  -0.033129  -0.294784
    48  H    0.004694  -0.016973   0.015134  -0.540242  -0.268203   0.031031
              25         26         27         28         29         30
     1  C    0.438429   0.399147  -0.020067   0.037250   0.248506   0.076677
     2  O    0.037068   0.012590  -0.019824  -0.019860  -0.010436   0.007514
     3  C    0.446423  -0.760648   0.211667   0.226314  -0.061329  -0.256851
     4  H    0.084675  -0.452805   0.098115  -0.081759   0.063229  -0.067826
     5  F   -0.032453   0.082611  -0.068098  -0.024156  -0.007769  -0.003080
     6  C   -0.776147  -0.242240   0.515782   0.177042   0.166951   0.223946
     7  C    0.749848  -0.841048  -0.092795   0.400080  -0.506153   0.099101
     8  N   -0.163156  -0.252300  -0.064585   0.056327   0.047837  -0.213803
     9  C   -0.486731  -0.311493   0.105158   0.053005  -0.025280   0.120319
    10  C   -0.011262  -0.028444   0.002726   0.001426   0.001006  -0.016206
    11  C    0.323736  -0.110109  -0.096747   0.043037   0.051877  -0.024435
    12  C   -0.212794  -0.229889   0.112377   0.013379  -0.019761  -0.119236
    13  C   -0.031873   0.013936   0.028520   0.007743  -0.004025  -0.001381
    14  C    0.069661   0.005772  -0.004676  -0.004105   0.019076  -0.007276
    15  H   -0.007493  -0.046263   0.013814  -0.001558   0.000058  -0.026455
    16  H    0.002122   0.001991  -0.000101  -0.000028   0.000193   0.001802
    17  H    0.004748  -0.000906   0.000516   0.000049   0.002009  -0.000210
    18  H   -0.001493  -0.002229   0.000326   0.000083  -0.000099  -0.001144
    19  N   -0.055510   0.072809  -0.027686  -0.045608   0.025817  -0.008658
    20  H   -0.033685  -0.058585   0.015800  -0.005449   0.011523  -0.012140
    21  H   -0.028592  -0.008348   0.005283   0.003266  -0.010673  -0.005103
    22  H   -0.007280  -0.470063   0.163774   0.023248  -0.021786  -0.081383
    23  C   -6.194078  -5.785098   2.786137   2.594296  -0.427952  -0.779378
    24  C    2.838657   2.209294  -3.118991  -3.577060   0.231050   0.110187
    25  C   13.786637   0.927139  -1.230053  -4.274605   0.759161   0.051554
    26  C    0.927139  16.472426  -5.070967  -1.086198   0.070391   1.136341
    27  C   -1.230053  -5.070967  11.160589   1.070481  -0.024966  -0.554314
    28  C   -4.274605  -1.086198   1.070481  11.268207  -0.523074  -0.026771
    29  H    0.759161   0.070391  -0.024966  -0.523074   1.052275   0.000254
    30  H    0.051554   1.136341  -0.554314  -0.026771   0.000254   0.992561
    31  H    0.063092  -0.637394   0.689710  -0.011673   0.005375  -0.142454
    32  H   -0.322917   0.101937  -0.001533   0.594351  -0.140800   0.008362
    33  C    0.077458   0.414956  -0.550956  -1.012728  -0.060268   0.014065
    34  C    0.186823   0.113435  -0.083539  -0.132348  -0.140885   0.039796
    35  C   -0.020763  -0.001751   0.000965   0.011582  -0.004028  -0.000139
    36  C   -0.265731  -0.066391   0.045273   0.090064  -0.070263  -0.015845
    37  C   -0.159474  -0.027759   0.040344   0.025578  -0.009076  -0.020368
    38  C    0.040766   0.011555  -0.004735  -0.013887   0.004547   0.002063
    39  C    0.041513   0.002891  -0.006634  -0.017009   0.007818   0.001460
    40  H   -0.049845  -0.004122   0.005204   0.021232  -0.051859  -0.001313
    41  H   -0.026152  -0.007743   0.001620   0.007784  -0.002858   0.000594
    42  H    0.002879   0.000970  -0.000291  -0.000877   0.000340   0.000166
    43  H    0.002208   0.000095  -0.000598  -0.002344   0.006048   0.000037
    44  H   -0.001229   0.000064  -0.000054   0.000965  -0.001016   0.000057
    45  H   -0.004410   0.035868   0.015312  -0.037091   0.000049   0.003254
    46  H    0.009505  -0.002613  -0.032670  -0.062381  -0.002742  -0.000859
    47  H    0.025777   0.074461  -0.024734  -0.052380  -0.001287   0.007319
    48  H   -0.142742   0.491885  -0.098126   0.061559  -0.042853   0.074903
              31         32         33         34         35         36
     1  C   -0.008883  -0.040769  -0.017505  -8.077169  -0.212988  -1.672263
     2  O   -0.000950   0.002498   0.002219  -0.840221   0.021319   0.678659
     3  C    0.047109   0.070614  -0.105395  -5.570245  -0.135180   0.942324
     4  H    0.010305  -0.034048  -0.103067  -0.621287   0.094211   0.237629
     5  F   -0.003300  -0.001117   0.005582  -0.056585  -0.030983   0.029752
     6  C    0.007518  -0.040583  -0.215498   2.261084   0.042381   0.483013
     7  C   -0.051855  -0.017554  -0.023947  -0.172653  -0.037079  -0.422202
     8  N    0.001459   0.001320   0.015200   0.171824   0.004896  -0.107472
     9  C   -0.009031   0.002048   0.009214   0.864130  -0.015499   0.074737
    10  C    0.001273  -0.000015   0.000104   0.122455  -0.024720  -0.075917
    11  C   -0.002283  -0.000733   0.000107  -0.228871  -0.079787  -1.507329
    12  C    0.013012   0.001085  -0.001507   0.168773   0.001303   0.060827
    13  C    0.002690   0.000568  -0.000110   0.022535  -0.000630   0.020134
    14  C   -0.000127  -0.001860  -0.000425  -0.800956  -0.000799   0.175822
    15  H    0.004341  -0.000406  -0.001379   0.017880  -0.000655  -0.000959
    16  H   -0.000290  -0.000008   0.000047  -0.005398   0.000055   0.000415
    17  H   -0.000064  -0.000133   0.000090  -0.093991   0.002874   0.016027
    18  H    0.000106   0.000005  -0.000011   0.008518  -0.000555  -0.000612
    19  N    0.001134  -0.001127  -0.000649  -3.308083   0.068351   1.001123
    20  H    0.000482  -0.003090  -0.001478  -0.472960   0.023148   0.083364
    21  H    0.000716   0.001304  -0.000041   0.196397   0.030568   0.123250
    22  H    0.015079  -0.000333  -0.008761  -0.146879  -0.001705   0.008222
    23  C    0.140606   0.031284  -0.294924   0.440090   0.024308   0.370853
    24  C   -0.026531  -0.352031  -2.253267   0.040884  -0.002592  -0.061675
    25  C    0.063092  -0.322917   0.077458   0.186823  -0.020763  -0.265731
    26  C   -0.637394   0.101937   0.414956   0.113435  -0.001751  -0.066391
    27  C    0.689710  -0.001533  -0.550956  -0.083539   0.000965   0.045273
    28  C   -0.011673   0.594351  -1.012728  -0.132348   0.011582   0.090064
    29  H    0.005375  -0.140800  -0.060268  -0.140885  -0.004028  -0.070263
    30  H   -0.142454   0.008362   0.014065   0.039796  -0.000139  -0.015845
    31  H    0.773925  -0.003129  -0.195398  -0.006621   0.000176   0.003311
    32  H   -0.003129   0.753814  -0.102144   0.002496   0.002760   0.014259
    33  C   -0.195398  -0.102144   9.631648   0.015668  -0.000413  -0.007808
    34  C   -0.006621   0.002496   0.015668  39.642899  -2.698183  -9.255420
    35  C    0.000176   0.002760  -0.000413  -2.698183   7.815210   1.813056
    36  C    0.003311   0.014259  -0.007808  -9.255420   1.813056  14.642470
    37  C    0.004732   0.005022  -0.006408  -7.697070   1.995669   2.485658
    38  C   -0.000470  -0.001847   0.001163   2.418192  -1.461697  -1.541713
    39  C   -0.000662  -0.003728   0.001207   2.516414  -1.308736  -3.123648
    40  H    0.000259   0.008996  -0.001056  -1.038144   0.333919   1.039024
    41  H    0.000008   0.000580  -0.001952  -1.322559   0.351112   0.665847
    42  H   -0.000037  -0.000063   0.000154   0.372986  -0.531357  -0.266136
    43  H   -0.000044  -0.001769   0.000273   0.270080  -0.464446  -0.514697
    44  H   -0.000002   0.000294  -0.000008  -0.359539   0.526395   0.295721
    45  H   -0.027431  -0.015527   0.480576  -0.002653  -0.000080  -0.000548
    46  H   -0.002089  -0.022999   0.340967   0.001966  -0.000423  -0.002249
    47  H   -0.032304  -0.012730   0.615312   0.001812   0.000014  -0.000226
    48  H   -0.010352   0.012672   0.011794   0.548828  -0.006723  -0.100017
              37         38         39         40         41         42
     1  C   -4.670153   0.874326   0.853635  -0.681833  -0.376806   0.079710
     2  O    0.556239  -0.037716  -0.222707  -0.020086   0.003900  -0.002219
     3  C    0.647541  -0.009245  -0.012655   0.021640  -0.729352   0.049161
     4  H    0.718876  -0.208539   0.003207   0.071450   0.109468  -0.019845
     5  F   -0.149622   0.080552   0.000445  -0.007166   0.043249  -0.000230
     6  C   -0.889054   0.153376  -0.194036   0.126687  -0.273345   0.010388
     7  C   -0.517451   0.060868   0.115909  -0.049181  -0.053165   0.006216
     8  N    0.386584  -0.055316   0.023966  -0.028398   0.185867  -0.004969
     9  C   -0.252704   0.064099  -0.057181   0.006976  -0.164536  -0.001209
    10  C   -0.208870   0.041414   0.032721  -0.008788  -0.009218   0.007658
    11  C   -1.589493   0.130708   0.306928  -0.121141  -0.486699   0.017391
    12  C    0.180116  -0.020059  -0.015018   0.010173   0.051255  -0.000863
    13  C   -0.055800   0.004207  -0.003198   0.001521  -0.015398   0.001183
    14  C    0.361183  -0.051845  -0.004421  -0.004419   0.311899  -0.010314
    15  H    0.011259  -0.000518   0.000369  -0.000010   0.005273   0.000022
    16  H   -0.004399   0.000120  -0.000099  -0.000096  -0.002256   0.000050
    17  H    0.016002  -0.023164  -0.009287  -0.006589   0.032015  -0.002873
    18  H    0.001205   0.001142   0.000368   0.000232   0.006924   0.000023
    19  N    0.952326  -0.108947  -0.402490   0.132865   0.011219  -0.006176
    20  H    0.163689  -0.039598  -0.015381   0.031594   0.092524  -0.003740
    21  H    0.507700  -0.059023  -0.095710   0.010696   0.072749  -0.008218
    22  H    0.009392  -0.000243   0.002971   0.003688  -0.005414   0.000197
    23  C    0.413487  -0.045878  -0.108726   0.038690   0.044239  -0.003580
    24  C   -0.028949   0.014036   0.009214  -0.009170  -0.006030   0.001090
    25  C   -0.159474   0.040766   0.041513  -0.049845  -0.026152   0.002879
    26  C   -0.027759   0.011555   0.002891  -0.004122  -0.007743   0.000970
    27  C    0.040344  -0.004735  -0.006634   0.005204   0.001620  -0.000291
    28  C    0.025578  -0.013887  -0.017009   0.021232   0.007784  -0.000877
    29  H   -0.009076   0.004547   0.007818  -0.051859  -0.002858   0.000340
    30  H   -0.020368   0.002063   0.001460  -0.001313   0.000594   0.000166
    31  H    0.004732  -0.000470  -0.000662   0.000259   0.000008  -0.000037
    32  H    0.005022  -0.001847  -0.003728   0.008996   0.000580  -0.000063
    33  C   -0.006408   0.001163   0.001207  -0.001056  -0.001952   0.000154
    34  C   -7.697070   2.418192   2.516414  -1.038144  -1.322559   0.372986
    35  C    1.995669  -1.461697  -1.308736   0.333919   0.351112  -0.531357
    36  C    2.485658  -1.541713  -3.123648   1.039024   0.665847  -0.266136
    37  C   16.564594  -3.567933  -1.640214   0.522268   1.317388  -0.609519
    38  C   -3.567933   9.192503   1.458841  -0.285817  -0.699601   0.877978
    39  C   -1.640214   1.458841   8.774976  -0.587805  -0.318965   0.323473
    40  H    0.522268  -0.285817  -0.587805   1.127165   0.078861  -0.028713
    41  H    1.317388  -0.699601  -0.318965   0.078861   1.924993  -0.244328
    42  H   -0.609519   0.877978   0.323473  -0.028713  -0.244328   0.738890
    43  H   -0.187239   0.299228   0.744747  -0.200450  -0.025857   0.043410
    44  H    0.302594  -0.366049  -0.396298   0.040882   0.050599  -0.149771
    45  H   -0.000468   0.000133   0.000237   0.000009  -0.000135   0.000021
    46  H   -0.001435   0.000416   0.000493  -0.000881  -0.000293   0.000022
    47  H   -0.000232   0.000085  -0.000029  -0.000037  -0.000111   0.000015
    48  H   -0.085854   0.014026   0.016593   0.003354  -0.006664   0.001187
              43         44         45         46         47         48
     1  C    0.087428   0.048176   0.004427   0.001635  -0.002646  -0.106425
     2  O   -0.024381  -0.000945  -0.000102   0.000147   0.000239  -0.114203
     3  C    0.025028  -0.054050   0.002002  -0.007089  -0.008224  -0.344950
     4  H   -0.007739   0.008321  -0.008839  -0.002904  -0.007018  -0.125165
     5  F    0.000981  -0.002513  -0.000060   0.000860   0.000227   0.003070
     6  C   -0.020246   0.002031  -0.022313  -0.013710  -0.016567   0.011921
     7  C    0.006006  -0.003016   0.002820   0.011166  -0.010727  -0.001728
     8  N    0.003549   0.000444   0.001673  -0.000208   0.001324  -0.169903
     9  C   -0.005354  -0.001508  -0.000777   0.000332   0.000550   0.000655
    10  C    0.001836  -0.000797  -0.000044   0.000013   0.000008  -0.010594
    11  C    0.014663  -0.002124   0.001156   0.000091  -0.000343  -0.170437
    12  C   -0.000627  -0.000192  -0.001343  -0.000190   0.000296  -0.006507
    13  C   -0.000088   0.000158  -0.000314  -0.000074   0.000092   0.013396
    14  C    0.001005   0.001886   0.000126   0.000094  -0.000103  -0.007684
    15  H    0.000013  -0.000047  -0.000327   0.000008  -0.000139  -0.009659
    16  H   -0.000001   0.000019   0.000019   0.000001   0.000004   0.001066
    17  H    0.000569   0.000135   0.000025   0.000013   0.000000  -0.002943
    18  H   -0.000009  -0.000055  -0.000006   0.000001  -0.000002  -0.000715
    19  N   -0.022119  -0.005857  -0.000075  -0.000152   0.000068   0.004694
    20  H   -0.001461   0.003495   0.000123   0.000190  -0.000288  -0.016973
    21  H   -0.009028   0.000674  -0.000166  -0.000093   0.000053   0.015134
    22  H   -0.000010  -0.000232  -0.000740   0.000550  -0.002500  -0.540242
    23  C   -0.003197   0.001700  -0.005148   0.030705  -0.033129  -0.268203
    24  C    0.001658  -0.000040  -0.160420  -0.011558  -0.294784   0.031031
    25  C    0.002208  -0.001229  -0.004410   0.009505   0.025777  -0.142742
    26  C    0.000095   0.000064   0.035868  -0.002613   0.074461   0.491885
    27  C   -0.000598  -0.000054   0.015312  -0.032670  -0.024734  -0.098126
    28  C   -0.002344   0.000965  -0.037091  -0.062381  -0.052380   0.061559
    29  H    0.006048  -0.001016   0.000049  -0.002742  -0.001287  -0.042853
    30  H    0.000037   0.000057   0.003254  -0.000859   0.007319   0.074903
    31  H   -0.000044  -0.000002  -0.027431  -0.002089  -0.032304  -0.010352
    32  H   -0.001769   0.000294  -0.015527  -0.022999  -0.012730   0.012672
    33  C    0.000273  -0.000008   0.480576   0.340967   0.615312   0.011794
    34  C    0.270080  -0.359539  -0.002653   0.001966   0.001812   0.548828
    35  C   -0.464446   0.526395  -0.000080  -0.000423   0.000014  -0.006723
    36  C   -0.514697   0.295721  -0.000548  -0.002249  -0.000226  -0.100017
    37  C   -0.187239   0.302594  -0.000468  -0.001435  -0.000232  -0.085854
    38  C    0.299228  -0.366049   0.000133   0.000416   0.000085   0.014026
    39  C    0.744747  -0.396298   0.000237   0.000493  -0.000029   0.016593
    40  H   -0.200450   0.040882   0.000009  -0.000881  -0.000037   0.003354
    41  H   -0.025857   0.050599  -0.000135  -0.000293  -0.000111  -0.006664
    42  H    0.043410  -0.149771   0.000021   0.000022   0.000015   0.001187
    43  H    0.754485  -0.136105   0.000011   0.000196   0.000010   0.002440
    44  H   -0.136105   0.578197  -0.000008  -0.000058   0.000005   0.000122
    45  H    0.000011  -0.000008   0.395261  -0.008043  -0.009906  -0.000026
    46  H    0.000196  -0.000058  -0.008043   0.454594  -0.034600  -0.001357
    47  H    0.000010   0.000005  -0.009906  -0.034600   0.449961   0.003387
    48  H    0.002440   0.000122  -0.000026  -0.001357   0.003387   1.416435
 Mulliken charges:
               1
     1  C    3.231226
     2  O   -1.790342
     3  C    1.247019
     4  H    0.607307
     5  F   -1.207602
     6  C    0.887843
     7  C    0.208067
     8  N   -2.081320
     9  C    0.289667
    10  C   -0.307042
    11  C    0.064601
    12  C   -0.438617
    13  C   -0.378137
    14  C   -0.791080
    15  H    0.663263
    16  H    0.422045
    17  H    0.616317
    18  H    0.443317
    19  N   -0.440053
    20  H    0.238618
    21  H   -0.057010
    22  H    0.064114
    23  C   -1.052256
    24  C   -1.859060
    25  C   -0.429406
    26  C   -0.147157
    27  C    0.108246
    28  C    0.224599
    29  H    0.395847
    30  H    0.414294
    31  H    0.386958
    32  H    0.506727
    33  C   -0.670700
    34  C   -1.313702
    35  C   -0.122364
    36  C   -0.321716
    37  C    0.190100
    38  C   -1.142505
    39  C   -0.695760
    40  H    0.549535
    41  H    0.409469
    42  H    0.359752
    43  H    0.361808
    44  H    0.618577
    45  H    0.363899
    46  H    0.357703
    47  H    0.364024
    48  H    0.650891
 Sum of Mulliken charges =  -0.00000
 Mulliken charges with hydrogens summed into heavy atoms:
               1
     1  C    3.231226
     2  O   -1.790342
     3  C    1.854326
     5  F   -1.207602
     6  C    0.887843
     7  C    0.923072
     8  N   -2.081320
     9  C    0.289667
    10  C    0.136275
    11  C    0.064601
    12  C    0.224646
    13  C    0.043909
    14  C   -0.174763
    19  N   -0.258445
    23  C   -1.052256
    24  C   -1.859060
    25  C   -0.033560
    26  C    0.267138
    27  C    0.495203
    28  C    0.731326
    33  C    0.414925
    34  C   -1.313702
    35  C    0.496214
    36  C    0.227818
    37  C    0.599568
    38  C   -0.782753
    39  C   -0.333953
 APT charges:
               1
     1  C    1.953682
     2  O   -1.025182
     3  C    0.858312
     4  H    0.529953
     5  F   -0.255028
     6  C    0.118454
     7  C    0.052864
     8  N   -0.801823
     9  C   -1.603067
    10  C    0.049417
    11  C   -1.040084
    12  C   -0.357572
    13  C   -0.366859
    14  C   -1.101902
    15  H    0.583143
    16  H    1.475120
    17  H    0.751522
    18  H    1.609245
    19  N   -2.137223
    20  H    0.781266
    21  H    1.012391
    22  H    0.752993
    23  C   -2.360325
    24  C   -1.549406
    25  C   -1.266547
    26  C   -0.501923
    27  C   -0.905681
    28  C    0.439755
    29  H    0.144124
    30  H    0.132796
    31  H    1.237300
    32  H    1.481749
    33  C   -1.226898
    34  C   -1.900936
    35  C    0.035920
    36  C   -0.419238
    37  C   -0.767328
    38  C   -1.066954
    39  C   -0.814606
    40  H    0.152500
    41  H   -0.257589
    42  H    1.020856
    43  H    1.192496
    44  H    1.754914
    45  H    0.537734
    46  H    0.782010
    47  H    1.408620
    48  H    0.877038
 Sum of APT charges =  -0.00000
 APT charges with hydrogens summed into heavy atoms:
               1
     1  C    1.953682
     2  O   -1.025182
     3  C    1.388265
     5  F   -0.255028
     6  C    0.118454
     7  C    1.682895
     8  N   -0.801823
     9  C   -1.603067
    10  C    1.658662
    11  C   -1.040084
    12  C    0.225571
    13  C    1.108261
    14  C   -0.350380
    19  N   -0.343567
    23  C   -2.360325
    24  C   -1.549406
    25  C   -1.122423
    26  C   -0.369126
    27  C    0.331619
    28  C    1.921504
    33  C    1.501466
    34  C   -1.900936
    35  C    1.790834
    36  C   -0.266738
    37  C   -1.024917
    38  C   -0.046098
    39  C    0.377890
 Electronic spatial extent (au):  <R**2>=          10320.2031
 Charge=             -0.0000 electrons
 Dipole moment (field-independent basis, Debye):
    X=              2.8199    Y=              0.7862    Z=             -3.7330  Tot=              4.7440
 Quadrupole moment (field-independent basis, Debye-Ang):
   XX=           -125.8526   YY=           -143.0723   ZZ=           -166.0741
   XY=             -3.0027   XZ=             -2.3477   YZ=              2.8184
 Traceless Quadrupole moment (field-independent basis, Debye-Ang):
   XX=             19.1470   YY=              1.9274   ZZ=            -21.0744
   XY=             -3.0027   XZ=             -2.3477   YZ=              2.8184
 Octapole moment (field-independent basis, Debye-Ang**2):
  XXX=             38.5834  YYY=             30.6688  ZZZ=            -29.1163  XYY=             20.7060
  XXY=             -3.8489  XXZ=            -59.2570  XZZ=              1.8595  YZZ=              0.0160
  YYZ=            -38.7817  XYZ=             -8.0887
 Hexadecapole moment (field-independent basis, Debye-Ang**3):
 XXXX=          -7524.2063 YYYY=          -4375.5832 ZZZZ=          -1244.4246 XXXY=           -182.8051
 XXXZ=            144.8927 YYYX=             57.2508 YYYZ=            139.0646 ZZZX=            -19.8719
 ZZZY=            -34.6014 XXYY=          -2045.4779 XXZZ=          -1511.5686 YYZZ=          -1003.4700
 XXYZ=             45.1898 YYXZ=           -127.2365 ZZXY=             20.6610
 N-N= 2.423188780891D+03 E-N=-7.580134835475D+03  KE= 1.167826867234D+03
  Exact polarizability:       0.000       0.000       0.000       0.000       0.000       0.000
 Approx polarizability:     314.934     -16.924     352.620     -16.104      28.169     284.835
 No NMR shielding tensors so no spin-rotation constants.
 Leave Link  601 at Tue May  6 22:07:09 2025, MaxMem= 16106127360 cpu:               9.0 elap:               1.9
 (Enter /cm/shared/apps/Gaussian/g16-C01/g16/l701.exe)
 ... and contract with generalized density number  0.
 Compute integral second derivatives.
 R6Disp: Adding Grimme-D2 dispersion energy 2nd derivatives to the Hessian.
 D2PCM: PCM CHGder 2nd derivatives, FixD1E=F FixD2E=F DoIter=F DoCFld=F I1PDM=0
 GePol: Maximum number of non-zero 2nd derivatives   =     246
 Leave Link  701 at Tue May  6 22:07:46 2025, MaxMem= 16106127360 cpu:             999.4 elap:              36.2
 (Enter /cm/shared/apps/Gaussian/g16-C01/g16/l702.exe)
 L702 exits ... SP integral derivatives will be done elsewhere.
 Leave Link  702 at Tue May  6 22:07:46 2025, MaxMem= 16106127360 cpu:               0.3 elap:               0.1
 (Enter /cm/shared/apps/Gaussian/g16-C01/g16/l703.exe)
 Integral derivatives from FoFJK, PRISM(SPDF).
 Compute integral second derivatives, UseDBF=F ICtDFT=           0.
 Calling FoFJK, ICntrl=    100127 FMM=F ISym2X=0 I1Cent= 0 IOpClX= 0 NMat=1 NMatS=1 NMatT=0.
 FoFJK:  IHMeth= 1 ICntrl=  100127 DoSepK=T KAlg= 0 I1Cent=           0 FoldK=F
 IRaf=         1 NMat=       1 IRICut=       1 DoRegI=T DoRafI=F ISym2E= 0 IDoP0=0 IntGTp=1.
 FoFCou: FMM=F IPFlag=           0 FMFlag=      100000 FMFlg1=         800
         NFxFlg=           0 DoJE=F BraDBF=F KetDBF=F FulRan=T
         wScrn=  0.000000 ICntrl=    100527 IOpCl=  0 I1Cent=           0 NGrid=           0
         NMat0=    1 NMatS0=      1 NMatT0=    0 NMatD0=    1 NMtDS0=    0 NMtDT0=    0
 Symmetry not used in FoFCou.
 Leave Link  703 at Tue May  6 22:44:45 2025, MaxMem= 16106127360 cpu:           88153.5 elap:            2219.6
 (Enter /cm/shared/apps/Gaussian/g16-C01/g16/l716.exe)
 Dipole        = 1.10945219D+00 3.09323552D-01-1.46866294D+00
 Polarizability= 0.00000000D+00 0.00000000D+00 0.00000000D+00
                 0.00000000D+00 0.00000000D+00 0.00000000D+00
 ***** Axes restored to original set *****
 -------------------------------------------------------------------
 Center     Atomic                   Forces (Hartrees/Bohr)
 Number     Number              X              Y              Z
 -------------------------------------------------------------------
      1        6           0.015480142    0.005574862   -0.021776680
      2        8          -0.010350808   -0.000945121    0.017245374
      3        6           0.009821295   -0.000757544    0.001086748
      4        1           0.002323570    0.000496403   -0.001121546
      5        9          -0.006389392    0.003008175   -0.000004611
      6        6          -0.001675818   -0.004361110    0.009687360
      7        6          -0.001834910   -0.001640460    0.000103060
      8        7           0.003890641   -0.010185681   -0.017562594
      9        6          -0.000721323    0.014009049    0.005188502
     10        6           0.000000886    0.000429395    0.000415541
     11        6          -0.002499260   -0.000703759   -0.009503461
     12        6           0.002419588   -0.002659934    0.004025812
     13        6          -0.002089680    0.002092290   -0.000507361
     14        6           0.001672060   -0.000498865    0.003895315
     15        1          -0.001962496   -0.003254739   -0.005176388
     16        1          -0.003525412    0.002362195   -0.004246262
     17        1           0.002388637    0.002193985    0.003260078
     18        1          -0.000392749    0.005699226    0.000349849
     19        7           0.002077564   -0.010640177    0.019971284
     20        1          -0.009979461    0.008136523   -0.011109185
     21        1           0.000964297   -0.002244347    0.000009125
     22        1           0.001666499   -0.000166108   -0.001727244
     23        6           0.004859563    0.000319853   -0.001699912
     24        6          -0.004178513   -0.003377656    0.002232639
     25        6           0.001843472    0.000478800   -0.000685729
     26        6           0.000606683    0.000676655   -0.000186723
     27        6          -0.001008756    0.000573431   -0.000859706
     28        6          -0.000182496   -0.000890711    0.001322581
     29        1           0.004799691    0.000273280    0.002959926
     30        1          -0.001241367    0.003431134   -0.005176172
     31        1          -0.005020439    0.000011566   -0.003382441
     32        1           0.000576040   -0.003407667    0.004585554
     33        6           0.002643995    0.001711764   -0.001305561
     34        6           0.002523457    0.000637198   -0.001991496
     35        6          -0.000220134    0.000537687    0.002949792
     36        6          -0.000066783    0.000199677   -0.003848941
     37        6          -0.001140240   -0.001281598   -0.000442288
     38        6          -0.002248577    0.002117284    0.000387478
     39        6           0.001113736   -0.001783500    0.002045292
     40        1           0.003657960   -0.004135698    0.000406871
     41        1          -0.002044917    0.003431760   -0.002919363
     42        1          -0.003349636    0.004025270    0.001841904
     43        1           0.003201258   -0.002940274    0.003828695
     44        1          -0.000343136    0.001126785    0.005518878
     45        1          -0.005254778    0.001508539    0.000505454
     46        1          -0.000133635   -0.002743766    0.004685799
     47        1          -0.001557205   -0.004351516   -0.002750588
     48        1           0.000880891   -0.002092556   -0.000524660
 -------------------------------------------------------------------
 Cartesian Forces:  Max     0.021776680 RMS     0.005072493
 FormGI is forming the generalized inverse of G from B-inverse, IUseBI=4.
 GSVD:  received Info=                   1 from GESDD.
 Leave Link  716 at Tue May  6 22:44:46 2025, MaxMem= 16106127360 cpu:               1.9 elap:               0.4
 (Enter /cm/shared/apps/Gaussian/g16-C01/g16/l103.exe)

 GradGradGradGradGradGradGradGradGradGradGradGradGradGradGradGradGradGrad
 Berny optimization.
 Red2BG is reusing G-inverse.
 Internal  Forces:  Max     0.018863177 RMS     0.003742741
 Search for a saddle point.
 Step number   1 out of a maximum of  279
 All quantities printed in internal units (Hartrees-Bohrs-Radians)
 Swapping is turned off.
 Second derivative matrix not updated -- analytic derivatives used.
 ITU=  0
     Eigenvalues ---   -0.18079  -0.00009   0.00031   0.00189   0.00254
     Eigenvalues ---    0.00478   0.01039   0.01130   0.01395   0.01516
     Eigenvalues ---    0.01580   0.01684   0.01744   0.01767   0.01784
     Eigenvalues ---    0.01787   0.01792   0.01933   0.02020   0.02128
     Eigenvalues ---    0.02146   0.02169   0.02307   0.02419   0.02444
     Eigenvalues ---    0.02481   0.02513   0.02542   0.02567   0.02682
     Eigenvalues ---    0.02704   0.02712   0.02821   0.02837   0.02866
     Eigenvalues ---    0.02959   0.03209   0.03461   0.04413   0.04738
     Eigenvalues ---    0.05277   0.05603   0.05625   0.05784   0.06441
     Eigenvalues ---    0.07438   0.07941   0.08226   0.09330   0.10275
     Eigenvalues ---    0.10480   0.10884   0.10967   0.11351   0.11534
     Eigenvalues ---    0.11547   0.11687   0.11749   0.11845   0.12058
     Eigenvalues ---    0.12251   0.12299   0.12461   0.12536   0.12712
     Eigenvalues ---    0.12836   0.12846   0.14347   0.14718   0.14878
     Eigenvalues ---    0.17401   0.18294   0.18548   0.18795   0.19161
     Eigenvalues ---    0.19492   0.19598   0.19651   0.19757   0.19928
     Eigenvalues ---    0.20017   0.20077   0.20158   0.20668   0.21017
     Eigenvalues ---    0.21733   0.22084   0.22324   0.25667   0.27410
     Eigenvalues ---    0.28397   0.30092   0.30254   0.31146   0.31931
     Eigenvalues ---    0.32630   0.33570   0.34167   0.34801   0.34992
     Eigenvalues ---    0.35355   0.35471   0.35808   0.35928   0.36264
     Eigenvalues ---    0.37344   0.37402   0.37508   0.37716   0.37757
     Eigenvalues ---    0.37794   0.37877   0.37892   0.37930   0.37939
     Eigenvalues ---    0.38041   0.38145   0.38316   0.38439   0.38952
     Eigenvalues ---    0.42978   0.43820   0.43855   0.43938   0.44162
     Eigenvalues ---    0.44630   0.45053   0.46275   0.48921   0.50035
     Eigenvalues ---    0.50099   0.50213   0.50270   0.50387   0.53614
     Eigenvalues ---    0.53940   0.54186   0.73661
 Eigenvectors required to have negative eigenvalues:
                          R25       R3        A42       A44       D68
   1                   -0.71135   0.35315   0.29641  -0.19241   0.18845
                          D71       R1        A2        D46       D23
   1                    0.18632  -0.16944   0.15104   0.08085  -0.07661
 Eigenvalue     2 is  -8.50D-05 should be greater than     0.000000 Eigenvector:
                          D98       D96       D97       D95       D93
   1                    0.42800   0.42334   0.40946   0.39949   0.39484
                          D94       D92       D91       D88       D87
   1                    0.38096  -0.03498  -0.03454   0.03388   0.03368
 RFO step:  Lambda0=1.963102454D-03 Lambda=-1.46337340D-02.
 Linear search not attempted -- option 19 set.
 Iteration  1 RMS(Cart)=  0.07009349 RMS(Int)=  0.00126040
 Iteration  2 RMS(Cart)=  0.00485402 RMS(Int)=  0.00026081
 Iteration  3 RMS(Cart)=  0.00000582 RMS(Int)=  0.00026081
 Iteration  4 RMS(Cart)=  0.00000000 RMS(Int)=  0.00026081
 ITry= 1 IFail=0 DXMaxC= 3.70D-01 DCOld= 1.00D+10 DXMaxT= 3.00D-01 DXLimC= 3.00D+00 Rises=F
 Variable       Old X    -DE/DX   Delta X   Delta X   Delta X     New X
                                 (Linear)    (Quad)   (Total)
    R1        2.60865  -0.01329   0.00000   0.00566   0.00566   2.61431
    R2        2.91176   0.00162   0.00000  -0.00545  -0.00557   2.90619
    R3        3.07785  -0.00528   0.00000  -0.20485  -0.20537   2.87248
    R4        2.83268   0.00788   0.00000   0.03384   0.03384   2.86652
    R5        2.07055  -0.00150   0.00000  -0.00422  -0.00422   2.06633
    R6        2.61235   0.00691   0.00000   0.02374   0.02374   2.63609
    R7        2.86254   0.00532   0.00000   0.00935   0.00929   2.87183
    R8        2.82214   0.00883   0.00000   0.01912   0.01912   2.84126
    R9        2.38523   0.01478   0.00000   0.02204   0.02252   2.40775
   R10        2.06134   0.00206   0.00000   0.00573   0.00573   2.06708
   R11        2.84476   0.00609   0.00000   0.01446   0.01446   2.85921
   R12        2.06686   0.00078   0.00000   0.00362   0.00362   2.07049
   R13        2.60354   0.01886   0.00000   0.05208   0.05266   2.65620
   R14        2.65425   0.00172   0.00000  -0.00375  -0.00360   2.65065
   R15        2.63762   0.00318   0.00000   0.00162   0.00164   2.63926
   R16        2.61889   0.00646   0.00000   0.01132   0.01135   2.63024
   R17        2.61267   0.00564   0.00000   0.01175   0.01173   2.62439
   R18        2.03917   0.00571   0.00000   0.01430   0.01430   2.05347
   R19        2.62355   0.00419   0.00000   0.00546   0.00542   2.62897
   R20        2.69968   0.00634   0.00000   0.02301   0.02260   2.72228
   R21        2.60577   0.00831   0.00000   0.01646   0.01651   2.62228
   R22        2.03815   0.00633   0.00000   0.01594   0.01594   2.05409
   R23        2.03963   0.00599   0.00000   0.01452   0.01452   2.05416
   R24        2.04577   0.00457   0.00000   0.01073   0.01073   2.05650
   R25        2.24022  -0.01122   0.00000   0.07191   0.07191   2.31213
   R26        1.93279  -0.00132   0.00000  -0.00449  -0.00449   1.92829
   R27        2.62113   0.00695   0.00000   0.01154   0.01154   2.63267
   R28        2.62675   0.00799   0.00000   0.01449   0.01449   2.64124
   R29        2.62849   0.00856   0.00000   0.01626   0.01626   2.64475
   R30        2.62201   0.00824   0.00000   0.01449   0.01449   2.63651
   R31        2.83190   0.00588   0.00000   0.01167   0.01167   2.84357
   R32        2.61625   0.00971   0.00000   0.01709   0.01709   2.63334
   R33        2.04288   0.00564   0.00000   0.01422   0.01422   2.05710
   R34        2.60967   0.00885   0.00000   0.01454   0.01454   2.62420
   R35        2.04183   0.00629   0.00000   0.01586   0.01586   2.05770
   R36        2.04244   0.00605   0.00000   0.01524   0.01524   2.05768
   R37        2.04259   0.00574   0.00000   0.01452   0.01452   2.05712
   R38        2.05732   0.00534   0.00000   0.01453   0.01453   2.07185
   R39        2.05431   0.00531   0.00000   0.01443   0.01443   2.06874
   R40        2.06002   0.00517   0.00000   0.01397   0.01397   2.07399
   R41        2.62255   0.00723   0.00000   0.00988   0.00988   2.63243
   R42        2.62696   0.00764   0.00000   0.01267   0.01267   2.63963
   R43        2.61811   0.00758   0.00000   0.01394   0.01393   2.63204
   R44        2.61697   0.00764   0.00000   0.01377   0.01377   2.63074
   R45        2.04116   0.00564   0.00000   0.01402   0.01402   2.05518
   R46        2.61291   0.00896   0.00000   0.01696   0.01696   2.62987
   R47        2.03953   0.00503   0.00000   0.01253   0.01253   2.05206
   R48        2.61389   0.00799   0.00000   0.01408   0.01409   2.62797
   R49        2.04197   0.00480   0.00000   0.01298   0.01298   2.05495
   R50        2.04111   0.00555   0.00000   0.01379   0.01379   2.05490
   R51        2.04061   0.00579   0.00000   0.01447   0.01447   2.05508
    A1        1.94222  -0.00103   0.00000  -0.01341  -0.01506   1.92716
    A2        1.62907   0.00982   0.00000   0.04312   0.04322   1.67229
    A3        2.05035  -0.00594   0.00000  -0.03459  -0.03599   2.01437
    A4        1.90223  -0.00286   0.00000   0.02686   0.02650   1.92873
    A5        1.97836   0.00436   0.00000  -0.02229  -0.02341   1.95495
    A6        1.92752  -0.00388   0.00000   0.01932   0.02046   1.94798
    A7        1.89680  -0.00231   0.00000  -0.00901  -0.00915   1.88765
    A8        1.94409  -0.00197   0.00000  -0.00201  -0.00153   1.94256
    A9        1.86787   0.00858   0.00000   0.04651   0.04631   1.91418
   A10        1.86202   0.00147   0.00000  -0.00157  -0.00184   1.86018
   A11        1.94679  -0.00316   0.00000  -0.01439  -0.01401   1.93279
   A12        1.94675  -0.00285   0.00000  -0.02037  -0.02104   1.92571
   A13        2.02633   0.00374   0.00000   0.01114   0.01128   2.03762
   A14        2.15780  -0.00285   0.00000   0.00035  -0.00043   2.15737
   A15        2.09799  -0.00086   0.00000  -0.01007  -0.00991   2.08808
   A16        1.89110  -0.00164   0.00000  -0.00528  -0.00524   1.88586
   A17        1.94026   0.00373   0.00000   0.00634   0.00631   1.94657
   A18        1.85719   0.00088   0.00000   0.02527   0.02529   1.88248
   A19        1.93724  -0.00077   0.00000  -0.00107  -0.00110   1.93614
   A20        1.90850  -0.00045   0.00000  -0.01378  -0.01383   1.89467
   A21        1.92739  -0.00172   0.00000  -0.01073  -0.01090   1.91649
   A22        2.17625  -0.00799   0.00000  -0.04433  -0.04423   2.13202
   A23        2.15108   0.00261   0.00000   0.01888   0.01931   2.17039
   A24        2.05669  -0.00103   0.00000  -0.01238  -0.01255   2.04414
   A25        2.07252  -0.00150   0.00000  -0.00617  -0.00642   2.06609
   A26        2.08802  -0.00108   0.00000  -0.00145  -0.00146   2.08655
   A27        2.10329   0.00089   0.00000   0.00305   0.00305   2.10635
   A28        2.09188   0.00019   0.00000  -0.00160  -0.00159   2.09029
   A29        2.08618   0.00290   0.00000   0.01176   0.01199   2.09817
   A30        2.11852   0.00300   0.00000   0.00603   0.00546   2.12397
   A31        2.07792  -0.00587   0.00000  -0.01787  -0.01754   2.06038
   A32        2.11241   0.00123   0.00000   0.00515   0.00518   2.11759
   A33        2.05783  -0.00041   0.00000   0.00055   0.00052   2.05835
   A34        2.11280  -0.00081   0.00000  -0.00556  -0.00560   2.10720
   A35        2.09540  -0.00109   0.00000  -0.00431  -0.00427   2.09114
   A36        2.09531   0.00087   0.00000   0.00543   0.00539   2.10070
   A37        2.09246   0.00021   0.00000  -0.00116  -0.00120   2.09126
   A38        2.11167  -0.00046   0.00000  -0.00507  -0.00516   2.10651
   A39        2.09077   0.00064   0.00000   0.00420   0.00425   2.09502
   A40        2.08073  -0.00018   0.00000   0.00087   0.00091   2.08165
   A41        2.17886   0.00089   0.00000   0.00502   0.00471   2.18357
   A42        1.27774   0.00691   0.00000   0.01703   0.01716   1.29490
   A43        1.88574  -0.00271   0.00000   0.00148   0.00165   1.88739
   A44        2.25676  -0.00750   0.00000  -0.04660  -0.04686   2.20990
   A45        1.88937   0.00133   0.00000   0.01137   0.01145   1.90081
   A46        1.89375   0.00223   0.00000   0.01582   0.01573   1.90949
   A47        2.11964   0.00063   0.00000   0.00247   0.00247   2.12210
   A48        2.09101   0.00116   0.00000   0.00404   0.00404   2.09505
   A49        2.07227  -0.00179   0.00000  -0.00660  -0.00660   2.06566
   A50        2.06640  -0.00223   0.00000  -0.00808  -0.00807   2.05833
   A51        2.09985   0.00111   0.00000   0.00450   0.00450   2.10435
   A52        2.11689   0.00111   0.00000   0.00356   0.00356   2.12045
   A53        2.10435   0.00106   0.00000   0.00363   0.00363   2.10798
   A54        2.08816  -0.00070   0.00000  -0.00149  -0.00150   2.08667
   A55        2.09067  -0.00035   0.00000  -0.00213  -0.00213   2.08854
   A56        2.10440   0.00112   0.00000   0.00375   0.00374   2.10814
   A57        2.08179   0.00014   0.00000   0.00420   0.00420   2.08600
   A58        2.09699  -0.00126   0.00000  -0.00795  -0.00795   2.08905
   A59        2.10953   0.00093   0.00000   0.00362   0.00362   2.11315
   A60        2.08336  -0.00024   0.00000   0.00074   0.00074   2.08410
   A61        2.09029  -0.00068   0.00000  -0.00436  -0.00436   2.08593
   A62        2.10940   0.00092   0.00000   0.00369   0.00369   2.11309
   A63        2.08786  -0.00052   0.00000  -0.00119  -0.00120   2.08667
   A64        2.08593  -0.00040   0.00000  -0.00250  -0.00250   2.08343
   A65        1.93048   0.00124   0.00000   0.00734   0.00731   1.93779
   A66        1.93795   0.00099   0.00000   0.00500   0.00498   1.94293
   A67        1.92198   0.00165   0.00000   0.01062   0.01058   1.93256
   A68        1.89959  -0.00130   0.00000  -0.00832  -0.00834   1.89125
   A69        1.88082  -0.00140   0.00000  -0.00816  -0.00820   1.87262
   A70        1.89162  -0.00133   0.00000  -0.00735  -0.00738   1.88424
   A71        2.07148   0.00174   0.00000   0.01127   0.01125   2.08273
   A72        2.11623   0.00031   0.00000  -0.00244  -0.00247   2.11376
   A73        2.09546  -0.00206   0.00000  -0.00889  -0.00890   2.08656
   A74        2.09531  -0.00091   0.00000  -0.00493  -0.00494   2.09038
   A75        2.09249   0.00052   0.00000   0.00303   0.00303   2.09552
   A76        2.09538   0.00039   0.00000   0.00190   0.00190   2.09729
   A77        2.09464   0.00088   0.00000   0.00346   0.00346   2.09810
   A78        2.06188   0.00191   0.00000   0.01784   0.01783   2.07971
   A79        2.12661  -0.00279   0.00000  -0.02124  -0.02124   2.10537
   A80        2.08822   0.00188   0.00000   0.00917   0.00916   2.09739
   A81        2.09953  -0.00051   0.00000  -0.00093  -0.00095   2.09858
   A82        2.09539  -0.00136   0.00000  -0.00815  -0.00817   2.08722
   A83        2.09876  -0.00023   0.00000  -0.00196  -0.00196   2.09680
   A84        2.09574   0.00002   0.00000   0.00138   0.00138   2.09712
   A85        2.08869   0.00021   0.00000   0.00058   0.00058   2.08926
   A86        2.09397   0.00043   0.00000   0.00316   0.00316   2.09713
   A87        2.09712  -0.00025   0.00000  -0.00043  -0.00043   2.09669
   A88        2.09209  -0.00017   0.00000  -0.00273  -0.00273   2.08936
    D1        1.38923  -0.00471   0.00000  -0.07741  -0.07727   1.31196
    D2       -2.84751  -0.00549   0.00000  -0.08603  -0.08596  -2.93347
    D3       -0.71543  -0.00458   0.00000  -0.08192  -0.08212  -0.79756
    D4       -3.12165   0.00486   0.00000  -0.02076  -0.02127   3.14026
    D5       -1.07521   0.00408   0.00000  -0.02937  -0.02995  -1.10517
    D6        1.05687   0.00499   0.00000  -0.02527  -0.02612   1.03075
    D7       -0.96750   0.00075   0.00000   0.00868   0.00840  -0.95910
    D8        1.07894  -0.00003   0.00000   0.00006  -0.00029   1.07865
    D9       -3.07216   0.00088   0.00000   0.00417   0.00355  -3.06861
   D10        2.18056   0.00308   0.00000   0.05308   0.05273   2.23330
   D11       -0.02886   0.00771   0.00000   0.09858   0.09848   0.06962
   D12       -1.85269   0.00291   0.00000   0.07749   0.07748  -1.77521
   D13        0.19327   0.00086   0.00000   0.04442   0.04404   0.23731
   D14       -2.01615   0.00549   0.00000   0.08991   0.08978  -1.92637
   D15        2.44320   0.00069   0.00000   0.06882   0.06879   2.51199
   D16       -1.99086  -0.00001   0.00000   0.04072   0.04040  -1.95046
   D17        2.08290   0.00462   0.00000   0.08621   0.08614   2.16904
   D18        0.25907  -0.00019   0.00000   0.06513   0.06515   0.32422
   D19       -0.36463   0.00261   0.00000   0.01049   0.00975  -0.35488
   D20        2.78417   0.00301   0.00000   0.02113   0.02043   2.80461
   D21        1.94052  -0.00047   0.00000  -0.07084  -0.07021   1.87032
   D22       -1.19386  -0.00007   0.00000  -0.06020  -0.05952  -1.25338
   D23       -2.20245  -0.00398   0.00000  -0.03730  -0.03726  -2.23970
   D24        0.94635  -0.00358   0.00000  -0.02666  -0.02657   0.91978
   D25        1.72711   0.00164   0.00000   0.08682   0.08666   1.81377
   D26       -1.36490   0.00084   0.00000   0.05394   0.05348  -1.31142
   D27       -0.34541   0.00093   0.00000   0.07716   0.07719  -0.26822
   D28        2.84577   0.00014   0.00000   0.04427   0.04401   2.88978
   D29       -2.42566   0.00311   0.00000   0.10253   0.10215  -2.32351
   D30        0.76552   0.00232   0.00000   0.06965   0.06897   0.83449
   D31       -3.10367   0.00047   0.00000   0.00727   0.00724  -3.09643
   D32        1.04625   0.00016   0.00000   0.00809   0.00812   1.05437
   D33       -1.05309  -0.00042   0.00000   0.00183   0.00170  -1.05139
   D34       -0.00985   0.00118   0.00000   0.03924   0.03930   0.02944
   D35       -2.14311   0.00086   0.00000   0.04006   0.04017  -2.10294
   D36        2.04073   0.00028   0.00000   0.03380   0.03375   2.07448
   D37        0.06763  -0.00331   0.00000  -0.01720  -0.01764   0.04999
   D38       -3.02243  -0.00426   0.00000  -0.05195  -0.05232  -3.07475
   D39       -1.91708  -0.00089   0.00000  -0.01455  -0.01451  -1.93159
   D40        1.19922  -0.00102   0.00000  -0.01889  -0.01887   1.18035
   D41        2.25982  -0.00081   0.00000  -0.01142  -0.01137   2.24844
   D42       -0.90707  -0.00094   0.00000  -0.01577  -0.01573  -0.92280
   D43        0.14022   0.00145   0.00000   0.01399   0.01393   0.15415
   D44       -3.02667   0.00131   0.00000   0.00965   0.00957  -3.01710
   D45        0.79771  -0.00295   0.00000  -0.02670  -0.02633   0.77138
   D46       -2.42669  -0.00183   0.00000  -0.02237  -0.02181  -2.44850
   D47        3.06728   0.00088   0.00000   0.00075   0.00104   3.06832
   D48       -0.03781   0.00014   0.00000   0.00386   0.00429  -0.03352
   D49        0.00920  -0.00027   0.00000  -0.00335  -0.00328   0.00593
   D50       -3.09589  -0.00102   0.00000  -0.00025  -0.00002  -3.09591
   D51       -3.08316  -0.00106   0.00000  -0.00894  -0.00916  -3.09231
   D52        0.07650  -0.00133   0.00000  -0.01756  -0.01771   0.05879
   D53       -0.02054   0.00021   0.00000  -0.00356  -0.00363  -0.02418
   D54        3.13911  -0.00007   0.00000  -0.01218  -0.01219   3.12692
   D55       -0.00584  -0.00023   0.00000  -0.00708  -0.00701  -0.01285
   D56        3.14088  -0.00001   0.00000   0.00223   0.00226  -3.14005
   D57        3.13735  -0.00019   0.00000  -0.00871  -0.00867   3.12868
   D58        0.00088   0.00003   0.00000   0.00060   0.00060   0.00148
   D59       -0.00537   0.00018   0.00000   0.00024   0.00027  -0.00510
   D60       -3.14112   0.00024   0.00000  -0.00040  -0.00045  -3.14157
   D61        3.13463   0.00014   0.00000   0.00186   0.00192   3.13655
   D62       -0.00111   0.00020   0.00000   0.00122   0.00120   0.00008
   D63        0.00356   0.00008   0.00000   0.00501   0.00495   0.00851
   D64        3.13934   0.00002   0.00000   0.00565   0.00568  -3.13817
   D65        3.10950   0.00099   0.00000   0.00247   0.00227   3.11178
   D66       -0.03790   0.00093   0.00000   0.00311   0.00300  -0.03490
   D67       -0.84070  -0.00183   0.00000  -0.03215  -0.03165  -0.87235
   D68        0.84526   0.00350   0.00000  -0.03882  -0.03901   0.80625
   D69       -3.08915  -0.00001   0.00000  -0.05257  -0.05255   3.14148
   D70        2.33723  -0.00275   0.00000  -0.02966  -0.02906   2.30817
   D71       -2.26001   0.00258   0.00000  -0.03634  -0.03642  -2.29642
   D72        0.08877  -0.00093   0.00000  -0.05008  -0.04996   0.03881
   D73        0.01900   0.00005   0.00000   0.00888   0.00887   0.02786
   D74       -3.12771  -0.00016   0.00000  -0.00040  -0.00033  -3.12805
   D75       -3.14123   0.00034   0.00000   0.01784   0.01773  -3.12350
   D76       -0.00475   0.00012   0.00000   0.00856   0.00853   0.00377
   D77        3.12438  -0.00026   0.00000  -0.00624  -0.00623   3.11815
   D78       -0.02050  -0.00007   0.00000  -0.00238  -0.00237  -0.02286
   D79        0.00782  -0.00017   0.00000  -0.00209  -0.00209   0.00573
   D80       -3.13706   0.00002   0.00000   0.00178   0.00178  -3.13529
   D81       -3.12328   0.00023   0.00000   0.00545   0.00545  -3.11783
   D82        0.01647   0.00020   0.00000   0.00538   0.00538   0.02185
   D83       -0.00629   0.00013   0.00000   0.00135   0.00135  -0.00494
   D84        3.13346   0.00010   0.00000   0.00128   0.00128   3.13474
   D85        0.00096   0.00000   0.00000  -0.00006  -0.00006   0.00090
   D86       -3.13885  -0.00006   0.00000  -0.00119  -0.00120  -3.14004
   D87       -3.13061   0.00008   0.00000   0.00130   0.00130  -3.12931
   D88        0.01277   0.00002   0.00000   0.00017   0.00016   0.01293
   D89        0.00057  -0.00005   0.00000  -0.00068  -0.00068  -0.00011
   D90        3.14038  -0.00001   0.00000  -0.00057  -0.00056   3.13982
   D91        3.13204  -0.00012   0.00000  -0.00205  -0.00205   3.12999
   D92       -0.01133  -0.00009   0.00000  -0.00193  -0.00193  -0.01326
   D93       -0.85400  -0.00012   0.00000  -0.00178  -0.00180  -0.85580
   D94       -2.96491   0.00003   0.00000   0.00044   0.00044  -2.96447
   D95        1.22304  -0.00003   0.00000  -0.00056  -0.00056   1.22248
   D96        2.29790  -0.00002   0.00000  -0.00032  -0.00032   2.29758
   D97        0.18700   0.00013   0.00000   0.00191   0.00192   0.18892
   D98       -1.90824   0.00007   0.00000   0.00091   0.00092  -1.90733
   D99       -0.00504   0.00012   0.00000   0.00175   0.00176  -0.00328
   D100       3.13833   0.00009   0.00000   0.00164   0.00164   3.13997
   D101       3.13985  -0.00007   0.00000  -0.00211  -0.00211   3.13774
   D102       0.00003  -0.00011   0.00000  -0.00223  -0.00223  -0.00220
   D103       0.00195  -0.00005   0.00000  -0.00027  -0.00028   0.00167
   D104      -3.14144   0.00002   0.00000   0.00087   0.00086  -3.14057
   D105      -3.13779  -0.00002   0.00000  -0.00022  -0.00023  -3.13801
   D106       0.00201   0.00005   0.00000   0.00092   0.00092   0.00293
   D107      -3.13062   0.00049   0.00000   0.00968   0.00971  -3.12092
   D108       0.02211   0.00015   0.00000   0.00393   0.00389   0.02599
   D109       0.00385   0.00010   0.00000  -0.00080  -0.00078   0.00307
   D110      -3.12660  -0.00023   0.00000  -0.00655  -0.00660  -3.13321
   D111       3.13135  -0.00028   0.00000  -0.00680  -0.00675   3.12460
   D112      -0.00064  -0.00086   0.00000  -0.01771  -0.01769  -0.01833
   D113      -0.00294   0.00011   0.00000   0.00390   0.00387   0.00094
   D114      -3.13493  -0.00047   0.00000  -0.00701  -0.00706   3.14119
   D115       0.00110   0.00008   0.00000   0.00117   0.00116   0.00226
   D116      -3.14057   0.00019   0.00000   0.00292   0.00292  -3.13765
   D117       3.14159   0.00000   0.00000   0.00008   0.00006  -3.14153
   D118      -0.00009   0.00012   0.00000   0.00183   0.00182   0.00174
   D119      -0.00020   0.00014   0.00000   0.00196   0.00194   0.00174
   D120       3.13898   0.00003   0.00000   0.00045   0.00042   3.13940
   D121      -3.14068   0.00021   0.00000   0.00305   0.00303  -3.13765
   D122      -0.00150   0.00010   0.00000   0.00154   0.00152   0.00002
   D123      -0.00228  -0.00023   0.00000  -0.00215  -0.00214  -0.00442
   D124      -3.14146  -0.00012   0.00000  -0.00065  -0.00064   3.14109
   D125       3.12775   0.00015   0.00000   0.00408   0.00403   3.13178
   D126      -0.01143   0.00026   0.00000   0.00558   0.00553  -0.00590
   D127       0.00047  -0.00020   0.00000  -0.00408  -0.00407  -0.00360
   D128      -3.14105  -0.00031   0.00000  -0.00583  -0.00582   3.13632
   D129       3.13248   0.00039   0.00000   0.00685   0.00684   3.13931
   D130      -0.00903   0.00027   0.00000   0.00510   0.00508  -0.00395
         Item               Value     Threshold  Converged?
 Maximum Force            0.018863     0.000450     NO 
 RMS     Force            0.003743     0.000300     NO 
 Maximum Displacement     0.370460     0.001800     NO 
 RMS     Displacement     0.069521     0.001200     NO 
 Predicted change in Energy=-7.800789D-03
 Lowest energy point so far.  Saving SCF results.
 GradGradGradGradGradGradGradGradGradGradGradGradGradGradGradGradGradGrad

 Leave Link  103 at Tue May  6 22:44:46 2025, MaxMem= 16106127360 cpu:               3.6 elap:               0.3
 (Enter /cm/shared/apps/Gaussian/g16-C01/g16/l202.exe)
                          Input orientation:                          
 ---------------------------------------------------------------------
 Center     Atomic      Atomic             Coordinates (Angstroms)
 Number     Number       Type             X           Y           Z
 ---------------------------------------------------------------------
      1          6           0        2.971744    1.313785   -0.274406
      2          8           0        4.151772    0.673084   -0.607452
      3          6           0        1.766989    0.556656   -0.857864
      4          1           0        1.603308   -0.340184   -0.254102
      5          9           0        0.599865    1.315393   -0.768157
      6          6           0        2.046883    0.187376   -2.305209
      7          6           0        2.402832   -1.247172   -2.580852
      8          7           0        2.010817    1.023427   -3.266001
      9          6           0        1.762154    2.391211   -3.058522
     10          6           0        1.280034    5.150349   -2.888838
     11          6           0        2.349602    3.157038   -2.040743
     12          6           0        0.944648    3.037878   -3.988091
     13          6           0        0.688904    4.398938   -3.900386
     14          6           0        2.109364    4.525330   -1.966751
     15          1           0        0.504334    2.439944   -4.781891
     16          1           0        0.038678    4.874888   -4.629960
     17          1           0        2.575622    5.105221   -1.172633
     18          1           0        1.099098    6.219217   -2.814071
     19          7           0        3.248660    2.574041   -1.077911
     20          1           0        4.180063    1.816658   -1.314297
     21          1           0        3.558262    3.300920   -0.432133
     22          1           0        2.618829   -1.343631   -3.648816
     23          6           0        1.289524   -2.184770   -2.167676
     24          6           0       -0.833298   -3.879872   -1.387196
     25          6           0        1.427408   -3.048099   -1.083002
     26          6           0        0.073790   -2.174066   -2.857170
     27          6           0       -0.968278   -3.007947   -2.473587
     28          6           0        0.380948   -3.884849   -0.700094
     29          1           0        2.363848   -3.068179   -0.528329
     30          1           0       -0.056875   -1.502020   -3.703901
     31          1           0       -1.906250   -2.983285   -3.026089
     32          1           0        0.514122   -4.551513    0.150099
     33          6           0       -1.964356   -4.789870   -0.991109
     34          6           0        2.790916    1.619868    1.200244
     35          6           0        2.455142    2.122308    3.926074
     36          6           0        3.532823    0.908842    2.140740
     37          6           0        1.878776    2.586471    1.630152
     38          6           0        1.714133    2.837170    2.988086
     39          6           0        3.363522    1.157473    3.499512
     40          1           0        4.245796    0.164410    1.799165
     41          1           0        1.294069    3.148353    0.905639
     42          1           0        1.005514    3.594793    3.314151
     43          1           0        3.946636    0.597293    4.226720
     44          1           0        2.325390    2.319301    4.987740
     45          1           0       -2.907238   -4.235527   -0.915492
     46          1           0       -1.769140   -5.271286   -0.027489
     47          1           0       -2.108854   -5.578700   -1.740370
     48          1           0        3.313438   -1.481455   -2.018388
 ---------------------------------------------------------------------
                    Distance matrix (angstroms):
                    1          2          3          4          5
     1  C    0.000000
     2  O    1.383432   0.000000
     3  C    1.537889   2.400720   0.000000
     4  H    2.146774   2.765183   1.093454   0.000000
     5  F    2.422726   3.613092   1.394958   2.003019   0.000000
     6  C    2.499665   2.747518   1.519709   2.163821   2.393494
     7  C    3.493116   3.261976   2.574253   2.622143   3.619847
     8  N    3.155524   3.431373   2.465046   3.331222   2.883618
     9  C    3.221065   3.830142   2.865050   3.917975   2.784614
    10  C    4.941292   5.787704   5.046187   6.098549   4.434728
    11  C    2.627659   3.387059   2.915583   3.997449   2.841252
    12  C    4.568706   5.225573   4.078115   5.078170   3.667943
    13  C    5.279892   6.059444   5.018201   6.049033   4.396253
    14  C    3.731187   4.567158   4.134879   5.182903   3.744184
    15  H    5.260586   5.818208   4.532003   5.425655   4.169389
    16  H    6.344697   7.124133   5.988563   6.985211   5.281900
    17  H    3.916467   4.737882   4.630596   5.607275   4.293019
    18  H    5.832664   6.704296   6.028053   7.059278   5.336899
    19  N    1.520050   2.156521   2.512691   3.446528   2.948942
    20  H    1.671613   1.344690   2.760228   3.523584   3.656139
    21  H    2.077881   2.699725   3.304678   4.136566   3.578735
    22  H    4.309647   3.958150   3.482260   3.682700   4.409629
    23  C    4.319053   4.335216   3.075548   2.676327   3.832156
    24  C    6.533813   6.796200   5.169571   4.444136   5.424753
    25  C    4.697321   4.636325   3.627707   2.837396   4.452416
    26  C    5.218611   5.458702   3.784308   3.532494   4.100860
    27  C    6.248002   6.576273   4.774792   4.319274   4.904981
    28  C    5.824021   5.916287   4.655423   3.775940   5.205292
    29  H    4.431209   4.147286   3.688395   2.845273   4.731263
    30  H    5.372404   5.659663   3.957846   4.000898   4.121616
    31  H    7.059135   7.477866   5.543019   5.194891   5.464202
    32  H    6.373525   6.411146   5.355283   4.368638   5.938950
    33  C    7.882470   8.209634   6.521198   5.750749   6.625645
    34  C    1.516897   2.452773   2.532718   2.714284   2.961083
    35  C    4.308667   5.052886   5.080442   4.925785   5.111650
    36  C    2.512313   2.826878   3.497690   3.319392   4.150808
    37  C    2.538041   3.719467   3.212923   3.491648   3.000523
    38  C    3.813940   4.853169   4.471563   4.540885   4.203184
    39  C    3.797417   4.209884   4.679384   4.408055   5.086820
    40  H    2.691461   2.461583   3.654880   3.384266   4.605292
    41  H    2.751861   4.072207   3.170251   3.689243   2.577451
    42  H    4.684740   5.815006   5.216879   5.345449   4.693128
    43  H    4.660891   4.839116   5.532225   5.142744   6.055191
    44  H    5.396203   6.111618   6.131054   5.922091   6.092258
    45  H    8.109764   8.603428   6.694530   5.996346   6.567663
    46  H    8.117888   8.410059   6.867215   5.978338   7.038829
    47  H    8.687224   8.919851   7.310510   6.590235   7.470667
    48  H    3.312340   2.708429   2.809309   2.709198   4.092544
                    6          7          8          9         10
     6  C    0.000000
     7  C    1.503532   0.000000
     8  N    1.274129   2.403899   0.000000
     9  C    2.346368   3.725114   1.405601   0.000000
    10  C    5.055669   6.502601   4.208062   2.806078   0.000000
    11  C    2.996744   4.437524   2.483612   1.402662   2.415892
    12  C    3.488893   4.740071   2.390845   1.396636   2.404865
    13  C    4.703823   6.046262   3.680213   2.427255   1.391864
    14  C    4.351586   5.812489   3.736454   2.422185   1.388770
    15  H    3.686119   4.695071   2.563968   2.134124   3.395830
    16  H    5.604473   6.875150   4.536900   3.407115   2.156003
    17  H    5.074199   6.508905   4.621930   3.403551   2.150801
    18  H    6.127017   7.582947   5.294497   3.892689   1.086649
    19  N    2.940527   4.192366   2.953710   2.483133   3.713800
    20  H    2.861280   3.761618   3.023904   3.036234   4.690720
    21  H    3.935332   5.161120   3.951249   3.309304   3.827024
    22  H    2.115747   1.093849   2.473700   3.877033   6.673959
    23  C    2.493910   1.513030   3.466859   4.685786   7.370491
    24  C    5.067612   4.339177   5.971703   6.989720   9.394999
    25  C    3.513664   2.537389   4.656520   5.796622   8.396268
    26  C    3.126366   2.521888   3.760741   4.871639   7.423145
    27  C    4.396548   3.804762   5.074929   6.078513   8.472612
    28  C    4.683455   3.818718   5.773346   6.845352   9.339902
    29  H    3.722420   2.744164   4.935658   6.047219   8.619215
    30  H    3.039110   2.715942   3.293172   4.345414   6.834154
    31  H    5.118596   4.666960   5.608450   6.507185   8.736547
    32  H    5.552924   4.684441   6.707443   7.749468  10.195484
    33  C    6.526092   5.843828   7.400781   8.350389  10.627107
    34  C    3.859251   4.761011   4.572925   4.448642   5.609604
    35  C    6.537547   7.327771   7.289095   7.024039   7.549366
    36  C    4.742889   5.312129   5.618050   5.689026   6.954286
    37  C    4.612048   5.718743   5.141290   4.694188   5.230032
    38  C    5.928837   6.940406   6.518535   6.063222   6.330678
    39  C    6.030706   6.608788   6.900721   6.862529   7.816329
    40  H    4.656354   4.957180   5.602584   5.892728   7.458733
    41  H    4.432117   5.718883   4.736203   4.062874   4.290250
    42  H    6.653732   7.755526   7.135892   6.529324   6.400952
    43  H    6.814924   7.220002   7.750475   7.814401   8.858457
    44  H    7.603274   8.367157   8.360771   8.066272   8.434932
    45  H    6.785035   6.316687   7.574216   8.385074  10.465277
    46  H    7.038965   6.333917   8.024927   8.964991  11.229215
    47  H    7.129995   6.310614   7.930153   8.957774  11.309997
    48  H    2.114575   1.095654   3.086713   4.299524   6.990940
                   11         12         13         14         15
    11  C    0.000000
    12  C    2.404217   0.000000
    13  C    2.785410   1.387653   0.000000
    14  C    1.391191   2.766748   2.402629   0.000000
    15  H    3.381291   1.086978   2.156102   3.853566   0.000000
    16  H    3.872392   2.146481   1.087014   3.391550   2.483721
    17  H    2.144789   3.854969   3.391044   1.088253   4.941729
    18  H    3.396872   3.394569   2.159110   2.146588   4.302205
    19  N    1.440568   3.740690   4.224804   2.428077   4.611808
    20  H    2.382211   4.371323   5.054129   3.471368   5.091530
    21  H    2.017222   4.420973   4.633318   2.439987   5.384064
    22  H    4.786899   4.702724   6.063415   6.126468   4.479999
    23  C    5.447457   5.541561   6.834343   6.762984   5.370160
    24  C    7.750876   7.601382   8.784755   8.924268   7.297485
    25  C    6.345977   6.761043   7.996336   7.655253   6.682249
    26  C    5.853763   5.403863   6.683640   7.058209   5.017868
    27  C    7.014465   6.519587   7.722950   8.153467   6.097243
    28  C    7.433781   7.684584   8.885822   8.678880   7.528565
    29  H    6.406319   7.160168   8.362657   7.732735   7.203471
    30  H    5.501276   4.657733   5.951142   6.636205   4.125057
    31  H    7.535698   6.731083   7.873782   8.580597   6.189117
    32  H    8.221346   8.654988   9.825861   9.455947   8.555997
    33  C    9.103038   8.872308   9.996893  10.213717   8.528462
    34  C    3.614090   5.686675   6.177226   4.351561   6.456541
    35  C    6.056790   8.108876   8.340031   6.373340   8.929457
    36  C    4.892770   6.985271   7.534179   5.654795   7.709659
    37  C    3.744689   5.713232   5.940344   4.092683   6.559334
    38  C    5.078903   7.021356   7.137315   5.249429   7.873624
    39  C    5.976681   8.090184   8.509946   6.541820   8.854452
    40  H    5.224582   7.255806   7.941510   6.145249   7.904865
    41  H    3.129759   4.907433   5.002806   3.288069   5.785631
    42  H    5.538329   7.323701   7.266116   5.474697   8.193336
    43  H    6.955854   9.080281   9.545427   7.560696   9.818344
    44  H    7.078274   9.109794   9.273714   7.299190   9.938636
    45  H    9.140600   8.785233   9.818137  10.150077   8.435033
    46  H    9.594471   9.596521  10.703016  10.713413   9.340026
    47  H    9.812297   9.413901  10.585196  10.951531   8.965392
    48  H    4.737625   5.469485   6.708883   6.126494   5.559261
                   16         17         18         19         20
    16  H    0.000000
    17  H    4.294444   0.000000
    18  H    2.495830   2.472939   0.000000
    19  N    5.311773   2.620844   4.574076   0.000000
    20  H    6.123517   3.661824   5.578906   1.223527   0.000000
    21  H    5.699701   2.183901   4.498619   1.020409   1.835180
    22  H    6.803661   6.908042   7.759063   4.728044   4.227867
    23  C    7.580648   7.469146   8.430960   5.260427   5.009481
    24  C    9.376656   9.612423  10.380835   7.642712   7.588778
    25  C    8.791086   8.234261   9.433320   5.909775   5.594324
    26  C    7.268546   7.879394   8.455786   5.982481   5.930245
    27  C    8.234257   8.948476   9.462058   7.133658   7.150257
    28  C    9.606975   9.266135  10.347791   7.076990   6.878786
    29  H    9.236996   8.201490   9.647794   5.737559   5.270484
    30  H    6.444506   7.549370   7.857835   5.868276   5.888588
    31  H    8.252638   9.431140   9.683135   7.826390   7.938066
    32  H   10.579794   9.962526  11.186471   7.730410   7.492475
    33  C   10.519550  10.888397  11.571859   9.022764   9.027986
    34  C    7.222274   4.221917   6.334902   2.511965   2.879474
    35  C    9.307078   5.908392   8.003316   5.086610   5.525419
    36  C    8.589584   5.431784   7.659846   3.635018   3.630472
    37  C    6.914609   3.832140   5.792742   3.034855   3.815536
    38  C    8.061890   4.816410   6.744000   4.353889   5.062880
    39  C    9.537404   6.167207   8.402987   4.792981   4.926867
    40  H    9.012330   6.002723   8.236767   3.883062   3.525320
    41  H    5.932941   3.129046   4.827470   2.843366   3.876917
    42  H    8.104463   4.987771   6.667193   5.036253   5.887449
    43  H   10.583513   7.166178   9.449193   5.703842   5.678398
    44  H   10.210790   6.765661   8.808030   6.140802   6.588484
    45  H   10.270119  10.834088  11.355924   9.181051   9.328334
    46  H   11.286974  11.307529  12.166490   9.371813   9.342796
    47  H   11.056180  11.679590  12.273330   9.777986   9.717167
    48  H    7.612322   6.681615   8.052128   4.163622   3.482001
                   21         22         23         24         25
    21  H    0.000000
    22  H    5.727254   0.000000
    23  C    6.184827   2.160635   0.000000
    24  C    8.471229   4.844030   2.826462   0.000000
    25  C    6.728611   3.302741   1.393149   2.427997   0.000000
    26  C    6.928046   2.791693   1.397685   2.427634   2.396640
    27  C    8.028631   4.125343   2.422575   1.399542   2.770316
    28  C    7.861451   4.490085   2.422720   1.395179   1.393502
    29  H    6.480841   3.574426   2.149894   3.408554   1.088571
    30  H    6.844115   2.680954   2.153816   3.409419   3.385641
    31  H    8.722427   4.853102   3.404037   2.154313   3.859153
    32  H    8.441949   5.399264   3.402176   2.151724   2.148228
    33  C    9.811863   6.320250   4.331118   1.504750   3.813958
    34  C    2.465647   5.685537   5.298333   7.076504   5.372363
    35  C    4.647577   8.331776   7.552707   8.664343   7.271876
    36  C    3.513170   6.279171   5.758931   7.378423   5.521111
    37  C    2.753931   6.622756   6.126619   7.633697   6.270034
    38  C    3.913283   7.895951   7.209858   8.411370   7.161868
    39  C    4.482201   7.609776   6.898484   8.177289   6.514201
    40  H    3.910127   5.882321   5.476680   7.232310   5.154649
    41  H    2.634290   6.532685   6.155281   7.692771   6.509107
    42  H    4.542855   8.687562   7.970849   9.019673   7.977528
    43  H    5.400496   8.219144   7.462468   8.626055   6.915818
    44  H    5.644341   9.385802   8.518195   9.436464   8.152868
    45  H    9.941548   6.809665   4.835946   2.156438   4.497466
    46  H   10.100875   6.913375   4.843801   2.158851   4.034178
    47  H   10.614864   6.627893   4.821859   2.153553   4.397866
    48  H    5.044528   1.777575   2.147829   4.831793   2.624201
                   26         27         28         29         30
    26  C    0.000000
    27  C    1.388669   0.000000
    28  C    2.770216   2.394711   0.000000
    29  H    3.386341   3.858850   2.151360   0.000000
    30  H    1.088886   2.147591   3.859070   4.289174   0.000000
    31  H    2.145677   1.088880   3.384426   4.947702   2.464502
    32  H    3.858732   3.385828   1.088579   2.466178   4.947602
    33  C    3.805083   2.522927   2.530652   4.680997   4.669870
    34  C    6.183795   7.003231   6.302471   5.014791   6.473541
    35  C    8.375086   8.887912   7.860639   6.840408   8.812633
    36  C    6.815301   7.542756   6.401885   4.930226   7.270352
    37  C    6.786512   7.499594   7.039284   6.072018   6.993899
    38  C    7.872117   8.437452   7.782390   6.903654   8.169928
    39  C    7.894865   8.473083   7.208152   5.922752   8.406021
    40  H    6.674994   7.450290   6.130240   4.405517   7.181483
    41  H    6.631436   7.378171   7.271732   6.468845   6.685721
    42  H    8.499002   8.999441   8.511714   7.810564   8.738376
    43  H    8.535857   9.058049   7.554947   6.208976   9.128525
    44  H    9.316794   9.741623   8.638506   7.710605   9.788886
    45  H    4.111723   2.773838   3.313840   5.412665   4.834445
    46  H    4.582168   3.427459   2.645276   4.710214   5.536717
    47  H    4.195559   2.906422   3.185972   5.270373   4.968440
    48  H    3.417394   4.568422   4.014188   2.374803   3.768340
                   31         32         33         34         35
    31  H    0.000000
    32  H    4.290187   0.000000
    33  C    2.721813   2.738982   0.000000
    34  C    7.817562   6.661272   8.276435   0.000000
    35  C    9.665474   7.909832   9.564981   2.792013   0.000000
    36  C    8.451526   6.549099   8.514856   1.393024   2.412739
    37  C    8.187136   7.416446   8.720727   1.396833   2.412240
    38  C    9.118945   8.005425   9.356121   2.416126   1.392818
    39  C    9.354135   7.206260   9.160942   2.414192   1.392126
    40  H    8.428448   6.235763   8.420006   2.143301   3.400522
    41  H    7.955973   7.776059   8.788081   2.159539   3.394685
    42  H    9.588958   8.752999   9.882204   3.399498   2.155013
    43  H    9.983990   7.410209   9.549193   3.397191   2.154209
    44  H   10.499792   8.596019  10.231757   3.879568   1.087555
    45  H    2.650416   3.597365   1.096376   8.439843   9.623822
    46  H    3.774301   2.400603   1.094730   8.354008   9.388315
    47  H    2.903498   3.392490   1.097508   9.190992  10.594535
    48  H    5.524138   4.686551   6.313163   4.500092   7.004314
                   36         37         38         39         40
    36  C    0.000000
    37  C    2.410604   0.000000
    38  C    2.782818   1.390662   0.000000
    39  C    1.391668   2.782268   2.409029   0.000000
    40  H    1.085903   3.390830   3.868656   2.157722   0.000000
    41  H    3.398956   1.087434   2.147062   3.869679   4.291269
    42  H    3.870208   2.148290   1.087406   3.396334   4.956020
    43  H    2.149329   3.869760   3.396370   1.087500   2.483930
    44  H    3.398925   3.397681   2.154168   2.154619   4.300991
    45  H    8.790875   8.713547   9.306881   9.375455   8.825798
    46  H    8.426507   8.820398   9.325982   8.950582   8.310410
    47  H    9.432907   9.691833  10.382696  10.138012   9.267858
    48  H    4.802083   5.649613   6.802432   6.116672   4.260502
                   41         42         43         44         45
    41  H    0.000000
    42  H    2.466476   0.000000
    43  H    4.957176   4.297440   0.000000
    44  H    4.291212   2.483919   2.484532   0.000000
    45  H    8.688451   9.721801   9.837382  10.256428   0.000000
    46  H    9.008013   9.872822   9.230851   9.976708   1.776686
    47  H    9.733586  10.927050  10.507997  11.283102   1.766904
    48  H    5.836344   7.715619   6.612376   8.031676   6.891887
                   46         47         48
    46  H    0.000000
    47  H    1.773096   0.000000
    48  H    6.645231   6.801909   0.000000
 Stoichiometry    C23H21FN2O
 Framework group  C1[X(C23H21FN2O)]
 Deg. of freedom   138
 Full point group                 C1      NOp   1
 RotChk:  IX=0 Diff= 2.30D-02
 Largest Abelian subgroup         C1      NOp   1
 Largest concise Abelian subgroup C1      NOp   1
                         Standard orientation:                         
 ---------------------------------------------------------------------
 Center     Atomic      Atomic             Coordinates (Angstroms)
 Number     Number       Type             X           Y           Z
 ---------------------------------------------------------------------
      1          6           0        1.248642    0.733294    0.861309
      2          8           0        1.014605    0.837120    2.220843
      3          6           0        0.026023    0.128405    0.151088
      4          1           0       -0.748655    0.897810    0.091648
      5          9           0        0.329866   -0.232800   -1.161588
      6          6           0       -0.472439   -1.078233    0.928954
      7          6           0       -1.715355   -0.885893    1.752831
      8          7           0        0.112797   -2.209999    0.926191
      9          6           0        1.319875   -2.426333    0.239260
     10          6           0        3.717452   -3.092909   -1.057419
     11          6           0        2.411002   -1.545143    0.259448
     12          6           0        1.462267   -3.643962   -0.429840
     13          6           0        2.639393   -3.972795   -1.086972
     14          6           0        3.597783   -1.885512   -0.381731
     15          1           0        0.616939   -4.327293   -0.429109
     16          1           0        2.719089   -4.921975   -1.610713
     17          1           0        4.435685   -1.191665   -0.353601
     18          1           0        4.649907   -3.341398   -1.557006
     19          7           0        2.361682   -0.295696    0.974772
     20          1           0        1.950281   -0.122716    2.114002
     21          1           0        3.253372    0.186809    0.859399
     22          1           0       -1.918005   -1.820469    2.283875
     23          6           0       -2.894685   -0.485730    0.893582
     24          6           0       -5.059494    0.246030   -0.769853
     25          6           0       -3.447246    0.791335    0.961755
     26          6           0       -3.434084   -1.394402   -0.021233
     27          6           0       -4.498316   -1.034296   -0.837404
     28          6           0       -4.515776    1.150632    0.142611
     29          1           0       -3.038454    1.516564    1.663124
     30          1           0       -3.012563   -2.395684   -0.094903
     31          1           0       -4.903047   -1.759007   -1.542135
     32          1           0       -4.930854    2.154289    0.216003
     33          6           0       -6.222717    0.619108   -1.648489
     34          6           0        1.728629    2.003152    0.184514
     35          6           0        2.557094    4.366745   -1.049346
     36          6           0        1.502475    3.232009    0.800374
     37          6           0        2.373529    1.961504   -1.053836
     38          6           0        2.787535    3.139433   -1.666228
     39          6           0        1.913095    4.410286    0.184099
     40          1           0        1.007622    3.256430    1.766659
     41          1           0        2.556122    1.008357   -1.544429
     42          1           0        3.293288    3.097863   -2.627965
     43          1           0        1.731985    5.365188    0.671968
     44          1           0        2.881324    5.287202   -1.529358
     45          1           0       -6.030584    0.345654   -2.692686
     46          1           0       -6.425552    1.694013   -1.605238
     47          1           0       -7.131803    0.090298   -1.334724
     48          1           0       -1.511176   -0.102535    2.491153
 ---------------------------------------------------------------------
 Rotational constants (GHZ):           0.2346358           0.1498413           0.1074230
 Leave Link  202 at Tue May  6 22:44:46 2025, MaxMem= 16106127360 cpu:               0.4 elap:               0.0
 (Enter /cm/shared/apps/Gaussian/g16-C01/g16/l301.exe)
 Basis read from rwf:  (5D, 7F)
 No pseudopotential information found on rwf file.
 There are   864 symmetry adapted cartesian basis functions of A   symmetry.
 There are   810 symmetry adapted basis functions of A   symmetry.
   810 basis functions,  1203 primitive gaussians,   864 cartesian basis functions
    95 alpha electrons       95 beta electrons
       nuclear repulsion energy      2416.6266091308 Hartrees.
 IExCor= 4639 DFT=T Ex+Corr=wB97XD ExCW=0 ScaHFX=  1.000000
 ScaDFX=  1.000000  1.000000  1.000000  1.000000 ScalE2=  1.000000  1.000000
 IRadAn=      5 IRanWt=     -1 IRanGd=            0 ICorTp=0 IEmpDi=121
 HFx  wShort=  0.000000 wLong=  0.200000 cFull=  0.222036 cShort=  0.000000 cLong=  0.777964
 DFx  wShort=  0.000000 wLong=  0.200000 cFull=  0.000000 cShort=  0.000000 cLong=  1.000000
 NAtoms=   48 NActive=   48 NUniq=   48 SFac= 1.00D+00 NAtFMM=   60 NAOKFM=F Big=F
 Integral buffers will be    131072 words long.
 Raffenetti 2 integral format.
 Two-electron integral symmetry is turned on.
 R6Disp:  Grimme-D2 Dispersion energy=       -0.0398852270 Hartrees.
 Nuclear repulsion after empirical dispersion term =     2416.5867239038 Hartrees.
 No density basis found on file    724.
 ------------------------------------------------------------------------------
 Polarizable Continuum Model (PCM)
 =================================
 Model                : PCM.
 Atomic radii         : SMD-Coulomb.
 Polarization charges : Total charges.
 Charge compensation  : None.
 Solution method      : Matrix inversion.
 Cavity type          : VdW (van der Waals Surface) (Alpha=1.000).
 Cavity algorithm     : GePol (No added spheres)
                        Default sphere list used, NSphG=   48.
                        Lebedev-Laikov grids with approx.  5.0 points / Ang**2.
                        Smoothing algorithm: York/Karplus (Gamma=1.0000).
                        Polarization charges: spherical gaussians, with
                                              point-specific exponents (IZeta= 3).
                        Self-potential: point-specific (ISelfS= 7).
                        Self-field    : sphere-specific E.n sum rule (ISelfD= 2).
 1st derivatives      : Analytical E(r).r(x)/FMM algorithm (CHGder, D1EAlg=3).
                        Cavity 1st derivative terms included.
 Solvent              : Ethanol, Eps=  24.852000 Eps(inf)=   1.852593
 ------------------------------------------------------------------------------
 GePol: Number of generator spheres                  =      48
 GePol: Total number of spheres                      =      48
 GePol: Number of exposed spheres                    =      48 (100.00%)
 GePol: Number of points                             =    3423
 GePol: Average weight of points                     =       0.11
 GePol: Minimum weight of points                     =   0.10D-08
 GePol: Maximum weight of points                     =    0.21501
 GePol: Number of points with low weight             =     204
 GePol: Fraction of low-weight points (<1% of avg)   =       5.96%
 GePol: Cavity surface area                          =    382.813 Ang**2
 GePol: Cavity volume                                =    369.135 Ang**3
 ------------------------------------------------------------------------------
 Atomic radii for non-electrostatic terms: SMD-CDS.
 ------------------------------------------------------------------------------
 PCM non-electrostatic energy =        -0.0039240222 Hartrees.
 Nuclear repulsion after PCM non-electrostatic terms =     2416.5827998817 Hartrees.
 Leave Link  301 at Tue May  6 22:44:46 2025, MaxMem= 16106127360 cpu:               0.7 elap:               0.1
 (Enter /cm/shared/apps/Gaussian/g16-C01/g16/l302.exe)
 NPDir=0 NMtPBC=     1 NCelOv=     1 NCel=       1 NClECP=     1 NCelD=      1
         NCelK=      1 NCelE2=     1 NClLst=     1 CellRange=     0.0.
 One-electron integrals computed using PRISM.
 One-electron integral symmetry used in STVInt
 NBasis=   810 RedAO= T EigKep=  1.23D-06  NBF=   810
 NBsUse=   804 1.00D-06 EigRej=  9.03D-07 NBFU=   804
 Precomputing XC quadrature grid using
 IXCGrd= 4 IRadAn=           5 IRanWt=          -1 IRanGd=           0 AccXCQ= 0.00D+00.
 Generated NRdTot=       0 NPtTot=           0 NUsed=           0 NTot=          32
 NSgBfM=   858   858   858   858   858 MxSgAt=    48 MxSgA2=    48.
 Leave Link  302 at Tue May  6 22:44:49 2025, MaxMem= 16106127360 cpu:              39.3 elap:               2.8
 (Enter /cm/shared/apps/Gaussian/g16-C01/g16/l303.exe)
 DipDrv:  MaxL=1.
 Leave Link  303 at Tue May  6 22:44:49 2025, MaxMem= 16106127360 cpu:               1.1 elap:               0.2
 (Enter /cm/shared/apps/Gaussian/g16-C01/g16/l401.exe)
 Initial guess from the checkpoint file:  "6_to_9_TS1.chk"
 B after Tr=    -0.000000    0.000000    0.000000
         Rot=    0.999965   -0.001504   -0.000752    0.008142 Ang=  -0.95 deg.
 Guess basis will be translated and rotated to current coordinates.
 JPrj=2 DoOrth=T DoCkMO=T.
 Generating alternative initial guess.
 ExpMin= 2.65D-02 ExpMax= 2.93D+03 ExpMxC= 4.41D+02 IAcc=3 IRadAn=         5 AccDes= 0.00D+00
 Harris functional with IExCor= 4639 and IRadAn=       5 diagonalized for initial guess.
 HarFok:  IExCor= 4639 AccDes= 0.00D+00 IRadAn=         5 IDoV= 1 UseB2=F ITyADJ=14
 ICtDFT=  3500011 ScaDFX=  1.000000  1.000000  1.000000  1.000000
 FoFCou: FMM=F IPFlag=           0 FMFlag=      100000 FMFlg1=           0
         NFxFlg=           0 DoJE=T BraDBF=F KetDBF=T FulRan=T
         wScrn=  0.000000 ICntrl=       500 IOpCl=  0 I1Cent=   200000004 NGrid=           0
         NMat0=    1 NMatS0=      1 NMatT0=    0 NMatD0=    1 NMtDS0=    0 NMtDT0=    0
 Petite list used in FoFCou.
 Harris En= -1122.26418280308    
 Leave Link  401 at Tue May  6 22:45:00 2025, MaxMem= 16106127360 cpu:             291.4 elap:              10.7
 (Enter /cm/shared/apps/Gaussian/g16-C01/g16/l502.exe)
 Integral symmetry usage will be decided dynamically.
 Closed shell SCF:
 Using DIIS extrapolation, IDIIS=  1040.
 NGot= 16106127360 LenX= 16104590708 LenY= 16103843348
 Requested convergence on RMS density matrix=1.00D-08 within 128 cycles.
 Requested convergence on MAX density matrix=1.00D-06.
 Requested convergence on             energy=1.00D-06.
 No special actions if energy rises.
 Fock matrices will be formed incrementally for  20 cycles.

 Cycle   1  Pass 1  IDiag  1:
 FoFJK:  IHMeth= 1 ICntrl=       0 DoSepK=T KAlg= 0 I1Cent=           0 FoldK=F
 IRaf=         1 NMat=       1 IRICut=       1 DoRegI=T DoRafI=F ISym2E= 0 IDoP0=0 IntGTp=1.
 FoFCou: FMM=F IPFlag=           0 FMFlag=      100000 FMFlg1=           0
         NFxFlg=           0 DoJE=T BraDBF=F KetDBF=F FulRan=T
         wScrn=  0.000000 ICntrl=       500 IOpCl=  0 I1Cent=           0 NGrid=           0
         NMat0=    1 NMatS0=      1 NMatT0=    0 NMatD0=    1 NMtDS0=    0 NMtDT0=    0
 Symmetry not used in FoFCou.
 Inv3:  Mode=1 IEnd=    35150787.
 Iteration    1 A*A^-1 deviation from unit magnitude is 9.55D-15 for   3422.
 Iteration    1 A*A^-1 deviation from orthogonality  is 3.09D-15 for   3420   3379.
 Iteration    1 A^-1*A deviation from unit magnitude is 9.10D-15 for   3422.
 Iteration    1 A^-1*A deviation from orthogonality  is 1.04D-12 for   3414   2093.
 E= -1172.98478790890    
 DIIS: error= 8.36D-03 at cycle   1 NSaved=   1.
 NSaved= 1 IEnMin= 1 EnMin= -1172.98478790890     IErMin= 1 ErrMin= 8.36D-03
 ErrMax= 8.36D-03  0.00D+00 EMaxC= 1.00D-01 BMatC= 9.31D-02 BMatP= 9.31D-02
 IDIUse=3 WtCom= 9.16D-01 WtEn= 8.36D-02
 Coeff-Com:  0.100D+01
 Coeff-En:   0.100D+01
 Coeff:      0.100D+01
 Gap=     0.550 Goal=   None    Shift=    0.000
 GapD=    0.550 DampG=2.000 DampE=1.000 DampFc=2.0000 IDamp=-1.
 RMSDP=1.14D-02 MaxDP=1.38D+00              OVMax= 4.88D-02

 Cycle   2  Pass 1  IDiag  1:
 RMSU=  1.05D-02    CP:  9.40D-01
 E= -1173.07788800679     Delta-E=       -0.093100097897 Rises=F Damp=F
 DIIS: error= 9.29D-04 at cycle   2 NSaved=   2.
 NSaved= 2 IEnMin= 2 EnMin= -1173.07788800679     IErMin= 2 ErrMin= 9.29D-04
 ErrMax= 9.29D-04  0.00D+00 EMaxC= 1.00D-01 BMatC= 3.98D-03 BMatP= 9.31D-02
 IDIUse=3 WtCom= 9.91D-01 WtEn= 9.29D-03
 Coeff-Com: -0.582D-02 0.101D+01
 Coeff-En:   0.000D+00 0.100D+01
 Coeff:     -0.576D-02 0.101D+01
 Gap=     0.316 Goal=   None    Shift=    0.000
 RMSDP=1.94D-03 MaxDP=1.37D-01 DE=-9.31D-02 OVMax= 1.51D-02

 Cycle   3  Pass 1  IDiag  1:
 RMSU=  1.68D-03    CP:  9.40D-01  1.09D+00
 E= -1173.08111985309     Delta-E=       -0.003231846299 Rises=F Damp=F
 DIIS: error= 1.07D-03 at cycle   3 NSaved=   3.
 NSaved= 3 IEnMin= 3 EnMin= -1173.08111985309     IErMin= 2 ErrMin= 9.29D-04
 ErrMax= 1.07D-03  0.00D+00 EMaxC= 1.00D-01 BMatC= 3.63D-03 BMatP= 3.98D-03
 IDIUse=3 WtCom= 9.89D-01 WtEn= 1.07D-02
 Coeff-Com: -0.406D-01 0.510D+00 0.531D+00
 Coeff-En:   0.000D+00 0.221D-01 0.978D+00
 Coeff:     -0.402D-01 0.504D+00 0.536D+00
 Gap=     0.316 Goal=   None    Shift=    0.000
 RMSDP=6.21D-04 MaxDP=6.63D-02 DE=-3.23D-03 OVMax= 8.58D-03

 Cycle   4  Pass 1  IDiag  1:
 RMSU=  5.51D-04    CP:  9.38D-01  1.10D+00  8.58D-01
 E= -1173.08356657626     Delta-E=       -0.002446723170 Rises=F Damp=F
 DIIS: error= 1.39D-04 at cycle   4 NSaved=   4.
 NSaved= 4 IEnMin= 4 EnMin= -1173.08356657626     IErMin= 4 ErrMin= 1.39D-04
 ErrMax= 1.39D-04  0.00D+00 EMaxC= 1.00D-01 BMatC= 7.45D-05 BMatP= 3.63D-03
 IDIUse=3 WtCom= 9.99D-01 WtEn= 1.39D-03
 Coeff-Com: -0.320D-02-0.475D-01 0.575D-01 0.993D+00
 Coeff-En:   0.000D+00 0.000D+00 0.000D+00 0.100D+01
 Coeff:     -0.319D-02-0.474D-01 0.574D-01 0.993D+00
 Gap=     0.316 Goal=   None    Shift=    0.000
 RMSDP=3.46D-04 MaxDP=2.96D-02 DE=-2.45D-03 OVMax= 3.25D-03

 Cycle   5  Pass 1  IDiag  1:
 RMSU=  2.38D-04    CP:  9.40D-01  1.10D+00  9.25D-01  1.32D+00
 E= -1173.08368934666     Delta-E=       -0.000122770396 Rises=F Damp=F
 DIIS: error= 6.05D-05 at cycle   5 NSaved=   5.
 NSaved= 5 IEnMin= 5 EnMin= -1173.08368934666     IErMin= 5 ErrMin= 6.05D-05
 ErrMax= 6.05D-05  0.00D+00 EMaxC= 1.00D-01 BMatC= 2.03D-05 BMatP= 7.45D-05
 IDIUse=1 WtCom= 1.00D+00 WtEn= 0.00D+00
 Coeff-Com:  0.273D-02-0.730D-01-0.303D-01 0.440D+00 0.661D+00
 Coeff:      0.273D-02-0.730D-01-0.303D-01 0.440D+00 0.661D+00
 Gap=     0.316 Goal=   None    Shift=    0.000
 RMSDP=1.22D-04 MaxDP=1.09D-02 DE=-1.23D-04 OVMax= 1.26D-03

 Cycle   6  Pass 1  IDiag  1:
 RMSU=  9.00D-05    CP:  9.40D-01  1.10D+00  9.60D-01  1.42D+00  9.89D-01
 E= -1173.08371411118     Delta-E=       -0.000024764520 Rises=F Damp=F
 DIIS: error= 2.09D-05 at cycle   6 NSaved=   6.
 NSaved= 6 IEnMin= 6 EnMin= -1173.08371411118     IErMin= 6 ErrMin= 2.09D-05
 ErrMax= 2.09D-05  0.00D+00 EMaxC= 1.00D-01 BMatC= 1.46D-06 BMatP= 2.03D-05
 IDIUse=1 WtCom= 1.00D+00 WtEn= 0.00D+00
 Coeff-Com:  0.111D-02-0.185D-01-0.149D-01 0.459D-01 0.206D+00 0.781D+00
 Coeff:      0.111D-02-0.185D-01-0.149D-01 0.459D-01 0.206D+00 0.781D+00
 Gap=     0.316 Goal=   None    Shift=    0.000
 RMSDP=3.90D-05 MaxDP=2.11D-03 DE=-2.48D-05 OVMax= 7.37D-04

 Cycle   7  Pass 1  IDiag  1:
 RMSU=  2.71D-05    CP:  9.40D-01  1.10D+00  9.65D-01  1.44D+00  1.07D+00
                    CP:  1.14D+00
 E= -1173.08371677031     Delta-E=       -0.000002659136 Rises=F Damp=F
 DIIS: error= 1.18D-05 at cycle   7 NSaved=   7.
 NSaved= 7 IEnMin= 7 EnMin= -1173.08371677031     IErMin= 7 ErrMin= 1.18D-05
 ErrMax= 1.18D-05  0.00D+00 EMaxC= 1.00D-01 BMatC= 3.44D-07 BMatP= 1.46D-06
 IDIUse=1 WtCom= 1.00D+00 WtEn= 0.00D+00
 Coeff-Com: -0.187D-03 0.975D-02 0.123D-02-0.842D-01-0.742D-01 0.312D+00
 Coeff-Com:  0.835D+00
 Coeff:     -0.187D-03 0.975D-02 0.123D-02-0.842D-01-0.742D-01 0.312D+00
 Coeff:      0.835D+00
 Gap=     0.316 Goal=   None    Shift=    0.000
 RMSDP=2.88D-05 MaxDP=1.65D-03 DE=-2.66D-06 OVMax= 4.93D-04

 Cycle   8  Pass 1  IDiag  1:
 RMSU=  1.07D-05    CP:  9.40D-01  1.10D+00  9.65D-01  1.46D+00  1.14D+00
                    CP:  1.34D+00  1.08D+00
 E= -1173.08371751348     Delta-E=       -0.000000743163 Rises=F Damp=F
 DIIS: error= 2.72D-06 at cycle   8 NSaved=   8.
 NSaved= 8 IEnMin= 8 EnMin= -1173.08371751348     IErMin= 8 ErrMin= 2.72D-06
 ErrMax= 2.72D-06  0.00D+00 EMaxC= 1.00D-01 BMatC= 3.36D-08 BMatP= 3.44D-07
 IDIUse=1 WtCom= 1.00D+00 WtEn= 0.00D+00
 Coeff-Com: -0.164D-03 0.504D-02 0.171D-02-0.328D-01-0.448D-01 0.402D-01
 Coeff-Com:  0.279D+00 0.752D+00
 Coeff:     -0.164D-03 0.504D-02 0.171D-02-0.328D-01-0.448D-01 0.402D-01
 Coeff:      0.279D+00 0.752D+00
 Gap=     0.316 Goal=   None    Shift=    0.000
 RMSDP=6.85D-06 MaxDP=5.22D-04 DE=-7.43D-07 OVMax= 1.80D-04

 Cycle   9  Pass 1  IDiag  1:
 RMSU=  4.12D-06    CP:  9.40D-01  1.10D+00  9.65D-01  1.46D+00  1.14D+00
                    CP:  1.39D+00  1.15D+00  1.13D+00
 E= -1173.08371760158     Delta-E=       -0.000000088100 Rises=F Damp=F
 DIIS: error= 1.45D-06 at cycle   9 NSaved=   9.
 NSaved= 9 IEnMin= 9 EnMin= -1173.08371760158     IErMin= 9 ErrMin= 1.45D-06
 ErrMax= 1.45D-06  0.00D+00 EMaxC= 1.00D-01 BMatC= 6.40D-09 BMatP= 3.36D-08
 IDIUse=1 WtCom= 1.00D+00 WtEn= 0.00D+00
 Coeff-Com:  0.166D-05-0.106D-02 0.100D-03 0.120D-01 0.594D-02-0.605D-01
 Coeff-Com: -0.137D+00 0.183D+00 0.997D+00
 Coeff:      0.166D-05-0.106D-02 0.100D-03 0.120D-01 0.594D-02-0.605D-01
 Coeff:     -0.137D+00 0.183D+00 0.997D+00
 Gap=     0.316 Goal=   None    Shift=    0.000
 RMSDP=4.63D-06 MaxDP=3.41D-04 DE=-8.81D-08 OVMax= 1.45D-04

 Cycle  10  Pass 1  IDiag  1:
 RMSU=  1.99D-06    CP:  9.40D-01  1.10D+00  9.65D-01  1.46D+00  1.14D+00
                    CP:  1.40D+00  1.21D+00  1.42D+00  1.22D+00
 E= -1173.08371762895     Delta-E=       -0.000000027378 Rises=F Damp=F
 DIIS: error= 5.23D-07 at cycle  10 NSaved=  10.
 NSaved=10 IEnMin=10 EnMin= -1173.08371762895     IErMin=10 ErrMin= 5.23D-07
 ErrMax= 5.23D-07  0.00D+00 EMaxC= 1.00D-01 BMatC= 9.70D-10 BMatP= 6.40D-09
 IDIUse=1 WtCom= 1.00D+00 WtEn= 0.00D+00
 Coeff-Com:  0.259D-04-0.108D-02-0.249D-03 0.839D-02 0.847D-02-0.226D-01
 Coeff-Com: -0.839D-01-0.645D-01 0.293D+00 0.863D+00
 Coeff:      0.259D-04-0.108D-02-0.249D-03 0.839D-02 0.847D-02-0.226D-01
 Coeff:     -0.839D-01-0.645D-01 0.293D+00 0.863D+00
 Gap=     0.316 Goal=   None    Shift=    0.000
 RMSDP=1.60D-06 MaxDP=1.22D-04 DE=-2.74D-08 OVMax= 5.12D-05

 Cycle  11  Pass 1  IDiag  1:
 RMSU=  6.98D-07    CP:  9.40D-01  1.10D+00  9.65D-01  1.46D+00  1.14D+00
                    CP:  1.41D+00  1.22D+00  1.49D+00  1.36D+00  1.27D+00
 E= -1173.08371763263     Delta-E=       -0.000000003681 Rises=F Damp=F
 DIIS: error= 2.25D-07 at cycle  11 NSaved=  11.
 NSaved=11 IEnMin=11 EnMin= -1173.08371763263     IErMin=11 ErrMin= 2.25D-07
 ErrMax= 2.25D-07  0.00D+00 EMaxC= 1.00D-01 BMatC= 1.80D-10 BMatP= 9.70D-10
 IDIUse=1 WtCom= 1.00D+00 WtEn= 0.00D+00
 Coeff-Com:  0.935D-05-0.242D-03-0.106D-03 0.135D-02 0.217D-02 0.105D-02
 Coeff-Com: -0.109D-01-0.518D-01-0.368D-01 0.316D+00 0.779D+00
 Coeff:      0.935D-05-0.242D-03-0.106D-03 0.135D-02 0.217D-02 0.105D-02
 Coeff:     -0.109D-01-0.518D-01-0.368D-01 0.316D+00 0.779D+00
 Gap=     0.316 Goal=   None    Shift=    0.000
 RMSDP=4.74D-07 MaxDP=3.06D-05 DE=-3.68D-09 OVMax= 1.59D-05

 Cycle  12  Pass 1  IDiag  1:
 RMSU=  2.57D-07    CP:  9.40D-01  1.10D+00  9.65D-01  1.46D+00  1.14D+00
                    CP:  1.40D+00  1.22D+00  1.50D+00  1.40D+00  1.41D+00
                    CP:  1.17D+00
 E= -1173.08371763338     Delta-E=       -0.000000000744 Rises=F Damp=F
 DIIS: error= 7.60D-08 at cycle  12 NSaved=  12.
 NSaved=12 IEnMin=12 EnMin= -1173.08371763338     IErMin=12 ErrMin= 7.60D-08
 ErrMax= 7.60D-08  0.00D+00 EMaxC= 1.00D-01 BMatC= 2.84D-11 BMatP= 1.80D-10
 IDIUse=1 WtCom= 1.00D+00 WtEn= 0.00D+00
 Coeff-Com: -0.161D-05 0.115D-03 0.974D-05-0.106D-02-0.829D-03 0.455D-02
 Coeff-Com:  0.113D-01-0.728D-02-0.642D-01-0.497D-01 0.273D+00 0.834D+00
 Coeff:     -0.161D-05 0.115D-03 0.974D-05-0.106D-02-0.829D-03 0.455D-02
 Coeff:      0.113D-01-0.728D-02-0.642D-01-0.497D-01 0.273D+00 0.834D+00
 Gap=     0.316 Goal=   None    Shift=    0.000
 RMSDP=2.45D-07 MaxDP=2.01D-05 DE=-7.44D-10 OVMax= 5.91D-06

 Cycle  13  Pass 1  IDiag  1:
 RMSU=  1.07D-07    CP:  9.40D-01  1.10D+00  9.65D-01  1.46D+00  1.14D+00
                    CP:  1.40D+00  1.22D+00  1.50D+00  1.41D+00  1.46D+00
                    CP:  1.36D+00  1.10D+00
 E= -1173.08371763307     Delta-E=        0.000000000303 Rises=F Damp=F
 DIIS: error= 3.45D-08 at cycle  13 NSaved=  13.
 NSaved=13 IEnMin=12 EnMin= -1173.08371763338     IErMin=13 ErrMin= 3.45D-08
 ErrMax= 3.45D-08  0.00D+00 EMaxC= 1.00D-01 BMatC= 6.25D-12 BMatP= 2.84D-11
 IDIUse=1 WtCom= 1.00D+00 WtEn= 0.00D+00
 Coeff-Com: -0.202D-05 0.878D-04 0.196D-04-0.696D-03-0.693D-03 0.213D-02
 Coeff-Com:  0.697D-02 0.322D-02-0.259D-01-0.672D-01 0.299D-01 0.408D+00
 Coeff-Com:  0.644D+00
 Coeff:     -0.202D-05 0.878D-04 0.196D-04-0.696D-03-0.693D-03 0.213D-02
 Coeff:      0.697D-02 0.322D-02-0.259D-01-0.672D-01 0.299D-01 0.408D+00
 Coeff:      0.644D+00
 Gap=     0.316 Goal=   None    Shift=    0.000
 RMSDP=6.49D-08 MaxDP=4.83D-06 DE= 3.03D-10 OVMax= 1.24D-06

 Cycle  14  Pass 1  IDiag  1:
 RMSU=  4.44D-08    CP:  9.40D-01  1.10D+00  9.65D-01  1.46D+00  1.14D+00
                    CP:  1.40D+00  1.21D+00  1.50D+00  1.41D+00  1.48D+00
                    CP:  1.39D+00  1.17D+00  1.03D+00
 E= -1173.08371763297     Delta-E=        0.000000000109 Rises=F Damp=F
 DIIS: error= 7.61D-09 at cycle  14 NSaved=  14.
 NSaved=14 IEnMin=12 EnMin= -1173.08371763338     IErMin=14 ErrMin= 7.61D-09
 ErrMax= 7.61D-09  0.00D+00 EMaxC= 1.00D-01 BMatC= 2.52D-13 BMatP= 6.25D-12
 IDIUse=1 WtCom= 1.00D+00 WtEn= 0.00D+00
 Coeff-Com: -0.130D-06 0.300D-06 0.244D-05 0.152D-04-0.159D-04-0.210D-03
 Coeff-Com: -0.263D-03 0.141D-02 0.398D-02-0.592D-02-0.302D-01-0.292D-01
 Coeff-Com:  0.979D-01 0.963D+00
 Coeff:     -0.130D-06 0.300D-06 0.244D-05 0.152D-04-0.159D-04-0.210D-03
 Coeff:     -0.263D-03 0.141D-02 0.398D-02-0.592D-02-0.302D-01-0.292D-01
 Coeff:      0.979D-01 0.963D+00
 Gap=     0.316 Goal=   None    Shift=    0.000
 RMSDP=2.65D-08 MaxDP=2.05D-06 DE= 1.09D-10 OVMax= 4.63D-07

 Cycle  15  Pass 1  IDiag  1:
 RMSU=  1.30D-08    CP:  9.40D-01  1.10D+00  9.65D-01  1.46D+00  1.14D+00
                    CP:  1.40D+00  1.21D+00  1.50D+00  1.41D+00  1.47D+00
                    CP:  1.40D+00  1.21D+00  1.15D+00  1.21D+00
 E= -1173.08371763329     Delta-E=       -0.000000000320 Rises=F Damp=F
 DIIS: error= 2.49D-09 at cycle  15 NSaved=  15.
 NSaved=15 IEnMin=12 EnMin= -1173.08371763338     IErMin=15 ErrMin= 2.49D-09
 ErrMax= 2.49D-09  0.00D+00 EMaxC= 1.00D-01 BMatC= 4.64D-14 BMatP= 2.52D-13
 IDIUse=1 WtCom= 1.00D+00 WtEn= 0.00D+00
 Coeff-Com:  0.201D-06-0.104D-04-0.152D-05 0.876D-04 0.772D-04-0.317D-03
 Coeff-Com: -0.903D-03 0.435D-04 0.448D-02 0.593D-02-0.130D-01-0.559D-01
 Coeff-Com: -0.488D-01 0.311D+00 0.797D+00
 Coeff:      0.201D-06-0.104D-04-0.152D-05 0.876D-04 0.772D-04-0.317D-03
 Coeff:     -0.903D-03 0.435D-04 0.448D-02 0.593D-02-0.130D-01-0.559D-01
 Coeff:     -0.488D-01 0.311D+00 0.797D+00
 Gap=     0.316 Goal=   None    Shift=    0.000
 RMSDP=1.12D-08 MaxDP=1.26D-06 DE=-3.20D-10 OVMax= 1.37D-07

 Cycle  16  Pass 1  IDiag  1:
 RMSU=  4.34D-09    CP:  9.40D-01  1.10D+00  9.65D-01  1.46D+00  1.14D+00
                    CP:  1.40D+00  1.21D+00  1.50D+00  1.41D+00  1.47D+00
                    CP:  1.40D+00  1.21D+00  1.18D+00  1.33D+00  1.21D+00
 E= -1173.08371763346     Delta-E=       -0.000000000180 Rises=F Damp=F
 DIIS: error= 7.52D-10 at cycle  16 NSaved=  16.
 NSaved=16 IEnMin=16 EnMin= -1173.08371763346     IErMin=16 ErrMin= 7.52D-10
 ErrMax= 7.52D-10  0.00D+00 EMaxC= 1.00D-01 BMatC= 4.23D-15 BMatP= 4.64D-14
 IDIUse=1 WtCom= 1.00D+00 WtEn= 0.00D+00
 Coeff-Com:  0.637D-07-0.263D-05-0.641D-06 0.204D-04 0.209D-04-0.571D-04
 Coeff-Com: -0.197D-03-0.169D-03 0.708D-03 0.203D-02 0.111D-03-0.104D-01
 Coeff-Com: -0.246D-01-0.295D-01 0.200D+00 0.862D+00
 Coeff:      0.637D-07-0.263D-05-0.641D-06 0.204D-04 0.209D-04-0.571D-04
 Coeff:     -0.197D-03-0.169D-03 0.708D-03 0.203D-02 0.111D-03-0.104D-01
 Coeff:     -0.246D-01-0.295D-01 0.200D+00 0.862D+00
 Gap=     0.316 Goal=   None    Shift=    0.000
 RMSDP=3.14D-09 MaxDP=3.22D-07 DE=-1.80D-10 OVMax= 4.16D-08

 Error on total polarization charges =  0.06888
 SCF Done:  E(RwB97XD) =  -1173.08371763     A.U. after   16 cycles
            NFock= 16  Conv=0.31D-08     -V/T= 2.0050
 KE= 1.167246396538D+03 PE=-7.566371400904D+03 EE= 2.809458486851D+03
 SMD-CDS (non-electrostatic) energy       (kcal/mol) =      -2.46
 (included in total energy above)
 Leave Link  502 at Tue May  6 23:03:48 2025, MaxMem= 16106127360 cpu:           43069.3 elap:            1128.2
 (Enter /cm/shared/apps/Gaussian/g16-C01/g16/l701.exe)
 ... and contract with generalized density number  0.
 Compute integral first derivatives.
 R6Disp: Adding Grimme-D2 dispersion energy 1st derivatives to the gradient.
 D1PCM: PCM CHGder 1st derivatives, ID1Alg=3 FixD1E=F DoIter=F DoCFld=F I1PDM=0.
 GePol: Maximum number of non-zero 1st derivatives   =     243
 Leave Link  701 at Tue May  6 23:03:53 2025, MaxMem= 16106127360 cpu:             142.8 elap:               4.5
 (Enter /cm/shared/apps/Gaussian/g16-C01/g16/l702.exe)
 L702 exits ... SP integral derivatives will be done elsewhere.
 Leave Link  702 at Tue May  6 23:03:53 2025, MaxMem= 16106127360 cpu:               0.3 elap:               0.0
 (Enter /cm/shared/apps/Gaussian/g16-C01/g16/l703.exe)
 Integral derivatives from FoFJK, PRISM(SPDF).
 Compute integral first derivatives, UseDBF=F ICtDFT=           0.
 Calling FoFJK, ICntrl=      2127 FMM=F ISym2X=0 I1Cent= 0 IOpClX= 0 NMat=1 NMatS=1 NMatT=0.
 FoFJK:  IHMeth= 1 ICntrl=    2127 DoSepK=T KAlg= 0 I1Cent=           0 FoldK=F
 IRaf=         1 NMat=       1 IRICut=       1 DoRegI=T DoRafI=F ISym2E= 0 IDoP0=0 IntGTp=1.
 FoFCou: FMM=F IPFlag=           0 FMFlag=      100000 FMFlg1=         800
         NFxFlg=           0 DoJE=F BraDBF=F KetDBF=F FulRan=T
         wScrn=  0.000000 ICntrl=      2527 IOpCl=  0 I1Cent=           0 NGrid=           0
         NMat0=    1 NMatS0=      1 NMatT0=    0 NMatD0=    1 NMtDS0=    0 NMtDT0=    0
 Symmetry not used in FoFCou.
 Leave Link  703 at Tue May  6 23:08:55 2025, MaxMem= 16106127360 cpu:           11979.9 elap:             301.7
 (Enter /cm/shared/apps/Gaussian/g16-C01/g16/l716.exe)
 Dipole        = 1.07738708D+00 1.69216240D-01-1.43953774D+00
 ***** Axes restored to original set *****
 -------------------------------------------------------------------
 Center     Atomic                   Forces (Hartrees/Bohr)
 Number     Number              X              Y              Z
 -------------------------------------------------------------------
      1        6           0.001373252   -0.005014628    0.002426992
      2        8          -0.001946207   -0.000211264    0.002386892
      3        6           0.001758242   -0.001398984   -0.000299397
      4        1           0.001238714   -0.000367879   -0.000389384
      5        9          -0.001298536   -0.000745720    0.000660633
      6        6           0.001117423    0.000615291    0.000212453
      7        6          -0.002118564   -0.000209472    0.000210013
      8        7           0.000411150   -0.001559694   -0.000667489
      9        6           0.000535579    0.001813900   -0.000393340
     10        6           0.000024298   -0.000076732    0.000012332
     11        6          -0.000406329    0.000228288   -0.000103329
     12        6          -0.000037722   -0.000140750    0.000394130
     13        6          -0.000311263    0.000059774    0.000148955
     14        6          -0.000526189   -0.000083955    0.000707811
     15        1           0.000193870   -0.000075309   -0.000573296
     16        1          -0.000245005    0.000085729   -0.000233121
     17        1           0.000143752    0.000019744    0.000091363
     18        1           0.000033919    0.000340172   -0.000008668
     19        7          -0.000780830    0.007650582   -0.003030024
     20        1          -0.000841444   -0.000597924   -0.000829038
     21        1           0.002560504    0.000156174   -0.001393010
     22        1           0.000501616   -0.000040795   -0.000032725
     23        6           0.000150429   -0.000191215   -0.000558135
     24        6          -0.000258198   -0.000149827    0.000226829
     25        6           0.000188920   -0.000024565   -0.000229654
     26        6          -0.000054017    0.000050473    0.000225675
     27        6           0.000000726    0.000103380    0.000030398
     28        6          -0.000040568    0.000018284    0.000018944
     29        1           0.000263326    0.000022572    0.000195867
     30        1          -0.000113763    0.000160009   -0.000327844
     31        1          -0.000274120    0.000007823   -0.000223733
     32        1           0.000038934   -0.000187028    0.000272917
     33        6           0.000339046    0.000183662   -0.000205509
     34        6          -0.000694480    0.000275338    0.000147818
     35        6          -0.000030857   -0.000016703    0.000116297
     36        6          -0.000354554   -0.000173583   -0.000303709
     37        6          -0.000168371   -0.000183855    0.000155013
     38        6          -0.000095767    0.000136229   -0.000055445
     39        6          -0.000012600   -0.000126679    0.000095675
     40        1           0.000153832   -0.000357876    0.000317250
     41        1           0.000063087    0.000459399   -0.000155211
     42        1          -0.000170507    0.000244256    0.000079475
     43        1           0.000196291   -0.000159395    0.000207732
     44        1          -0.000015153    0.000059841    0.000308160
     45        1          -0.000340438    0.000047312    0.000073437
     46        1          -0.000053614   -0.000173618    0.000273819
     47        1          -0.000149891   -0.000281277   -0.000125866
     48        1           0.000052075   -0.000189507    0.000141043
 -------------------------------------------------------------------
 Cartesian Forces:  Max     0.007650582 RMS     0.001018797
 Leave Link  716 at Tue May  6 23:08:55 2025, MaxMem= 16106127360 cpu:               0.2 elap:               0.0
 (Enter /cm/shared/apps/Gaussian/g16-C01/g16/l103.exe)

 GradGradGradGradGradGradGradGradGradGradGradGradGradGradGradGradGradGrad
 Berny optimization.
 FormGI is forming the generalized inverse of G from B-inverse, IUseBI=4.
 GSVD:  received Info=                   1 from GESDD.
 Internal  Forces:  Max     0.008565206 RMS     0.000677794
 Search for a saddle point.
 Step number   2 out of a maximum of  279
 All quantities printed in internal units (Hartrees-Bohrs-Radians)
 Swapping is turned off.
 Update second derivatives using D2CorX and points    1    2
 ITU=  0  0
     Eigenvalues ---   -0.17738  -0.00081  -0.00008   0.00091   0.00192
     Eigenvalues ---    0.00454   0.01061   0.01065   0.01404   0.01518
     Eigenvalues ---    0.01576   0.01684   0.01742   0.01767   0.01784
     Eigenvalues ---    0.01786   0.01792   0.01933   0.02020   0.02127
     Eigenvalues ---    0.02145   0.02166   0.02293   0.02431   0.02444
     Eigenvalues ---    0.02486   0.02513   0.02546   0.02579   0.02686
     Eigenvalues ---    0.02705   0.02712   0.02833   0.02844   0.02866
     Eigenvalues ---    0.02957   0.03236   0.04005   0.04389   0.04734
     Eigenvalues ---    0.05316   0.05586   0.05610   0.05784   0.06863
     Eigenvalues ---    0.07645   0.07951   0.08242   0.09309   0.10270
     Eigenvalues ---    0.10738   0.10884   0.10966   0.11355   0.11532
     Eigenvalues ---    0.11547   0.11687   0.11748   0.11844   0.12058
     Eigenvalues ---    0.12251   0.12300   0.12457   0.12536   0.12715
     Eigenvalues ---    0.12835   0.12846   0.14718   0.14750   0.14878
     Eigenvalues ---    0.17443   0.18289   0.18542   0.18794   0.19157
     Eigenvalues ---    0.19491   0.19599   0.19653   0.19756   0.19927
     Eigenvalues ---    0.20019   0.20077   0.20163   0.20701   0.21018
     Eigenvalues ---    0.21727   0.22078   0.22312   0.25681   0.27410
     Eigenvalues ---    0.28473   0.30105   0.30253   0.31142   0.31925
     Eigenvalues ---    0.32615   0.33570   0.34167   0.34799   0.34991
     Eigenvalues ---    0.35355   0.35468   0.35804   0.35919   0.36259
     Eigenvalues ---    0.37343   0.37401   0.37508   0.37715   0.37756
     Eigenvalues ---    0.37790   0.37873   0.37891   0.37927   0.37940
     Eigenvalues ---    0.38041   0.38142   0.38310   0.38439   0.38941
     Eigenvalues ---    0.42970   0.43820   0.43855   0.43937   0.44161
     Eigenvalues ---    0.44629   0.45047   0.46313   0.48922   0.50035
     Eigenvalues ---    0.50099   0.50213   0.50269   0.50387   0.53601
     Eigenvalues ---    0.53920   0.54167   0.73648
 Eigenvectors required to have negative eigenvalues:
                          R25       R3        A42       A44       D68
   1                   -0.71539   0.32486   0.30760  -0.20241   0.18840
                          D71       R1        A2        D46       D23
   1                    0.18644  -0.16482   0.15634   0.07919  -0.07803
 Eigenvalue     2 is  -8.13D-04 should be greater than     0.000000 Eigenvector:
                          D36       D35       D34       D33       D32
   1                   -0.32332  -0.31873  -0.29538  -0.26339  -0.25880
                          D31       D15       D18       D13       D71
   1                   -0.23546  -0.17627  -0.17072  -0.16463   0.16453
 Eigenvalue     3 is  -8.38D-05 should be greater than     0.000000 Eigenvector:
                          D98       D96       D97       D95       D93
   1                    0.42762   0.42296   0.40891   0.39875   0.39409
                          D94       D92       D91       D88       D87
   1                    0.38004  -0.03522  -0.03499   0.03406   0.03397
 RFO step:  Lambda0=8.745871959D-05 Lambda=-4.95624171D-03.
 Linear search not attempted -- option 19 set.
 Iteration  1 RMS(Cart)=  0.25152656 RMS(Int)=  0.00778866
 Iteration  2 RMS(Cart)=  0.02164270 RMS(Int)=  0.00084920
 Iteration  3 RMS(Cart)=  0.00017585 RMS(Int)=  0.00084504
 Iteration  4 RMS(Cart)=  0.00000017 RMS(Int)=  0.00084504
 ITry= 1 IFail=0 DXMaxC= 8.98D-01 DCOld= 1.00D+10 DXMaxT= 3.00D-01 DXLimC= 3.00D+00 Rises=F
 Variable       Old X    -DE/DX   Delta X   Delta X   Delta X     New X
                                 (Linear)    (Quad)   (Total)
    R1        2.61431  -0.00213   0.00000  -0.02694  -0.02694   2.58737
    R2        2.90619   0.00030   0.00000  -0.00780  -0.00805   2.89814
    R3        2.87248   0.00857   0.00000   0.12239   0.12126   2.99374
    R4        2.86652   0.00104   0.00000  -0.00722  -0.00722   2.85930
    R5        2.06633  -0.00010   0.00000   0.00290   0.00290   2.06923
    R6        2.63609   0.00072   0.00000   0.00347   0.00347   2.63956
    R7        2.87183   0.00036   0.00000   0.00668   0.00727   2.87910
    R8        2.84126   0.00033   0.00000  -0.00012  -0.00012   2.84114
    R9        2.40775   0.00114   0.00000   0.00179   0.00291   2.41066
   R10        2.06708   0.00014   0.00000   0.00021   0.00021   2.06728
   R11        2.85921   0.00040   0.00000   0.00601   0.00601   2.86522
   R12        2.07049   0.00015   0.00000   0.00178   0.00178   2.07226
   R13        2.65620   0.00234   0.00000   0.01081   0.01146   2.66766
   R14        2.65065   0.00027   0.00000  -0.00297  -0.00352   2.64713
   R15        2.63926   0.00023   0.00000  -0.00227  -0.00248   2.63678
   R16        2.63024   0.00032   0.00000   0.00183   0.00234   2.63258
   R17        2.62439   0.00022   0.00000   0.00192   0.00213   2.62653
   R18        2.05347   0.00033   0.00000   0.00188   0.00188   2.05534
   R19        2.62897   0.00012   0.00000   0.00005  -0.00025   2.62872
   R20        2.72228   0.00004   0.00000  -0.01816  -0.01887   2.70341
   R21        2.62228   0.00042   0.00000   0.00353   0.00383   2.62611
   R22        2.05409   0.00038   0.00000   0.00192   0.00192   2.05601
   R23        2.05416   0.00034   0.00000   0.00162   0.00162   2.05578
   R24        2.05650   0.00014   0.00000  -0.00012  -0.00012   2.05638
   R25        2.31213  -0.00011   0.00000   0.03155   0.03155   2.34369
   R26        1.92829   0.00001   0.00000  -0.00060  -0.00060   1.92769
   R27        2.63267   0.00028   0.00000   0.00067   0.00067   2.63334
   R28        2.64124   0.00044   0.00000   0.00218   0.00218   2.64342
   R29        2.64475   0.00042   0.00000   0.00194   0.00194   2.64669
   R30        2.63651   0.00042   0.00000   0.00121   0.00121   2.63772
   R31        2.84357   0.00030   0.00000   0.00052   0.00052   2.84408
   R32        2.63334   0.00053   0.00000   0.00208   0.00208   2.63542
   R33        2.05710   0.00032   0.00000   0.00148   0.00148   2.05858
   R34        2.62420   0.00039   0.00000   0.00065   0.00065   2.62485
   R35        2.05770   0.00037   0.00000   0.00169   0.00169   2.05938
   R36        2.05768   0.00035   0.00000   0.00180   0.00180   2.05949
   R37        2.05712   0.00033   0.00000   0.00173   0.00173   2.05884
   R38        2.07185   0.00033   0.00000   0.00199   0.00199   2.07384
   R39        2.06874   0.00030   0.00000   0.00183   0.00183   2.07057
   R40        2.07399   0.00031   0.00000   0.00180   0.00180   2.07579
   R41        2.63243   0.00053   0.00000   0.00223   0.00224   2.63467
   R42        2.63963   0.00054   0.00000   0.00078   0.00079   2.64042
   R43        2.63204   0.00036   0.00000   0.00191   0.00190   2.63395
   R44        2.63074   0.00032   0.00000   0.00144   0.00143   2.63217
   R45        2.05518   0.00031   0.00000   0.00167   0.00167   2.05685
   R46        2.62987   0.00043   0.00000   0.00170   0.00170   2.63157
   R47        2.05206   0.00025   0.00000   0.00212   0.00212   2.05418
   R48        2.62797   0.00034   0.00000   0.00065   0.00065   2.62862
   R49        2.05495   0.00030   0.00000   0.00225   0.00225   2.05720
   R50        2.05490   0.00030   0.00000   0.00153   0.00153   2.05643
   R51        2.05508   0.00033   0.00000   0.00169   0.00169   2.05676
    A1        1.92716  -0.00055   0.00000  -0.02472  -0.02426   1.90289
    A2        1.67229   0.00091   0.00000  -0.01150  -0.01103   1.66127
    A3        2.01437  -0.00031   0.00000   0.01951   0.01860   2.03297
    A4        1.92873  -0.00047   0.00000  -0.01587  -0.02092   1.90781
    A5        1.95495  -0.00008   0.00000   0.00667   0.00844   1.96339
    A6        1.94798   0.00059   0.00000   0.02215   0.02412   1.97210
    A7        1.88765  -0.00025   0.00000  -0.03863  -0.03689   1.85076
    A8        1.94256   0.00008   0.00000   0.01796   0.01697   1.95953
    A9        1.91418   0.00091   0.00000   0.03265   0.03094   1.94512
   A10        1.86018  -0.00003   0.00000   0.00501   0.00493   1.86511
   A11        1.93279  -0.00017   0.00000  -0.01761  -0.01704   1.91575
   A12        1.92571  -0.00057   0.00000  -0.00143  -0.00155   1.92416
   A13        2.03762  -0.00027   0.00000  -0.02074  -0.02194   2.01568
   A14        2.15737   0.00025   0.00000   0.02201   0.02126   2.17863
   A15        2.08808   0.00003   0.00000  -0.00010  -0.00115   2.08694
   A16        1.88586  -0.00003   0.00000   0.00724   0.00695   1.89282
   A17        1.94657   0.00000   0.00000  -0.03192  -0.03190   1.91466
   A18        1.88248   0.00015   0.00000   0.03032   0.03028   1.91276
   A19        1.93614   0.00001   0.00000  -0.00245  -0.00253   1.93361
   A20        1.89467  -0.00014   0.00000  -0.00223  -0.00243   1.89224
   A21        1.91649   0.00002   0.00000   0.00065   0.00091   1.91740
   A22        2.13202   0.00041   0.00000  -0.00592  -0.00541   2.12661
   A23        2.17039   0.00057   0.00000  -0.00922  -0.01165   2.15874
   A24        2.04414  -0.00023   0.00000   0.00553   0.00766   2.05180
   A25        2.06609  -0.00032   0.00000   0.00502   0.00514   2.07123
   A26        2.08655  -0.00007   0.00000   0.00202   0.00211   2.08866
   A27        2.10635   0.00007   0.00000  -0.00115  -0.00120   2.10515
   A28        2.09029  -0.00000   0.00000  -0.00087  -0.00093   2.08936
   A29        2.09817   0.00032   0.00000   0.00166   0.00243   2.10059
   A30        2.12397  -0.00009   0.00000  -0.02885  -0.03263   2.09134
   A31        2.06038  -0.00023   0.00000   0.02738   0.03040   2.09079
   A32        2.11759   0.00014   0.00000  -0.00561  -0.00617   2.11143
   A33        2.05835  -0.00001   0.00000   0.00587   0.00615   2.06451
   A34        2.10720  -0.00014   0.00000  -0.00024   0.00004   2.10723
   A35        2.09114  -0.00003   0.00000   0.00104   0.00121   2.09235
   A36        2.10070   0.00007   0.00000   0.00030   0.00022   2.10091
   A37        2.09126  -0.00005   0.00000  -0.00141  -0.00150   2.08977
   A38        2.10651  -0.00005   0.00000  -0.00442  -0.00516   2.10135
   A39        2.09502   0.00011   0.00000   0.00270   0.00307   2.09809
   A40        2.08165  -0.00006   0.00000   0.00173   0.00210   2.08375
   A41        2.18357  -0.00055   0.00000  -0.02750  -0.03236   2.15121
   A42        1.29490   0.00001   0.00000  -0.05045  -0.04692   1.24798
   A43        1.88739   0.00125   0.00000   0.00649   0.00931   1.89671
   A44        2.20990  -0.00029   0.00000   0.05851   0.05653   2.26644
   A45        1.90081  -0.00012   0.00000   0.03496   0.03621   1.93702
   A46        1.90949  -0.00007   0.00000  -0.05231  -0.05286   1.85662
   A47        2.12210  -0.00008   0.00000   0.00289   0.00288   2.12499
   A48        2.09505   0.00021   0.00000  -0.00238  -0.00239   2.09266
   A49        2.06566  -0.00014   0.00000  -0.00066  -0.00066   2.06500
   A50        2.05833  -0.00017   0.00000  -0.00113  -0.00113   2.05720
   A51        2.10435   0.00005   0.00000   0.00037   0.00037   2.10472
   A52        2.12045   0.00011   0.00000   0.00074   0.00074   2.12118
   A53        2.10798   0.00006   0.00000   0.00021   0.00021   2.10819
   A54        2.08667  -0.00002   0.00000   0.00104   0.00104   2.08771
   A55        2.08854  -0.00003   0.00000  -0.00125  -0.00125   2.08729
   A56        2.10814   0.00010   0.00000   0.00030   0.00030   2.10844
   A57        2.08600   0.00005   0.00000   0.00179   0.00179   2.08778
   A58        2.08905  -0.00015   0.00000  -0.00208  -0.00208   2.08697
   A59        2.11315   0.00006   0.00000   0.00065   0.00065   2.11380
   A60        2.08410   0.00001   0.00000   0.00031   0.00031   2.08442
   A61        2.08593  -0.00007   0.00000  -0.00097  -0.00097   2.08497
   A62        2.11309   0.00008   0.00000   0.00062   0.00062   2.11371
   A63        2.08667  -0.00004   0.00000   0.00020   0.00020   2.08686
   A64        2.08343  -0.00004   0.00000  -0.00082  -0.00082   2.08261
   A65        1.93779   0.00013   0.00000   0.00185   0.00185   1.93964
   A66        1.94293   0.00009   0.00000   0.00102   0.00102   1.94395
   A67        1.93256   0.00017   0.00000   0.00226   0.00226   1.93482
   A68        1.89125  -0.00015   0.00000  -0.00189  -0.00189   1.88936
   A69        1.87262  -0.00014   0.00000  -0.00207  -0.00207   1.87055
   A70        1.88424  -0.00013   0.00000  -0.00144  -0.00144   1.88280
   A71        2.08273   0.00029   0.00000  -0.00204  -0.00211   2.08062
   A72        2.11376  -0.00002   0.00000   0.00166   0.00159   2.11535
   A73        2.08656  -0.00027   0.00000   0.00007   0.00003   2.08659
   A74        2.09038  -0.00006   0.00000   0.00022   0.00022   2.09059
   A75        2.09552   0.00005   0.00000   0.00028   0.00028   2.09580
   A76        2.09729   0.00000   0.00000  -0.00050  -0.00050   2.09679
   A77        2.09810   0.00008   0.00000  -0.00091  -0.00090   2.09720
   A78        2.07971   0.00038   0.00000   0.00949   0.00948   2.08919
   A79        2.10537  -0.00046   0.00000  -0.00856  -0.00857   2.09680
   A80        2.09739   0.00018   0.00000   0.00103   0.00103   2.09842
   A81        2.09858  -0.00000   0.00000  -0.00469  -0.00470   2.09387
   A82        2.08722  -0.00018   0.00000   0.00364   0.00363   2.09085
   A83        2.09680  -0.00000   0.00000  -0.00085  -0.00085   2.09595
   A84        2.09712   0.00001   0.00000   0.00031   0.00031   2.09742
   A85        2.08926  -0.00001   0.00000   0.00054   0.00054   2.08981
   A86        2.09713   0.00007   0.00000   0.00043   0.00043   2.09756
   A87        2.09669  -0.00002   0.00000   0.00057   0.00057   2.09726
   A88        2.08936  -0.00006   0.00000  -0.00100  -0.00100   2.08836
    D1        1.31196  -0.00103   0.00000  -0.12794  -0.12755   1.18441
    D2       -2.93347  -0.00118   0.00000  -0.13500  -0.13453  -3.06800
    D3       -0.79756  -0.00121   0.00000  -0.10229  -0.10204  -0.89959
    D4        3.14026  -0.00045   0.00000  -0.16108  -0.16109   2.97918
    D5       -1.10517  -0.00059   0.00000  -0.16814  -0.16807  -1.27324
    D6        1.03075  -0.00063   0.00000  -0.13543  -0.13558   0.89517
    D7       -0.95910  -0.00009   0.00000  -0.13916  -0.13924  -1.09834
    D8        1.07865  -0.00024   0.00000  -0.14622  -0.14622   0.93243
    D9       -3.06861  -0.00027   0.00000  -0.11350  -0.11373   3.10084
   D10        2.23330   0.00012   0.00000   0.16931   0.16967   2.40297
   D11        0.06962   0.00054   0.00000   0.13416   0.13302   0.20264
   D12       -1.77521   0.00086   0.00000   0.20468   0.20491  -1.57030
   D13        0.23731   0.00043   0.00000   0.20632   0.20651   0.44382
   D14       -1.92637   0.00085   0.00000   0.17117   0.16986  -1.75651
   D15        2.51199   0.00118   0.00000   0.24169   0.24174   2.75373
   D16       -1.95046   0.00045   0.00000   0.19315   0.19359  -1.75687
   D17        2.16904   0.00087   0.00000   0.15800   0.15694   2.32599
   D18        0.32422   0.00119   0.00000   0.22852   0.22883   0.55304
   D19       -0.35488   0.00028   0.00000  -0.09623  -0.09605  -0.45093
   D20        2.80461   0.00041   0.00000  -0.07593  -0.07574   2.72887
   D21        1.87032  -0.00083   0.00000  -0.10799  -0.10630   1.76402
   D22       -1.25338  -0.00069   0.00000  -0.08769  -0.08599  -1.33937
   D23       -2.23970  -0.00106   0.00000  -0.10696  -0.10884  -2.34854
   D24        0.91978  -0.00092   0.00000  -0.08665  -0.08853   0.83125
   D25        1.81377   0.00114   0.00000   0.11952   0.12129   1.93506
   D26       -1.31142   0.00046   0.00000   0.03540   0.03731  -1.27411
   D27       -0.26822   0.00098   0.00000   0.15755   0.15830  -0.10992
   D28        2.88978   0.00029   0.00000   0.07343   0.07431   2.96409
   D29       -2.32351   0.00148   0.00000   0.16314   0.16358  -2.15992
   D30        0.83449   0.00080   0.00000   0.07902   0.07960   0.91409
   D31       -3.09643  -0.00001   0.00000   0.12718   0.12776  -2.96867
   D32        1.05437   0.00001   0.00000   0.14560   0.14616   1.20052
   D33       -1.05139  -0.00011   0.00000   0.14452   0.14539  -0.90600
   D34        0.02944   0.00065   0.00000   0.20802   0.20726   0.23670
   D35       -2.10294   0.00066   0.00000   0.22644   0.22565  -1.87729
   D36        2.07448   0.00055   0.00000   0.22535   0.22489   2.29937
   D37        0.04999  -0.00019   0.00000  -0.02768  -0.02587   0.02412
   D38       -3.07475  -0.00089   0.00000  -0.11394  -0.11286   3.09558
   D39       -1.93159  -0.00011   0.00000  -0.03021  -0.03017  -1.96175
   D40        1.18035  -0.00022   0.00000  -0.03625  -0.03621   1.14415
   D41        2.24844  -0.00008   0.00000  -0.01615  -0.01623   2.23222
   D42       -0.92280  -0.00018   0.00000  -0.02218  -0.02227  -0.94507
   D43        0.15415   0.00009   0.00000  -0.01223  -0.01219   0.14195
   D44       -3.01710  -0.00002   0.00000  -0.01827  -0.01823  -3.03533
   D45        0.77138   0.00014   0.00000   0.03622   0.03492   0.80631
   D46       -2.44850   0.00045   0.00000   0.05697   0.05541  -2.39310
   D47        3.06832   0.00043   0.00000   0.03982   0.03955   3.10786
   D48       -0.03352   0.00046   0.00000   0.03331   0.03241  -0.00111
   D49        0.00593   0.00012   0.00000   0.01881   0.01875   0.02468
   D50       -3.09591   0.00015   0.00000   0.01230   0.01162  -3.08429
   D51       -3.09231  -0.00046   0.00000  -0.03906  -0.03873  -3.13104
   D52        0.05879  -0.00050   0.00000  -0.04173  -0.04157   0.01722
   D53       -0.02418  -0.00014   0.00000  -0.02025  -0.02010  -0.04427
   D54        3.12692  -0.00017   0.00000  -0.02293  -0.02293   3.10399
   D55       -0.01285  -0.00001   0.00000   0.00228   0.00218  -0.01067
   D56       -3.14005   0.00005   0.00000   0.00713   0.00705  -3.13300
   D57        3.12868  -0.00008   0.00000  -0.00370  -0.00366   3.12502
   D58        0.00148  -0.00003   0.00000   0.00116   0.00122   0.00270
   D59       -0.00510  -0.00000   0.00000  -0.00358  -0.00347  -0.00857
   D60       -3.14157  -0.00008   0.00000  -0.00774  -0.00747   3.13415
   D61        3.13655   0.00007   0.00000   0.00234   0.00231   3.13886
   D62        0.00008  -0.00001   0.00000  -0.00181  -0.00169  -0.00160
   D63        0.00851  -0.00005   0.00000  -0.00715  -0.00714   0.00137
   D64       -3.13817   0.00002   0.00000  -0.00303  -0.00317  -3.14134
   D65        3.11178  -0.00008   0.00000  -0.00212  -0.00142   3.11035
   D66       -0.03490   0.00000   0.00000   0.00201   0.00254  -0.03236
   D67       -0.87235   0.00030   0.00000  -0.16861  -0.16673  -1.03908
   D68        0.80625  -0.00037   0.00000  -0.21954  -0.22123   0.58501
   D69        3.14148  -0.00099   0.00000  -0.19263  -0.19108   2.95040
   D70        2.30817   0.00031   0.00000  -0.17445  -0.17322   2.13495
   D71       -2.29642  -0.00035   0.00000  -0.22539  -0.22772  -2.52414
   D72        0.03881  -0.00098   0.00000  -0.19848  -0.19757  -0.15876
   D73        0.02786   0.00009   0.00000   0.00982   0.00974   0.03761
   D74       -3.12805   0.00003   0.00000   0.00501   0.00491  -3.12313
   D75       -3.12350   0.00012   0.00000   0.01260   0.01268  -3.11082
   D76        0.00377   0.00006   0.00000   0.00778   0.00785   0.01163
   D77        3.11815  -0.00013   0.00000  -0.00525  -0.00526   3.11289
   D78       -0.02286  -0.00006   0.00000  -0.00464  -0.00465  -0.02751
   D79        0.00573  -0.00003   0.00000   0.00071   0.00071   0.00645
   D80       -3.13529   0.00004   0.00000   0.00133   0.00133  -3.13396
   D81       -3.11783   0.00012   0.00000   0.00358   0.00357  -3.11427
   D82        0.02185   0.00011   0.00000   0.00612   0.00612   0.02797
   D83       -0.00494   0.00002   0.00000  -0.00221  -0.00220  -0.00715
   D84        3.13474   0.00001   0.00000   0.00034   0.00035   3.13509
   D85        0.00090  -0.00001   0.00000  -0.00043  -0.00042   0.00048
   D86       -3.14004  -0.00002   0.00000  -0.00139  -0.00139  -3.14143
   D87       -3.12931   0.00001   0.00000   0.00134   0.00134  -3.12797
   D88        0.01293  -0.00000   0.00000   0.00038   0.00038   0.01331
   D89       -0.00011  -0.00000   0.00000  -0.00107  -0.00107  -0.00118
   D90        3.13982  -0.00001   0.00000  -0.00131  -0.00131   3.13852
   D91        3.12999  -0.00002   0.00000  -0.00286  -0.00286   3.12714
   D92       -0.01326  -0.00003   0.00000  -0.00309  -0.00309  -0.01635
   D93       -0.85580  -0.00002   0.00000  -0.00661  -0.00661  -0.86241
   D94       -2.96447   0.00001   0.00000  -0.00616  -0.00616  -2.97063
   D95        1.22248  -0.00001   0.00000  -0.00653  -0.00653   1.21594
   D96        2.29758  -0.00000   0.00000  -0.00477  -0.00477   2.29281
   D97        0.18892   0.00003   0.00000  -0.00432  -0.00432   0.18460
   D98       -1.90733   0.00001   0.00000  -0.00469  -0.00469  -1.91202
   D99       -0.00328   0.00002   0.00000   0.00093   0.00093  -0.00235
   D100       3.13997   0.00003   0.00000   0.00116   0.00116   3.14113
   D101       3.13774  -0.00005   0.00000   0.00032   0.00031   3.13805
   D102      -0.00220  -0.00004   0.00000   0.00055   0.00055  -0.00165
   D103       0.00167  -0.00000   0.00000   0.00209   0.00209   0.00376
   D104      -3.14057   0.00001   0.00000   0.00305   0.00305  -3.13752
   D105      -3.13801   0.00001   0.00000  -0.00046  -0.00046  -3.13848
   D106       0.00293   0.00002   0.00000   0.00050   0.00050   0.00343
   D107      -3.12092   0.00012   0.00000   0.01352   0.01352  -3.10740
   D108       0.02599   0.00001   0.00000   0.00808   0.00805   0.03404
   D109       0.00307  -0.00001   0.00000  -0.00645  -0.00644  -0.00337
   D110      -3.13321  -0.00012   0.00000  -0.01189  -0.01190   3.13807
   D111       3.12460  -0.00006   0.00000  -0.01087  -0.01090   3.11370
   D112      -0.01833  -0.00028   0.00000  -0.01961  -0.01961  -0.03795
   D113       0.00094   0.00007   0.00000   0.00950   0.00950   0.01044
   D114       3.14119  -0.00014   0.00000   0.00076   0.00078  -3.14121
   D115       0.00226   0.00003   0.00000   0.00116   0.00116   0.00343
   D116      -3.13765   0.00005   0.00000   0.00072   0.00072  -3.13693
   D117      -3.14153   0.00001   0.00000   0.00082   0.00082  -3.14071
   D118       0.00174   0.00003   0.00000   0.00038   0.00038   0.00212
   D119       0.00174   0.00003   0.00000   0.00190   0.00190   0.00364
   D120       3.13940   0.00001   0.00000   0.00178   0.00177   3.14117
   D121      -3.13765   0.00005   0.00000   0.00224   0.00224  -3.13541
   D122       0.00002   0.00003   0.00000   0.00212   0.00211   0.00213
   D123      -0.00442  -0.00004   0.00000   0.00077   0.00077  -0.00365
   D124       3.14109  -0.00002   0.00000   0.00088   0.00089  -3.14121
   D125       3.13178   0.00007   0.00000   0.00635   0.00632   3.13810
   D126      -0.00590   0.00009   0.00000   0.00646   0.00644   0.00054
   D127      -0.00360  -0.00008   0.00000  -0.00689  -0.00689  -0.01049
   D128       3.13632  -0.00011   0.00000  -0.00645  -0.00645   3.12987
   D129       3.13931   0.00013   0.00000   0.00181   0.00182   3.14113
   D130      -0.00395   0.00011   0.00000   0.00225   0.00226  -0.00169
         Item               Value     Threshold  Converged?
 Maximum Force            0.008565     0.000450     NO 
 RMS     Force            0.000678     0.000300     NO 
 Maximum Displacement     0.897995     0.001800     NO 
 RMS     Displacement     0.260367     0.001200     NO 
 Predicted change in Energy=-5.244083D-03
 Lowest energy point so far.  Saving SCF results.
 GradGradGradGradGradGradGradGradGradGradGradGradGradGradGradGradGradGrad

 Leave Link  103 at Tue May  6 23:08:55 2025, MaxMem= 16106127360 cpu:               3.2 elap:               0.2
 (Enter /cm/shared/apps/Gaussian/g16-C01/g16/l202.exe)
                          Input orientation:                          
 ---------------------------------------------------------------------
 Center     Atomic      Atomic             Coordinates (Angstroms)
 Number     Number       Type             X           Y           Z
 ---------------------------------------------------------------------
      1          6           0        3.158246    1.323666   -0.198681
      2          8           0        4.359895    0.740475   -0.499632
      3          6           0        2.025049    0.433378   -0.723349
      4          1           0        2.049910   -0.477398   -0.116001
      5          9           0        0.767441    1.011451   -0.535507
      6          6           0        2.228734    0.079520   -2.191175
      7          6           0        2.559730   -1.360370   -2.469705
      8          7           0        2.068993    0.888459   -3.164535
      9          6           0        1.703818    2.236690   -2.960294
     10          6           0        0.929647    4.919122   -2.719437
     11          6           0        2.304660    3.068483   -2.006696
     12          6           0        0.735748    2.778629   -3.806507
     13          6           0        0.332280    4.102097   -3.676704
     14          6           0        1.917671    4.399639   -1.891329
     15          1           0        0.298872    2.136289   -4.568259
     16          1           0       -0.436520    4.498965   -4.336180
     17          1           0        2.395040    5.031820   -1.145258
     18          1           0        0.633906    5.960845   -2.617879
     19          7           0        3.349604    2.557295   -1.174020
     20          1           0        4.226973    1.717443   -1.425079
     21          1           0        3.810034    3.310002   -0.662139
     22          1           0        2.854059   -1.451164   -3.519405
     23          6           0        1.353186   -2.229027   -2.172077
     24          6           0       -0.945087   -3.779188   -1.607666
     25          6           0        1.346151   -3.137130   -1.115126
     26          6           0        0.193048   -2.098809   -2.942709
     27          6           0       -0.934058   -2.861996   -2.666071
     28          6           0        0.213202   -3.901860   -0.838490
     29          1           0        2.235794   -3.250395   -0.496745
     30          1           0        0.173069   -1.390503   -3.770671
     31          1           0       -1.824871   -2.745550   -3.283022
     32          1           0        0.234120   -4.604964   -0.006502
     33          6           0       -2.166865   -4.612741   -1.329193
     34          6           0        2.950542    1.736089    1.242213
     35          6           0        2.540616    2.411578    3.921448
     36          6           0        3.651340    1.071751    2.247875
     37          6           0        2.037740    2.737166    1.584185
     38          6           0        1.838613    3.077418    2.918155
     39          6           0        3.444911    1.407499    3.583505
     40          1           0        4.359637    0.290272    1.984753
     41          1           0        1.486600    3.260019    0.804460
     42          1           0        1.133797    3.865855    3.174700
     43          1           0        3.996695    0.883805    4.361885
     44          1           0        2.384087    2.677371    4.965265
     45          1           0       -3.070136   -3.990615   -1.291645
     46          1           0       -2.077752   -5.146222   -0.376298
     47          1           0       -2.319755   -5.359135   -2.120482
     48          1           0        3.405554   -1.670813   -1.844626
 ---------------------------------------------------------------------
                    Distance matrix (angstroms):
                    1          2          3          4          5
     1  C    0.000000
     2  O    1.369177   0.000000
     3  C    1.533631   2.365557   0.000000
     4  H    2.116383   2.639397   1.094990   0.000000
     5  F    2.434517   3.602837   1.396793   2.009324   0.000000
     6  C    2.526247   2.800004   1.523555   2.156034   2.396896
     7  C    3.566486   3.396370   2.559917   2.565050   3.546682
     8  N    3.189384   3.517362   2.483631   3.340582   2.936146
     9  C    3.251996   3.917686   2.891202   3.946651   2.873605
    10  C    4.924243   5.844248   5.030525   6.095515   4.479481
    11  C    2.653660   3.451790   2.944306   4.026524   2.959530
    12  C    4.582774   5.312620   4.082691   5.093974   3.717978
    13  C    5.272799   6.133187   5.004726   6.049846   4.428157
    14  C    3.723667   4.614191   4.136053   5.191798   3.826369
    15  H    5.284845   5.915567   4.545650   5.451614   4.212826
    16  H    6.334332   7.200760   5.969997   6.982581   5.296922
    17  H    3.902422   4.763731   4.632556   5.615156   4.379982
    18  H    5.807602   6.754423   6.006448   7.050918   5.371276
    19  N    1.584217   2.185480   2.543339   3.466695   3.076507
    20  H    1.673706   1.352253   2.643808   3.357174   3.641171
    21  H    2.141297   2.632723   3.385984   4.211972   3.815330
    22  H    4.338136   4.023662   3.472274   3.630157   4.395691
    23  C    4.446814   4.544811   3.104611   2.789458   3.677248
    24  C    6.697888   7.056765   5.229669   4.700733   5.199279
    25  C    4.901250   4.949474   3.655532   2.927063   4.228662
    26  C    5.294849   5.602925   3.833244   3.750625   3.974703
    27  C    6.352537   6.759969   4.836318   4.592736   4.736876
    28  C    6.032310   6.233872   4.700036   3.952522   4.953747
    29  H    4.675660   4.520935   3.696748   2.805180   4.507871
    30  H    5.388609   5.724533   4.005315   4.208670   4.072953
    31  H    7.134643   7.625677   5.610650   5.494402   5.327661
    32  H    6.613327   6.770444   5.395015   4.510641   5.666427
    33  C    8.054551   8.481962   6.588058   6.029435   6.393092
    34  C    1.513079   2.451845   2.533185   2.748710   2.907115
    35  C    4.305865   5.064415   5.074763   4.988784   4.996894
    36  C    2.508434   2.856674   3.446812   3.248438   4.008457
    37  C    2.536164   3.704251   3.260723   3.636510   3.014108
    38  C    3.812052   4.847621   4.504027   4.678405   4.164542
    39  C    3.793960   4.237231   4.638309   4.380092   4.928687
    40  H    2.697893   2.524846   3.578351   3.215171   4.446985
    41  H    2.747755   4.037894   3.257918   3.890097   2.714546
    42  H    4.684102   5.803139   5.269821   5.525561   4.695474
    43  H    4.657814   4.877171   5.472648   5.068955   5.867608
    44  H    5.394272   6.125396   6.125743   5.990284   5.970538
    45  H    8.260078   8.843972   6.771675   6.319786   6.349757
    46  H    8.325063   8.724202   6.934360   6.237248   6.785087
    47  H    8.852211   9.189674   7.374449   6.851516   7.254467
    48  H    3.425960   2.921315   2.755119   2.500031   3.983463
                    6          7          8          9         10
     6  C    0.000000
     7  C    1.503469   0.000000
     8  N    1.275668   2.404338   0.000000
     9  C    2.349567   3.729893   1.411664   0.000000
    10  C    5.038695   6.492423   4.212181   2.802284   0.000000
    11  C    2.995613   4.460289   2.479644   1.400800   2.413199
    12  C    3.481881   4.716488   2.400502   1.395326   2.408533
    13  C    4.688759   6.021372   3.688626   2.423655   1.393104
    14  C    4.341670   5.824471   3.737960   2.422141   1.389899
    15  H    3.688522   4.662835   2.580862   2.137641   3.400027
    16  H    5.588928   6.840544   4.548197   3.404702   2.157963
    17  H    5.064275   6.530036   4.620739   3.403659   2.153629
    18  H    6.108645   7.571720   5.299756   3.889896   1.087641
    19  N    2.903502   4.201285   2.896054   2.449933   3.717894
    20  H    2.694931   3.652927   2.893060   2.998802   4.774775
    21  H    3.908258   5.161679   3.893209   3.296916   3.888235
    22  H    2.120901   1.093958   2.493210   3.903323   6.702527
    23  C    2.469076   1.516211   3.349040   4.548280   7.181575
    24  C    5.030234   4.344829   5.770221   6.710968   8.967233
    25  C    3.504806   2.542545   4.574707   5.693023   8.224991
    26  C    3.074725   2.523927   3.534423   4.591219   7.060013
    27  C    4.345261   3.807885   4.830392   5.748178   8.001377
    28  C    4.662994   3.824425   5.639291   6.663767   9.047706
    29  H    3.736238   2.751309   4.926971   6.038226   8.566644
    30  H    2.980190   2.718377   3.025822   4.019506   6.441185
    31  H    5.060125   4.669575   5.327498   6.113797   8.164079
    32  H    5.540367   4.690759   6.596789   7.595599   9.927335
    33  C    6.487035   5.849734   7.181516   8.034761  10.118181
    34  C    3.879869   4.849652   4.573296   4.412028   5.469039
    35  C    6.549803   7.421239   7.263158   6.934637   7.279035
    36  C    4.765868   5.418707   5.641950   5.681105   6.847194
    37  C    4.620921   5.787599   5.095983   4.584132   4.950754
    38  C    5.936737   7.017336   6.468673   5.939794   6.000044
    39  C    6.048930   6.714611   6.906417   6.822043   7.641016
    40  H    4.692924   5.080008   5.667455   5.940993   7.437774
    41  H    4.431723   5.763659   4.660086   3.907398   3.934548
    42  H    6.657916   7.823428   7.065790   6.373167   5.990984
    43  H    6.834849   7.332927   7.769366   7.791141   8.708369
    44  H    7.614959   8.462445   8.330254   7.966897   8.136060
    45  H    6.741897   6.324666   7.329647   8.022117   9.870170
    46  H    7.010562   6.342024   7.834994   8.688193  10.763173
    47  H    7.090325   6.318342   7.706074   8.636607  10.796292
    48  H    2.137444   1.096594   3.174654   4.405588   7.093847
                   11         12         13         14         15
    11  C    0.000000
    12  C    2.405165   0.000000
    13  C    2.783446   1.389678   0.000000
    14  C    1.391060   2.773540   2.406151   0.000000
    15  H    3.384343   1.087993   2.158794   3.861247   0.000000
    16  H    3.871285   2.148097   1.087872   3.395494   2.485337
    17  H    2.145912   3.861654   3.395230   1.088189   4.949239
    18  H    3.395692   3.398487   2.160332   2.147857   4.306213
    19  N    1.430584   3.716345   4.213560   2.441147   4.583129
    20  H    2.420511   4.357289   5.091663   3.569936   5.048266
    21  H    2.032809   4.429519   4.670095   2.505843   5.381787
    22  H    4.797639   4.739284   6.101051   6.144864   4.527570
    23  C    5.384817   5.303697   6.587054   6.658579   5.090112
    24  C    7.590170   7.117940   8.247863   8.670010   6.730930
    25  C    6.342181   6.527811   7.745710   7.598158   6.389825
    26  C    5.660029   4.982978   6.245748   6.805112   4.537584
    27  C    6.789304   5.992119   7.150076   7.839893   5.488286
    28  C    7.370521   7.328787   8.493113   8.539823   7.097729
    29  H    6.497147   7.039445   8.233751   7.782615   7.024618
    30  H    5.247651   4.207083   5.495710   6.332559   3.618042
    31  H    7.244654   6.111248   7.190171   8.185179   5.476720
    32  H    8.195712   8.319201   9.449494   9.352529   8.139920
    33  C    8.913739   8.318329   9.365092   9.910723   7.881676
    34  C    3.570412   5.610862   6.053845   4.240331   6.399461
    35  C    5.969094   7.944404   8.091138   6.174854   8.785006
    36  C    4.888953   6.933228   7.436384   5.586901   7.670200
    37  C    3.615998   5.545851   5.696366   3.854533   6.421626
    38  C    4.946861   6.821046   6.841869   4.988552   7.700839
    39  C    5.942170   7.989483   8.346255   6.423330   8.768122
    40  H    5.279493   7.270707   7.924753   6.154194   7.927140
    41  H    2.934025   4.696438   4.703444   2.958350   5.616011
    42  H    5.371553   7.076564   6.902172   5.154030   7.977588
    43  H    6.942234   8.997042   9.402354   7.469010   9.746286
    44  H    6.983374   8.925875   8.995742   7.084957   9.773892
    45  H    8.901157   8.162839   9.097084   9.779274   7.721746
    46  H    9.452254   9.082146  10.111001  10.458594   8.732459
    47  H    9.613683   8.854489   9.948368  10.641521   8.308441
    48  H    4.868179   5.547466   6.791761   6.250310   5.618156
                   16         17         18         19         20
    16  H    0.000000
    17  H    4.299262   0.000000
    18  H    2.497092   2.476549   0.000000
    19  N    5.301328   2.652413   4.587363   0.000000
    20  H    6.161131   3.797285   5.686771   1.240225   0.000000
    21  H    5.739811   2.280409   4.575988   1.020091   1.814432
    22  H    6.848289   6.919275   7.789719   4.670561   4.038709
    23  C    7.290559   7.406734   8.233475   5.281162   4.938753
    24  C    8.731051   9.434201   9.918770   7.667036   7.549603
    25  C    8.477207   8.236068   9.248714   6.036867   5.653501
    26  C    6.772646   7.676293   8.078236   5.896729   5.756694
    27  C    7.564426   8.701040   8.961214   7.067156   7.010532
    28  C    9.123039   9.201368  10.030762   7.188205   6.930441
    29  H    9.051801   8.309093   9.587085   5.952188   5.431944
    30  H    5.947875   7.285340   7.455442   5.693688   5.620967
    31  H    7.451151   9.103031   9.071346   7.703457   7.745649
    32  H   10.103335   9.941527  10.891072   7.897297   7.611049
    33  C    9.749833  10.670631  11.013889   9.047924   8.997866
    34  C    7.086899   4.107365   6.173789   2.582985   2.957037
    35  C    9.022690   5.705994   7.680861   5.161345   5.648980
    36  C    8.473853   5.364121   7.528859   3.742626   3.773442
    37  C    6.654068   3.583707   5.479069   3.059581   3.858530
    38  C    7.734494   4.543195   6.357133   4.393121   5.139794
    39  C    9.345806   6.049722   8.190963   4.895422   5.078740
    40  H    8.981671   6.011563   8.198822   4.017139   3.698833
    41  H    5.626683   2.786744   4.442291   2.806954   3.854871
    42  H    7.699354   4.648897   6.180036   5.053068   5.944862
    43  H   10.410529   7.078132   9.262925   5.819410   5.851233
    44  H    9.888928   6.548438   8.446798   6.215903   6.719686
    45  H    9.395642  10.549593  10.700953   9.170715   9.265394
    46  H   10.554806  11.144044  11.650954   9.457099   9.378667
    47  H   10.278035  11.452174  11.709546   9.783010   9.665463
    48  H    7.683459   6.814363   8.156112   4.281325   3.511556
                   21         22         23         24         25
    21  H    0.000000
    22  H    5.634409   0.000000
    23  C    6.244746   2.161708   0.000000
    24  C    8.588470   4.848501   2.829068   0.000000
    25  C    6.916749   3.301034   1.393502   2.429940   0.000000
    26  C    6.894840   2.798750   1.398839   2.429273   2.397460
    27  C    8.038390   4.131398   2.424080   1.400566   2.771369
    28  C    8.060972   4.490807   2.424127   1.395820   1.394602
    29  H    6.748659   3.571549   2.151495   3.410539   1.089352
    30  H    6.707103   2.693422   2.156688   3.410965   3.388030
    31  H    8.677032   4.860422   3.406031   2.156211   3.861152
    32  H    8.709978   5.399169   3.403984   2.153174   2.149465
    33  C    9.946765   6.324735   4.333972   1.505024   3.816352
    34  C    2.615815   5.730698   5.470929   7.329121   5.646182
    35  C    4.840233   8.389596   7.750887   9.002600   7.588278
    36  C    3.674662   6.345257   5.976004   7.715177   5.859893
    37  C    2.918071   6.652453   6.264279   7.845256   6.501686
    38  C    4.093788   7.936080   7.369156   8.674393   7.424990
    39  C    4.666726   7.679349   7.122244   8.551144   6.865535
    40  H    4.053008   5.966165   5.715317   7.589867   5.517012
    41  H    2.748046   6.539190   6.245574   7.828275   6.680423
    42  H    4.710897   8.720152   8.110718   9.254160   8.215199
    43  H    5.582302   8.298942   7.705227   9.044349   7.293212
    44  H    5.839625   9.447502   8.722221   9.796630   8.476843
    45  H   10.051469   6.819664   4.841914   2.158796   4.501465
    46  H   10.308029   6.917755   4.848318   2.160550   4.037999
    47  H   10.717043   6.633066   4.826048   2.156136   4.403058
    48  H    5.135212   1.776873   2.151986   4.840401   2.631235
                   26         27         28         29         30
    26  C    0.000000
    27  C    1.389011   0.000000
    28  C    2.771125   2.395324   0.000000
    29  H    3.388466   3.860672   2.152226   0.000000
    30  H    1.089779   2.147362   3.860857   4.293324   0.000000
    31  H    2.146179   1.089833   3.386227   4.950476   2.462868
    32  H    3.860545   3.387607   1.089493   2.466150   4.950299
    33  C    3.806899   2.524315   2.531968   4.683200   4.671074
    34  C    6.310609   7.176851   6.603698   5.329152   6.528318
    35  C    8.542325   9.125752   8.242170   7.188274   8.901112
    36  C    6.996742   7.787625   6.788465   5.312029   7.374548
    37  C    6.876214   7.631964   7.298971   6.341955   7.013497
    38  C    7.990678   8.610919   8.091025   7.201425   8.214423
    39  C    8.090752   8.744207   7.628059   6.309230   8.521600
    40  H    6.880992   7.719466   6.537400   4.817143   7.312815
    41  H    6.665703   7.441992   7.457436   6.681312   6.654663
    42  H    8.595634   9.146290   8.791507   8.083002   8.763017
    43  H    8.759041   9.366724   8.016315   6.618056   9.269901
    44  H    9.494661   9.996597   9.037842   8.061883   9.887000
    45  H    4.117440   2.779507   3.315650   5.415966   4.839890
    46  H    4.585818   3.430567   2.647740   4.713316   5.540162
    47  H    4.197614   2.907495   3.191085   5.276015   4.968635
    48  H    3.421865   4.574486   4.022561   2.383317   3.773220
                   31         32         33         34         35
    31  H    0.000000
    32  H    4.293302   0.000000
    33  C    2.724117   2.741222   0.000000
    34  C    7.960365   7.010506   8.550300   0.000000
    35  C    9.877136   8.365439   9.953424   2.793318   0.000000
    36  C    8.668996   6.998907   8.885965   1.394209   2.414475
    37  C    8.286715   7.725944   8.954754   1.397251   2.412818
    38  C    9.261893   8.375382   9.655173   2.417505   1.393825
    39  C    9.600396   7.703703   9.584879   2.415372   1.392885
    40  H    8.672589   6.704351   8.810051   2.151116   3.399936
    41  H    7.983746   8.005269   8.937597   2.158036   3.398002
    42  H    9.703946   9.093088  10.152143   3.401613   2.156779
    43  H   10.271682   7.960299  10.029449   3.398996   2.155978
    44  H   10.731152   9.075970  10.652562   3.881752   1.088440
    45  H    2.658280   3.598211   1.097428   8.687010   9.982231
    46  H    3.778389   2.403010   1.095697   8.675801   9.844810
    47  H    2.902970   3.399994   1.098462   9.456529  10.977800
    48  H    5.530045   4.695310   6.322379   4.619804   7.117699
                   36         37         38         39         40
    36  C    0.000000
    37  C    2.412012   0.000000
    38  C    2.785311   1.391006   0.000000
    39  C    1.392569   2.783061   2.410708   0.000000
    40  H    1.087026   3.396904   3.872336   2.154281   0.000000
    41  H    3.399716   1.088624   2.150573   3.871680   4.297305
    42  H    3.873506   2.149602   1.088216   3.398806   4.960525
    43  H    2.150263   3.871443   3.399061   1.088391   2.476846
    44  H    3.401199   3.399299   2.155977   2.155732   4.299359
    45  H    9.128745   8.923219   9.579944   9.764863   9.179450
    46  H    8.852794   9.106513   9.686052   9.440927   8.750429
    47  H    9.802694   9.912740  10.670301  10.561921   9.663490
    48  H    4.932609   5.749604   6.905439   6.240366   4.406844
                   41         42         43         44         45
    41  H    0.000000
    42  H    2.471749   0.000000
    43  H    4.960065   4.300955   0.000000
    44  H    4.296191   2.486331   2.486253   0.000000
    45  H    8.816416   9.967217  10.279225  10.647041   0.000000
    46  H    9.206720  10.204958   9.783175  10.471337   1.777108
    47  H    9.865771  11.183310  10.995132  11.701254   1.767170
    48  H    5.917191   7.810839   6.737677   8.143999   6.900858
                   46         47         48
    46  H    0.000000
    47  H    1.773719   0.000000
    48  H    6.655907   6.816083   0.000000
 Stoichiometry    C23H21FN2O
 Framework group  C1[X(C23H21FN2O)]
 Deg. of freedom   138
 Full point group                 C1      NOp   1
 RotChk:  IX=3 Diff= 2.30D-01
 Largest Abelian subgroup         C1      NOp   1
 Largest concise Abelian subgroup C1      NOp   1
                         Standard orientation:                         
 ---------------------------------------------------------------------
 Center     Atomic      Atomic             Coordinates (Angstroms)
 Number     Number       Type             X           Y           Z
 ---------------------------------------------------------------------
      1          6           0        1.451982    0.648838    0.952840
      2          8           0        1.311339    0.867834    2.297051
      3          6           0        0.078458    0.324353    0.352702
      4          1           0       -0.507749    1.246573    0.422513
      5          9           0        0.157136   -0.004133   -1.002634
      6          6           0       -0.618210   -0.788682    1.125377
      7          6           0       -1.828123   -0.369909    1.913512
      8          7           0       -0.288710   -2.020390    1.084680
      9          6           0        0.804961   -2.473841    0.315876
     10          6           0        2.909886   -3.532403   -1.201206
     11          6           0        2.060417   -1.852536    0.308754
     12          6           0        0.633605   -3.645489   -0.422237
     13          6           0        1.667392   -4.162397   -1.193791
     14          6           0        3.102583   -2.382103   -0.445233
     15          1           0       -0.333588   -4.142267   -0.383814
     16          1           0        1.506260   -5.067807   -1.774941
     17          1           0        4.071499   -1.886804   -0.439118
     18          1           0        3.731774   -3.935390   -1.788628
     19          7           0        2.283589   -0.690109    1.112201
     20          1           0        1.812041   -0.385828    2.218192
     21          1           0        3.275795   -0.455994    1.148302
     22          1           0       -2.128685   -1.203247    2.555349
     23          6           0       -2.948806    0.010828    0.965882
     24          6           0       -4.993766    0.690388   -0.867138
     25          6           0       -3.401554    1.324109    0.855613
     26          6           0       -3.526573   -0.961511    0.142784
     27          6           0       -4.532071   -0.627152   -0.755286
     28          6           0       -4.410632    1.657925   -0.047295
     29          1           0       -2.961374    2.099634    1.481306
     30          1           0       -3.184336   -1.994161    0.207035
     31          1           0       -4.969487   -1.402968   -1.383388
     32          1           0       -4.746716    2.692170   -0.113483
     33          6           0       -6.095973    1.036461   -1.831747
     34          6           0        2.189280    1.712829    0.169436
     35          6           0        3.471933    3.724434   -1.283447
     36          6           0        2.202899    3.022619    0.647019
     37          6           0        2.815973    1.414942   -1.043341
     38          6           0        3.459910    2.415877   -1.763322
     39          6           0        2.840661    4.025420   -0.078859
     40          1           0        1.713264    3.257695    1.588625
     41          1           0        2.809161    0.394610   -1.422784
     42          1           0        3.954814    2.172781   -2.701506
     43          1           0        2.846562    5.045039    0.301846
     44          1           0        3.975142    4.507697   -1.847345
     45          1           0       -5.891157    0.628159   -2.829590
     46          1           0       -6.220329    2.121187   -1.923705
     47          1           0       -7.053871    0.614267   -1.498878
     48          1           0       -1.573514    0.484667    2.551786
 ---------------------------------------------------------------------
 Rotational constants (GHZ):           0.2415669           0.1461564           0.1092511
 Leave Link  202 at Tue May  6 23:08:55 2025, MaxMem= 16106127360 cpu:               0.3 elap:               0.0
 (Enter /cm/shared/apps/Gaussian/g16-C01/g16/l301.exe)
 Basis read from rwf:  (5D, 7F)
 No pseudopotential information found on rwf file.
 There are   864 symmetry adapted cartesian basis functions of A   symmetry.
 There are   810 symmetry adapted basis functions of A   symmetry.
   810 basis functions,  1203 primitive gaussians,   864 cartesian basis functions
    95 alpha electrons       95 beta electrons
       nuclear repulsion energy      2416.9510542892 Hartrees.
 IExCor= 4639 DFT=T Ex+Corr=wB97XD ExCW=0 ScaHFX=  1.000000
 ScaDFX=  1.000000  1.000000  1.000000  1.000000 ScalE2=  1.000000  1.000000
 IRadAn=      5 IRanWt=     -1 IRanGd=            0 ICorTp=0 IEmpDi=121
 HFx  wShort=  0.000000 wLong=  0.200000 cFull=  0.222036 cShort=  0.000000 cLong=  0.777964
 DFx  wShort=  0.000000 wLong=  0.200000 cFull=  0.000000 cShort=  0.000000 cLong=  1.000000
 NAtoms=   48 NActive=   48 NUniq=   48 SFac= 1.00D+00 NAtFMM=   60 NAOKFM=F Big=F
 Integral buffers will be    131072 words long.
 Raffenetti 2 integral format.
 Two-electron integral symmetry is turned on.
 R6Disp:  Grimme-D2 Dispersion energy=       -0.0403133332 Hartrees.
 Nuclear repulsion after empirical dispersion term =     2416.9107409560 Hartrees.
 No density basis found on file    724.
 ------------------------------------------------------------------------------
 Polarizable Continuum Model (PCM)
 =================================
 Model                : PCM.
 Atomic radii         : SMD-Coulomb.
 Polarization charges : Total charges.
 Charge compensation  : None.
 Solution method      : Matrix inversion.
 Cavity type          : VdW (van der Waals Surface) (Alpha=1.000).
 Cavity algorithm     : GePol (No added spheres)
                        Default sphere list used, NSphG=   48.
                        Lebedev-Laikov grids with approx.  5.0 points / Ang**2.
                        Smoothing algorithm: York/Karplus (Gamma=1.0000).
                        Polarization charges: spherical gaussians, with
                                              point-specific exponents (IZeta= 3).
                        Self-potential: point-specific (ISelfS= 7).
                        Self-field    : sphere-specific E.n sum rule (ISelfD= 2).
 1st derivatives      : Analytical E(r).r(x)/FMM algorithm (CHGder, D1EAlg=3).
                        Cavity 1st derivative terms included.
 Solvent              : Ethanol, Eps=  24.852000 Eps(inf)=   1.852593
 ------------------------------------------------------------------------------
 GePol: Number of generator spheres                  =      48
 GePol: Total number of spheres                      =      48
 GePol: Number of exposed spheres                    =      48 (100.00%)
 GePol: Number of points                             =    3462
 GePol: Average weight of points                     =       0.11
 GePol: Minimum weight of points                     =   0.43D-10
 GePol: Maximum weight of points                     =    0.21501
 GePol: Number of points with low weight             =     221
 GePol: Fraction of low-weight points (<1% of avg)   =       6.38%
 GePol: Cavity surface area                          =    383.332 Ang**2
 GePol: Cavity volume                                =    369.215 Ang**3
 ------------------------------------------------------------------------------
 Atomic radii for non-electrostatic terms: SMD-CDS.
 ------------------------------------------------------------------------------
 PCM non-electrostatic energy =        -0.0037751644 Hartrees.
 Nuclear repulsion after PCM non-electrostatic terms =     2416.9069657916 Hartrees.
 Leave Link  301 at Tue May  6 23:08:55 2025, MaxMem= 16106127360 cpu:               0.3 elap:               0.1
 (Enter /cm/shared/apps/Gaussian/g16-C01/g16/l302.exe)
 NPDir=0 NMtPBC=     1 NCelOv=     1 NCel=       1 NClECP=     1 NCelD=      1
         NCelK=      1 NCelE2=     1 NClLst=     1 CellRange=     0.0.
 One-electron integrals computed using PRISM.
 One-electron integral symmetry used in STVInt
 NBasis=   810 RedAO= T EigKep=  1.06D-06  NBF=   810
 NBsUse=   805 1.00D-06 EigRej=  7.94D-07 NBFU=   805
 Precomputing XC quadrature grid using
 IXCGrd= 4 IRadAn=           5 IRanWt=          -1 IRanGd=           0 AccXCQ= 0.00D+00.
 Generated NRdTot=       0 NPtTot=           0 NUsed=           0 NTot=          32
 NSgBfM=   858   858   858   858   858 MxSgAt=    48 MxSgA2=    48.
 Leave Link  302 at Tue May  6 23:08:58 2025, MaxMem= 16106127360 cpu:              35.5 elap:               2.7
 (Enter /cm/shared/apps/Gaussian/g16-C01/g16/l303.exe)
 DipDrv:  MaxL=1.
 Leave Link  303 at Tue May  6 23:08:58 2025, MaxMem= 16106127360 cpu:               1.1 elap:               0.2
 (Enter /cm/shared/apps/Gaussian/g16-C01/g16/l401.exe)
 Initial guess from the checkpoint file:  "6_to_9_TS1.chk"
 B after Tr=    -0.000000   -0.000000   -0.000000
         Rot=    0.996632    0.022857   -0.001741    0.078731 Ang=   9.41 deg.
 Guess basis will be translated and rotated to current coordinates.
 JPrj=2 DoOrth=T DoCkMO=T.
 Generating alternative initial guess.
 ExpMin= 2.65D-02 ExpMax= 2.93D+03 ExpMxC= 4.41D+02 IAcc=3 IRadAn=         5 AccDes= 0.00D+00
 Harris functional with IExCor= 4639 and IRadAn=       5 diagonalized for initial guess.
 HarFok:  IExCor= 4639 AccDes= 0.00D+00 IRadAn=         5 IDoV= 1 UseB2=F ITyADJ=14
 ICtDFT=  3500011 ScaDFX=  1.000000  1.000000  1.000000  1.000000
 FoFCou: FMM=F IPFlag=           0 FMFlag=      100000 FMFlg1=           0
         NFxFlg=           0 DoJE=T BraDBF=F KetDBF=T FulRan=T
         wScrn=  0.000000 ICntrl=       500 IOpCl=  0 I1Cent=   200000004 NGrid=           0
         NMat0=    1 NMatS0=      1 NMatT0=    0 NMatD0=    1 NMtDS0=    0 NMtDT0=    0
 Petite list used in FoFCou.
 Harris En= -1122.27098869137    
 Leave Link  401 at Tue May  6 23:09:09 2025, MaxMem= 16106127360 cpu:             301.9 elap:              11.1
 (Enter /cm/shared/apps/Gaussian/g16-C01/g16/l502.exe)
 Integral symmetry usage will be decided dynamically.
 Closed shell SCF:
 Using DIIS extrapolation, IDIIS=  1040.
 NGot= 16106127360 LenX= 16104590708 LenY= 16103843348
 Requested convergence on RMS density matrix=1.00D-08 within 128 cycles.
 Requested convergence on MAX density matrix=1.00D-06.
 Requested convergence on             energy=1.00D-06.
 No special actions if energy rises.
 Fock matrices will be formed incrementally for  20 cycles.

 Cycle   1  Pass 1  IDiag  1:
 FoFJK:  IHMeth= 1 ICntrl=       0 DoSepK=T KAlg= 0 I1Cent=           0 FoldK=F
 IRaf=         1 NMat=       1 IRICut=       1 DoRegI=T DoRafI=F ISym2E= 0 IDoP0=0 IntGTp=1.
 FoFCou: FMM=F IPFlag=           0 FMFlag=      100000 FMFlg1=           0
         NFxFlg=           0 DoJE=T BraDBF=F KetDBF=F FulRan=T
         wScrn=  0.000000 ICntrl=       500 IOpCl=  0 I1Cent=           0 NGrid=           0
         NMat0=    1 NMatS0=      1 NMatT0=    0 NMatD0=    1 NMtDS0=    0 NMtDT0=    0
 Symmetry not used in FoFCou.
 Inv3:  Mode=1 IEnd=    35956332.
 Iteration    1 A*A^-1 deviation from unit magnitude is 1.09D-14 for    584.
 Iteration    1 A*A^-1 deviation from orthogonality  is 6.48D-15 for   1451    580.
 Iteration    1 A^-1*A deviation from unit magnitude is 1.07D-14 for    486.
 Iteration    1 A^-1*A deviation from orthogonality  is 2.89D-14 for   2965   2922.
 E= -1172.39238489555    
 DIIS: error= 3.00D-02 at cycle   1 NSaved=   1.
 NSaved= 1 IEnMin= 1 EnMin= -1172.39238489555     IErMin= 1 ErrMin= 3.00D-02
 ErrMax= 3.00D-02  0.00D+00 EMaxC= 1.00D-01 BMatC= 6.99D-01 BMatP= 6.99D-01
 IDIUse=3 WtCom= 7.00D-01 WtEn= 3.00D-01
 Coeff-Com:  0.100D+01
 Coeff-En:   0.100D+01
 Coeff:      0.100D+01
 Recover alternate guess density for next cycle.
 RMSDP=9.11D-02 MaxDP=2.70D+01              OVMax= 0.00D+00

 Cycle   2  Pass 1  IDiag  1:
 RMSU=  8.91D-02    CP:  1.29D+00
 E= -1172.79937679673     Delta-E=       -0.406991901181 Rises=F Damp=F
 DIIS: error= 1.63D-02 at cycle   2 NSaved=   2.
 NSaved= 2 IEnMin= 2 EnMin= -1172.79937679673     IErMin= 2 ErrMin= 1.63D-02
 ErrMax= 1.63D-02  0.00D+00 EMaxC= 1.00D-01 BMatC= 5.71D-01 BMatP= 6.99D-01
 IDIUse=3 WtCom= 8.37D-01 WtEn= 1.63D-01
 Coeff-Com:  0.446D+00 0.554D+00
 Coeff-En:   0.000D+00 0.100D+01
 Coeff:      0.373D+00 0.627D+00
 Gap=     0.380 Goal=   None    Shift=    0.000
 RMSDP=4.45D-02 MaxDP=1.08D+01 DE=-4.07D-01 OVMax= 1.00D-01

 Cycle   3  Pass 1  IDiag  1:
 RMSU=  1.32D-02    CP:  8.98D-01  6.20D-01
 E= -1172.98041523844     Delta-E=       -0.181038441703 Rises=F Damp=F
 DIIS: error= 7.29D-03 at cycle   3 NSaved=   3.
 NSaved= 3 IEnMin= 3 EnMin= -1172.98041523844     IErMin= 3 ErrMin= 7.29D-03
 ErrMax= 7.29D-03  0.00D+00 EMaxC= 1.00D-01 BMatC= 1.47D-01 BMatP= 5.71D-01
 IDIUse=3 WtCom= 9.27D-01 WtEn= 7.29D-02
 Coeff-Com:  0.579D-01 0.283D+00 0.659D+00
 Coeff-En:   0.000D+00 0.184D+00 0.816D+00
 Coeff:      0.537D-01 0.276D+00 0.670D+00
 Gap=     0.333 Goal=   None    Shift=    0.000
 RMSDP=6.93D-03 MaxDP=8.38D-01 DE=-1.81D-01 OVMax= 5.01D-02

 Cycle   4  Pass 1  IDiag  1:
 RMSU=  5.99D-03    CP:  8.91D-01  6.42D-01  7.86D-01
 E= -1173.07193699333     Delta-E=       -0.091521754893 Rises=F Damp=F
 DIIS: error= 2.47D-03 at cycle   4 NSaved=   4.
 NSaved= 4 IEnMin= 4 EnMin= -1173.07193699333     IErMin= 4 ErrMin= 2.47D-03
 ErrMax= 2.47D-03  0.00D+00 EMaxC= 1.00D-01 BMatC= 1.72D-02 BMatP= 1.47D-01
 IDIUse=3 WtCom= 9.75D-01 WtEn= 2.47D-02
 Coeff-Com: -0.911D-02 0.504D-02 0.252D+00 0.752D+00
 Coeff-En:   0.000D+00 0.000D+00 0.000D+00 0.100D+01
 Coeff:     -0.888D-02 0.492D-02 0.246D+00 0.758D+00
 Gap=     0.319 Goal=   None    Shift=    0.000
 RMSDP=2.75D-03 MaxDP=4.88D-01 DE=-9.15D-02 OVMax= 1.79D-02

 Cycle   5  Pass 1  IDiag  1:
 RMSU=  1.46D-03    CP:  8.67D-01  6.28D-01  8.42D-01  8.38D-01
 E= -1173.08309055720     Delta-E=       -0.011153563867 Rises=F Damp=F
 DIIS: error= 4.51D-04 at cycle   5 NSaved=   5.
 NSaved= 5 IEnMin= 5 EnMin= -1173.08309055720     IErMin= 5 ErrMin= 4.51D-04
 ErrMax= 4.51D-04  0.00D+00 EMaxC= 1.00D-01 BMatC= 1.22D-03 BMatP= 1.72D-02
 IDIUse=3 WtCom= 9.95D-01 WtEn= 4.51D-03
 Coeff-Com: -0.531D-02-0.625D-02 0.937D-01 0.367D+00 0.551D+00
 Coeff-En:   0.000D+00 0.000D+00 0.000D+00 0.000D+00 0.100D+01
 Coeff:     -0.528D-02-0.622D-02 0.933D-01 0.365D+00 0.553D+00
 Gap=     0.316 Goal=   None    Shift=    0.000
 RMSDP=6.52D-04 MaxDP=6.62D-02 DE=-1.12D-02 OVMax= 5.90D-03

 Cycle   6  Pass 1  IDiag  1:
 RMSU=  4.88D-04    CP:  8.63D-01  6.28D-01  8.60D-01  8.49D-01  8.13D-01
 E= -1173.08410187018     Delta-E=       -0.001011312989 Rises=F Damp=F
 DIIS: error= 1.08D-04 at cycle   6 NSaved=   6.
 NSaved= 6 IEnMin= 6 EnMin= -1173.08410187018     IErMin= 6 ErrMin= 1.08D-04
 ErrMax= 1.08D-04  0.00D+00 EMaxC= 1.00D-01 BMatC= 3.97D-05 BMatP= 1.22D-03
 IDIUse=3 WtCom= 9.99D-01 WtEn= 1.08D-03
 Coeff-Com: -0.729D-03-0.142D-02-0.350D-02 0.158D-01 0.132D+00 0.858D+00
 Coeff-En:   0.000D+00 0.000D+00 0.000D+00 0.000D+00 0.000D+00 0.100D+01
 Coeff:     -0.728D-03-0.142D-02-0.350D-02 0.158D-01 0.132D+00 0.858D+00
 Gap=     0.316 Goal=   None    Shift=    0.000
 RMSDP=3.97D-04 MaxDP=1.17D-01 DE=-1.01D-03 OVMax= 1.61D-03

 Cycle   7  Pass 1  IDiag  1:
 RMSU=  2.01D-04    CP:  8.61D-01  6.25D-01  8.59D-01  8.55D-01  9.17D-01
                    CP:  1.08D+00
 E= -1173.08414658873     Delta-E=       -0.000044718548 Rises=F Damp=F
 DIIS: error= 5.45D-05 at cycle   7 NSaved=   7.
 NSaved= 7 IEnMin= 7 EnMin= -1173.08414658873     IErMin= 7 ErrMin= 5.45D-05
 ErrMax= 5.45D-05  0.00D+00 EMaxC= 1.00D-01 BMatC= 1.13D-05 BMatP= 3.97D-05
 IDIUse=1 WtCom= 1.00D+00 WtEn= 0.00D+00
 Coeff-Com:  0.252D-03 0.319D-03-0.153D-01-0.446D-01-0.146D-01 0.408D+00
 Coeff-Com:  0.666D+00
 Coeff:      0.252D-03 0.319D-03-0.153D-01-0.446D-01-0.146D-01 0.408D+00
 Coeff:      0.666D+00
 Gap=     0.317 Goal=   None    Shift=    0.000
 RMSDP=1.03D-04 MaxDP=1.53D-02 DE=-4.47D-05 OVMax= 6.79D-04

 Cycle   8  Pass 1  IDiag  1:
 RMSU=  5.42D-05    CP:  8.60D-01  6.24D-01  8.59D-01  8.60D-01  9.35D-01
                    CP:  1.15D+00  9.24D-01
 E= -1173.08415858517     Delta-E=       -0.000011996438 Rises=F Damp=F
 DIIS: error= 8.93D-06 at cycle   8 NSaved=   8.
 NSaved= 8 IEnMin= 8 EnMin= -1173.08415858517     IErMin= 8 ErrMin= 8.93D-06
 ErrMax= 8.93D-06  0.00D+00 EMaxC= 1.00D-01 BMatC= 5.21D-07 BMatP= 1.13D-05
 IDIUse=1 WtCom= 1.00D+00 WtEn= 0.00D+00
 Coeff-Com:  0.153D-03 0.178D-03-0.454D-02-0.148D-01-0.140D-01 0.540D-01
 Coeff-Com:  0.200D+00 0.780D+00
 Coeff:      0.153D-03 0.178D-03-0.454D-02-0.148D-01-0.140D-01 0.540D-01
 Coeff:      0.200D+00 0.780D+00
 Gap=     0.317 Goal=   None    Shift=    0.000
 RMSDP=3.29D-05 MaxDP=4.60D-03 DE=-1.20D-05 OVMax= 3.98D-04

 Cycle   9  Pass 1  IDiag  1:
 RMSU=  2.11D-05    CP:  8.60D-01  6.24D-01  8.60D-01  8.60D-01  9.40D-01
                    CP:  1.18D+00  1.01D+00  1.01D+00
 E= -1173.08415943443     Delta-E=       -0.000000849261 Rises=F Damp=F
 DIIS: error= 4.49D-06 at cycle   9 NSaved=   9.
 NSaved= 9 IEnMin= 9 EnMin= -1173.08415943443     IErMin= 9 ErrMin= 4.49D-06
 ErrMax= 4.49D-06  0.00D+00 EMaxC= 1.00D-01 BMatC= 1.02D-07 BMatP= 5.21D-07
 IDIUse=1 WtCom= 1.00D+00 WtEn= 0.00D+00
 Coeff-Com:  0.558D-05 0.102D-04 0.942D-03 0.225D-02-0.210D-02-0.496D-01
 Coeff-Com: -0.396D-01 0.280D+00 0.808D+00
 Coeff:      0.558D-05 0.102D-04 0.942D-03 0.225D-02-0.210D-02-0.496D-01
 Coeff:     -0.396D-01 0.280D+00 0.808D+00
 Gap=     0.317 Goal=   None    Shift=    0.000
 RMSDP=1.52D-05 MaxDP=3.76D-03 DE=-8.49D-07 OVMax= 1.70D-04

 Cycle  10  Pass 1  IDiag  1:
 RMSU=  6.86D-06    CP:  8.60D-01  6.24D-01  8.60D-01  8.61D-01  9.42D-01
                    CP:  1.18D+00  1.04D+00  1.13D+00  1.09D+00
 E= -1173.08415962641     Delta-E=       -0.000000191974 Rises=F Damp=F
 DIIS: error= 1.84D-06 at cycle  10 NSaved=  10.
 NSaved=10 IEnMin=10 EnMin= -1173.08415962641     IErMin=10 ErrMin= 1.84D-06
 ErrMax= 1.84D-06  0.00D+00 EMaxC= 1.00D-01 BMatC= 1.04D-08 BMatP= 1.02D-07
 IDIUse=1 WtCom= 1.00D+00 WtEn= 0.00D+00
 Coeff-Com: -0.142D-04-0.217D-04 0.844D-03 0.255D-02 0.134D-02-0.223D-01
 Coeff-Com: -0.368D-01-0.765D-02 0.242D+00 0.820D+00
 Coeff:     -0.142D-04-0.217D-04 0.844D-03 0.255D-02 0.134D-02-0.223D-01
 Coeff:     -0.368D-01-0.765D-02 0.242D+00 0.820D+00
 Gap=     0.317 Goal=   None    Shift=    0.000
 RMSDP=4.17D-06 MaxDP=3.68D-04 DE=-1.92D-07 OVMax= 9.50D-05

 Cycle  11  Pass 1  IDiag  1:
 RMSU=  2.42D-06    CP:  8.60D-01  6.24D-01  8.60D-01  8.61D-01  9.42D-01
                    CP:  1.18D+00  1.05D+00  1.17D+00  1.16D+00  1.11D+00
 E= -1173.08415965306     Delta-E=       -0.000000026655 Rises=F Damp=F
 DIIS: error= 8.08D-07 at cycle  11 NSaved=  11.
 NSaved=11 IEnMin=11 EnMin= -1173.08415965306     IErMin=11 ErrMin= 8.08D-07
 ErrMax= 8.08D-07  0.00D+00 EMaxC= 1.00D-01 BMatC= 2.41D-09 BMatP= 1.04D-08
 IDIUse=1 WtCom= 1.00D+00 WtEn= 0.00D+00
 Coeff-Com: -0.680D-05-0.958D-05 0.213D-03 0.727D-03 0.858D-03-0.226D-02
 Coeff-Com: -0.919D-02-0.392D-01-0.223D-01 0.317D+00 0.754D+00
 Coeff:     -0.680D-05-0.958D-05 0.213D-03 0.727D-03 0.858D-03-0.226D-02
 Coeff:     -0.919D-02-0.392D-01-0.223D-01 0.317D+00 0.754D+00
 Gap=     0.317 Goal=   None    Shift=    0.000
 RMSDP=1.84D-06 MaxDP=3.90D-04 DE=-2.67D-08 OVMax= 3.75D-05

 Cycle  12  Pass 1  IDiag  1:
 RMSU=  1.21D-06    CP:  8.60D-01  6.24D-01  8.60D-01  8.61D-01  9.42D-01
                    CP:  1.18D+00  1.05D+00  1.17D+00  1.18D+00  1.23D+00
                    CP:  1.08D+00
 E= -1173.08415965905     Delta-E=       -0.000000005989 Rises=F Damp=F
 DIIS: error= 4.70D-07 at cycle  12 NSaved=  12.
 NSaved=12 IEnMin=12 EnMin= -1173.08415965905     IErMin=12 ErrMin= 4.70D-07
 ErrMax= 4.70D-07  0.00D+00 EMaxC= 1.00D-01 BMatC= 3.89D-10 BMatP= 2.41D-09
 IDIUse=1 WtCom= 1.00D+00 WtEn= 0.00D+00
 Coeff-Com:  0.855D-06 0.242D-05-0.117D-03-0.331D-03-0.247D-04 0.404D-02
 Coeff-Com:  0.532D-02-0.857D-02-0.617D-01-0.812D-01 0.236D+00 0.907D+00
 Coeff:      0.855D-06 0.242D-05-0.117D-03-0.331D-03-0.247D-04 0.404D-02
 Coeff:      0.532D-02-0.857D-02-0.617D-01-0.812D-01 0.236D+00 0.907D+00
 Gap=     0.317 Goal=   None    Shift=    0.000
 RMSDP=8.63D-07 MaxDP=1.32D-04 DE=-5.99D-09 OVMax= 2.38D-05

 Cycle  13  Pass 1  IDiag  1:
 RMSU=  4.90D-07    CP:  8.60D-01  6.24D-01  8.60D-01  8.61D-01  9.42D-01
                    CP:  1.18D+00  1.05D+00  1.17D+00  1.18D+00  1.26D+00
                    CP:  1.27D+00  1.29D+00
 E= -1173.08415966021     Delta-E=       -0.000000001156 Rises=F Damp=F
 DIIS: error= 1.55D-07 at cycle  13 NSaved=  13.
 NSaved=13 IEnMin=13 EnMin= -1173.08415966021     IErMin=13 ErrMin= 1.55D-07
 ErrMax= 1.55D-07  0.00D+00 EMaxC= 1.00D-01 BMatC= 8.13D-11 BMatP= 3.89D-10
 IDIUse=1 WtCom= 1.00D+00 WtEn= 0.00D+00
 Coeff-Com:  0.145D-05 0.236D-05-0.826D-04-0.253D-03-0.142D-03 0.202D-02
 Coeff-Com:  0.372D-02 0.291D-02-0.223D-01-0.834D-01-0.239D-01 0.359D+00
 Coeff-Com:  0.763D+00
 Coeff:      0.145D-05 0.236D-05-0.826D-04-0.253D-03-0.142D-03 0.202D-02
 Coeff:      0.372D-02 0.291D-02-0.223D-01-0.834D-01-0.239D-01 0.359D+00
 Coeff:      0.763D+00
 Gap=     0.317 Goal=   None    Shift=    0.000
 RMSDP=3.32D-07 MaxDP=5.97D-05 DE=-1.16D-09 OVMax= 8.57D-06

 Cycle  14  Pass 1  IDiag  1:
 RMSU=  1.98D-07    CP:  8.60D-01  6.24D-01  8.60D-01  8.61D-01  9.42D-01
                    CP:  1.18D+00  1.05D+00  1.17D+00  1.18D+00  1.27D+00
                    CP:  1.31D+00  1.40D+00  1.09D+00
 E= -1173.08415966071     Delta-E=       -0.000000000507 Rises=F Damp=F
 DIIS: error= 1.01D-07 at cycle  14 NSaved=  14.
 NSaved=14 IEnMin=14 EnMin= -1173.08415966071     IErMin=14 ErrMin= 1.01D-07
 ErrMax= 1.01D-07  0.00D+00 EMaxC= 1.00D-01 BMatC= 1.00D-11 BMatP= 8.13D-11
 IDIUse=1 WtCom= 1.00D+00 WtEn= 0.00D+00
 Coeff-Com:  0.241D-06 0.630D-07 0.242D-05 0.149D-05-0.374D-04-0.346D-03
 Coeff-Com: -0.155D-03 0.255D-02 0.715D-02-0.516D-02-0.535D-01-0.996D-01
 Coeff-Com:  0.188D+00 0.961D+00
 Coeff:      0.241D-06 0.630D-07 0.242D-05 0.149D-05-0.374D-04-0.346D-03
 Coeff:     -0.155D-03 0.255D-02 0.715D-02-0.516D-02-0.535D-01-0.996D-01
 Coeff:      0.188D+00 0.961D+00
 Gap=     0.317 Goal=   None    Shift=    0.000
 RMSDP=1.51D-07 MaxDP=1.41D-05 DE=-5.07D-10 OVMax= 4.04D-06

 Cycle  15  Pass 1  IDiag  1:
 RMSU=  8.02D-08    CP:  8.60D-01  6.24D-01  8.60D-01  8.61D-01  9.42D-01
                    CP:  1.18D+00  1.05D+00  1.17D+00  1.17D+00  1.26D+00
                    CP:  1.33D+00  1.45D+00  1.23D+00  1.24D+00
 E= -1173.08415966065     Delta-E=        0.000000000059 Rises=F Damp=F
 DIIS: error= 1.96D-08 at cycle  15 NSaved=  15.
 NSaved=15 IEnMin=14 EnMin= -1173.08415966071     IErMin=15 ErrMin= 1.96D-08
 ErrMax= 1.96D-08  0.00D+00 EMaxC= 1.00D-01 BMatC= 1.24D-12 BMatP= 1.00D-11
 IDIUse=1 WtCom= 1.00D+00 WtEn= 0.00D+00
 Coeff-Com: -0.321D-07-0.259D-06 0.855D-05 0.252D-04 0.330D-05-0.296D-03
 Coeff-Com: -0.408D-03 0.408D-03 0.454D-02 0.683D-02-0.117D-01-0.673D-01
 Coeff-Com: -0.309D-01 0.268D+00 0.831D+00
 Coeff:     -0.321D-07-0.259D-06 0.855D-05 0.252D-04 0.330D-05-0.296D-03
 Coeff:     -0.408D-03 0.408D-03 0.454D-02 0.683D-02-0.117D-01-0.673D-01
 Coeff:     -0.309D-01 0.268D+00 0.831D+00
 Gap=     0.317 Goal=   None    Shift=    0.000
 RMSDP=4.42D-08 MaxDP=2.54D-06 DE= 5.91D-11 OVMax= 9.56D-07

 Cycle  16  Pass 1  IDiag  1:
 RMSU=  2.59D-08    CP:  8.60D-01  6.24D-01  8.60D-01  8.61D-01  9.42D-01
                    CP:  1.18D+00  1.05D+00  1.17D+00  1.17D+00  1.26D+00
                    CP:  1.33D+00  1.46D+00  1.25D+00  1.36D+00  1.18D+00
 E= -1173.08415966099     Delta-E=       -0.000000000331 Rises=F Damp=F
 DIIS: error= 9.87D-09 at cycle  16 NSaved=  16.
 NSaved=16 IEnMin=16 EnMin= -1173.08415966099     IErMin=16 ErrMin= 9.87D-09
 ErrMax= 9.87D-09  0.00D+00 EMaxC= 1.00D-01 BMatC= 1.74D-13 BMatP= 1.24D-12
 IDIUse=1 WtCom= 1.00D+00 WtEn= 0.00D+00
 Coeff-Com: -0.432D-07-0.517D-07 0.138D-05 0.501D-05 0.579D-05-0.883D-05
 Coeff-Com: -0.656D-04-0.315D-03-0.244D-05 0.198D-02 0.570D-02-0.117D-03
 Coeff-Com: -0.355D-01-0.880D-01 0.223D+00 0.894D+00
 Coeff:     -0.432D-07-0.517D-07 0.138D-05 0.501D-05 0.579D-05-0.883D-05
 Coeff:     -0.656D-04-0.315D-03-0.244D-05 0.198D-02 0.570D-02-0.117D-03
 Coeff:     -0.355D-01-0.880D-01 0.223D+00 0.894D+00
 Gap=     0.317 Goal=   None    Shift=    0.000
 RMSDP=1.99D-08 MaxDP=1.57D-06 DE=-3.31D-10 OVMax= 4.27D-07

 Cycle  17  Pass 1  IDiag  1:
 RMSU=  1.09D-08    CP:  8.60D-01  6.24D-01  8.60D-01  8.61D-01  9.42D-01
                    CP:  1.18D+00  1.05D+00  1.17D+00  1.17D+00  1.26D+00
                    CP:  1.33D+00  1.46D+00  1.25D+00  1.39D+00  1.30D+00
                    CP:  1.19D+00
 E= -1173.08415966077     Delta-E=        0.000000000213 Rises=F Damp=F
 DIIS: error= 1.91D-09 at cycle  17 NSaved=  17.
 NSaved=17 IEnMin=16 EnMin= -1173.08415966099     IErMin=17 ErrMin= 1.91D-09
 ErrMax= 1.91D-09  0.00D+00 EMaxC= 1.00D-01 BMatC= 1.85D-14 BMatP= 1.74D-13
 IDIUse=1 WtCom= 1.00D+00 WtEn= 0.00D+00
 Coeff-Com: -0.522D-08 0.124D-07-0.508D-06-0.134D-05 0.991D-06 0.292D-04
 Coeff-Com:  0.239D-04-0.123D-03-0.438D-03-0.195D-03 0.280D-02 0.674D-02
 Coeff-Com: -0.619D-02-0.522D-01-0.221D-01 0.244D+00 0.828D+00
 Coeff:     -0.522D-08 0.124D-07-0.508D-06-0.134D-05 0.991D-06 0.292D-04
 Coeff:      0.239D-04-0.123D-03-0.438D-03-0.195D-03 0.280D-02 0.674D-02
 Coeff:     -0.619D-02-0.522D-01-0.221D-01 0.244D+00 0.828D+00
 Gap=     0.317 Goal=   None    Shift=    0.000
 RMSDP=6.01D-09 MaxDP=4.75D-07 DE= 2.13D-10 OVMax= 9.13D-08

 Error on total polarization charges =  0.06900
 SCF Done:  E(RwB97XD) =  -1173.08415966     A.U. after   17 cycles
            NFock= 17  Conv=0.60D-08     -V/T= 2.0051
 KE= 1.167094301049D+03 PE=-7.566962561607D+03 EE= 2.809877135106D+03
 SMD-CDS (non-electrostatic) energy       (kcal/mol) =      -2.37
 (included in total energy above)
 Leave Link  502 at Tue May  6 23:29:27 2025, MaxMem= 16106127360 cpu:           46555.3 elap:            1218.0
 (Enter /cm/shared/apps/Gaussian/g16-C01/g16/l701.exe)
 ... and contract with generalized density number  0.
 Compute integral first derivatives.
 R6Disp: Adding Grimme-D2 dispersion energy 1st derivatives to the gradient.
 D1PCM: PCM CHGder 1st derivatives, ID1Alg=3 FixD1E=F DoIter=F DoCFld=F I1PDM=0.
 GePol: Maximum number of non-zero 1st derivatives   =     244
 Leave Link  701 at Tue May  6 23:29:32 2025, MaxMem= 16106127360 cpu:             160.0 elap:               4.9
 (Enter /cm/shared/apps/Gaussian/g16-C01/g16/l702.exe)
 L702 exits ... SP integral derivatives will be done elsewhere.
 Leave Link  702 at Tue May  6 23:29:32 2025, MaxMem= 16106127360 cpu:               0.5 elap:               0.0
 (Enter /cm/shared/apps/Gaussian/g16-C01/g16/l703.exe)
 Integral derivatives from FoFJK, PRISM(SPDF).
 Compute integral first derivatives, UseDBF=F ICtDFT=           0.
 Calling FoFJK, ICntrl=      2127 FMM=F ISym2X=0 I1Cent= 0 IOpClX= 0 NMat=1 NMatS=1 NMatT=0.
 FoFJK:  IHMeth= 1 ICntrl=    2127 DoSepK=T KAlg= 0 I1Cent=           0 FoldK=F
 IRaf=         1 NMat=       1 IRICut=       1 DoRegI=T DoRafI=F ISym2E= 0 IDoP0=0 IntGTp=1.
 FoFCou: FMM=F IPFlag=           0 FMFlag=      100000 FMFlg1=         800
         NFxFlg=           0 DoJE=F BraDBF=F KetDBF=F FulRan=T
         wScrn=  0.000000 ICntrl=      2527 IOpCl=  0 I1Cent=           0 NGrid=           0
         NMat0=    1 NMatS0=      1 NMatT0=    0 NMatD0=    1 NMtDS0=    0 NMtDT0=    0
 Symmetry not used in FoFCou.
 Leave Link  703 at Tue May  6 23:34:34 2025, MaxMem= 16106127360 cpu:           11984.1 elap:             301.9
 (Enter /cm/shared/apps/Gaussian/g16-C01/g16/l716.exe)
 Dipole        = 9.29761242D-01-2.79856191D-01-1.39610059D+00
 ***** Axes restored to original set *****
 -------------------------------------------------------------------
 Center     Atomic                   Forces (Hartrees/Bohr)
 Number     Number              X              Y              Z
 -------------------------------------------------------------------
      1        6           0.003136313    0.010942494   -0.003332356
      2        8          -0.000162954   -0.000242389   -0.001985421
      3        6          -0.000922260    0.000223105    0.000016552
      4        1          -0.000502927    0.000468685   -0.000316668
      5        9           0.000235620    0.000259817   -0.000782006
      6        6          -0.001028547    0.000076756   -0.000193571
      7        6           0.001164817   -0.000524396   -0.001391350
      8        7          -0.001052742    0.001195763    0.000811991
      9        6           0.000604679   -0.002195665    0.000313001
     10        6          -0.000380971   -0.000033140    0.000219143
     11        6           0.000315590    0.000198898   -0.002255955
     12        6          -0.000759056    0.000095911   -0.000250639
     13        6           0.000761547   -0.000313297   -0.000099520
     14        6           0.000035338    0.000402122    0.000234763
     15        1          -0.000088373    0.000112259    0.000478964
     16        1           0.000229785   -0.000069483    0.000135548
     17        1           0.000502271   -0.000399621    0.000019333
     18        1           0.000018349   -0.000362635   -0.000042622
     19        7           0.001144325   -0.017558866    0.007268497
     20        1          -0.001325016    0.005805329    0.001125842
     21        1          -0.001065517   -0.000080089    0.001495872
     22        1          -0.000068631   -0.000050715   -0.000140846
     23        6          -0.000466900    0.000148276   -0.000152220
     24        6           0.000309625    0.000088227    0.000019020
     25        6           0.000315741    0.000155044    0.000231724
     26        6          -0.000251095   -0.000290769   -0.000122207
     27        6           0.000117840   -0.000018060   -0.000115141
     28        6          -0.000098733   -0.000037702   -0.000093844
     29        1          -0.000229448    0.000048164   -0.000202704
     30        1           0.000020587   -0.000218470    0.000425441
     31        1           0.000259415   -0.000044076    0.000205477
     32        1           0.000000569    0.000165073   -0.000263850
     33        6          -0.000355302   -0.000134444    0.000170560
     34        6          -0.000562621    0.000977522   -0.000921357
     35        6          -0.000062661    0.000010389   -0.000111819
     36        6          -0.000185326   -0.000202723    0.000397596
     37        6           0.000474790    0.000229137   -0.000765405
     38        6           0.000151993    0.000000065    0.000057476
     39        6           0.000048768    0.000211342   -0.000085610
     40        1          -0.000049456    0.000265921   -0.000395951
     41        1           0.000055273   -0.000201349    0.000914439
     42        1           0.000138861   -0.000243599   -0.000075513
     43        1          -0.000224693    0.000180897   -0.000201461
     44        1           0.000057362   -0.000073234   -0.000287204
     45        1           0.000327423   -0.000086881   -0.000025839
     46        1           0.000022659    0.000152906   -0.000225442
     47        1           0.000180709    0.000220224    0.000177102
     48        1          -0.000787022    0.000747278    0.000118184
 -------------------------------------------------------------------
 Cartesian Forces:  Max     0.017558866 RMS     0.002003782
 Leave Link  716 at Tue May  6 23:34:34 2025, MaxMem= 16106127360 cpu:               0.4 elap:               0.0
 (Enter /cm/shared/apps/Gaussian/g16-C01/g16/l103.exe)

 GradGradGradGradGradGradGradGradGradGradGradGradGradGradGradGradGradGrad
 Berny optimization.
 FormGI is forming the generalized inverse of G from B-inverse, IUseBI=4.
 GSVD:  received Info=                   1 from GESDD.
 Internal  Forces:  Max     0.014219971 RMS     0.001068053
 Search for a saddle point.
 Step number   3 out of a maximum of  279
 All quantities printed in internal units (Hartrees-Bohrs-Radians)
 Swapping is turned off.
 Update second derivatives using D2CorX and points    2    3
 ITU=  0  0  0
     Eigenvalues ---   -0.17733  -0.00008   0.00052   0.00192   0.00370
     Eigenvalues ---    0.00451   0.01060   0.01106   0.01404   0.01518
     Eigenvalues ---    0.01581   0.01684   0.01749   0.01767   0.01784
     Eigenvalues ---    0.01786   0.01792   0.01933   0.02020   0.02127
     Eigenvalues ---    0.02145   0.02166   0.02303   0.02434   0.02444
     Eigenvalues ---    0.02486   0.02513   0.02546   0.02583   0.02686
     Eigenvalues ---    0.02705   0.02712   0.02833   0.02843   0.02866
     Eigenvalues ---    0.02958   0.03245   0.04131   0.04410   0.04735
     Eigenvalues ---    0.05316   0.05593   0.05612   0.05784   0.06890
     Eigenvalues ---    0.07712   0.07971   0.08256   0.09301   0.10265
     Eigenvalues ---    0.10733   0.10886   0.10966   0.11356   0.11530
     Eigenvalues ---    0.11546   0.11686   0.11748   0.11849   0.12058
     Eigenvalues ---    0.12250   0.12300   0.12458   0.12505   0.12717
     Eigenvalues ---    0.12835   0.12846   0.14718   0.14877   0.14983
     Eigenvalues ---    0.17435   0.18268   0.18496   0.18775   0.19154
     Eigenvalues ---    0.19491   0.19597   0.19650   0.19747   0.19921
     Eigenvalues ---    0.20017   0.20077   0.20155   0.20693   0.21016
     Eigenvalues ---    0.21718   0.22039   0.22291   0.25677   0.27373
     Eigenvalues ---    0.28522   0.30105   0.30251   0.31136   0.31908
     Eigenvalues ---    0.32612   0.33567   0.34166   0.34799   0.34987
     Eigenvalues ---    0.35355   0.35461   0.35798   0.35916   0.36260
     Eigenvalues ---    0.37340   0.37401   0.37508   0.37715   0.37757
     Eigenvalues ---    0.37791   0.37874   0.37892   0.37928   0.37936
     Eigenvalues ---    0.38041   0.38143   0.38311   0.38439   0.38933
     Eigenvalues ---    0.42961   0.43819   0.43855   0.43938   0.44161
     Eigenvalues ---    0.44629   0.45042   0.46357   0.48924   0.50035
     Eigenvalues ---    0.50098   0.50212   0.50269   0.50386   0.53607
     Eigenvalues ---    0.53923   0.54171   0.73645
 Eigenvectors required to have negative eigenvalues:
                          R25       R3        A42       D68       D71
   1                    0.71518  -0.32449  -0.29951  -0.19445  -0.19313
                          A44       R1        A2        D46       D23
   1                    0.19146   0.16491  -0.15460  -0.08335   0.07719
 Eigenvalue     2 is  -8.43D-05 should be greater than     0.000000 Eigenvector:
                          D98       D96       D97       D95       D93
   1                   -0.42807  -0.42339  -0.40937  -0.39929  -0.39460
                          D94       D92       D91       D88       D87
   1                   -0.38058   0.03509   0.03477  -0.03398  -0.03385
 RFO step:  Lambda0=3.137411564D-08 Lambda=-2.54326602D-03.
 Linear search not attempted -- option 19 set.
 Iteration  1 RMS(Cart)=  0.05744886 RMS(Int)=  0.00047964
 Iteration  2 RMS(Cart)=  0.00102916 RMS(Int)=  0.00005415
 Iteration  3 RMS(Cart)=  0.00000044 RMS(Int)=  0.00005415
 ITry= 1 IFail=0 DXMaxC= 2.17D-01 DCOld= 1.00D+10 DXMaxT= 3.00D-01 DXLimC= 3.00D+00 Rises=F
 Variable       Old X    -DE/DX   Delta X   Delta X   Delta X     New X
                                 (Linear)    (Quad)   (Total)
    R1        2.58737   0.00040   0.00000   0.02141   0.02141   2.60878
    R2        2.89814   0.00202   0.00000   0.00841   0.00846   2.90661
    R3        2.99374  -0.01422   0.00000  -0.11118  -0.11122   2.88251
    R4        2.85930  -0.00105   0.00000   0.00258   0.00258   2.86188
    R5        2.06923  -0.00058   0.00000  -0.00215  -0.00215   2.06708
    R6        2.63956  -0.00021   0.00000   0.00030   0.00030   2.63986
    R7        2.87910   0.00051   0.00000  -0.00015  -0.00007   2.87903
    R8        2.84114   0.00005   0.00000  -0.00052  -0.00052   2.84063
    R9        2.41066  -0.00192   0.00000  -0.00142  -0.00136   2.40931
   R10        2.06728   0.00012   0.00000  -0.00016  -0.00016   2.06712
   R11        2.86522  -0.00020   0.00000  -0.00113  -0.00113   2.86410
   R12        2.07226  -0.00075   0.00000  -0.00169  -0.00169   2.07057
   R13        2.66766  -0.00283   0.00000  -0.00542  -0.00543   2.66223
   R14        2.64713  -0.00008   0.00000  -0.00012  -0.00020   2.64692
   R15        2.63678  -0.00006   0.00000   0.00094   0.00093   2.63772
   R16        2.63258  -0.00019   0.00000  -0.00075  -0.00074   2.63185
   R17        2.62653  -0.00028   0.00000  -0.00102  -0.00102   2.62551
   R18        2.05534  -0.00036   0.00000  -0.00105  -0.00105   2.05429
   R19        2.62872  -0.00049   0.00000  -0.00083  -0.00084   2.62788
   R20        2.70341   0.00078   0.00000   0.01224   0.01217   2.71558
   R21        2.62611  -0.00056   0.00000  -0.00178  -0.00178   2.62433
   R22        2.05601  -0.00037   0.00000  -0.00102  -0.00102   2.05499
   R23        2.05578  -0.00027   0.00000  -0.00069  -0.00069   2.05509
   R24        2.05638   0.00000   0.00000  -0.00009  -0.00009   2.05629
   R25        2.34369  -0.00509   0.00000  -0.01382  -0.01382   2.32987
   R26        1.92769   0.00021   0.00000   0.00123   0.00123   1.92893
   R27        2.63334  -0.00030   0.00000  -0.00004  -0.00004   2.63329
   R28        2.64342  -0.00031   0.00000  -0.00102  -0.00101   2.64241
   R29        2.64669  -0.00024   0.00000  -0.00061  -0.00061   2.64608
   R30        2.63772  -0.00051   0.00000  -0.00082  -0.00082   2.63690
   R31        2.84408  -0.00021   0.00000  -0.00019  -0.00019   2.84390
   R32        2.63542  -0.00041   0.00000  -0.00076  -0.00076   2.63465
   R33        2.05858  -0.00031   0.00000  -0.00082  -0.00082   2.05776
   R34        2.62485  -0.00041   0.00000  -0.00056  -0.00056   2.62429
   R35        2.05938  -0.00047   0.00000  -0.00112  -0.00112   2.05826
   R36        2.05949  -0.00033   0.00000  -0.00088  -0.00088   2.05860
   R37        2.05884  -0.00031   0.00000  -0.00083  -0.00083   2.05802
   R38        2.07384  -0.00032   0.00000  -0.00097  -0.00097   2.07287
   R39        2.07057  -0.00027   0.00000  -0.00086  -0.00086   2.06971
   R40        2.07579  -0.00030   0.00000  -0.00087  -0.00087   2.07492
   R41        2.63467  -0.00042   0.00000  -0.00054  -0.00054   2.63414
   R42        2.64042  -0.00038   0.00000  -0.00152  -0.00152   2.63891
   R43        2.63395  -0.00048   0.00000  -0.00145  -0.00145   2.63250
   R44        2.63217  -0.00040   0.00000  -0.00046  -0.00046   2.63171
   R45        2.05685  -0.00030   0.00000  -0.00084  -0.00084   2.05602
   R46        2.63157  -0.00034   0.00000  -0.00105  -0.00105   2.63052
   R47        2.05418  -0.00013   0.00000  -0.00051  -0.00051   2.05367
   R48        2.62862  -0.00032   0.00000   0.00021   0.00021   2.62883
   R49        2.05720  -0.00078   0.00000  -0.00161  -0.00161   2.05559
   R50        2.05643  -0.00028   0.00000  -0.00076  -0.00076   2.05567
   R51        2.05676  -0.00035   0.00000  -0.00089  -0.00089   2.05587
    A1        1.90289  -0.00044   0.00000  -0.00700  -0.00717   1.89572
    A2        1.66127  -0.00003   0.00000   0.01012   0.01013   1.67140
    A3        2.03297   0.00079   0.00000  -0.00302  -0.00312   2.02985
    A4        1.90781  -0.00005   0.00000   0.01582   0.01581   1.92362
    A5        1.96339   0.00069   0.00000  -0.01058  -0.01062   1.95277
    A6        1.97210  -0.00112   0.00000  -0.00089  -0.00080   1.97130
    A7        1.85076  -0.00031   0.00000   0.00801   0.00796   1.85872
    A8        1.95953  -0.00000   0.00000  -0.00383  -0.00382   1.95570
    A9        1.94512   0.00125   0.00000  -0.00030  -0.00029   1.94483
   A10        1.86511   0.00027   0.00000   0.00008   0.00010   1.86521
   A11        1.91575  -0.00020   0.00000   0.00138   0.00138   1.91713
   A12        1.92416  -0.00102   0.00000  -0.00469  -0.00473   1.91942
   A13        2.01568   0.00171   0.00000   0.00882   0.00876   2.02444
   A14        2.17863  -0.00120   0.00000  -0.00866  -0.00870   2.16993
   A15        2.08694  -0.00048   0.00000   0.00091   0.00086   2.08779
   A16        1.89282   0.00007   0.00000   0.00234   0.00228   1.89510
   A17        1.91466   0.00087   0.00000   0.00793   0.00790   1.92256
   A18        1.91276  -0.00094   0.00000  -0.01617  -0.01617   1.89659
   A19        1.93361   0.00002   0.00000   0.00545   0.00541   1.93902
   A20        1.89224   0.00035   0.00000   0.00507   0.00507   1.89731
   A21        1.91740  -0.00038   0.00000  -0.00487  -0.00486   1.91254
   A22        2.12661  -0.00142   0.00000  -0.00392  -0.00401   2.12260
   A23        2.15874  -0.00003   0.00000   0.00172   0.00163   2.16037
   A24        2.05180   0.00007   0.00000   0.00087   0.00096   2.05276
   A25        2.07123  -0.00003   0.00000  -0.00259  -0.00259   2.06865
   A26        2.08866  -0.00007   0.00000  -0.00127  -0.00127   2.08739
   A27        2.10515  -0.00003   0.00000  -0.00002  -0.00002   2.10513
   A28        2.08936   0.00010   0.00000   0.00130   0.00130   2.09066
   A29        2.10059   0.00019   0.00000   0.00219   0.00222   2.10282
   A30        2.09134   0.00174   0.00000   0.01196   0.01179   2.10313
   A31        2.09079  -0.00192   0.00000  -0.01387  -0.01377   2.07702
   A32        2.11143  -0.00027   0.00000   0.00051   0.00048   2.11190
   A33        2.06451   0.00012   0.00000  -0.00108  -0.00107   2.06344
   A34        2.10723   0.00015   0.00000   0.00057   0.00059   2.10782
   A35        2.09235   0.00034   0.00000   0.00171   0.00170   2.09404
   A36        2.10091  -0.00018   0.00000  -0.00118  -0.00118   2.09973
   A37        2.08977  -0.00016   0.00000  -0.00045  -0.00045   2.08931
   A38        2.10135  -0.00014   0.00000  -0.00023  -0.00026   2.10109
   A39        2.09809   0.00069   0.00000   0.00310   0.00311   2.10121
   A40        2.08375  -0.00055   0.00000  -0.00287  -0.00286   2.08089
   A41        2.15121  -0.00024   0.00000   0.00763   0.00748   2.15869
   A42        1.24798   0.00179   0.00000   0.03546   0.03521   1.28319
   A43        1.89671  -0.00118   0.00000  -0.00508  -0.00501   1.89170
   A44        2.26644   0.00005   0.00000   0.00159   0.00106   2.26749
   A45        1.93702   0.00044   0.00000  -0.01675  -0.01682   1.92021
   A46        1.85662  -0.00085   0.00000  -0.00824  -0.00830   1.84833
   A47        2.12499  -0.00120   0.00000  -0.00543  -0.00543   2.11956
   A48        2.09266   0.00110   0.00000   0.00505   0.00505   2.09772
   A49        2.06500   0.00010   0.00000   0.00041   0.00041   2.06542
   A50        2.05720   0.00010   0.00000   0.00045   0.00045   2.05765
   A51        2.10472  -0.00000   0.00000  -0.00026  -0.00026   2.10447
   A52        2.12118  -0.00009   0.00000  -0.00018  -0.00018   2.12100
   A53        2.10819  -0.00002   0.00000  -0.00009  -0.00009   2.10810
   A54        2.08771  -0.00003   0.00000  -0.00028  -0.00028   2.08742
   A55        2.08729   0.00004   0.00000   0.00037   0.00037   2.08766
   A56        2.10844  -0.00013   0.00000  -0.00043  -0.00043   2.10801
   A57        2.08778   0.00001   0.00000  -0.00056  -0.00056   2.08722
   A58        2.08697   0.00012   0.00000   0.00099   0.00099   2.08795
   A59        2.11380  -0.00000   0.00000   0.00004   0.00004   2.11384
   A60        2.08442  -0.00002   0.00000  -0.00019  -0.00020   2.08422
   A61        2.08497   0.00002   0.00000   0.00016   0.00016   2.08512
   A62        2.11371  -0.00005   0.00000  -0.00038  -0.00038   2.11333
   A63        2.08686   0.00001   0.00000  -0.00005  -0.00005   2.08682
   A64        2.08261   0.00004   0.00000   0.00043   0.00043   2.08303
   A65        1.93964  -0.00012   0.00000  -0.00096  -0.00096   1.93868
   A66        1.94395  -0.00001   0.00000  -0.00024  -0.00024   1.94371
   A67        1.93482  -0.00017   0.00000  -0.00120  -0.00120   1.93361
   A68        1.88936   0.00008   0.00000   0.00081   0.00081   1.89017
   A69        1.87055   0.00015   0.00000   0.00117   0.00117   1.87172
   A70        1.88280   0.00008   0.00000   0.00055   0.00055   1.88334
   A71        2.08062  -0.00058   0.00000  -0.00103  -0.00103   2.07958
   A72        2.11535   0.00053   0.00000   0.00140   0.00139   2.11674
   A73        2.08659   0.00005   0.00000  -0.00018  -0.00018   2.08641
   A74        2.09059  -0.00000   0.00000  -0.00030  -0.00030   2.09030
   A75        2.09580   0.00000   0.00000   0.00017   0.00017   2.09597
   A76        2.09679  -0.00000   0.00000   0.00013   0.00013   2.09692
   A77        2.09720   0.00000   0.00000   0.00067   0.00067   2.09787
   A78        2.08919  -0.00044   0.00000  -0.00447  -0.00448   2.08471
   A79        2.09680   0.00044   0.00000   0.00380   0.00380   2.10059
   A80        2.09842  -0.00010   0.00000  -0.00050  -0.00050   2.09792
   A81        2.09387   0.00056   0.00000   0.00568   0.00568   2.09955
   A82        2.09085  -0.00046   0.00000  -0.00513  -0.00514   2.08571
   A83        2.09595   0.00008   0.00000   0.00068   0.00068   2.09664
   A84        2.09742  -0.00002   0.00000   0.00007   0.00007   2.09749
   A85        2.08981  -0.00006   0.00000  -0.00075  -0.00075   2.08905
   A86        2.09756  -0.00002   0.00000  -0.00037  -0.00037   2.09719
   A87        2.09726  -0.00006   0.00000  -0.00046  -0.00046   2.09680
   A88        2.08836   0.00008   0.00000   0.00083   0.00083   2.08919
    D1        1.18441   0.00062   0.00000  -0.00239  -0.00234   1.18207
    D2       -3.06800   0.00076   0.00000   0.00050   0.00054  -3.06746
    D3       -0.89959   0.00036   0.00000  -0.00880  -0.00876  -0.90835
    D4        2.97918   0.00037   0.00000   0.01298   0.01295   2.99213
    D5       -1.27324   0.00051   0.00000   0.01587   0.01582  -1.25741
    D6        0.89517   0.00011   0.00000   0.00657   0.00653   0.90170
    D7       -1.09834  -0.00064   0.00000   0.01620   0.01616  -1.08218
    D8        0.93243  -0.00050   0.00000   0.01910   0.01904   0.95147
    D9        3.10084  -0.00090   0.00000   0.00980   0.00974   3.11058
   D10        2.40297  -0.00029   0.00000  -0.01691  -0.01675   2.38621
   D11        0.20264  -0.00136   0.00000  -0.03944  -0.03954   0.16310
   D12       -1.57030  -0.00125   0.00000  -0.04164  -0.04157  -1.61187
   D13        0.44382   0.00021   0.00000  -0.01733  -0.01721   0.42660
   D14       -1.75651  -0.00085   0.00000  -0.03985  -0.04000  -1.79651
   D15        2.75373  -0.00074   0.00000  -0.04206  -0.04204   2.71170
   D16       -1.75687   0.00018   0.00000  -0.01509  -0.01499  -1.77186
   D17        2.32599  -0.00088   0.00000  -0.03762  -0.03778   2.28821
   D18        0.55304  -0.00077   0.00000  -0.03982  -0.03981   0.51323
   D19       -0.45093  -0.00031   0.00000  -0.00070  -0.00070  -0.45163
   D20        2.72887  -0.00048   0.00000  -0.00654  -0.00654   2.72233
   D21        1.76402   0.00041   0.00000  -0.02328  -0.02328   1.74073
   D22       -1.33937   0.00024   0.00000  -0.02913  -0.02912  -1.36850
   D23       -2.34854  -0.00001   0.00000  -0.01116  -0.01117  -2.35971
   D24        0.83125  -0.00017   0.00000  -0.01700  -0.01700   0.81425
   D25        1.93506  -0.00060   0.00000  -0.02061  -0.02064   1.91442
   D26       -1.27411  -0.00016   0.00000  -0.00198  -0.00205  -1.27617
   D27       -0.10992  -0.00084   0.00000  -0.03116  -0.03116  -0.14109
   D28        2.96409  -0.00040   0.00000  -0.01253  -0.01258   2.95151
   D29       -2.15992  -0.00045   0.00000  -0.02930  -0.02929  -2.18921
   D30        0.91409  -0.00001   0.00000  -0.01067  -0.01071   0.90338
   D31       -2.96867   0.00018   0.00000  -0.00119  -0.00115  -2.96982
   D32        1.20052  -0.00041   0.00000  -0.01411  -0.01409   1.18644
   D33       -0.90600   0.00010   0.00000  -0.00293  -0.00289  -0.90889
   D34        0.23670  -0.00020   0.00000  -0.01835  -0.01838   0.21832
   D35       -1.87729  -0.00079   0.00000  -0.03128  -0.03132  -1.90861
   D36        2.29937  -0.00027   0.00000  -0.02009  -0.02013   2.27925
   D37        0.02412  -0.00004   0.00000   0.01809   0.01808   0.04221
   D38        3.09558   0.00049   0.00000   0.03769   0.03756   3.13314
   D39       -1.96175   0.00054   0.00000   0.01737   0.01739  -1.94436
   D40        1.14415   0.00058   0.00000   0.01864   0.01866   1.16281
   D41        2.23222  -0.00011   0.00000   0.00596   0.00593   2.23815
   D42       -0.94507  -0.00007   0.00000   0.00723   0.00720  -0.93786
   D43        0.14195  -0.00031   0.00000  -0.00066  -0.00066   0.14130
   D44       -3.03533  -0.00027   0.00000   0.00061   0.00061  -3.03472
   D45        0.80631  -0.00081   0.00000  -0.01720  -0.01723   0.78908
   D46       -2.39310  -0.00076   0.00000  -0.01738  -0.01735  -2.41045
   D47        3.10786  -0.00014   0.00000  -0.00550  -0.00542   3.10244
   D48       -0.00111  -0.00061   0.00000  -0.01533  -0.01534  -0.01645
   D49        0.02468  -0.00019   0.00000  -0.00543  -0.00541   0.01928
   D50       -3.08429  -0.00066   0.00000  -0.01526  -0.01533  -3.09962
   D51       -3.13104   0.00025   0.00000   0.00928   0.00921  -3.12183
   D52        0.01722   0.00018   0.00000   0.00935   0.00930   0.02652
   D53       -0.04427   0.00030   0.00000   0.00925   0.00923  -0.03504
   D54        3.10399   0.00022   0.00000   0.00932   0.00932   3.11331
   D55       -0.01067   0.00007   0.00000   0.00255   0.00256  -0.00812
   D56       -3.13300  -0.00005   0.00000  -0.00169  -0.00170  -3.13469
   D57        3.12502   0.00011   0.00000   0.00358   0.00358   3.12860
   D58        0.00270  -0.00001   0.00000  -0.00066  -0.00067   0.00202
   D59       -0.00857   0.00002   0.00000   0.00117   0.00117  -0.00741
   D60        3.13415   0.00007   0.00000  -0.00042  -0.00045   3.13370
   D61        3.13886  -0.00002   0.00000   0.00015   0.00016   3.13902
   D62       -0.00160   0.00003   0.00000  -0.00144  -0.00146  -0.00306
   D63        0.00137   0.00004   0.00000   0.00029   0.00028   0.00165
   D64       -3.14134  -0.00001   0.00000   0.00187   0.00188  -3.13946
   D65        3.11035   0.00058   0.00000   0.01060   0.01053   3.12088
   D66       -0.03236   0.00053   0.00000   0.01218   0.01213  -0.02024
   D67       -1.03908  -0.00089   0.00000   0.02331   0.02340  -1.01568
   D68        0.58501   0.00159   0.00000   0.08354   0.08352   0.66853
   D69        2.95040   0.00074   0.00000   0.04352   0.04360   2.99400
   D70        2.13495  -0.00140   0.00000   0.01323   0.01333   2.14828
   D71       -2.52414   0.00109   0.00000   0.07346   0.07345  -2.45069
   D72       -0.15876   0.00023   0.00000   0.03345   0.03353  -0.12523
   D73        0.03761  -0.00024   0.00000  -0.00781  -0.00782   0.02978
   D74       -3.12313  -0.00012   0.00000  -0.00361  -0.00360  -3.12674
   D75       -3.11082  -0.00016   0.00000  -0.00789  -0.00792  -3.11874
   D76        0.01163  -0.00004   0.00000  -0.00368  -0.00370   0.00793
   D77        3.11289   0.00005   0.00000   0.00063   0.00063   3.11352
   D78       -0.02751   0.00003   0.00000   0.00011   0.00011  -0.02740
   D79        0.00645  -0.00001   0.00000  -0.00071  -0.00071   0.00573
   D80       -3.13396  -0.00003   0.00000  -0.00124  -0.00123  -3.13519
   D81       -3.11427  -0.00000   0.00000  -0.00082  -0.00082  -3.11509
   D82        0.02797  -0.00005   0.00000  -0.00250  -0.00251   0.02547
   D83       -0.00715   0.00000   0.00000   0.00028   0.00028  -0.00686
   D84        3.13509  -0.00004   0.00000  -0.00140  -0.00140   3.13369
   D85        0.00048  -0.00005   0.00000  -0.00163  -0.00163  -0.00116
   D86       -3.14143   0.00001   0.00000   0.00007   0.00007  -3.14136
   D87       -3.12797  -0.00006   0.00000  -0.00236  -0.00236  -3.13033
   D88        0.01331  -0.00001   0.00000  -0.00066  -0.00066   0.01265
   D89       -0.00118   0.00004   0.00000   0.00120   0.00120   0.00002
   D90        3.13852   0.00003   0.00000   0.00124   0.00124   3.13976
   D91        3.12714   0.00006   0.00000   0.00194   0.00194   3.12908
   D92       -0.01635   0.00005   0.00000   0.00198   0.00198  -0.01437
   D93       -0.86241   0.00003   0.00000   0.00313   0.00313  -0.85928
   D94       -2.97063   0.00001   0.00000   0.00291   0.00291  -2.96771
   D95        1.21594   0.00003   0.00000   0.00319   0.00319   1.21913
   D96        2.29281   0.00001   0.00000   0.00236   0.00236   2.29518
   D97        0.18460  -0.00000   0.00000   0.00215   0.00215   0.18675
   D98       -1.91202   0.00001   0.00000   0.00243   0.00243  -1.90959
   D99       -0.00235  -0.00001   0.00000  -0.00004  -0.00004  -0.00239
   D100       3.14113  -0.00000   0.00000  -0.00008  -0.00008   3.14105
   D101       3.13805   0.00001   0.00000   0.00048   0.00048   3.13854
   D102      -0.00165   0.00001   0.00000   0.00044   0.00044  -0.00121
   D103       0.00376   0.00003   0.00000   0.00091   0.00091   0.00467
   D104      -3.13752  -0.00003   0.00000  -0.00079  -0.00079  -3.13831
   D105      -3.13848   0.00007   0.00000   0.00259   0.00259  -3.13589
   D106       0.00343   0.00002   0.00000   0.00089   0.00089   0.00432
   D107      -3.10740  -0.00017   0.00000  -0.00850  -0.00849  -3.11589
   D108       0.03404  -0.00004   0.00000  -0.00223  -0.00224   0.03181
   D109      -0.00337   0.00001   0.00000  -0.00272  -0.00272  -0.00609
   D110       3.13807   0.00013   0.00000   0.00355   0.00354  -3.14158
   D111       3.11370   0.00011   0.00000   0.00657   0.00656   3.12026
   D112      -0.03795   0.00018   0.00000   0.01264   0.01265  -0.02529
   D113       0.01044  -0.00004   0.00000   0.00073   0.00072   0.01116
   D114      -3.14121   0.00003   0.00000   0.00680   0.00681  -3.13440
   D115       0.00343   0.00000   0.00000  -0.00157  -0.00157   0.00186
   D116      -3.13693  -0.00002   0.00000  -0.00272  -0.00271  -3.13964
   D117      -3.14071  -0.00001   0.00000  -0.00117  -0.00117   3.14130
   D118       0.00212  -0.00004   0.00000  -0.00232  -0.00232  -0.00020
   D119       0.00364  -0.00004   0.00000  -0.00042  -0.00043   0.00321
   D120       3.14117  -0.00002   0.00000   0.00015   0.00014   3.14131
   D121      -3.13541  -0.00003   0.00000  -0.00083  -0.00083  -3.13623
   D122       0.00213  -0.00001   0.00000  -0.00025  -0.00025   0.00187
   D123      -0.00365   0.00004   0.00000   0.00258   0.00258  -0.00107
   D124      -3.14121   0.00002   0.00000   0.00201   0.00201  -3.13919
   D125       3.13810  -0.00009   0.00000  -0.00372  -0.00373   3.13436
   D126       0.00054  -0.00011   0.00000  -0.00429  -0.00430  -0.00376
   D127      -0.01049   0.00004   0.00000   0.00142   0.00142  -0.00908
   D128       3.12987   0.00006   0.00000   0.00256   0.00256   3.13242
   D129       3.14113  -0.00004   0.00000  -0.00471  -0.00469   3.13644
   D130      -0.00169  -0.00002   0.00000  -0.00356  -0.00355  -0.00524
         Item               Value     Threshold  Converged?
 Maximum Force            0.014220     0.000450     NO 
 RMS     Force            0.001068     0.000300     NO 
 Maximum Displacement     0.216845     0.001800     NO 
 RMS     Displacement     0.057403     0.001200     NO 
 Predicted change in Energy=-1.342502D-03
 Lowest energy point so far.  Saving SCF results.
 GradGradGradGradGradGradGradGradGradGradGradGradGradGradGradGradGradGrad

 Leave Link  103 at Tue May  6 23:34:34 2025, MaxMem= 16106127360 cpu:               3.1 elap:               0.2
 (Enter /cm/shared/apps/Gaussian/g16-C01/g16/l202.exe)
                          Input orientation:                          
 ---------------------------------------------------------------------
 Center     Atomic      Atomic             Coordinates (Angstroms)
 Number     Number       Type             X           Y           Z
 ---------------------------------------------------------------------
      1          6           0        3.129519    1.334417   -0.225866
      2          8           0        4.327593    0.714997   -0.520365
      3          6           0        1.980813    0.456569   -0.750883
      4          1           0        1.980701   -0.451899   -0.141624
      5          9           0        0.734671    1.062879   -0.574825
      6          6           0        2.181486    0.095727   -2.217384
      7          6           0        2.519824   -1.340987   -2.501953
      8          7           0        2.030180    0.911213   -3.185674
      9          6           0        1.702989    2.264022   -2.967632
     10          6           0        1.012301    4.968935   -2.706555
     11          6           0        2.322812    3.069619   -2.003905
     12          6           0        0.752785    2.843724   -3.809873
     13          6           0        0.394788    4.178501   -3.672756
     14          6           0        1.978157    4.410974   -1.878228
     15          1           0        0.294174    2.220390   -4.573868
     16          1           0       -0.358104    4.604990   -4.331493
     17          1           0        2.474066    5.018528   -1.123906
     18          1           0        0.748656    6.017993   -2.598273
     19          7           0        3.343945    2.529543   -1.149130
     20          1           0        4.244248    1.726131   -1.402226
     21          1           0        3.780707    3.278397   -0.610265
     22          1           0        2.808432   -1.429463   -3.553353
     23          6           0        1.333494   -2.229466   -2.185234
     24          6           0       -0.920317   -3.824607   -1.574750
     25          6           0        1.359548   -3.123211   -1.116438
     26          6           0        0.163167   -2.137091   -2.944872
     27          6           0       -0.942079   -2.922916   -2.645806
     28          6           0        0.248336   -3.910230   -0.817111
     29          1           0        2.258336   -3.207393   -0.507476
     30          1           0        0.117922   -1.439761   -3.780343
     31          1           0       -1.841867   -2.835788   -3.253677
     32          1           0        0.294497   -4.601367    0.023270
     33          6           0       -2.119945   -4.680767   -1.270307
     34          6           0        2.918681    1.735084    1.219315
     35          6           0        2.516229    2.397236    3.902524
     36          6           0        3.588812    1.036532    2.222299
     37          6           0        2.038922    2.762692    1.565889
     38          6           0        1.843213    3.095369    2.902389
     39          6           0        3.387533    1.366370    3.559606
     40          1           0        4.273111    0.237123    1.950795
     41          1           0        1.504490    3.311347    0.793489
     42          1           0        1.162472    3.902980    3.162567
     43          1           0        3.916462    0.817333    4.335728
     44          1           0        2.362902    2.658124    4.947591
     45          1           0       -3.035780   -4.078136   -1.234254
     46          1           0       -2.009227   -5.195868   -0.310113
     47          1           0       -2.262228   -5.442873   -2.047837
     48          1           0        3.372544   -1.630706   -1.877864
 ---------------------------------------------------------------------
                    Distance matrix (angstroms):
                    1          2          3          4          5
     1  C    0.000000
     2  O    1.380504   0.000000
     3  C    1.538110   2.372192   0.000000
     4  H    2.125512   2.648205   1.093850   0.000000
     5  F    2.435324   3.610135   1.396954   2.008682   0.000000
     6  C    2.529677   2.805200   1.523517   2.156151   2.393044
     7  C    3.565120   3.379613   2.566707   2.579202   3.560781
     8  N    3.185610   3.524270   2.477367   3.335680   2.918541
     9  C    3.227450   3.908598   2.873682   3.929334   2.847087
    10  C    4.883252   5.819500   5.012397   6.074710   4.458545
    11  C    2.612111   3.429910   2.918058   3.998277   2.931120
    12  C    4.557628   5.303922   4.069888   5.081826   3.692868
    13  C    5.239142   6.115585   4.990551   6.035280   4.406789
    14  C    3.677110   4.585181   4.111962   5.163654   3.801954
    15  H    5.265857   5.913168   4.535530   5.443370   4.186432
    16  H    6.302090   7.184184   5.958247   6.971164   5.277618
    17  H    3.848217   4.724427   4.603685   5.579772   4.355932
    18  H    5.764782   6.726682   5.988364   7.029406   5.352353
    19  N    1.525360   2.157658   2.512758   3.429650   3.047826
    20  H    1.667299   1.344254   2.675664   3.384757   3.666283
    21  H    2.085873   2.622629   3.349941   4.168303   3.766710
    22  H    4.337545   4.013175   3.477916   3.644264   4.402712
    23  C    4.445907   4.517331   3.113064   2.784774   3.713697
    24  C    6.695982   7.018567   5.236772   4.673854   5.256078
    25  C    4.878151   4.888397   3.651633   2.910670   4.266985
    26  C    5.314471   5.599561   3.852856   3.741858   4.022878
    27  C    6.368587   6.746951   4.853345   4.573784   4.794478
    28  C    6.013077   6.174229   4.698382   3.926502   5.002703
    29  H    4.633174   4.434764   3.682510   2.793507   4.534459
    30  H    5.422184   5.743845   4.030391   4.205483   4.113262
    31  H    7.160512   7.625045   5.631739   5.475384   5.386502
    32  H    6.582776   6.695156   5.387549   4.482026   5.712718
    33  C    8.051718   8.440819   6.593803   5.997712   6.451511
    34  C    1.514442   2.460100   2.529007   2.741324   2.905288
    35  C    4.306891   5.066844   5.070212   4.975891   5.000111
    36  C    2.508624   2.858564   3.429552   3.223287   3.996338
    37  C    2.537668   3.712617   3.269406   3.640410   3.028712
    38  C    3.813334   4.853201   4.508725   4.676326   4.177428
    39  C    3.794390   4.237235   4.624599   4.357108   4.921718
    40  H    2.692529   2.517531   3.549908   3.179326   4.425064
    41  H    2.754643   4.054276   3.280508   3.906819   2.742356
    42  H    4.684898   5.809063   5.278497   5.527400   4.713522
    43  H    4.657767   4.874539   5.454401   5.040318   5.856417
    44  H    5.394864   6.126524   6.120902   5.976490   5.974364
    45  H    8.265801   8.814931   6.779631   6.285579   6.409460
    46  H    8.310140   8.668207   6.932874   6.201061   6.838931
    47  H    8.849981   9.147582   7.381659   6.822456   7.312727
    48  H    3.402957   2.873542   2.750221   2.518203   3.988946
                    6          7          8          9         10
     6  C    0.000000
     7  C    1.503195   0.000000
     8  N    1.274950   2.404086   0.000000
     9  C    2.343786   3.725609   1.408789   0.000000
    10  C    5.035320   6.490732   4.210789   2.803885   0.000000
    11  C    2.984893   4.443007   2.478089   1.400692   2.412169
    12  C    3.482628   4.727038   2.399158   1.395820   2.408564
    13  C    4.688223   6.029204   3.686044   2.423596   1.392714
    14  C    4.333328   5.810980   3.736368   2.423205   1.389361
    15  H    3.691768   4.682921   2.579679   2.136974   3.399569
    16  H    5.590387   6.854511   4.545414   3.404167   2.156592
    17  H    5.051265   6.507268   4.617137   3.403115   2.154993
    18  H    6.105024   7.569735   5.297786   3.890948   1.087086
    19  N    2.901024   4.182141   2.914186   2.463775   3.716553
    20  H    2.752761   3.686495   2.957512   3.032791   4.760518
    21  H    3.907650   5.148496   3.911602   3.301976   3.862178
    22  H    2.122280   1.093875   2.493918   3.899602   6.699451
    23  C    2.475206   1.515614   3.368994   4.576036   7.224398
    24  C    5.040156   4.343115   5.807625   6.774456   9.074270
    25  C    3.499889   2.538152   4.583455   5.706763   8.254204
    26  C    3.096502   2.526617   3.582720   4.662764   7.160547
    27  C    4.364907   3.808933   4.881223   5.831319   8.130474
    28  C    4.663209   3.820911   5.659627   6.697920   9.110061
    29  H    3.720254   2.744046   4.918101   6.024712   8.558090
    30  H    3.009793   2.722714   3.088275   4.109859   6.559293
    31  H    5.084786   4.671603   5.388636   6.217386   8.328225
    32  H    5.535697   4.686034   6.610481   7.619901   9.977869
    33  C    6.497242   5.847952   7.222356   8.107147  10.246489
    34  C    3.878382   4.844495   4.568602   4.391834   5.431808
    35  C    6.546928   7.415635   7.258585   6.919403   7.249507
    36  C    4.751470   5.395728   5.629495   5.656716   6.811446
    37  C    4.631003   5.798171   5.099549   4.573219   4.916832
    38  C    5.943430   7.024668   6.470704   5.930257   5.971676
    39  C    6.036780   6.695162   6.895534   6.800611   7.608218
    40  H    4.665684   5.038989   5.645215   5.908026   7.396881
    41  H    4.456893   5.790946   4.676615   3.909261   3.903864
    42  H    6.669142   7.837626   7.071333   6.368491   5.967027
    43  H    6.817194   7.304986   7.754892   7.767331   8.675465
    44  H    7.611548   8.456549   8.325407   7.952456   8.108633
    45  H    6.753335   6.321692   7.373303   8.104535  10.020186
    46  H    7.014324   6.338500   7.866519   8.746023  10.871789
    47  H    7.102916   6.316622   7.752022   8.715801  10.934450
    48  H    2.124727   1.095699   3.158111   4.375376   7.057815
                   11         12         13         14         15
    11  C    0.000000
    12  C    2.403650   0.000000
    13  C    2.780639   1.388737   0.000000
    14  C    1.390616   2.772916   2.404460   0.000000
    15  H    3.382495   1.087455   2.157852   3.860173   0.000000
    16  H    3.868118   2.146677   1.087509   3.393268   2.484055
    17  H    2.143717   3.860958   3.394949   1.088140   4.948105
    18  H    3.394723   3.397642   2.159506   2.147707   4.304802
    19  N    1.437023   3.727247   4.217258   2.436543   4.596249
    20  H    2.420515   4.385897   5.097819   3.545437   5.089861
    21  H    2.027628   4.426595   4.653330   2.477831   5.383812
    22  H    4.783132   4.748853   6.106487   6.132381   4.548007
    23  C    5.393694   5.358538   6.644993   6.678719   5.156256
    24  C    7.631016   7.229224   8.377402   8.736019   6.856506
    25  C    6.329820   6.574729   7.796186   7.597824   6.453132
    26  C    5.714833   5.089637   6.361617   6.878159   4.653862
    27  C    6.854344   6.122235   7.298764   7.931135   5.630217
    28  C    7.377684   7.404525   8.579261   8.565085   7.190259
    29  H    6.453243   7.056099   8.248832   7.745771   7.060758
    30  H    5.324639   4.330378   5.626109   6.427255   3.749327
    31  H    7.333507   6.268846   7.374178   8.306624   5.645397
    32  H    8.189476   8.386441   9.526633   9.363369   8.226180
    33  C    8.963523   8.445114   9.517472   9.991184   8.022933
    34  C    3.539095   5.586852   6.022680   4.199969   6.378442
    35  C    5.947723   7.924023   8.065870   6.145059   8.764589
    36  C    4.857674   6.906236   7.404419   5.549359   7.644870
    37  C    3.594193   5.528068   5.670193   3.818699   6.405845
    38  C    4.929747   6.804912   6.819358   4.960174   7.685020
    39  C    5.915011   7.964528   8.316950   6.389522   8.743662
    40  H    5.240835   7.236875   7.886708   6.111404   7.895348
    41  H    2.924636   4.687715   4.683026   2.927731   5.609240
    42  H    5.360347   7.064332   6.883813   5.131570   7.964765
    43  H    6.914004   8.970280   9.372056   7.435356   9.719590
    44  H    6.963780   8.906184   8.971923   7.057784   9.753432
    45  H    8.966452   8.300553   9.267531   9.880245   7.868484
    46  H    9.484397   9.193046  10.245265  10.519013   8.859241
    47  H    9.668870   8.992373  10.112909  10.728836   8.464137
    48  H    4.817768   5.533202   6.770196   6.200501   5.619230
                   16         17         18         19         20
    16  H    0.000000
    17  H    4.298932   0.000000
    18  H    2.495104   2.479864   0.000000
    19  N    5.304722   2.636735   4.583101   0.000000
    20  H    6.168475   3.748451   5.663017   1.232913   0.000000
    21  H    5.721638   2.235888   4.544325   1.020744   1.803219
    22  H    6.859087   6.898594   7.785849   4.662702   4.080035
    23  C    7.360551   7.413551   8.278479   5.269117   4.973162
    24  C    8.886721   9.482939  10.035429   7.664222   7.583745
    25  C    8.544705   8.217671   9.280659   5.991037   5.649716
    26  C    6.902905   7.736864   8.183418   5.926172   5.827475
    27  C    7.736403   8.777970   9.099489   7.095023   7.075177
    28  C    9.231880   9.207101  10.099131   7.152881   6.933847
    29  H    9.083072   8.251806   9.579056   5.873901   5.392967
    30  H    6.088463   7.370045   7.577150   5.752033   5.718818
    31  H    7.663447   9.211595   9.248232   7.752970   7.828140
    32  H   10.205236   9.930202  10.947581   7.843694   7.594064
    33  C    9.934799  10.733252  11.155977   9.047505   9.031540
    34  C    7.055859   4.058247   6.134028   2.534077   2.937633
    35  C    8.996388   5.669034   7.648173   5.120725   5.619324
    36  C    8.441814   5.319402   7.491285   3.695345   3.747309
    37  C    6.627134   3.537392   5.440773   3.021385   3.840264
    38  C    7.710629   4.506392   6.324324   4.357426   5.115613
    39  C    9.316003   6.008991   8.156025   4.850471   5.048086
    40  H    8.943912   5.962565   8.156854   3.965864   3.668887
    41  H    5.604302   2.744257   4.404686   2.787217   3.852317
    42  H    7.678926   4.619370   6.150756   5.023533   5.922276
    43  H   10.379739   7.038334   9.228338   5.774349   5.818717
    44  H    9.863851   6.515132   8.416328   6.176487   6.687919
    45  H    9.599974  10.635782  10.868041   9.185290   9.312172
    46  H   10.721685  11.184636  11.772522   9.436227   9.392164
    47  H   10.478564  11.520722  11.862539   9.787557   9.702869
    48  H    7.669546   6.751891   8.118274   4.223689   3.500637
                   21         22         23         24         25
    21  H    0.000000
    22  H    5.636579   0.000000
    23  C    6.229440   2.164993   0.000000
    24  C    8.572194   4.853365   2.827867   0.000000
    25  C    6.862856   3.302514   1.393479   2.428949   0.000000
    26  C    6.918417   2.805069   1.398301   2.428761   2.397275
    27  C    8.056328   4.137677   2.423063   1.400244   2.770663
    28  C    8.012289   4.493920   2.423695   1.395385   1.394198
    29  H    6.662856   3.569455   2.150941   3.409379   1.088918
    30  H    6.762129   2.700087   2.155370   3.410289   3.387038
    31  H    8.716893   4.867529   3.404720   2.155415   3.859982
    32  H    8.639774   5.401210   3.403369   2.152393   2.149003
    33  C    9.929835   6.330259   4.332691   1.504926   3.815302
    34  C    2.544064   5.727553   5.460900   7.311283   5.611565
    35  C    4.768711   8.385648   7.737314   8.973388   7.550047
    36  C    3.617485   6.328371   5.931235   7.640713   5.781024
    37  C    2.834680   6.661302   6.284123   7.874847   6.503866
    38  C    4.015734   7.942440   7.382249   8.692982   7.419948
    39  C    4.604157   7.664608   7.081829   8.477348   6.792234
    40  H    4.006350   5.934512   5.641999   7.476551   5.402648
    41  H    2.674467   6.562817   6.293063   7.900005   6.713596
    42  H    4.634600   8.731993   8.138497   9.300311   8.228978
    43  H    5.526129   8.277283   7.647068   8.937325   7.196652
    44  H    5.769287   9.443141   8.707779   9.764541   8.438187
    45  H   10.048503   6.822646   4.838646   2.157637   4.499407
    46  H   10.267745   6.922012   4.846587   2.159951   4.036671
    47  H   10.707204   6.639700   4.824321   2.154837   4.400636
    48  H    5.086521   1.779321   2.147257   4.830500   2.619063
                   26         27         28         29         30
    26  C    0.000000
    27  C    1.388715   0.000000
    28  C    2.771036   2.394996   0.000000
    29  H    3.387651   3.859539   2.151732   0.000000
    30  H    1.089187   2.147213   3.860177   4.291567   0.000000
    31  H    2.145624   1.089365   3.385296   4.948877   2.463137
    32  H    3.860021   3.386781   1.089055   2.466073   4.949181
    33  C    3.806186   2.523768   2.531377   4.682103   4.670380
    34  C    6.318785   7.179248   6.568663   5.276925   6.551371
    35  C    8.543058   9.118363   8.197707   7.136278   8.916325
    36  C    6.964667   7.739810   6.698301   5.218500   7.362799
    37  C    6.919053   7.677948   7.308404   6.323678   7.066332
    38  C    8.024441   8.646391   8.090533   7.178044   8.258507
    39  C    8.060956   8.697739   7.540073   6.223789   8.511144
    40  H    6.818804   7.636282   6.407858   4.686908   7.274852
    41  H    6.742401   7.528645   7.504874   6.689901   6.739105
    42  H    8.647652   9.206476   8.815879   8.076357   8.822696
    43  H    8.707639   9.291755   7.896628   6.511868   9.240886
    44  H    9.493361   9.986521   8.991465   8.010804   9.899971
    45  H    4.114259   2.776796   3.314758   5.414246   4.836262
    46  H    4.584471   3.429371   2.646981   4.712227   5.538556
    47  H    4.197071   2.906981   3.188513   5.273100   4.969063
    48  H    3.419800   4.568973   4.010249   2.367565   3.774711
                   31         32         33         34         35
    31  H    0.000000
    32  H    4.291818   0.000000
    33  C    2.723056   2.740287   0.000000
    34  C    7.972662   6.961858   8.529309   0.000000
    35  C    9.878702   8.304525   9.917177   2.792852   0.000000
    36  C    8.629800   6.890148   8.802029   1.393925   2.413525
    37  C    8.344563   7.723474   8.985837   1.396449   2.412725
    38  C    9.308898   8.362271   9.674002   2.416557   1.393057
    39  C    9.561673   7.595158   9.498855   2.415106   1.392641
    40  H    8.597806   6.554060   8.685177   2.147890   3.400290
    41  H    8.084858   8.041664   9.014970   2.160063   3.394895
    42  H    9.777793   9.106727  10.203203   3.400041   2.155796
    43  H   10.203074   7.815256   9.904289   3.398509   2.155090
    44  H   10.729583   9.012627  10.612139   3.880843   1.087997
    45  H    2.654605   3.598038   1.096913   8.675778   9.956993
    46  H    3.776581   2.402441   1.095244   8.640690   9.791899
    47  H    2.903040   3.396242   1.098000   9.436056  10.941103
    48  H    5.525864   4.681186   6.311848   4.596417   7.097216
                   36         37         38         39         40
    36  C    0.000000
    37  C    2.410946   0.000000
    38  C    2.783603   1.391118   0.000000
    39  C    1.392012   2.782693   2.409626   0.000000
    40  H    1.086755   3.393855   3.870337   2.155857   0.000000
    41  H    3.400100   1.087769   2.146821   3.870426   4.295984
    42  H    3.871402   2.148907   1.087813   3.397489   4.958122
    43  H    2.149880   3.870605   3.397392   1.087921   2.480271
    44  H    3.399946   3.398795   2.155020   2.155226   4.300108
    45  H    9.054987   8.966065   9.611220   9.689308   9.065643
    46  H    8.751798   9.123902   9.690515   9.336098   8.607954
    47  H    9.718612   9.944356  10.689292  10.475161   9.537403
    48  H    4.896148   5.739332   6.893871   6.208766   4.354129
                   41         42         43         44         45
    41  H    0.000000
    42  H    2.465672   0.000000
    43  H    4.958344   4.299068   0.000000
    44  H    4.291869   2.485360   2.485244   0.000000
    45  H    8.906753  10.032724  10.164840  10.617823   0.000000
    46  H    9.270214  10.242472   9.636193  10.413653   1.776844
    47  H    9.944731  11.234850  10.868132  11.659931   1.767147
    48  H    5.920274   7.804617   6.700557   8.124056   6.889903
                   46         47         48
    46  H    0.000000
    47  H    1.773332   0.000000
    48  H    6.643168   6.805303   0.000000
 Stoichiometry    C23H21FN2O
 Framework group  C1[X(C23H21FN2O)]
 Deg. of freedom   138
 Full point group                 C1      NOp   1
 RotChk:  IX=3 Diff= 4.14D-02
 Largest Abelian subgroup         C1      NOp   1
 Largest concise Abelian subgroup C1      NOp   1
                         Standard orientation:                         
 ---------------------------------------------------------------------
 Center     Atomic      Atomic             Coordinates (Angstroms)
 Number     Number       Type             X           Y           Z
 ---------------------------------------------------------------------
      1          6           0        1.422507    0.649658    0.948015
      2          8           0        1.240161    0.869815    2.298598
      3          6           0        0.065337    0.286134    0.322136
      4          1           0       -0.552642    1.187111    0.375535
      5          9           0        0.183105   -0.045101   -1.029861
      6          6           0       -0.610405   -0.850100    1.079399
      7          6           0       -1.830131   -0.477686    1.875120
      8          7           0       -0.237101   -2.068223    1.031275
      9          6           0        0.893399   -2.465475    0.290432
     10          6           0        3.088392   -3.424316   -1.167100
     11          6           0        2.118671   -1.787230    0.315515
     12          6           0        0.797410   -3.641017   -0.456027
     13          6           0        1.876577   -4.110217   -1.193484
     14          6           0        3.205232   -2.266555   -0.407979
     15          1           0       -0.148203   -4.177994   -0.450517
     16          1           0        1.774217   -5.021136   -1.778654
     17          1           0        4.148097   -1.724542   -0.372249
     18          1           0        3.943349   -3.789014   -1.730837
     19          7           0        2.279768   -0.601432    1.111106
     20          1           0        1.836410   -0.333003    2.229790
     21          1           0        3.260865   -0.320015    1.124186
     22          1           0       -2.110788   -1.329137    2.501878
     23          6           0       -2.961691   -0.088508    0.944960
     24          6           0       -5.027308    0.622618   -0.850690
     25          6           0       -3.420960    1.224907    0.868812
     26          6           0       -3.543919   -1.044893    0.107353
     27          6           0       -4.560117   -0.695047   -0.772124
     28          6           0       -4.440366    1.574239   -0.015815
     29          1           0       -2.977887    1.987523    1.507439
     30          1           0       -3.195382   -2.076131    0.144735
     31          1           0       -5.000655   -1.458033   -1.412824
     32          1           0       -4.781666    2.607664   -0.055674
     33          6           0       -6.139088    0.985483   -1.797832
     34          6           0        2.123122    1.749168    0.177464
     35          6           0        3.347976    3.820170   -1.240530
     36          6           0        2.057278    3.058437    0.651285
     37          6           0        2.798824    1.481624   -1.014978
     38          6           0        3.413214    2.513038   -1.717770
     39          6           0        2.667325    4.090549   -0.056022
     40          1           0        1.531033    3.264849    1.579453
     41          1           0        2.852049    0.465455   -1.399438
     42          1           0        3.944648    2.293982   -2.641312
     43          1           0        2.612803    5.109091    0.322358
     44          1           0        3.828947    4.626325   -1.790547
     45          1           0       -5.942180    0.597064   -2.804597
     46          1           0       -6.266072    2.071149   -1.866865
     47          1           0       -7.092076    0.554687   -1.463421
     48          1           0       -1.580439    0.369163    2.524009
 ---------------------------------------------------------------------
 Rotational constants (GHZ):           0.2429404           0.1458927           0.1088093
 Leave Link  202 at Tue May  6 23:34:34 2025, MaxMem= 16106127360 cpu:               0.3 elap:               0.0
 (Enter /cm/shared/apps/Gaussian/g16-C01/g16/l301.exe)
 Basis read from rwf:  (5D, 7F)
 No pseudopotential information found on rwf file.
 There are   864 symmetry adapted cartesian basis functions of A   symmetry.
 There are   810 symmetry adapted basis functions of A   symmetry.
   810 basis functions,  1203 primitive gaussians,   864 cartesian basis functions
    95 alpha electrons       95 beta electrons
       nuclear repulsion energy      2418.7000106689 Hartrees.
 IExCor= 4639 DFT=T Ex+Corr=wB97XD ExCW=0 ScaHFX=  1.000000
 ScaDFX=  1.000000  1.000000  1.000000  1.000000 ScalE2=  1.000000  1.000000
 IRadAn=      5 IRanWt=     -1 IRanGd=            0 ICorTp=0 IEmpDi=121
 HFx  wShort=  0.000000 wLong=  0.200000 cFull=  0.222036 cShort=  0.000000 cLong=  0.777964
 DFx  wShort=  0.000000 wLong=  0.200000 cFull=  0.000000 cShort=  0.000000 cLong=  1.000000
 NAtoms=   48 NActive=   48 NUniq=   48 SFac= 1.00D+00 NAtFMM=   60 NAOKFM=F Big=F
 Integral buffers will be    131072 words long.
 Raffenetti 2 integral format.
 Two-electron integral symmetry is turned on.
 R6Disp:  Grimme-D2 Dispersion energy=       -0.0403502271 Hartrees.
 Nuclear repulsion after empirical dispersion term =     2418.6596604418 Hartrees.
 No density basis found on file    724.
 ------------------------------------------------------------------------------
 Polarizable Continuum Model (PCM)
 =================================
 Model                : PCM.
 Atomic radii         : SMD-Coulomb.
 Polarization charges : Total charges.
 Charge compensation  : None.
 Solution method      : Matrix inversion.
 Cavity type          : VdW (van der Waals Surface) (Alpha=1.000).
 Cavity algorithm     : GePol (No added spheres)
                        Default sphere list used, NSphG=   48.
                        Lebedev-Laikov grids with approx.  5.0 points / Ang**2.
                        Smoothing algorithm: York/Karplus (Gamma=1.0000).
                        Polarization charges: spherical gaussians, with
                                              point-specific exponents (IZeta= 3).
                        Self-potential: point-specific (ISelfS= 7).
                        Self-field    : sphere-specific E.n sum rule (ISelfD= 2).
 1st derivatives      : Analytical E(r).r(x)/FMM algorithm (CHGder, D1EAlg=3).
                        Cavity 1st derivative terms included.
 Solvent              : Ethanol, Eps=  24.852000 Eps(inf)=   1.852593
 ------------------------------------------------------------------------------
 GePol: Number of generator spheres                  =      48
 GePol: Total number of spheres                      =      48
 GePol: Number of exposed spheres                    =      48 (100.00%)
 GePol: Number of points                             =    3443
 GePol: Average weight of points                     =       0.11
 GePol: Minimum weight of points                     =   0.48D-11
 GePol: Maximum weight of points                     =    0.21501
 GePol: Number of points with low weight             =     222
 GePol: Fraction of low-weight points (<1% of avg)   =       6.45%
 GePol: Cavity surface area                          =    383.151 Ang**2
 GePol: Cavity volume                                =    368.617 Ang**3
 ------------------------------------------------------------------------------
 Atomic radii for non-electrostatic terms: SMD-CDS.
 ------------------------------------------------------------------------------
 PCM non-electrostatic energy =        -0.0038208241 Hartrees.
 Nuclear repulsion after PCM non-electrostatic terms =     2418.6558396177 Hartrees.
 Leave Link  301 at Tue May  6 23:34:34 2025, MaxMem= 16106127360 cpu:               0.3 elap:               0.1
 (Enter /cm/shared/apps/Gaussian/g16-C01/g16/l302.exe)
 NPDir=0 NMtPBC=     1 NCelOv=     1 NCel=       1 NClECP=     1 NCelD=      1
         NCelK=      1 NCelE2=     1 NClLst=     1 CellRange=     0.0.
 One-electron integrals computed using PRISM.
 One-electron integral symmetry used in STVInt
 NBasis=   810 RedAO= T EigKep=  1.05D-06  NBF=   810
 NBsUse=   805 1.00D-06 EigRej=  7.81D-07 NBFU=   805
 Precomputing XC quadrature grid using
 IXCGrd= 4 IRadAn=           5 IRanWt=          -1 IRanGd=           0 AccXCQ= 0.00D+00.
 Generated NRdTot=       0 NPtTot=           0 NUsed=           0 NTot=          32
 NSgBfM=   858   858   858   858   858 MxSgAt=    48 MxSgA2=    48.
 Leave Link  302 at Tue May  6 23:34:37 2025, MaxMem= 16106127360 cpu:              29.6 elap:               2.5
 (Enter /cm/shared/apps/Gaussian/g16-C01/g16/l303.exe)
 DipDrv:  MaxL=1.
 Leave Link  303 at Tue May  6 23:34:37 2025, MaxMem= 16106127360 cpu:               1.1 elap:               0.2
 (Enter /cm/shared/apps/Gaussian/g16-C01/g16/l401.exe)
 Initial guess from the checkpoint file:  "6_to_9_TS1.chk"
 B after Tr=     0.000000   -0.000000    0.000000
         Rot=    0.999892   -0.004689    0.001957   -0.013758 Ang=  -1.68 deg.
 Guess basis will be translated and rotated to current coordinates.
 JPrj=2 DoOrth=T DoCkMO=T.
 Generating alternative initial guess.
 ExpMin= 2.65D-02 ExpMax= 2.93D+03 ExpMxC= 4.41D+02 IAcc=3 IRadAn=         5 AccDes= 0.00D+00
 Harris functional with IExCor= 4639 and IRadAn=       5 diagonalized for initial guess.
 HarFok:  IExCor= 4639 AccDes= 0.00D+00 IRadAn=         5 IDoV= 1 UseB2=F ITyADJ=14
 ICtDFT=  3500011 ScaDFX=  1.000000  1.000000  1.000000  1.000000
 FoFCou: FMM=F IPFlag=           0 FMFlag=      100000 FMFlg1=           0
         NFxFlg=           0 DoJE=T BraDBF=F KetDBF=T FulRan=T
         wScrn=  0.000000 ICntrl=       500 IOpCl=  0 I1Cent=   200000004 NGrid=           0
         NMat0=    1 NMatS0=      1 NMatT0=    0 NMatD0=    1 NMtDS0=    0 NMtDT0=    0
 Petite list used in FoFCou.
 Harris En= -1122.26654778435    
 Leave Link  401 at Tue May  6 23:34:48 2025, MaxMem= 16106127360 cpu:             292.3 elap:              10.7
 (Enter /cm/shared/apps/Gaussian/g16-C01/g16/l502.exe)
 Integral symmetry usage will be decided dynamically.
 Closed shell SCF:
 Using DIIS extrapolation, IDIIS=  1040.
 NGot= 16106127360 LenX= 16104590708 LenY= 16103843348
 Requested convergence on RMS density matrix=1.00D-08 within 128 cycles.
 Requested convergence on MAX density matrix=1.00D-06.
 Requested convergence on             energy=1.00D-06.
 No special actions if energy rises.
 Fock matrices will be formed incrementally for  20 cycles.

 Cycle   1  Pass 1  IDiag  1:
 FoFJK:  IHMeth= 1 ICntrl=       0 DoSepK=T KAlg= 0 I1Cent=           0 FoldK=F
 IRaf=         1 NMat=       1 IRICut=       1 DoRegI=T DoRafI=F ISym2E= 0 IDoP0=0 IntGTp=1.
 FoFCou: FMM=F IPFlag=           0 FMFlag=      100000 FMFlg1=           0
         NFxFlg=           0 DoJE=T BraDBF=F KetDBF=F FulRan=T
         wScrn=  0.000000 ICntrl=       500 IOpCl=  0 I1Cent=           0 NGrid=           0
         NMat0=    1 NMatS0=      1 NMatT0=    0 NMatD0=    1 NMtDS0=    0 NMtDT0=    0
 Symmetry not used in FoFCou.
 Inv3:  Mode=1 IEnd=    35562747.
 Iteration    1 A*A^-1 deviation from unit magnitude is 1.15D-14 for    432.
 Iteration    1 A*A^-1 deviation from orthogonality  is 5.95D-15 for   1889    239.
 Iteration    1 A^-1*A deviation from unit magnitude is 1.18D-14 for    432.
 Iteration    1 A^-1*A deviation from orthogonality  is 5.13D-15 for   2877    336.
 E= -1173.04390154219    
 DIIS: error= 6.80D-03 at cycle   1 NSaved=   1.
 NSaved= 1 IEnMin= 1 EnMin= -1173.04390154219     IErMin= 1 ErrMin= 6.80D-03
 ErrMax= 6.80D-03  0.00D+00 EMaxC= 1.00D-01 BMatC= 4.10D-02 BMatP= 4.10D-02
 IDIUse=3 WtCom= 9.32D-01 WtEn= 6.80D-02
 Coeff-Com:  0.100D+01
 Coeff-En:   0.100D+01
 Coeff:      0.100D+01
 Gap=     0.549 Goal=   None    Shift=    0.000
 GapD=    0.549 DampG=2.000 DampE=1.000 DampFc=2.0000 IDamp=-1.
 RMSDP=5.22D-03 MaxDP=6.39D-01              OVMax= 3.46D-02

 Cycle   2  Pass 1  IDiag  1:
 RMSU=  5.21D-03    CP:  9.96D-01
 E= -1173.08357393921     Delta-E=       -0.039672397013 Rises=F Damp=F
 DIIS: error= 4.54D-04 at cycle   2 NSaved=   2.
 NSaved= 2 IEnMin= 2 EnMin= -1173.08357393921     IErMin= 2 ErrMin= 4.54D-04
 ErrMax= 4.54D-04  0.00D+00 EMaxC= 1.00D-01 BMatC= 7.72D-04 BMatP= 4.10D-02
 IDIUse=3 WtCom= 9.95D-01 WtEn= 4.54D-03
 Coeff-Com: -0.484D-01 0.105D+01
 Coeff-En:   0.000D+00 0.100D+01
 Coeff:     -0.482D-01 0.105D+01
 Gap=     0.317 Goal=   None    Shift=    0.000
 RMSDP=1.14D-03 MaxDP=1.47D-01 DE=-3.97D-02 OVMax= 9.96D-03

 Cycle   3  Pass 1  IDiag  1:
 RMSU=  9.70D-04    CP:  9.94D-01  1.11D+00
 E= -1173.08505889067     Delta-E=       -0.001484951465 Rises=F Damp=F
 DIIS: error= 3.24D-04 at cycle   3 NSaved=   3.
 NSaved= 3 IEnMin= 3 EnMin= -1173.08505889067     IErMin= 3 ErrMin= 3.24D-04
 ErrMax= 3.24D-04  0.00D+00 EMaxC= 1.00D-01 BMatC= 3.88D-04 BMatP= 7.72D-04
 IDIUse=3 WtCom= 9.97D-01 WtEn= 3.24D-03
 Coeff-Com: -0.336D-01 0.431D+00 0.602D+00
 Coeff-En:   0.000D+00 0.000D+00 0.100D+01
 Coeff:     -0.335D-01 0.430D+00 0.603D+00
 Gap=     0.317 Goal=   None    Shift=    0.000
 RMSDP=3.66D-04 MaxDP=3.95D-02 DE=-1.48D-03 OVMax= 2.79D-03

 Cycle   4  Pass 1  IDiag  1:
 RMSU=  3.51D-04    CP:  9.94D-01  1.13D+00  1.05D+00
 E= -1173.08539027950     Delta-E=       -0.000331388830 Rises=F Damp=F
 DIIS: error= 8.38D-05 at cycle   4 NSaved=   4.
 NSaved= 4 IEnMin= 4 EnMin= -1173.08539027950     IErMin= 4 ErrMin= 8.38D-05
 ErrMax= 8.38D-05  0.00D+00 EMaxC= 1.00D-01 BMatC= 3.17D-05 BMatP= 3.88D-04
 IDIUse=1 WtCom= 1.00D+00 WtEn= 0.00D+00
 Coeff-Com:  0.204D-02-0.112D+00 0.139D+00 0.971D+00
 Coeff:      0.204D-02-0.112D+00 0.139D+00 0.971D+00
 Gap=     0.317 Goal=   None    Shift=    0.000
 RMSDP=2.15D-04 MaxDP=2.48D-02 DE=-3.31D-04 OVMax= 1.89D-03

 Cycle   5  Pass 1  IDiag  1:
 RMSU=  9.96D-05    CP:  9.93D-01  1.14D+00  1.24D+00  1.11D+00
 E= -1173.08543512757     Delta-E=       -0.000044848065 Rises=F Damp=F
 DIIS: error= 4.22D-05 at cycle   5 NSaved=   5.
 NSaved= 5 IEnMin= 5 EnMin= -1173.08543512757     IErMin= 5 ErrMin= 4.22D-05
 ErrMax= 4.22D-05  0.00D+00 EMaxC= 1.00D-01 BMatC= 4.69D-06 BMatP= 3.17D-05
 IDIUse=1 WtCom= 1.00D+00 WtEn= 0.00D+00
 Coeff-Com:  0.265D-02-0.736D-01 0.322D-01 0.443D+00 0.596D+00
 Coeff:      0.265D-02-0.736D-01 0.322D-01 0.443D+00 0.596D+00
 Gap=     0.317 Goal=   None    Shift=    0.000
 RMSDP=5.10D-05 MaxDP=4.66D-03 DE=-4.48D-05 OVMax= 4.34D-04

 Cycle   6  Pass 1  IDiag  1:
 RMSU=  3.83D-05    CP:  9.93D-01  1.14D+00  1.26D+00  1.17D+00  1.01D+00
 E= -1173.08543976811     Delta-E=       -0.000004640543 Rises=F Damp=F
 DIIS: error= 9.31D-06 at cycle   6 NSaved=   6.
 NSaved= 6 IEnMin= 6 EnMin= -1173.08543976811     IErMin= 6 ErrMin= 9.31D-06
 ErrMax= 9.31D-06  0.00D+00 EMaxC= 1.00D-01 BMatC= 2.50D-07 BMatP= 4.69D-06
 IDIUse=1 WtCom= 1.00D+00 WtEn= 0.00D+00
 Coeff-Com:  0.149D-03 0.475D-02-0.160D-01-0.746D-01 0.981D-01 0.988D+00
 Coeff:      0.149D-03 0.475D-02-0.160D-01-0.746D-01 0.981D-01 0.988D+00
 Gap=     0.317 Goal=   None    Shift=    0.000
 RMSDP=2.80D-05 MaxDP=2.61D-03 DE=-4.64D-06 OVMax= 2.46D-04

 Cycle   7  Pass 1  IDiag  1:
 RMSU=  1.31D-05    CP:  9.93D-01  1.14D+00  1.27D+00  1.19D+00  1.19D+00
                    CP:  1.11D+00
 E= -1173.08544024450     Delta-E=       -0.000000476388 Rises=F Damp=F
 DIIS: error= 4.81D-06 at cycle   7 NSaved=   7.
 NSaved= 7 IEnMin= 7 EnMin= -1173.08544024450     IErMin= 7 ErrMin= 4.81D-06
 ErrMax= 4.81D-06  0.00D+00 EMaxC= 1.00D-01 BMatC= 8.34D-08 BMatP= 2.50D-07
 IDIUse=1 WtCom= 1.00D+00 WtEn= 0.00D+00
 Coeff-Com: -0.185D-03 0.968D-02-0.114D-01-0.816D-01-0.787D-02 0.504D+00
 Coeff-Com:  0.587D+00
 Coeff:     -0.185D-03 0.968D-02-0.114D-01-0.816D-01-0.787D-02 0.504D+00
 Coeff:      0.587D+00
 Gap=     0.317 Goal=   None    Shift=    0.000
 RMSDP=6.85D-06 MaxDP=7.69D-04 DE=-4.76D-07 OVMax= 8.05D-05

 Cycle   8  Pass 1  IDiag  1:
 RMSU=  3.92D-06    CP:  9.93D-01  1.14D+00  1.28D+00  1.19D+00  1.21D+00
                    CP:  1.21D+00  8.91D-01
 E= -1173.08544032476     Delta-E=       -0.000000080265 Rises=F Damp=F
 DIIS: error= 9.31D-07 at cycle   8 NSaved=   8.
 NSaved= 8 IEnMin= 8 EnMin= -1173.08544032476     IErMin= 8 ErrMin= 9.31D-07
 ErrMax= 9.31D-07  0.00D+00 EMaxC= 1.00D-01 BMatC= 3.93D-09 BMatP= 8.34D-08
 IDIUse=1 WtCom= 1.00D+00 WtEn= 0.00D+00
 Coeff-Com: -0.716D-04 0.218D-02-0.129D-02-0.137D-01-0.140D-01 0.169D-01
 Coeff-Com:  0.165D+00 0.845D+00
 Coeff:     -0.716D-04 0.218D-02-0.129D-02-0.137D-01-0.140D-01 0.169D-01
 Coeff:      0.165D+00 0.845D+00
 Gap=     0.317 Goal=   None    Shift=    0.000
 RMSDP=2.34D-06 MaxDP=1.81D-04 DE=-8.03D-08 OVMax= 2.70D-05

 Cycle   9  Pass 1  IDiag  1:
 RMSU=  1.41D-06    CP:  9.93D-01  1.14D+00  1.28D+00  1.19D+00  1.21D+00
                    CP:  1.22D+00  9.89D-01  1.16D+00
 E= -1173.08544033259     Delta-E=       -0.000000007831 Rises=F Damp=F
 DIIS: error= 3.56D-07 at cycle   9 NSaved=   9.
 NSaved= 9 IEnMin= 9 EnMin= -1173.08544033259     IErMin= 9 ErrMin= 3.56D-07
 ErrMax= 3.56D-07  0.00D+00 EMaxC= 1.00D-01 BMatC= 4.40D-10 BMatP= 3.93D-09
 IDIUse=1 WtCom= 1.00D+00 WtEn= 0.00D+00
 Coeff-Com:  0.213D-05-0.507D-03 0.916D-03 0.541D-02-0.230D-02-0.508D-01
 Coeff-Com: -0.215D-01 0.214D+00 0.855D+00
 Coeff:      0.213D-05-0.507D-03 0.916D-03 0.541D-02-0.230D-02-0.508D-01
 Coeff:     -0.215D-01 0.214D+00 0.855D+00
 Gap=     0.317 Goal=   None    Shift=    0.000
 RMSDP=8.37D-07 MaxDP=7.63D-05 DE=-7.83D-09 OVMax= 1.26D-05

 Cycle  10  Pass 1  IDiag  1:
 RMSU=  4.88D-07    CP:  9.93D-01  1.14D+00  1.28D+00  1.19D+00  1.21D+00
                    CP:  1.23D+00  1.02D+00  1.25D+00  1.14D+00
 E= -1173.08544033336     Delta-E=       -0.000000000771 Rises=F Damp=F
 DIIS: error= 2.04D-07 at cycle  10 NSaved=  10.
 NSaved=10 IEnMin=10 EnMin= -1173.08544033336     IErMin=10 ErrMin= 2.04D-07
 ErrMax= 2.04D-07  0.00D+00 EMaxC= 1.00D-01 BMatC= 9.16D-11 BMatP= 4.40D-10
 IDIUse=1 WtCom= 1.00D+00 WtEn= 0.00D+00
 Coeff-Com:  0.115D-04-0.514D-03 0.536D-03 0.406D-02 0.122D-02-0.216D-01
 Coeff-Com: -0.322D-01-0.499D-01 0.311D+00 0.788D+00
 Coeff:      0.115D-04-0.514D-03 0.536D-03 0.406D-02 0.122D-02-0.216D-01
 Coeff:     -0.322D-01-0.499D-01 0.311D+00 0.788D+00
 Gap=     0.317 Goal=   None    Shift=    0.000
 RMSDP=3.49D-07 MaxDP=2.42D-05 DE=-7.71D-10 OVMax= 6.81D-06

 Cycle  11  Pass 1  IDiag  1:
 RMSU=  2.24D-07    CP:  9.93D-01  1.14D+00  1.28D+00  1.19D+00  1.21D+00
                    CP:  1.23D+00  1.03D+00  1.29D+00  1.23D+00  1.21D+00
 E= -1173.08544033357     Delta-E=       -0.000000000202 Rises=F Damp=F
 DIIS: error= 7.64D-08 at cycle  11 NSaved=  11.
 NSaved=11 IEnMin=11 EnMin= -1173.08544033357     IErMin=11 ErrMin= 7.64D-08
 ErrMax= 7.64D-08  0.00D+00 EMaxC= 1.00D-01 BMatC= 1.05D-11 BMatP= 9.16D-11
 IDIUse=1 WtCom= 1.00D+00 WtEn= 0.00D+00
 Coeff-Com:  0.273D-05-0.644D-04 0.155D-04 0.310D-03 0.605D-03 0.127D-02
 Coeff-Com: -0.515D-02-0.413D-01-0.316D-01 0.202D+00 0.874D+00
 Coeff:      0.273D-05-0.644D-04 0.155D-04 0.310D-03 0.605D-03 0.127D-02
 Coeff:     -0.515D-02-0.413D-01-0.316D-01 0.202D+00 0.874D+00
 Gap=     0.317 Goal=   None    Shift=    0.000
 RMSDP=1.33D-07 MaxDP=9.93D-06 DE=-2.02D-10 OVMax= 3.22D-06

 Cycle  12  Pass 1  IDiag  1:
 RMSU=  7.56D-08    CP:  9.93D-01  1.14D+00  1.28D+00  1.19D+00  1.21D+00
                    CP:  1.23D+00  1.03D+00  1.30D+00  1.28D+00  1.33D+00
                    CP:  1.18D+00
 E= -1173.08544033335     Delta-E=        0.000000000214 Rises=F Damp=F
 DIIS: error= 3.44D-08 at cycle  12 NSaved=  12.
 NSaved=12 IEnMin=11 EnMin= -1173.08544033357     IErMin=12 ErrMin= 3.44D-08
 ErrMax= 3.44D-08  0.00D+00 EMaxC= 1.00D-01 BMatC= 1.92D-12 BMatP= 1.05D-11
 IDIUse=1 WtCom= 1.00D+00 WtEn= 0.00D+00
 Coeff-Com: -0.172D-05 0.896D-04-0.105D-03-0.755D-03-0.927D-04 0.476D-02
 Coeff-Com:  0.532D-02-0.716D-03-0.719D-01-0.106D+00 0.227D+00 0.943D+00
 Coeff:     -0.172D-05 0.896D-04-0.105D-03-0.755D-03-0.927D-04 0.476D-02
 Coeff:      0.532D-02-0.716D-03-0.719D-01-0.106D+00 0.227D+00 0.943D+00
 Gap=     0.317 Goal=   None    Shift=    0.000
 RMSDP=6.82D-08 MaxDP=9.09D-06 DE= 2.14D-10 OVMax= 1.87D-06

 Cycle  13  Pass 1  IDiag  1:
 RMSU=  3.77D-08    CP:  9.93D-01  1.14D+00  1.28D+00  1.19D+00  1.21D+00
                    CP:  1.23D+00  1.03D+00  1.30D+00  1.29D+00  1.41D+00
                    CP:  1.33D+00  1.18D+00
 E= -1173.08544033356     Delta-E=       -0.000000000206 Rises=F Damp=F
 DIIS: error= 1.18D-08 at cycle  13 NSaved=  13.
 NSaved=13 IEnMin=11 EnMin= -1173.08544033357     IErMin=13 ErrMin= 1.18D-08
 ErrMax= 1.18D-08  0.00D+00 EMaxC= 1.00D-01 BMatC= 3.18D-13 BMatP= 1.92D-12
 IDIUse=1 WtCom= 1.00D+00 WtEn= 0.00D+00
 Coeff-Com: -0.934D-06 0.386D-04-0.376D-04-0.295D-03-0.105D-03 0.146D-02
 Coeff-Com:  0.242D-02 0.488D-02-0.208D-01-0.602D-01-0.359D-01 0.308D+00
 Coeff-Com:  0.800D+00
 Coeff:     -0.934D-06 0.386D-04-0.376D-04-0.295D-03-0.105D-03 0.146D-02
 Coeff:      0.242D-02 0.488D-02-0.208D-01-0.602D-01-0.359D-01 0.308D+00
 Coeff:      0.800D+00
 Gap=     0.317 Goal=   None    Shift=    0.000
 RMSDP=2.52D-08 MaxDP=6.32D-06 DE=-2.06D-10 OVMax= 6.38D-07

 Cycle  14  Pass 1  IDiag  1:
 RMSU=  1.47D-08    CP:  9.93D-01  1.14D+00  1.28D+00  1.19D+00  1.21D+00
                    CP:  1.23D+00  1.03D+00  1.30D+00  1.29D+00  1.42D+00
                    CP:  1.36D+00  1.29D+00  1.12D+00
 E= -1173.08544033341     Delta-E=        0.000000000146 Rises=F Damp=F
 DIIS: error= 5.47D-09 at cycle  14 NSaved=  14.
 NSaved=14 IEnMin=11 EnMin= -1173.08544033357     IErMin=14 ErrMin= 5.47D-09
 ErrMax= 5.47D-09  0.00D+00 EMaxC= 1.00D-01 BMatC= 7.36D-14 BMatP= 3.18D-13
 IDIUse=1 WtCom= 1.00D+00 WtEn= 0.00D+00
 Coeff-Com: -0.314D-08-0.343D-05 0.710D-05 0.402D-04-0.236D-04-0.412D-03
 Coeff-Com: -0.138D-03 0.215D-02 0.679D-02-0.897D-03-0.605D-01-0.744D-01
 Coeff-Com:  0.326D+00 0.801D+00
 Coeff:     -0.314D-08-0.343D-05 0.710D-05 0.402D-04-0.236D-04-0.412D-03
 Coeff:     -0.138D-03 0.215D-02 0.679D-02-0.897D-03-0.605D-01-0.744D-01
 Coeff:      0.326D+00 0.801D+00
 Gap=     0.317 Goal=   None    Shift=    0.000
 RMSDP=9.37D-09 MaxDP=1.07D-06 DE= 1.46D-10 OVMax= 2.42D-07

 Cycle  15  Pass 1  IDiag  1:
 RMSU=  6.10D-09    CP:  9.93D-01  1.14D+00  1.28D+00  1.19D+00  1.21D+00
                    CP:  1.23D+00  1.03D+00  1.30D+00  1.29D+00  1.41D+00
                    CP:  1.37D+00  1.31D+00  1.27D+00  1.06D+00
 E= -1173.08544033324     Delta-E=        0.000000000168 Rises=F Damp=F
 DIIS: error= 1.93D-09 at cycle  15 NSaved=  15.
 NSaved=15 IEnMin=11 EnMin= -1173.08544033357     IErMin=15 ErrMin= 1.93D-09
 ErrMax= 1.93D-09  0.00D+00 EMaxC= 1.00D-01 BMatC= 8.88D-15 BMatP= 7.36D-14
 IDIUse=1 WtCom= 1.00D+00 WtEn= 0.00D+00
 Coeff-Com:  0.135D-06-0.693D-05 0.824D-05 0.580D-04 0.562D-05-0.366D-03
 Coeff-Com: -0.404D-03 0.539D-04 0.540D-02 0.862D-02-0.170D-01-0.733D-01
 Coeff-Com:  0.306D-02 0.283D+00 0.791D+00
 Coeff:      0.135D-06-0.693D-05 0.824D-05 0.580D-04 0.562D-05-0.366D-03
 Coeff:     -0.404D-03 0.539D-04 0.540D-02 0.862D-02-0.170D-01-0.733D-01
 Coeff:      0.306D-02 0.283D+00 0.791D+00
 Gap=     0.317 Goal=   None    Shift=    0.000
 RMSDP=4.07D-09 MaxDP=6.30D-07 DE= 1.68D-10 OVMax= 8.14D-08

 Error on total polarization charges =  0.06908
 SCF Done:  E(RwB97XD) =  -1173.08544033     A.U. after   15 cycles
            NFock= 15  Conv=0.41D-08     -V/T= 2.0051
 KE= 1.167185298944D+03 PE=-7.570472552734D+03 EE= 2.811545973839D+03
 SMD-CDS (non-electrostatic) energy       (kcal/mol) =      -2.40
 (included in total energy above)
 Leave Link  502 at Tue May  6 23:52:25 2025, MaxMem= 16106127360 cpu:           40345.3 elap:            1057.5
 (Enter /cm/shared/apps/Gaussian/g16-C01/g16/l701.exe)
 ... and contract with generalized density number  0.
 Compute integral first derivatives.
 R6Disp: Adding Grimme-D2 dispersion energy 1st derivatives to the gradient.
 D1PCM: PCM CHGder 1st derivatives, ID1Alg=3 FixD1E=F DoIter=F DoCFld=F I1PDM=0.
 GePol: Maximum number of non-zero 1st derivatives   =     249
 Leave Link  701 at Tue May  6 23:52:31 2025, MaxMem= 16106127360 cpu:             171.9 elap:               5.3
 (Enter /cm/shared/apps/Gaussian/g16-C01/g16/l702.exe)
 L702 exits ... SP integral derivatives will be done elsewhere.
 Leave Link  702 at Tue May  6 23:52:31 2025, MaxMem= 16106127360 cpu:               0.3 elap:               0.0
 (Enter /cm/shared/apps/Gaussian/g16-C01/g16/l703.exe)
 Integral derivatives from FoFJK, PRISM(SPDF).
 Compute integral first derivatives, UseDBF=F ICtDFT=           0.
 Calling FoFJK, ICntrl=      2127 FMM=F ISym2X=0 I1Cent= 0 IOpClX= 0 NMat=1 NMatS=1 NMatT=0.
 FoFJK:  IHMeth= 1 ICntrl=    2127 DoSepK=T KAlg= 0 I1Cent=           0 FoldK=F
 IRaf=         1 NMat=       1 IRICut=       1 DoRegI=T DoRafI=F ISym2E= 0 IDoP0=0 IntGTp=1.
 FoFCou: FMM=F IPFlag=           0 FMFlag=      100000 FMFlg1=         800
         NFxFlg=           0 DoJE=F BraDBF=F KetDBF=F FulRan=T
         wScrn=  0.000000 ICntrl=      2527 IOpCl=  0 I1Cent=           0 NGrid=           0
         NMat0=    1 NMatS0=      1 NMatT0=    0 NMatD0=    1 NMtDS0=    0 NMtDT0=    0
 Symmetry not used in FoFCou.
 Leave Link  703 at Tue May  6 23:57:34 2025, MaxMem= 16106127360 cpu:           12038.8 elap:             303.1
 (Enter /cm/shared/apps/Gaussian/g16-C01/g16/l716.exe)
 Dipole        = 1.01359599D+00-2.51495166D-01-1.39657356D+00
 ***** Axes restored to original set *****
 -------------------------------------------------------------------
 Center     Atomic                   Forces (Hartrees/Bohr)
 Number     Number              X              Y              Z
 -------------------------------------------------------------------
      1        6          -0.000224704   -0.002263894    0.001408232
      2        8          -0.000131162    0.000485945    0.000029354
      3        6           0.000129414   -0.000401177    0.000181683
      4        1          -0.000222667    0.000107085    0.000033375
      5        9          -0.000068030    0.000081884   -0.000191741
      6        6          -0.000323134    0.000259450   -0.000153265
      7        6           0.000027869    0.000192297    0.000198341
      8        7           0.000073097    0.000438556    0.000064139
      9        6           0.000045255   -0.000520439    0.000403390
     10        6          -0.000063159    0.000033408   -0.000008947
     11        6           0.000251224    0.000202091   -0.000411465
     12        6           0.000078221    0.000011621    0.000037395
     13        6          -0.000022323   -0.000021562   -0.000053481
     14        6           0.000202610    0.000161444   -0.000333817
     15        1          -0.000024045    0.000023925    0.000022561
     16        1           0.000004629    0.000017668    0.000013747
     17        1           0.000076328    0.000048134    0.000072380
     18        1           0.000002956    0.000001189   -0.000001828
     19        7          -0.000091215    0.001368424   -0.001433837
     20        1           0.000275850   -0.000073778    0.000242441
     21        1          -0.000512979    0.000185365   -0.000079513
     22        1          -0.000148506   -0.000003405   -0.000038027
     23        6           0.000135655   -0.000050023    0.000116654
     24        6           0.000013866   -0.000002863    0.000002154
     25        6          -0.000027174   -0.000031482    0.000045243
     26        6           0.000055346    0.000008709   -0.000026704
     27        6           0.000010161    0.000029811    0.000017648
     28        6           0.000014575    0.000009218   -0.000010939
     29        1          -0.000005248   -0.000012772   -0.000016049
     30        1           0.000015237    0.000000511    0.000003154
     31        1           0.000005199    0.000002745    0.000008225
     32        1           0.000003984    0.000002404   -0.000006873
     33        6           0.000008599    0.000011276   -0.000004381
     34        6           0.000224954   -0.000350419   -0.000091469
     35        6          -0.000059171   -0.000005325   -0.000006602
     36        6          -0.000093962    0.000068607    0.000148121
     37        6           0.000070236    0.000104430   -0.000149644
     38        6           0.000064371    0.000025494    0.000020957
     39        6           0.000079268   -0.000036183   -0.000031846
     40        1           0.000062167   -0.000028643   -0.000026000
     41        1          -0.000020231    0.000028744    0.000271216
     42        1          -0.000024558   -0.000013805   -0.000017485
     43        1          -0.000011512   -0.000006554    0.000002219
     44        1           0.000023619    0.000009213   -0.000003061
     45        1           0.000005837   -0.000011611   -0.000006849
     46        1           0.000005028   -0.000001163    0.000011536
     47        1           0.000003083   -0.000011976    0.000018032
     48        1           0.000105144   -0.000072573   -0.000268371
 -------------------------------------------------------------------
 Cartesian Forces:  Max     0.002263894 RMS     0.000312045
 Leave Link  716 at Tue May  6 23:57:34 2025, MaxMem= 16106127360 cpu:               0.2 elap:               0.0
 (Enter /cm/shared/apps/Gaussian/g16-C01/g16/l103.exe)

 GradGradGradGradGradGradGradGradGradGradGradGradGradGradGradGradGradGrad
 Berny optimization.
 FormGI is forming the generalized inverse of G from B-inverse, IUseBI=4.
 GSVD:  received Info=                   1 from GESDD.
 Internal  Forces:  Max     0.002353835 RMS     0.000197132
 Search for a saddle point.
 Step number   4 out of a maximum of  279
 All quantities printed in internal units (Hartrees-Bohrs-Radians)
 Swapping is turned off.
 Update second derivatives using D2CorX and points    3    4
 ITU=  0  0  0  0
     Eigenvalues ---   -0.17734  -0.00095  -0.00006   0.00141   0.00199
     Eigenvalues ---    0.00445   0.00999   0.01070   0.01404   0.01518
     Eigenvalues ---    0.01576   0.01684   0.01734   0.01767   0.01784
     Eigenvalues ---    0.01786   0.01792   0.01927   0.02020   0.02127
     Eigenvalues ---    0.02144   0.02166   0.02296   0.02430   0.02444
     Eigenvalues ---    0.02485   0.02513   0.02546   0.02579   0.02687
     Eigenvalues ---    0.02706   0.02712   0.02833   0.02845   0.02866
     Eigenvalues ---    0.02958   0.03251   0.04267   0.04421   0.04746
     Eigenvalues ---    0.05315   0.05599   0.05617   0.05784   0.06967
     Eigenvalues ---    0.07799   0.08069   0.08401   0.09304   0.10261
     Eigenvalues ---    0.10740   0.10886   0.10967   0.11361   0.11534
     Eigenvalues ---    0.11550   0.11687   0.11748   0.11847   0.12058
     Eigenvalues ---    0.12252   0.12301   0.12459   0.12530   0.12716
     Eigenvalues ---    0.12836   0.12846   0.14718   0.14877   0.15661
     Eigenvalues ---    0.17485   0.18273   0.18505   0.18783   0.19159
     Eigenvalues ---    0.19492   0.19598   0.19651   0.19749   0.19923
     Eigenvalues ---    0.20018   0.20079   0.20180   0.20700   0.21018
     Eigenvalues ---    0.21758   0.22057   0.22308   0.25686   0.27397
     Eigenvalues ---    0.28572   0.30105   0.30251   0.31136   0.31910
     Eigenvalues ---    0.32611   0.33568   0.34166   0.34799   0.34988
     Eigenvalues ---    0.35355   0.35462   0.35802   0.35918   0.36260
     Eigenvalues ---    0.37341   0.37401   0.37508   0.37715   0.37757
     Eigenvalues ---    0.37791   0.37874   0.37892   0.37928   0.37936
     Eigenvalues ---    0.38041   0.38143   0.38311   0.38439   0.38933
     Eigenvalues ---    0.42969   0.43820   0.43855   0.43938   0.44161
     Eigenvalues ---    0.44629   0.45049   0.46361   0.48926   0.50036
     Eigenvalues ---    0.50099   0.50213   0.50269   0.50387   0.53606
     Eigenvalues ---    0.53923   0.54171   0.73651
 Eigenvectors required to have negative eigenvalues:
                          R25       R3        A42       A44       D68
   1                    0.71533  -0.32278  -0.30333   0.19615  -0.19313
                          D71       R1        A2        D46       D23
   1                   -0.19169   0.16448  -0.15534  -0.08220   0.07740
 Eigenvalue     2 is  -9.52D-04 should be greater than     0.000000 Eigenvector:
                          D36       D35       D34       D33       D32
   1                    0.35244   0.33967   0.31848   0.29855   0.28578
                          D31       D70       D72       D71       D67
   1                    0.26459  -0.16889  -0.15946  -0.15421  -0.15206
 Eigenvalue     3 is  -6.43D-05 should be greater than     0.000000 Eigenvector:
                          D98       D96       D97       D95       D93
   1                   -0.42053  -0.41600  -0.40190  -0.39154  -0.38701
                          D94       D36       D35       D34       D33
   1                   -0.37291  -0.07567  -0.07371  -0.06954  -0.06851
 RFO step:  Lambda0=2.509208224D-07 Lambda=-1.68438489D-03.
 Linear search not attempted -- option 19 set.
 Iteration  1 RMS(Cart)=  0.27944685 RMS(Int)=  0.01723499
 Iteration  2 RMS(Cart)=  0.12418371 RMS(Int)=  0.00164809
 Iteration  3 RMS(Cart)=  0.00395356 RMS(Int)=  0.00057797
 Iteration  4 RMS(Cart)=  0.00000376 RMS(Int)=  0.00057797
 Iteration  5 RMS(Cart)=  0.00000000 RMS(Int)=  0.00057797
 ITry= 1 IFail=0 DXMaxC= 1.41D+00 DCOld= 1.00D+10 DXMaxT= 3.00D-01 DXLimC= 3.00D+00 Rises=F
 Variable       Old X    -DE/DX   Delta X   Delta X   Delta X     New X
                                 (Linear)    (Quad)   (Total)
    R1        2.60878  -0.00034   0.00000  -0.01025  -0.01025   2.59852
    R2        2.90661   0.00002   0.00000  -0.00904  -0.00895   2.89766
    R3        2.88251   0.00235   0.00000   0.06668   0.06579   2.94831
    R4        2.86188   0.00002   0.00000   0.00112   0.00112   2.86300
    R5        2.06708  -0.00007   0.00000  -0.00142  -0.00142   2.06566
    R6        2.63986   0.00007   0.00000   0.00110   0.00110   2.64096
    R7        2.87903   0.00005   0.00000  -0.00707  -0.00717   2.87186
    R8        2.84063  -0.00002   0.00000   0.00556   0.00556   2.84619
    R9        2.40931  -0.00000   0.00000  -0.00290  -0.00196   2.40734
   R10        2.06712  -0.00000   0.00000   0.00077   0.00077   2.06790
   R11        2.86410  -0.00012   0.00000  -0.00778  -0.00778   2.85632
   R12        2.07057  -0.00005   0.00000   0.00193   0.00193   2.07250
   R13        2.66223  -0.00045   0.00000  -0.00675  -0.00565   2.65658
   R14        2.64692  -0.00029   0.00000   0.00209   0.00181   2.64873
   R15        2.63772  -0.00000   0.00000   0.00352   0.00343   2.64115
   R16        2.63185   0.00000   0.00000  -0.00007   0.00031   2.63215
   R17        2.62551   0.00003   0.00000  -0.00153  -0.00143   2.62408
   R18        2.05429  -0.00000   0.00000   0.00015   0.00015   2.05445
   R19        2.62788   0.00013   0.00000   0.00481   0.00454   2.63242
   R20        2.71558  -0.00007   0.00000   0.00196   0.00093   2.71651
   R21        2.62433   0.00002   0.00000  -0.00249  -0.00222   2.62211
   R22        2.05499  -0.00002   0.00000   0.00015   0.00015   2.05514
   R23        2.05509  -0.00001   0.00000   0.00004   0.00004   2.05513
   R24        2.05629   0.00011   0.00000   0.00184   0.00184   2.05813
   R25        2.32987   0.00020   0.00000   0.01358   0.01358   2.34345
   R26        1.92893  -0.00013   0.00000  -0.00078  -0.00078   1.92814
   R27        2.63329   0.00002   0.00000   0.00042   0.00042   2.63371
   R28        2.64241  -0.00007   0.00000  -0.00140  -0.00140   2.64101
   R29        2.64608   0.00003   0.00000  -0.00067  -0.00067   2.64540
   R30        2.63690  -0.00004   0.00000   0.00059   0.00059   2.63749
   R31        2.84390  -0.00001   0.00000   0.00022   0.00022   2.84412
   R32        2.63465  -0.00007   0.00000  -0.00098  -0.00098   2.63367
   R33        2.05776  -0.00001   0.00000   0.00031   0.00031   2.05806
   R34        2.62429   0.00000   0.00000   0.00114   0.00114   2.62543
   R35        2.05826  -0.00000   0.00000   0.00064   0.00064   2.05890
   R36        2.05860  -0.00001   0.00000   0.00009   0.00009   2.05869
   R37        2.05802  -0.00001   0.00000   0.00004   0.00004   2.05806
   R38        2.07287  -0.00001   0.00000  -0.00022  -0.00022   2.07264
   R39        2.06971   0.00001   0.00000   0.00026   0.00026   2.06998
   R40        2.07492  -0.00000   0.00000   0.00011   0.00011   2.07503
   R41        2.63414   0.00009   0.00000   0.00112   0.00112   2.63526
   R42        2.63891   0.00013   0.00000  -0.00072  -0.00072   2.63818
   R43        2.63250  -0.00003   0.00000  -0.00103  -0.00103   2.63147
   R44        2.63171  -0.00002   0.00000   0.00039   0.00039   2.63210
   R45        2.05602  -0.00000   0.00000  -0.00001  -0.00001   2.05600
   R46        2.63052  -0.00006   0.00000  -0.00135  -0.00135   2.62917
   R47        2.05367   0.00007   0.00000  -0.00040  -0.00040   2.05327
   R48        2.62883   0.00001   0.00000   0.00102   0.00102   2.62985
   R49        2.05559  -0.00017   0.00000  -0.00059  -0.00059   2.05500
   R50        2.05567   0.00000   0.00000   0.00006   0.00006   2.05573
   R51        2.05587  -0.00000   0.00000   0.00009   0.00009   2.05597
    A1        1.89572   0.00028   0.00000   0.03441   0.03531   1.93103
    A2        1.67140  -0.00022   0.00000  -0.00942  -0.00954   1.66186
    A3        2.02985  -0.00030   0.00000  -0.01833  -0.01909   2.01076
    A4        1.92362  -0.00050   0.00000   0.00306   0.00007   1.92370
    A5        1.95277   0.00013   0.00000  -0.00042   0.00009   1.95286
    A6        1.97130   0.00052   0.00000  -0.00865  -0.00687   1.96443
    A7        1.85872   0.00006   0.00000   0.01896   0.01944   1.87816
    A8        1.95570   0.00009   0.00000  -0.01599  -0.01605   1.93966
    A9        1.94483  -0.00005   0.00000  -0.00524  -0.00616   1.93867
   A10        1.86521  -0.00003   0.00000  -0.00344  -0.00344   1.86177
   A11        1.91713   0.00012   0.00000   0.00882   0.00953   1.92666
   A12        1.91942  -0.00018   0.00000  -0.00188  -0.00230   1.91712
   A13        2.02444  -0.00005   0.00000   0.01532   0.01526   2.03970
   A14        2.16993   0.00031   0.00000  -0.00267  -0.00401   2.16592
   A15        2.08779  -0.00026   0.00000  -0.01020  -0.01026   2.07753
   A16        1.89510  -0.00011   0.00000  -0.01286  -0.01325   1.88185
   A17        1.92256   0.00017   0.00000   0.04512   0.04500   1.96756
   A18        1.89659   0.00010   0.00000  -0.01829  -0.01848   1.87811
   A19        1.93902   0.00003   0.00000   0.00174   0.00166   1.94068
   A20        1.89731  -0.00003   0.00000  -0.01406  -0.01432   1.88300
   A21        1.91254  -0.00015   0.00000  -0.00294  -0.00282   1.90972
   A22        2.12260   0.00050   0.00000   0.02700   0.02729   2.14989
   A23        2.16037   0.00001   0.00000   0.01385   0.01249   2.17286
   A24        2.05276   0.00003   0.00000  -0.01241  -0.01144   2.04132
   A25        2.06865  -0.00004   0.00000  -0.00345  -0.00378   2.06486
   A26        2.08739  -0.00005   0.00000  -0.00129  -0.00130   2.08609
   A27        2.10513   0.00003   0.00000   0.00131   0.00132   2.10645
   A28        2.09066   0.00003   0.00000  -0.00002  -0.00001   2.09065
   A29        2.10282   0.00009   0.00000  -0.00444  -0.00369   2.09913
   A30        2.10313  -0.00023   0.00000   0.02146   0.01808   2.12121
   A31        2.07702   0.00014   0.00000  -0.01734  -0.01482   2.06219
   A32        2.11190   0.00006   0.00000   0.00717   0.00685   2.11875
   A33        2.06344  -0.00000   0.00000  -0.00438  -0.00424   2.05920
   A34        2.10782  -0.00005   0.00000  -0.00273  -0.00259   2.10523
   A35        2.09404  -0.00001   0.00000  -0.00334  -0.00318   2.09086
   A36        2.09973  -0.00002   0.00000   0.00128   0.00119   2.10092
   A37        2.08931   0.00003   0.00000   0.00199   0.00190   2.09121
   A38        2.10109  -0.00003   0.00000   0.00571   0.00504   2.10612
   A39        2.10121   0.00004   0.00000  -0.00288  -0.00255   2.09866
   A40        2.08089  -0.00001   0.00000  -0.00283  -0.00250   2.07839
   A41        2.15869   0.00057   0.00000   0.04632   0.04253   2.20121
   A42        1.28319  -0.00057   0.00000  -0.02493  -0.02256   1.26063
   A43        1.89170   0.00012   0.00000  -0.00587  -0.00422   1.88747
   A44        2.26749   0.00023   0.00000  -0.02759  -0.02756   2.23993
   A45        1.92021  -0.00045   0.00000  -0.02507  -0.02365   1.89655
   A46        1.84833   0.00016   0.00000   0.04362   0.04307   1.89139
   A47        2.11956  -0.00002   0.00000   0.00052   0.00052   2.12007
   A48        2.09772  -0.00002   0.00000  -0.00049  -0.00049   2.09722
   A49        2.06542   0.00003   0.00000  -0.00021  -0.00021   2.06521
   A50        2.05765   0.00001   0.00000  -0.00024  -0.00025   2.05740
   A51        2.10447   0.00004   0.00000   0.00136   0.00136   2.10583
   A52        2.12100  -0.00005   0.00000  -0.00111  -0.00111   2.11989
   A53        2.10810   0.00000   0.00000   0.00003   0.00003   2.10813
   A54        2.08742   0.00000   0.00000  -0.00125  -0.00126   2.08617
   A55        2.08766  -0.00000   0.00000   0.00121   0.00121   2.08887
   A56        2.10801  -0.00004   0.00000   0.00048   0.00048   2.10849
   A57        2.08722   0.00000   0.00000  -0.00064  -0.00064   2.08658
   A58        2.08795   0.00003   0.00000   0.00015   0.00014   2.08810
   A59        2.11384   0.00000   0.00000  -0.00036  -0.00036   2.11349
   A60        2.08422  -0.00000   0.00000   0.00052   0.00052   2.08474
   A61        2.08512  -0.00000   0.00000  -0.00017  -0.00017   2.08495
   A62        2.11333  -0.00001   0.00000   0.00033   0.00032   2.11366
   A63        2.08682   0.00001   0.00000  -0.00063  -0.00063   2.08618
   A64        2.08303   0.00000   0.00000   0.00030   0.00030   2.08334
   A65        1.93868   0.00001   0.00000   0.00048   0.00048   1.93916
   A66        1.94371  -0.00001   0.00000  -0.00014  -0.00014   1.94357
   A67        1.93361   0.00002   0.00000   0.00077   0.00077   1.93439
   A68        1.89017   0.00000   0.00000  -0.00048  -0.00048   1.88969
   A69        1.87172  -0.00000   0.00000   0.00020   0.00020   1.87193
   A70        1.88334  -0.00001   0.00000  -0.00089  -0.00089   1.88245
   A71        2.07958  -0.00024   0.00000  -0.00597  -0.00598   2.07361
   A72        2.11674   0.00038   0.00000   0.00824   0.00823   2.12497
   A73        2.08641  -0.00014   0.00000  -0.00212  -0.00212   2.08429
   A74        2.09030  -0.00001   0.00000  -0.00100  -0.00100   2.08929
   A75        2.09597   0.00001   0.00000   0.00044   0.00044   2.09641
   A76        2.09692   0.00000   0.00000   0.00056   0.00056   2.09748
   A77        2.09787   0.00012   0.00000   0.00152   0.00151   2.09938
   A78        2.08471  -0.00007   0.00000   0.00105   0.00104   2.08575
   A79        2.10059  -0.00005   0.00000  -0.00259  -0.00260   2.09799
   A80        2.09792  -0.00001   0.00000   0.00086   0.00086   2.09877
   A81        2.09955   0.00023   0.00000   0.00633   0.00633   2.10588
   A82        2.08571  -0.00022   0.00000  -0.00718  -0.00718   2.07852
   A83        2.09664   0.00006   0.00000   0.00057   0.00056   2.09720
   A84        2.09749  -0.00001   0.00000   0.00046   0.00046   2.09795
   A85        2.08905  -0.00005   0.00000  -0.00103  -0.00103   2.08803
   A86        2.09719  -0.00002   0.00000   0.00021   0.00021   2.09741
   A87        2.09680   0.00001   0.00000   0.00061   0.00061   2.09741
   A88        2.08919   0.00002   0.00000  -0.00083  -0.00083   2.08835
    D1        1.18207   0.00014   0.00000   0.08305   0.08332   1.26539
    D2       -3.06746   0.00020   0.00000   0.08178   0.08208  -2.98539
    D3       -0.90835  -0.00001   0.00000   0.06352   0.06301  -0.84534
    D4        2.99213  -0.00019   0.00000   0.08941   0.08879   3.08091
    D5       -1.25741  -0.00014   0.00000   0.08814   0.08755  -1.16987
    D6        0.90170  -0.00035   0.00000   0.06988   0.06848   0.97018
    D7       -1.08218   0.00021   0.00000   0.08006   0.07989  -1.00229
    D8        0.95147   0.00027   0.00000   0.07879   0.07865   1.03012
    D9        3.11058   0.00006   0.00000   0.06054   0.05958  -3.11302
   D10        2.38621   0.00000   0.00000  -0.11380  -0.11457   2.27165
   D11        0.16310  -0.00001   0.00000  -0.07149  -0.07180   0.09130
   D12       -1.61187   0.00001   0.00000  -0.11300  -0.11329  -1.72517
   D13        0.42660  -0.00008   0.00000  -0.14820  -0.14912   0.27748
   D14       -1.79651  -0.00009   0.00000  -0.10589  -0.10636  -1.90287
   D15        2.71170  -0.00007   0.00000  -0.14741  -0.14785   2.56385
   D16       -1.77186  -0.00026   0.00000  -0.14347  -0.14411  -1.91597
   D17        2.28821  -0.00027   0.00000  -0.10116  -0.10134   2.18687
   D18        0.51323  -0.00026   0.00000  -0.14267  -0.14283   0.37041
   D19       -0.45163  -0.00013   0.00000  -0.05779  -0.05770  -0.50933
   D20        2.72233  -0.00018   0.00000  -0.06301  -0.06292   2.65940
   D21        1.74073   0.00012   0.00000  -0.02549  -0.02445   1.71628
   D22       -1.36850   0.00007   0.00000  -0.03071  -0.02968  -1.39817
   D23       -2.35971  -0.00003   0.00000  -0.02854  -0.02966  -2.38936
   D24        0.81425  -0.00007   0.00000  -0.03376  -0.03488   0.77937
   D25        1.91442  -0.00004   0.00000  -0.08419  -0.08377   1.83066
   D26       -1.27617   0.00003   0.00000  -0.02597  -0.02510  -1.30127
   D27       -0.14109  -0.00016   0.00000  -0.11002  -0.11019  -0.25127
   D28        2.95151  -0.00009   0.00000  -0.05180  -0.05152   2.89999
   D29       -2.18921  -0.00009   0.00000  -0.10997  -0.11030  -2.29951
   D30        0.90338  -0.00001   0.00000  -0.05175  -0.05163   0.85175
   D31       -2.96982  -0.00015   0.00000  -0.25143  -0.25148   3.06188
   D32        1.18644  -0.00022   0.00000  -0.27348  -0.27342   0.91301
   D33       -0.90889  -0.00020   0.00000  -0.28574  -0.28543  -1.19432
   D34        0.21832  -0.00023   0.00000  -0.30692  -0.30718  -0.08886
   D35       -1.90861  -0.00030   0.00000  -0.32897  -0.32912  -2.23773
   D36        2.27925  -0.00028   0.00000  -0.34123  -0.34113   1.93812
   D37        0.04221   0.00015   0.00000   0.03825   0.03826   0.08046
   D38        3.13314   0.00023   0.00000   0.09913   0.09878  -3.05127
   D39       -1.94436  -0.00005   0.00000   0.02175   0.02180  -1.92256
   D40        1.16281  -0.00005   0.00000   0.01586   0.01591   1.17872
   D41        2.23815  -0.00004   0.00000   0.00688   0.00674   2.24489
   D42       -0.93786  -0.00004   0.00000   0.00099   0.00085  -0.93701
   D43        0.14130   0.00009   0.00000   0.02522   0.02530   0.16660
   D44       -3.03472   0.00009   0.00000   0.01933   0.01941  -3.01530
   D45        0.78908  -0.00003   0.00000  -0.02138  -0.02253   0.76655
   D46       -2.41045  -0.00014   0.00000  -0.06274  -0.06415  -2.47460
   D47        3.10244  -0.00015   0.00000  -0.07517  -0.07568   3.02676
   D48       -0.01645  -0.00017   0.00000  -0.05809  -0.05876  -0.07521
   D49        0.01928  -0.00004   0.00000  -0.03319  -0.03332  -0.01404
   D50       -3.09962  -0.00005   0.00000  -0.01611  -0.01639  -3.11601
   D51       -3.12183   0.00012   0.00000   0.05859   0.05871  -3.06312
   D52        0.02652   0.00010   0.00000   0.04910   0.04909   0.07561
   D53       -0.03504   0.00001   0.00000   0.02008   0.02034  -0.01471
   D54        3.11331  -0.00001   0.00000   0.01059   0.01072   3.12403
   D55       -0.00812  -0.00001   0.00000  -0.01322  -0.01332  -0.02143
   D56       -3.13469   0.00001   0.00000  -0.00740  -0.00749   3.14100
   D57        3.12860  -0.00002   0.00000  -0.01130  -0.01127   3.11733
   D58        0.00202   0.00000   0.00000  -0.00548  -0.00544  -0.00342
   D59       -0.00741  -0.00001   0.00000   0.00025   0.00034  -0.00707
   D60        3.13370   0.00001   0.00000   0.00555   0.00577   3.13947
   D61        3.13902  -0.00001   0.00000  -0.00166  -0.00169   3.13733
   D62       -0.00306   0.00001   0.00000   0.00364   0.00374   0.00068
   D63        0.00165   0.00004   0.00000   0.02326   0.02335   0.02500
   D64       -3.13946   0.00002   0.00000   0.01802   0.01799  -3.12148
   D65        3.12088   0.00005   0.00000   0.00693   0.00741   3.12829
   D66       -0.02024   0.00003   0.00000   0.00169   0.00204  -0.01819
   D67       -1.01568   0.00037   0.00000   0.17010   0.17062  -0.84506
   D68        0.66853   0.00021   0.00000   0.15378   0.15274   0.82127
   D69        2.99400   0.00012   0.00000   0.16080   0.16124  -3.12795
   D70        2.14828   0.00035   0.00000   0.18677   0.18707   2.33535
   D71       -2.45069   0.00019   0.00000   0.17046   0.16919  -2.28150
   D72       -0.12523   0.00011   0.00000   0.17748   0.17769   0.05246
   D73        0.02978   0.00001   0.00000   0.00292   0.00285   0.03263
   D74       -3.12674  -0.00001   0.00000  -0.00286  -0.00295  -3.12969
   D75       -3.11874   0.00003   0.00000   0.01265   0.01272  -3.10602
   D76        0.00793   0.00001   0.00000   0.00687   0.00692   0.01484
   D77        3.11352  -0.00001   0.00000  -0.01071  -0.01071   3.10281
   D78       -0.02740  -0.00001   0.00000  -0.00442  -0.00442  -0.03182
   D79        0.00573  -0.00000   0.00000  -0.00492  -0.00492   0.00081
   D80       -3.13519  -0.00001   0.00000   0.00137   0.00137  -3.13382
   D81       -3.11509   0.00001   0.00000   0.01260   0.01260  -3.10249
   D82        0.02547   0.00000   0.00000   0.00618   0.00617   0.03164
   D83       -0.00686   0.00001   0.00000   0.00690   0.00690   0.00004
   D84        3.13369   0.00000   0.00000   0.00048   0.00048   3.13418
   D85       -0.00116   0.00000   0.00000  -0.00051  -0.00051  -0.00166
   D86       -3.14136   0.00000   0.00000   0.00008   0.00008  -3.14128
   D87       -3.13033   0.00000   0.00000  -0.00106  -0.00106  -3.13140
   D88        0.01265   0.00000   0.00000  -0.00048  -0.00048   0.01217
   D89        0.00002   0.00000   0.00000   0.00250   0.00250   0.00252
   D90        3.13976   0.00000   0.00000   0.00135   0.00135   3.14111
   D91        3.12908   0.00000   0.00000   0.00308   0.00308   3.13215
   D92       -0.01437   0.00000   0.00000   0.00193   0.00193  -0.01244
   D93       -0.85928   0.00001   0.00000   0.03573   0.03573  -0.82355
   D94       -2.96771   0.00001   0.00000   0.03610   0.03610  -2.93161
   D95        1.21913   0.00002   0.00000   0.03681   0.03681   1.25594
   D96        2.29518   0.00001   0.00000   0.03515   0.03515   2.33033
   D97        0.18675   0.00001   0.00000   0.03552   0.03552   0.22227
   D98       -1.90959   0.00002   0.00000   0.03623   0.03623  -1.87336
   D99       -0.00239  -0.00000   0.00000   0.00025   0.00025  -0.00214
   D100       3.14105  -0.00000   0.00000   0.00140   0.00140  -3.14074
   D101       3.13854   0.00000   0.00000  -0.00605  -0.00605   3.13248
   D102      -0.00121   0.00000   0.00000  -0.00490  -0.00491  -0.00611
   D103       0.00467  -0.00001   0.00000  -0.00426  -0.00426   0.00041
   D104      -3.13831  -0.00001   0.00000  -0.00484  -0.00484   3.14003
   D105      -3.13589  -0.00000   0.00000   0.00217   0.00217  -3.13372
   D106       0.00432   0.00000   0.00000   0.00158   0.00158   0.00590
   D107      -3.11589  -0.00004   0.00000  -0.00142  -0.00139  -3.11728
   D108       0.03181  -0.00002   0.00000   0.00451   0.00453   0.03634
   D109      -0.00609   0.00002   0.00000   0.00391   0.00390  -0.00218
   D110      -3.14158   0.00003   0.00000   0.00983   0.00983  -3.13175
   D111       3.12026   0.00003   0.00000   0.00066   0.00068   3.12094
   D112      -0.02529   0.00003   0.00000   0.00311   0.00313  -0.02216
   D113       0.01116  -0.00002   0.00000  -0.00451  -0.00451   0.00665
   D114      -3.13440  -0.00001   0.00000  -0.00207  -0.00206  -3.13645
   D115       0.00186   0.00001   0.00000  -0.00239  -0.00238  -0.00052
   D116      -3.13964  -0.00000   0.00000   0.00029   0.00030  -3.13934
   D117       3.14130  -0.00001   0.00000  -0.00395  -0.00396   3.13735
   D118      -0.00020  -0.00002   0.00000  -0.00128  -0.00127  -0.00147
   D119       0.00321  -0.00001   0.00000   0.00178   0.00178   0.00499
   D120       3.14131  -0.00001   0.00000  -0.00133  -0.00133   3.13999
   D121      -3.13623   0.00001   0.00000   0.00335   0.00335  -3.13288
   D122       0.00187   0.00001   0.00000   0.00024   0.00024   0.00212
   D123      -0.00107  -0.00000   0.00000  -0.00256  -0.00256  -0.00363
   D124      -3.13919  -0.00001   0.00000   0.00053   0.00053  -3.13866
   D125       3.13436  -0.00002   0.00000  -0.00853  -0.00851   3.12585
   D126      -0.00376  -0.00002   0.00000  -0.00543  -0.00542  -0.00918
   D127      -0.00908   0.00000   0.00000   0.00375   0.00376  -0.00532
   D128       3.13242   0.00001   0.00000   0.00109   0.00109   3.13352
   D129       3.13644  -0.00000   0.00000   0.00130   0.00132   3.13776
   D130      -0.00524   0.00001   0.00000  -0.00137  -0.00135  -0.00659
         Item               Value     Threshold  Converged?
 Maximum Force            0.002354     0.000450     NO 
 RMS     Force            0.000197     0.000300     YES
 Maximum Displacement     1.407586     0.001800     NO 
 RMS     Displacement     0.390083     0.001200     NO 
 Predicted change in Energy=-1.610704D-03
 Lowest energy point so far.  Saving SCF results.
 GradGradGradGradGradGradGradGradGradGradGradGradGradGradGradGradGradGrad

 Leave Link  103 at Tue May  6 23:57:34 2025, MaxMem= 16106127360 cpu:               5.0 elap:               0.3
 (Enter /cm/shared/apps/Gaussian/g16-C01/g16/l202.exe)
                          Input orientation:                          
 ---------------------------------------------------------------------
 Center     Atomic      Atomic             Coordinates (Angstroms)
 Number     Number       Type             X           Y           Z
 ---------------------------------------------------------------------
      1          6           0        2.899565    1.274226   -0.305315
      2          8           0        4.074904    0.622164   -0.595548
      3          6           0        1.708854    0.554846   -0.950245
      4          1           0        1.539916   -0.370159   -0.392845
      5          9           0        0.539856    1.311904   -0.834451
      6          6           0        1.982448    0.248833   -2.413483
      7          6           0        2.304462   -1.180800   -2.761201
      8          7           0        1.964320    1.121723   -3.341159
[truncated: 3,414,104 more chars]
