# Supplementary material for: Non-Catalyzed Cascade Double Imination Reaction of 2‑Fluoro-alk-3-yn-1-ones: Sustainable Synthesis of 3‑Fluoro-1,5-benzodiazepines
Source: ACS Org Inorg Au. 2026 Jan 30;6(2):237–47. doi: 10.1021/acsorginorgau.5c00116 (PMC13047452; doi:10.1021/acsorginorgau.5c00116)
Supplement: Supplementary file 2 [file gg5c00116_si_002.zip › Figure_6/C-TS3.out]

 Entering Gaussian System, Link 0=g16
 Initial command:
 /cm/shared/apps/Gaussian/g16-C01/g16/l1.exe "/scratch/projects/rusakov-research-group/rusakov/160144/Gau-89753.inp" -scrdir="/scratch/projects/rusakov-research-group/rusakov/160144/"
 Entering Link 1 = /cm/shared/apps/Gaussian/g16-C01/g16/l1.exe PID=     89754.
  
 Copyright (c) 1988-2019, Gaussian, Inc.  All Rights Reserved.
  
 This is part of the Gaussian(R) 16 program.  It is based on
 the Gaussian(R) 09 system (copyright 2009, Gaussian, Inc.),
 the Gaussian(R) 03 system (copyright 2003, Gaussian, Inc.),
 the Gaussian(R) 98 system (copyright 1998, Gaussian, Inc.),
 the Gaussian(R) 94 system (copyright 1995, Gaussian, Inc.),
 the Gaussian 92(TM) system (copyright 1992, Gaussian, Inc.),
 the Gaussian 90(TM) system (copyright 1990, Gaussian, Inc.),
 the Gaussian 88(TM) system (copyright 1988, Gaussian, Inc.),
 the Gaussian 86(TM) system (copyright 1986, Carnegie Mellon
 University), and the Gaussian 82(TM) system (copyright 1983,
 Carnegie Mellon University). Gaussian is a federally registered
 trademark of Gaussian, Inc.
  
 This software contains proprietary and confidential information,
 including trade secrets, belonging to Gaussian, Inc.
  
 This software is provided under written license and may be
 used, copied, transmitted, or stored only in accord with that
 written license.
  
 The following legend is applicable only to US Government
 contracts under FAR:
  
                    RESTRICTED RIGHTS LEGEND
  
 Use, reproduction and disclosure by the US Government is
 subject to restrictions as set forth in subparagraphs (a)
 and (c) of the Commercial Computer Software - Restricted
 Rights clause in FAR 52.227-19.
  
 Gaussian, Inc.
 340 Quinnipiac St., Bldg. 40, Wallingford CT 06492
  
  
 ---------------------------------------------------------------
 Warning -- This program may not be used in any manner that
 competes with the business of Gaussian, Inc. or will provide
 assistance to any competitor of Gaussian, Inc.  The licensee
 of this program is prohibited from giving any competitor of
 Gaussian, Inc. access to this program.  By using this program,
 the user acknowledges that Gaussian, Inc. is engaged in the
 business of creating and licensing software in the field of
 computational chemistry and represents and warrants to the
 licensee that it is not a competitor of Gaussian, Inc. and that
 it will not use this program in any manner prohibited above.
 ---------------------------------------------------------------
  

 Cite this work as:
 Gaussian 16, Revision C.01,
 M. J. Frisch, G. W. Trucks, H. B. Schlegel, G. E. Scuseria, 
 M. A. Robb, J. R. Cheeseman, G. Scalmani, V. Barone, 
 G. A. Petersson, H. Nakatsuji, X. Li, M. Caricato, A. V. Marenich, 
 J. Bloino, B. G. Janesko, R. Gomperts, B. Mennucci, H. P. Hratchian, 
 J. V. Ortiz, A. F. Izmaylov, J. L. Sonnenberg, D. Williams-Young, 
 F. Ding, F. Lipparini, F. Egidi, J. Goings, B. Peng, A. Petrone, 
 T. Henderson, D. Ranasinghe, V. G. Zakrzewski, J. Gao, N. Rega, 
 G. Zheng, W. Liang, M. Hada, M. Ehara, K. Toyota, R. Fukuda, 
 J. Hasegawa, M. Ishida, T. Nakajima, Y. Honda, O. Kitao, H. Nakai, 
 T. Vreven, K. Throssell, J. A. Montgomery, Jr., J. E. Peralta, 
 F. Ogliaro, M. J. Bearpark, J. J. Heyd, E. N. Brothers, K. N. Kudin, 
 V. N. Staroverov, T. A. Keith, R. Kobayashi, J. Normand, 
 K. Raghavachari, A. P. Rendell, J. C. Burant, S. S. Iyengar, 
 J. Tomasi, M. Cossi, J. M. Millam, M. Klene, C. Adamo, R. Cammi, 
 J. W. Ochterski, R. L. Martin, K. Morokuma, O. Farkas, 
 J. B. Foresman, and D. J. Fox, Gaussian, Inc., Wallingford CT, 2019.
 
 ******************************************
 Gaussian 16:  ES64L-G16RevC.01  3-Jul-2019
                17-May-2025 
 ******************************************
 %chk=6_to_9_TS2
 %mem=120GB
 %CPU=0-39
 SetSPE:  set environment variable "MP_BIND" = "yes"
 SetSPE:  set environment variable "MP_BLIST" = "0,1,2,3,4,5,6,7,8,9,10,11,12,13,14,15,16,17,18,19,20,21,22,23,24,25,26,27,28,29,30,31,32,33,34,35,36,37,38,39"
 Will use up to   40 processors via shared memory.
 --------------------------------------------------------------------
 #p wB97XD/Gen SCRF(SMD,Solvent=Ethanol) opt=(ts,noeigen,calcfc) freq
 --------------------------------------------------------------------
 1/5=1,10=4,11=1,18=20,26=3,38=1/1,3;
 2/9=110,12=2,17=6,18=5,40=1/2;
 3/5=7,11=2,25=1,30=1,70=32201,71=2,72=4,74=-58,140=1/1,2,3;
 4//1;
 5/5=2,38=5,53=4/2;
 8/6=4,10=90,11=11/1;
 11/6=1,8=1,9=11,15=111,16=1/1,2,10;
 10/6=1,13=1/2;
 6/7=2,8=2,9=2,10=2,28=1/1;
 7/10=1,25=1/1,2,3,16;
 1/5=1,10=4,11=1,18=20,26=3/3(2);
 2/9=110/2;
 99//99;
 2/9=110/2;
 3/5=7,6=1,11=2,25=1,30=1,70=32205,71=1,72=4,74=-58,82=7/1,2,3;
 4/5=5,16=3,69=1/1;
 5/5=2,38=5,53=4/2;
 7//1,2,3,16;
 1/5=1,11=1,18=20,26=3/3(-5);
 2/9=110/2;
 6/7=2,8=2,9=2,10=2,19=2,28=1/1;
 99/9=1/99;
 Leave Link    1 at Sat May 17 16:35:13 2025, MaxMem= 16106127360 cpu:               0.5 elap:               0.0
 (Enter /cm/shared/apps/Gaussian/g16-C01/g16/l101.exe)
 ---------
 5 to 9 TS
 ---------
 Symbolic Z-matrix:
 Charge =  0 Multiplicity = 1
 C                     1.73367   0.05138  -0.60224 
 O                     3.30226  -0.46159  -0.83329 
 C                     0.86768  -0.49693  -1.73041 
 H                     1.2984   -0.1904   -2.70053 
 F                     0.8301   -1.86747  -1.69334 
 C                    -0.50832   0.11108  -1.56278 
 C                    -1.63495  -0.79861  -1.13962 
 N                    -0.73081   1.3428   -1.8072 
 C                     0.27156   2.24203  -2.18854 
 C                     2.07634   4.2238   -3.02707 
 C                     1.5999    2.23559  -1.67022 
 C                    -0.11968   3.25765  -3.08326 
 C                     0.76449   4.22846  -3.52492 
 C                     2.47234   3.25996  -2.11518 
 H                    -1.15784   3.24699  -3.42782 
 H                     0.43925   4.9913   -4.23746 
 H                     3.48915   3.26374  -1.71135 
 H                     2.79163   4.98551  -3.35223 
 N                     2.06889   1.38943  -0.68736 
 H                     3.33657   0.68769  -0.81385 
 H                    -2.44146  -0.15532  -0.75383 
 C                    -2.14576  -1.63297  -2.30121 
 C                    -3.09829  -3.15505  -4.49684 
 C                    -2.68911  -1.00564  -3.43054 
 C                    -2.08462  -3.02754  -2.286 
 C                    -2.55572  -3.77615  -3.36716 
 C                    -3.157    -1.75341  -4.50761 
 H                    -2.74113   0.08765  -3.46459 
 H                    -1.65652  -3.54033  -1.41904 
 H                    -2.49604  -4.86891  -3.3293 
 H                    -3.57774  -1.23845  -5.37796 
 C                    -3.60157  -3.95326  -5.67351 
 C                     1.38279  -0.49014   0.761 
 C                     0.54602  -1.45432   3.24926 
 C                     1.70909  -1.7926    1.15495 
 C                     0.64377   0.32798   1.62006 
 C                     0.22089  -0.15479   2.85939 
 C                     1.29387  -2.27033   2.39652 
 H                     2.30088  -2.42802   0.4929 
 H                     0.40091   1.3469    1.30753 
 H                    -0.35984   0.49078   3.52438 
 H                     1.55999  -3.28611   2.70321 
 H                     0.22122  -1.83232   4.22324 
 H                    -3.49902  -5.0366   -5.49844 
 H                    -4.66621  -3.73826  -5.8734 
 H                    -3.04103  -3.70148  -6.59134 
 H                    -1.30051  -1.45651  -0.32123 
 H                     3.45657  -0.79132  -1.74263 
 
 Add virtual bond connecting atoms H20        and O2         Dist= 2.17D+00.
 ITRead=  0  0  0  0  0  0  0  0  0  0  0  0  0  0  0  0  0  0  0  0
 ITRead=  0  0  0  0  0  0  0  0  0  0  0  0  0  0  0  0  0  0  0  0
 ITRead=  0  0  0  0  0  0  0  0
 MicOpt= -1 -1 -1 -1 -1 -1 -1 -1 -1 -1 -1 -1 -1 -1 -1 -1 -1 -1 -1 -1
 MicOpt= -1 -1 -1 -1 -1 -1 -1 -1 -1 -1 -1 -1 -1 -1 -1 -1 -1 -1 -1 -1
 MicOpt= -1 -1 -1 -1 -1 -1 -1 -1
 NAtoms=     48 NQM=       48 NQMF=       0 NMMI=      0 NMMIF=      0
                NMic=       0 NMicF=      0.
                    Isotopes and Nuclear Properties:
 (Nuclear quadrupole moments (NQMom) in fm**2, nuclear magnetic moments (NMagM)
  in nuclear magnetons)

  Atom         1           2           3           4           5           6           7           8           9          10
 IAtWgt=          12          16          12           1          19          12          12          14          12          12
 AtmWgt=  12.0000000  15.9949146  12.0000000   1.0078250  18.9984032  12.0000000  12.0000000  14.0030740  12.0000000  12.0000000
 NucSpn=           0           0           0           1           1           0           0           2           0           0
 AtZEff=  -0.0000000  -0.0000000  -0.0000000  -0.0000000  -0.0000000  -0.0000000  -0.0000000  -0.0000000  -0.0000000  -0.0000000
 NQMom=    0.0000000   0.0000000   0.0000000   0.0000000   0.0000000   0.0000000   0.0000000   2.0440000   0.0000000   0.0000000
 NMagM=    0.0000000   0.0000000   0.0000000   2.7928460   2.6288670   0.0000000   0.0000000   0.4037610   0.0000000   0.0000000
 AtZNuc=   6.0000000   8.0000000   6.0000000   1.0000000   9.0000000   6.0000000   6.0000000   7.0000000   6.0000000   6.0000000

  Atom        11          12          13          14          15          16          17          18          19          20
 IAtWgt=          12          12          12          12           1           1           1           1          14           1
 AtmWgt=  12.0000000  12.0000000  12.0000000  12.0000000   1.0078250   1.0078250   1.0078250   1.0078250  14.0030740   1.0078250
 NucSpn=           0           0           0           0           1           1           1           1           2           1
 AtZEff=  -0.0000000  -0.0000000  -0.0000000  -0.0000000  -0.0000000  -0.0000000  -0.0000000  -0.0000000  -0.0000000  -0.0000000
 NQMom=    0.0000000   0.0000000   0.0000000   0.0000000   0.0000000   0.0000000   0.0000000   0.0000000   2.0440000   0.0000000
 NMagM=    0.0000000   0.0000000   0.0000000   0.0000000   2.7928460   2.7928460   2.7928460   2.7928460   0.4037610   2.7928460
 AtZNuc=   6.0000000   6.0000000   6.0000000   6.0000000   1.0000000   1.0000000   1.0000000   1.0000000   7.0000000   1.0000000

  Atom        21          22          23          24          25          26          27          28          29          30
 IAtWgt=           1          12          12          12          12          12          12           1           1           1
 AtmWgt=   1.0078250  12.0000000  12.0000000  12.0000000  12.0000000  12.0000000  12.0000000   1.0078250   1.0078250   1.0078250
 NucSpn=           1           0           0           0           0           0           0           1           1           1
 AtZEff=  -0.0000000  -0.0000000  -0.0000000  -0.0000000  -0.0000000  -0.0000000  -0.0000000  -0.0000000  -0.0000000  -0.0000000
 NQMom=    0.0000000   0.0000000   0.0000000   0.0000000   0.0000000   0.0000000   0.0000000   0.0000000   0.0000000   0.0000000
 NMagM=    2.7928460   0.0000000   0.0000000   0.0000000   0.0000000   0.0000000   0.0000000   2.7928460   2.7928460   2.7928460
 AtZNuc=   1.0000000   6.0000000   6.0000000   6.0000000   6.0000000   6.0000000   6.0000000   1.0000000   1.0000000   1.0000000

  Atom        31          32          33          34          35          36          37          38          39          40
 IAtWgt=           1          12          12          12          12          12          12          12           1           1
 AtmWgt=   1.0078250  12.0000000  12.0000000  12.0000000  12.0000000  12.0000000  12.0000000  12.0000000   1.0078250   1.0078250
 NucSpn=           1           0           0           0           0           0           0           0           1           1
 AtZEff=  -0.0000000  -0.0000000  -0.0000000  -0.0000000  -0.0000000  -0.0000000  -0.0000000  -0.0000000  -0.0000000  -0.0000000
 NQMom=    0.0000000   0.0000000   0.0000000   0.0000000   0.0000000   0.0000000   0.0000000   0.0000000   0.0000000   0.0000000
 NMagM=    2.7928460   0.0000000   0.0000000   0.0000000   0.0000000   0.0000000   0.0000000   0.0000000   2.7928460   2.7928460
 AtZNuc=   1.0000000   6.0000000   6.0000000   6.0000000   6.0000000   6.0000000   6.0000000   6.0000000   1.0000000   1.0000000

  Atom        41          42          43          44          45          46          47          48
 IAtWgt=           1           1           1           1           1           1           1           1
 AtmWgt=   1.0078250   1.0078250   1.0078250   1.0078250   1.0078250   1.0078250   1.0078250   1.0078250
 NucSpn=           1           1           1           1           1           1           1           1
 AtZEff=  -0.0000000  -0.0000000  -0.0000000  -0.0000000  -0.0000000  -0.0000000  -0.0000000  -0.0000000
 NQMom=    0.0000000   0.0000000   0.0000000   0.0000000   0.0000000   0.0000000   0.0000000   0.0000000
 NMagM=    2.7928460   2.7928460   2.7928460   2.7928460   2.7928460   2.7928460   2.7928460   2.7928460
 AtZNuc=   1.0000000   1.0000000   1.0000000   1.0000000   1.0000000   1.0000000   1.0000000   1.0000000
 Leave Link  101 at Sat May 17 16:35:14 2025, MaxMem= 16106127360 cpu:               0.7 elap:               0.3
 (Enter /cm/shared/apps/Gaussian/g16-C01/g16/l103.exe)

 GradGradGradGradGradGradGradGradGradGradGradGradGradGradGradGradGradGrad
 Berny optimization.
 Initialization pass.
                           ----------------------------
                           !    Initial Parameters    !
                           ! (Angstroms and Degrees)  !
 --------------------------                            --------------------------
 ! Name  Definition              Value          Derivative Info.                !
 --------------------------------------------------------------------------------
 ! R1    R(1,2)                  1.6664         calculate D2E/DX2 analytically  !
 ! R2    R(1,3)                  1.5243         calculate D2E/DX2 analytically  !
 ! R3    R(1,19)                 1.382          calculate D2E/DX2 analytically  !
 ! R4    R(1,33)                 1.5082         calculate D2E/DX2 analytically  !
 ! R5    R(2,20)                 1.1499         calculate D2E/DX2 analytically  !
 ! R6    R(2,48)                 0.9795         calculate D2E/DX2 analytically  !
 ! R7    R(3,4)                  1.1048         calculate D2E/DX2 analytically  !
 ! R8    R(3,5)                  1.3716         calculate D2E/DX2 analytically  !
 ! R9    R(3,6)                  1.5137         calculate D2E/DX2 analytically  !
 ! R10   R(6,7)                  1.5086         calculate D2E/DX2 analytically  !
 ! R11   R(6,8)                  1.2753         calculate D2E/DX2 analytically  !
 ! R12   R(7,21)                 1.1014         calculate D2E/DX2 analytically  !
 ! R13   R(7,22)                 1.5187         calculate D2E/DX2 analytically  !
 ! R14   R(7,47)                 1.102          calculate D2E/DX2 analytically  !
 ! R15   R(8,9)                  1.3996         calculate D2E/DX2 analytically  !
 ! R16   R(9,11)                 1.4259         calculate D2E/DX2 analytically  !
 ! R17   R(9,12)                 1.4089         calculate D2E/DX2 analytically  !
 ! R18   R(10,13)                1.4031         calculate D2E/DX2 analytically  !
 ! R19   R(10,14)                1.3847         calculate D2E/DX2 analytically  !
 ! R20   R(10,18)                1.0943         calculate D2E/DX2 analytically  !
 ! R21   R(11,14)                1.4172         calculate D2E/DX2 analytically  !
 ! R22   R(11,19)                1.3791         calculate D2E/DX2 analytically  !
 ! R23   R(12,13)                1.3854         calculate D2E/DX2 analytically  !
 ! R24   R(12,15)                1.0939         calculate D2E/DX2 analytically  !
 ! R25   R(13,16)                1.0934         calculate D2E/DX2 analytically  !
 ! R26   R(14,17)                1.0941         calculate D2E/DX2 analytically  !
 ! R27   R(22,24)                1.4015         calculate D2E/DX2 analytically  !
 ! R28   R(22,25)                1.396          calculate D2E/DX2 analytically  !
 ! R29   R(23,26)                1.3987         calculate D2E/DX2 analytically  !
 ! R30   R(23,27)                1.4029         calculate D2E/DX2 analytically  !
 ! R31   R(23,32)                1.5083         calculate D2E/DX2 analytically  !
 ! R32   R(24,27)                1.3922         calculate D2E/DX2 analytically  !
 ! R33   R(24,28)                1.0951         calculate D2E/DX2 analytically  !
 ! R34   R(25,26)                1.3969         calculate D2E/DX2 analytically  !
 ! R35   R(25,29)                1.0945         calculate D2E/DX2 analytically  !
 ! R36   R(26,30)                1.095          calculate D2E/DX2 analytically  !
 ! R37   R(27,31)                1.0953         calculate D2E/DX2 analytically  !
 ! R38   R(32,44)                1.1022         calculate D2E/DX2 analytically  !
 ! R39   R(32,45)                1.1044         calculate D2E/DX2 analytically  !
 ! R40   R(32,46)                1.1045         calculate D2E/DX2 analytically  !
 ! R41   R(33,35)                1.3993         calculate D2E/DX2 analytically  !
 ! R42   R(33,36)                1.3977         calculate D2E/DX2 analytically  !
 ! R43   R(34,37)                1.3952         calculate D2E/DX2 analytically  !
 ! R44   R(34,38)                1.3973         calculate D2E/DX2 analytically  !
 ! R45   R(34,43)                1.0941         calculate D2E/DX2 analytically  !
 ! R46   R(35,38)                1.3936         calculate D2E/DX2 analytically  !
 ! R47   R(35,39)                1.0919         calculate D2E/DX2 analytically  !
 ! R48   R(36,37)                1.3956         calculate D2E/DX2 analytically  !
 ! R49   R(36,40)                1.0931         calculate D2E/DX2 analytically  !
 ! R50   R(37,41)                1.0937         calculate D2E/DX2 analytically  !
 ! R51   R(38,42)                1.0939         calculate D2E/DX2 analytically  !
 ! A1    A(2,1,3)              108.7495         calculate D2E/DX2 analytically  !
 ! A2    A(2,1,19)              93.5074         calculate D2E/DX2 analytically  !
 ! A3    A(2,1,33)             103.5202         calculate D2E/DX2 analytically  !
 ! A4    A(3,1,19)             116.1355         calculate D2E/DX2 analytically  !
 ! A5    A(3,1,33)             114.0575         calculate D2E/DX2 analytically  !
 ! A6    A(19,1,33)            117.3688         calculate D2E/DX2 analytically  !
 ! A7    A(1,2,20)              73.6264         calculate D2E/DX2 analytically  !
 ! A8    A(1,2,48)             112.373          calculate D2E/DX2 analytically  !
 ! A9    A(20,2,48)            110.33           calculate D2E/DX2 analytically  !
 ! A10   A(1,3,4)              109.1842         calculate D2E/DX2 analytically  !
 ! A11   A(1,3,5)              110.7945         calculate D2E/DX2 analytically  !
 ! A12   A(1,3,6)              106.8585         calculate D2E/DX2 analytically  !
 ! A13   A(4,3,5)              108.1593         calculate D2E/DX2 analytically  !
 ! A14   A(4,3,6)              109.8889         calculate D2E/DX2 analytically  !
 ! A15   A(5,3,6)              111.9313         calculate D2E/DX2 analytically  !
 ! A16   A(3,6,7)              117.887          calculate D2E/DX2 analytically  !
 ! A17   A(3,6,8)              121.6906         calculate D2E/DX2 analytically  !
 ! A18   A(7,6,8)              120.3891         calculate D2E/DX2 analytically  !
 ! A19   A(6,7,21)             107.0319         calculate D2E/DX2 analytically  !
 ! A20   A(6,7,22)             111.5881         calculate D2E/DX2 analytically  !
 ! A21   A(6,7,47)             109.9773         calculate D2E/DX2 analytically  !
 ! A22   A(21,7,22)            110.0292         calculate D2E/DX2 analytically  !
 ! A23   A(21,7,47)            108.1066         calculate D2E/DX2 analytically  !
 ! A24   A(22,7,47)            110.0054         calculate D2E/DX2 analytically  !
 ! A25   A(6,8,9)              123.218          calculate D2E/DX2 analytically  !
 ! A26   A(8,9,11)             124.4197         calculate D2E/DX2 analytically  !
 ! A27   A(8,9,12)             115.9314         calculate D2E/DX2 analytically  !
 ! A28   A(11,9,12)            119.524          calculate D2E/DX2 analytically  !
 ! A29   A(13,10,14)           120.2218         calculate D2E/DX2 analytically  !
 ! A30   A(13,10,18)           120.2235         calculate D2E/DX2 analytically  !
 ! A31   A(14,10,18)           119.5537         calculate D2E/DX2 analytically  !
 ! A32   A(9,11,14)            117.1348         calculate D2E/DX2 analytically  !
 ! A33   A(9,11,19)            125.3545         calculate D2E/DX2 analytically  !
 ! A34   A(14,11,19)           117.2517         calculate D2E/DX2 analytically  !
 ! A35   A(9,12,13)            122.0295         calculate D2E/DX2 analytically  !
 ! A36   A(9,12,15)            117.1639         calculate D2E/DX2 analytically  !
 ! A37   A(13,12,15)           120.8045         calculate D2E/DX2 analytically  !
 ! A38   A(10,13,12)           118.7672         calculate D2E/DX2 analytically  !
 ! A39   A(10,13,16)           120.7743         calculate D2E/DX2 analytically  !
 ! A40   A(12,13,16)           120.453          calculate D2E/DX2 analytically  !
 ! A41   A(10,14,11)           122.2653         calculate D2E/DX2 analytically  !
 ! A42   A(10,14,17)           120.4283         calculate D2E/DX2 analytically  !
 ! A43   A(11,14,17)           117.306          calculate D2E/DX2 analytically  !
 ! A44   A(1,19,11)            123.7414         calculate D2E/DX2 analytically  !
 ! A45   A(7,22,24)            120.0545         calculate D2E/DX2 analytically  !
 ! A46   A(7,22,25)            121.7203         calculate D2E/DX2 analytically  !
 ! A47   A(24,22,25)           118.2242         calculate D2E/DX2 analytically  !
 ! A48   A(26,23,27)           117.7812         calculate D2E/DX2 analytically  !
 ! A49   A(26,23,32)           121.636          calculate D2E/DX2 analytically  !
 ! A50   A(27,23,32)           120.5823         calculate D2E/DX2 analytically  !
 ! A51   A(22,24,27)           120.8837         calculate D2E/DX2 analytically  !
 ! A52   A(22,24,28)           119.3648         calculate D2E/DX2 analytically  !
 ! A53   A(27,24,28)           119.751          calculate D2E/DX2 analytically  !
 ! A54   A(22,25,26)           120.8081         calculate D2E/DX2 analytically  !
 ! A55   A(22,25,29)           119.5918         calculate D2E/DX2 analytically  !
 ! A56   A(26,25,29)           119.5989         calculate D2E/DX2 analytically  !
 ! A57   A(23,26,25)           121.1962         calculate D2E/DX2 analytically  !
 ! A58   A(23,26,30)           119.4857         calculate D2E/DX2 analytically  !
 ! A59   A(25,26,30)           119.3179         calculate D2E/DX2 analytically  !
 ! A60   A(23,27,24)           121.1063         calculate D2E/DX2 analytically  !
 ! A61   A(23,27,31)           119.4657         calculate D2E/DX2 analytically  !
 ! A62   A(24,27,31)           119.428          calculate D2E/DX2 analytically  !
 ! A63   A(23,32,44)           111.42           calculate D2E/DX2 analytically  !
 ! A64   A(23,32,45)           111.0903         calculate D2E/DX2 analytically  !
 ! A65   A(23,32,46)           110.9954         calculate D2E/DX2 analytically  !
 ! A66   A(44,32,45)           108.0466         calculate D2E/DX2 analytically  !
 ! A67   A(44,32,46)           107.989          calculate D2E/DX2 analytically  !
 ! A68   A(45,32,46)           107.1246         calculate D2E/DX2 analytically  !
 ! A69   A(1,33,35)            122.3034         calculate D2E/DX2 analytically  !
 ! A70   A(1,33,36)            117.9306         calculate D2E/DX2 analytically  !
 ! A71   A(35,33,36)           119.676          calculate D2E/DX2 analytically  !
 ! A72   A(37,34,38)           119.8785         calculate D2E/DX2 analytically  !
 ! A73   A(37,34,43)           120.0927         calculate D2E/DX2 analytically  !
 ! A74   A(38,34,43)           120.0278         calculate D2E/DX2 analytically  !
 ! A75   A(33,35,38)           120.0272         calculate D2E/DX2 analytically  !
 ! A76   A(33,35,39)           119.824          calculate D2E/DX2 analytically  !
 ! A77   A(38,35,39)           120.1437         calculate D2E/DX2 analytically  !
 ! A78   A(33,36,37)           120.2342         calculate D2E/DX2 analytically  !
 ! A79   A(33,36,40)           119.1678         calculate D2E/DX2 analytically  !
 ! A80   A(37,36,40)           120.5978         calculate D2E/DX2 analytically  !
 ! A81   A(34,37,36)           119.9821         calculate D2E/DX2 analytically  !
 ! A82   A(34,37,41)           120.2404         calculate D2E/DX2 analytically  !
 ! A83   A(36,37,41)           119.7764         calculate D2E/DX2 analytically  !
 ! A84   A(34,38,35)           120.1982         calculate D2E/DX2 analytically  !
 ! A85   A(34,38,42)           120.0919         calculate D2E/DX2 analytically  !
 ! A86   A(35,38,42)           119.7092         calculate D2E/DX2 analytically  !
 ! D1    D(3,1,2,20)           121.8622         calculate D2E/DX2 analytically  !
 ! D2    D(3,1,2,48)            16.1593         calculate D2E/DX2 analytically  !
 ! D3    D(19,1,2,20)            2.7277         calculate D2E/DX2 analytically  !
 ! D4    D(19,1,2,48)         -102.9751         calculate D2E/DX2 analytically  !
 ! D5    D(33,1,2,20)         -116.5107         calculate D2E/DX2 analytically  !
 ! D6    D(33,1,2,48)          137.7865         calculate D2E/DX2 analytically  !
 ! D7    D(2,1,3,4)            -55.3156         calculate D2E/DX2 analytically  !
 ! D8    D(2,1,3,5)             63.7038         calculate D2E/DX2 analytically  !
 ! D9    D(2,1,3,6)           -174.1191         calculate D2E/DX2 analytically  !
 ! D10   D(19,1,3,4)            48.4835         calculate D2E/DX2 analytically  !
 ! D11   D(19,1,3,5)           167.5028         calculate D2E/DX2 analytically  !
 ! D12   D(19,1,3,6)           -70.3201         calculate D2E/DX2 analytically  !
 ! D13   D(33,1,3,4)          -170.2711         calculate D2E/DX2 analytically  !
 ! D14   D(33,1,3,5)           -51.2518         calculate D2E/DX2 analytically  !
 ! D15   D(33,1,3,6)            70.9253         calculate D2E/DX2 analytically  !
 ! D16   D(2,1,19,11)          116.9505         calculate D2E/DX2 analytically  !
 ! D17   D(3,1,19,11)            4.0715         calculate D2E/DX2 analytically  !
 ! D18   D(33,1,19,11)        -135.8633         calculate D2E/DX2 analytically  !
 ! D19   D(2,1,33,35)          -43.9239         calculate D2E/DX2 analytically  !
 ! D20   D(2,1,33,36)          139.5407         calculate D2E/DX2 analytically  !
 ! D21   D(3,1,33,35)           74.0706         calculate D2E/DX2 analytically  !
 ! D22   D(3,1,33,36)         -102.4648         calculate D2E/DX2 analytically  !
 ! D23   D(19,1,33,35)        -145.1876         calculate D2E/DX2 analytically  !
 ! D24   D(19,1,33,36)          38.277          calculate D2E/DX2 analytically  !
 ! D25   D(1,3,6,7)           -110.6242         calculate D2E/DX2 analytically  !
 ! D26   D(1,3,6,8)             71.469          calculate D2E/DX2 analytically  !
 ! D27   D(4,3,6,7)            131.0313         calculate D2E/DX2 analytically  !
 ! D28   D(4,3,6,8)            -46.8755         calculate D2E/DX2 analytically  !
 ! D29   D(5,3,6,7)             10.8362         calculate D2E/DX2 analytically  !
 ! D30   D(5,3,6,8)           -167.0706         calculate D2E/DX2 analytically  !
 ! D31   D(3,6,7,21)           161.6329         calculate D2E/DX2 analytically  !
 ! D32   D(3,6,7,22)           -77.9397         calculate D2E/DX2 analytically  !
 ! D33   D(3,6,7,47)            44.4255         calculate D2E/DX2 analytically  !
 ! D34   D(8,6,7,21)           -20.4319         calculate D2E/DX2 analytically  !
 ! D35   D(8,6,7,22)            99.9956         calculate D2E/DX2 analytically  !
 ! D36   D(8,6,7,47)          -137.6392         calculate D2E/DX2 analytically  !
 ! D37   D(3,6,8,9)             -2.8965         calculate D2E/DX2 analytically  !
 ! D38   D(7,6,8,9)            179.2483         calculate D2E/DX2 analytically  !
 ! D39   D(6,7,22,24)          -60.9606         calculate D2E/DX2 analytically  !
 ! D40   D(6,7,22,25)          118.6545         calculate D2E/DX2 analytically  !
 ! D41   D(21,7,22,24)          57.6938         calculate D2E/DX2 analytically  !
 ! D42   D(21,7,22,25)        -122.6911         calculate D2E/DX2 analytically  !
 ! D43   D(47,7,22,24)         176.6904         calculate D2E/DX2 analytically  !
 ! D44   D(47,7,22,25)          -3.6945         calculate D2E/DX2 analytically  !
 ! D45   D(6,8,9,11)           -37.6756         calculate D2E/DX2 analytically  !
 ! D46   D(6,8,9,12)           146.4212         calculate D2E/DX2 analytically  !
 ! D47   D(8,9,11,14)         -176.9013         calculate D2E/DX2 analytically  !
 ! D48   D(8,9,11,19)           -2.9307         calculate D2E/DX2 analytically  !
 ! D49   D(12,9,11,14)          -1.1356         calculate D2E/DX2 analytically  !
 ! D50   D(12,9,11,19)         172.835          calculate D2E/DX2 analytically  !
 ! D51   D(8,9,12,13)          178.8566         calculate D2E/DX2 analytically  !
 ! D52   D(8,9,12,15)           -1.659          calculate D2E/DX2 analytically  !
 ! D53   D(11,9,12,13)           2.7401         calculate D2E/DX2 analytically  !
 ! D54   D(11,9,12,15)        -177.7754         calculate D2E/DX2 analytically  !
 ! D55   D(14,10,13,12)          0.23           calculate D2E/DX2 analytically  !
 ! D56   D(14,10,13,16)        179.3748         calculate D2E/DX2 analytically  !
 ! D57   D(18,10,13,12)       -179.3981         calculate D2E/DX2 analytically  !
 ! D58   D(18,10,13,16)         -0.2532         calculate D2E/DX2 analytically  !
 ! D59   D(13,10,14,11)          1.3313         calculate D2E/DX2 analytically  !
 ! D60   D(13,10,14,17)       -178.913          calculate D2E/DX2 analytically  !
 ! D61   D(18,10,14,11)       -179.0382         calculate D2E/DX2 analytically  !
 ! D62   D(18,10,14,17)          0.7176         calculate D2E/DX2 analytically  !
 ! D63   D(9,11,14,10)          -0.8511         calculate D2E/DX2 analytically  !
 ! D64   D(9,11,14,17)         179.3859         calculate D2E/DX2 analytically  !
 ! D65   D(19,11,14,10)       -175.3213         calculate D2E/DX2 analytically  !
 ! D66   D(19,11,14,17)          4.9157         calculate D2E/DX2 analytically  !
 ! D67   D(9,11,19,1)           39.861          calculate D2E/DX2 analytically  !
 ! D68   D(14,11,19,1)        -146.1748         calculate D2E/DX2 analytically  !
 ! D69   D(9,12,13,10)          -2.2704         calculate D2E/DX2 analytically  !
 ! D70   D(9,12,13,16)         178.5819         calculate D2E/DX2 analytically  !
 ! D71   D(15,12,13,10)        178.2637         calculate D2E/DX2 analytically  !
 ! D72   D(15,12,13,16)         -0.884          calculate D2E/DX2 analytically  !
 ! D73   D(7,22,24,27)         179.7135         calculate D2E/DX2 analytically  !
 ! D74   D(7,22,24,28)          -0.0398         calculate D2E/DX2 analytically  !
 ! D75   D(25,22,24,27)          0.0851         calculate D2E/DX2 analytically  !
 ! D76   D(25,22,24,28)       -179.6682         calculate D2E/DX2 analytically  !
 ! D77   D(7,22,25,26)        -179.7658         calculate D2E/DX2 analytically  !
 ! D78   D(7,22,25,29)          -0.1556         calculate D2E/DX2 analytically  !
 ! D79   D(24,22,25,26)         -0.1439         calculate D2E/DX2 analytically  !
 ! D80   D(24,22,25,29)        179.4663         calculate D2E/DX2 analytically  !
 ! D81   D(27,23,26,25)         -0.1463         calculate D2E/DX2 analytically  !
 ! D82   D(27,23,26,30)       -179.9798         calculate D2E/DX2 analytically  !
 ! D83   D(32,23,26,25)        179.5934         calculate D2E/DX2 analytically  !
 ! D84   D(32,23,26,30)         -0.2402         calculate D2E/DX2 analytically  !
 ! D85   D(26,23,27,24)          0.087          calculate D2E/DX2 analytically  !
 ! D86   D(26,23,27,31)       -179.9279         calculate D2E/DX2 analytically  !
 ! D87   D(32,23,27,24)       -179.6555         calculate D2E/DX2 analytically  !
 ! D88   D(32,23,27,31)          0.3296         calculate D2E/DX2 analytically  !
 ! D89   D(26,23,32,44)          1.208          calculate D2E/DX2 analytically  !
 ! D90   D(26,23,32,45)        121.7365         calculate D2E/DX2 analytically  !
 ! D91   D(26,23,32,46)       -119.1827         calculate D2E/DX2 analytically  !
 ! D92   D(27,23,32,44)       -179.0596         calculate D2E/DX2 analytically  !
 ! D93   D(27,23,32,45)        -58.5311         calculate D2E/DX2 analytically  !
 ! D94   D(27,23,32,46)         60.5497         calculate D2E/DX2 analytically  !
 ! D95   D(22,24,27,23)         -0.059          calculate D2E/DX2 analytically  !
 ! D96   D(22,24,27,31)        179.9559         calculate D2E/DX2 analytically  !
 ! D97   D(28,24,27,23)        179.6933         calculate D2E/DX2 analytically  !
 ! D98   D(28,24,27,31)         -0.2918         calculate D2E/DX2 analytically  !
 ! D99   D(22,25,26,23)          0.179          calculate D2E/DX2 analytically  !
 ! D100  D(22,25,26,30)       -179.9871         calculate D2E/DX2 analytically  !
 ! D101  D(29,25,26,23)       -179.4311         calculate D2E/DX2 analytically  !
 ! D102  D(29,25,26,30)          0.4027         calculate D2E/DX2 analytically  !
 ! D103  D(1,33,35,38)        -176.2598         calculate D2E/DX2 analytically  !
 ! D104  D(1,33,35,39)           4.5649         calculate D2E/DX2 analytically  !
 ! D105  D(36,33,35,38)          0.217          calculate D2E/DX2 analytically  !
 ! D106  D(36,33,35,39)       -178.9583         calculate D2E/DX2 analytically  !
 ! D107  D(1,33,36,37)         175.9793         calculate D2E/DX2 analytically  !
 ! D108  D(1,33,36,40)          -3.8948         calculate D2E/DX2 analytically  !
 ! D109  D(35,33,36,37)         -0.6503         calculate D2E/DX2 analytically  !
 ! D110  D(35,33,36,40)        179.4756         calculate D2E/DX2 analytically  !
 ! D111  D(38,34,37,36)         -0.0595         calculate D2E/DX2 analytically  !
 ! D112  D(38,34,37,41)       -179.6857         calculate D2E/DX2 analytically  !
 ! D113  D(43,34,37,36)        179.5868         calculate D2E/DX2 analytically  !
 ! D114  D(43,34,37,41)         -0.0394         calculate D2E/DX2 analytically  !
 ! D115  D(37,34,38,35)         -0.3734         calculate D2E/DX2 analytically  !
 ! D116  D(37,34,38,42)        179.3393         calculate D2E/DX2 analytically  !
 ! D117  D(43,34,38,35)        179.9801         calculate D2E/DX2 analytically  !
 ! D118  D(43,34,38,42)         -0.3072         calculate D2E/DX2 analytically  !
 ! D119  D(33,35,38,34)          0.2939         calculate D2E/DX2 analytically  !
 ! D120  D(33,35,38,42)       -179.4198         calculate D2E/DX2 analytically  !
 ! D121  D(39,35,38,34)        179.4665         calculate D2E/DX2 analytically  !
 ! D122  D(39,35,38,42)         -0.2473         calculate D2E/DX2 analytically  !
 ! D123  D(33,36,37,34)          0.5724         calculate D2E/DX2 analytically  !
 ! D124  D(33,36,37,41)       -179.7997         calculate D2E/DX2 analytically  !
 ! D125  D(40,36,37,34)       -179.5553         calculate D2E/DX2 analytically  !
 ! D126  D(40,36,37,41)          0.0726         calculate D2E/DX2 analytically  !
 --------------------------------------------------------------------------------
 Trust Radius=3.00D-01 FncErr=1.00D-07 GrdErr=1.00D-06 EigMax=2.50D+02 EigMin=1.00D-04
 Number of steps in this run=    273 maximum allowed number of steps=    288.
 Search for a saddle point of order  1.
 GradGradGradGradGradGradGradGradGradGradGradGradGradGradGradGradGradGrad

 Leave Link  103 at Sat May 17 16:35:14 2025, MaxMem= 16106127360 cpu:               0.4 elap:               0.0
 (Enter /cm/shared/apps/Gaussian/g16-C01/g16/l202.exe)
                          Input orientation:                          
 ---------------------------------------------------------------------
 Center     Atomic      Atomic             Coordinates (Angstroms)
 Number     Number       Type             X           Y           Z
 ---------------------------------------------------------------------
      1          6           0        1.733674    0.051381   -0.602236
      2          8           0        3.302256   -0.461585   -0.833288
      3          6           0        0.867675   -0.496934   -1.730407
      4          1           0        1.298397   -0.190401   -2.700530
      5          9           0        0.830102   -1.867469   -1.693335
      6          6           0       -0.508321    0.111083   -1.562778
      7          6           0       -1.634954   -0.798612   -1.139620
      8          7           0       -0.730810    1.342798   -1.807203
      9          6           0        0.271564    2.242032   -2.188542
     10          6           0        2.076336    4.223801   -3.027073
     11          6           0        1.599903    2.235587   -1.670215
     12          6           0       -0.119680    3.257653   -3.083259
     13          6           0        0.764489    4.228457   -3.524916
     14          6           0        2.472341    3.259959   -2.115179
     15          1           0       -1.157837    3.246988   -3.427818
     16          1           0        0.439251    4.991296   -4.237462
     17          1           0        3.489154    3.263743   -1.711353
     18          1           0        2.791632    4.985505   -3.352230
     19          7           0        2.068888    1.389428   -0.687359
     20          1           0        3.336571    0.687688   -0.813845
     21          1           0       -2.441458   -0.155324   -0.753832
     22          6           0       -2.145761   -1.632969   -2.301212
     23          6           0       -3.098288   -3.155048   -4.496836
     24          6           0       -2.689112   -1.005641   -3.430538
     25          6           0       -2.084617   -3.027545   -2.286002
     26          6           0       -2.555720   -3.776151   -3.367161
     27          6           0       -3.157004   -1.753407   -4.507607
     28          1           0       -2.741129    0.087653   -3.464589
     29          1           0       -1.656523   -3.540334   -1.419039
     30          1           0       -2.496042   -4.868909   -3.329296
     31          1           0       -3.577740   -1.238445   -5.377956
     32          6           0       -3.601566   -3.953260   -5.673514
     33          6           0        1.382787   -0.490136    0.761001
     34          6           0        0.546018   -1.454315    3.249262
     35          6           0        1.709087   -1.792604    1.154947
     36          6           0        0.643768    0.327981    1.620062
     37          6           0        0.220885   -0.154787    2.859394
     38          6           0        1.293873   -2.270325    2.396516
     39          1           0        2.300882   -2.428022    0.492897
     40          1           0        0.400906    1.346895    1.307529
     41          1           0       -0.359842    0.490782    3.524378
     42          1           0        1.559987   -3.286113    2.703205
     43          1           0        0.221219   -1.832321    4.223236
     44          1           0       -3.499023   -5.036597   -5.498440
     45          1           0       -4.666207   -3.738263   -5.873398
     46          1           0       -3.041032   -3.701480   -6.591342
     47          1           0       -1.300507   -1.456509   -0.321227
     48          1           0        3.456572   -0.791317   -1.742633
 ---------------------------------------------------------------------
                    Distance matrix (angstroms):
                    1          2          3          4          5
     1  C    0.000000
     2  O    1.666424   0.000000
     3  C    1.524262   2.594852   0.000000
     4  H    2.156563   2.752378   1.104818   0.000000
     5  F    2.385147   2.971151   1.371551   2.011541   0.000000
     6  C    2.439825   3.921811   1.513654   2.156294   2.392298
     7  C    3.515526   4.958172   2.589052   3.378004   2.743275
     8  N    3.032059   4.524371   2.438374   2.695629   3.571446
     9  C    3.074587   4.281513   2.840277   2.689470   4.176744
    10  C    4.838010   5.316805   5.042573   4.494107   6.358893
    11  C    2.435001   3.297452   2.829567   2.652899   4.174709
    12  C    4.457642   5.532156   4.111204   3.747866   5.394520
    13  C    5.189349   5.973409   5.055713   4.526696   6.365478
    14  C    3.623479   4.022672   4.103322   3.691309   5.400502
    15  H    5.153315   6.354332   4.582669   4.286919   5.754824
    16  H    6.268426   7.036982   6.048929   5.472684   7.325845
    17  H    3.825065   3.831970   4.584235   4.208206   5.779292
    18  H    5.746940   6.023005   6.032334   5.426276   7.318660
    19  N    1.382022   2.229067   2.467635   2.672522   3.626838
    20  H    1.737511   1.149950   2.887709   2.912864   3.685745
    21  H    4.182994   5.752422   3.467096   4.216323   3.810146
    22  C    4.557803   5.762624   3.270656   3.755354   3.046353
    23  C    6.985482   7.851324   5.517931   5.598811   4.994970
    24  C    5.355149   6.552724   3.974917   4.134943   4.018145
    25  C    5.185962   6.141085   3.927939   4.434637   3.192588
    26  C    6.379162   7.191853   5.015163   5.306243   4.231850
    27  C    6.513671   7.542643   5.048723   5.055602   4.881614
    28  H    5.312085   6.614220   4.046306   4.120542   4.439993
    29  H    5.006098   5.866114   3.966208   4.647131   3.009488
    30  H    7.038225   7.699014   5.743275   6.056530   4.769512
    31  H    7.258255   8.282021   5.797945   5.660717   5.779375
    32  C    8.379725   9.125916   6.889731   6.856193   6.311262
    33  C    1.508237   2.495382   2.544111   3.475509   2.868148
    34  C    4.302521   5.024896   5.081057   6.128913   4.967964
    35  C    2.547269   2.874522   3.272920   4.195286   2.981766
    36  C    2.490584   3.702688   3.457783   4.400542   3.979111
    37  C    3.783374   4.819219   4.647760   5.663484   4.902221
    38  C    3.817886   4.211505   4.511990   5.505087   4.135729
    39  H    2.769202   2.574566   3.275098   4.026152   2.693886
    40  H    2.664926   4.033798   3.584220   4.385579   4.418318
    41  H    4.648099   5.771241   5.485904   6.477904   5.848234
    42  H    4.700529   4.849767   5.283534   6.233154   4.677055
    43  H    5.396391   6.077840   6.135717   7.196857   5.947923
    44  H    8.788712   9.431425   7.339936   7.370831   6.577501
    45  H    9.116196   9.981770   7.635079   7.630918   7.154174
    46  H    8.529430   9.159116   7.012546   6.804171   6.506900
    47  H    3.399846   4.736825   2.758185   3.744117   2.567307
    48  H    2.231372   0.979513   2.605609   2.436470   2.838816
                    6          7          8          9         10
     6  C    0.000000
     7  C    1.508612   0.000000
     8  N    1.275291   2.418425   0.000000
     9  C    2.353879   3.739059   1.399570   0.000000
    10  C    5.073368   6.523863   4.203371   2.808513   0.000000
    11  C    2.994940   4.466788   2.499612   1.425899   2.453782
    12  C    3.516221   4.746269   2.380855   1.408927   2.399809
    13  C    4.735272   6.059570   3.676069   2.444331   1.403144
    14  C    4.370917   5.856073   3.745735   2.425897   1.384688
    15  H    3.705961   4.672298   2.536668   2.142179   3.402152
    16  H    5.645202   6.886362   4.537261   3.432877   2.175807
    17  H    5.093245   6.564000   4.637598   3.409470   2.156127
    18  H    6.152383   7.612248   5.297549   3.902763   1.094335
    19  N    3.007080   4.325564   3.015714   2.492159   3.675321
    20  H    3.959365   5.199161   4.237867   3.701357   4.357828
    21  H    2.112436   1.101408   2.506048   3.894380   6.689905
    22  C    2.503640   1.518674   3.331864   4.568565   7.256358
    23  C    5.097474   4.354886   5.750626   6.768500   9.131503
    24  C    3.080820   2.530299   3.461983   4.566786   7.086561
    25  C    3.585910   2.546474   4.600211   5.773173   8.393136
    26  C    4.749550   3.830860   5.653972   6.752866   9.250451
    27  C    4.377655   3.817277   4.771277   5.752971   8.081265
    28  H    2.933064   2.722971   2.892006   3.917392   6.364520
    29  H    3.830388   2.756008   4.985238   6.143729   8.763664
    30  H    5.645524   4.701433   6.634615   7.715338  10.182110
    31  H    5.079187   4.683093   5.245770   6.091242   8.205569
    32  C    6.556310   5.863068   7.158061   8.094925  10.300803
    33  C    3.055765   3.579704   3.797711   4.171254   6.087012
    34  C    5.168929   4.944580   5.917936   6.580883   8.600887
    35  C    3.990859   4.175604   4.955621   5.433570   7.336300
    36  C    3.391876   3.752017   3.829551   4.278737   6.231013
    37  C    4.489770   4.455419   4.992556   5.588288   7.567379
    38  C    4.959336   4.821641   5.901292   6.513773   8.497131
    39  H    4.308651   4.561896   5.357303   5.754794   7.529101
    40  H    3.254626   3.838810   3.313963   3.611165   5.465568
    41  H    5.103467   5.004131   5.411959   6.008578   7.924134
    42  H    5.832448   5.582348   6.856993   7.493304   9.460524
    43  H    6.147114   5.768376   6.881420   7.596959   9.627308
    44  H    7.136690   6.358819   7.873050   8.840316  11.088158
    45  H    7.119475   6.343398   7.605161   8.586249  10.814708
    46  H    6.799759   6.334427   7.325971   8.104522  10.084719
    47  H    2.150896   1.102021   3.220062   4.431419   7.140770
    48  H    4.070264   5.127116   4.700296   4.420895   5.357821
                   11         12         13         14         15
    11  C    0.000000
    12  C    2.449138   0.000000
    13  C    2.847694   1.385379   0.000000
    14  C    1.417208   2.766904   2.417045   0.000000
    15  H    3.423044   1.093894   2.160566   3.860231   0.000000
    16  H    3.941041   2.156411   1.093355   3.411022   2.499765
    17  H    2.151294   3.860809   3.412255   1.094074   4.953893
    18  H    3.436778   3.396109   2.170772   2.147033   4.315838
    19  N    1.379108   3.744387   4.220577   2.387536   4.623029
    20  H    2.478987   4.868329   5.148063   3.009475   5.795047
    21  H    4.784225   4.739757   6.097093   6.137006   4.513714
    22  C    5.421612   5.351148   6.657576   6.730692   5.104823
    23  C    7.689066   7.210620   8.389387   8.823634   6.774527
    24  C    5.656849   4.989816   6.271527   6.823937   4.519919
    25  C    6.454103   6.633273   7.893154   7.767094   6.444566
    26  C    7.502654   7.449113   8.667319   8.738175   7.161162
    27  C    6.825762   6.030326   7.219867   7.908671   5.492410
    28  H    5.165071   4.131139   5.425795   6.250176   3.534058
    29  H    6.635410   7.165483   8.405363   7.985995   7.095888
    30  H    8.366790   8.470457   9.665992   9.604031   8.226073
    31  H    7.254256   6.118718   7.223277   8.214915   5.456929
    32  C    9.021281   8.416069   9.519422  10.078920   7.928337
    33  C    3.658896   5.575093   6.404412   4.850026   6.161743
    34  C    6.239175   7.921276   8.844835   7.396778   8.341988
    35  C    4.921360   6.841920   7.684176   6.066686   7.390431
    36  C    3.921617   5.593484   6.457483   5.088438   6.103071
    37  C    5.304049   6.861185   7.763230   6.440180   7.280246
    38  C    6.077434   7.911043   8.807824   7.233825   8.388951
    39  H    5.188417   7.139672   7.925405   6.259759   7.716248
    40  H    3.330815   4.816744   5.638095   4.434590   5.335124
    41  H    5.819686   7.167574   8.057722   6.891604   7.521070
    42  H    7.043974   8.895241   9.792399   8.179259   9.362554
    43  H    7.292559   8.911168   9.852006   8.436490   9.286539
    44  H    9.671557   9.276187  10.388145  10.767381   8.853610
    45  H    9.623812   8.797649   9.923530  10.679803   8.190437
    46  H    9.000252   8.322889   9.314980   9.944594   7.863556
    47  H    4.885051   5.589857   6.844463   6.300612   5.638630
    48  H    3.551706   5.566059   5.968415   4.185730   6.359287
                   16         17         18         19         20
    16  H    0.000000
    17  H    4.320599   0.000000
    18  H    2.513437   2.478604   0.000000
    19  N    5.313417   2.564912   4.533836   0.000000
    20  H    6.215839   2.732190   5.021114   1.454461   0.000000
    21  H    6.849953   6.912237   7.782353   4.768008   5.839511
    22  C    7.369684   7.488524   8.323862   5.431636   6.136259
    23  C    8.885065   9.610109  10.112857   7.865373   8.350955
    24  C    6.811831   7.704168   8.120254   5.991657   6.784048
    25  C    8.630175   8.424812   9.440531   6.270320   6.734945
    26  C    9.305665   9.425620  10.264551   7.433138   7.820766
    27  C    7.648336   8.784204   9.062787   7.195947   7.859347
    28  H    5.895580   7.209564   7.390062   5.704725   6.657697
    29  H    9.226293   8.535743   9.808835   6.222266   6.570648
    30  H   10.327844  10.226453  11.183447   8.184449   8.439351
    31  H    7.499774   9.146292   9.132909   7.796911   8.505809
    32  C    9.919452  10.865641  11.232224   9.249871   9.658806
    33  C    7.478034   4.963963   6.991864   2.470069   2.772126
    34  C    9.879693   7.451833   9.491773   5.089498   5.374402
    35  C    8.758531   6.078730   8.211535   3.694438   3.560435
    36  C    7.489921   5.273826   7.143496   2.912358   3.647531
    37  C    8.768992   6.577207   8.462601   4.287094   4.889780
    38  C    9.872749   7.233240   9.377549   4.848167   4.819634
    39  H    8.993789   6.218271   8.365777   4.002468   3.533819
    40  H    6.635515   4.724958   6.377179   2.600683   3.681428
    41  H    9.007738   7.065194   8.798981   4.944191   5.702843
    42  H   10.860221   8.130844  10.324965   5.797895   5.596158
    43  H   10.871646   8.477536  10.510826   6.156906   6.436462
    44  H   10.847060  11.492271  12.025851   9.769439  10.071654
    45  H   10.244373  11.526518  11.750735   9.927221  10.451439
    46  H    9.654920  10.722498  10.953334   9.321247   9.660129
    47  H    7.741953   6.866883   8.211707   4.425634   5.132518
    48  H    6.983338   4.055312   6.033624   2.791938   1.750572
                   21         22         23         24         25
    21  H    0.000000
    22  C    2.159920   0.000000
    23  C    4.841472   2.836335   0.000000
    24  C    2.819420   1.401481   2.434002   0.000000
    25  C    3.274833   1.395999   2.435482   2.400723   0.000000
    26  C    4.466871   2.428486   1.398683   2.774443   1.396873
    27  C    4.142065   2.430082   1.402912   1.392176   2.776503
    28  H    2.738073   2.160659   3.421726   1.095060   3.394780
    29  H    3.537925   2.157690   3.420521   3.396621   1.094460
    30  H    5.371581   3.413350   2.159437   3.869414   2.156004
    31  H    4.883320   3.416514   2.163241   2.153206   3.871753
    32  C    6.322455   4.344599   1.508311   3.814705   3.825352
    33  C    4.126944   4.809768   7.404501   5.866439   5.267406
    34  C    5.161119   6.171333   8.727857   7.435530   6.327278
    35  C    4.852952   5.179804   7.543856   6.402354   5.268529
    36  C    3.922700   5.196459   7.971883   6.196386   5.827605
    37  C    4.488148   5.866676   8.610029   6.982498   6.327968
    38  C    5.324530   5.857128   8.221442   7.170645   5.823534
    39  H    5.404561   5.311477   7.387627   6.505117   5.226309
    40  H    3.819019   5.328050   8.136492   6.126330   6.182800
    41  H    4.801423   6.452699   9.226648   7.485695   7.008137
    42  H    6.145283   6.442798   8.576555   7.802448   6.184026
    43  H    5.888410   6.943397   9.423820   8.230048   7.008254
    44  H    6.888873   4.861920   2.168877   4.602258   4.044328
    45  H    6.633017   4.852363   2.166433   4.164576   4.476509
    46  H    6.856474   4.846180   2.165369   4.169182   4.461487
    47  H    1.783816   2.160077   4.853119   3.435014   2.635019
    48  H    6.014065   5.692673   7.492600   6.376864   6.000062
                   26         27         28         29         30
    26  C    0.000000
    27  C    2.398677   0.000000
    28  H    3.869477   2.156465   0.000000
    29  H    2.158551   3.870892   4.303828   0.000000
    30  H    1.095041   3.395827   4.964462   2.473658   0.000000
    31  H    3.395257   1.095314   2.473748   4.966165   4.306663
    32  C    2.538587   2.529096   4.684942   4.696196   2.748810
    33  C    6.584182   7.068507   5.932633   4.826353   7.137892
    34  C    7.667382   8.600630   7.632745   5.567378   8.011929
    35  C    6.524760   7.466250   6.684303   4.583372   6.874242
    36  C    7.207844   7.505090   6.113016   5.430592   7.833404
    37  C    7.719702   8.260655   6.987493   5.769885   8.240420
    38  C    7.092732   8.230700   7.496256   4.987607   7.341731
    39  H    6.348550   7.432945   6.885651   4.533629   6.601331
    40  H    7.539228   7.489086   5.850742   5.962566   8.278205
    41  H    8.397732   8.796208   7.394505   6.509120   8.958933
    42  H    7.350410   8.751857   8.241576   5.234831   7.439602
    43  H    8.312881   9.361957   8.459578   6.186961   8.581673
    44  H    2.649697   3.446457   5.564970   4.719653   2.395679
    45  H    3.276708   2.843015   4.913850   5.379469   3.529934
    46  H    3.261357   2.854889   4.921794   5.356823   3.507257
    47  H    4.029145   4.589173   3.786892   2.382072   4.703430
    48  H    6.906228   7.232571   6.492243   5.814254   7.387684
                   31         32         33         34         35
    31  H    0.000000
    32  C    2.730960   0.000000
    33  C    7.928025   8.845337   0.000000
    34  C    9.564563  10.152000   2.796653   0.000000
    35  C    8.422378   8.916241   1.399317   2.419364   0.000000
    36  C    8.321483   9.462988   1.397659   2.416697   2.418288
    37  C    9.135524  10.092078   2.421927   1.395164   2.793265
    38  C    9.232541   9.587647   2.419068   1.397260   1.393597
    39  H    8.392866   8.671209   2.161060   3.409575   1.091919
    40  H    8.198129   9.635683   2.153478   3.411475   3.404566
    41  H    9.622715  10.717252   3.411042   2.163255   3.886968
    42  H    9.792566   9.861853   3.408965   2.163746   2.156363
    43  H   10.342517  10.819322   3.890729   1.094079   3.410238
    44  H    3.800878   1.102173   9.147840  10.281896   9.050716
    45  H    2.771157   1.104372   9.547560  10.752053   9.686465
    46  H    2.797660   1.104536   9.161869  10.712337   9.285065
    47  H    5.550122   6.338424   3.050436   4.019708   3.368932
    48  H    7.930766   8.675657   3.264886   5.816348   3.528774
                   36         37         38         39         40
    36  C    0.000000
    37  C    1.395650   0.000000
    38  C    2.788676   2.416829   0.000000
    39  H    3.407650   3.885137   2.159329   0.000000
    40  H    1.093089   2.166966   3.881696   4.303897   0.000000
    41  H    2.158740   1.093712   3.410360   4.978830   2.495213
    42  H    3.882568   3.409222   1.093938   2.484091   4.975555
    43  H    3.409101   2.161986   2.163178   4.312225   4.317528
    44  H    9.829267  10.369338   9.641288   8.737258  10.113339
    45  H   10.044009  10.629517  10.298974   9.528209  10.153826
    46  H    9.861109  10.608277  10.080734   8.963492   9.986250
    47  H    3.276158   3.758386   3.844377   3.817936   3.661520
    48  H    4.524645   5.661580   4.898702   3.002002   4.817939
                   41         42         43         44         45
    41  H    0.000000
    42  H    4.315670   0.000000
    43  H    2.494562   2.493252   0.000000
    44  H   11.037102   9.794118  10.891215   0.000000
    45  H   11.169055  10.607924  11.378118   1.785660   0.000000
    46  H   11.273492  10.379331  11.449504   1.785141   1.777074
    47  H    4.411969   4.547204   4.807185   6.667386   6.881929
    48  H    6.629495   5.439349   6.866061   8.972669   9.577434
                   46         47         48
    46  H    0.000000
    47  H    6.883579   0.000000
    48  H    8.613819   5.009259   0.000000
 Stoichiometry    C23H21FN2O
 Framework group  C1[X(C23H21FN2O)]
 Deg. of freedom   138
 Full point group                 C1      NOp   1
 Largest Abelian subgroup         C1      NOp   1
 Largest concise Abelian subgroup C1      NOp   1
                         Standard orientation:                         
 ---------------------------------------------------------------------
 Center     Atomic      Atomic             Coordinates (Angstroms)
 Number     Number       Type             X           Y           Z
 ---------------------------------------------------------------------
      1          6           0       -1.743086   -0.496631    0.799488
      2          8           0       -2.319502   -0.725456    2.346211
      3          6           0       -0.296785   -0.022313    0.880789
      4          1           0       -0.246306    0.882014    1.513457
      5          9           0        0.500203   -0.984672    1.446321
      6          6           0        0.135570    0.311970   -0.530760
      7          6           0        1.155904   -0.584623   -1.187227
      8          7           0       -0.309788    1.338531   -1.142475
      9          6           0       -1.267042    2.201183   -0.596315
     10          6           0       -3.121938    4.113049    0.293560
     11          6           0       -2.370658    1.778912    0.201750
     12          6           0       -1.145505    3.559568   -0.950006
     13          6           0       -2.038279    4.518661   -0.500149
     14          6           0       -3.285277    2.777369    0.620121
     15          1           0       -0.305109    3.834698   -1.593933
     16          1           0       -1.906261    5.569450   -0.771880
     17          1           0       -4.138748    2.454937    1.223961
     18          1           0       -3.847077    4.849327    0.653610
     19          7           0       -2.684771    0.469687    0.500418
     20          1           0       -3.015648    0.044589    1.851444
     21          1           0        1.095217   -0.402429   -2.271765
     22          6           0        2.560152   -0.291985   -0.688407
     23          6           0        5.174421    0.298352    0.239977
     24          6           0        3.123318    0.976802   -0.881206
     25          6           0        3.319874   -1.257773   -0.025920
     26          6           0        4.607971   -0.966413    0.429237
     27          6           0        4.406791    1.265656   -0.425777
     28          1           0        2.541714    1.750207   -1.393785
     29          1           0        2.898639   -2.253444    0.144498
     30          1           0        5.182454   -1.742463    0.945793
     31          1           0        4.823861    2.265063   -0.589946
     32          6           0        6.560788    0.626468    0.735284
     33          6           0       -1.910866   -1.850700    0.156742
     34          6           0       -2.106955   -4.299803   -1.179189
     35          6           0       -1.567341   -3.037792    0.813164
     36          6           0       -2.359287   -1.896350   -1.166242
     37          6           0       -2.451620   -3.117730   -1.835230
     38          6           0       -1.668596   -4.257585    0.146856
     39          1           0       -1.232989   -3.006640    1.852167
     40          1           0       -2.633624   -0.964890   -1.668204
     41          1           0       -2.800353   -3.144417   -2.871511
     42          1           0       -1.407759   -5.183341    0.668048
     43          1           0       -2.185093   -5.258941   -1.699724
     44          1           0        7.031980   -0.244530    1.219150
     45          1           0        7.212892    0.951028   -0.094812
     46          1           0        6.533860    1.451350    1.469344
     47          1           0        0.902827   -1.641207   -1.002744
     48          1           0       -1.757697   -0.291943    3.021405
 ---------------------------------------------------------------------
 Rotational constants (GHZ):           0.2281188           0.1553674           0.1069147
 Leave Link  202 at Sat May 17 16:35:14 2025, MaxMem= 16106127360 cpu:               0.4 elap:               0.0
 (Enter /cm/shared/apps/Gaussian/g16-C01/g16/l301.exe)
 General basis read from cards:  (5D, 7F)
 Centers:       4     15     16     17     18     20     21     28     29     30
 Centers:      31     39     40     41     42     43     44     45     46     47
 Centers:      48
 S 3 1.00
     Exponent=  1.2251800000D+01 Coefficients=  2.3337100000D-02
     Exponent=  1.8687100000D+00 Coefficients=  1.5915000000D-01
     Exponent=  4.1820800000D-01 Coefficients=  5.0000000000D-01
 S 1 1.00
     Exponent=  1.0610000000D-01 Coefficients=  1.0000000000D+00
 S 1 1.00
     Exponent=  2.6525000000D-02 Coefficients=  1.0000000000D+00
 P 1 1.00
     Exponent=  1.0000000000D+00 Coefficients=  1.0000000000D+00
 P 1 1.00
     Exponent=  7.9575000000D-02 Coefficients=  1.0000000000D+00
 ****
 Centers:       1      3      6      7      9     10     11     12     13     14
 Centers:      22     23     24     25     26     27     32     33     34     35
 Centers:      36     37     38
 S 5 1.00
     Exponent=  1.2432000000D+03 Coefficients=  6.0336600000D-03
     Exponent=  1.8714500000D+02 Coefficients=  4.4957600000D-02
     Exponent=  4.2512600000D+01 Coefficients=  1.9790100000D-01
     Exponent=  1.1739300000D+01 Coefficients=  5.0000000000D-01
     Exponent=  3.5054800000D+00 Coefficients=  4.8036400000D-01
 S 2 1.00
     Exponent=  5.3908900000D+00 Coefficients= -7.0398000000D-02
     Exponent=  4.9334100000D-01 Coefficients=  5.0000000000D-01
 S 1 1.00
     Exponent=  1.4974100000D-01 Coefficients=  1.0000000000D+00
 S 1 1.00
     Exponent=  4.2849000000D-02 Coefficients=  1.0000000000D+00
 P 3 1.00
     Exponent=  9.1805600000D+00 Coefficients=  4.3170100000D-02
     Exponent=  1.9365800000D+00 Coefficients=  2.2499900000D-01
     Exponent=  5.2629600000D-01 Coefficients=  5.0000000000D-01
 P 1 1.00
     Exponent=  1.3631900000D-01 Coefficients=  1.0000000000D+00
 P 1 1.00
     Exponent=  3.4080000000D-02 Coefficients=  1.0000000000D+00
 D 1 1.00
     Exponent=  8.0000000000D-01 Coefficients=  1.0000000000D+00
 D 1 1.00
     Exponent=  1.0224000000D-01 Coefficients=  1.0000000000D+00
 ****
 Centers:       8     19
 S 5 1.00
     Exponent=  1.7263200000D+03 Coefficients=  5.9307700000D-03
     Exponent=  2.5982700000D+02 Coefficients=  4.4253900000D-02
     Exponent=  5.9033500000D+01 Coefficients=  1.9609600000D-01
     Exponent=  1.6350900000D+01 Coefficients=  5.0000000000D-01
     Exponent=  4.9108400000D+00 Coefficients=  4.8298700000D-01
 S 2 1.00
     Exponent=  7.7589400000D+00 Coefficients= -7.0335600000D-02
     Exponent=  7.0557300000D-01 Coefficients=  5.0000000000D-01
 S 1 1.00
     Exponent=  2.0928600000D-01 Coefficients=  1.0000000000D+00
 S 1 1.00
     Exponent=  5.8602000000D-02 Coefficients=  1.0000000000D+00
 P 3 1.00
     Exponent=  1.3184400000D+01 Coefficients=  4.4074700000D-02
     Exponent=  2.8186000000D+00 Coefficients=  2.3047800000D-01
     Exponent=  7.6557100000D-01 Coefficients=  5.0000000000D-01
 P 1 1.00
     Exponent=  1.9594900000D-01 Coefficients=  1.0000000000D+00
 P 1 1.00
     Exponent=  4.8987000000D-02 Coefficients=  1.0000000000D+00
 D 1 1.00
     Exponent=  9.0000000000D-01 Coefficients=  1.0000000000D+00
 D 1 1.00
     Exponent=  1.4696000000D-01 Coefficients=  1.0000000000D+00
 ****
 Centers:       2
 S 5 1.00
     Exponent=  2.2886400000D+03 Coefficients=  5.8546800000D-03
     Exponent=  3.4441600000D+02 Coefficients=  4.3733300000D-02
     Exponent=  7.8253800000D+01 Coefficients=  1.9479600000D-01
     Exponent=  2.1719500000D+01 Coefficients=  5.0000000000D-01
     Exponent=  6.5590700000D+00 Coefficients=  4.8461400000D-01
 S 2 1.00
     Exponent=  1.0465600000D+01 Coefficients= -7.1334300000D-02
     Exponent=  9.6435100000D-01 Coefficients=  5.0000000000D-01
 S 1 1.00
     Exponent=  2.8512700000D-01 Coefficients=  1.0000000000D+00
 S 1 1.00
     Exponent=  7.9596000000D-02 Coefficients=  1.0000000000D+00
 P 3 1.00
     Exponent=  1.7059000000D+01 Coefficients=  4.7443900000D-02
     Exponent=  3.6899900000D+00 Coefficients=  2.4268900000D-01
     Exponent=  9.9299600000D-01 Coefficients=  5.0000000000D-01
 P 1 1.00
     Exponent=  2.4492400000D-01 Coefficients=  1.0000000000D+00
 P 1 1.00
     Exponent=  6.1231000000D-02 Coefficients=  1.0000000000D+00
 D 1 1.00
     Exponent=  1.0000000000D+00 Coefficients=  1.0000000000D+00
 D 1 1.00
     Exponent=  1.8369000000D-01 Coefficients=  1.0000000000D+00
 ****
 Centers:       5
 S 5 1.00
     Exponent=  2.9315500000D+03 Coefficients=  5.7950400000D-03
     Exponent=  4.4112500000D+02 Coefficients=  4.3323800000D-02
     Exponent=  1.0023200000D+02 Coefficients=  1.9373900000D-01
     Exponent=  2.7865500000D+01 Coefficients=  5.0000000000D-01
     Exponent=  8.4447000000D+00 Coefficients=  4.8642000000D-01
 S 2 1.00
     Exponent=  1.3612300000D+01 Coefficients= -7.1978500000D-02
     Exponent=  1.2612200000D+00 Coefficients=  5.0000000000D-01
 S 1 1.00
     Exponent=  3.7080000000D-01 Coefficients=  1.0000000000D+00
 S 1 1.00
     Exponent=  1.0296000000D-01 Coefficients=  1.0000000000D+00
 P 3 1.00
     Exponent=  2.1930500000D+01 Coefficients=  4.8877100000D-02
     Exponent=  4.7855200000D+00 Coefficients=  2.4783000000D-01
     Exponent=  1.2837800000D+00 Coefficients=  5.0000000000D-01
 P 1 1.00
     Exponent=  3.1155800000D-01 Coefficients=  1.0000000000D+00
 P 1 1.00
     Exponent=  7.7889000000D-02 Coefficients=  1.0000000000D+00
 D 1 1.00
     Exponent=  1.1000000000D+00 Coefficients=  1.0000000000D+00
 D 1 1.00
     Exponent=  2.3367000000D-01 Coefficients=  1.0000000000D+00
 ****
 Ernie: Thresh=  0.10000D-02 Tol=  0.10000D-05 Strict=F.
 There are   864 symmetry adapted cartesian basis functions of A   symmetry.
 There are   810 symmetry adapted basis functions of A   symmetry.
   810 basis functions,  1203 primitive gaussians,   864 cartesian basis functions
    95 alpha electrons       95 beta electrons
       nuclear repulsion energy      2413.9694400835 Hartrees.
 IExCor= 4639 DFT=T Ex+Corr=wB97XD ExCW=0 ScaHFX=  1.000000
 ScaDFX=  1.000000  1.000000  1.000000  1.000000 ScalE2=  1.000000  1.000000
 IRadAn=      5 IRanWt=     -1 IRanGd=            0 ICorTp=0 IEmpDi=121
 HFx  wShort=  0.000000 wLong=  0.200000 cFull=  0.222036 cShort=  0.000000 cLong=  0.777964
 DFx  wShort=  0.000000 wLong=  0.200000 cFull=  0.000000 cShort=  0.000000 cLong=  1.000000
 NAtoms=   48 NActive=   48 NUniq=   48 SFac= 1.00D+00 NAtFMM=   60 NAOKFM=F Big=F
 Integral buffers will be    131072 words long.
 Raffenetti 2 integral format.
 Two-electron integral symmetry is turned on.
 R6Disp:  Grimme-D2 Dispersion energy=       -0.0402979381 Hartrees.
 Nuclear repulsion after empirical dispersion term =     2413.9291421454 Hartrees.
 Force inversion solution in PCM.
 ------------------------------------------------------------------------------
 Polarizable Continuum Model (PCM)
 =================================
 Model                : PCM.
 Atomic radii         : SMD-Coulomb.
 Polarization charges : Total charges.
 Charge compensation  : None.
 Solution method      : Matrix inversion.
 Cavity type          : VdW (van der Waals Surface) (Alpha=1.000).
 Cavity algorithm     : GePol (No added spheres)
                        Default sphere list used, NSphG=   48.
                        Lebedev-Laikov grids with approx.  5.0 points / Ang**2.
                        Smoothing algorithm: York/Karplus (Gamma=1.0000).
                        Polarization charges: spherical gaussians, with
                                              point-specific exponents (IZeta= 3).
                        Self-potential: point-specific (ISelfS= 7).
                        Self-field    : sphere-specific E.n sum rule (ISelfD= 2).
 1st derivatives      : Analytical E(r).r(x)/FMM algorithm (CHGder, D1EAlg=3).
                        Cavity 1st derivative terms included.
 2nd derivatives      : Analytical E(r).r(xy)/FMM algorithm (CHGder, D2EAlg=3).
                        Cavity 2nd derivative terms included.
 Solvent              : Ethanol, Eps=  24.852000 Eps(inf)=   1.852593
 ------------------------------------------------------------------------------
 GePol: Number of generator spheres                  =      48
 GePol: Total number of spheres                      =      48
 GePol: Number of exposed spheres                    =      48 (100.00%)
 GePol: Number of points                             =    3464
 GePol: Average weight of points                     =       0.11
 GePol: Minimum weight of points                     =   0.19D-10
 GePol: Maximum weight of points                     =    0.21501
 GePol: Number of points with low weight             =     190
 GePol: Fraction of low-weight points (<1% of avg)   =       5.48%
 GePol: Cavity surface area                          =    383.868 Ang**2
 GePol: Cavity volume                                =    371.070 Ang**3
 ------------------------------------------------------------------------------
 Atomic radii for non-electrostatic terms: SMD-CDS.
 ------------------------------------------------------------------------------
 PCM non-electrostatic energy =        -0.0046120189 Hartrees.
 Nuclear repulsion after PCM non-electrostatic terms =     2413.9245301265 Hartrees.
 Leave Link  301 at Sat May 17 16:35:14 2025, MaxMem= 16106127360 cpu:               0.5 elap:               0.1
 (Enter /cm/shared/apps/Gaussian/g16-C01/g16/l302.exe)
 NPDir=0 NMtPBC=     1 NCelOv=     1 NCel=       1 NClECP=     1 NCelD=      1
         NCelK=      1 NCelE2=     1 NClLst=     1 CellRange=     0.0.
 One-electron integrals computed using PRISM.
 One-electron integral symmetry used in STVInt
 NBasis=   810 RedAO= T EigKep=  1.05D-06  NBF=   810
 NBsUse=   804 1.00D-06 EigRej=  9.53D-07 NBFU=   804
 Precomputing XC quadrature grid using
 IXCGrd= 4 IRadAn=           5 IRanWt=          -1 IRanGd=           0 AccXCQ= 0.00D+00.
 Generated NRdTot=       0 NPtTot=           0 NUsed=           0 NTot=          32
 NSgBfM=   858   858   858   858   858 MxSgAt=    48 MxSgA2=    48.
 Leave Link  302 at Sat May 17 16:35:16 2025, MaxMem= 16106127360 cpu:              27.5 elap:               2.5
 (Enter /cm/shared/apps/Gaussian/g16-C01/g16/l303.exe)
 DipDrv:  MaxL=1.
 Leave Link  303 at Sat May 17 16:35:17 2025, MaxMem= 16106127360 cpu:               1.0 elap:               0.2
 (Enter /cm/shared/apps/Gaussian/g16-C01/g16/l401.exe)
 ExpMin= 2.65D-02 ExpMax= 2.93D+03 ExpMxC= 4.41D+02 IAcc=3 IRadAn=         5 AccDes= 0.00D+00
 Harris functional with IExCor= 4639 and IRadAn=       5 diagonalized for initial guess.
 HarFok:  IExCor= 4639 AccDes= 0.00D+00 IRadAn=         5 IDoV= 1 UseB2=F ITyADJ=14
 ICtDFT=  3500011 ScaDFX=  1.000000  1.000000  1.000000  1.000000
 FoFCou: FMM=F IPFlag=           0 FMFlag=      100000 FMFlg1=           0
         NFxFlg=           0 DoJE=T BraDBF=F KetDBF=T FulRan=T
         wScrn=  0.000000 ICntrl=       500 IOpCl=  0 I1Cent=   200000004 NGrid=           0
         NMat0=    1 NMatS0=      1 NMatT0=    0 NMatD0=    1 NMtDS0=    0 NMtDT0=    0
 Petite list used in FoFCou.
 Harris En= -1122.26956049331    
 JPrj=0 DoOrth=F DoCkMO=F.
 Leave Link  401 at Sat May 17 16:35:25 2025, MaxMem= 16106127360 cpu:             280.4 elap:               8.4
 (Enter /cm/shared/apps/Gaussian/g16-C01/g16/l502.exe)
 Integral symmetry usage will be decided dynamically.
 Closed shell SCF:
 Using DIIS extrapolation, IDIIS=  1040.
 NGot= 16106127360 LenX= 16104590708 LenY= 16103843348
 Requested convergence on RMS density matrix=1.00D-08 within 128 cycles.
 Requested convergence on MAX density matrix=1.00D-06.
 Requested convergence on             energy=1.00D-06.
 No special actions if energy rises.
 Fock matrices will be formed incrementally for  20 cycles.

 Cycle   1  Pass 1  IDiag  1:
 FoFJK:  IHMeth= 1 ICntrl=       0 DoSepK=T KAlg= 0 I1Cent=           0 FoldK=F
 IRaf=         1 NMat=       1 IRICut=       1 DoRegI=T DoRafI=F ISym2E= 0 IDoP0=0 IntGTp=1.
 FoFCou: FMM=F IPFlag=           0 FMFlag=      100000 FMFlg1=           0
         NFxFlg=           0 DoJE=T BraDBF=F KetDBF=F FulRan=T
         wScrn=  0.000000 ICntrl=       500 IOpCl=  0 I1Cent=           0 NGrid=           0
         NMat0=    1 NMatS0=      1 NMatT0=    0 NMatD0=    1 NMtDS0=    0 NMtDT0=    0
 Symmetry not used in FoFCou.
 Inv3:  Mode=1 IEnd=    35997888.
 Iteration    1 A*A^-1 deviation from unit magnitude is 1.23D-14 for    756.
 Iteration    1 A*A^-1 deviation from orthogonality  is 5.46D-15 for   3123    767.
 Iteration    1 A^-1*A deviation from unit magnitude is 1.04D-14 for     59.
 Iteration    1 A^-1*A deviation from orthogonality  is 4.77D-14 for   2159   2142.
 E= -1172.75726562237    
 DIIS: error= 1.47D-02 at cycle   1 NSaved=   1.
 NSaved= 1 IEnMin= 1 EnMin= -1172.75726562237     IErMin= 1 ErrMin= 1.47D-02
 ErrMax= 1.47D-02  0.00D+00 EMaxC= 1.00D-01 BMatC= 5.84D-01 BMatP= 5.84D-01
 IDIUse=3 WtCom= 8.53D-01 WtEn= 1.47D-01
 Coeff-Com:  0.100D+01
 Coeff-En:   0.100D+01
 Coeff:      0.100D+01
 Gap=     0.340 Goal=   None    Shift=    0.000
 GapD=    0.340 DampG=1.000 DampE=0.500 DampFc=0.5000 IDamp=-1.
 Damping current iteration by 5.00D-01
 RMSDP=3.23D-02 MaxDP=4.16D+00              OVMax= 1.53D-01

 Cycle   2  Pass 1  IDiag  1:
 RMSU=  8.07D-03    CP:  8.46D-01
 E= -1172.90291421395     Delta-E=       -0.145648591578 Rises=F Damp=T
 DIIS: error= 7.40D-03 at cycle   2 NSaved=   2.
 NSaved= 2 IEnMin= 2 EnMin= -1172.90291421395     IErMin= 2 ErrMin= 7.40D-03
 ErrMax= 7.40D-03  0.00D+00 EMaxC= 1.00D-01 BMatC= 8.62D-02 BMatP= 5.84D-01
 IDIUse=3 WtCom= 9.26D-01 WtEn= 7.40D-02
 Coeff-Com: -0.180D+00 0.118D+01
 Coeff-En:   0.000D+00 0.100D+01
 Coeff:     -0.167D+00 0.117D+01
 Gap=     0.363 Goal=   None    Shift=    0.000
 RMSDP=1.36D-02 MaxDP=1.63D+00 DE=-1.46D-01 OVMax= 8.71D-02

 Cycle   3  Pass 1  IDiag  1:
 RMSU=  5.69D-03    CP:  7.18D-01  1.54D+00
 E= -1173.04362093116     Delta-E=       -0.140706717217 Rises=F Damp=F
 DIIS: error= 2.24D-03 at cycle   3 NSaved=   3.
 NSaved= 3 IEnMin= 3 EnMin= -1173.04362093116     IErMin= 3 ErrMin= 2.24D-03
 ErrMax= 2.24D-03  0.00D+00 EMaxC= 1.00D-01 BMatC= 1.59D-02 BMatP= 8.62D-02
 IDIUse=3 WtCom= 9.78D-01 WtEn= 2.24D-02
 Coeff-Com: -0.169D+00 0.354D+00 0.814D+00
 Coeff-En:   0.000D+00 0.000D+00 0.100D+01
 Coeff:     -0.165D+00 0.347D+00 0.819D+00
 Gap=     0.290 Goal=   None    Shift=    0.000
 RMSDP=2.75D-03 MaxDP=3.01D-01 DE=-1.41D-01 OVMax= 1.88D-02

 Cycle   4  Pass 1  IDiag  1:
 RMSU=  1.38D-03    CP:  6.94D-01  1.63D+00  9.39D-01
 E= -1173.05334162481     Delta-E=       -0.009720693644 Rises=F Damp=F
 DIIS: error= 7.54D-04 at cycle   4 NSaved=   4.
 NSaved= 4 IEnMin= 4 EnMin= -1173.05334162481     IErMin= 4 ErrMin= 7.54D-04
 ErrMax= 7.54D-04  0.00D+00 EMaxC= 1.00D-01 BMatC= 2.29D-03 BMatP= 1.59D-02
 IDIUse=3 WtCom= 9.92D-01 WtEn= 7.54D-03
 Coeff-Com: -0.758D-01 0.139D+00 0.429D+00 0.508D+00
 Coeff-En:   0.000D+00 0.000D+00 0.000D+00 0.100D+01
 Coeff:     -0.753D-01 0.138D+00 0.426D+00 0.511D+00
 Gap=     0.290 Goal=   None    Shift=    0.000
 RMSDP=6.93D-04 MaxDP=5.44D-02 DE=-9.72D-03 OVMax= 9.20D-03

 Cycle   5  Pass 1  IDiag  1:
 RMSU=  4.99D-04    CP:  6.92D-01  1.67D+00  9.49D-01  7.60D-01
 E= -1173.05519997880     Delta-E=       -0.001858353992 Rises=F Damp=F
 DIIS: error= 9.50D-05 at cycle   5 NSaved=   5.
 NSaved= 5 IEnMin= 5 EnMin= -1173.05519997880     IErMin= 5 ErrMin= 9.50D-05
 ErrMax= 9.50D-05  0.00D+00 EMaxC= 1.00D-01 BMatC= 6.14D-05 BMatP= 2.29D-03
 IDIUse=1 WtCom= 1.00D+00 WtEn= 0.00D+00
 Coeff-Com: -0.895D-02 0.127D-01 0.752D-01 0.155D+00 0.766D+00
 Coeff:     -0.895D-02 0.127D-01 0.752D-01 0.155D+00 0.766D+00
 Gap=     0.290 Goal=   None    Shift=    0.000
 RMSDP=2.49D-04 MaxDP=2.84D-02 DE=-1.86D-03 OVMax= 2.57D-03

 Cycle   6  Pass 1  IDiag  1:
 RMSU=  1.65D-04    CP:  6.90D-01  1.67D+00  9.63D-01  8.02D-01  1.06D+00
 E= -1173.05527352807     Delta-E=       -0.000073549270 Rises=F Damp=F
 DIIS: error= 4.44D-05 at cycle   6 NSaved=   6.
 NSaved= 6 IEnMin= 6 EnMin= -1173.05527352807     IErMin= 6 ErrMin= 4.44D-05
 ErrMax= 4.44D-05  0.00D+00 EMaxC= 1.00D-01 BMatC= 1.13D-05 BMatP= 6.14D-05
 IDIUse=1 WtCom= 1.00D+00 WtEn= 0.00D+00
 Coeff-Com:  0.127D-01-0.250D-01-0.575D-01-0.426D-01 0.288D+00 0.824D+00
 Coeff:      0.127D-01-0.250D-01-0.575D-01-0.426D-01 0.288D+00 0.824D+00
 Gap=     0.290 Goal=   None    Shift=    0.000
 RMSDP=1.36D-04 MaxDP=1.12D-02 DE=-7.35D-05 OVMax= 2.67D-03

 Cycle   7  Pass 1  IDiag  1:
 RMSU=  5.91D-05    CP:  6.89D-01  1.68D+00  9.70D-01  8.35D-01  1.18D+00
                    CP:  1.13D+00
 E= -1173.05529345137     Delta-E=       -0.000019923297 Rises=F Damp=F
 DIIS: error= 1.60D-05 at cycle   7 NSaved=   7.
 NSaved= 7 IEnMin= 7 EnMin= -1173.05529345137     IErMin= 7 ErrMin= 1.60D-05
 ErrMax= 1.60D-05  0.00D+00 EMaxC= 1.00D-01 BMatC= 9.29D-07 BMatP= 1.13D-05
 IDIUse=1 WtCom= 1.00D+00 WtEn= 0.00D+00
 Coeff-Com:  0.445D-02-0.833D-02-0.228D-01-0.235D-01 0.151D-01 0.248D+00
 Coeff-Com:  0.787D+00
 Coeff:      0.445D-02-0.833D-02-0.228D-01-0.235D-01 0.151D-01 0.248D+00
 Coeff:      0.787D+00
 Gap=     0.290 Goal=   None    Shift=    0.000
 RMSDP=3.67D-05 MaxDP=3.39D-03 DE=-1.99D-05 OVMax= 9.16D-04

 Cycle   8  Pass 1  IDiag  1:
 RMSU=  2.52D-05    CP:  6.89D-01  1.68D+00  9.69D-01  8.40D-01  1.20D+00
                    CP:  1.20D+00  1.17D+00
 E= -1173.05529541164     Delta-E=       -0.000001960278 Rises=F Damp=F
 DIIS: error= 6.95D-06 at cycle   8 NSaved=   8.
 NSaved= 8 IEnMin= 8 EnMin= -1173.05529541164     IErMin= 8 ErrMin= 6.95D-06
 ErrMax= 6.95D-06  0.00D+00 EMaxC= 1.00D-01 BMatC= 1.72D-07 BMatP= 9.29D-07
 IDIUse=1 WtCom= 1.00D+00 WtEn= 0.00D+00
 Coeff-Com: -0.114D-02 0.233D-02 0.444D-02 0.295D-02-0.438D-01-0.615D-01
 Coeff-Com:  0.235D+00 0.862D+00
 Coeff:     -0.114D-02 0.233D-02 0.444D-02 0.295D-02-0.438D-01-0.615D-01
 Coeff:      0.235D+00 0.862D+00
 Gap=     0.290 Goal=   None    Shift=    0.000
 RMSDP=1.51D-05 MaxDP=1.21D-03 DE=-1.96D-06 OVMax= 4.67D-04

 Cycle   9  Pass 1  IDiag  1:
 RMSU=  9.97D-06    CP:  6.89D-01  1.68D+00  9.69D-01  8.41D-01  1.20D+00
                    CP:  1.23D+00  1.28D+00  1.25D+00
 E= -1173.05529585958     Delta-E=       -0.000000447933 Rises=F Damp=F
 DIIS: error= 2.69D-06 at cycle   9 NSaved=   9.
 NSaved= 9 IEnMin= 9 EnMin= -1173.05529585958     IErMin= 9 ErrMin= 2.69D-06
 ErrMax= 2.69D-06  0.00D+00 EMaxC= 1.00D-01 BMatC= 2.11D-08 BMatP= 1.72D-07
 IDIUse=1 WtCom= 1.00D+00 WtEn= 0.00D+00
 Coeff-Com: -0.977D-03 0.188D-02 0.476D-02 0.475D-02-0.155D-01-0.575D-01
 Coeff-Com: -0.718D-01 0.200D+00 0.934D+00
 Coeff:     -0.977D-03 0.188D-02 0.476D-02 0.475D-02-0.155D-01-0.575D-01
 Coeff:     -0.718D-01 0.200D+00 0.934D+00
 Gap=     0.290 Goal=   None    Shift=    0.000
 RMSDP=8.63D-06 MaxDP=8.53D-04 DE=-4.48D-07 OVMax= 2.77D-04

 Cycle  10  Pass 1  IDiag  1:
 RMSU=  4.20D-06    CP:  6.89D-01  1.68D+00  9.68D-01  8.42D-01  1.20D+00
                    CP:  1.25D+00  1.34D+00  1.42D+00  1.30D+00
 E= -1173.05529594771     Delta-E=       -0.000000088129 Rises=F Damp=F
 DIIS: error= 9.98D-07 at cycle  10 NSaved=  10.
 NSaved=10 IEnMin=10 EnMin= -1173.05529594771     IErMin=10 ErrMin= 9.98D-07
 ErrMax= 9.98D-07  0.00D+00 EMaxC= 1.00D-01 BMatC= 4.32D-09 BMatP= 2.11D-08
 IDIUse=1 WtCom= 1.00D+00 WtEn= 0.00D+00
 Coeff-Com: -0.181D-03 0.330D-03 0.108D-02 0.125D-02-0.600D-03-0.124D-01
 Coeff-Com: -0.518D-01-0.430D-01 0.331D+00 0.774D+00
 Coeff:     -0.181D-03 0.330D-03 0.108D-02 0.125D-02-0.600D-03-0.124D-01
 Coeff:     -0.518D-01-0.430D-01 0.331D+00 0.774D+00
 Gap=     0.290 Goal=   None    Shift=    0.000
 RMSDP=2.65D-06 MaxDP=2.19D-04 DE=-8.81D-08 OVMax= 8.46D-05

 Cycle  11  Pass 1  IDiag  1:
 RMSU=  1.35D-06    CP:  6.89D-01  1.68D+00  9.68D-01  8.42D-01  1.20D+00
                    CP:  1.25D+00  1.34D+00  1.49D+00  1.41D+00  1.17D+00
 E= -1173.05529595939     Delta-E=       -0.000000011685 Rises=F Damp=F
 DIIS: error= 4.50D-07 at cycle  11 NSaved=  11.
 NSaved=11 IEnMin=11 EnMin= -1173.05529595939     IErMin=11 ErrMin= 4.50D-07
 ErrMax= 4.50D-07  0.00D+00 EMaxC= 1.00D-01 BMatC= 6.05D-10 BMatP= 4.32D-09
 IDIUse=1 WtCom= 1.00D+00 WtEn= 0.00D+00
 Coeff-Com:  0.141D-03-0.276D-03-0.605D-03-0.578D-03 0.254D-02 0.700D-02
 Coeff-Com:  0.398D-03-0.521D-01-0.763D-01 0.208D+00 0.912D+00
 Coeff:      0.141D-03-0.276D-03-0.605D-03-0.578D-03 0.254D-02 0.700D-02
 Coeff:      0.398D-03-0.521D-01-0.763D-01 0.208D+00 0.912D+00
 Gap=     0.290 Goal=   None    Shift=    0.000
 RMSDP=1.34D-06 MaxDP=1.50D-04 DE=-1.17D-08 OVMax= 4.05D-05

 Cycle  12  Pass 1  IDiag  1:
 RMSU=  5.72D-07    CP:  6.89D-01  1.68D+00  9.68D-01  8.42D-01  1.20D+00
                    CP:  1.25D+00  1.34D+00  1.51D+00  1.48D+00  1.35D+00
                    CP:  1.21D+00
 E= -1173.05529596086     Delta-E=       -0.000000001467 Rises=F Damp=F
 DIIS: error= 1.46D-07 at cycle  12 NSaved=  12.
 NSaved=12 IEnMin=12 EnMin= -1173.05529596086     IErMin=12 ErrMin= 1.46D-07
 ErrMax= 1.46D-07  0.00D+00 EMaxC= 1.00D-01 BMatC= 1.08D-10 BMatP= 6.05D-10
 IDIUse=1 WtCom= 1.00D+00 WtEn= 0.00D+00
 Coeff-Com:  0.683D-04-0.131D-03-0.334D-03-0.345D-03 0.106D-02 0.395D-02
 Coeff-Com:  0.814D-02-0.128D-01-0.670D-01-0.442D-01 0.285D+00 0.827D+00
 Coeff:      0.683D-04-0.131D-03-0.334D-03-0.345D-03 0.106D-02 0.395D-02
 Coeff:      0.814D-02-0.128D-01-0.670D-01-0.442D-01 0.285D+00 0.827D+00
 Gap=     0.290 Goal=   None    Shift=    0.000
 RMSDP=4.02D-07 MaxDP=4.04D-05 DE=-1.47D-09 OVMax= 1.47D-05

 Cycle  13  Pass 1  IDiag  1:
 RMSU=  2.25D-07    CP:  6.89D-01  1.68D+00  9.68D-01  8.42D-01  1.20D+00
                    CP:  1.25D+00  1.34D+00  1.51D+00  1.50D+00  1.39D+00
                    CP:  1.32D+00  1.17D+00
 E= -1173.05529596175     Delta-E=       -0.000000000896 Rises=F Damp=F
 DIIS: error= 9.40D-08 at cycle  13 NSaved=  13.
 NSaved=13 IEnMin=13 EnMin= -1173.05529596175     IErMin=13 ErrMin= 9.40D-08
 ErrMax= 9.40D-08  0.00D+00 EMaxC= 1.00D-01 BMatC= 2.52D-11 BMatP= 1.08D-10
 IDIUse=1 WtCom= 1.00D+00 WtEn= 0.00D+00
 Coeff-Com: -0.335D-05 0.779D-05-0.388D-05-0.151D-04-0.653D-04 0.177D-04
 Coeff-Com:  0.338D-02 0.476D-02-0.100D-01-0.614D-01-0.790D-01 0.312D+00
 Coeff-Com:  0.830D+00
 Coeff:     -0.335D-05 0.779D-05-0.388D-05-0.151D-04-0.653D-04 0.177D-04
 Coeff:      0.338D-02 0.476D-02-0.100D-01-0.614D-01-0.790D-01 0.312D+00
 Coeff:      0.830D+00
 Gap=     0.290 Goal=   None    Shift=    0.000
 RMSDP=2.00D-07 MaxDP=1.35D-05 DE=-8.96D-10 OVMax= 7.94D-06

 Cycle  14  Pass 1  IDiag  1:
 RMSU=  1.19D-07    CP:  6.89D-01  1.68D+00  9.68D-01  8.42D-01  1.20D+00
                    CP:  1.25D+00  1.34D+00  1.51D+00  1.50D+00  1.41D+00
                    CP:  1.38D+00  1.32D+00  1.31D+00
 E= -1173.05529596164     Delta-E=        0.000000000118 Rises=F Damp=F
 DIIS: error= 4.08D-08 at cycle  14 NSaved=  14.
 NSaved=14 IEnMin=13 EnMin= -1173.05529596175     IErMin=14 ErrMin= 4.08D-08
 ErrMax= 4.08D-08  0.00D+00 EMaxC= 1.00D-01 BMatC= 4.24D-12 BMatP= 2.52D-11
 IDIUse=1 WtCom= 1.00D+00 WtEn= 0.00D+00
 Coeff-Com: -0.141D-04 0.274D-04 0.618D-04 0.588D-04-0.214D-03-0.778D-03
 Coeff-Com: -0.265D-03 0.394D-02 0.920D-02-0.132D-01-0.792D-01-0.498D-01
 Coeff-Com:  0.298D+00 0.832D+00
 Coeff:     -0.141D-04 0.274D-04 0.618D-04 0.588D-04-0.214D-03-0.778D-03
 Coeff:     -0.265D-03 0.394D-02 0.920D-02-0.132D-01-0.792D-01-0.498D-01
 Coeff:      0.298D+00 0.832D+00
 Gap=     0.290 Goal=   None    Shift=    0.000
 RMSDP=8.44D-08 MaxDP=8.53D-06 DE= 1.18D-10 OVMax= 3.48D-06

 Cycle  15  Pass 1  IDiag  1:
 RMSU=  3.76D-08    CP:  6.89D-01  1.68D+00  9.68D-01  8.42D-01  1.20D+00
                    CP:  1.25D+00  1.34D+00  1.51D+00  1.50D+00  1.41D+00
                    CP:  1.39D+00  1.39D+00  1.51D+00  1.21D+00
 E= -1173.05529596210     Delta-E=       -0.000000000459 Rises=F Damp=F
 DIIS: error= 9.46D-09 at cycle  15 NSaved=  15.
 NSaved=15 IEnMin=15 EnMin= -1173.05529596210     IErMin=15 ErrMin= 9.46D-09
 ErrMax= 9.46D-09  0.00D+00 EMaxC= 1.00D-01 BMatC= 6.19D-13 BMatP= 4.24D-12
 IDIUse=1 WtCom= 1.00D+00 WtEn= 0.00D+00
 Coeff-Com: -0.435D-05 0.824D-05 0.231D-04 0.235D-04-0.709D-04-0.303D-03
 Coeff-Com: -0.691D-03 0.642D-03 0.521D-02 0.655D-02-0.130D-01-0.773D-01
 Coeff-Com: -0.411D-01 0.270D+00 0.850D+00
 Coeff:     -0.435D-05 0.824D-05 0.231D-04 0.235D-04-0.709D-04-0.303D-03
 Coeff:     -0.691D-03 0.642D-03 0.521D-02 0.655D-02-0.130D-01-0.773D-01
 Coeff:     -0.411D-01 0.270D+00 0.850D+00
 Gap=     0.290 Goal=   None    Shift=    0.000
 RMSDP=4.28D-08 MaxDP=4.64D-06 DE=-4.59D-10 OVMax= 1.41D-06

 Cycle  16  Pass 1  IDiag  1:
 RMSU=  1.90D-08    CP:  6.89D-01  1.68D+00  9.68D-01  8.42D-01  1.20D+00
                    CP:  1.25D+00  1.34D+00  1.51D+00  1.50D+00  1.40D+00
                    CP:  1.39D+00  1.41D+00  1.61D+00  1.35D+00  1.16D+00
 E= -1173.05529596177     Delta-E=        0.000000000326 Rises=F Damp=F
 DIIS: error= 3.73D-09 at cycle  16 NSaved=  16.
 NSaved=16 IEnMin=15 EnMin= -1173.05529596210     IErMin=16 ErrMin= 3.73D-09
 ErrMax= 3.73D-09  0.00D+00 EMaxC= 1.00D-01 BMatC= 6.69D-14 BMatP= 6.19D-13
 IDIUse=1 WtCom= 1.00D+00 WtEn= 0.00D+00
 Coeff-Com:  0.929D-06-0.188D-05-0.287D-05-0.235D-05 0.956D-05 0.253D-04
 Coeff-Com: -0.137D-03-0.412D-03 0.402D-05 0.338D-02 0.813D-02-0.128D-01
 Coeff-Com: -0.476D-01-0.540D-01 0.207D+00 0.896D+00
 Coeff:      0.929D-06-0.188D-05-0.287D-05-0.235D-05 0.956D-05 0.253D-04
 Coeff:     -0.137D-03-0.412D-03 0.402D-05 0.338D-02 0.813D-02-0.128D-01
 Coeff:     -0.476D-01-0.540D-01 0.207D+00 0.896D+00
 Gap=     0.290 Goal=   None    Shift=    0.000
 RMSDP=1.36D-08 MaxDP=1.43D-06 DE= 3.26D-10 OVMax= 4.99D-07

 Cycle  17  Pass 1  IDiag  1:
 RMSU=  5.16D-09    CP:  6.89D-01  1.68D+00  9.68D-01  8.42D-01  1.20D+00
                    CP:  1.25D+00  1.34D+00  1.51D+00  1.50D+00  1.40D+00
                    CP:  1.40D+00  1.41D+00  1.63D+00  1.39D+00  1.33D+00
                    CP:  1.22D+00
 E= -1173.05529596169     Delta-E=        0.000000000079 Rises=F Damp=F
 DIIS: error= 1.66D-09 at cycle  17 NSaved=  17.
 NSaved=17 IEnMin=15 EnMin= -1173.05529596210     IErMin=17 ErrMin= 1.66D-09
 ErrMax= 1.66D-09  0.00D+00 EMaxC= 1.00D-01 BMatC= 1.16D-14 BMatP= 6.69D-14
 IDIUse=1 WtCom= 1.00D+00 WtEn= 0.00D+00
 Coeff-Com:  0.765D-06-0.148D-05-0.345D-05-0.316D-05 0.112D-04 0.425D-04
 Coeff-Com:  0.493D-04-0.212D-03-0.571D-03 0.199D-03 0.404D-02 0.492D-02
 Coeff-Com: -0.889D-02-0.547D-01-0.345D-01 0.289D+00 0.800D+00
 Coeff:      0.765D-06-0.148D-05-0.345D-05-0.316D-05 0.112D-04 0.425D-04
 Coeff:      0.493D-04-0.212D-03-0.571D-03 0.199D-03 0.404D-02 0.492D-02
 Coeff:     -0.889D-02-0.547D-01-0.345D-01 0.289D+00 0.800D+00
 Gap=     0.290 Goal=   None    Shift=    0.000
 RMSDP=4.56D-09 MaxDP=5.39D-07 DE= 7.91D-11 OVMax= 1.44D-07

 Error on total polarization charges =  0.07017
 SCF Done:  E(RwB97XD) =  -1173.05529596     A.U. after   17 cycles
            NFock= 17  Conv=0.46D-08     -V/T= 2.0053
 KE= 1.166825127813D+03 PE=-7.560515207996D+03 EE= 2.806710254095D+03
 SMD-CDS (non-electrostatic) energy       (kcal/mol) =      -2.89
 (included in total energy above)
 Leave Link  502 at Sat May 17 16:55:31 2025, MaxMem= 16106127360 cpu:           46073.8 elap:            1206.4
 (Enter /cm/shared/apps/Gaussian/g16-C01/g16/l801.exe)
 DoSCS=F DFT=T ScalE2(SS,OS)=  1.000000  1.000000
 Range of M.O.s used for correlation:     1   804
 NBasis=   810 NAE=    95 NBE=    95 NFC=     0 NFV=     0
 NROrb=    804 NOA=    95 NOB=    95 NVA=   709 NVB=   709

 **** Warning!!: The largest alpha MO coefficient is  0.81343224D+02

 Leave Link  801 at Sat May 17 16:55:32 2025, MaxMem= 16106127360 cpu:               0.4 elap:               0.1
 (Enter /cm/shared/apps/Gaussian/g16-C01/g16/l1101.exe)
 Using compressed storage, NAtomX=    48.
 Will process     49 centers per pass.
 R6Disp: Adding Grimme-D2 dispersion energy 1st derivatives to the gradient.
 Leave Link 1101 at Sat May 17 16:55:34 2025, MaxMem= 16106127360 cpu:              63.9 elap:               3.0
 (Enter /cm/shared/apps/Gaussian/g16-C01/g16/l1102.exe)
 Symmetrizing basis deriv contribution to polar:
 IMax=3 JMax=2 DiffMx= 0.00D+00
 Leave Link 1102 at Sat May 17 16:55:35 2025, MaxMem= 16106127360 cpu:               0.7 elap:               0.2
 (Enter /cm/shared/apps/Gaussian/g16-C01/g16/l1110.exe)
 Forming Gx(P) for the SCF density, NAtomX=    48.
 Integral derivatives from FoFJK, PRISM(SPDF).
 Do as many integral derivatives as possible in FoFJK.
 G2DrvN: MDV=   16106122280.
 G2DrvN: will do    49 centers at a time, making    1 passes.
 Calling FoFCou, ICntrl=  3107 FMM=F I1Cent=   0 AccDes= 0.00D+00.
 FoFJK:  IHMeth= 1 ICntrl=    3107 DoSepK=T KAlg= 0 I1Cent=           0 FoldK=F
 IRaf=         1 NMat=       1 IRICut=       1 DoRegI=T DoRafI=F ISym2E= 0 IDoP0=0 IntGTp=1.
 FoFCou: FMM=F IPFlag=           0 FMFlag=      100000 FMFlg1=           0
         NFxFlg=           0 DoJE=F BraDBF=F KetDBF=F FulRan=T
         wScrn=  0.000000 ICntrl=      3507 IOpCl=  0 I1Cent=           0 NGrid=           0
         NMat0=    1 NMatS0=      1 NMatT0=    0 NMatD0=    1 NMtDS0=    0 NMtDT0=    0
 Symmetry not used in FoFCou.
 NEqPCM:  Using equilibrium solvation (IEInf=0, Eps=  24.8520, EpsInf=   1.8526)
 G2PCM: DoFxE=T DoFxN=T DoGrad=T DoDP/DQ/DG/TGxP=FFFF NFrqRd=   0 IEInf=0 SqF1=F DoCFld=F IF1Alg=4.
 GePol: Maximum number of non-zero 1st derivatives   =     246
 End of G2Drv F.D. properties file   721 does not exist.
 End of G2Drv F.D. properties file   722 does not exist.
 End of G2Drv F.D. properties file   788 does not exist.
 Leave Link 1110 at Sat May 17 17:20:02 2025, MaxMem= 16106127360 cpu:           58191.7 elap:            1466.9
 (Enter /cm/shared/apps/Gaussian/g16-C01/g16/l1002.exe)
 Minotr:  Closed shell wavefunction.
          IDoAtm=111111111111111111111111111111111111111111111111
 NEqPCM:  Using equilibrium solvation (IEInf=0, Eps=  24.8520, EpsInf=   1.8526)
          Direct CPHF calculation.
          Differentiating once with respect to nuclear coordinates.
          Requested convergence is 1.0D-08 RMS, and 1.0D-07 maximum.
          Secondary convergence is 1.0D-12 RMS, and 1.0D-12 maximum.
          NewPWx=T KeepS1=F KeepF1=F KeepIn=T MapXYZ=F SortEE=F KeepMc=T.
        15082 words used for storage of precomputed grid.
 Two-electron integrals replicated using symmetry.
          MDV=   16106127360 using IRadAn=       1.
          Solving linear equations simultaneously, MaxMat=     360.
 FoF2E skips out because all densities are zero.
 CalDSu exits because no D1Ps are significant.
 FoFJK:  IHMeth= 1 ICntrl=       0 DoSepK=T KAlg= 0 I1Cent=           0 FoldK=F
 IRaf=         1 NMat=     144 IRICut=       1 DoRegI=T DoRafI=F ISym2E= 2 IDoP0=3 IntGTp=3.
          There are   147 degrees of freedom in the 1st order CPHF.  IDoFFX=6 NUNeed=     0.
    141 vectors produced by pass  0 Test12= 6.74D-14 1.00D-09 XBig12= 5.54D-01 7.17D-02.
 AX will form   141 AO Fock derivatives at one time.
    141 vectors produced by pass  1 Test12= 6.74D-14 1.00D-09 XBig12= 3.26D-02 3.13D-02.
    141 vectors produced by pass  2 Test12= 6.74D-14 1.00D-09 XBig12= 1.22D-03 3.88D-03.
    141 vectors produced by pass  3 Test12= 6.74D-14 1.00D-09 XBig12= 1.39D-05 4.02D-04.
    141 vectors produced by pass  4 Test12= 6.74D-14 1.00D-09 XBig12= 1.58D-07 3.30D-05.
    141 vectors produced by pass  5 Test12= 6.74D-14 1.00D-09 XBig12= 1.36D-09 3.15D-06.
    141 vectors produced by pass  6 Test12= 6.74D-14 1.00D-09 XBig12= 9.54D-12 2.53D-07.
     92 vectors produced by pass  7 Test12= 6.74D-14 1.00D-09 XBig12= 6.26D-14 1.74D-08.
      1 vectors produced by pass  8 Test12= 6.74D-14 1.00D-09 XBig12= 3.78D-16 1.09D-09.
 InvSVY:  IOpt=1 It=  1 EMax= 1.22D-15
 Solved reduced A of dimension  1080 with   147 vectors.
 End of Minotr F.D. properties file   721 does not exist.
 End of Minotr F.D. properties file   722 does not exist.
 End of Minotr F.D. properties file   788 does not exist.
 Leave Link 1002 at Sat May 17 20:21:15 2025, MaxMem= 16106127360 cpu:          428569.3 elap:           10873.7
 (Enter /cm/shared/apps/Gaussian/g16-C01/g16/l601.exe)
 Copying SCF densities to generalized density rwf, IOpCl= 0 IROHF=0.

 **********************************************************************

            Population analysis using the SCF Density.

 **********************************************************************

 Orbital symmetries:
       Occupied  (A) (A) (A) (A) (A) (A) (A) (A) (A) (A) (A) (A)
                 (A) (A) (A) (A) (A) (A) (A) (A) (A) (A) (A) (A)
                 (A) (A) (A) (A) (A) (A) (A) (A) (A) (A) (A) (A)
                 (A) (A) (A) (A) (A) (A) (A) (A) (A) (A) (A) (A)
                 (A) (A) (A) (A) (A) (A) (A) (A) (A) (A) (A) (A)
                 (A) (A) (A) (A) (A) (A) (A) (A) (A) (A) (A) (A)
                 (A) (A) (A) (A) (A) (A) (A) (A) (A) (A) (A) (A)
                 (A) (A) (A) (A) (A) (A) (A) (A) (A) (A) (A)
       Virtual   (A) (A) (A) (A) (A) (A) (A) (A) (A) (A) (A) (A)
                 (A) (A) (A) (A) (A) (A) (A) (A) (A) (A) (A) (A)
                 (A) (A) (A) (A) (A) (A) (A) (A) (A) (A) (A) (A)
                 (A) (A) (A) (A) (A) (A) (A) (A) (A) (A) (A) (A)
                 (A) (A) (A) (A) (A) (A) (A) (A) (A) (A) (A) (A)
                 (A) (A) (A) (A) (A) (A) (A) (A) (A) (A) (A) (A)
                 (A) (A) (A) (A) (A) (A) (A) (A) (A) (A) (A) (A)
                 (A) (A) (A) (A) (A) (A) (A) (A) (A) (A) (A) (A)
                 (A) (A) (A) (A) (A) (A) (A) (A) (A) (A) (A) (A)
                 (A) (A) (A) (A) (A) (A) (A) (A) (A) (A) (A) (A)
                 (A) (A) (A) (A) (A) (A) (A) (A) (A) (A) (A) (A)
                 (A) (A) (A) (A) (A) (A) (A) (A) (A) (A) (A) (A)
                 (A) (A) (A) (A) (A) (A) (A) (A) (A) (A) (A) (A)
                 (A) (A) (A) (A) (A) (A) (A) (A) (A) (A) (A) (A)
                 (A) (A) (A) (A) (A) (A) (A) (A) (A) (A) (A) (A)
                 (A) (A) (A) (A) (A) (A) (A) (A) (A) (A) (A) (A)
                 (A) (A) (A) (A) (A) (A) (A) (A) (A) (A) (A) (A)
                 (A) (A) (A) (A) (A) (A) (A) (A) (A) (A) (A) (A)
                 (A) (A) (A) (A) (A) (A) (A) (A) (A) (A) (A) (A)
                 (A) (A) (A) (A) (A) (A) (A) (A) (A) (A) (A) (A)
                 (A) (A) (A) (A) (A) (A) (A) (A) (A) (A) (A) (A)
                 (A) (A) (A) (A) (A) (A) (A) (A) (A) (A) (A) (A)
                 (A) (A) (A) (A) (A) (A) (A) (A) (A) (A) (A) (A)
                 (A) (A) (A) (A) (A) (A) (A) (A) (A) (A) (A) (A)
                 (A) (A) (A) (A) (A) (A) (A) (A) (A) (A) (A) (A)
                 (A) (A) (A) (A) (A) (A) (A) (A) (A) (A) (A) (A)
                 (A) (A) (A) (A) (A) (A) (A) (A) (A) (A) (A) (A)
                 (A) (A) (A) (A) (A) (A) (A) (A) (A) (A) (A) (A)
                 (A) (A) (A) (A) (A) (A) (A) (A) (A) (A) (A) (A)
                 (A) (A) (A) (A) (A) (A) (A) (A) (A) (A) (A) (A)
                 (A) (A) (A) (A) (A) (A) (A) (A) (A) (A) (A) (A)
                 (A) (A) (A) (A) (A) (A) (A) (A) (A) (A) (A) (A)
                 (A) (A) (A) (A) (A) (A) (A) (A) (A) (A) (A) (A)
                 (A) (A) (A) (A) (A) (A) (A) (A) (A) (A) (A) (A)
                 (A) (A) (A) (A) (A) (A) (A) (A) (A) (A) (A) (A)
                 (A) (A) (A) (A) (A) (A) (A) (A) (A) (A) (A) (A)
                 (A) (A) (A) (A) (A) (A) (A) (A) (A) (A) (A) (A)
                 (A) (A) (A) (A) (A) (A) (A) (A) (A) (A) (A) (A)
                 (A) (A) (A) (A) (A) (A) (A) (A) (A) (A) (A) (A)
                 (A) (A) (A) (A) (A) (A) (A) (A) (A) (A) (A) (A)
                 (A) (A) (A) (A) (A) (A) (A) (A) (A) (A) (A) (A)
                 (A) (A) (A) (A) (A) (A) (A) (A) (A) (A) (A) (A)
                 (A) (A) (A) (A) (A) (A) (A) (A) (A) (A) (A) (A)
                 (A) (A) (A) (A) (A) (A) (A) (A) (A) (A) (A) (A)
                 (A) (A) (A) (A) (A) (A) (A) (A) (A) (A) (A) (A)
                 (A) (A) (A) (A) (A) (A) (A) (A) (A) (A) (A) (A)
                 (A) (A) (A) (A) (A) (A) (A) (A) (A) (A) (A) (A)
                 (A) (A) (A) (A) (A) (A) (A) (A) (A) (A) (A) (A)
                 (A) (A) (A) (A) (A) (A) (A) (A) (A) (A) (A) (A)
                 (A) (A) (A) (A) (A) (A) (A) (A) (A) (A) (A) (A)
                 (A) (A) (A) (A) (A) (A) (A) (A) (A) (A) (A) (A)
                 (A) (A) (A) (A) (A) (A) (A) (A) (A) (A) (A) (A)
                 (A) (A) (A) (A) (A) (A) (A) (A) (A) (A) (A) (A)
                 (A) (A) (A) (A) (A) (A) (A) (A) (A) (A) (A) (A)
                 (A) (A) (A) (A) (A) (A) (A) (A) (A) (A) (A) (A)
                 (A) (A) (A) (A) (A) (A) (A) (A) (A) (A) (A) (A)
                 (A) (A) (A) (A) (A) (A) (A) (A) (A) (A) (A) (A)
                 (A) (A) (A) (A) (A) (A) (A) (A) (A) (A) (A) (A)
                 (A) (A) (A) (A) (A) (A) (A) (A) (A) (A) (A) (A)
                 (A)
 The electronic state is 1-A.
 Alpha  occ. eigenvalues --  -24.81896 -19.30716 -14.44272 -14.41257 -10.41255
 Alpha  occ. eigenvalues --  -10.39163 -10.35391 -10.33342 -10.32042 -10.31009
 Alpha  occ. eigenvalues --  -10.30167 -10.29982 -10.29949 -10.29923 -10.29796
 Alpha  occ. eigenvalues --  -10.29687 -10.29685 -10.29646 -10.29037 -10.29023
 Alpha  occ. eigenvalues --  -10.28972 -10.28967 -10.28816 -10.28797 -10.28389
 Alpha  occ. eigenvalues --  -10.28309 -10.27916  -1.33616  -1.17391  -1.06469
 Alpha  occ. eigenvalues --   -1.01661  -0.97151  -0.96529  -0.94997  -0.90010
 Alpha  occ. eigenvalues --   -0.88864  -0.86217  -0.85279  -0.84445  -0.84292
 Alpha  occ. eigenvalues --   -0.82518  -0.81839  -0.77070  -0.75160  -0.71235
 Alpha  occ. eigenvalues --   -0.70704  -0.70472  -0.70001  -0.67469  -0.66937
 Alpha  occ. eigenvalues --   -0.66545  -0.65239  -0.63543  -0.61706  -0.60692
 Alpha  occ. eigenvalues --   -0.58807  -0.57996  -0.56892  -0.56149  -0.55850
 Alpha  occ. eigenvalues --   -0.54749  -0.54284  -0.53562  -0.53491  -0.51766
 Alpha  occ. eigenvalues --   -0.51627  -0.51238  -0.50424  -0.50236  -0.50034
 Alpha  occ. eigenvalues --   -0.49945  -0.49154  -0.48777  -0.47815  -0.47637
 Alpha  occ. eigenvalues --   -0.46888  -0.46240  -0.45351  -0.44324  -0.44071
 Alpha  occ. eigenvalues --   -0.43827  -0.43150  -0.42710  -0.42498  -0.41365
 Alpha  occ. eigenvalues --   -0.40487  -0.38207  -0.37015  -0.35190  -0.33812
 Alpha  occ. eigenvalues --   -0.33725  -0.33186  -0.31748  -0.30694  -0.27182
 Alpha virt. eigenvalues --    0.01842   0.03140   0.03425   0.03628   0.03708
 Alpha virt. eigenvalues --    0.03884   0.04528   0.04612   0.04784   0.04898
 Alpha virt. eigenvalues --    0.05077   0.05361   0.05425   0.05792   0.05974
 Alpha virt. eigenvalues --    0.06026   0.06339   0.06639   0.06763   0.06882
 Alpha virt. eigenvalues --    0.07302   0.07454   0.08119   0.08320   0.08558
 Alpha virt. eigenvalues --    0.08678   0.08853   0.09306   0.09572   0.09975
 Alpha virt. eigenvalues --    0.10372   0.10647   0.10763   0.10887   0.10970
 Alpha virt. eigenvalues --    0.11156   0.11412   0.11701   0.11939   0.12050
 Alpha virt. eigenvalues --    0.12450   0.12513   0.12553   0.12705   0.12978
 Alpha virt. eigenvalues --    0.13139   0.13268   0.13469   0.13619   0.13937
 Alpha virt. eigenvalues --    0.13954   0.14114   0.14346   0.14408   0.14565
 Alpha virt. eigenvalues --    0.14861   0.15067   0.15150   0.15251   0.15654
 Alpha virt. eigenvalues --    0.15883   0.16122   0.16316   0.16393   0.17057
 Alpha virt. eigenvalues --    0.17141   0.17213   0.17494   0.17726   0.17793
 Alpha virt. eigenvalues --    0.17960   0.18172   0.18389   0.18492   0.18796
 Alpha virt. eigenvalues --    0.19041   0.19421   0.19598   0.19739   0.20226
 Alpha virt. eigenvalues --    0.20424   0.20702   0.20854   0.21057   0.21098
 Alpha virt. eigenvalues --    0.21462   0.21909   0.21914   0.22175   0.22458
 Alpha virt. eigenvalues --    0.22628   0.22742   0.22959   0.23014   0.23411
 Alpha virt. eigenvalues --    0.23556   0.23790   0.24123   0.24238   0.24291
 Alpha virt. eigenvalues --    0.24546   0.24815   0.25305   0.25434   0.25629
 Alpha virt. eigenvalues --    0.25763   0.25839   0.25982   0.26177   0.26221
 Alpha virt. eigenvalues --    0.26478   0.26608   0.26767   0.26890   0.27031
 Alpha virt. eigenvalues --    0.27206   0.27331   0.27563   0.27644   0.28032
 Alpha virt. eigenvalues --    0.28080   0.28256   0.28447   0.28639   0.28721
 Alpha virt. eigenvalues --    0.28811   0.29078   0.29220   0.29290   0.29364
 Alpha virt. eigenvalues --    0.29682   0.29914   0.30146   0.30298   0.30518
 Alpha virt. eigenvalues --    0.30682   0.31001   0.31223   0.31324   0.31606
 Alpha virt. eigenvalues --    0.31630   0.31748   0.32116   0.32336   0.32417
 Alpha virt. eigenvalues --    0.32571   0.32961   0.32997   0.33178   0.33260
 Alpha virt. eigenvalues --    0.33858   0.34031   0.34326   0.34439   0.34626
 Alpha virt. eigenvalues --    0.34858   0.34898   0.35278   0.35446   0.35683
 Alpha virt. eigenvalues --    0.35819   0.36039   0.36063   0.36253   0.36432
 Alpha virt. eigenvalues --    0.36629   0.37097   0.37238   0.37368   0.37656
 Alpha virt. eigenvalues --    0.37761   0.37974   0.38182   0.38473   0.38587
 Alpha virt. eigenvalues --    0.38660   0.38800   0.39197   0.39564   0.39695
 Alpha virt. eigenvalues --    0.39910   0.40037   0.40423   0.40655   0.40748
 Alpha virt. eigenvalues --    0.40804   0.41112   0.41477   0.41647   0.41752
 Alpha virt. eigenvalues --    0.41973   0.42105   0.42244   0.42370   0.42733
 Alpha virt. eigenvalues --    0.43182   0.43343   0.43743   0.43966   0.44116
 Alpha virt. eigenvalues --    0.44259   0.44358   0.44619   0.44803   0.44878
 Alpha virt. eigenvalues --    0.44998   0.45359   0.45662   0.45779   0.45970
 Alpha virt. eigenvalues --    0.46249   0.46447   0.46579   0.46876   0.46958
 Alpha virt. eigenvalues --    0.47142   0.47458   0.47740   0.47842   0.47900
 Alpha virt. eigenvalues --    0.48150   0.48553   0.48770   0.48946   0.49127
 Alpha virt. eigenvalues --    0.49220   0.49426   0.49668   0.49767   0.49986
 Alpha virt. eigenvalues --    0.50216   0.50519   0.50733   0.50932   0.51054
 Alpha virt. eigenvalues --    0.51475   0.51609   0.51703   0.51916   0.52290
 Alpha virt. eigenvalues --    0.52480   0.52564   0.52879   0.53048   0.53304
 Alpha virt. eigenvalues --    0.53403   0.53475   0.53680   0.54075   0.54333
 Alpha virt. eigenvalues --    0.54620   0.54791   0.54985   0.55277   0.55381
 Alpha virt. eigenvalues --    0.55536   0.55720   0.55878   0.56047   0.56123
 Alpha virt. eigenvalues --    0.56260   0.56436   0.56805   0.57014   0.57497
 Alpha virt. eigenvalues --    0.57743   0.58016   0.58144   0.58420   0.58634
 Alpha virt. eigenvalues --    0.58921   0.59206   0.59634   0.59942   0.60328
 Alpha virt. eigenvalues --    0.60512   0.60572   0.60703   0.61228   0.61620
 Alpha virt. eigenvalues --    0.61676   0.62238   0.62405   0.62700   0.62826
 Alpha virt. eigenvalues --    0.63318   0.63468   0.63582   0.63801   0.64101
 Alpha virt. eigenvalues --    0.64631   0.64761   0.65312   0.65386   0.65894
 Alpha virt. eigenvalues --    0.66019   0.66220   0.66540   0.67032   0.67615
 Alpha virt. eigenvalues --    0.67959   0.68204   0.68332   0.68586   0.68940
 Alpha virt. eigenvalues --    0.69212   0.69302   0.69637   0.70073   0.70269
 Alpha virt. eigenvalues --    0.70731   0.70985   0.71199   0.71585   0.71779
 Alpha virt. eigenvalues --    0.72019   0.72262   0.72828   0.73339   0.73494
 Alpha virt. eigenvalues --    0.73977   0.74503   0.74623   0.74932   0.75399
 Alpha virt. eigenvalues --    0.75532   0.76024   0.76162   0.76600   0.76744
 Alpha virt. eigenvalues --    0.77273   0.77489   0.77747   0.78366   0.78935
 Alpha virt. eigenvalues --    0.79049   0.79686   0.80087   0.80306   0.81080
 Alpha virt. eigenvalues --    0.81199   0.81496   0.82028   0.82198   0.82756
 Alpha virt. eigenvalues --    0.83182   0.83665   0.84178   0.84646   0.84878
 Alpha virt. eigenvalues --    0.85190   0.85391   0.85998   0.86397   0.86783
 Alpha virt. eigenvalues --    0.87210   0.87695   0.88558   0.88710   0.89617
 Alpha virt. eigenvalues --    0.89944   0.90720   0.90819   0.91651   0.91829
 Alpha virt. eigenvalues --    0.92658   0.93351   0.93772   0.93958   0.94755
 Alpha virt. eigenvalues --    0.95814   0.95993   0.96462   0.97579   0.97884
 Alpha virt. eigenvalues --    0.97994   0.98560   0.99183   0.99334   1.00502
 Alpha virt. eigenvalues --    1.00584   1.00959   1.01674   1.01881   1.02132
 Alpha virt. eigenvalues --    1.02173   1.03239   1.03560   1.04283   1.04484
 Alpha virt. eigenvalues --    1.04835   1.04997   1.05326   1.06251   1.06591
 Alpha virt. eigenvalues --    1.07432   1.07824   1.08018   1.08603   1.08745
 Alpha virt. eigenvalues --    1.09058   1.09510   1.10140   1.10257   1.10832
 Alpha virt. eigenvalues --    1.11510   1.12079   1.12196   1.12877   1.12900
 Alpha virt. eigenvalues --    1.13371   1.13904   1.14216   1.14706   1.15034
 Alpha virt. eigenvalues --    1.15738   1.15992   1.16558   1.16778   1.17839
 Alpha virt. eigenvalues --    1.18421   1.18827   1.19150   1.19706   1.20104
 Alpha virt. eigenvalues --    1.20662   1.21209   1.21713   1.22516   1.23416
 Alpha virt. eigenvalues --    1.23575   1.24031   1.24224   1.25110   1.25533
 Alpha virt. eigenvalues --    1.26496   1.27001   1.27393   1.28366   1.28710
 Alpha virt. eigenvalues --    1.29716   1.29981   1.31059   1.32330   1.33094
 Alpha virt. eigenvalues --    1.34548   1.34650   1.35680   1.36144   1.37226
 Alpha virt. eigenvalues --    1.38408   1.39127   1.39444   1.40334   1.41475
 Alpha virt. eigenvalues --    1.43091   1.43551   1.43970   1.44670   1.45953
 Alpha virt. eigenvalues --    1.48688   1.49675   1.50885   1.52369   1.55757
 Alpha virt. eigenvalues --    1.56828   1.57909   1.59148   1.59979   1.60175
 Alpha virt. eigenvalues --    1.61642   1.62214   1.63056   1.63937   1.64746
 Alpha virt. eigenvalues --    1.65446   1.65932   1.66179   1.66839   1.67312
 Alpha virt. eigenvalues --    1.68179   1.68248   1.68952   1.69963   1.70537
 Alpha virt. eigenvalues --    1.71252   1.71558   1.72543   1.73014   1.73992
 Alpha virt. eigenvalues --    1.75007   1.75277   1.76091   1.76210   1.77256
 Alpha virt. eigenvalues --    1.78127   1.78256   1.79247   1.79741   1.81066
 Alpha virt. eigenvalues --    1.81238   1.81822   1.82486   1.83070   1.83599
 Alpha virt. eigenvalues --    1.84056   1.85557   1.86128   1.87285   1.87874
 Alpha virt. eigenvalues --    1.88980   1.90161   1.90819   1.91860   1.92526
 Alpha virt. eigenvalues --    1.93470   1.93982   1.94852   1.95627   1.96003
 Alpha virt. eigenvalues --    1.96765   1.98125   1.98360   1.98862   1.99731
 Alpha virt. eigenvalues --    2.00729   2.01554   2.01722   2.02070   2.02326
 Alpha virt. eigenvalues --    2.02698   2.03087   2.03574   2.04142   2.04235
 Alpha virt. eigenvalues --    2.05072   2.05579   2.06274   2.06609   2.06771
 Alpha virt. eigenvalues --    2.07028   2.07774   2.08377   2.08893   2.09900
 Alpha virt. eigenvalues --    2.10528   2.10852   2.10928   2.12654   2.13125
 Alpha virt. eigenvalues --    2.13894   2.14944   2.16157   2.17234   2.17787
 Alpha virt. eigenvalues --    2.18808   2.19289   2.20044   2.20797   2.21490
 Alpha virt. eigenvalues --    2.22473   2.23367   2.24302   2.24840   2.25783
 Alpha virt. eigenvalues --    2.26257   2.28315   2.28555   2.29471   2.30263
 Alpha virt. eigenvalues --    2.30817   2.31601   2.32653   2.34258   2.34559
 Alpha virt. eigenvalues --    2.35543   2.36938   2.37704   2.38475   2.39321
 Alpha virt. eigenvalues --    2.39858   2.40131   2.40412   2.41056   2.41138
 Alpha virt. eigenvalues --    2.41220   2.42261   2.42666   2.44162   2.44302
 Alpha virt. eigenvalues --    2.45118   2.45367   2.45748   2.46313   2.47326
 Alpha virt. eigenvalues --    2.47743   2.47801   2.49062   2.49636   2.50388
 Alpha virt. eigenvalues --    2.51458   2.52681   2.53027   2.53562   2.54181
 Alpha virt. eigenvalues --    2.55334   2.56156   2.57558   2.58449   2.59396
 Alpha virt. eigenvalues --    2.60548   2.60711   2.61456   2.62344   2.63145
 Alpha virt. eigenvalues --    2.64012   2.64744   2.64886   2.65999   2.66538
 Alpha virt. eigenvalues --    2.67920   2.68011   2.69512   2.70423   2.71584
 Alpha virt. eigenvalues --    2.72465   2.72592   2.73136   2.73356   2.74360
 Alpha virt. eigenvalues --    2.74824   2.75167   2.76008   2.76378   2.78020
 Alpha virt. eigenvalues --    2.78549   2.78774   2.79404   2.79634   2.80240
 Alpha virt. eigenvalues --    2.82024   2.83143   2.84250   2.85206   2.86611
 Alpha virt. eigenvalues --    2.87421   2.88489   2.89367   2.90059   2.91600
 Alpha virt. eigenvalues --    2.92495   2.95109   2.96659   2.97286   2.97777
 Alpha virt. eigenvalues --    2.98592   3.00264   3.00957   3.02373   3.03536
 Alpha virt. eigenvalues --    3.04674   3.06972   3.07879   3.11015   3.11715
 Alpha virt. eigenvalues --    3.13416   3.13479   3.15023   3.15419   3.17683
 Alpha virt. eigenvalues --    3.17995   3.21114   3.21916   3.23209   3.23797
 Alpha virt. eigenvalues --    3.24411   3.25110   3.26271   3.26994   3.28518
 Alpha virt. eigenvalues --    3.29431   3.31776   3.32987   3.34230   3.35539
 Alpha virt. eigenvalues --    3.36792   3.37998   3.39043   3.40920   3.42230
 Alpha virt. eigenvalues --    3.42543   3.42689   3.43582   3.44996   3.47934
 Alpha virt. eigenvalues --    3.48402   3.49079   3.52622   3.52816   3.55906
 Alpha virt. eigenvalues --    3.55996   3.58592   3.60361   3.72600   3.84051
 Alpha virt. eigenvalues --    3.87651   3.91071   3.95075   4.01669
          Condensed to atoms (all electrons):
               1          2          3          4          5          6
     1  C   46.010689  -1.803113  -3.766504  -0.067870  -0.639610  -4.312182
     2  O   -1.803113  11.790211  -0.042896  -0.112632   0.001466  -0.005218
     3  C   -3.766504  -0.042896  23.861490   0.151624  -2.552422  -2.525539
     4  H   -0.067870  -0.112632   0.151624   2.145040  -0.914871  -0.172162
     5  F   -0.639610   0.001466  -2.552422  -0.914871  12.629815   0.205889
     6  C   -4.312182  -0.005218  -2.525539  -0.172162   0.205889  40.433088
     7  C    1.054170   0.127323  -1.352346  -0.102771   0.117992  -0.989734
     8  N   -0.644125   0.152344  -0.581215   0.203697   0.177965  -8.606803
     9  C   -4.408579  -0.306295  -2.757263  -0.128843   0.186056  -3.048456
    10  C   -0.178730   0.103508   0.321430  -0.053330  -0.014787  -0.108200
    11  C   -1.615804  -0.315401   0.410392  -0.043103  -0.034272  -1.584255
    12  C   -0.137905   0.018069  -0.701879   0.038868   0.028391  -0.790210
    13  C   -0.117287   0.012383  -0.353806   0.049031   0.006109  -1.225054
    14  C    1.730917   0.345089   0.408239   0.143864  -0.089100   0.062919
    15  H   -0.099516   0.005616  -0.049748   0.005507  -0.002206   0.212295
    16  H    0.013786  -0.000112   0.007260   0.001525  -0.000132  -0.034953
    17  H   -0.003294   0.008993  -0.057742  -0.002364   0.002771  -0.041155
    18  H    0.013364  -0.002657  -0.012750   0.000275  -0.000108   0.017719
    19  N   -5.135859   0.431474  -2.048621  -0.370845   0.357023   0.316321
    20  H   -1.114383  -0.196978  -0.239829  -0.002285   0.008391   0.237097
    21  H    0.173624   0.006396   0.153228  -0.036719   0.009169   0.109286
    22  C   -2.551658   0.063891  -1.365032   0.177174  -0.235453  -5.746057
    23  C   -0.051130   0.004492  -0.083982  -0.050435  -0.010349  -0.358618
    24  C    0.086858   0.001266  -0.118878  -0.150028   0.054709  -0.646893
    25  C    0.266441  -0.026146   0.276570  -0.134012   0.048483  -0.899446
    26  C    0.011663   0.000504   0.143729   0.061927  -0.004078   0.558785
    27  C    0.212028  -0.003715   0.436886   0.018007   0.034546  -0.130961
    28  H    0.100658  -0.005144  -0.118879  -0.032835   0.014163  -0.315444
    29  H    0.109487   0.000529   0.003830   0.000279  -0.002857  -0.037056
    30  H   -0.024249   0.000081   0.038285  -0.000250   0.000174   0.026618
    31  H   -0.008467   0.000123   0.012700  -0.000344   0.002039   0.058366
    32  C    0.010503  -0.000118  -0.060241   0.000900  -0.010127  -0.376762
    33  C  -11.631874  -0.994700  -1.606092   0.052885   0.369464  -3.056385
    34  C   -0.537758  -0.043091  -0.107167  -0.002984  -0.024671  -0.076510
    35  C   -1.653615   0.088563  -0.057212  -0.027330   0.073812   0.868614
    36  C   -2.968233  -0.120809  -0.964611   0.000328   0.115722  -1.344794
    37  C   -0.731927   0.009744  -0.157589   0.001341   0.042490  -0.005910
    38  C    0.772285   0.104934   0.321454  -0.028360   0.043303  -0.425467
    39  H   -0.957350  -0.017762   0.093402   0.026381   0.049636   0.059592
    40  H   -1.126231  -0.017373  -0.163932   0.004975   0.012247  -0.049695
    41  H    0.135752  -0.000908   0.012748  -0.001998   0.002521   0.019982
    42  H    0.084966   0.010618  -0.017604  -0.003966   0.006305  -0.030266
    43  H   -0.129214  -0.002631  -0.005138  -0.000232  -0.001394  -0.011781
    44  H    0.001598  -0.000006  -0.000617   0.000629  -0.000388  -0.019194
    45  H    0.000238   0.000002  -0.006263  -0.000171  -0.000456  -0.027955
    46  H    0.001673   0.000030   0.001564  -0.001718  -0.000756  -0.023111
    47  H   -1.026753   0.056600  -0.501488   0.012597   0.123479  -1.215824
    48  H   -0.402541   0.127830   0.315164  -0.001695  -0.013963  -0.001366
               7          8          9         10         11         12
     1  C    1.054170  -0.644125  -4.408579  -0.178730  -1.615804  -0.137905
     2  O    0.127323   0.152344  -0.306295   0.103508  -0.315401   0.018069
     3  C   -1.352346  -0.581215  -2.757263   0.321430   0.410392  -0.701879
     4  H   -0.102771   0.203697  -0.128843  -0.053330  -0.043103   0.038868
     5  F    0.117992   0.177965   0.186056  -0.014787  -0.034272   0.028391
     6  C   -0.989734  -8.606803  -3.048456  -0.108200  -1.584255  -0.790210
     7  C   20.776445  -2.362052  -2.460553  -0.019756  -1.024409  -0.040595
     8  N   -2.362052  19.257816  -2.994820  -0.593345  -0.424514   0.520502
     9  C   -2.460553  -2.994820  26.423101   0.113849  -2.551624  -1.374882
    10  C   -0.019756  -0.593345   0.113849   8.333381  -0.876016   0.719592
    11  C   -1.024409  -0.424514  -2.551624  -0.876016  29.479382  -3.233386
    12  C   -0.040595   0.520502  -1.374882   0.719592  -3.233386  11.364604
    13  C   -0.137815   0.437415   0.817687  -0.473905   0.426988  -1.480591
    14  C    0.522839   0.560727  -3.480320  -1.048245  -1.061696  -1.158764
    15  H    0.084382  -0.291810  -0.219187   0.096978  -0.522566   0.551696
    16  H   -0.006342   0.015340  -0.045479  -0.150385   0.252893  -0.215385
    17  H    0.032319   0.110081  -0.229898  -0.221657   0.085975   0.025802
    18  H   -0.001111  -0.055940   0.136764   0.337314  -0.168508   0.056253
    19  N    1.345922   0.138335  -0.922622   0.642220  -8.938727   1.763320
    20  H   -0.216845  -0.098943   0.350002  -0.067072   1.191108  -0.108279
    21  H    1.114100  -0.296094  -0.507463  -0.004625  -0.039471  -0.017688
    22  C   -4.988436   2.722103   1.472137   0.038681  -0.117694   0.330567
    23  C   -1.607222  -0.002085  -0.030334  -0.000575  -0.033287   0.010476
    24  C   -1.951005  -0.336056  -0.319978  -0.001881  -0.170627  -0.122650
    25  C   -0.981746  -0.201393  -0.313435  -0.003389   0.061948  -0.081947
    26  C    0.728929   0.020028   0.001914   0.000920   0.042636   0.016785
    27  C    0.266447   0.245968  -0.203932  -0.013499   0.103832   0.000524
    28  H   -0.231797  -0.096930   0.044140  -0.002698  -0.010750  -0.129462
    29  H   -0.334383  -0.009554  -0.074921   0.000871   0.016565  -0.007734
    30  H   -0.042594   0.002045   0.010315  -0.000122  -0.003124   0.001236
    31  H   -0.013498  -0.009128   0.005675   0.002342   0.002849   0.011599
    32  C   -0.016033   0.043330   0.002784   0.000542  -0.003654   0.001005
    33  C   -0.414452   1.086121   1.011152  -0.161617  -3.670125   0.806166
    34  C    0.073027   0.003334   0.228422  -0.011849  -0.245857   0.032903
    35  C    0.124424  -0.277389   0.051072   0.029905  -0.790427   0.006424
    36  C   -0.151757   0.818715   1.156120  -0.193657  -0.078340   0.036222
    37  C   -0.197470   0.158622   0.176010  -0.017336   0.381261   0.015826
    38  C    0.147580   0.060163  -0.219465   0.015547   0.263129  -0.025461
    39  H   -0.054263   0.011522   0.094234  -0.006793  -0.107201   0.018897
    40  H   -0.098808   0.021272   0.376394   0.000865   0.214741   0.063923
    41  H   -0.000461  -0.006651  -0.027637   0.001143   0.019308  -0.003074
    42  H    0.002813   0.005916  -0.011669   0.000496   0.020944  -0.001263
    43  H    0.016099   0.001093   0.018242  -0.000585  -0.030984   0.002292
    44  H    0.010179   0.002656  -0.002092   0.000065   0.000531   0.000087
    45  H   -0.003082   0.002200   0.001677   0.000012  -0.000583  -0.000147
    46  H    0.000124   0.002390  -0.002170  -0.000109  -0.000172  -0.000508
    47  H   -1.197152   0.223400  -0.062835  -0.012624   0.111958  -0.047586
    48  H    0.036672  -0.018959   0.013476   0.016750  -0.155893   0.006787
              13         14         15         16         17         18
     1  C   -0.117287   1.730917  -0.099516   0.013786  -0.003294   0.013364
     2  O    0.012383   0.345089   0.005616  -0.000112   0.008993  -0.002657
     3  C   -0.353806   0.408239  -0.049748   0.007260  -0.057742  -0.012750
     4  H    0.049031   0.143864   0.005507   0.001525  -0.002364   0.000275
     5  F    0.006109  -0.089100  -0.002206  -0.000132   0.002771  -0.000108
     6  C   -1.225054   0.062919   0.212295  -0.034953  -0.041155   0.017719
     7  C   -0.137815   0.522839   0.084382  -0.006342   0.032319  -0.001111
     8  N    0.437415   0.560727  -0.291810   0.015340   0.110081  -0.055940
     9  C    0.817687  -3.480320  -0.219187  -0.045479  -0.229898   0.136764
    10  C   -0.473905  -1.048245   0.096978  -0.150385  -0.221657   0.337314
    11  C    0.426988  -1.061696  -0.522566   0.252893   0.085975  -0.168508
    12  C   -1.480591  -1.158764   0.551696  -0.215385   0.025802   0.056253
    13  C    8.370366   0.697827  -0.242894   0.357168   0.137115  -0.187577
    14  C    0.697827  11.363380   0.102848   0.074507   0.369238   0.002154
    15  H   -0.242894   0.102848   0.791072  -0.152714  -0.004899   0.022746
    16  H    0.357168   0.074507  -0.152714   0.599369   0.019309  -0.081814
    17  H    0.137115   0.369238  -0.004899   0.019309   0.689390  -0.124914
    18  H   -0.187577   0.002154   0.022746  -0.081814  -0.124914   0.583485
    19  N   -0.802164  -0.917906   0.194733  -0.083509  -0.420005   0.063909
    20  H    0.042605  -0.362775  -0.012642   0.005886  -0.057364  -0.006013
    21  H   -0.034003   0.054537   0.020269  -0.001272   0.000208  -0.000111
    22  C    0.171594  -0.311352  -0.068445   0.001400  -0.004157   0.001887
    23  C    0.004135  -0.004144  -0.016425   0.000880   0.000296  -0.000059
    24  C   -0.021696   0.029476  -0.037867  -0.004016  -0.000179   0.000028
    25  C   -0.020181   0.043583  -0.015548   0.001258   0.001110  -0.000173
    26  C    0.004884  -0.004229   0.007920  -0.000521  -0.000210   0.000024
    27  C   -0.006560   0.012713  -0.010254   0.003581   0.001151  -0.000711
    28  H    0.016100  -0.030027  -0.070012   0.004491  -0.002079   0.000093
    29  H   -0.003973   0.007734   0.000861  -0.000032   0.000402   0.000002
    30  H    0.000714  -0.000448  -0.000408   0.000010   0.000008  -0.000007
    31  H    0.002435  -0.000067   0.004112  -0.000611   0.000121   0.000046
    32  C   -0.000713  -0.001296   0.001494  -0.000127  -0.000162   0.000035
    33  C   -0.081688  -0.891842   0.039531  -0.008653  -0.079630   0.010769
    34  C    0.004902  -0.043091  -0.000302  -0.000162  -0.000731   0.000206
    35  C   -0.023827   0.138955   0.006274  -0.001270   0.018543   0.000052
    36  C    0.067590  -0.352561  -0.013089   0.002382   0.027155  -0.002895
    37  C    0.018442  -0.148594  -0.008476   0.000419  -0.001601   0.000679
    38  C   -0.001634   0.047647  -0.000243   0.000126  -0.001789  -0.000156
    39  H   -0.000569  -0.031585   0.000806  -0.000171   0.000444   0.000143
    40  H   -0.012753  -0.167968   0.002142  -0.002008  -0.009055   0.003234
    41  H   -0.000837   0.003702  -0.000290  -0.000017   0.000243  -0.000073
    42  H   -0.000142   0.000865  -0.000048  -0.000003  -0.000278   0.000010
    43  H    0.000141  -0.002332   0.000083  -0.000013  -0.000074   0.000015
    44  H   -0.000202  -0.000105   0.000285  -0.000019  -0.000016   0.000004
    45  H   -0.000041  -0.000039  -0.000090   0.000019  -0.000007   0.000002
    46  H    0.000060   0.000044  -0.000193   0.000019   0.000005  -0.000009
    47  H    0.033013  -0.011115  -0.032677   0.002784   0.007420  -0.000832
    48  H   -0.002100   0.001018  -0.000502  -0.000191   0.005677  -0.000153
              19         20         21         22         23         24
     1  C   -5.135859  -1.114383   0.173624  -2.551658  -0.051130   0.086858
     2  O    0.431474  -0.196978   0.006396   0.063891   0.004492   0.001266
     3  C   -2.048621  -0.239829   0.153228  -1.365032  -0.083982  -0.118878
     4  H   -0.370845  -0.002285  -0.036719   0.177174  -0.050435  -0.150028
     5  F    0.357023   0.008391   0.009169  -0.235453  -0.010349   0.054709
     6  C    0.316321   0.237097   0.109286  -5.746057  -0.358618  -0.646893
     7  C    1.345922  -0.216845   1.114100  -4.988436  -1.607222  -1.951005
     8  N    0.138335  -0.098943  -0.296094   2.722103  -0.002085  -0.336056
     9  C   -0.922622   0.350002  -0.507463   1.472137  -0.030334  -0.319978
    10  C    0.642220  -0.067072  -0.004625   0.038681  -0.000575  -0.001881
    11  C   -8.938727   1.191108  -0.039471  -0.117694  -0.033287  -0.170627
    12  C    1.763320  -0.108279  -0.017688   0.330567   0.010476  -0.122650
    13  C   -0.802164   0.042605  -0.034003   0.171594   0.004135  -0.021696
    14  C   -0.917906  -0.362775   0.054537  -0.311352  -0.004144   0.029476
    15  H    0.194733  -0.012642   0.020269  -0.068445  -0.016425  -0.037867
    16  H   -0.083509   0.005886  -0.001272   0.001400   0.000880  -0.004016
    17  H   -0.420005  -0.057364   0.000208  -0.004157   0.000296  -0.000179
    18  H    0.063909  -0.006013  -0.000111   0.001887  -0.000059   0.000028
    19  N   23.191206  -0.383063   0.096173   0.070702   0.010745  -0.016591
    20  H   -0.383063   1.150924  -0.013790   0.017422  -0.006299  -0.018543
    21  H    0.096173  -0.013790   1.142599   0.078382  -0.076157  -0.323303
    22  C    0.070702   0.017422   0.078382  25.412094  -4.523497  -5.183736
    23  C    0.010745  -0.006299  -0.076157  -4.523497  16.297056   2.945717
    24  C   -0.016591  -0.018543  -0.323303  -5.183736   2.945717  16.741636
    25  C    0.008757  -0.004069  -0.063255  -5.569166   3.660348   1.149193
    26  C   -0.002986   0.003958   0.014194   3.151806  -3.957063  -1.217819
    27  C   -0.036170   0.004698   0.113594   2.365806  -2.665665  -5.035658
    28  H   -0.035546   0.001826  -0.078765  -0.402486   0.251465   1.052891
    29  H   -0.009156  -0.006096   0.005146  -0.149523   0.159148   0.086422
    30  H    0.001665  -0.000077  -0.004842   0.015711  -0.225060   0.032473
    31  H    0.001235  -0.000208   0.018867   0.110961  -0.166506  -0.516515
    32  C   -0.002121   0.000864  -0.001857  -0.230394  -1.699277  -0.113056
    33  C   -0.162728   0.371591  -0.146021   0.619148   0.073683   0.429124
    34  C    0.030613   0.005170  -0.010897   0.037215  -0.002782  -0.022622
    35  C    0.396616  -0.030052   0.046253  -0.115864  -0.032191  -0.177297
    36  C    0.065731   0.161178   0.021786   0.254344  -0.030192  -0.244943
    37  C    0.125493   0.014786  -0.072965   0.161185   0.008629   0.058520
    38  C   -0.058654  -0.070060  -0.008805  -0.150248  -0.002428   0.050391
    39  H    0.042768   0.036917  -0.001810  -0.002875  -0.006233  -0.025003
    40  H   -0.141329   0.026966  -0.002154   0.041038  -0.003995  -0.033398
    41  H    0.003064   0.001991  -0.005466  -0.009445   0.000572   0.007087
    42  H    0.017803   0.002029  -0.001718  -0.005542  -0.000293   0.001434
    43  H   -0.002494  -0.001233   0.002515   0.009194  -0.000063  -0.002084
    44  H   -0.000274   0.000074   0.001509   0.075447  -0.049587  -0.014336
    45  H   -0.000013   0.000051  -0.002148  -0.040583  -0.175508   0.009788
    46  H   -0.000250  -0.000063  -0.000253  -0.004041  -0.087209   0.001583
    47  H    0.155345  -0.023114  -0.604678   1.053681   0.150117   0.373543
    48  H   -0.108280  -0.015452   0.005949  -0.011840   0.006304   0.023050
              25         26         27         28         29         30
     1  C    0.266441   0.011663   0.212028   0.100658   0.109487  -0.024249
     2  O   -0.026146   0.000504  -0.003715  -0.005144   0.000529   0.000081
     3  C    0.276570   0.143729   0.436886  -0.118879   0.003830   0.038285
     4  H   -0.134012   0.061927   0.018007  -0.032835   0.000279  -0.000250
     5  F    0.048483  -0.004078   0.034546   0.014163  -0.002857   0.000174
     6  C   -0.899446   0.558785  -0.130961  -0.315444  -0.037056   0.026618
     7  C   -0.981746   0.728929   0.266447  -0.231797  -0.334383  -0.042594
     8  N   -0.201393   0.020028   0.245968  -0.096930  -0.009554   0.002045
     9  C   -0.313435   0.001914  -0.203932   0.044140  -0.074921   0.010315
    10  C   -0.003389   0.000920  -0.013499  -0.002698   0.000871  -0.000122
    11  C    0.061948   0.042636   0.103832  -0.010750   0.016565  -0.003124
    12  C   -0.081947   0.016785   0.000524  -0.129462  -0.007734   0.001236
    13  C   -0.020181   0.004884  -0.006560   0.016100  -0.003973   0.000714
    14  C    0.043583  -0.004229   0.012713  -0.030027   0.007734  -0.000448
    15  H   -0.015548   0.007920  -0.010254  -0.070012   0.000861  -0.000408
    16  H    0.001258  -0.000521   0.003581   0.004491  -0.000032   0.000010
    17  H    0.001110  -0.000210   0.001151  -0.002079   0.000402   0.000008
    18  H   -0.000173   0.000024  -0.000711   0.000093   0.000002  -0.000007
    19  N    0.008757  -0.002986  -0.036170  -0.035546  -0.009156   0.001665
    20  H   -0.004069   0.003958   0.004698   0.001826  -0.006096  -0.000077
    21  H   -0.063255   0.014194   0.113594  -0.078765   0.005146  -0.004842
    22  C   -5.569166   3.151806   2.365806  -0.402486  -0.149523   0.015711
    23  C    3.660348  -3.957063  -2.665665   0.251465   0.159148  -0.225060
    24  C    1.149193  -1.217819  -5.035658   1.052891   0.086422   0.032473
    25  C   15.271147  -5.852740  -0.788102   0.179685   0.556622  -0.266291
    26  C   -5.852740  12.190032   1.125110  -0.086343  -0.382431   0.560240
    27  C   -0.788102   1.125110  10.690586  -0.574752  -0.055996   0.031772
    28  H    0.179685  -0.086343  -0.574752   1.136390  -0.000779   0.006802
    29  H    0.556622  -0.382431  -0.055996  -0.000779   0.965273  -0.134188
    30  H   -0.266291   0.560240   0.031772   0.006802  -0.134188   0.721712
    31  H    0.037354   0.007357   0.706347  -0.152173  -0.002592   0.003608
    32  C    0.381414  -1.165298  -0.696877   0.017157   0.010007  -0.192331
    33  C   -0.019876  -0.056809  -0.126662   0.080805   0.003422   0.004148
    34  C   -0.008697   0.003054  -0.001927   0.000074  -0.003637   0.000351
    35  C   -0.000306   0.023940   0.037105  -0.027593  -0.025344   0.000742
    36  C   -0.095874   0.017339   0.042580  -0.054361  -0.015964   0.002765
    37  C    0.004464   0.001058  -0.008782   0.022732  -0.014547   0.000493
    38  C    0.015155  -0.002081   0.000252   0.003485  -0.025811   0.001946
    39  H   -0.040930   0.011259   0.004202  -0.003014  -0.003175   0.000911
    40  H   -0.015795   0.003911  -0.001500  -0.008673  -0.004730   0.000642
    41  H    0.001894   0.000136  -0.000424   0.002467  -0.000739  -0.000005
    42  H    0.001729   0.001533   0.000432   0.000277  -0.006874   0.000422
    43  H   -0.001448   0.000545  -0.000183  -0.000345  -0.000157   0.000116
    44  H   -0.066114  -0.023042  -0.022860  -0.004063   0.001927  -0.026686
    45  H    0.060269  -0.054918  -0.014512   0.009647   0.002413  -0.016579
    46  H    0.021077  -0.067266  -0.020782   0.001083  -0.000887  -0.016458
    47  H    0.077363  -0.101889  -0.005049   0.078525  -0.043071   0.016909
    48  H    0.012871  -0.008592  -0.005273   0.004167   0.003522  -0.000365
              31         32         33         34         35         36
     1  C   -0.008467   0.010503 -11.631874  -0.537758  -1.653615  -2.968233
     2  O    0.000123  -0.000118  -0.994700  -0.043091   0.088563  -0.120809
     3  C    0.012700  -0.060241  -1.606092  -0.107167  -0.057212  -0.964611
     4  H   -0.000344   0.000900   0.052885  -0.002984  -0.027330   0.000328
     5  F    0.002039  -0.010127   0.369464  -0.024671   0.073812   0.115722
     6  C    0.058366  -0.376762  -3.056385  -0.076510   0.868614  -1.344794
     7  C   -0.013498  -0.016033  -0.414452   0.073027   0.124424  -0.151757
     8  N   -0.009128   0.043330   1.086121   0.003334  -0.277389   0.818715
     9  C    0.005675   0.002784   1.011152   0.228422   0.051072   1.156120
    10  C    0.002342   0.000542  -0.161617  -0.011849   0.029905  -0.193657
    11  C    0.002849  -0.003654  -3.670125  -0.245857  -0.790427  -0.078340
    12  C    0.011599   0.001005   0.806166   0.032903   0.006424   0.036222
    13  C    0.002435  -0.000713  -0.081688   0.004902  -0.023827   0.067590
    14  C   -0.000067  -0.001296  -0.891842  -0.043091   0.138955  -0.352561
    15  H    0.004112   0.001494   0.039531  -0.000302   0.006274  -0.013089
    16  H   -0.000611  -0.000127  -0.008653  -0.000162  -0.001270   0.002382
    17  H    0.000121  -0.000162  -0.079630  -0.000731   0.018543   0.027155
    18  H    0.000046   0.000035   0.010769   0.000206   0.000052  -0.002895
    19  N    0.001235  -0.002121  -0.162728   0.030613   0.396616   0.065731
    20  H   -0.000208   0.000864   0.371591   0.005170  -0.030052   0.161178
    21  H    0.018867  -0.001857  -0.146021  -0.010897   0.046253   0.021786
    22  C    0.110961  -0.230394   0.619148   0.037215  -0.115864   0.254344
    23  C   -0.166506  -1.699277   0.073683  -0.002782  -0.032191  -0.030192
    24  C   -0.516515  -0.113056   0.429124  -0.022622  -0.177297  -0.244943
    25  C    0.037354   0.381414  -0.019876  -0.008697  -0.000306  -0.095874
    26  C    0.007357  -1.165298  -0.056809   0.003054   0.023940   0.017339
    27  C    0.706347  -0.696877  -0.126662  -0.001927   0.037105   0.042580
    28  H   -0.152173   0.017157   0.080805   0.000074  -0.027593  -0.054361
    29  H   -0.002592   0.010007   0.003422  -0.003637  -0.025344  -0.015964
    30  H    0.003608  -0.192331   0.004148   0.000351   0.000742   0.002765
    31  H    0.721880  -0.166092  -0.010326   0.000215   0.002636   0.006807
    32  C   -0.166092   9.749198   0.006304  -0.000678  -0.001664  -0.003189
    33  C   -0.010326   0.006304  33.592447  -1.074481  -5.165720  -4.030281
    34  C    0.000215  -0.000678  -1.074481   7.238949   1.053495   1.151833
    35  C    0.002636  -0.001664  -5.165720   1.053495  13.848128   0.621083
    36  C    0.006807  -0.003189  -4.030281   1.151833   0.621083  15.614619
    37  C   -0.001425   0.000981   1.138669  -0.603215  -1.097984  -2.513435
    38  C   -0.000499   0.000309   0.551221  -0.682176  -2.097641  -1.340271
    39  H    0.000052  -0.000557  -0.397770   0.099653   0.745743   0.229637
    40  H    0.000957  -0.000839  -0.518153   0.224293   0.247838   0.973481
    41  H   -0.000159   0.000161  -0.046477  -0.311803  -0.022178  -0.360849
    42  H    0.000017   0.000098  -0.030011  -0.260889  -0.228256  -0.072745
    43  H    0.000008  -0.000072  -0.143914   0.342938   0.200994   0.272092
    44  H   -0.003866   0.378505  -0.000173  -0.000068   0.000204  -0.000093
    45  H   -0.021937   0.542193   0.001021  -0.000078  -0.000409  -0.000441
    46  H   -0.017671   0.488961   0.000971  -0.000022  -0.000127  -0.000411
    47  H   -0.006509  -0.022723   0.535072  -0.101829  -0.315704  -0.378689
    48  H   -0.000429   0.000203   0.152577   0.009836   0.010170   0.053066
              37         38         39         40         41         42
     1  C   -0.731927   0.772285  -0.957350  -1.126231   0.135752   0.084966
     2  O    0.009744   0.104934  -0.017762  -0.017373  -0.000908   0.010618
     3  C   -0.157589   0.321454   0.093402  -0.163932   0.012748  -0.017604
     4  H    0.001341  -0.028360   0.026381   0.004975  -0.001998  -0.003966
     5  F    0.042490   0.043303   0.049636   0.012247   0.002521   0.006305
     6  C   -0.005910  -0.425467   0.059592  -0.049695   0.019982  -0.030266
     7  C   -0.197470   0.147580  -0.054263  -0.098808  -0.000461   0.002813
     8  N    0.158622   0.060163   0.011522   0.021272  -0.006651   0.005916
     9  C    0.176010  -0.219465   0.094234   0.376394  -0.027637  -0.011669
    10  C   -0.017336   0.015547  -0.006793   0.000865   0.001143   0.000496
    11  C    0.381261   0.263129  -0.107201   0.214741   0.019308   0.020944
    12  C    0.015826  -0.025461   0.018897   0.063923  -0.003074  -0.001263
    13  C    0.018442  -0.001634  -0.000569  -0.012753  -0.000837  -0.000142
    14  C   -0.148594   0.047647  -0.031585  -0.167968   0.003702   0.000865
    15  H   -0.008476  -0.000243   0.000806   0.002142  -0.000290  -0.000048
    16  H    0.000419   0.000126  -0.000171  -0.002008  -0.000017  -0.000003
    17  H   -0.001601  -0.001789   0.000444  -0.009055   0.000243  -0.000278
    18  H    0.000679  -0.000156   0.000143   0.003234  -0.000073   0.000010
    19  N    0.125493  -0.058654   0.042768  -0.141329   0.003064   0.017803
    20  H    0.014786  -0.070060   0.036917   0.026966   0.001991   0.002029
    21  H   -0.072965  -0.008805  -0.001810  -0.002154  -0.005466  -0.001718
    22  C    0.161185  -0.150248  -0.002875   0.041038  -0.009445  -0.005542
    23  C    0.008629  -0.002428  -0.006233  -0.003995   0.000572  -0.000293
    24  C    0.058520   0.050391  -0.025003  -0.033398   0.007087   0.001434
    25  C    0.004464   0.015155  -0.040930  -0.015795   0.001894   0.001729
    26  C    0.001058  -0.002081   0.011259   0.003911   0.000136   0.001533
    27  C   -0.008782   0.000252   0.004202  -0.001500  -0.000424   0.000432
    28  H    0.022732   0.003485  -0.003014  -0.008673   0.002467   0.000277
    29  H   -0.014547  -0.025811  -0.003175  -0.004730  -0.000739  -0.006874
    30  H    0.000493   0.001946   0.000911   0.000642  -0.000005   0.000422
    31  H   -0.001425  -0.000499   0.000052   0.000957  -0.000159   0.000017
    32  C    0.000981   0.000309  -0.000557  -0.000839   0.000161   0.000098
    33  C    1.138669   0.551221  -0.397770  -0.518153  -0.046477  -0.030011
    34  C   -0.603215  -0.682176   0.099653   0.224293  -0.311803  -0.260889
    35  C   -1.097984  -2.097641   0.745743   0.247838  -0.022178  -0.228256
    36  C   -2.513435  -1.340271   0.229637   0.973481  -0.360849  -0.072745
    37  C    8.814588   1.110855  -0.091595  -0.520170   0.647691   0.157668
    38  C    1.110855   8.269081  -0.304370  -0.118265   0.112991   0.439865
    39  H   -0.091595  -0.304370   1.212859   0.037418  -0.011192  -0.162039
    40  H   -0.520170  -0.118265   0.037418   1.501872  -0.241598  -0.008766
    41  H    0.647691   0.112991  -0.011192  -0.241598   0.789826   0.024706
    42  H    0.157668   0.439865  -0.162039  -0.008766   0.024706   0.749916
    43  H   -0.312674  -0.173317   0.027945   0.036837  -0.125906  -0.131393
    44  H    0.000052  -0.000149  -0.000092  -0.000078   0.000019   0.000029
    45  H    0.000127   0.000032  -0.000065  -0.000085   0.000012  -0.000005
    46  H    0.000074   0.000165   0.000002  -0.000067   0.000009   0.000007
    47  H    0.191066   0.169623  -0.008291  -0.038456   0.008389   0.019433
    48  H   -0.011068  -0.010168   0.013784   0.003092   0.000688  -0.000318
              43         44         45         46         47         48
     1  C   -0.129214   0.001598   0.000238   0.001673  -1.026753  -0.402541
     2  O   -0.002631  -0.000006   0.000002   0.000030   0.056600   0.127830
     3  C   -0.005138  -0.000617  -0.006263   0.001564  -0.501488   0.315164
     4  H   -0.000232   0.000629  -0.000171  -0.001718   0.012597  -0.001695
     5  F   -0.001394  -0.000388  -0.000456  -0.000756   0.123479  -0.013963
     6  C   -0.011781  -0.019194  -0.027955  -0.023111  -1.215824  -0.001366
     7  C    0.016099   0.010179  -0.003082   0.000124  -1.197152   0.036672
     8  N    0.001093   0.002656   0.002200   0.002390   0.223400  -0.018959
     9  C    0.018242  -0.002092   0.001677  -0.002170  -0.062835   0.013476
    10  C   -0.000585   0.000065   0.000012  -0.000109  -0.012624   0.016750
    11  C   -0.030984   0.000531  -0.000583  -0.000172   0.111958  -0.155893
    12  C    0.002292   0.000087  -0.000147  -0.000508  -0.047586   0.006787
    13  C    0.000141  -0.000202  -0.000041   0.000060   0.033013  -0.002100
    14  C   -0.002332  -0.000105  -0.000039   0.000044  -0.011115   0.001018
    15  H    0.000083   0.000285  -0.000090  -0.000193  -0.032677  -0.000502
    16  H   -0.000013  -0.000019   0.000019   0.000019   0.002784  -0.000191
    17  H   -0.000074  -0.000016  -0.000007   0.000005   0.007420   0.005677
    18  H    0.000015   0.000004   0.000002  -0.000009  -0.000832  -0.000153
    19  N   -0.002494  -0.000274  -0.000013  -0.000250   0.155345  -0.108280
    20  H   -0.001233   0.000074   0.000051  -0.000063  -0.023114  -0.015452
    21  H    0.002515   0.001509  -0.002148  -0.000253  -0.604678   0.005949
    22  C    0.009194   0.075447  -0.040583  -0.004041   1.053681  -0.011840
    23  C   -0.000063  -0.049587  -0.175508  -0.087209   0.150117   0.006304
    24  C   -0.002084  -0.014336   0.009788   0.001583   0.373543   0.023050
    25  C   -0.001448  -0.066114   0.060269   0.021077   0.077363   0.012871
    26  C    0.000545  -0.023042  -0.054918  -0.067266  -0.101889  -0.008592
    27  C   -0.000183  -0.022860  -0.014512  -0.020782  -0.005049  -0.005273
    28  H   -0.000345  -0.004063   0.009647   0.001083   0.078525   0.004167
    29  H   -0.000157   0.001927   0.002413  -0.000887  -0.043071   0.003522
    30  H    0.000116  -0.026686  -0.016579  -0.016458   0.016909  -0.000365
    31  H    0.000008  -0.003866  -0.021937  -0.017671  -0.006509  -0.000429
    32  C   -0.000072   0.378505   0.542193   0.488961  -0.022723   0.000203
    33  C   -0.143914  -0.000173   0.001021   0.000971   0.535072   0.152577
    34  C    0.342938  -0.000068  -0.000078  -0.000022  -0.101829   0.009836
    35  C    0.200994   0.000204  -0.000409  -0.000127  -0.315704   0.010170
    36  C    0.272092  -0.000093  -0.000441  -0.000411  -0.378689   0.053066
    37  C   -0.312674   0.000052   0.000127   0.000074   0.191066  -0.011068
    38  C   -0.173317  -0.000149   0.000032   0.000165   0.169623  -0.010168
    39  H    0.027945  -0.000092  -0.000065   0.000002  -0.008291   0.013784
    40  H    0.036837  -0.000078  -0.000085  -0.000067  -0.038456   0.003092
    41  H   -0.125906   0.000019   0.000012   0.000009   0.008389   0.000688
    42  H   -0.131393   0.000029  -0.000005   0.000007   0.019433  -0.000318
    43  H    0.632000  -0.000011  -0.000007  -0.000001  -0.025803  -0.000161
    44  H   -0.000011   0.434857  -0.016929  -0.010441  -0.007074   0.000017
    45  H   -0.000007  -0.016929   0.404010  -0.015864   0.004242   0.000016
    46  H   -0.000001  -0.010441  -0.015864   0.391881  -0.001610   0.000175
    47  H   -0.025803  -0.007074   0.004242  -0.001610   2.741681  -0.011011
    48  H   -0.000161   0.000017   0.000016   0.000175  -0.011011   0.624041
 Mulliken charges:
               1
     1  C    3.055064
     2  O   -1.454372
     3  C    1.407290
     4  H    0.347297
     5  F   -1.172128
     6  C    1.056847
     7  C    0.416700
     8  N   -2.097293
     9  C    0.013529
    10  C   -0.539623
    11  C    0.766030
    12  C   -0.769421
    13  C   -0.446692
    14  C   -0.605218
    15  H    0.721401
    16  H    0.425500
    17  H    0.719483
    18  H    0.395356
    19  N   -1.871259
    20  H    0.419993
    21  H    0.168547
    22  C   -0.666047
    23  C   -1.625412
    24  C   -0.308532
    25  C   -0.668655
    26  C    0.272196
    27  C   -0.027365
    28  H    0.445829
    29  H    0.421746
    30  H    0.471169
    31  H    0.378314
    32  C   -0.870693
    33  C   -0.409832
    34  C   -0.360511
    35  C   -0.472186
    36  C   -0.380092
    37  C   -0.747201
    38  C   -0.754018
    39  H    0.416500
    40  H    0.507739
    41  H    0.381087
    42  H    0.423760
    43  H    0.542493
    44  H    0.359901
    45  H    0.360942
    46  H    0.360275
    47  H    0.658144
    48  H    0.333415
 Sum of Mulliken charges =  -0.00000
 Mulliken charges with hydrogens summed into heavy atoms:
               1
     1  C    3.055064
     2  O   -0.700963
     3  C    1.754587
     5  F   -1.172128
     6  C    1.056847
     7  C    1.243392
     8  N   -2.097293
     9  C    0.013529
    10  C   -0.144266
    11  C    0.766030
    12  C   -0.048020
    13  C   -0.021192
    14  C    0.114264
    19  N   -1.871259
    22  C   -0.666047
    23  C   -1.625412
    24  C    0.137297
    25  C   -0.246909
    26  C    0.743365
    27  C    0.350950
    32  C    0.210425
    33  C   -0.409832
    34  C    0.181982
    35  C   -0.055686
    36  C    0.127646
    37  C   -0.366114
    38  C   -0.330257
 APT charges:
               1
     1  C    2.716156
     2  O   -1.705404
     3  C    0.163188
     4  H    0.769212
     5  F   -0.323949
     6  C    1.146568
     7  C    0.362120
     8  N   -1.170557
     9  C   -2.113579
    10  C   -0.088263
    11  C   -0.644634
    12  C   -0.746895
    13  C   -0.523129
    14  C   -0.817520
    15  H    0.421346
    16  H    1.473994
    17  H    0.676044
    18  H    1.711430
    19  N   -2.102050
    20  H    1.043409
    21  H    0.649045
    22  C   -1.413724
    23  C   -1.302053
    24  C   -0.986887
    25  C   -1.887015
    26  C    0.702396
    27  C   -0.643612
    28  H   -0.054403
    29  H    0.002210
    30  H    1.643918
    31  H    1.324880
    32  C   -1.709735
    33  C   -1.600641
    34  C   -0.581451
    35  C   -1.087550
    36  C   -1.086657
    37  C   -0.715237
    38  C   -0.450130
    39  H    0.455395
    40  H    0.224464
    41  H    1.037668
    42  H    1.135169
    43  H    1.601381
    44  H    0.938235
    45  H    1.201433
    46  H    0.578442
    47  H    0.897093
    48  H    0.879878
 Sum of APT charges =  -0.00000
 APT charges with hydrogens summed into heavy atoms:
               1
     1  C    2.716156
     2  O    0.217883
     3  C    0.932400
     5  F   -0.323949
     6  C    1.146568
     7  C    1.908257
     8  N   -1.170557
     9  C   -2.113579
    10  C    1.623167
    11  C   -0.644634
    12  C   -0.325549
    13  C    0.950865
    14  C   -0.141476
    19  N   -2.102050
    22  C   -1.413724
    23  C   -1.302053
    24  C   -1.041290
    25  C   -1.884805
    26  C    2.346314
    27  C    0.681269
    32  C    1.008376
    33  C   -1.600641
    34  C    1.019931
    35  C   -0.632156
    36  C   -0.862193
    37  C    0.322431
    38  C    0.685038
 Electronic spatial extent (au):  <R**2>=          10326.9375
 Charge=             -0.0000 electrons
 Dipole moment (field-independent basis, Debye):
    X=              1.6938    Y=             -2.2416    Z=              4.2793  Tot=              5.1192
 Quadrupole moment (field-independent basis, Debye-Ang):
   XX=           -157.1075   YY=           -145.3276   ZZ=           -147.4267
   XY=              3.6433   XZ=             -2.8189   YZ=              5.2209
 Traceless Quadrupole moment (field-independent basis, Debye-Ang):
   XX=             -7.1536   YY=              4.6264   ZZ=              2.5273
   XY=              3.6433   XZ=             -2.8189   YZ=              5.2209
 Octapole moment (field-independent basis, Debye-Ang**2):
  XXX=            111.9574  YYY=            -55.7102  ZZZ=             57.7709  XYY=             -0.9930
  XXY=             24.8064  XXZ=             45.3626  XZZ=            -32.3188  YZZ=            -21.1831
  YYZ=             -5.3087  XYZ=            -35.2871
 Hexadecapole moment (field-independent basis, Debye-Ang**3):
 XXXX=          -7655.5266 YYYY=          -4619.1251 ZZZZ=           -985.4548 XXXY=            -13.8303
 XXXZ=             74.9948 YYYX=             30.5623 YYYZ=            -20.3574 ZZZX=            -39.6674
 ZZZY=             36.1055 XXYY=          -2130.9195 XXZZ=          -1513.6640 YYZZ=          -1033.5638
 XXYZ=             53.2955 YYXZ=             17.4590 ZZXY=             51.8241
 N-N= 2.413924530126D+03 E-N=-7.560515208103D+03  KE= 1.166825127813D+03
  Exact polarizability:       0.000       0.000       0.000       0.000       0.000       0.000
 Approx polarizability:     314.494     -16.026     382.148       7.161     -24.387     295.364
 No NMR shielding tensors so no spin-rotation constants.
 Leave Link  601 at Sat May 17 20:21:18 2025, MaxMem= 16106127360 cpu:              10.3 elap:               1.9
 (Enter /cm/shared/apps/Gaussian/g16-C01/g16/l701.exe)
 ... and contract with generalized density number  0.
 Compute integral second derivatives.
 R6Disp: Adding Grimme-D2 dispersion energy 2nd derivatives to the Hessian.
 D2PCM: PCM CHGder 2nd derivatives, FixD1E=F FixD2E=F DoIter=F DoCFld=F I1PDM=0
 GePol: Maximum number of non-zero 2nd derivatives   =     246
 Leave Link  701 at Sat May 17 20:21:55 2025, MaxMem= 16106127360 cpu:            1029.1 elap:              36.7
 (Enter /cm/shared/apps/Gaussian/g16-C01/g16/l702.exe)
 L702 exits ... SP integral derivatives will be done elsewhere.
 Leave Link  702 at Sat May 17 20:21:55 2025, MaxMem= 16106127360 cpu:               0.2 elap:               0.0
 (Enter /cm/shared/apps/Gaussian/g16-C01/g16/l703.exe)
 Integral derivatives from FoFJK, PRISM(SPDF).
 Compute integral second derivatives, UseDBF=F ICtDFT=           0.
 Calling FoFJK, ICntrl=    100127 FMM=F ISym2X=0 I1Cent= 0 IOpClX= 0 NMat=1 NMatS=1 NMatT=0.
 FoFJK:  IHMeth= 1 ICntrl=  100127 DoSepK=T KAlg= 0 I1Cent=           0 FoldK=F
 IRaf=         1 NMat=       1 IRICut=       1 DoRegI=T DoRafI=F ISym2E= 0 IDoP0=0 IntGTp=1.
 FoFCou: FMM=F IPFlag=           0 FMFlag=      100000 FMFlg1=         800
         NFxFlg=           0 DoJE=F BraDBF=F KetDBF=F FulRan=T
         wScrn=  0.000000 ICntrl=    100527 IOpCl=  0 I1Cent=           0 NGrid=           0
         NMat0=    1 NMatS0=      1 NMatT0=    0 NMatD0=    1 NMtDS0=    0 NMtDT0=    0
 Symmetry not used in FoFCou.
 Leave Link  703 at Sat May 17 20:58:49 2025, MaxMem= 16106127360 cpu:           87934.9 elap:            2214.3
 (Enter /cm/shared/apps/Gaussian/g16-C01/g16/l716.exe)
 Dipole        = 6.66400837D-01-8.81930307D-01 1.68361660D+00
 Polarizability= 0.00000000D+00 0.00000000D+00 0.00000000D+00
                 0.00000000D+00 0.00000000D+00 0.00000000D+00
 ***** Axes restored to original set *****
 -------------------------------------------------------------------
 Center     Atomic                   Forces (Hartrees/Bohr)
 Number     Number              X              Y              Z
 -------------------------------------------------------------------
      1        6           0.000018405   -0.001787724   -0.001701991
      2        8           0.001230136    0.004212717   -0.003136010
      3        6           0.003525485    0.012106876   -0.004589169
      4        1          -0.001595603   -0.002033775    0.003646259
      5        9          -0.000451193   -0.007468793   -0.000328674
      6        6           0.000386511   -0.003426546   -0.000412515
      7        6          -0.002095735    0.001556083    0.003431966
      8        7          -0.003576514   -0.000170787    0.001691138
      9        6           0.005725852    0.002406107   -0.002220811
     10        6           0.001007063    0.000627487    0.000178683
     11        6          -0.002287098    0.001526765   -0.004510771
     12        6          -0.001226765   -0.001245959    0.000851266
     13        6          -0.000535498    0.000526241   -0.000602439
     14        6           0.000628335   -0.000698049    0.000808102
     15        1           0.003526511    0.000367654    0.000835054
     16        1           0.001112255   -0.002794074    0.002622580
     17        1          -0.003351172    0.000230271   -0.001624585
     18        1          -0.002561558   -0.002806395    0.001278473
     19        7           0.001402047    0.003360546    0.004840559
     20        1          -0.002523611   -0.009627557   -0.003266678
     21        1           0.003083500   -0.002905505   -0.001321899
     22        6          -0.000789957   -0.001202846   -0.001585728
     23        6           0.000548476    0.000472651    0.000745097
     24        6           0.000427590    0.001040007    0.000017859
     25        6           0.000571818    0.000002879    0.001010705
     26        6          -0.000248619   -0.001439959   -0.000092444
     27        6          -0.000396805    0.000762565   -0.000621181
     28        1          -0.000168679   -0.004118393   -0.000172035
     29        1          -0.001633017    0.001869056   -0.002996853
     30        1          -0.000179827    0.003953062   -0.000080902
     31        1           0.001478951   -0.001917262    0.003112858
     32        6          -0.000989472   -0.001592179   -0.002173549
     33        6           0.000090826   -0.000445801    0.003563102
     34        6          -0.000448586   -0.000086993    0.000787323
     35        6           0.000309027   -0.000284173   -0.000440628
     36        6          -0.000260590    0.000965155   -0.000497398
     37        6          -0.000282462    0.000303071    0.000096167
     38        6           0.000244741   -0.000767482   -0.000133537
     39        1          -0.002233977    0.002008014    0.002650263
     40        1           0.000536689   -0.003919520    0.001619657
     41        1           0.002301164   -0.002401246   -0.002585295
     42        1          -0.001003466    0.003873993   -0.001297953
     43        1           0.001239723    0.001445495   -0.003676859
     44        1          -0.000362917    0.004468973   -0.000557085
     45        1           0.004254575   -0.000749114    0.000935246
     46        1          -0.002176811   -0.000875447    0.003695971
     47        1          -0.000963710    0.002613001   -0.003469136
     48        1          -0.001306039    0.004066909    0.005677797
 -------------------------------------------------------------------
 Cartesian Forces:  Max     0.012106876 RMS     0.002578924
 FormGI is forming the generalized inverse of G from B-inverse, IUseBI=4.
 Leave Link  716 at Sat May 17 20:58:49 2025, MaxMem= 16106127360 cpu:               1.8 elap:               0.2
 (Enter /cm/shared/apps/Gaussian/g16-C01/g16/l103.exe)

 GradGradGradGradGradGradGradGradGradGradGradGradGradGradGradGradGradGrad
 Berny optimization.
 Red2BG is reusing G-inverse.
 Internal  Forces:  Max     0.009754337 RMS     0.001775887
 Search for a saddle point.
 Step number   1 out of a maximum of  273
 All quantities printed in internal units (Hartrees-Bohrs-Radians)
 Swapping is turned off.
 Second derivative matrix not updated -- analytic derivatives used.
 ITU=  0
     Eigenvalues ---   -0.28268   0.00009   0.00152   0.00156   0.00446
     Eigenvalues ---    0.00598   0.00883   0.01082   0.01185   0.01375
     Eigenvalues ---    0.01500   0.01534   0.01612   0.01701   0.01736
     Eigenvalues ---    0.01740   0.01758   0.01763   0.01781   0.01909
     Eigenvalues ---    0.01987   0.02054   0.02091   0.02099   0.02260
     Eigenvalues ---    0.02332   0.02387   0.02395   0.02409   0.02521
     Eigenvalues ---    0.02627   0.02632   0.02672   0.02763   0.02764
     Eigenvalues ---    0.02840   0.02845   0.03238   0.04847   0.05007
     Eigenvalues ---    0.05517   0.05528   0.05686   0.05951   0.06815
     Eigenvalues ---    0.07455   0.07803   0.08142   0.08509   0.10006
     Eigenvalues ---    0.10628   0.10694   0.11136   0.11220   0.11302
     Eigenvalues ---    0.11316   0.11426   0.11551   0.11796   0.11851
     Eigenvalues ---    0.11956   0.12006   0.12042   0.12093   0.12195
     Eigenvalues ---    0.12459   0.12644   0.14334   0.14444   0.16592
     Eigenvalues ---    0.17327   0.17707   0.17967   0.18193   0.18856
     Eigenvalues ---    0.18935   0.19095   0.19134   0.19193   0.19346
     Eigenvalues ---    0.19472   0.19557   0.19689   0.19844   0.20632
     Eigenvalues ---    0.21295   0.22012   0.22316   0.25495   0.28002
     Eigenvalues ---    0.28135   0.28567   0.28898   0.30885   0.31541
     Eigenvalues ---    0.31930   0.32338   0.32411   0.32807   0.32928
     Eigenvalues ---    0.33261   0.33387   0.33877   0.34436   0.34579
     Eigenvalues ---    0.34760   0.34878   0.34894   0.34979   0.35017
     Eigenvalues ---    0.35058   0.35145   0.35191   0.35237   0.35317
     Eigenvalues ---    0.35451   0.35788   0.35850   0.37817   0.39845
     Eigenvalues ---    0.41239   0.41346   0.41502   0.42185   0.42198
     Eigenvalues ---    0.43836   0.44952   0.47049   0.47229   0.47304
     Eigenvalues ---    0.47376   0.47551   0.48152   0.48929   0.50732
     Eigenvalues ---    0.50820   0.51136   0.69313
 Eigenvectors required to have negative eigenvalues:
                          R5        R1        A7        A2        R3
   1                    0.72011  -0.47153  -0.36816  -0.14308   0.13637
                          D9        D8        D7        A1        D20
   1                    0.10075   0.08677   0.08451   0.08398  -0.08393
 RFO step:  Lambda0=6.648202680D-05 Lambda=-3.23321868D-03.
 Linear search not attempted -- option 19 set.
 Iteration  1 RMS(Cart)=  0.08827122 RMS(Int)=  0.00073822
 Iteration  2 RMS(Cart)=  0.00225090 RMS(Int)=  0.00005692
 Iteration  3 RMS(Cart)=  0.00000118 RMS(Int)=  0.00005692
 Iteration  4 RMS(Cart)=  0.00000000 RMS(Int)=  0.00005692
 ITry= 1 IFail=0 DXMaxC= 3.22D-01 DCOld= 1.00D+10 DXMaxT= 3.00D-01 DXLimC= 3.00D+00 Rises=F
 Variable       Old X    -DE/DX   Delta X   Delta X   Delta X     New X
                                 (Linear)    (Quad)   (Total)
    R1        3.14908  -0.00193   0.00000  -0.11870  -0.11870   3.03039
    R2        2.88044  -0.00053   0.00000   0.00132   0.00137   2.88181
    R3        2.61164   0.00173   0.00000   0.03019   0.03023   2.64187
    R4        2.85015  -0.00028   0.00000   0.00421   0.00421   2.85437
    R5        2.17309  -0.00975   0.00000  -0.04321  -0.04321   2.12988
    R6        1.85101  -0.00685   0.00000  -0.01172  -0.01172   1.83929
    R7        2.08780  -0.00439   0.00000  -0.01476  -0.01476   2.07304
    R8        2.59186   0.00747   0.00000   0.02700   0.02700   2.61885
    R9        2.86039  -0.00048   0.00000  -0.00614  -0.00611   2.85428
   R10        2.85086  -0.00147   0.00000  -0.00641  -0.00641   2.84445
   R11        2.40995  -0.00050   0.00000   0.00111   0.00110   2.41105
   R12        2.08136  -0.00442   0.00000  -0.01316  -0.01316   2.06820
   R13        2.86988  -0.00143   0.00000  -0.00479  -0.00479   2.86509
   R14        2.08252  -0.00443   0.00000  -0.01230  -0.01230   2.07022
   R15        2.64480   0.00183   0.00000   0.01272   0.01268   2.65748
   R16        2.69456  -0.00349   0.00000  -0.00835  -0.00842   2.68614
   R17        2.66249  -0.00396   0.00000  -0.00970  -0.00970   2.65278
   R18        2.65156  -0.00281   0.00000  -0.00607  -0.00606   2.64550
   R19        2.61668  -0.00355   0.00000  -0.00541  -0.00541   2.61127
   R20        2.06799  -0.00401   0.00000  -0.01110  -0.01110   2.05689
   R21        2.67814  -0.00355   0.00000  -0.00670  -0.00670   2.67143
   R22        2.60614   0.00058   0.00000   0.00619   0.00617   2.61231
   R23        2.61799  -0.00311   0.00000  -0.00438  -0.00438   2.61361
   R24        2.06716  -0.00362   0.00000  -0.01014  -0.01014   2.05702
   R25        2.06614  -0.00399   0.00000  -0.01109  -0.01109   2.05505
   R26        2.06750  -0.00371   0.00000  -0.01047  -0.01047   2.05703
   R27        2.64841  -0.00298   0.00000  -0.00679  -0.00679   2.64163
   R28        2.63806  -0.00327   0.00000  -0.00602  -0.00602   2.63204
   R29        2.64313  -0.00316   0.00000  -0.00570  -0.00570   2.63742
   R30        2.65112  -0.00286   0.00000  -0.00564  -0.00564   2.64548
   R31        2.85029  -0.00239   0.00000  -0.00597  -0.00597   2.84433
   R32        2.63083  -0.00318   0.00000  -0.00536  -0.00536   2.62547
   R33        2.06936  -0.00410   0.00000  -0.01139  -0.01139   2.05798
   R34        2.63971  -0.00297   0.00000  -0.00564  -0.00564   2.63407
   R35        2.06823  -0.00389   0.00000  -0.01071  -0.01071   2.05752
   R36        2.06933  -0.00396   0.00000  -0.01126  -0.01126   2.05807
   R37        2.06984  -0.00394   0.00000  -0.01109  -0.01109   2.05875
   R38        2.08280  -0.00452   0.00000  -0.01346  -0.01346   2.06935
   R39        2.08696  -0.00441   0.00000  -0.01321  -0.01321   2.07375
   R40        2.08727  -0.00438   0.00000  -0.01318  -0.01318   2.07409
   R41        2.64433  -0.00324   0.00000  -0.00695  -0.00694   2.63738
   R42        2.64119  -0.00312   0.00000  -0.00683  -0.00683   2.63436
   R43        2.63648  -0.00355   0.00000  -0.00649  -0.00650   2.62998
   R44        2.64044  -0.00329   0.00000  -0.00669  -0.00669   2.63374
   R45        2.06751  -0.00414   0.00000  -0.01162  -0.01162   2.05589
   R46        2.63352  -0.00374   0.00000  -0.00619  -0.00619   2.62733
   R47        2.06343  -0.00399   0.00000  -0.01062  -0.01062   2.05281
   R48        2.63740  -0.00374   0.00000  -0.00721  -0.00721   2.63018
   R49        2.06564  -0.00424   0.00000  -0.01213  -0.01213   2.05351
   R50        2.06682  -0.00421   0.00000  -0.01168  -0.01168   2.05514
   R51        2.06724  -0.00420   0.00000  -0.01175  -0.01175   2.05549
    A1        1.89804  -0.00120   0.00000   0.00037   0.00045   1.89849
    A2        1.63201   0.00026   0.00000   0.01894   0.01903   1.65104
    A3        1.80677   0.00058   0.00000   0.02367   0.02377   1.83053
    A4        2.02695   0.00089   0.00000  -0.01048  -0.01071   2.01624
    A5        1.99068   0.00034   0.00000  -0.00822  -0.00853   1.98215
    A6        2.04847  -0.00105   0.00000  -0.01046  -0.01099   2.03749
    A7        1.28502  -0.00425   0.00000   0.02754   0.02754   1.31256
    A8        1.96128  -0.00111   0.00000  -0.01318  -0.01318   1.94810
    A9        1.92562  -0.00123   0.00000  -0.03366  -0.03365   1.89197
   A10        1.90562   0.00062   0.00000   0.00969   0.00957   1.91519
   A11        1.93373  -0.00000   0.00000  -0.00541  -0.00542   1.92831
   A12        1.86503  -0.00000   0.00000   0.00508   0.00504   1.87007
   A13        1.88774  -0.00045   0.00000  -0.01191  -0.01185   1.87588
   A14        1.91792   0.00058   0.00000   0.01221   0.01209   1.93001
   A15        1.95357  -0.00070   0.00000  -0.00874  -0.00873   1.94483
   A16        2.05752   0.00141   0.00000   0.01158   0.01147   2.06899
   A17        2.12390  -0.00015   0.00000  -0.00771  -0.00788   2.11602
   A18        2.10119  -0.00125   0.00000  -0.00291  -0.00302   2.09816
   A19        1.86806  -0.00011   0.00000   0.00061   0.00054   1.86860
   A20        1.94758   0.00168   0.00000   0.01528   0.01527   1.96285
   A21        1.91947  -0.00081   0.00000  -0.00760  -0.00756   1.91190
   A22        1.92037  -0.00026   0.00000   0.00150   0.00144   1.92181
   A23        1.88682   0.00019   0.00000  -0.00179  -0.00180   1.88502
   A24        1.91996  -0.00071   0.00000  -0.00825  -0.00821   1.91174
   A25        2.15056  -0.00184   0.00000  -0.01868  -0.01886   2.13170
   A26        2.17153   0.00120   0.00000   0.00133   0.00116   2.17270
   A27        2.02339  -0.00135   0.00000  -0.00563  -0.00557   2.01782
   A28        2.08609   0.00011   0.00000   0.00343   0.00345   2.08953
   A29        2.09827  -0.00013   0.00000  -0.00055  -0.00055   2.09771
   A30        2.09830   0.00017   0.00000   0.00118   0.00118   2.09948
   A31        2.08660  -0.00004   0.00000  -0.00062  -0.00062   2.08598
   A32        2.04439   0.00021   0.00000  -0.00290  -0.00288   2.04151
   A33        2.18785   0.00113   0.00000   0.00827   0.00817   2.19602
   A34        2.04643  -0.00137   0.00000  -0.00570  -0.00563   2.04080
   A35        2.12982  -0.00014   0.00000  -0.00044  -0.00045   2.12936
   A36        2.04490   0.00054   0.00000   0.00486   0.00487   2.04977
   A37        2.10844  -0.00040   0.00000  -0.00441  -0.00440   2.10404
   A38        2.07288   0.00004   0.00000  -0.00125  -0.00125   2.07163
   A39        2.10791   0.00005   0.00000   0.00148   0.00148   2.10939
   A40        2.10230  -0.00009   0.00000  -0.00026  -0.00026   2.10205
   A41        2.13393  -0.00010   0.00000   0.00180   0.00178   2.13571
   A42        2.10187  -0.00032   0.00000  -0.00400  -0.00399   2.09788
   A43        2.04738   0.00042   0.00000   0.00221   0.00222   2.04959
   A44        2.15969  -0.00299   0.00000  -0.02355  -0.02356   2.13613
   A45        2.09535   0.00115   0.00000   0.00612   0.00610   2.10145
   A46        2.12442  -0.00134   0.00000  -0.00705  -0.00706   2.11736
   A47        2.06340   0.00019   0.00000   0.00098   0.00098   2.06438
   A48        2.05567   0.00018   0.00000   0.00064   0.00064   2.05631
   A49        2.12295  -0.00009   0.00000   0.00005   0.00005   2.12300
   A50        2.10456  -0.00009   0.00000  -0.00068  -0.00068   2.10388
   A51        2.10982  -0.00027   0.00000  -0.00180  -0.00180   2.10802
   A52        2.08331   0.00058   0.00000   0.00467   0.00466   2.08797
   A53        2.09005  -0.00030   0.00000  -0.00285  -0.00285   2.08720
   A54        2.10850   0.00016   0.00000   0.00112   0.00112   2.10962
   A55        2.08727  -0.00014   0.00000  -0.00144  -0.00145   2.08582
   A56        2.08740  -0.00002   0.00000   0.00035   0.00034   2.08774
   A57        2.11527  -0.00032   0.00000  -0.00196  -0.00196   2.11332
   A58        2.08542   0.00023   0.00000   0.00165   0.00165   2.08707
   A59        2.08249   0.00009   0.00000   0.00030   0.00030   2.08279
   A60        2.11370   0.00007   0.00000   0.00101   0.00101   2.11472
   A61        2.08507  -0.00011   0.00000  -0.00112  -0.00112   2.08395
   A62        2.08441   0.00004   0.00000   0.00011   0.00011   2.08452
   A63        1.94465  -0.00017   0.00000  -0.00084  -0.00084   1.94380
   A64        1.93889  -0.00020   0.00000  -0.00193  -0.00193   1.93696
   A65        1.93723  -0.00011   0.00000  -0.00076  -0.00076   1.93647
   A66        1.88577   0.00018   0.00000   0.00108   0.00108   1.88685
   A67        1.88476   0.00018   0.00000   0.00164   0.00164   1.88640
   A68        1.86968   0.00014   0.00000   0.00102   0.00102   1.87070
   A69        2.13460  -0.00011   0.00000  -0.00519  -0.00523   2.12936
   A70        2.05828   0.00008   0.00000   0.00401   0.00396   2.06224
   A71        2.08874   0.00001   0.00000   0.00034   0.00032   2.08906
   A72        2.09228  -0.00008   0.00000  -0.00108  -0.00109   2.09119
   A73        2.09601   0.00003   0.00000   0.00027   0.00027   2.09629
   A74        2.09488   0.00005   0.00000   0.00081   0.00082   2.09570
   A75        2.09487  -0.00003   0.00000   0.00025   0.00026   2.09513
   A76        2.09132   0.00042   0.00000   0.00418   0.00416   2.09548
   A77        2.09690  -0.00039   0.00000  -0.00434  -0.00435   2.09255
   A78        2.09848  -0.00019   0.00000  -0.00111  -0.00110   2.09739
   A79        2.07987   0.00066   0.00000   0.00515   0.00515   2.08502
   A80        2.10483  -0.00048   0.00000  -0.00405  -0.00406   2.10077
   A81        2.09408   0.00024   0.00000   0.00168   0.00168   2.09576
   A82        2.09859  -0.00003   0.00000  -0.00019  -0.00019   2.09841
   A83        2.09049  -0.00020   0.00000  -0.00149  -0.00149   2.08901
   A84        2.09786   0.00004   0.00000  -0.00007  -0.00006   2.09779
   A85        2.09600   0.00010   0.00000   0.00122   0.00122   2.09722
   A86        2.08932  -0.00014   0.00000  -0.00114  -0.00114   2.08818
    D1        2.12690  -0.00176   0.00000  -0.03846  -0.03846   2.08843
    D2        0.28203   0.00084   0.00000  -0.01350  -0.01350   0.26853
    D3        0.04761  -0.00253   0.00000  -0.03517  -0.03505   0.01256
    D4       -1.79725   0.00007   0.00000  -0.01021  -0.01009  -1.80734
    D5       -2.03349  -0.00164   0.00000  -0.03491  -0.03502  -2.06852
    D6        2.40483   0.00097   0.00000  -0.00995  -0.01006   2.39477
    D7       -0.96544   0.00020   0.00000  -0.00851  -0.00848  -0.97392
    D8        1.11184   0.00003   0.00000  -0.02039  -0.02040   1.09144
    D9       -3.03895  -0.00082   0.00000  -0.03108  -0.03111  -3.07006
   D10        0.84620   0.00023   0.00000   0.00968   0.00969   0.85589
   D11        2.92348   0.00007   0.00000  -0.00220  -0.00223   2.92125
   D12       -1.22732  -0.00079   0.00000  -0.01289  -0.01294  -1.24026
   D13       -2.97179   0.00006   0.00000  -0.03332  -0.03326  -3.00505
   D14       -0.89451  -0.00011   0.00000  -0.04520  -0.04518  -0.93969
   D15        1.23788  -0.00096   0.00000  -0.05589  -0.05589   1.18199
   D16        2.04117  -0.00119   0.00000  -0.01044  -0.01042   2.03075
   D17        0.07106  -0.00020   0.00000  -0.01857  -0.01849   0.05257
   D18       -2.37126  -0.00061   0.00000   0.02501   0.02489  -2.34637
   D19       -0.76662   0.00024   0.00000   0.01025   0.01021  -0.75641
   D20        2.43544   0.00055   0.00000   0.02629   0.02625   2.46169
   D21        1.29278  -0.00066   0.00000   0.02150   0.02143   1.31421
   D22       -1.78835  -0.00035   0.00000   0.03754   0.03747  -1.75088
   D23       -2.53400  -0.00004   0.00000  -0.02206  -0.02195  -2.55595
   D24        0.66806   0.00027   0.00000  -0.00601  -0.00591   0.66215
   D25       -1.93076   0.00111   0.00000   0.05092   0.05097  -1.87979
   D26        1.24737   0.00072   0.00000   0.02083   0.02087   1.26824
   D27        2.28693   0.00006   0.00000   0.02986   0.02981   2.31674
   D28       -0.81813  -0.00033   0.00000  -0.00023  -0.00028  -0.81841
   D29        0.18913   0.00068   0.00000   0.04232   0.04234   0.23147
   D30       -2.91593   0.00030   0.00000   0.01223   0.01225  -2.90368
   D31        2.82103  -0.00030   0.00000   0.00434   0.00428   2.82531
   D32       -1.36030   0.00029   0.00000   0.01555   0.01553  -1.34477
   D33        0.77537  -0.00003   0.00000   0.01016   0.01010   0.78547
   D34       -0.35660   0.00010   0.00000   0.03391   0.03394  -0.32266
   D35        1.74525   0.00069   0.00000   0.04512   0.04519   1.79044
   D36       -2.40226   0.00037   0.00000   0.03973   0.03976  -2.36249
   D37       -0.05055  -0.00023   0.00000   0.01478   0.01470  -0.03585
   D38        3.12847  -0.00068   0.00000  -0.01634  -0.01618   3.11229
   D39       -1.06396  -0.00033   0.00000   0.02509   0.02506  -1.03890
   D40        2.07091  -0.00021   0.00000   0.03401   0.03398   2.10489
   D41        1.00695   0.00042   0.00000   0.03648   0.03650   1.04345
   D42       -2.14136   0.00054   0.00000   0.04540   0.04542  -2.09595
   D43        3.08383   0.00005   0.00000   0.03011   0.03012   3.11395
   D44       -0.06448   0.00017   0.00000   0.03903   0.03904  -0.02545
   D45       -0.65756  -0.00113   0.00000  -0.03395  -0.03386  -0.69143
   D46        2.55553  -0.00056   0.00000  -0.01976  -0.01973   2.53580
   D47       -3.08751   0.00053   0.00000   0.01391   0.01393  -3.07358
   D48       -0.05115   0.00010   0.00000   0.00972   0.00973  -0.04142
   D49       -0.01982  -0.00012   0.00000  -0.00110  -0.00110  -0.02092
   D50        3.01654  -0.00055   0.00000  -0.00530  -0.00530   3.01124
   D51        3.12164  -0.00037   0.00000  -0.01432  -0.01430   3.10733
   D52       -0.02895  -0.00036   0.00000  -0.01179  -0.01176  -0.04071
   D53        0.04782   0.00012   0.00000  -0.00081  -0.00081   0.04701
   D54       -3.10277   0.00013   0.00000   0.00173   0.00173  -3.10104
   D55        0.00401   0.00002   0.00000   0.00292   0.00292   0.00693
   D56        3.13068  -0.00005   0.00000   0.00070   0.00071   3.13139
   D57       -3.13109   0.00005   0.00000   0.00131   0.00130  -3.12978
   D58       -0.00442  -0.00002   0.00000  -0.00091  -0.00091  -0.00533
   D59        0.02323  -0.00002   0.00000  -0.00501  -0.00503   0.01821
   D60       -3.12262   0.00006   0.00000  -0.00291  -0.00292  -3.12554
   D61       -3.12481  -0.00005   0.00000  -0.00341  -0.00342  -3.12822
   D62        0.01252   0.00002   0.00000  -0.00131  -0.00131   0.01121
   D63       -0.01485   0.00006   0.00000   0.00399   0.00399  -0.01086
   D64        3.13087  -0.00001   0.00000   0.00196   0.00196   3.13283
   D65       -3.05993   0.00031   0.00000   0.00698   0.00697  -3.05297
   D66        0.08580   0.00024   0.00000   0.00495   0.00493   0.09073
   D67        0.69570   0.00064   0.00000   0.01945   0.01941   0.71512
   D68       -2.55123   0.00030   0.00000   0.01540   0.01536  -2.53587
   D69       -0.03963  -0.00007   0.00000   0.00001   0.00002  -0.03961
   D70        3.11684  -0.00000   0.00000   0.00220   0.00220   3.11904
   D71        3.11129  -0.00009   0.00000  -0.00267  -0.00265   3.10864
   D72       -0.01543  -0.00002   0.00000  -0.00047  -0.00047  -0.01590
   D73        3.13659   0.00015   0.00000   0.01066   0.01069  -3.13590
   D74       -0.00069  -0.00001   0.00000   0.00402   0.00403   0.00334
   D75        0.00148   0.00004   0.00000   0.00208   0.00207   0.00356
   D76       -3.13580  -0.00012   0.00000  -0.00456  -0.00459  -3.14039
   D77       -3.13750  -0.00018   0.00000  -0.01142  -0.01139   3.13429
   D78       -0.00272  -0.00003   0.00000  -0.00699  -0.00697  -0.00968
   D79       -0.00251  -0.00005   0.00000  -0.00263  -0.00264  -0.00515
   D80        3.13228   0.00009   0.00000   0.00179   0.00178   3.13406
   D81       -0.00255  -0.00002   0.00000  -0.00087  -0.00087  -0.00342
   D82       -3.14124  -0.00004   0.00000  -0.00041  -0.00041   3.14154
   D83        3.13450   0.00006   0.00000   0.00282   0.00282   3.13732
   D84       -0.00419   0.00004   0.00000   0.00329   0.00329  -0.00090
   D85        0.00152   0.00000   0.00000   0.00031   0.00031   0.00183
   D86       -3.14033   0.00007   0.00000   0.00174   0.00174  -3.13860
   D87       -3.13558  -0.00007   0.00000  -0.00334  -0.00334  -3.13892
   D88        0.00575  -0.00001   0.00000  -0.00191  -0.00191   0.00384
   D89        0.02108  -0.00003   0.00000  -0.00731  -0.00731   0.01377
   D90        2.12470  -0.00005   0.00000  -0.00783  -0.00783   2.11687
   D91       -2.08013  -0.00007   0.00000  -0.00830  -0.00830  -2.08843
   D92       -3.12518   0.00005   0.00000  -0.00351  -0.00352  -3.12869
   D93       -1.02156   0.00003   0.00000  -0.00403  -0.00403  -1.02559
   D94        1.05679   0.00001   0.00000  -0.00451  -0.00451   1.05229
   D95       -0.00103  -0.00001   0.00000  -0.00095  -0.00094  -0.00197
   D96        3.14082  -0.00007   0.00000  -0.00237  -0.00237   3.13846
   D97        3.13624   0.00015   0.00000   0.00574   0.00573  -3.14121
   D98       -0.00509   0.00009   0.00000   0.00431   0.00430  -0.00079
   D99        0.00312   0.00004   0.00000   0.00208   0.00209   0.00521
   D100      -3.14137   0.00006   0.00000   0.00162   0.00162  -3.13974
   D101      -3.13166  -0.00010   0.00000  -0.00234  -0.00234  -3.13400
   D102       0.00703  -0.00008   0.00000  -0.00280  -0.00280   0.00423
   D103      -3.07631   0.00031   0.00000   0.01672   0.01669  -3.05962
   D104       0.07967   0.00018   0.00000   0.00964   0.00959   0.08927
   D105       0.00379  -0.00000   0.00000   0.00052   0.00053   0.00431
   D106      -3.12341  -0.00013   0.00000  -0.00656  -0.00657  -3.12998
   D107       3.07142  -0.00025   0.00000  -0.01446  -0.01451   3.05691
   D108      -0.06798  -0.00015   0.00000  -0.01061  -0.01064  -0.07861
   D109      -0.01135   0.00005   0.00000   0.00135   0.00135  -0.01000
   D110       3.13244   0.00015   0.00000   0.00521   0.00523   3.13767
   D111      -0.00104   0.00001   0.00000   0.00255   0.00256   0.00152
   D112      -3.13611  -0.00002   0.00000   0.00112   0.00112  -3.13499
   D113       3.13438   0.00003   0.00000   0.00302   0.00302   3.13740
   D114      -0.00069  -0.00000   0.00000   0.00159   0.00158   0.00090
   D115      -0.00652   0.00003   0.00000  -0.00069  -0.00069  -0.00721
   D116       3.13006   0.00006   0.00000   0.00176   0.00176   3.13182
   D117       3.14125   0.00002   0.00000  -0.00116  -0.00115   3.14009
   D118      -0.00536   0.00004   0.00000   0.00130   0.00129  -0.00407
   D119       0.00513  -0.00004   0.00000  -0.00085  -0.00085   0.00428
   D120      -3.13147  -0.00006   0.00000  -0.00330  -0.00329  -3.13476
   D121       3.13228   0.00010   0.00000   0.00633   0.00630   3.13859
   D122      -0.00432   0.00008   0.00000   0.00388   0.00386  -0.00045
   D123       0.00999  -0.00005   0.00000  -0.00289  -0.00290   0.00709
   D124      -3.13810  -0.00002   0.00000  -0.00146  -0.00146  -3.13956
   D125      -3.13383  -0.00016   0.00000  -0.00679  -0.00679  -3.14063
   D126       0.00127  -0.00013   0.00000  -0.00535  -0.00536  -0.00409
         Item               Value     Threshold  Converged?
 Maximum Force            0.009754     0.000450     NO 
 RMS     Force            0.001776     0.000300     NO 
 Maximum Displacement     0.321683     0.001800     NO 
 RMS     Displacement     0.088189     0.001200     NO 
 Predicted change in Energy=-1.692271D-03
 Lowest energy point so far.  Saving SCF results.
 GradGradGradGradGradGradGradGradGradGradGradGradGradGradGradGradGradGrad

 Leave Link  103 at Sat May 17 20:58:50 2025, MaxMem= 16106127360 cpu:               2.9 elap:               0.3
 (Enter /cm/shared/apps/Gaussian/g16-C01/g16/l202.exe)
                          Input orientation:                          
 ---------------------------------------------------------------------
 Center     Atomic      Atomic             Coordinates (Angstroms)
 Number     Number       Type             X           Y           Z
 ---------------------------------------------------------------------
      1          6           0        1.775033    0.066343   -0.633470
      2          8           0        3.279191   -0.440965   -0.860886
      3          6           0        0.910182   -0.428966   -1.787721
      4          1           0        1.337663   -0.094309   -2.740973
      5          9           0        0.877620   -1.814246   -1.809606
      6          6           0       -0.469959    0.152472   -1.591472
      7          6           0       -1.580909   -0.763920   -1.153632
      8          7           0       -0.701758    1.390273   -1.796342
      9          6           0        0.312352    2.289018   -2.172444
     10          6           0        2.108665    4.282491   -2.971596
     11          6           0        1.633651    2.276709   -1.648494
     12          6           0       -0.078234    3.311354   -3.051594
     13          6           0        0.802414    4.290129   -3.475059
     14          6           0        2.502472    3.306695   -2.075950
     15          1           0       -1.109511    3.306648   -3.399934
     16          1           0        0.478143    5.058381   -4.173102
     17          1           0        3.513637    3.309336   -1.672900
     18          1           0        2.819926    5.047010   -3.278789
     19          7           0        2.107896    1.423678   -0.669521
     20          1           0        3.353685    0.683570   -0.847148
     21          1           0       -2.382254   -0.131440   -0.759138
     22          6           0       -2.104929   -1.622263   -2.288238
     23          6           0       -3.098437   -3.206121   -4.411564
     24          6           0       -2.645912   -1.029001   -3.432559
     25          6           0       -2.064911   -3.012927   -2.222018
     26          6           0       -2.557198   -3.793199   -3.266890
     27          6           0       -3.134485   -1.808052   -4.474019
     28          1           0       -2.687052    0.056635   -3.508031
     29          1           0       -1.641297   -3.496002   -1.343011
     30          1           0       -2.514981   -4.878604   -3.188030
     31          1           0       -3.554098   -1.322656   -5.354475
     32          6           0       -3.628535   -4.036545   -5.549490
     33          6           0        1.373454   -0.499519    0.708186
     34          6           0        0.421350   -1.526870    3.121086
     35          6           0        1.670597   -1.812615    1.076024
     36          6           0        0.605626    0.298037    1.555362
     37          6           0        0.127307   -0.216186    2.757022
     38          6           0        1.197488   -2.322213    2.279963
     39          1           0        2.277477   -2.435913    0.425450
     40          1           0        0.379613    1.321060    1.266921
     41          1           0       -0.472569    0.412320    3.411132
     42          1           0        1.438319   -3.344421    2.563202
     43          1           0        0.050992   -1.928074    4.062075
     44          1           0       -3.538595   -5.107188   -5.337900
     45          1           0       -4.686290   -3.813967   -5.738868
     46          1           0       -3.081607   -3.825538   -6.477382
     47          1           0       -1.226364   -1.407456   -0.341041
     48          1           0        3.420177   -0.747098   -1.773978
 ---------------------------------------------------------------------
                    Distance matrix (angstroms):
                    1          2          3          4          5
     1  C    0.000000
     2  O    1.603612   0.000000
     3  C    1.524989   2.543888   0.000000
     4  H    2.158395   2.724781   1.097008   0.000000
     5  F    2.392752   2.924640   1.385836   2.009296   0.000000
     6  C    2.442370   3.865495   1.510422   2.156329   2.394062
     7  C    3.496033   4.879607   2.592257   3.389114   2.752789
     8  N    3.039664   4.480677   2.430649   2.693612   3.572612
     9  C    3.073786   4.239708   2.809422   2.656075   4.157879
    10  C    4.832602   5.304362   5.003573   4.450169   6.327393
    11  C    2.436387   3.273207   2.804188   2.627327   4.163347
    12  C    4.451069   5.491029   4.069931   3.701323   5.359848
    13  C    5.182758   5.945718   5.012841   4.477573   6.327937
    14  C    3.620746   4.015548   4.071072   3.655935   5.379138
    15  H    5.145239   6.304924   4.542378   4.241391   5.718513
    16  H    6.255507   7.004245   5.998973   5.416639   7.278647
    17  H    3.823632   3.844357   4.556979   4.178569   5.763538
    18  H    5.735552   6.014569   5.988047   5.377685   7.280651
    19  N    1.398019   2.210304   2.473293   2.681130   3.646578
    20  H    1.708441   1.127083   2.844840   2.873328   3.646411
    21  H    4.163886   5.670813   3.462173   4.215072   3.816032
    22  C    4.543539   5.693992   3.281062   3.793554   3.026804
    23  C    6.980954   7.805610   5.537705   5.670382   4.951417
    24  C    5.345973   6.485841   3.963754   4.149796   3.958012
    25  C    5.172094   6.084990   3.964423   4.512777   3.203967
    26  C    6.371749   7.147710   5.052597   5.397066   4.223494
    27  C    6.508958   7.487249   5.047515   5.093179   4.816235
    28  H    5.307861   6.546070   4.016886   4.099938   4.369408
    29  H    4.986488   5.811790   4.014291   4.732866   3.064467
    30  H    7.027268   7.660331   5.787218   6.158913   4.774943
    31  H    7.253747   8.225787   5.783617   5.680542   5.696305
    32  C    8.378513   9.089988   6.911258   6.934848   6.263448
    33  C    1.510466   2.469261   2.539517   3.473064   2.883337
    34  C    4.297379   5.020213   5.053783   6.103736   4.960089
    35  C    2.542392   2.867162   3.270129   4.199153   2.992603
    36  C    2.492425   3.678631   3.434747   4.375878   3.982303
    37  C    3.780246   4.803557   4.616585   5.630965   4.896004
    38  C    3.811411   4.211593   4.495885   5.494817   4.133391
    39  H    2.763159   2.576414   3.285644   4.048777   2.709528
    40  H    2.670767   4.004978   3.560187   4.357103   4.420766
    41  H    4.640067   5.749255   5.444982   6.432885   5.834099
    42  H    4.686726   4.852138   5.263966   6.221546   4.666612
    43  H    5.384994   6.071928   6.099643   7.162380   5.930675
    44  H    8.782467   9.396781   7.367575   7.459952   6.541810
    45  H    9.103328   9.930798   7.641355   7.688384   7.098949
    46  H    8.537271   9.135651   7.033066   6.885693   6.442740
    47  H    3.356483   4.637280   2.759557   3.749435   2.597866
    48  H    2.160774   0.973310   2.530112   2.387064   2.757657
                    6          7          8          9         10
     6  C    0.000000
     7  C    1.505219   0.000000
     8  N    1.275874   2.413820   0.000000
     9  C    2.348270   3.734012   1.406277   0.000000
    10  C    5.060741   6.510315   4.200550   2.799878   0.000000
    11  C    2.990119   4.452382   2.502352   1.421445   2.449366
    12  C    3.501992   4.740058   2.378023   1.403792   2.394167
    13  C    4.720915   6.050839   3.672844   2.437500   1.399937
    14  C    4.361100   5.839056   3.744055   2.416941   1.381826
    15  H    3.691665   4.673073   2.531850   2.136351   3.390043
    16  H    5.624203   6.874306   4.527270   3.420451   2.168922
    17  H    5.083449   6.543351   4.633313   3.396883   2.146529
    18  H    6.134076   7.592795   5.288821   3.888244   1.088461
    19  N    3.018492   4.315927   3.027375   2.496311   3.670471
    20  H    3.931455   5.151638   4.224573   3.685591   4.360686
    21  H    2.104818   1.094446   2.493085   3.888053   6.674287
    22  C    2.511631   1.516140   3.359497   4.599432   7.286114
    23  C    5.112921   4.345269   5.806056   6.844245   9.233998
    24  C    3.085491   2.529429   3.508536   4.620440   7.143559
    25  C    3.600168   2.536481   4.628991   5.810720   8.438230
    26  C    4.767799   3.820410   5.698556   6.813626   9.331358
    27  C    4.387759   3.811664   4.828809   5.827857   8.175733
    28  H    2.932215   2.727647   2.941064   3.970359   6.414399
    29  H    3.839938   2.739304   4.996392   6.162075   8.787460
    30  H    5.660639   4.684217   6.672585   7.771746  10.264044
    31  H    5.084104   4.674692   5.306236   6.174055   8.316410
    32  C    6.571938   5.850335   7.218206   8.182162  10.429159
    33  C    3.018557   3.502076   3.761713   4.147277   6.078565
    34  C    5.081615   4.781668   5.826851   6.526434   8.585829
    35  C    3.944499   4.079634   4.912946   5.405623   7.329764
    36  C    3.328759   3.639690   3.759808   4.236337   6.215170
    37  C    4.404774   4.302468   4.899100   5.532624   7.548571
    38  C    4.887991   4.683732   5.831463   6.470769   8.487122
    39  H    4.279732   4.491792   5.334032   5.738967   7.530296
    40  H    3.202777   3.748315   3.249267   3.573612   5.452038
    41  H    5.009348   4.842420   5.303462   5.942594   7.898114
    42  H    5.755962   5.439630   6.782542   7.445118   9.447388
    43  H    6.046706   5.587661   6.774888   7.531362   9.606126
    44  H    7.149565   6.340711   7.925104   8.919292  11.209684
    45  H    7.121164   6.322228   7.648799   8.657496  10.926200
    46  H    6.820365   6.322018   7.401385   8.212140  10.245467
    47  H    2.137545   1.095512   3.196936   4.402909   7.100544
    48  H    3.996960   5.039441   4.643188   4.362952   5.333958
                   11         12         13         14         15
    11  C    0.000000
    12  C    2.443303   0.000000
    13  C    2.842736   1.383063   0.000000
    14  C    1.413662   2.758976   2.411398   0.000000
    15  H    3.413685   1.088528   2.151356   3.846992   0.000000
    16  H    3.930209   2.149288   1.087487   3.400641   2.487368
    17  H    2.145055   3.847381   3.400067   1.088536   4.935194
    18  H    3.426320   3.385771   2.163734   2.139227   4.299303
    19  N    1.382375   3.743896   4.218040   2.383168   4.620870
    20  H    2.477653   4.852102   5.140249   3.019156   5.772120
    21  H    4.766302   4.734627   6.088399   6.116806   4.518200
    22  C    5.439507   5.388022   6.694592   6.750395   5.149844
    23  C    7.751686   7.310857   8.502202   8.901800   6.884431
    24  C    5.694319   5.057350   6.339235   6.866186   4.599940
    25  C    6.479857   6.680690   7.945205   7.798715   6.499023
    26  C    7.551570   7.527701   8.756170   8.799267   7.247160
    27  C    6.885055   6.129623   7.326998   7.980392   5.604850
    28  H    5.201450   4.196124   5.486340   6.288474   3.614264
    29  H    6.644005   7.190447   8.434524   7.999045   7.126695
    30  H    8.413075   8.545862   9.754648   9.664920   8.307744
    31  H    7.321371   6.233694   7.349473   8.298293   5.588086
    32  C    9.097557   8.534386   9.657643  10.177323   8.055344
    33  C    3.650903   5.546720   6.384853   4.849058   6.126065
    34  C    6.219789   7.858751   8.802942   7.396188   8.260153
    35  C    4.913953   6.808134   7.662217   6.069126   7.346430
    36  C    3.903418   5.547232   6.425002   5.082959   6.045527
    37  C    5.281304   6.798956   7.720199   6.435038   7.200568
    38  C    6.064083   7.860665   8.774932   7.236130   8.322713
    39  H    5.188889   7.118306   7.913874   6.267788   7.686498
    40  H    3.314442   4.777078   5.610749   4.429906   5.285791
    41  H    5.788949   7.094133   8.005161   6.880142   7.427883
    42  H    7.026638   8.838847   9.754553   8.178722   9.289087
    43  H    7.266059   8.835870   9.799952   8.431365   9.188616
    44  H    9.740933   9.384730  10.517799  10.859477   8.969326
    45  H    9.683447   8.900889  10.046247  10.760999   8.304645
    46  H    9.098859   8.467083   9.484915  10.070913   8.014233
    47  H    4.843779   5.561697   6.811790   6.255985   5.620788
    48  H    3.514375   5.508377   5.926213   4.167326   6.292428
                   16         17         18         19         20
    16  H    0.000000
    17  H    4.303997   0.000000
    18  H    2.506765   2.465689   0.000000
    19  N    5.304926   2.557065   4.521482   0.000000
    20  H    6.202393   2.757190   5.023681   1.459898   0.000000
    21  H    6.838952   6.887338   7.760648   4.752670   5.794220
    22  C    7.406482   7.501172   8.349525   5.444804   6.098366
    23  C    9.008373   9.678377  10.218824   7.908466   8.334545
    24  C    6.882176   7.736770   8.174162   6.020690   6.753696
    25  C    8.684461   8.449422   9.483721   6.285382   6.701906
    26  C    9.401329   9.478493  10.347119   7.464933   7.799689
    27  C    7.764634   8.844854   9.158354   7.238843   7.839561
    28  H    5.956361   7.238529   7.435266   5.737375   6.630524
    29  H    9.256291   8.543699   9.830198   6.222000   6.531811
    30  H   10.424626  10.280185  11.268863   8.211738   8.417764
    31  H    7.640174   9.217495   9.247124   7.845338   8.488723
    32  C   10.073576  10.954475  11.368803   9.302407   9.651057
    33  C    7.451095   4.975674   6.982280   2.477129   2.782100
    34  C    9.827203   7.478865   9.483008   5.091057   5.406617
    35  C    8.728450   6.098176   8.206082   3.702937   3.572438
    36  C    7.449324   5.286409   7.129156   2.911011   3.670493
    37  C    8.716120   6.597025   8.448812   4.284049   4.920276
    38  C    9.830192   7.259753   9.372165   4.853864   4.843836
    39  H    8.974894   6.240116   8.367183   4.015490   3.536793
    40  H    6.600843   4.734754   6.364064   2.597556   3.704158
    41  H    8.944850   7.080249   8.779289   4.932887   5.731208
    42  H   10.812345   8.156224  10.317645   5.799448   5.614608
    43  H   10.807921   8.503547  10.497955   6.152487   6.467530
    44  H   10.992258  11.576013  12.156416   9.814725  10.059983
    45  H   10.384679  11.597945  11.870643   9.964546  10.430626
    46  H    9.844062  10.839128  11.125699   9.392362   9.666673
    47  H    7.706951   6.818327   8.164738   4.386400   5.060176
    48  H    6.936493   4.058768   6.016347   2.766618   1.705944
                   21         22         23         24         25
    21  H    0.000000
    22  C    2.153511   0.000000
    23  C    4.827712   2.829166   0.000000
    24  C    2.832369   1.397889   2.429625   0.000000
    25  C    3.247105   1.392815   2.428912   2.395607   0.000000
    26  C    4.441611   2.423896   1.395665   2.770579   1.393890
    27  C    4.144541   2.423250   1.399927   1.389339   2.768975
    28  H    2.772127   2.155333   3.410453   1.089034   3.385720
    29  H    3.494310   2.149258   3.409297   3.385493   1.088790
    30  H    5.334107   3.403164   2.152825   3.859583   2.148603
    31  H    4.889718   3.404654   2.155029   2.145879   3.858366
    32  C    6.304803   4.334270   1.505152   3.806870   3.816384
    33  C    4.048934   4.726336   7.316785   5.794948   5.169687
    34  C    4.986337   5.970927   8.482311   7.253015   6.077714
    35  C    4.756024   5.060541   7.402645   6.290756   5.125607
    36  C    3.803786   5.080150   7.848785   6.100237   5.688836
    37  C    4.320701   5.693380   8.410337   6.830983   6.117059
    38  C    5.181716   5.680172   8.000800   7.005501   5.602514
    39  H    5.331692   5.218391   7.272577   6.411193   5.118434
    40  H    3.720562   5.241684   8.052167   6.063143   6.077157
    41  H    4.618844   6.267930   9.010154   7.323724   6.782348
    42  H    5.996496   6.249552   8.321577   7.615199   5.939767
    43  H    5.691456   6.713270   9.129889   8.015683   6.718911
    44  H    6.860048   4.847736   2.160068   4.588988   4.033162
    45  H    6.608124   4.834650   2.156963   4.151896   4.458871
    46  H    6.843520   4.832934   2.156748   4.157089   4.449959
    47  H    1.771752   2.146997   4.827941   3.422840   2.611278
    48  H    5.922596   5.617576   7.449562   6.295061   5.951547
                   26         27         28         29         30
    26  C    0.000000
    27  C    2.393999   0.000000
    28  H    3.859564   2.147181   0.000000
    29  H    2.151398   3.857720   4.289773   0.000000
    30  H    1.089085   3.386125   4.948595   2.465565   0.000000
    31  H    3.384584   1.089444   2.462432   4.947130   4.291622
    32  C    2.533228   2.523273   4.669911   4.683564   2.743275
    33  C    6.488419   6.992068   5.879924   4.719644   7.033975
    34  C    7.403663   8.390986   7.490984   5.297183   7.724060
    35  C    6.376351   7.341104   6.595207   4.433301   6.715765
    36  C    7.070770   7.401181   6.044664   5.276738   7.683461
    37  C    7.502606   8.090814   6.873568   5.540345   8.003966
    38  C    6.857773   8.040313   7.365423   4.749992   7.086361
    39  H    6.232951   7.327232   6.806733   4.428096   6.480095
    40  H    7.438813   7.422845   5.814067   5.839513   8.164625
    41  H    8.162600   8.613446   7.273601   6.264405   8.701394
    42  H    7.082057   8.531907   8.089854   4.976496   7.145556
    43  H    7.999692   9.111892   8.291107   5.876835   8.237346
    44  H    2.641740   3.434224   5.544242   4.706889   2.392065
    45  H    3.262536   2.834014   4.894400   5.356925   3.514941
    46  H    3.253200   2.843679   4.903466   5.342739   3.499978
    47  H    4.002934   4.569782   3.782460   2.353325   4.670626
    48  H    6.872883   7.167945   6.399310   5.775874   7.368513
                   31         32         33         34         35
    31  H    0.000000
    32  C    2.721905   0.000000
    33  C    7.855838   8.757223   0.000000
    34  C    9.363815   9.893378   2.789988   0.000000
    35  C    8.299929   8.770638   1.395642   2.413409   0.000000
    36  C    8.226531   9.337861   1.394046   2.411583   2.412215
    37  C    8.976269   9.884313   2.414723   1.391724   2.784975
    38  C    9.047726   9.355735   2.413226   1.393718   1.390321
    39  H    8.285780   8.552363   2.155648   3.396766   1.086301
    40  H    8.142863   9.551578   2.148118   3.398583   3.394554
    41  H    9.452081  10.490246   3.397818   2.154918   3.872495
    42  H    9.576084   9.589985   3.396875   2.156143   2.147576
    43  H   10.101219  10.505558   3.877918   1.087930   3.398964
    44  H    3.784600   1.095051   9.050635  10.002714   8.895409
    45  H    2.763376   1.097383   9.448310  10.479389   9.531955
    46  H    2.783628   1.097560   9.085282  10.473069   9.148182
    47  H    5.528116   6.309554   2.946910   3.836084   3.250324
    48  H    7.860772   8.646345   3.226687   5.793328   3.509824
                   36         37         38         39         40
    36  C    0.000000
    37  C    1.391834   0.000000
    38  C    2.782276   2.410026   0.000000
    39  H    3.397980   3.871259   2.149075   0.000000
    40  H    1.086671   2.155732   3.868929   4.292412   0.000000
    41  H    2.149290   1.087534   3.397985   4.958778   2.479851
    42  H    3.869964   3.397377   1.087718   2.469728   4.956603
    43  H    3.398058   2.153961   2.155394   4.294203   4.298575
    44  H    9.690619  10.143397   9.392466   8.612700  10.014909
    45  H    9.905491  10.406483  10.057128   9.401696  10.055494
    46  H    9.753181  10.421073   9.862137   8.848725   9.921781
    47  H    3.140261   3.584626   3.685309   3.731237   3.550986
    48  H    4.483136   5.626262   4.884237   2.999224   4.771726
                   41         42         43         44         45
    41  H    0.000000
    42  H    4.299253   0.000000
    43  H    2.485012   2.485425   0.000000
    44  H   10.789395   9.502865  10.552319   0.000000
    45  H   10.924259  10.327423  11.047937   1.774936   0.000000
    46  H   11.070195  10.118961  11.157674   1.774791   1.766506
    47  H    4.237758   4.391696   4.614121   6.633478   6.848279
    48  H    6.586583   5.430007   6.841464   8.951895   9.531046
                   46         47         48
    46  H    0.000000
    47  H    6.851549   0.000000
    48  H    8.594882   4.907109   0.000000
 Stoichiometry    C23H21FN2O
 Framework group  C1[X(C23H21FN2O)]
 Deg. of freedom   138
 Full point group                 C1      NOp   1
 RotChk:  IX=3 Diff= 1.19D-01
 Largest Abelian subgroup         C1      NOp   1
 Largest concise Abelian subgroup C1      NOp   1
                         Standard orientation:                         
 ---------------------------------------------------------------------
 Center     Atomic      Atomic             Coordinates (Angstroms)
 Number     Number       Type             X           Y           Z
 ---------------------------------------------------------------------
      1          6           0       -1.714064   -0.621534    0.828288
      2          8           0       -2.238031   -0.895504    2.318916
      3          6           0       -0.335509    0.026127    0.903862
      4          1           0       -0.386376    0.935080    1.515942
      5          9           0        0.570852   -0.831526    1.506758
      6          6           0        0.077533    0.360491   -0.509987
      7          6           0        1.159208   -0.462362   -1.156962
      8          7           0       -0.466787    1.321622   -1.148579
      9          6           0       -1.504161    2.094026   -0.596436
     10          6           0       -3.535602    3.818740    0.262590
     11          6           0       -2.564892    1.571041    0.192133
     12          6           0       -1.508076    3.450885   -0.956366
     13          6           0       -2.490635    4.321731   -0.521546
     14          6           0       -3.570586    2.478390    0.596776
     15          1           0       -0.698459    3.803392   -1.592882
     16          1           0       -2.457340    5.372740   -0.798851
     17          1           0       -4.390908    2.084196    1.193930
     18          1           0       -4.328441    4.478835    0.609617
     19          7           0       -2.765754    0.237505    0.495939
     20          1           0       -3.002243   -0.200263    1.868430
     21          1           0        1.086015   -0.297298   -2.236410
     22          6           0        2.543807   -0.088636   -0.665132
     23          6           0        5.128860    0.626078    0.235347
     24          6           0        3.025551    1.213256   -0.829732
     25          6           0        3.368117   -1.023635   -0.043665
     26          6           0        4.642885   -0.672191    0.397225
     27          6           0        4.295668    1.562532   -0.388065
     28          1           0        2.399004    1.962303   -1.311772
     29          1           0        3.010294   -2.041692    0.101205
     30          1           0        5.267079   -1.423789    0.878461
     31          1           0        4.650158    2.582834   -0.530224
     32          6           0        6.501129    1.020554    0.711528
     33          6           0       -1.708506   -1.977886    0.163619
     34          6           0       -1.547606   -4.403834   -1.204928
     35          6           0       -1.231238   -3.117608    0.812516
     36          6           0       -2.111388   -2.059362   -1.168451
     37          6           0       -2.027003   -3.268805   -1.852063
     38          6           0       -1.154088   -4.326320    0.129832
     39          1           0       -0.925863   -3.063361    1.853599
     40          1           0       -2.485840   -1.170447   -1.668921
     41          1           0       -2.341677   -3.323070   -2.891662
     42          1           0       -0.787136   -5.211974    0.643733
     43          1           0       -1.485102   -5.350344   -1.737660
     44          1           0        7.026061    0.172149    1.162962
     45          1           0        7.111997    1.396955   -0.118781
     46          1           0        6.441782    1.821558    1.459530
     47          1           0        0.976312   -1.525080   -0.963767
     48          1           0       -1.721372   -0.398921    2.977551
 ---------------------------------------------------------------------
 Rotational constants (GHZ):           0.2315760           0.1560299           0.1079547
 Leave Link  202 at Sat May 17 20:58:50 2025, MaxMem= 16106127360 cpu:               0.4 elap:               0.1
 (Enter /cm/shared/apps/Gaussian/g16-C01/g16/l301.exe)
 Basis read from rwf:  (5D, 7F)
 No pseudopotential information found on rwf file.
 There are   864 symmetry adapted cartesian basis functions of A   symmetry.
 There are   810 symmetry adapted basis functions of A   symmetry.
   810 basis functions,  1203 primitive gaussians,   864 cartesian basis functions
    95 alpha electrons       95 beta electrons
       nuclear repulsion energy      2423.1809299621 Hartrees.
 IExCor= 4639 DFT=T Ex+Corr=wB97XD ExCW=0 ScaHFX=  1.000000
 ScaDFX=  1.000000  1.000000  1.000000  1.000000 ScalE2=  1.000000  1.000000
 IRadAn=      5 IRanWt=     -1 IRanGd=            0 ICorTp=0 IEmpDi=121
 HFx  wShort=  0.000000 wLong=  0.200000 cFull=  0.222036 cShort=  0.000000 cLong=  0.777964
 DFx  wShort=  0.000000 wLong=  0.200000 cFull=  0.000000 cShort=  0.000000 cLong=  1.000000
 NAtoms=   48 NActive=   48 NUniq=   48 SFac= 1.00D+00 NAtFMM=   60 NAOKFM=F Big=F
 Integral buffers will be    131072 words long.
 Raffenetti 2 integral format.
 Two-electron integral symmetry is turned on.
 R6Disp:  Grimme-D2 Dispersion energy=       -0.0407334018 Hartrees.
 Nuclear repulsion after empirical dispersion term =     2423.1401965603 Hartrees.
 No density basis found on file    724.
 ------------------------------------------------------------------------------
 Polarizable Continuum Model (PCM)
 =================================
 Model                : PCM.
 Atomic radii         : SMD-Coulomb.
 Polarization charges : Total charges.
 Charge compensation  : None.
 Solution method      : Matrix inversion.
 Cavity type          : VdW (van der Waals Surface) (Alpha=1.000).
 Cavity algorithm     : GePol (No added spheres)
                        Default sphere list used, NSphG=   48.
                        Lebedev-Laikov grids with approx.  5.0 points / Ang**2.
                        Smoothing algorithm: York/Karplus (Gamma=1.0000).
                        Polarization charges: spherical gaussians, with
                                              point-specific exponents (IZeta= 3).
                        Self-potential: point-specific (ISelfS= 7).
                        Self-field    : sphere-specific E.n sum rule (ISelfD= 2).
 1st derivatives      : Analytical E(r).r(x)/FMM algorithm (CHGder, D1EAlg=3).
                        Cavity 1st derivative terms included.
 Solvent              : Ethanol, Eps=  24.852000 Eps(inf)=   1.852593
 ------------------------------------------------------------------------------
 GePol: Number of generator spheres                  =      48
 GePol: Total number of spheres                      =      48
 GePol: Number of exposed spheres                    =      48 (100.00%)
 GePol: Number of points                             =    3457
 GePol: Average weight of points                     =       0.11
 GePol: Minimum weight of points                     =   0.29D-09
 GePol: Maximum weight of points                     =    0.21501
 GePol: Number of points with low weight             =     209
 GePol: Fraction of low-weight points (<1% of avg)   =       6.05%
 GePol: Cavity surface area                          =    382.086 Ang**2
 GePol: Cavity volume                                =    370.008 Ang**3
 ------------------------------------------------------------------------------
 Atomic radii for non-electrostatic terms: SMD-CDS.
 ------------------------------------------------------------------------------
 PCM non-electrostatic energy =        -0.0047176467 Hartrees.
 Nuclear repulsion after PCM non-electrostatic terms =     2423.1354789136 Hartrees.
 Leave Link  301 at Sat May 17 20:58:50 2025, MaxMem= 16106127360 cpu:               0.3 elap:               0.1
 (Enter /cm/shared/apps/Gaussian/g16-C01/g16/l302.exe)
 NPDir=0 NMtPBC=     1 NCelOv=     1 NCel=       1 NClECP=     1 NCelD=      1
         NCelK=      1 NCelE2=     1 NClLst=     1 CellRange=     0.0.
 One-electron integrals computed using PRISM.
 One-electron integral symmetry used in STVInt
 NBasis=   810 RedAO= T EigKep=  1.06D-06  NBF=   810
 NBsUse=   804 1.00D-06 EigRej=  9.20D-07 NBFU=   804
 Precomputing XC quadrature grid using
 IXCGrd= 4 IRadAn=           5 IRanWt=          -1 IRanGd=           0 AccXCQ= 0.00D+00.
 Generated NRdTot=       0 NPtTot=           0 NUsed=           0 NTot=          32
 NSgBfM=   858   858   858   858   858 MxSgAt=    48 MxSgA2=    48.
 Leave Link  302 at Sat May 17 20:58:53 2025, MaxMem= 16106127360 cpu:              46.0 elap:               3.0
 (Enter /cm/shared/apps/Gaussian/g16-C01/g16/l303.exe)
 DipDrv:  MaxL=1.
 Leave Link  303 at Sat May 17 20:58:53 2025, MaxMem= 16106127360 cpu:               1.1 elap:               0.2
 (Enter /cm/shared/apps/Gaussian/g16-C01/g16/l401.exe)
 Initial guess from the checkpoint file:  "6_to_9_TS2.chk"
 B after Tr=     0.000000   -0.000000   -0.000000
         Rot=    0.999079   -0.000086    0.001645   -0.042885 Ang=  -4.92 deg.
 Guess basis will be translated and rotated to current coordinates.
 JPrj=2 DoOrth=T DoCkMO=T.
 Generating alternative initial guess.
 ExpMin= 2.65D-02 ExpMax= 2.93D+03 ExpMxC= 4.41D+02 IAcc=3 IRadAn=         5 AccDes= 0.00D+00
 Harris functional with IExCor= 4639 and IRadAn=       5 diagonalized for initial guess.
 HarFok:  IExCor= 4639 AccDes= 0.00D+00 IRadAn=         5 IDoV= 1 UseB2=F ITyADJ=14
 ICtDFT=  3500011 ScaDFX=  1.000000  1.000000  1.000000  1.000000
 FoFCou: FMM=F IPFlag=           0 FMFlag=      100000 FMFlg1=           0
         NFxFlg=           0 DoJE=T BraDBF=F KetDBF=T FulRan=T
         wScrn=  0.000000 ICntrl=       500 IOpCl=  0 I1Cent=   200000004 NGrid=           0
         NMat0=    1 NMatS0=      1 NMatT0=    0 NMatD0=    1 NMtDS0=    0 NMtDT0=    0
 Petite list used in FoFCou.
 Harris En= -1122.26002246700    
 Leave Link  401 at Sat May 17 20:59:04 2025, MaxMem= 16106127360 cpu:             290.7 elap:              10.6
 (Enter /cm/shared/apps/Gaussian/g16-C01/g16/l502.exe)
 Integral symmetry usage will be decided dynamically.
 Closed shell SCF:
 Using DIIS extrapolation, IDIIS=  1040.
 NGot= 16106127360 LenX= 16104590708 LenY= 16103843348
 Requested convergence on RMS density matrix=1.00D-08 within 128 cycles.
 Requested convergence on MAX density matrix=1.00D-06.
 Requested convergence on             energy=1.00D-06.
 No special actions if energy rises.
 Fock matrices will be formed incrementally for  20 cycles.

 Cycle   1  Pass 1  IDiag  1:
 FoFJK:  IHMeth= 1 ICntrl=       0 DoSepK=T KAlg= 0 I1Cent=           0 FoldK=F
 IRaf=         1 NMat=       1 IRICut=       1 DoRegI=T DoRafI=F ISym2E= 0 IDoP0=0 IntGTp=1.
 FoFCou: FMM=F IPFlag=           0 FMFlag=      100000 FMFlg1=           0
         NFxFlg=           0 DoJE=T BraDBF=F KetDBF=F FulRan=T
         wScrn=  0.000000 ICntrl=       500 IOpCl=  0 I1Cent=           0 NGrid=           0
         NMat0=    1 NMatS0=      1 NMatT0=    0 NMatD0=    1 NMtDS0=    0 NMtDT0=    0
 Symmetry not used in FoFCou.
 Inv3:  Mode=1 IEnd=    35852547.
 Iteration    1 A*A^-1 deviation from unit magnitude is 9.10D-15 for    342.
 Iteration    1 A*A^-1 deviation from orthogonality  is 5.90D-15 for   3416   2769.
 Iteration    1 A^-1*A deviation from unit magnitude is 8.66D-15 for    339.
 Iteration    1 A^-1*A deviation from orthogonality  is 1.71D-13 for   2090   2087.
 E= -1172.99531342987    
 DIIS: error= 6.01D-03 at cycle   1 NSaved=   1.
 NSaved= 1 IEnMin= 1 EnMin= -1172.99531342987     IErMin= 1 ErrMin= 6.01D-03
 ErrMax= 6.01D-03  0.00D+00 EMaxC= 1.00D-01 BMatC= 6.76D-02 BMatP= 6.76D-02
 IDIUse=3 WtCom= 9.40D-01 WtEn= 6.01D-02
 Coeff-Com:  0.100D+01
 Coeff-En:   0.100D+01
 Coeff:      0.100D+01
 Gap=     0.516 Goal=   None    Shift=    0.000
 GapD=    0.516 DampG=2.000 DampE=1.000 DampFc=2.0000 IDamp=-1.
 RMSDP=8.20D-03 MaxDP=7.21D-01              OVMax= 2.90D-02

 Cycle   2  Pass 1  IDiag  1:
 RMSU=  8.16D-03    CP:  1.01D+00
 E= -1173.05392747141     Delta-E=       -0.058614041539 Rises=F Damp=F
 DIIS: error= 5.42D-04 at cycle   2 NSaved=   2.
 NSaved= 2 IEnMin= 2 EnMin= -1173.05392747141     IErMin= 2 ErrMin= 5.42D-04
 ErrMax= 5.42D-04  0.00D+00 EMaxC= 1.00D-01 BMatC= 1.42D-03 BMatP= 6.76D-02
 IDIUse=3 WtCom= 9.95D-01 WtEn= 5.42D-03
 Coeff-Com: -0.349D-01 0.103D+01
 Coeff-En:   0.000D+00 0.100D+01
 Coeff:     -0.347D-01 0.103D+01
 Gap=     0.292 Goal=   None    Shift=    0.000
 RMSDP=1.49D-03 MaxDP=1.86D-01 DE=-5.86D-02 OVMax= 1.07D-02

 Cycle   3  Pass 1  IDiag  1:
 RMSU=  1.25D-03    CP:  1.02D+00  1.09D+00
 E= -1173.05600138109     Delta-E=       -0.002073909680 Rises=F Damp=F
 DIIS: error= 5.33D-04 at cycle   3 NSaved=   3.
 NSaved= 3 IEnMin= 3 EnMin= -1173.05600138109     IErMin= 3 ErrMin= 5.33D-04
 ErrMax= 5.33D-04  0.00D+00 EMaxC= 1.00D-01 BMatC= 8.97D-04 BMatP= 1.42D-03
 IDIUse=3 WtCom= 9.95D-01 WtEn= 5.33D-03
 Coeff-Com: -0.316D-01 0.461D+00 0.571D+00
 Coeff-En:   0.000D+00 0.000D+00 0.100D+01
 Coeff:     -0.314D-01 0.458D+00 0.573D+00
 Gap=     0.290 Goal=   None    Shift=    0.000
 RMSDP=4.47D-04 MaxDP=3.89D-02 DE=-2.07D-03 OVMax= 5.39D-03

 Cycle   4  Pass 1  IDiag  1:
 RMSU=  3.83D-04    CP:  1.02D+00  1.09D+00  9.10D-01
 E= -1173.05674739732     Delta-E=       -0.000746016231 Rises=F Damp=F
 DIIS: error= 1.33D-04 at cycle   4 NSaved=   4.
 NSaved= 4 IEnMin= 4 EnMin= -1173.05674739732     IErMin= 4 ErrMin= 1.33D-04
 ErrMax= 1.33D-04  0.00D+00 EMaxC= 1.00D-01 BMatC= 5.81D-05 BMatP= 8.97D-04
 IDIUse=3 WtCom= 9.99D-01 WtEn= 1.33D-03
 Coeff-Com: -0.214D-02-0.523D-01 0.136D+00 0.918D+00
 Coeff-En:   0.000D+00 0.000D+00 0.000D+00 0.100D+01
 Coeff:     -0.213D-02-0.522D-01 0.136D+00 0.918D+00
 Gap=     0.290 Goal=   None    Shift=    0.000
 RMSDP=2.60D-04 MaxDP=2.51D-02 DE=-7.46D-04 OVMax= 2.91D-03

 Cycle   5  Pass 1  IDiag  1:
 RMSU=  1.71D-04    CP:  1.02D+00  1.09D+00  1.04D+00  1.20D+00
 E= -1173.05682560963     Delta-E=       -0.000078212306 Rises=F Damp=F
 DIIS: error= 5.10D-05 at cycle   5 NSaved=   5.
 NSaved= 5 IEnMin= 5 EnMin= -1173.05682560963     IErMin= 5 ErrMin= 5.10D-05
 ErrMax= 5.10D-05  0.00D+00 EMaxC= 1.00D-01 BMatC= 1.58D-05 BMatP= 5.81D-05
 IDIUse=1 WtCom= 1.00D+00 WtEn= 0.00D+00
 Coeff-Com:  0.257D-02-0.786D-01-0.331D-02 0.451D+00 0.629D+00
 Coeff:      0.257D-02-0.786D-01-0.331D-02 0.451D+00 0.629D+00
 Gap=     0.290 Goal=   None    Shift=    0.000
 RMSDP=8.01D-05 MaxDP=5.65D-03 DE=-7.82D-05 OVMax= 1.39D-03

 Cycle   6  Pass 1  IDiag  1:
 RMSU=  5.71D-05    CP:  1.02D+00  1.09D+00  1.08D+00  1.28D+00  9.03D-01
 E= -1173.05684438992     Delta-E=       -0.000018780288 Rises=F Damp=F
 DIIS: error= 1.22D-05 at cycle   6 NSaved=   6.
 NSaved= 6 IEnMin= 6 EnMin= -1173.05684438992     IErMin= 6 ErrMin= 1.22D-05
 ErrMax= 1.22D-05  0.00D+00 EMaxC= 1.00D-01 BMatC= 6.94D-07 BMatP= 1.58D-05
 IDIUse=1 WtCom= 1.00D+00 WtEn= 0.00D+00
 Coeff-Com:  0.698D-03-0.108D-01-0.139D-01 0.581D-02 0.132D+00 0.887D+00
 Coeff:      0.698D-03-0.108D-01-0.139D-01 0.581D-02 0.132D+00 0.887D+00
 Gap=     0.290 Goal=   None    Shift=    0.000
 RMSDP=3.43D-05 MaxDP=3.28D-03 DE=-1.88D-05 OVMax= 7.72D-04

 Cycle   7  Pass 1  IDiag  1:
 RMSU=  2.18D-05    CP:  1.02D+00  1.09D+00  1.09D+00  1.31D+00  9.96D-01
                    CP:  1.20D+00
 E= -1173.05684607543     Delta-E=       -0.000001685514 Rises=F Damp=F
 DIIS: error= 6.58D-06 at cycle   7 NSaved=   7.
 NSaved= 7 IEnMin= 7 EnMin= -1173.05684607543     IErMin= 7 ErrMin= 6.58D-06
 ErrMax= 6.58D-06  0.00D+00 EMaxC= 1.00D-01 BMatC= 2.16D-07 BMatP= 6.94D-07
 IDIUse=1 WtCom= 1.00D+00 WtEn= 0.00D+00
 Coeff-Com: -0.188D-03 0.106D-01-0.583D-02-0.870D-01-0.635D-01 0.379D+00
 Coeff-Com:  0.767D+00
 Coeff:     -0.188D-03 0.106D-01-0.583D-02-0.870D-01-0.635D-01 0.379D+00
 Coeff:      0.767D+00
 Gap=     0.290 Goal=   None    Shift=    0.000
 RMSDP=1.56D-05 MaxDP=1.65D-03 DE=-1.69D-06 OVMax= 4.01D-04

 Cycle   8  Pass 1  IDiag  1:
 RMSU=  7.92D-06    CP:  1.02D+00  1.09D+00  1.09D+00  1.33D+00  1.04D+00
                    CP:  1.34D+00  9.79D-01
 E= -1173.05684650050     Delta-E=       -0.000000425069 Rises=F Damp=F
 DIIS: error= 2.32D-06 at cycle   8 NSaved=   8.
 NSaved= 8 IEnMin= 8 EnMin= -1173.05684650050     IErMin= 8 ErrMin= 2.32D-06
 ErrMax= 2.32D-06  0.00D+00 EMaxC= 1.00D-01 BMatC= 1.96D-08 BMatP= 2.16D-07
 IDIUse=1 WtCom= 1.00D+00 WtEn= 0.00D+00
 Coeff-Com: -0.135D-03 0.475D-02-0.644D-03-0.297D-01-0.333D-01 0.327D-01
 Coeff-Com:  0.248D+00 0.778D+00
 Coeff:     -0.135D-03 0.475D-02-0.644D-03-0.297D-01-0.333D-01 0.327D-01
 Coeff:      0.248D+00 0.778D+00
 Gap=     0.290 Goal=   None    Shift=    0.000
 RMSDP=4.48D-06 MaxDP=3.53D-04 DE=-4.25D-07 OVMax= 1.83D-04

 Cycle   9  Pass 1  IDiag  1:
 RMSU=  3.41D-06    CP:  1.02D+00  1.09D+00  1.09D+00  1.33D+00  1.05D+00
                    CP:  1.37D+00  1.02D+00  1.17D+00
 E= -1173.05684655459     Delta-E=       -0.000000054092 Rises=F Damp=F
 DIIS: error= 1.05D-06 at cycle   9 NSaved=   9.
 NSaved= 9 IEnMin= 9 EnMin= -1173.05684655459     IErMin= 9 ErrMin= 1.05D-06
 ErrMax= 1.05D-06  0.00D+00 EMaxC= 1.00D-01 BMatC= 3.89D-09 BMatP= 1.96D-08
 IDIUse=1 WtCom= 1.00D+00 WtEn= 0.00D+00
 Coeff-Com:  0.837D-05-0.114D-02 0.893D-03 0.115D-01 0.636D-02-0.733D-01
 Coeff-Com: -0.113D+00 0.202D+00 0.966D+00
 Coeff:      0.837D-05-0.114D-02 0.893D-03 0.115D-01 0.636D-02-0.733D-01
 Coeff:     -0.113D+00 0.202D+00 0.966D+00
 Gap=     0.290 Goal=   None    Shift=    0.000
 RMSDP=2.89D-06 MaxDP=2.79D-04 DE=-5.41D-08 OVMax= 1.10D-04

 Cycle  10  Pass 1  IDiag  1:
 RMSU=  1.50D-06    CP:  1.02D+00  1.09D+00  1.09D+00  1.33D+00  1.05D+00
                    CP:  1.38D+00  1.07D+00  1.40D+00  1.22D+00
 E= -1173.05684656940     Delta-E=       -0.000000014812 Rises=F Damp=F
 DIIS: error= 2.95D-07 at cycle  10 NSaved=  10.
 NSaved=10 IEnMin=10 EnMin= -1173.05684656940     IErMin=10 ErrMin= 2.95D-07
 ErrMax= 2.95D-07  0.00D+00 EMaxC= 1.00D-01 BMatC= 3.25D-10 BMatP= 3.89D-09
 IDIUse=1 WtCom= 1.00D+00 WtEn= 0.00D+00
 Coeff-Com:  0.199D-04-0.880D-03 0.249D-03 0.642D-02 0.626D-02-0.188D-01
 Coeff-Com: -0.573D-01-0.537D-01 0.166D+00 0.952D+00
 Coeff:      0.199D-04-0.880D-03 0.249D-03 0.642D-02 0.626D-02-0.188D-01
 Coeff:     -0.573D-01-0.537D-01 0.166D+00 0.952D+00
 Gap=     0.290 Goal=   None    Shift=    0.000
 RMSDP=1.04D-06 MaxDP=8.21D-05 DE=-1.48D-08 OVMax= 4.15D-05

 Cycle  11  Pass 1  IDiag  1:
 RMSU=  5.83D-07    CP:  1.02D+00  1.09D+00  1.09D+00  1.33D+00  1.05D+00
                    CP:  1.38D+00  1.08D+00  1.47D+00  1.37D+00  1.17D+00
 E= -1173.05684657037     Delta-E=       -0.000000000970 Rises=F Damp=F
 DIIS: error= 1.34D-07 at cycle  11 NSaved=  11.
 NSaved=11 IEnMin=11 EnMin= -1173.05684657037     IErMin=11 ErrMin= 1.34D-07
 ErrMax= 1.34D-07  0.00D+00 EMaxC= 1.00D-01 BMatC= 7.32D-11 BMatP= 3.25D-10
 IDIUse=1 WtCom= 1.00D+00 WtEn= 0.00D+00
 Coeff-Com:  0.555D-05-0.153D-03-0.247D-04 0.718D-03 0.134D-02 0.214D-02
 Coeff-Com: -0.585D-02-0.374D-01-0.665D-01 0.300D+00 0.805D+00
 Coeff:      0.555D-05-0.153D-03-0.247D-04 0.718D-03 0.134D-02 0.214D-02
 Coeff:     -0.585D-02-0.374D-01-0.665D-01 0.300D+00 0.805D+00
 Gap=     0.290 Goal=   None    Shift=    0.000
 RMSDP=3.37D-07 MaxDP=2.66D-05 DE=-9.70D-10 OVMax= 1.35D-05

 Cycle  12  Pass 1  IDiag  1:
 RMSU=  1.87D-07    CP:  1.02D+00  1.09D+00  1.09D+00  1.33D+00  1.05D+00
                    CP:  1.38D+00  1.08D+00  1.48D+00  1.41D+00  1.27D+00
                    CP:  1.20D+00
 E= -1173.05684657064     Delta-E=       -0.000000000263 Rises=F Damp=F
 DIIS: error= 6.37D-08 at cycle  12 NSaved=  12.
 NSaved=12 IEnMin=12 EnMin= -1173.05684657064     IErMin=12 ErrMin= 6.37D-08
 ErrMax= 6.37D-08  0.00D+00 EMaxC= 1.00D-01 BMatC= 1.41D-11 BMatP= 7.32D-11
 IDIUse=1 WtCom= 1.00D+00 WtEn= 0.00D+00
 Coeff-Com: -0.275D-05 0.151D-03-0.646D-04-0.124D-02-0.932D-03 0.487D-02
 Coeff-Com:  0.109D-01 0.184D-02-0.609D-01-0.114D+00 0.258D+00 0.902D+00
 Coeff:     -0.275D-05 0.151D-03-0.646D-04-0.124D-02-0.932D-03 0.487D-02
 Coeff:      0.109D-01 0.184D-02-0.609D-01-0.114D+00 0.258D+00 0.902D+00
 Gap=     0.290 Goal=   None    Shift=    0.000
 RMSDP=1.69D-07 MaxDP=1.39D-05 DE=-2.63D-10 OVMax= 6.77D-06

 Cycle  13  Pass 1  IDiag  1:
 RMSU=  7.86D-08    CP:  1.02D+00  1.09D+00  1.09D+00  1.33D+00  1.05D+00
                    CP:  1.38D+00  1.08D+00  1.49D+00  1.42D+00  1.33D+00
                    CP:  1.36D+00  1.22D+00
 E= -1173.05684657111     Delta-E=       -0.000000000470 Rises=F Damp=F
 DIIS: error= 2.46D-08 at cycle  13 NSaved=  13.
 NSaved=13 IEnMin=13 EnMin= -1173.05684657111     IErMin=13 ErrMin= 2.46D-08
 ErrMax= 2.46D-08  0.00D+00 EMaxC= 1.00D-01 BMatC= 2.73D-12 BMatP= 1.41D-11
 IDIUse=1 WtCom= 1.00D+00 WtEn= 0.00D+00
 Coeff-Com: -0.176D-05 0.785D-04-0.227D-04-0.577D-03-0.520D-03 0.164D-02
 Coeff-Com:  0.498D-02 0.573D-02-0.165D-01-0.823D-01 0.965D-03 0.359D+00
 Coeff-Com:  0.727D+00
 Coeff:     -0.176D-05 0.785D-04-0.227D-04-0.577D-03-0.520D-03 0.164D-02
 Coeff:      0.498D-02 0.573D-02-0.165D-01-0.823D-01 0.965D-03 0.359D+00
 Coeff:      0.727D+00
 Gap=     0.290 Goal=   None    Shift=    0.000
 RMSDP=5.60D-08 MaxDP=5.13D-06 DE=-4.70D-10 OVMax= 2.15D-06

 Cycle  14  Pass 1  IDiag  1:
 RMSU=  3.35D-08    CP:  1.02D+00  1.09D+00  1.09D+00  1.33D+00  1.05D+00
                    CP:  1.38D+00  1.08D+00  1.49D+00  1.42D+00  1.34D+00
                    CP:  1.42D+00  1.34D+00  1.17D+00
 E= -1173.05684657102     Delta-E=        0.000000000089 Rises=F Damp=F
 DIIS: error= 1.26D-08 at cycle  14 NSaved=  14.
 NSaved=14 IEnMin=13 EnMin= -1173.05684657111     IErMin=14 ErrMin= 1.26D-08
 ErrMax= 1.26D-08  0.00D+00 EMaxC= 1.00D-01 BMatC= 4.42D-13 BMatP= 2.73D-12
 IDIUse=1 WtCom= 1.00D+00 WtEn= 0.00D+00
 Coeff-Com:  0.222D-06-0.181D-04 0.113D-04 0.166D-03 0.108D-03-0.841D-03
 Coeff-Com: -0.148D-02 0.140D-02 0.112D-01 0.802D-02-0.676D-01-0.138D+00
 Coeff-Com:  0.196D+00 0.991D+00
 Coeff:      0.222D-06-0.181D-04 0.113D-04 0.166D-03 0.108D-03-0.841D-03
 Coeff:     -0.148D-02 0.140D-02 0.112D-01 0.802D-02-0.676D-01-0.138D+00
 Coeff:      0.196D+00 0.991D+00
 Gap=     0.290 Goal=   None    Shift=    0.000
 RMSDP=3.14D-08 MaxDP=2.24D-06 DE= 8.87D-11 OVMax= 1.35D-06

 Cycle  15  Pass 1  IDiag  1:
 RMSU=  1.42D-08    CP:  1.02D+00  1.09D+00  1.09D+00  1.33D+00  1.05D+00
                    CP:  1.38D+00  1.08D+00  1.49D+00  1.42D+00  1.34D+00
                    CP:  1.43D+00  1.40D+00  1.40D+00  1.37D+00
 E= -1173.05684657109     Delta-E=       -0.000000000074 Rises=F Damp=F
 DIIS: error= 4.34D-09 at cycle  15 NSaved=  15.
 NSaved=15 IEnMin=13 EnMin= -1173.05684657111     IErMin=15 ErrMin= 4.34D-09
 ErrMax= 4.34D-09  0.00D+00 EMaxC= 1.00D-01 BMatC= 7.66D-14 BMatP= 4.42D-13
 IDIUse=1 WtCom= 1.00D+00 WtEn= 0.00D+00
 Coeff-Com:  0.333D-06-0.178D-04 0.734D-05 0.142D-03 0.112D-03-0.542D-03
 Coeff-Com: -0.127D-02-0.364D-03 0.624D-02 0.148D-01-0.250D-01-0.103D+00
 Coeff-Com: -0.359D-01 0.353D+00 0.792D+00
 Coeff:      0.333D-06-0.178D-04 0.734D-05 0.142D-03 0.112D-03-0.542D-03
 Coeff:     -0.127D-02-0.364D-03 0.624D-02 0.148D-01-0.250D-01-0.103D+00
 Coeff:     -0.359D-01 0.353D+00 0.792D+00
 Gap=     0.290 Goal=   None    Shift=    0.000
 RMSDP=1.09D-08 MaxDP=1.12D-06 DE=-7.41D-11 OVMax= 4.19D-07

 Cycle  16  Pass 1  IDiag  1:
 RMSU=  5.58D-09    CP:  1.02D+00  1.09D+00  1.09D+00  1.33D+00  1.05D+00
                    CP:  1.38D+00  1.08D+00  1.49D+00  1.42D+00  1.34D+00
                    CP:  1.43D+00  1.42D+00  1.47D+00  1.51D+00  1.18D+00
 E= -1173.05684657133     Delta-E=       -0.000000000243 Rises=F Damp=F
 DIIS: error= 1.83D-09 at cycle  16 NSaved=  16.
 NSaved=16 IEnMin=16 EnMin= -1173.05684657133     IErMin=16 ErrMin= 1.83D-09
 ErrMax= 1.83D-09  0.00D+00 EMaxC= 1.00D-01 BMatC= 9.65D-15 BMatP= 7.66D-14
 IDIUse=1 WtCom= 1.00D+00 WtEn= 0.00D+00
 Coeff-Com:  0.692D-07-0.267D-05 0.468D-06 0.178D-04 0.178D-04-0.289D-04
 Coeff-Com: -0.150D-03-0.328D-03 0.123D-03 0.348D-02 0.381D-02-0.899D-02
 Coeff-Com: -0.433D-01-0.584D-01 0.251D+00 0.853D+00
 Coeff:      0.692D-07-0.267D-05 0.468D-06 0.178D-04 0.178D-04-0.289D-04
 Coeff:     -0.150D-03-0.328D-03 0.123D-03 0.348D-02 0.381D-02-0.899D-02
 Coeff:     -0.433D-01-0.584D-01 0.251D+00 0.853D+00
 Gap=     0.290 Goal=   None    Shift=    0.000
 RMSDP=4.32D-09 MaxDP=3.15D-07 DE=-2.43D-10 OVMax= 1.23D-07

 Error on total polarization charges =  0.06958
 SCF Done:  E(RwB97XD) =  -1173.05684657     A.U. after   16 cycles
            NFock= 16  Conv=0.43D-08     -V/T= 2.0050
 KE= 1.167180487428D+03 PE=-7.579156239333D+03 EE= 2.815783426420D+03
 SMD-CDS (non-electrostatic) energy       (kcal/mol) =      -2.96
 (included in total energy above)
 Leave Link  502 at Sat May 17 21:17:59 2025, MaxMem= 16106127360 cpu:           43330.6 elap:            1135.5
 (Enter /cm/shared/apps/Gaussian/g16-C01/g16/l701.exe)
 ... and contract with generalized density number  0.
 Compute integral first derivatives.
 R6Disp: Adding Grimme-D2 dispersion energy 1st derivatives to the gradient.
 D1PCM: PCM CHGder 1st derivatives, ID1Alg=3 FixD1E=F DoIter=F DoCFld=F I1PDM=0.
 GePol: Maximum number of non-zero 1st derivatives   =     245
 Leave Link  701 at Sat May 17 21:18:05 2025, MaxMem= 16106127360 cpu:             169.3 elap:               5.2
 (Enter /cm/shared/apps/Gaussian/g16-C01/g16/l702.exe)
 L702 exits ... SP integral derivatives will be done elsewhere.
 Leave Link  702 at Sat May 17 21:18:05 2025, MaxMem= 16106127360 cpu:               0.4 elap:               0.0
 (Enter /cm/shared/apps/Gaussian/g16-C01/g16/l703.exe)
 Integral derivatives from FoFJK, PRISM(SPDF).
 Compute integral first derivatives, UseDBF=F ICtDFT=           0.
 Calling FoFJK, ICntrl=      2127 FMM=F ISym2X=0 I1Cent= 0 IOpClX= 0 NMat=1 NMatS=1 NMatT=0.
 FoFJK:  IHMeth= 1 ICntrl=    2127 DoSepK=T KAlg= 0 I1Cent=           0 FoldK=F
 IRaf=         1 NMat=       1 IRICut=       1 DoRegI=T DoRafI=F ISym2E= 0 IDoP0=0 IntGTp=1.
 FoFCou: FMM=F IPFlag=           0 FMFlag=      100000 FMFlg1=         800
         NFxFlg=           0 DoJE=F BraDBF=F KetDBF=F FulRan=T
         wScrn=  0.000000 ICntrl=      2527 IOpCl=  0 I1Cent=           0 NGrid=           0
         NMat0=    1 NMatS0=      1 NMatT0=    0 NMatD0=    1 NMtDS0=    0 NMtDT0=    0
 Symmetry not used in FoFCou.
 Leave Link  703 at Sat May 17 21:23:08 2025, MaxMem= 16106127360 cpu:           12067.9 elap:             303.7
 (Enter /cm/shared/apps/Gaussian/g16-C01/g16/l716.exe)
 Dipole        = 7.87923200D-01-8.96888141D-01 1.85098327D+00
 ***** Axes restored to original set *****
 -------------------------------------------------------------------
 Center     Atomic                   Forces (Hartrees/Bohr)
 Number     Number              X              Y              Z
 -------------------------------------------------------------------
      1        6          -0.001605544   -0.000003180    0.000436605
      2        8           0.001594008   -0.000488496   -0.000137350
      3        6          -0.000592912    0.001171920   -0.000139765
      4        1           0.000115999   -0.000013725   -0.000050363
      5        9           0.000107557   -0.000627987   -0.000094180
      6        6          -0.000210977   -0.000246283   -0.000578113
      7        6          -0.000161647    0.000053108    0.000140944
      8        7          -0.000040812   -0.000029335    0.000408377
      9        6           0.000083937    0.000077599   -0.000148010
     10        6          -0.000034243   -0.000033712   -0.000011514
     11        6          -0.000057214    0.000149710   -0.000038250
     12        6          -0.000006377    0.000015915   -0.000074698
     13        6          -0.000003570   -0.000039347    0.000044462
     14        6           0.000011327    0.000015582    0.000050017
     15        1          -0.000014232    0.000017057   -0.000019657
     16        1          -0.000010228    0.000014827   -0.000011748
     17        1           0.000026110   -0.000018533    0.000006242
     18        1           0.000007948    0.000048473    0.000013178
     19        7          -0.000128834    0.000049287    0.000060398
     20        1           0.000230100    0.000273095   -0.000205612
     21        1          -0.000095532   -0.000087446    0.000046148
     22        6           0.000123612   -0.000027660    0.000001572
     23        6           0.000029376   -0.000017786   -0.000042806
     24        6           0.000088456   -0.000134442   -0.000086643
     25        6          -0.000107833   -0.000042859    0.000117779
     26        6          -0.000032473    0.000183894    0.000003477
     27        6           0.000038684    0.000017310    0.000008866
     28        1          -0.000016399    0.000052751   -0.000002788
     29        1           0.000018582   -0.000033782    0.000011068
     30        1          -0.000008218   -0.000058180   -0.000036621
     31        1          -0.000012312    0.000020298   -0.000032554
     32        6          -0.000014246    0.000019020    0.000057943
     33        6           0.000022882    0.000229306    0.000041291
     34        6          -0.000060126   -0.000011918   -0.000004529
     35        6          -0.000083173   -0.000080398   -0.000039346
     36        6          -0.000054308   -0.000109074   -0.000020021
     37        6           0.000074397    0.000030759    0.000010856
     38        6           0.000049884    0.000030405    0.000017619
     39        1          -0.000010234   -0.000027253   -0.000010993
     40        1          -0.000007458    0.000013842    0.000001946
     41        1          -0.000022829    0.000029117    0.000028620
     42        1          -0.000027550   -0.000035052    0.000012743
     43        1          -0.000018735   -0.000021061    0.000024135
     44        1           0.000044300   -0.000042784    0.000045439
     45        1          -0.000053620   -0.000006127    0.000001381
     46        1           0.000023024    0.000016859   -0.000032594
     47        1           0.000169573    0.000101600    0.000079127
     48        1           0.000631879   -0.000395313    0.000147922
 -------------------------------------------------------------------
 Cartesian Forces:  Max     0.001605544 RMS     0.000257714
 Leave Link  716 at Sat May 17 21:23:08 2025, MaxMem= 16106127360 cpu:               0.4 elap:               0.0
 (Enter /cm/shared/apps/Gaussian/g16-C01/g16/l103.exe)

 GradGradGradGradGradGradGradGradGradGradGradGradGradGradGradGradGradGrad
 Berny optimization.
 FormGI is forming the generalized inverse of G from B-inverse, IUseBI=4.
 Internal  Forces:  Max     0.002531143 RMS     0.000209670
 Search for a saddle point.
 Step number   2 out of a maximum of  273
 All quantities printed in internal units (Hartrees-Bohrs-Radians)
 Swapping is turned off.
 Update second derivatives using D2CorX and points    1    2
 ITU=  0  0
     Eigenvalues ---   -0.28173   0.00001   0.00072   0.00235   0.00460
     Eigenvalues ---    0.00599   0.00830   0.01023   0.01191   0.01449
     Eigenvalues ---    0.01531   0.01611   0.01686   0.01722   0.01734
     Eigenvalues ---    0.01755   0.01763   0.01778   0.01822   0.01955
     Eigenvalues ---    0.01986   0.02055   0.02091   0.02099   0.02258
     Eigenvalues ---    0.02332   0.02387   0.02395   0.02412   0.02521
     Eigenvalues ---    0.02626   0.02633   0.02671   0.02763   0.02764
     Eigenvalues ---    0.02840   0.02846   0.03236   0.04840   0.04977
     Eigenvalues ---    0.05528   0.05564   0.05686   0.06026   0.06825
     Eigenvalues ---    0.07489   0.07796   0.08141   0.08700   0.10003
     Eigenvalues ---    0.10628   0.10694   0.11183   0.11220   0.11302
     Eigenvalues ---    0.11360   0.11427   0.11557   0.11795   0.11854
     Eigenvalues ---    0.11956   0.12006   0.12044   0.12095   0.12201
     Eigenvalues ---    0.12458   0.12644   0.14335   0.14444   0.16599
     Eigenvalues ---    0.17324   0.17699   0.17973   0.18194   0.18856
     Eigenvalues ---    0.18935   0.19094   0.19133   0.19193   0.19346
     Eigenvalues ---    0.19471   0.19558   0.19686   0.19844   0.20631
     Eigenvalues ---    0.21296   0.22007   0.22314   0.25494   0.28002
     Eigenvalues ---    0.28134   0.28566   0.28896   0.30883   0.31540
     Eigenvalues ---    0.31928   0.32341   0.32411   0.32807   0.32928
     Eigenvalues ---    0.33261   0.33396   0.33878   0.34446   0.34579
     Eigenvalues ---    0.34765   0.34880   0.34895   0.34980   0.35020
     Eigenvalues ---    0.35062   0.35145   0.35191   0.35237   0.35317
     Eigenvalues ---    0.35451   0.35787   0.35848   0.37950   0.39832
     Eigenvalues ---    0.41239   0.41345   0.41501   0.42184   0.42198
     Eigenvalues ---    0.43837   0.44952   0.47049   0.47229   0.47305
     Eigenvalues ---    0.47376   0.47552   0.48155   0.48948   0.50729
     Eigenvalues ---    0.50829   0.51147   0.69314
 Eigenvectors required to have negative eigenvalues:
                          R5        R1        A7        A2        R3
   1                    0.72391  -0.46243  -0.37092  -0.14457   0.13493
                          D9        D8        D20       D7        A1
   1                    0.10222   0.08776  -0.08590   0.08502   0.08502
 RFO step:  Lambda0=4.661130606D-06 Lambda=-5.01019076D-04.
 Linear search not attempted -- option 19 set.
 Iteration  1 RMS(Cart)=  0.15648958 RMS(Int)=  0.00532859
 Iteration  2 RMS(Cart)=  0.00961180 RMS(Int)=  0.00006046
 Iteration  3 RMS(Cart)=  0.00006335 RMS(Int)=  0.00005486
 Iteration  4 RMS(Cart)=  0.00000000 RMS(Int)=  0.00005486
 ITry= 1 IFail=0 DXMaxC= 6.01D-01 DCOld= 1.00D+10 DXMaxT= 3.00D-01 DXLimC= 3.00D+00 Rises=F
 Variable       Old X    -DE/DX   Delta X   Delta X   Delta X     New X
                                 (Linear)    (Quad)   (Total)
    R1        3.03039   0.00253   0.00000   0.07898   0.07898   3.10936
    R2        2.88181   0.00041   0.00000   0.00001  -0.00003   2.88178
    R3        2.64187   0.00014   0.00000  -0.00733  -0.00733   2.63454
    R4        2.85437   0.00005   0.00000  -0.00595  -0.00595   2.84842
    R5        2.12988   0.00028   0.00000   0.03036   0.03036   2.16024
    R6        1.83929   0.00008   0.00000  -0.00154  -0.00154   1.83775
    R7        2.07304   0.00009   0.00000  -0.00095  -0.00095   2.07209
    R8        2.61885   0.00063   0.00000   0.00125   0.00125   2.62011
    R9        2.85428   0.00012   0.00000  -0.00021  -0.00022   2.85406
   R10        2.84445   0.00009   0.00000  -0.00421  -0.00421   2.84024
   R11        2.41105   0.00001   0.00000   0.00139   0.00138   2.41243
   R12        2.06820   0.00004   0.00000   0.00081   0.00081   2.06901
   R13        2.86509  -0.00005   0.00000  -0.00126  -0.00126   2.86383
   R14        2.07022   0.00006   0.00000   0.00159   0.00159   2.07181
   R15        2.65748   0.00017   0.00000   0.00177   0.00177   2.65925
   R16        2.68614   0.00004   0.00000  -0.00191  -0.00190   2.68425
   R17        2.65278   0.00004   0.00000  -0.00044  -0.00045   2.65234
   R18        2.64550   0.00002   0.00000  -0.00018  -0.00016   2.64533
   R19        2.61127   0.00003   0.00000   0.00026   0.00027   2.61154
   R20        2.05689   0.00004   0.00000  -0.00024  -0.00024   2.05665
   R21        2.67143  -0.00001   0.00000  -0.00271  -0.00271   2.66872
   R22        2.61231   0.00015   0.00000   0.00655   0.00658   2.61889
   R23        2.61361  -0.00002   0.00000  -0.00027  -0.00027   2.61334
   R24        2.05702   0.00002   0.00000  -0.00026  -0.00026   2.05676
   R25        2.05505   0.00002   0.00000  -0.00010  -0.00010   2.05496
   R26        2.05703   0.00003   0.00000  -0.00018  -0.00018   2.05685
   R27        2.64163   0.00004   0.00000  -0.00061  -0.00061   2.64102
   R28        2.63204  -0.00001   0.00000  -0.00002  -0.00002   2.63202
   R29        2.63742  -0.00005   0.00000   0.00023   0.00022   2.63765
   R30        2.64548  -0.00003   0.00000  -0.00070  -0.00070   2.64478
   R31        2.84433  -0.00005   0.00000  -0.00009  -0.00009   2.84424
   R32        2.62547  -0.00004   0.00000   0.00043   0.00043   2.62590
   R33        2.05798   0.00006   0.00000   0.00008   0.00008   2.05806
   R34        2.63407  -0.00003   0.00000  -0.00062  -0.00062   2.63345
   R35        2.05752   0.00003   0.00000   0.00061   0.00061   2.05813
   R36        2.05807   0.00005   0.00000  -0.00010  -0.00010   2.05798
   R37        2.05875   0.00004   0.00000  -0.00006  -0.00006   2.05869
   R38        2.06935   0.00005   0.00000  -0.00003  -0.00003   2.06932
   R39        2.07375   0.00006   0.00000   0.00083   0.00083   2.07458
   R40        2.07409   0.00004   0.00000  -0.00092  -0.00092   2.07317
   R41        2.63738   0.00010   0.00000   0.00098   0.00098   2.63837
   R42        2.63436  -0.00001   0.00000  -0.00051  -0.00050   2.63386
   R43        2.62998   0.00002   0.00000  -0.00065  -0.00065   2.62932
   R44        2.63374   0.00002   0.00000   0.00068   0.00067   2.63441
   R45        2.05589   0.00003   0.00000  -0.00004  -0.00004   2.05585
   R46        2.62733   0.00004   0.00000  -0.00086  -0.00086   2.62646
   R47        2.05281   0.00002   0.00000   0.00002   0.00002   2.05283
   R48        2.63018   0.00002   0.00000   0.00033   0.00033   2.63052
   R49        2.05351   0.00001   0.00000  -0.00028  -0.00028   2.05323
   R50        2.05514   0.00004   0.00000  -0.00001  -0.00001   2.05513
   R51        2.05549   0.00003   0.00000  -0.00015  -0.00015   2.05534
    A1        1.89849   0.00064   0.00000   0.01322   0.01322   1.91171
    A2        1.65104  -0.00002   0.00000  -0.01758  -0.01749   1.63355
    A3        1.83053  -0.00037   0.00000  -0.01101  -0.01109   1.81945
    A4        2.01624  -0.00017   0.00000  -0.00861  -0.00873   2.00751
    A5        1.98215  -0.00011   0.00000   0.01073   0.01077   1.99292
    A6        2.03749   0.00010   0.00000   0.00824   0.00819   2.04567
    A7        1.31256   0.00053   0.00000  -0.03613  -0.03605   1.27652
    A8        1.94810   0.00132   0.00000   0.02581   0.02577   1.97386
    A9        1.89197   0.00003   0.00000   0.02830   0.02855   1.92051
   A10        1.91519   0.00010   0.00000  -0.00055  -0.00057   1.91462
   A11        1.92831  -0.00012   0.00000   0.00593   0.00603   1.93434
   A12        1.87007  -0.00011   0.00000  -0.01481  -0.01495   1.85512
   A13        1.87588  -0.00007   0.00000   0.00147   0.00143   1.87731
   A14        1.93001   0.00012   0.00000   0.00550   0.00551   1.93552
   A15        1.94483   0.00008   0.00000   0.00263   0.00267   1.94750
   A16        2.06899   0.00013   0.00000   0.00040   0.00020   2.06919
   A17        2.11602  -0.00003   0.00000  -0.00703  -0.00735   2.10867
   A18        2.09816  -0.00010   0.00000   0.00686   0.00666   2.10482
   A19        1.86860  -0.00002   0.00000   0.00307   0.00300   1.87160
   A20        1.96285   0.00031   0.00000   0.01555   0.01552   1.97837
   A21        1.91190  -0.00022   0.00000  -0.00990  -0.00988   1.90202
   A22        1.92181  -0.00013   0.00000  -0.00018  -0.00026   1.92154
   A23        1.88502   0.00001   0.00000  -0.00492  -0.00493   1.88008
   A24        1.91174   0.00004   0.00000  -0.00428  -0.00424   1.90750
   A25        2.13170   0.00009   0.00000  -0.01038  -0.01050   2.12120
   A26        2.17270  -0.00011   0.00000  -0.00443  -0.00451   2.16818
   A27        2.01782   0.00009   0.00000   0.00445   0.00452   2.02233
   A28        2.08953   0.00002   0.00000  -0.00025  -0.00023   2.08931
   A29        2.09771   0.00002   0.00000  -0.00033  -0.00032   2.09739
   A30        2.09948  -0.00002   0.00000  -0.00016  -0.00017   2.09931
   A31        2.08598  -0.00000   0.00000   0.00049   0.00048   2.08647
   A32        2.04151   0.00003   0.00000   0.00338   0.00338   2.04489
   A33        2.19602  -0.00007   0.00000  -0.00532  -0.00537   2.19064
   A34        2.04080   0.00004   0.00000   0.00170   0.00176   2.04256
   A35        2.12936  -0.00005   0.00000  -0.00241  -0.00243   2.12694
   A36        2.04977   0.00005   0.00000   0.00211   0.00212   2.05188
   A37        2.10404   0.00000   0.00000   0.00031   0.00032   2.10435
   A38        2.07163   0.00003   0.00000   0.00215   0.00215   2.07378
   A39        2.10939  -0.00001   0.00000  -0.00108  -0.00108   2.10830
   A40        2.10205  -0.00002   0.00000  -0.00107  -0.00107   2.10097
   A41        2.13571  -0.00004   0.00000  -0.00247  -0.00249   2.13322
   A42        2.09788   0.00004   0.00000   0.00089   0.00090   2.09877
   A43        2.04959   0.00001   0.00000   0.00159   0.00159   2.05119
   A44        2.13613   0.00015   0.00000  -0.00690  -0.00716   2.12897
   A45        2.10145  -0.00002   0.00000   0.00466   0.00461   2.10606
   A46        2.11736   0.00001   0.00000  -0.00501  -0.00507   2.11229
   A47        2.06438   0.00001   0.00000   0.00032   0.00029   2.06466
   A48        2.05631   0.00001   0.00000  -0.00015  -0.00017   2.05614
   A49        2.12300  -0.00010   0.00000  -0.00057  -0.00059   2.12241
   A50        2.10388   0.00009   0.00000   0.00073   0.00071   2.10459
   A51        2.10802   0.00005   0.00000  -0.00044  -0.00043   2.10759
   A52        2.08797  -0.00002   0.00000   0.00258   0.00256   2.09053
   A53        2.08720  -0.00003   0.00000  -0.00215  -0.00216   2.08503
   A54        2.10962  -0.00010   0.00000  -0.00009  -0.00008   2.10955
   A55        2.08582   0.00007   0.00000  -0.00043  -0.00043   2.08539
   A56        2.08774   0.00003   0.00000   0.00051   0.00050   2.08824
   A57        2.11332   0.00009   0.00000   0.00006   0.00006   2.11338
   A58        2.08707  -0.00009   0.00000  -0.00080  -0.00080   2.08627
   A59        2.08279  -0.00000   0.00000   0.00073   0.00072   2.08352
   A60        2.11472  -0.00006   0.00000   0.00029   0.00030   2.11501
   A61        2.08395   0.00004   0.00000   0.00039   0.00039   2.08433
   A62        2.08452   0.00003   0.00000  -0.00068  -0.00068   2.08384
   A63        1.94380  -0.00007   0.00000  -0.00094  -0.00094   1.94286
   A64        1.93696   0.00001   0.00000  -0.00203  -0.00203   1.93493
   A65        1.93647   0.00001   0.00000   0.00218   0.00218   1.93865
   A66        1.88685   0.00002   0.00000  -0.00208  -0.00208   1.88477
   A67        1.88640   0.00003   0.00000   0.00269   0.00269   1.88909
   A68        1.87070   0.00001   0.00000   0.00023   0.00023   1.87093
   A69        2.12936  -0.00005   0.00000  -0.00157  -0.00162   2.12774
   A70        2.06224   0.00010   0.00000   0.00032   0.00026   2.06250
   A71        2.08906  -0.00005   0.00000   0.00012   0.00010   2.08916
   A72        2.09119  -0.00002   0.00000   0.00026   0.00025   2.09144
   A73        2.09629   0.00002   0.00000  -0.00004  -0.00004   2.09625
   A74        2.09570  -0.00000   0.00000  -0.00022  -0.00021   2.09548
   A75        2.09513   0.00001   0.00000  -0.00011  -0.00010   2.09503
   A76        2.09548   0.00001   0.00000  -0.00031  -0.00032   2.09516
   A77        2.09255  -0.00002   0.00000   0.00043   0.00043   2.09298
   A78        2.09739   0.00004   0.00000  -0.00007  -0.00006   2.09732
   A79        2.08502  -0.00002   0.00000  -0.00052  -0.00053   2.08449
   A80        2.10077  -0.00003   0.00000   0.00057   0.00056   2.10133
   A81        2.09576   0.00001   0.00000  -0.00006  -0.00006   2.09570
   A82        2.09841  -0.00000   0.00000   0.00025   0.00025   2.09866
   A83        2.08901  -0.00000   0.00000  -0.00018  -0.00018   2.08882
   A84        2.09779   0.00001   0.00000  -0.00012  -0.00012   2.09767
   A85        2.09722  -0.00002   0.00000  -0.00022  -0.00022   2.09700
   A86        2.08818   0.00001   0.00000   0.00034   0.00034   2.08852
    D1        2.08843  -0.00014   0.00000  -0.03689  -0.03703   2.05140
    D2        0.26853  -0.00013   0.00000  -0.05093  -0.05092   0.21761
    D3        0.01256  -0.00013   0.00000  -0.02357  -0.02348  -0.01092
    D4       -1.80734  -0.00012   0.00000  -0.03761  -0.03737  -1.84471
    D5       -2.06852  -0.00014   0.00000  -0.02353  -0.02371  -2.09223
    D6        2.39477  -0.00013   0.00000  -0.03757  -0.03760   2.35717
    D7       -0.97392  -0.00009   0.00000  -0.01204  -0.01200  -0.98592
    D8        1.09144  -0.00018   0.00000  -0.00696  -0.00690   1.08454
    D9       -3.07006  -0.00023   0.00000  -0.00955  -0.00950  -3.07956
   D10        0.85589   0.00018   0.00000  -0.02965  -0.02964   0.82624
   D11        2.92125   0.00008   0.00000  -0.02457  -0.02455   2.89670
   D12       -1.24026   0.00004   0.00000  -0.02716  -0.02714  -1.26740
   D13       -3.00505   0.00001   0.00000  -0.01341  -0.01350  -3.01855
   D14       -0.93969  -0.00009   0.00000  -0.00833  -0.00840  -0.94809
   D15        1.18199  -0.00013   0.00000  -0.01092  -0.01099   1.17100
   D16        2.03075   0.00051   0.00000   0.00460   0.00469   2.03543
   D17        0.05257  -0.00016   0.00000   0.00173   0.00160   0.05417
   D18       -2.34637   0.00010   0.00000  -0.01578  -0.01584  -2.36222
   D19       -0.75641  -0.00031   0.00000  -0.06919  -0.06918  -0.82559
   D20        2.46169  -0.00027   0.00000  -0.05200  -0.05200   2.40970
   D21        1.31421   0.00018   0.00000  -0.05436  -0.05440   1.25981
   D22       -1.75088   0.00022   0.00000  -0.03717  -0.03721  -1.78809
   D23       -2.55595  -0.00011   0.00000  -0.04519  -0.04515  -2.60110
   D24        0.66215  -0.00007   0.00000  -0.02800  -0.02797   0.63418
   D25       -1.87979   0.00033   0.00000   0.05982   0.05964  -1.82016
   D26        1.26824   0.00012   0.00000   0.01915   0.01910   1.28735
   D27        2.31674   0.00021   0.00000   0.06635   0.06628   2.38302
   D28       -0.81841  -0.00000   0.00000   0.02568   0.02575  -0.79267
   D29        0.23147   0.00016   0.00000   0.05914   0.05902   0.29049
   D30       -2.90368  -0.00005   0.00000   0.01848   0.01849  -2.88519
   D31        2.82531  -0.00011   0.00000   0.04477   0.04465   2.86996
   D32       -1.34477  -0.00010   0.00000   0.05605   0.05598  -1.28879
   D33        0.78547   0.00000   0.00000   0.05409   0.05397   0.83944
   D34       -0.32266   0.00010   0.00000   0.08496   0.08504  -0.23762
   D35        1.79044   0.00011   0.00000   0.09623   0.09637   1.88682
   D36       -2.36249   0.00021   0.00000   0.09427   0.09436  -2.26813
   D37       -0.03585   0.00000   0.00000   0.01334   0.01330  -0.02255
   D38        3.11229  -0.00021   0.00000  -0.02797  -0.02804   3.08425
   D39       -1.03890   0.00001   0.00000   0.15558   0.15557  -0.88333
   D40        2.10489   0.00007   0.00000   0.17392   0.17390   2.27880
   D41        1.04345   0.00009   0.00000   0.16947   0.16948   1.21293
   D42       -2.09595   0.00016   0.00000   0.18781   0.18782  -1.90813
   D43        3.11395   0.00005   0.00000   0.16072   0.16073  -3.00851
   D44       -0.02545   0.00012   0.00000   0.17906   0.17907   0.15362
   D45       -0.69143  -0.00014   0.00000  -0.02548  -0.02541  -0.71684
   D46        2.53580  -0.00006   0.00000  -0.02251  -0.02244   2.51336
   D47       -3.07358   0.00009   0.00000   0.00471   0.00470  -3.06888
   D48       -0.04142   0.00004   0.00000   0.00220   0.00223  -0.03919
   D49       -0.02092   0.00002   0.00000   0.00182   0.00183  -0.01909
   D50        3.01124  -0.00003   0.00000  -0.00069  -0.00064   3.01060
   D51        3.10733  -0.00009   0.00000  -0.00518  -0.00520   3.10214
   D52       -0.04071  -0.00006   0.00000  -0.00437  -0.00438  -0.04509
   D53        0.04701  -0.00001   0.00000  -0.00213  -0.00213   0.04488
   D54       -3.10104   0.00002   0.00000  -0.00131  -0.00131  -3.10235
   D55        0.00693   0.00001   0.00000   0.00086   0.00087   0.00780
   D56        3.13139  -0.00001   0.00000   0.00064   0.00064   3.13203
   D57       -3.12978   0.00003   0.00000   0.00186   0.00186  -3.12792
   D58       -0.00533   0.00001   0.00000   0.00164   0.00164  -0.00369
   D59        0.01821   0.00000   0.00000  -0.00102  -0.00103   0.01718
   D60       -3.12554   0.00000   0.00000  -0.00094  -0.00094  -3.12649
   D61       -3.12822  -0.00001   0.00000  -0.00202  -0.00202  -3.13024
   D62        0.01121  -0.00001   0.00000  -0.00193  -0.00193   0.00928
   D63       -0.01086  -0.00002   0.00000  -0.00034  -0.00034  -0.01120
   D64        3.13283  -0.00002   0.00000  -0.00043  -0.00042   3.13241
   D65       -3.05297   0.00004   0.00000   0.00240   0.00238  -3.05058
   D66        0.09073   0.00004   0.00000   0.00232   0.00230   0.09303
   D67        0.71512   0.00014   0.00000   0.01628   0.01622   0.73134
   D68       -2.53587   0.00009   0.00000   0.01386   0.01385  -2.52202
   D69       -0.03961  -0.00001   0.00000   0.00071   0.00071  -0.03890
   D70        3.11904   0.00001   0.00000   0.00093   0.00093   3.11997
   D71        3.10864  -0.00003   0.00000  -0.00014  -0.00014   3.10850
   D72       -0.01590  -0.00001   0.00000   0.00008   0.00008  -0.01581
   D73       -3.13590   0.00009   0.00000   0.02305   0.02310  -3.11281
   D74        0.00334   0.00004   0.00000   0.01642   0.01645   0.01979
   D75        0.00356   0.00002   0.00000   0.00525   0.00524   0.00880
   D76       -3.14039  -0.00002   0.00000  -0.00138  -0.00140   3.14140
   D77        3.13429  -0.00009   0.00000  -0.02364  -0.02360   3.11069
   D78       -0.00968  -0.00006   0.00000  -0.02531  -0.02528  -0.03496
   D79       -0.00515  -0.00002   0.00000  -0.00568  -0.00569  -0.01084
   D80        3.13406   0.00001   0.00000  -0.00735  -0.00737   3.12669
   D81       -0.00342   0.00002   0.00000   0.00268   0.00267  -0.00075
   D82        3.14154   0.00000   0.00000   0.00588   0.00589  -3.13576
   D83        3.13732   0.00004   0.00000   0.01374   0.01374  -3.13213
   D84       -0.00090   0.00002   0.00000   0.01695   0.01695   0.01605
   D85        0.00183  -0.00002   0.00000  -0.00311  -0.00312  -0.00129
   D86       -3.13860   0.00001   0.00000  -0.00276  -0.00275  -3.14135
   D87       -3.13892  -0.00005   0.00000  -0.01405  -0.01406   3.13020
   D88        0.00384  -0.00001   0.00000  -0.01370  -0.01370  -0.00986
   D89        0.01377  -0.00003   0.00000  -0.12997  -0.12997  -0.11620
   D90        2.11687  -0.00004   0.00000  -0.13462  -0.13462   1.98226
   D91       -2.08843  -0.00002   0.00000  -0.13423  -0.13423  -2.22266
   D92       -3.12869  -0.00000   0.00000  -0.11860  -0.11860   3.03589
   D93       -1.02559  -0.00002   0.00000  -0.12325  -0.12325  -1.14884
   D94        1.05229   0.00001   0.00000  -0.12286  -0.12286   0.92942
   D95       -0.00197   0.00000   0.00000  -0.00087  -0.00086  -0.00283
   D96        3.13846  -0.00003   0.00000  -0.00122  -0.00122   3.13724
   D97       -3.14121   0.00004   0.00000   0.00575   0.00576  -3.13545
   D98       -0.00079   0.00001   0.00000   0.00540   0.00540   0.00461
   D99        0.00521  -0.00000   0.00000   0.00175   0.00176   0.00697
   D100      -3.13974   0.00002   0.00000  -0.00145  -0.00145  -3.14120
   D101      -3.13400  -0.00003   0.00000   0.00343   0.00344  -3.13056
   D102       0.00423  -0.00001   0.00000   0.00022   0.00023   0.00446
   D103      -3.05962   0.00002   0.00000   0.01880   0.01880  -3.04083
   D104       0.08927   0.00000   0.00000   0.01794   0.01793   0.10720
   D105       0.00431  -0.00002   0.00000   0.00136   0.00136   0.00567
   D106      -3.12998  -0.00003   0.00000   0.00050   0.00050  -3.12948
   D107       3.05691  -0.00000   0.00000  -0.01540  -0.01541   3.04150
   D108      -0.07861  -0.00003   0.00000  -0.01147  -0.01148  -0.09010
   D109      -0.01000   0.00004   0.00000   0.00145   0.00146  -0.00854
   D110       3.13767   0.00001   0.00000   0.00539   0.00539  -3.14013
   D111       0.00152   0.00002   0.00000   0.00518   0.00518   0.00670
   D112      -3.13499   0.00000   0.00000   0.00111   0.00111  -3.13388
   D113       3.13740   0.00002   0.00000   0.00493   0.00493  -3.14085
   D114       0.00090   0.00000   0.00000   0.00086   0.00086   0.00175
   D115      -0.00721  -0.00000   0.00000  -0.00237  -0.00237  -0.00957
   D116       3.13182   0.00001   0.00000  -0.00101  -0.00101   3.13081
   D117       3.14009  -0.00000   0.00000  -0.00212  -0.00212   3.13798
   D118      -0.00407   0.00002   0.00000  -0.00076  -0.00076  -0.00483
   D119       0.00428   0.00000   0.00000  -0.00090  -0.00091   0.00337
   D120      -3.13476  -0.00002   0.00000  -0.00225  -0.00225  -3.13701
   D121       3.13859   0.00001   0.00000  -0.00005  -0.00005   3.13854
   D122      -0.00045  -0.00000   0.00000  -0.00139  -0.00140  -0.00185
   D123       0.00709  -0.00004   0.00000  -0.00474  -0.00474   0.00235
   D124      -3.13956  -0.00002   0.00000  -0.00069  -0.00069  -3.14024
   D125      -3.14063  -0.00002   0.00000  -0.00871  -0.00871   3.13385
   D126      -0.00409   0.00001   0.00000  -0.00466  -0.00466  -0.00875
         Item               Value     Threshold  Converged?
 Maximum Force            0.002531     0.000450     NO 
 RMS     Force            0.000210     0.000300     YES
 Maximum Displacement     0.601457     0.001800     NO 
 RMS     Displacement     0.156613     0.001200     NO 
 Predicted change in Energy=-3.395659D-04
 Lowest energy point so far.  Saving SCF results.
 GradGradGradGradGradGradGradGradGradGradGradGradGradGradGradGradGradGrad

 Leave Link  103 at Sat May 17 21:23:09 2025, MaxMem= 16106127360 cpu:               3.4 elap:               0.2
 (Enter /cm/shared/apps/Gaussian/g16-C01/g16/l202.exe)
                          Input orientation:                          
 ---------------------------------------------------------------------
 Center     Atomic      Atomic             Coordinates (Angstroms)
 Number     Number       Type             X           Y           Z
 ---------------------------------------------------------------------
      1          6           0        1.754133    0.105050   -0.681112
      2          8           0        3.306502   -0.394077   -0.901067
      3          6           0        0.905715   -0.328041   -1.871980
      4          1           0        1.339815    0.066915   -2.798203
      5          9           0        0.876321   -1.710032   -1.979786
      6          6           0       -0.473868    0.240472   -1.638386
      7          6           0       -1.565243   -0.686748   -1.182161
      8          7           0       -0.701221    1.487720   -1.788060
      9          6           0        0.321838    2.384335   -2.148172
     10          6           0        2.144828    4.374283   -2.891596
     11          6           0        1.641430    2.343097   -1.624118
     12          6           0       -0.054931    3.432378   -3.002349
     13          6           0        0.840003    4.409913   -3.397306
     14          6           0        2.525145    3.370687   -2.020966
     15          1           0       -1.084897    3.450237   -3.353704
     16          1           0        0.527310    5.199912   -4.076013
     17          1           0        3.535217    3.349713   -1.615976
     18          1           0        2.864905    5.138978   -3.176547
     19          7           0        2.098419    1.455882   -0.662554
     20          1           0        3.327715    0.748249   -0.863178
     21          1           0       -2.383353   -0.064261   -0.805399
     22          6           0       -2.070806   -1.604242   -2.277276
     23          6           0       -3.077483   -3.302088   -4.303721
     24          6           0       -2.452235   -1.089154   -3.519207
     25          6           0       -2.190640   -2.975754   -2.066326
     26          6           0       -2.690364   -3.811508   -3.063222
     27          6           0       -2.948078   -1.924323   -4.512954
     28          1           0       -2.368774   -0.020204   -3.710170
     29          1           0       -1.885877   -3.399739   -1.110541
     30          1           0       -2.773994   -4.880359   -2.872017
     31          1           0       -3.242615   -1.498576   -5.471495
     32          6           0       -3.629880   -4.192237   -5.384386
     33          6           0        1.345474   -0.520069    0.628174
     34          6           0        0.343226   -1.660381    2.968600
     35          6           0        1.585757   -1.866196    0.910092
     36          6           0        0.610475    0.252864    1.525377
     37          6           0        0.109369   -0.316892    2.692407
     38          6           0        1.087383   -2.432204    2.077559
     39          1           0        2.167506   -2.470929    0.220212
     40          1           0        0.424901    1.299641    1.300982
     41          1           0       -0.464169    0.293228    3.386329
     42          1           0        1.281836   -3.480365    2.293215
     43          1           0       -0.048756   -2.106362    3.880187
     44          1           0       -3.565470   -5.248249   -5.101911
     45          1           0       -4.683883   -3.958080   -5.583023
     46          1           0       -3.084047   -4.054820   -6.326064
     47          1           0       -1.193472   -1.290998   -0.346304
     48          1           0        3.483879   -0.700780   -1.806727
 ---------------------------------------------------------------------
                    Distance matrix (angstroms):
                    1          2          3          4          5
     1  C    0.000000
     2  O    1.645405   0.000000
     3  C    1.524974   2.590523   0.000000
     4  H    2.157588   2.771190   1.096504   0.000000
     5  F    2.398255   2.966673   1.386500   2.010515   0.000000
     6  C    2.428724   3.903522   1.510306   2.159801   2.396671
     7  C    3.449094   4.888616   2.590397   3.408659   2.764878
     8  N    3.027519   4.515502   2.426165   2.684195   3.570856
     9  C    3.065758   4.264160   2.788222   2.613284   4.135172
    10  C    4.823404   5.296125   4.968588   4.382942   6.281671
    11  C    2.431217   3.284416   2.781671   2.578847   4.140017
    12  C    4.442068   5.509662   4.042441   3.648744   5.325152
    13  C    5.171575   5.949214   4.977866   4.412524   6.282070
    14  C    3.613040   4.004765   4.040463   3.594998   5.341724
    15  H    5.137423   6.330763   4.520335   4.199366   5.688796
    16  H    6.244042   7.006918   5.963155   5.351693   7.229336
    17  H    3.817600   3.818294   4.528321   4.122403   5.727399
    18  H    5.727254   5.998960   5.952195   5.309884   7.231572
    19  N    1.394140   2.222319   2.463258   2.658140   3.640279
    20  H    1.709682   1.143151   2.835871   2.856621   3.646819
    21  H    4.142814   5.700209   3.467730   4.224980   3.835782
    22  C    4.483255   5.681011   3.263837   3.833597   2.963993
    23  C    6.933715   7.796784   5.533913   5.755805   4.854677
    24  C    5.212911   6.364027   3.816868   4.029391   3.719488
    25  C    5.193400   6.183967   4.078672   4.717795   3.319005
    26  C    6.384937   7.232990   5.146395   5.599530   4.279168
    27  C    6.396261   7.382895   4.937062   5.029058   4.592264
    28  H    5.117543   6.343469   3.767756   3.820067   4.047269
    29  H    5.071255   6.003223   4.219965   5.027025   3.352676
    30  H    7.082252   7.809212   5.938344   6.434624   4.916488
    31  H    7.105412   8.062237   5.615631   5.531358   5.403923
    32  C    8.341166   9.090630   6.916692   7.037513   6.169156
    33  C    1.507317   2.489996   2.545787   3.476296   2.904750
    34  C    4.292761   5.035757   5.052003   6.101864   4.977266
    35  C    2.538915   2.899723   3.250892   4.189135   2.979778
    36  C    2.489658   3.684389   3.459285   4.388605   4.026139
    37  C    3.776760   4.810475   4.633349   5.639867   4.935427
    38  C    3.806899   4.236822   4.478768   5.484740   4.126515
    39  H    2.760241   2.620666   3.249823   4.029460   2.661975
    40  H    2.668820   4.002664   3.598364   4.377213   4.474969
    41  H    4.636847   5.750835   5.469220   6.446240   5.882614
    42  H    4.682402   4.881381   5.237123   6.205570   4.642958
    43  H    5.380168   6.086876   6.095972   7.159061   5.945766
    44  H    8.746396   9.403939   7.391373   7.590775   6.480444
    45  H    9.054602   9.923159   7.628410   7.761492   6.996636
    46  H    8.519272   9.147172   7.045988   7.000362   6.330299
    47  H    3.278631   4.621903   2.767952   3.777999   2.669812
    48  H    2.215489   0.972496   2.605785   2.483826   2.801409
                    6          7          8          9         10
     6  C    0.000000
     7  C    1.502990   0.000000
     8  N    1.276605   2.417015   0.000000
     9  C    2.342900   3.731729   1.407213   0.000000
    10  C    5.051385   6.503908   4.201194   2.799261   0.000000
    11  C    2.982569   4.433738   2.499311   1.420442   2.446554
    12  C    3.496308   4.749877   2.381992   1.403556   2.395493
    13  C    4.712143   6.055413   3.674813   2.435528   1.399851
    14  C    4.351861   5.822169   3.742893   2.417361   1.381970
    15  H    3.690293   4.696911   2.539669   2.137371   3.390948
    16  H    5.616086   6.885196   4.530384   3.418517   2.168149
    17  H    5.073523   6.518888   4.630770   3.397203   2.147122
    18  H    6.124435   7.585702   5.289314   3.887519   1.088333
    19  N    3.007679   4.275895   3.017576   2.495061   3.672580
    20  H    3.912904   5.109012   4.199351   3.655583   4.319933
    21  H    2.105437   1.094872   2.490750   3.888023   6.675126
    22  C    2.522174   1.515475   3.416917   4.652973   7.341098
    23  C    5.141261   4.344078   5.909098   6.966863   9.391129
    24  C    3.036335   2.531890   3.564155   4.651919   7.167707
    25  C    3.670770   2.532275   4.713640   5.920287   8.573237
    26  C    4.833379   3.816858   5.802116   6.949759   9.508717
    27  C    4.367058   3.812873   4.910749   5.903311   8.260685
    28  H    2.819736   2.735100   2.957884   3.932053   6.352494
    29  H    3.939991   2.732811   5.074417   6.277436   8.936115
    30  H    5.747638   4.680071   6.784083   7.929937  10.480629
    31  H    5.038153   4.676647   5.379995   6.231116   8.376807
    32  C    6.606197   5.848920   7.332974   8.327091  10.627629
    33  C    3.004284   3.431817   3.749448   4.146262   6.081317
    34  C    5.050267   4.671084   5.798898   6.522387   8.602606
    35  C    3.895490   3.961997   4.874325   5.386788   7.328640
    36  C    3.344450   3.598247   3.771508   4.256928   6.232975
    37  C    4.405291   4.237145   4.897782   5.547340   7.571744
    38  C    4.836212   4.550694   5.788603   6.453055   8.493465
    39  H    4.216982   4.368451   5.285229   5.708706   7.519360
    40  H    3.251078   3.751322   3.293282   3.617160   5.476247
    41  H    5.025001   4.800398   5.315760   5.968353   7.929326
    42  H    5.690748   5.290406   6.728387   7.419045   9.451059
    43  H    6.011905   5.471966   6.743305   7.526275   9.626402
    44  H    7.188885   6.338188   8.034850   9.060468  11.405530
    45  H    7.135281   6.308337   7.740807   8.779618  11.104204
    46  H    6.872911   6.333278   7.549245   8.397473  10.496975
    47  H    2.129015   1.096352   3.168950   4.364741   7.051110
    48  H    4.071615   5.087623   4.722810   4.430916   5.359688
                   11         12         13         14         15
    11  C    0.000000
    12  C    2.442068   0.000000
    13  C    2.838699   1.382921   0.000000
    14  C    1.412226   2.761107   2.411225   0.000000
    15  H    3.413222   1.088393   2.151306   3.849015   0.000000
    16  H    3.926123   2.148472   1.087436   3.400092   2.486424
    17  H    2.144708   3.849419   3.400197   1.088440   4.937130
    18  H    3.424015   3.386484   2.163447   2.139546   4.299322
    19  N    1.385856   3.744075   4.217675   2.386181   4.620957
    20  H    2.442566   4.819014   5.100814   2.976873   5.742352
    21  H    4.760730   4.740741   6.093130   6.113087   4.531175
    22  C    5.457911   5.473301   6.774757   6.777786   5.261033
    23  C    7.830487   7.495494   8.697312   9.007016   7.104001
    24  C    5.668316   5.143780   6.410416   6.849031   4.743741
    25  C    6.570425   6.819205   8.093477   7.906832   6.646305
    26  C    7.662546   7.708638   8.953595   8.937100   7.442771
    27  C    6.900712   6.272677   7.464367   8.012696   5.805274
    28  H    5.100838   4.216066   5.479058   6.188861   3.717442
    29  H    6.759129   7.321826   8.581980   8.131707   7.252277
    30  H    8.557543   8.747108   9.982287   9.843014   8.513748
    31  H    7.308534   6.369641   7.475311   8.299575   5.799271
    32  C    9.199832   8.751521   9.895722  10.314783   8.307106
    33  C    3.654877   5.546501   6.384725   4.852581   6.125796
    34  C    6.229464   7.857923   8.810222   7.414053   8.254058
    35  C    4.913600   6.787779   7.648488   6.074413   7.319618
    36  C    3.918068   5.572466   6.447212   5.095422   6.074776
    37  C    5.296710   6.820137   7.743456   6.453689   7.223087
    38  C    6.067362   7.842428   8.766408   7.248353   8.295814
    39  H    5.182003   7.083301   7.886360   6.266998   7.642722
    40  H    3.335408   4.826745   5.649779   4.442476   5.345152
    41  H    5.808621   7.130004   8.041496   6.902579   7.468604
    42  H    7.027625   8.809993   9.738262   8.191148   9.247831
    43  H    7.276798   8.834421   9.808855   8.452612   9.180336
    44  H    9.840497   9.596110  10.751463  10.994265   9.212661
    45  H    9.766645   9.094282  10.262260  10.879760   8.532628
    46  H    9.239685   8.733886   9.778931  10.253539   8.316093
    47  H    4.782899   5.537250   6.778201   6.193861   5.615652
    48  H    3.562745   5.570968   5.969858   4.188307   6.363787
                   16         17         18         19         20
    16  H    0.000000
    17  H    4.303780   0.000000
    18  H    2.505415   2.467016   0.000000
    19  N    5.304512   2.561249   4.524694   0.000000
    20  H    6.162944   2.716133   4.984413   1.432537   0.000000
    21  H    6.846926   6.880532   7.761460   4.734715   5.768866
    22  C    7.502144   7.510425   8.404817   5.417945   6.056229
    23  C    9.237445   9.756958  10.384320   7.917471   8.322807
    24  C    6.981409   7.692556   8.196282   5.945262   6.621055
    25  C    8.846898   8.543991   9.624968   6.325030   6.765205
    26  C    9.622103   9.598722  10.534945   7.512726   7.864404
    27  C    7.938764   8.845397   9.244836   7.191558   7.736218
    28  H    5.980866   7.113305   7.368400   5.605588   6.414505
    29  H    9.411243   8.671726   9.987393   6.297013   6.666973
    30  H   10.675208  10.445949  11.501175   8.292773   8.540931
    31  H    7.812135   9.182045   9.307294   7.770547   8.333910
    32  C   10.354058  11.064381  11.581380   9.327934   9.657010
    33  C    7.450969   4.980601   6.986371   2.477354   2.786043
    34  C    9.834839   7.503877   9.505418   5.096771   5.421364
    35  C    8.712716   6.114500   8.210317   3.711097   3.607523
    36  C    7.473671   5.292701   7.145953   2.906591   3.651574
    37  C    8.741928   6.613818   8.473731   4.284251   4.912683
    38  C    9.819843   7.284549   9.385522   4.862883   4.876710
    39  H    8.943690   6.254765   8.362716   4.025406   3.589279
    40  H    6.643393   4.731332   6.382977   2.584675   3.662506
    41  H    8.985829   7.096495   8.811094   4.930727   5.713470
    42  H   10.792756   8.185931  10.330416   5.811189   5.659471
    43  H   10.817329   8.533547  10.525297   6.159257   6.484510
    44  H   11.267980  11.683169  12.367346   9.835289  10.071784
    45  H   10.644080  11.691660  12.063657   9.976053  10.421717
    46  H   10.186005  10.992120  11.394535   9.449929   9.696561
    47  H    7.681388   6.746018   8.113279   4.299059   4.986663
    48  H    6.979192   4.055307   6.030117   2.807102   1.736190
                   21         22         23         24         25
    21  H    0.000000
    22  C    2.153055   0.000000
    23  C    4.817011   2.828880   0.000000
    24  C    2.901707   1.397568   2.429707   0.000000
    25  C    3.178658   1.392805   2.428770   2.395528   0.000000
    26  C    4.385644   2.423548   1.395783   2.770530   1.393560
    27  C    4.186252   2.422873   1.399557   1.389568   2.768611
    28  H    2.905141   2.156651   3.409594   1.089076   3.386625
    29  H    3.386150   2.149251   3.409672   3.385445   1.089114
    30  H    5.255312   3.403107   2.152399   3.859484   2.148711
    31  H    4.956616   3.404018   2.154906   2.145637   3.857964
    32  C    6.289764   4.333885   1.505105   3.807211   3.815857
    33  C    4.020827   4.613897   7.185108   5.652188   5.078860
    34  C    4.921880   5.774938   8.202628   7.087492   5.788019
    35  C    4.684412   4.857817   7.140829   6.043828   4.934709
    36  C    3.807373   5.009818   7.759968   6.052192   5.583059
    37  C    4.302573   5.577471   8.247014   6.763309   5.916513
    38  C    5.095549   5.442818   7.669651   6.756957   5.311560
    39  H    5.249214   4.995186   6.976152   6.102013   4.947377
    40  H    3.766081   5.240708   8.053279   6.100695   6.038114
    41  H    4.624030   6.185312   8.882150   7.317774   6.587745
    42  H    5.891078   5.970715   7.909173   7.310638   5.596277
    43  H    5.619185   6.500397   8.807912   7.846175   6.380010
    44  H    6.836018   4.846790   2.159347   4.587190   4.033505
    45  H    6.578750   4.826665   2.155797   4.179752   4.421356
    46  H    6.847866   4.839905   2.157897   4.131925   4.484186
    47  H    1.769596   2.143942   4.822358   3.419436   2.605998
    48  H    5.986002   5.647317   7.486872   6.190385   6.119073
                   26         27         28         29         30
    26  C    0.000000
    27  C    2.393659   0.000000
    28  H    3.859526   2.146095   0.000000
    29  H    2.151677   3.857660   4.290981   0.000000
    30  H    1.089034   3.385428   4.948515   2.466533   0.000000
    31  H    3.384437   1.089410   2.459969   4.947028   4.291077
    32  C    2.532874   2.523426   4.668966   4.683519   2.741906
    33  C    6.383413   6.843808   5.732951   4.664468   6.945033
    34  C    7.086105   8.177774   7.392637   4.963230   7.361938
    35  C    6.152777   7.068837   6.355534   4.299646   6.511294
    36  C    6.962032   7.339269   6.030044   5.149888   7.559212
    37  C    7.292332   7.990559   6.871842   5.286527   7.752537
    38  C    6.526981   7.744530   7.159649   4.465465   6.738101
    39  H    6.014731   6.990767   6.483193   4.366177   6.307587
    40  H    7.407766   7.454715   5.887126   5.765355   8.114139
    41  H    7.962506   8.572397   7.354322   5.990083   8.442049
    42  H    6.676784   8.163172   7.832005   4.650426   6.714861
    43  H    7.622109   8.881668   8.206586   5.473135   7.791935
    44  H    2.643159   3.431694   5.540891   4.708403   2.394619
    45  H    3.216365   2.879972   4.937021   5.305062   3.442067
    46  H    3.295501   2.800870   4.861342   5.391329   3.564840
    47  H    3.996911   4.565163   3.783100   2.347397   4.664846
    48  H    7.026854   7.084546   6.191916   6.050069   7.600309
                   31         32         33         34         35
    31  H    0.000000
    32  C    2.722750   0.000000
    33  C    7.695064   8.624955   0.000000
    34  C    9.171676   9.590007   2.789696   0.000000
    35  C    8.010804   8.499046   1.396163   2.413234   0.000000
    36  C    8.177412   9.245775   1.393780   2.411394   2.412502
    37  C    8.904015   9.707464   2.414601   1.391378   2.785087
    38  C    8.752644   9.001717   2.413212   1.394072   1.389864
    39  H    7.912674   8.245247   2.155928   3.396855   1.086309
    40  H    8.194336   9.554900   2.147434   3.398433   3.394541
    41  H    9.454701  10.347297   3.397599   2.154755   3.872603
    42  H    9.202656   9.142061   3.397024   2.156265   2.147310
    43  H    9.900713  10.149268   3.877602   1.087907   3.398644
    44  H    3.781649   1.095036   8.905444   9.658356   8.609158
    45  H    2.852867   1.097820   9.314078  10.182412   9.265253
    46  H    2.699965   1.097075   8.970873  10.191679   8.885893
    47  H    5.523555   6.303613   2.826692   3.672393   3.103787
    48  H    7.701476   8.694566   3.245639   5.795539   3.513141
                   36         37         38         39         40
    36  C    0.000000
    37  C    1.392009   0.000000
    38  C    2.782434   2.410207   0.000000
    39  H    3.398066   3.871376   2.148930   0.000000
    40  H    1.086523   2.156109   3.868931   4.292078   0.000000
    41  H    2.149333   1.087529   3.398261   4.958888   2.480320
    42  H    3.870052   3.397292   1.087640   2.469963   4.956544
    43  H    3.397892   2.153608   2.155564   4.294199   4.298548
    44  H    9.571922   9.928449   9.006883   8.300934   9.989743
    45  H    9.812830  10.233097   9.711866   9.101137  10.056483
    46  H    9.687660  10.271457   9.521271   8.540565   9.957651
    47  H    3.023396   3.446743   3.518489   3.606847   3.470460
    48  H    4.502088   5.637099   4.881464   2.995788   4.797591
                   41         42         43         44         45
    41  H    0.000000
    42  H    4.299237   0.000000
    43  H    2.484854   2.485325   0.000000
    44  H   10.600766   9.017188  10.144793   0.000000
    45  H   10.785587   9.892075  10.698861   1.773937   0.000000
    46  H   10.959008   9.678993  10.824835   1.776117   1.766619
    47  H    4.119976   4.229367   4.454034   6.625859   6.835169
    48  H    6.598709   5.420757   6.840772   9.012826   9.569888
                   46         47         48
    46  H    0.000000
    47  H    6.853504   0.000000
    48  H    8.649373   4.935463   0.000000
 Stoichiometry    C23H21FN2O
 Framework group  C1[X(C23H21FN2O)]
 Deg. of freedom   138
 Full point group                 C1      NOp   1
 RotChk:  IX=3 Diff= 1.54D-01
 Largest Abelian subgroup         C1      NOp   1
 Largest concise Abelian subgroup C1      NOp   1
                         Standard orientation:                         
 ---------------------------------------------------------------------
 Center     Atomic      Atomic             Coordinates (Angstroms)
 Number     Number       Type             X           Y           Z
 ---------------------------------------------------------------------
      1          6           0       -1.627449   -0.757595    0.817256
      2          8           0       -2.153126   -1.101560    2.338015
      3          6           0       -0.367404    0.097884    0.894638
      4          1           0       -0.571351    1.004514    1.476659
      5          9           0        0.655379   -0.587404    1.532351
      6          6           0       -0.001452    0.442893   -0.529466
      7          6           0        1.150482   -0.279145   -1.170314
      8          7           0       -0.678001    1.301444   -1.188929
      9          6           0       -1.801709    1.938866   -0.631055
     10          6           0       -4.040800    3.377959    0.235745
     11          6           0       -2.776263    1.284613    0.168852
     12          6           0       -1.989449    3.280672   -0.997495
     13          6           0       -3.078123    4.011862   -0.558610
     14          6           0       -3.892307    2.047244    0.577782
     15          1           0       -1.239888    3.736434   -1.641730
     16          1           0       -3.189245    5.056054   -0.841159
     17          1           0       -4.647081    1.549277    1.183625
     18          1           0       -4.913522    3.927335    0.583610
     19          7           0       -2.789486   -0.066414    0.477312
     20          1           0       -2.977899   -0.493044    1.831804
     21          1           0        1.081021   -0.107477   -2.249411
     22          6           0        2.502954    0.172695   -0.657162
     23          6           0        5.049446    1.019840    0.237427
     24          6           0        2.832204    1.530274   -0.615081
     25          6           0        3.457411   -0.751434   -0.238949
     26          6           0        4.713261   -0.334275    0.197888
     27          6           0        4.084107    1.944602   -0.176935
     28          1           0        2.104131    2.273642   -0.936641
     29          1           0        3.216383   -1.813481   -0.250464
     30          1           0        5.441281   -1.077756    0.519163
     31          1           0        4.318623    3.008285   -0.157042
     32          6           0        6.406336    1.482624    0.695710
     33          6           0       -1.418553   -2.108698    0.182521
     34          6           0       -0.862025   -4.494416   -1.152033
     35          6           0       -0.729281   -3.132264    0.835583
     36          6           0       -1.834639   -2.287932   -1.135572
     37          6           0       -1.555501   -3.477985   -1.801565
     38          6           0       -0.454601   -4.320988    0.169846
     39          1           0       -0.412278   -3.002885    1.866524
     40          1           0       -2.369524   -1.487987   -1.640071
     41          1           0       -1.882796   -3.608893   -2.830380
     42          1           0        0.078987   -5.115999    0.685794
     43          1           0       -0.642989   -5.424426   -1.672270
     44          1           0        7.000941    0.649196    1.084226
     45          1           0        6.963728    1.939800   -0.132248
     46          1           0        6.319203    2.239528    1.485063
     47          1           0        1.038030   -1.355653   -0.995745
     48          1           0       -1.716624   -0.566341    3.022672
 ---------------------------------------------------------------------
 Rotational constants (GHZ):           0.2368221           0.1552108           0.1083738
 Leave Link  202 at Sat May 17 21:23:09 2025, MaxMem= 16106127360 cpu:               0.3 elap:               0.0
 (Enter /cm/shared/apps/Gaussian/g16-C01/g16/l301.exe)
 Basis read from rwf:  (5D, 7F)
 No pseudopotential information found on rwf file.
 There are   864 symmetry adapted cartesian basis functions of A   symmetry.
 There are   810 symmetry adapted basis functions of A   symmetry.
   810 basis functions,  1203 primitive gaussians,   864 cartesian basis functions
    95 alpha electrons       95 beta electrons
       nuclear repulsion energy      2426.4198970635 Hartrees.
 IExCor= 4639 DFT=T Ex+Corr=wB97XD ExCW=0 ScaHFX=  1.000000
 ScaDFX=  1.000000  1.000000  1.000000  1.000000 ScalE2=  1.000000  1.000000
 IRadAn=      5 IRanWt=     -1 IRanGd=            0 ICorTp=0 IEmpDi=121
 HFx  wShort=  0.000000 wLong=  0.200000 cFull=  0.222036 cShort=  0.000000 cLong=  0.777964
 DFx  wShort=  0.000000 wLong=  0.200000 cFull=  0.000000 cShort=  0.000000 cLong=  1.000000
 NAtoms=   48 NActive=   48 NUniq=   48 SFac= 1.00D+00 NAtFMM=   60 NAOKFM=F Big=F
 Integral buffers will be    131072 words long.
 Raffenetti 2 integral format.
 Two-electron integral symmetry is turned on.
 R6Disp:  Grimme-D2 Dispersion energy=       -0.0410076258 Hartrees.
 Nuclear repulsion after empirical dispersion term =     2426.3788894377 Hartrees.
 No density basis found on file    724.
 ------------------------------------------------------------------------------
 Polarizable Continuum Model (PCM)
 =================================
 Model                : PCM.
 Atomic radii         : SMD-Coulomb.
 Polarization charges : Total charges.
 Charge compensation  : None.
 Solution method      : Matrix inversion.
 Cavity type          : VdW (van der Waals Surface) (Alpha=1.000).
 Cavity algorithm     : GePol (No added spheres)
                        Default sphere list used, NSphG=   48.
                        Lebedev-Laikov grids with approx.  5.0 points / Ang**2.
                        Smoothing algorithm: York/Karplus (Gamma=1.0000).
                        Polarization charges: spherical gaussians, with
                                              point-specific exponents (IZeta= 3).
                        Self-potential: point-specific (ISelfS= 7).
                        Self-field    : sphere-specific E.n sum rule (ISelfD= 2).
 1st derivatives      : Analytical E(r).r(x)/FMM algorithm (CHGder, D1EAlg=3).
                        Cavity 1st derivative terms included.
 Solvent              : Ethanol, Eps=  24.852000 Eps(inf)=   1.852593
 ------------------------------------------------------------------------------
 GePol: Number of generator spheres                  =      48
 GePol: Total number of spheres                      =      48
 GePol: Number of exposed spheres                    =      48 (100.00%)
 GePol: Number of points                             =    3433
 GePol: Average weight of points                     =       0.11
 GePol: Minimum weight of points                     =   0.19D-10
 GePol: Maximum weight of points                     =    0.21501
 GePol: Number of points with low weight             =     206
 GePol: Fraction of low-weight points (<1% of avg)   =       6.00%
 GePol: Cavity surface area                          =    382.399 Ang**2
 GePol: Cavity volume                                =    369.911 Ang**3
 ------------------------------------------------------------------------------
 Atomic radii for non-electrostatic terms: SMD-CDS.
 ------------------------------------------------------------------------------
 PCM non-electrostatic energy =        -0.0045890447 Hartrees.
 Nuclear repulsion after PCM non-electrostatic terms =     2426.3743003930 Hartrees.
 Leave Link  301 at Sat May 17 21:23:09 2025, MaxMem= 16106127360 cpu:               0.4 elap:               0.1
 (Enter /cm/shared/apps/Gaussian/g16-C01/g16/l302.exe)
 NPDir=0 NMtPBC=     1 NCelOv=     1 NCel=       1 NClECP=     1 NCelD=      1
         NCelK=      1 NCelE2=     1 NClLst=     1 CellRange=     0.0.
 One-electron integrals computed using PRISM.
 One-electron integral symmetry used in STVInt
 NBasis=   810 RedAO= T EigKep=  1.07D-06  NBF=   810
 NBsUse=   804 1.00D-06 EigRej=  8.81D-07 NBFU=   804
 Precomputing XC quadrature grid using
 IXCGrd= 4 IRadAn=           5 IRanWt=          -1 IRanGd=           0 AccXCQ= 0.00D+00.
 Generated NRdTot=       0 NPtTot=           0 NUsed=           0 NTot=          32
 NSgBfM=   854   854   854   854   854 MxSgAt=    48 MxSgA2=    48.
 Leave Link  302 at Sat May 17 21:23:12 2025, MaxMem= 16106127360 cpu:              43.8 elap:               2.9
 (Enter /cm/shared/apps/Gaussian/g16-C01/g16/l303.exe)
 DipDrv:  MaxL=1.
 Leave Link  303 at Sat May 17 21:23:12 2025, MaxMem= 16106127360 cpu:               0.9 elap:               0.2
 (Enter /cm/shared/apps/Gaussian/g16-C01/g16/l401.exe)
 Initial guess from the checkpoint file:  "6_to_9_TS2.chk"
 B after Tr=    -0.000000    0.000000    0.000000
         Rot=    0.998473    0.001151   -0.000295   -0.055225 Ang=   6.33 deg.
 Guess basis will be translated and rotated to current coordinates.
 JPrj=2 DoOrth=T DoCkMO=T.
 Generating alternative initial guess.
 ExpMin= 2.65D-02 ExpMax= 2.93D+03 ExpMxC= 4.41D+02 IAcc=3 IRadAn=         5 AccDes= 0.00D+00
 Harris functional with IExCor= 4639 and IRadAn=       5 diagonalized for initial guess.
 HarFok:  IExCor= 4639 AccDes= 0.00D+00 IRadAn=         5 IDoV= 1 UseB2=F ITyADJ=14
 ICtDFT=  3500011 ScaDFX=  1.000000  1.000000  1.000000  1.000000
 FoFCou: FMM=F IPFlag=           0 FMFlag=      100000 FMFlg1=           0
         NFxFlg=           0 DoJE=T BraDBF=F KetDBF=T FulRan=T
         wScrn=  0.000000 ICntrl=       500 IOpCl=  0 I1Cent=   200000004 NGrid=           0
         NMat0=    1 NMatS0=      1 NMatT0=    0 NMatD0=    1 NMtDS0=    0 NMtDT0=    0
 Petite list used in FoFCou.
 Harris En= -1122.26013560507    
 Leave Link  401 at Sat May 17 21:23:23 2025, MaxMem= 16106127360 cpu:             293.8 elap:              10.7
 (Enter /cm/shared/apps/Gaussian/g16-C01/g16/l502.exe)
 Integral symmetry usage will be decided dynamically.
 Closed shell SCF:
 Using DIIS extrapolation, IDIIS=  1040.
 NGot= 16106127360 LenX= 16104590708 LenY= 16103843348
 Requested convergence on RMS density matrix=1.00D-08 within 128 cycles.
 Requested convergence on MAX density matrix=1.00D-06.
 Requested convergence on             energy=1.00D-06.
 No special actions if energy rises.
 Fock matrices will be formed incrementally for  20 cycles.

 Cycle   1  Pass 1  IDiag  1:
 FoFJK:  IHMeth= 1 ICntrl=       0 DoSepK=T KAlg= 0 I1Cent=           0 FoldK=F
 IRaf=         1 NMat=       1 IRICut=       1 DoRegI=T DoRafI=F ISym2E= 0 IDoP0=0 IntGTp=1.
 FoFCou: FMM=F IPFlag=           0 FMFlag=      100000 FMFlg1=           0
         NFxFlg=           0 DoJE=T BraDBF=F KetDBF=F FulRan=T
         wScrn=  0.000000 ICntrl=       500 IOpCl=  0 I1Cent=           0 NGrid=           0
         NMat0=    1 NMatS0=      1 NMatT0=    0 NMatD0=    1 NMtDS0=    0 NMtDT0=    0
 Symmetry not used in FoFCou.
 Inv3:  Mode=1 IEnd=    35356467.
 Iteration    1 A*A^-1 deviation from unit magnitude is 5.55D-15 for   3421.
 Iteration    1 A*A^-1 deviation from orthogonality  is 2.93D-15 for   1292    891.
 Iteration    1 A^-1*A deviation from unit magnitude is 5.33D-15 for   3421.
 Iteration    1 A^-1*A deviation from orthogonality  is 2.57D-15 for   3422   2045.
 E= -1172.78736904723    
 DIIS: error= 3.04D-02 at cycle   1 NSaved=   1.
 NSaved= 1 IEnMin= 1 EnMin= -1172.78736904723     IErMin= 1 ErrMin= 3.04D-02
 ErrMax= 3.04D-02  0.00D+00 EMaxC= 1.00D-01 BMatC= 3.01D-01 BMatP= 3.01D-01
 IDIUse=3 WtCom= 6.96D-01 WtEn= 3.04D-01
 Coeff-Com:  0.100D+01
 Coeff-En:   0.100D+01
 Coeff:      0.100D+01
 Recover alternate guess density for next cycle.
 RMSDP=3.55D-02 MaxDP=3.83D+00              OVMax= 0.00D+00

 Cycle   2  Pass 1  IDiag  1:
 RMSU=  2.84D-02    CP:  1.33D+00
 E= -1172.75401417325     Delta-E=        0.033354873981 Rises=F Damp=F
 Switch densities from cycles 1 and 2 for lowest energy.
 DIIS: error= 1.32D-02 at cycle   2 NSaved=   2.
 NSaved= 2 IEnMin= 1 EnMin= -1172.78736904723     IErMin= 2 ErrMin= 1.32D-02
 ErrMax= 1.32D-02  0.00D+00 EMaxC= 1.00D+00 BMatC= 5.89D-01 BMatP= 3.01D-01
 IDIUse=1 WtCom= 1.00D+00 WtEn= 0.00D+00
 Coeff-Com:  0.668D+00 0.332D+00
 Coeff:      0.668D+00 0.332D+00
 Gap=     0.317 Goal=   None    Shift=    0.000
 RMSDP=1.38D-02 MaxDP=9.00D-01 DE= 3.34D-02 OVMax= 1.35D-01

 Cycle   3  Pass 1  IDiag  1:
 RMSU=  1.02D-02    CP:  1.00D+00  3.24D-01
 E= -1173.02020400649     Delta-E=       -0.266189833244 Rises=F Damp=F
 DIIS: error= 4.69D-03 at cycle   3 NSaved=   3.
 NSaved= 3 IEnMin= 3 EnMin= -1173.02020400649     IErMin= 3 ErrMin= 4.69D-03
 ErrMax= 4.69D-03  0.00D+00 EMaxC= 1.00D+00 BMatC= 4.79D-02 BMatP= 3.01D-01
 IDIUse=1 WtCom= 1.00D+00 WtEn= 0.00D+00
 Coeff-Com:  0.392D-01 0.173D+00 0.788D+00
 Coeff:      0.392D-01 0.173D+00 0.788D+00
 Gap=     0.302 Goal=   None    Shift=    0.000
 RMSDP=3.62D-03 MaxDP=3.15D-01 DE=-2.66D-01 OVMax= 3.16D-02

 Cycle   4  Pass 1  IDiag  1:
 RMSU=  3.15D-03    CP:  1.02D+00  3.66D-01  9.29D-01
 E= -1173.05112282733     Delta-E=       -0.030918820839 Rises=F Damp=F
 DIIS: error= 2.07D-03 at cycle   4 NSaved=   4.
 NSaved= 4 IEnMin= 4 EnMin= -1173.05112282733     IErMin= 4 ErrMin= 2.07D-03
 ErrMax= 2.07D-03  0.00D+00 EMaxC= 1.00D+00 BMatC= 7.76D-03 BMatP= 4.79D-02
 IDIUse=1 WtCom= 1.00D+00 WtEn= 0.00D+00
 Coeff-Com: -0.159D-01 0.307D-02 0.286D+00 0.727D+00
 Coeff:     -0.159D-01 0.307D-02 0.286D+00 0.727D+00
 Gap=     0.292 Goal=   None    Shift=    0.000
 RMSDP=1.50D-03 MaxDP=1.74D-01 DE=-3.09D-02 OVMax= 9.69D-03

 Cycle   5  Pass 1  IDiag  1:
 RMSU=  8.14D-04    CP:  1.00D+00  3.49D-01  9.59D-01  8.83D-01
 E= -1173.05614144822     Delta-E=       -0.005018620894 Rises=F Damp=F
 DIIS: error= 3.64D-04 at cycle   5 NSaved=   5.
 NSaved= 5 IEnMin= 5 EnMin= -1173.05614144822     IErMin= 5 ErrMin= 3.64D-04
 ErrMax= 3.64D-04  0.00D+00 EMaxC= 1.00D+00 BMatC= 5.68D-04 BMatP= 7.76D-03
 IDIUse=1 WtCom= 1.00D+00 WtEn= 0.00D+00
 Coeff-Com: -0.830D-02-0.463D-02 0.995D-01 0.338D+00 0.575D+00
 Coeff:     -0.830D-02-0.463D-02 0.995D-01 0.338D+00 0.575D+00
 Gap=     0.292 Goal=   None    Shift=    0.000
 RMSDP=4.33D-04 MaxDP=3.21D-02 DE=-5.02D-03 OVMax= 5.73D-03

 Cycle   6  Pass 1  IDiag  1:
 RMSU=  3.79D-04    CP:  1.00D+00  3.44D-01  9.70D-01  8.74D-01  8.75D-01
 E= -1173.05666187086     Delta-E=       -0.000520422636 Rises=F Damp=F
 DIIS: error= 1.02D-04 at cycle   6 NSaved=   6.
 NSaved= 6 IEnMin= 6 EnMin= -1173.05666187086     IErMin= 6 ErrMin= 1.02D-04
 ErrMax= 1.02D-04  0.00D+00 EMaxC= 1.00D+00 BMatC= 3.72D-05 BMatP= 5.68D-04
 IDIUse=1 WtCom= 1.00D+00 WtEn= 0.00D+00
 Coeff-Com: -0.312D-03-0.750D-03-0.232D-01-0.330D-01 0.143D+00 0.914D+00
 Coeff:     -0.312D-03-0.750D-03-0.232D-01-0.330D-01 0.143D+00 0.914D+00
 Gap=     0.292 Goal=   None    Shift=    0.000
 RMSDP=1.95D-04 MaxDP=1.97D-02 DE=-5.20D-04 OVMax= 1.93D-03

 Cycle   7  Pass 1  IDiag  1:
 RMSU=  1.35D-04    CP:  1.00D+00  3.43D-01  9.70D-01  8.93D-01  9.94D-01
                    CP:  1.06D+00
 E= -1173.05672099478     Delta-E=       -0.000059123920 Rises=F Damp=F
 DIIS: error= 4.61D-05 at cycle   7 NSaved=   7.
 NSaved= 7 IEnMin= 7 EnMin= -1173.05672099478     IErMin= 7 ErrMin= 4.61D-05
 ErrMax= 4.61D-05  0.00D+00 EMaxC= 1.00D+00 BMatC= 8.42D-06 BMatP= 3.72D-05
 IDIUse=1 WtCom= 1.00D+00 WtEn= 0.00D+00
 Coeff-Com:  0.735D-03 0.342D-03-0.234D-01-0.568D-01-0.205D-02 0.423D+00
 Coeff-Com:  0.659D+00
 Coeff:      0.735D-03 0.342D-03-0.234D-01-0.568D-01-0.205D-02 0.423D+00
 Coeff:      0.659D+00
 Gap=     0.292 Goal=   None    Shift=    0.000
 RMSDP=6.07D-05 MaxDP=4.22D-03 DE=-5.91D-05 OVMax= 1.01D-03

 Cycle   8  Pass 1  IDiag  1:
 RMSU=  4.06D-05    CP:  1.00D+00  3.43D-01  9.70D-01  8.97D-01  1.02D+00
                    CP:  1.14D+00  1.01D+00
 E= -1173.05673134137     Delta-E=       -0.000010346590 Rises=F Damp=F
 DIIS: error= 1.19D-05 at cycle   8 NSaved=   8.
 NSaved= 8 IEnMin= 8 EnMin= -1173.05673134137     IErMin= 8 ErrMin= 1.19D-05
 ErrMax= 1.19D-05  0.00D+00 EMaxC= 1.00D+00 BMatC= 4.23D-07 BMatP= 8.42D-06
 IDIUse=1 WtCom= 1.00D+00 WtEn= 0.00D+00
 Coeff-Com:  0.217D-03 0.136D-03-0.376D-02-0.107D-01-0.120D-01 0.171D-01
 Coeff-Com:  0.162D+00 0.847D+00
 Coeff:      0.217D-03 0.136D-03-0.376D-02-0.107D-01-0.120D-01 0.171D-01
 Coeff:      0.162D+00 0.847D+00
 Gap=     0.292 Goal=   None    Shift=    0.000
 RMSDP=2.67D-05 MaxDP=2.60D-03 DE=-1.03D-05 OVMax= 4.64D-04

 Cycle   9  Pass 1  IDiag  1:
 RMSU=  1.74D-05    CP:  1.00D+00  3.43D-01  9.70D-01  8.96D-01  1.03D+00
                    CP:  1.17D+00  1.11D+00  1.18D+00
 E= -1173.05673218381     Delta-E=       -0.000000842439 Rises=F Damp=F
 DIIS: error= 5.17D-06 at cycle   9 NSaved=   9.
 NSaved= 9 IEnMin= 9 EnMin= -1173.05673218381     IErMin= 9 ErrMin= 5.17D-06
 ErrMax= 5.17D-06  0.00D+00 EMaxC= 1.00D+00 BMatC= 1.01D-07 BMatP= 4.23D-07
 IDIUse=1 WtCom= 1.00D+00 WtEn= 0.00D+00
 Coeff-Com: -0.451D-04-0.150D-04 0.288D-02 0.639D-02-0.378D-02-0.724D-01
 Coeff-Com: -0.562D-01 0.329D+00 0.794D+00
 Coeff:     -0.451D-04-0.150D-04 0.288D-02 0.639D-02-0.378D-02-0.724D-01
 Coeff:     -0.562D-01 0.329D+00 0.794D+00
 Gap=     0.292 Goal=   None    Shift=    0.000
 RMSDP=9.82D-06 MaxDP=8.41D-04 DE=-8.42D-07 OVMax= 2.25D-04

 Cycle  10  Pass 1  IDiag  1:
 RMSU=  5.89D-06    CP:  1.00D+00  3.43D-01  9.70D-01  8.96D-01  1.03D+00
                    CP:  1.17D+00  1.15D+00  1.28D+00  1.12D+00
 E= -1173.05673237827     Delta-E=       -0.000000194464 Rises=F Damp=F
 DIIS: error= 1.36D-06 at cycle  10 NSaved=  10.
 NSaved=10 IEnMin=10 EnMin= -1173.05673237827     IErMin=10 ErrMin= 1.36D-06
 ErrMax= 1.36D-06  0.00D+00 EMaxC= 1.00D+00 BMatC= 7.58D-09 BMatP= 1.01D-07
 IDIUse=1 WtCom= 1.00D+00 WtEn= 0.00D+00
 Coeff-Com: -0.317D-04-0.179D-04 0.112D-02 0.276D-02 0.450D-03-0.208D-01
 Coeff-Com: -0.304D-01 0.383D-02 0.202D+00 0.841D+00
 Coeff:     -0.317D-04-0.179D-04 0.112D-02 0.276D-02 0.450D-03-0.208D-01
 Coeff:     -0.304D-01 0.383D-02 0.202D+00 0.841D+00
 Gap=     0.292 Goal=   None    Shift=    0.000
 RMSDP=4.02D-06 MaxDP=3.59D-04 DE=-1.94D-07 OVMax= 1.04D-04

 Cycle  11  Pass 1  IDiag  1:
 RMSU=  2.38D-06    CP:  1.00D+00  3.43D-01  9.70D-01  8.96D-01  1.03D+00
                    CP:  1.17D+00  1.17D+00  1.30D+00  1.22D+00  1.29D+00
 E= -1173.05673240210     Delta-E=       -0.000000023826 Rises=F Damp=F
 DIIS: error= 6.85D-07 at cycle  11 NSaved=  11.
 NSaved=11 IEnMin=11 EnMin= -1173.05673240210     IErMin=11 ErrMin= 6.85D-07
 ErrMax= 6.85D-07  0.00D+00 EMaxC= 1.00D+00 BMatC= 1.52D-09 BMatP= 7.58D-09
 IDIUse=1 WtCom= 1.00D+00 WtEn= 0.00D+00
 Coeff-Com: -0.771D-06-0.121D-05-0.203D-03-0.364D-03 0.778D-03 0.658D-02
 Coeff-Com:  0.218D-02-0.516D-01-0.876D-01 0.197D+00 0.933D+00
 Coeff:     -0.771D-06-0.121D-05-0.203D-03-0.364D-03 0.778D-03 0.658D-02
 Coeff:      0.218D-02-0.516D-01-0.876D-01 0.197D+00 0.933D+00
 Gap=     0.292 Goal=   None    Shift=    0.000
 RMSDP=2.13D-06 MaxDP=1.69D-04 DE=-2.38D-08 OVMax= 5.30D-05

 Cycle  12  Pass 1  IDiag  1:
 RMSU=  9.32D-07    CP:  1.00D+00  3.43D-01  9.70D-01  8.96D-01  1.03D+00
                    CP:  1.17D+00  1.17D+00  1.30D+00  1.29D+00  1.50D+00
                    CP:  1.24D+00
 E= -1173.05673240813     Delta-E=       -0.000000006034 Rises=F Damp=F
 DIIS: error= 2.60D-07 at cycle  12 NSaved=  12.
 NSaved=12 IEnMin=12 EnMin= -1173.05673240813     IErMin=12 ErrMin= 2.60D-07
 ErrMax= 2.60D-07  0.00D+00 EMaxC= 1.00D+00 BMatC= 2.79D-10 BMatP= 1.52D-09
 IDIUse=1 WtCom= 1.00D+00 WtEn= 0.00D+00
 Coeff-Com:  0.609D-05 0.329D-05-0.290D-03-0.661D-03 0.169D-03 0.617D-02
 Coeff-Com:  0.692D-02-0.163D-01-0.692D-01-0.106D+00 0.291D+00 0.889D+00
 Coeff:      0.609D-05 0.329D-05-0.290D-03-0.661D-03 0.169D-03 0.617D-02
 Coeff:      0.692D-02-0.163D-01-0.692D-01-0.106D+00 0.291D+00 0.889D+00
 Gap=     0.292 Goal=   None    Shift=    0.000
 RMSDP=9.57D-07 MaxDP=7.03D-05 DE=-6.03D-09 OVMax= 2.38D-05

 Cycle  13  Pass 1  IDiag  1:
 RMSU=  3.84D-07    CP:  1.00D+00  3.43D-01  9.70D-01  8.96D-01  1.03D+00
                    CP:  1.17D+00  1.17D+00  1.29D+00  1.31D+00  1.59D+00
                    CP:  1.44D+00  1.16D+00
 E= -1173.05673240945     Delta-E=       -0.000000001321 Rises=F Damp=F
 DIIS: error= 8.82D-08 at cycle  13 NSaved=  13.
 NSaved=13 IEnMin=13 EnMin= -1173.05673240945     IErMin=13 ErrMin= 8.82D-08
 ErrMax= 8.82D-08  0.00D+00 EMaxC= 1.00D+00 BMatC= 2.80D-11 BMatP= 2.79D-10
 IDIUse=1 WtCom= 1.00D+00 WtEn= 0.00D+00
 Coeff-Com:  0.153D-05 0.876D-06-0.438D-04-0.108D-03-0.487D-04 0.652D-03
 Coeff-Com:  0.130D-02 0.214D-02-0.584D-02-0.464D-01-0.431D-01 0.197D+00
 Coeff-Com:  0.895D+00
 Coeff:      0.153D-05 0.876D-06-0.438D-04-0.108D-03-0.487D-04 0.652D-03
 Coeff:      0.130D-02 0.214D-02-0.584D-02-0.464D-01-0.431D-01 0.197D+00
 Coeff:      0.895D+00
 Gap=     0.292 Goal=   None    Shift=    0.000
 RMSDP=2.38D-07 MaxDP=1.82D-05 DE=-1.32D-09 OVMax= 6.13D-06

 Cycle  14  Pass 1  IDiag  1:
 RMSU=  1.51D-07    CP:  1.00D+00  3.43D-01  9.70D-01  8.96D-01  1.03D+00
                    CP:  1.17D+00  1.17D+00  1.29D+00  1.31D+00  1.61D+00
                    CP:  1.47D+00  1.26D+00  1.14D+00
 E= -1173.05673240945     Delta-E=        0.000000000008 Rises=F Damp=F
 DIIS: error= 4.34D-08 at cycle  14 NSaved=  14.
 NSaved=14 IEnMin=13 EnMin= -1173.05673240945     IErMin=14 ErrMin= 4.34D-08
 ErrMax= 4.34D-08  0.00D+00 EMaxC= 1.00D+00 BMatC= 4.61D-12 BMatP= 2.80D-11
 IDIUse=1 WtCom= 1.00D+00 WtEn= 0.00D+00
 Coeff-Com: -0.392D-06-0.316D-06 0.304D-04 0.681D-04-0.426D-04-0.737D-03
 Coeff-Com: -0.678D-03 0.317D-02 0.894D-02 0.184D-02-0.573D-01-0.769D-01
 Coeff-Com:  0.269D+00 0.853D+00
 Coeff:     -0.392D-06-0.316D-06 0.304D-04 0.681D-04-0.426D-04-0.737D-03
 Coeff:     -0.678D-03 0.317D-02 0.894D-02 0.184D-02-0.573D-01-0.769D-01
 Coeff:      0.269D+00 0.853D+00
 Gap=     0.292 Goal=   None    Shift=    0.000
 RMSDP=8.88D-08 MaxDP=7.99D-06 DE= 8.19D-12 OVMax= 1.69D-06

 Cycle  15  Pass 1  IDiag  1:
 RMSU=  5.27D-08    CP:  1.00D+00  3.43D-01  9.70D-01  8.96D-01  1.03D+00
                    CP:  1.17D+00  1.17D+00  1.29D+00  1.31D+00  1.61D+00
                    CP:  1.48D+00  1.30D+00  1.26D+00  1.11D+00
 E= -1173.05673240959     Delta-E=       -0.000000000146 Rises=F Damp=F
 DIIS: error= 8.99D-09 at cycle  15 NSaved=  15.
 NSaved=15 IEnMin=15 EnMin= -1173.05673240959     IErMin=15 ErrMin= 8.99D-09
 ErrMax= 8.99D-09  0.00D+00 EMaxC= 1.00D+00 BMatC= 5.86D-13 BMatP= 4.61D-12
 IDIUse=1 WtCom= 1.00D+00 WtEn= 0.00D+00
 Coeff-Com: -0.269D-06-0.189D-06 0.134D-04 0.314D-04-0.859D-05-0.280D-03
 Coeff-Com: -0.345D-03 0.725D-03 0.331D-02 0.517D-02-0.115D-01-0.428D-01
 Coeff-Com: -0.201D-01 0.258D+00 0.807D+00
 Coeff:     -0.269D-06-0.189D-06 0.134D-04 0.314D-04-0.859D-05-0.280D-03
 Coeff:     -0.345D-03 0.725D-03 0.331D-02 0.517D-02-0.115D-01-0.428D-01
 Coeff:     -0.201D-01 0.258D+00 0.807D+00
 Gap=     0.292 Goal=   None    Shift=    0.000
 RMSDP=2.89D-08 MaxDP=2.63D-06 DE=-1.46D-10 OVMax= 4.95D-07

 Cycle  16  Pass 1  IDiag  1:
 RMSU=  1.88D-08    CP:  1.00D+00  3.43D-01  9.70D-01  8.96D-01  1.03D+00
                    CP:  1.17D+00  1.17D+00  1.29D+00  1.31D+00  1.61D+00
                    CP:  1.48D+00  1.31D+00  1.28D+00  1.20D+00  1.13D+00
 E= -1173.05673240997     Delta-E=       -0.000000000374 Rises=F Damp=F
 DIIS: error= 4.13D-09 at cycle  16 NSaved=  16.
 NSaved=16 IEnMin=16 EnMin= -1173.05673240997     IErMin=16 ErrMin= 4.13D-09
 ErrMax= 4.13D-09  0.00D+00 EMaxC= 1.00D+00 BMatC= 1.09D-13 BMatP= 5.86D-13
 IDIUse=1 WtCom= 1.00D+00 WtEn= 0.00D+00
 Coeff-Com: -0.441D-07-0.118D-07 0.287D-06 0.953D-06 0.298D-05 0.125D-04
 Coeff-Com: -0.254D-04-0.216D-03-0.146D-03 0.143D-02 0.459D-02-0.373D-02
 Coeff-Com: -0.481D-01-0.305D-01 0.291D+00 0.786D+00
 Coeff:     -0.441D-07-0.118D-07 0.287D-06 0.953D-06 0.298D-05 0.125D-04
 Coeff:     -0.254D-04-0.216D-03-0.146D-03 0.143D-02 0.459D-02-0.373D-02
 Coeff:     -0.481D-01-0.305D-01 0.291D+00 0.786D+00
 Gap=     0.292 Goal=   None    Shift=    0.000
 RMSDP=1.25D-08 MaxDP=1.29D-06 DE=-3.74D-10 OVMax= 2.25D-07

 Cycle  17  Pass 1  IDiag  1:
 RMSU=  7.03D-09    CP:  1.00D+00  3.43D-01  9.70D-01  8.96D-01  1.03D+00
                    CP:  1.17D+00  1.17D+00  1.29D+00  1.31D+00  1.61D+00
                    CP:  1.48D+00  1.31D+00  1.28D+00  1.23D+00  1.25D+00
                    CP:  1.24D+00
 E= -1173.05673240962     Delta-E=        0.000000000343 Rises=F Damp=F
 DIIS: error= 2.29D-09 at cycle  17 NSaved=  17.
 NSaved=17 IEnMin=16 EnMin= -1173.05673240997     IErMin=17 ErrMin= 2.29D-09
 ErrMax= 2.29D-09  0.00D+00 EMaxC= 1.00D+00 BMatC= 1.86D-14 BMatP= 1.09D-13
 IDIUse=1 WtCom= 1.00D+00 WtEn= 0.00D+00
 Coeff-Com:  0.350D-07 0.347D-07-0.251D-05-0.589D-05 0.255D-05 0.598D-04
 Coeff-Com:  0.562D-04-0.218D-03-0.698D-03-0.523D-03 0.402D-02 0.678D-02
 Coeff-Com: -0.148D-01-0.601D-01-0.495D-01 0.281D+00 0.834D+00
 Coeff:      0.350D-07 0.347D-07-0.251D-05-0.589D-05 0.255D-05 0.598D-04
 Coeff:      0.562D-04-0.218D-03-0.698D-03-0.523D-03 0.402D-02 0.678D-02
 Coeff:     -0.148D-01-0.601D-01-0.495D-01 0.281D+00 0.834D+00
 Gap=     0.292 Goal=   None    Shift=    0.000
 RMSDP=6.09D-09 MaxDP=5.91D-07 DE= 3.43D-10 OVMax= 1.35D-07

 Error on total polarization charges =  0.06934
 SCF Done:  E(RwB97XD) =  -1173.05673241     A.U. after   17 cycles
            NFock= 17  Conv=0.61D-08     -V/T= 2.0050
 KE= 1.167163439211D+03 PE=-7.585647680182D+03 EE= 2.819053208168D+03
 SMD-CDS (non-electrostatic) energy       (kcal/mol) =      -2.88
 (included in total energy above)
 Leave Link  502 at Sat May 17 21:43:45 2025, MaxMem= 16106127360 cpu:           46735.6 elap:            1222.4
 (Enter /cm/shared/apps/Gaussian/g16-C01/g16/l701.exe)
 ... and contract with generalized density number  0.
 Compute integral first derivatives.
 R6Disp: Adding Grimme-D2 dispersion energy 1st derivatives to the gradient.
 D1PCM: PCM CHGder 1st derivatives, ID1Alg=3 FixD1E=F DoIter=F DoCFld=F I1PDM=0.
 GePol: Maximum number of non-zero 1st derivatives   =     244
 Leave Link  701 at Sat May 17 21:43:50 2025, MaxMem= 16106127360 cpu:             160.1 elap:               4.9
 (Enter /cm/shared/apps/Gaussian/g16-C01/g16/l702.exe)
 L702 exits ... SP integral derivatives will be done elsewhere.
 Leave Link  702 at Sat May 17 21:43:50 2025, MaxMem= 16106127360 cpu:               0.1 elap:               0.0
 (Enter /cm/shared/apps/Gaussian/g16-C01/g16/l703.exe)
 Integral derivatives from FoFJK, PRISM(SPDF).
 Compute integral first derivatives, UseDBF=F ICtDFT=           0.
 Calling FoFJK, ICntrl=      2127 FMM=F ISym2X=0 I1Cent= 0 IOpClX= 0 NMat=1 NMatS=1 NMatT=0.
 FoFJK:  IHMeth= 1 ICntrl=    2127 DoSepK=T KAlg= 0 I1Cent=           0 FoldK=F
 IRaf=         1 NMat=       1 IRICut=       1 DoRegI=T DoRafI=F ISym2E= 0 IDoP0=0 IntGTp=1.
 FoFCou: FMM=F IPFlag=           0 FMFlag=      100000 FMFlg1=         800
         NFxFlg=           0 DoJE=F BraDBF=F KetDBF=F FulRan=T
         wScrn=  0.000000 ICntrl=      2527 IOpCl=  0 I1Cent=           0 NGrid=           0
         NMat0=    1 NMatS0=      1 NMatT0=    0 NMatD0=    1 NMtDS0=    0 NMtDT0=    0
 Symmetry not used in FoFCou.
 Leave Link  703 at Sat May 17 21:48:55 2025, MaxMem= 16106127360 cpu:           12125.8 elap:             305.3
 (Enter /cm/shared/apps/Gaussian/g16-C01/g16/l716.exe)
 Dipole        = 9.03430757D-01-6.84028760D-01 1.67878243D+00
 ***** Axes restored to original set *****
 -------------------------------------------------------------------
 Center     Atomic                   Forces (Hartrees/Bohr)
 Number     Number              X              Y              Z
 -------------------------------------------------------------------
      1        6           0.001343712    0.000642914   -0.000500942
      2        8          -0.001735632    0.001049575    0.000053169
      3        6           0.001589996   -0.001665494    0.000227510
      4        1          -0.000037592   -0.000312755   -0.000038735
      5        9          -0.000224836    0.000412041    0.000459428
      6        6           0.000587234    0.000630690    0.000740954
      7        6          -0.000240881   -0.000508339   -0.000472941
      8        7           0.000168100   -0.000229753   -0.000942159
      9        6          -0.000421416    0.000294084    0.000534335
     10        6          -0.000012303   -0.000109674   -0.000115155
     11        6          -0.000002985    0.000212088    0.000272751
     12        6           0.000034479   -0.000025850    0.000102079
     13        6           0.000033527    0.000114624    0.000047519
     14        6          -0.000030546    0.000027990   -0.000042617
     15        1          -0.000077627   -0.000036858    0.000030922
     16        1          -0.000000207    0.000038420   -0.000057293
     17        1           0.000027456    0.000011952    0.000077762
     18        1           0.000028704    0.000046116   -0.000033090
     19        7          -0.000027923   -0.000510171   -0.000287456
     20        1          -0.000034000   -0.000666894    0.000483052
     21        1           0.000030760    0.000075198   -0.000004316
     22        6          -0.000195205    0.000684050   -0.000104444
     23        6          -0.000251232    0.000164759   -0.000056838
     24        6          -0.000574015   -0.000017465    0.000208785
     25        6           0.000147250   -0.000155283    0.000120191
     26        6           0.000215161    0.000071855   -0.000080155
     27        6           0.000277172   -0.000132408   -0.000140831
     28        1           0.000050011   -0.000008390    0.000017268
     29        1          -0.000051474    0.000055232   -0.000014665
     30        1          -0.000008066   -0.000067375    0.000053871
     31        1           0.000001421    0.000005474   -0.000043973
     32        6           0.000073401    0.000027676    0.000040280
     33        6           0.000040231   -0.000527668   -0.000208950
     34        6           0.000105998    0.000042963   -0.000003201
     35        6           0.000054016    0.000026087    0.000058634
     36        6           0.000132438    0.000169697    0.000263355
     37        6          -0.000061113    0.000018394   -0.000038613
     38        6           0.000037370    0.000022754   -0.000125904
     39        1          -0.000015591    0.000006718   -0.000036803
     40        1           0.000021920    0.000080706   -0.000049505
     41        1          -0.000085925    0.000012865   -0.000006488
     42        1          -0.000002198   -0.000038486    0.000020245
     43        1          -0.000002902   -0.000039189    0.000078526
     44        1          -0.000012144   -0.000100471   -0.000038398
     45        1          -0.000018490   -0.000014335    0.000005147
     46        1           0.000057012   -0.000029738   -0.000053582
     47        1          -0.000066467   -0.000044811    0.000031575
     48        1          -0.000866601    0.000296487   -0.000430307
 -------------------------------------------------------------------
 Cartesian Forces:  Max     0.001735632 RMS     0.000371348
 Leave Link  716 at Sat May 17 21:48:56 2025, MaxMem= 16106127360 cpu:               0.4 elap:               0.0
 (Enter /cm/shared/apps/Gaussian/g16-C01/g16/l103.exe)

 GradGradGradGradGradGradGradGradGradGradGradGradGradGradGradGradGradGrad
 Berny optimization.
 FormGI is forming the generalized inverse of G from B-inverse, IUseBI=4.
 Internal  Forces:  Max     0.002705372 RMS     0.000284002
 Search for a saddle point.
 Step number   3 out of a maximum of  273
 All quantities printed in internal units (Hartrees-Bohrs-Radians)
 Swapping is turned off.
 Update second derivatives using D2CorX and points    2    3
 ITU=  0  0  0
     Eigenvalues ---   -0.28169  -0.00059   0.00116   0.00235   0.00483
     Eigenvalues ---    0.00599   0.00897   0.01086   0.01196   0.01449
     Eigenvalues ---    0.01531   0.01612   0.01686   0.01734   0.01736
     Eigenvalues ---    0.01755   0.01763   0.01778   0.01840   0.01976
     Eigenvalues ---    0.01986   0.02059   0.02091   0.02100   0.02259
     Eigenvalues ---    0.02335   0.02387   0.02395   0.02413   0.02521
     Eigenvalues ---    0.02630   0.02633   0.02671   0.02763   0.02764
     Eigenvalues ---    0.02840   0.02846   0.03241   0.04844   0.04990
     Eigenvalues ---    0.05528   0.05563   0.05687   0.06085   0.06828
     Eigenvalues ---    0.07499   0.07798   0.08140   0.08754   0.10018
     Eigenvalues ---    0.10628   0.10694   0.11192   0.11220   0.11302
     Eigenvalues ---    0.11387   0.11427   0.11559   0.11796   0.11855
     Eigenvalues ---    0.11956   0.12006   0.12043   0.12096   0.12201
     Eigenvalues ---    0.12458   0.12644   0.14335   0.14444   0.16600
     Eigenvalues ---    0.17322   0.17712   0.17972   0.18191   0.18853
     Eigenvalues ---    0.18934   0.19092   0.19131   0.19192   0.19342
     Eigenvalues ---    0.19470   0.19556   0.19681   0.19842   0.20629
     Eigenvalues ---    0.21293   0.21993   0.22310   0.25493   0.28000
     Eigenvalues ---    0.28135   0.28563   0.28890   0.30881   0.31540
     Eigenvalues ---    0.31928   0.32340   0.32411   0.32806   0.32928
     Eigenvalues ---    0.33261   0.33395   0.33879   0.34444   0.34579
     Eigenvalues ---    0.34762   0.34879   0.34894   0.34980   0.35020
     Eigenvalues ---    0.35062   0.35145   0.35191   0.35236   0.35317
     Eigenvalues ---    0.35451   0.35786   0.35847   0.37963   0.39832
     Eigenvalues ---    0.41239   0.41344   0.41501   0.42183   0.42197
     Eigenvalues ---    0.43835   0.44952   0.47048   0.47229   0.47305
     Eigenvalues ---    0.47375   0.47552   0.48155   0.48954   0.50729
     Eigenvalues ---    0.50828   0.51147   0.69309
 Eigenvectors required to have negative eigenvalues:
                          R5        R1        A7        A2        R3
   1                   -0.72420   0.46157   0.37048   0.14421  -0.13472
                          D9        D8        D20       D7        A1
   1                   -0.10251  -0.08798   0.08631  -0.08522  -0.08467
 Eigenvalue     2 is  -5.89D-04 should be greater than     0.000000 Eigenvector:
                          D90       D91       D89       D93       D94
   1                    0.40548   0.40539   0.39119   0.37783   0.37775
                          D92       D41       D43       D42       D39
   1                    0.36355  -0.11576  -0.11247  -0.11162  -0.10995
 RFO step:  Lambda0=1.550243625D-06 Lambda=-7.47150284D-04.
 Linear search not attempted -- option 19 set.
 Iteration  1 RMS(Cart)=  0.08984706 RMS(Int)=  0.01528694
 Iteration  2 RMS(Cart)=  0.02093923 RMS(Int)=  0.00100200
 Iteration  3 RMS(Cart)=  0.00103028 RMS(Int)=  0.00010315
 Iteration  4 RMS(Cart)=  0.00000182 RMS(Int)=  0.00010314
 Iteration  5 RMS(Cart)=  0.00000000 RMS(Int)=  0.00010314
 ITry= 1 IFail=0 DXMaxC= 4.74D-01 DCOld= 1.00D+10 DXMaxT= 3.00D-01 DXLimC= 3.00D+00 Rises=F
 Variable       Old X    -DE/DX   Delta X   Delta X   Delta X     New X
                                 (Linear)    (Quad)   (Total)
    R1        3.10936  -0.00271   0.00000  -0.07082  -0.07082   3.03854
    R2        2.88178  -0.00079   0.00000  -0.00233  -0.00238   2.87940
    R3        2.63454  -0.00019   0.00000   0.00600   0.00598   2.64053
    R4        2.84842  -0.00002   0.00000   0.00520   0.00520   2.85362
    R5        2.16024  -0.00065   0.00000  -0.02557  -0.02557   2.13468
    R6        1.83775   0.00015   0.00000   0.00210   0.00210   1.83985
    R7        2.07209  -0.00009   0.00000   0.00079   0.00079   2.07288
    R8        2.62011  -0.00044   0.00000   0.00038   0.00038   2.62048
    R9        2.85406   0.00037   0.00000   0.00432   0.00428   2.85834
   R10        2.84024   0.00028   0.00000   0.00307   0.00307   2.84331
   R11        2.41243   0.00006   0.00000  -0.00141  -0.00142   2.41101
   R12        2.06901   0.00002   0.00000   0.00041   0.00041   2.06942
   R13        2.86383  -0.00015   0.00000  -0.00030  -0.00030   2.86353
   R14        2.07181   0.00003   0.00000   0.00017   0.00017   2.07197
   R15        2.65925  -0.00026   0.00000  -0.00333  -0.00329   2.65596
   R16        2.68425   0.00005   0.00000   0.00164   0.00166   2.68591
   R17        2.65234  -0.00005   0.00000   0.00096   0.00093   2.65327
   R18        2.64533   0.00001   0.00000   0.00039   0.00044   2.64577
   R19        2.61154   0.00009   0.00000  -0.00047  -0.00045   2.61110
   R20        2.05665   0.00006   0.00000   0.00064   0.00064   2.05729
   R21        2.66872   0.00006   0.00000   0.00339   0.00337   2.67209
   R22        2.61889   0.00010   0.00000  -0.00813  -0.00809   2.61080
   R23        2.61334   0.00011   0.00000   0.00009   0.00012   2.61346
   R24        2.05676   0.00006   0.00000   0.00055   0.00055   2.05731
   R25        2.05496   0.00006   0.00000   0.00037   0.00037   2.05532
   R26        2.05685   0.00005   0.00000   0.00046   0.00046   2.05731
   R27        2.64102   0.00003   0.00000   0.00015   0.00015   2.64117
   R28        2.63202   0.00005   0.00000   0.00084   0.00083   2.63285
   R29        2.63765   0.00008   0.00000   0.00028   0.00028   2.63792
   R30        2.64478  -0.00001   0.00000  -0.00026  -0.00026   2.64452
   R31        2.84424   0.00006   0.00000   0.00016   0.00016   2.84440
   R32        2.62590   0.00016   0.00000   0.00057   0.00057   2.62647
   R33        2.05806  -0.00001   0.00000   0.00006   0.00006   2.05812
   R34        2.63345  -0.00001   0.00000  -0.00024  -0.00024   2.63321
   R35        2.05813  -0.00005   0.00000  -0.00009  -0.00009   2.05804
   R36        2.05798   0.00008   0.00000   0.00049   0.00049   2.05847
   R37        2.05869   0.00004   0.00000   0.00033   0.00033   2.05902
   R38        2.06932   0.00009   0.00000   0.00060   0.00060   2.06992
   R39        2.07458   0.00002   0.00000   0.00218   0.00218   2.07676
   R40        2.07317   0.00007   0.00000  -0.00141  -0.00141   2.07176
   R41        2.63837  -0.00008   0.00000  -0.00035  -0.00034   2.63803
   R42        2.63386   0.00018   0.00000   0.00050   0.00051   2.63437
   R43        2.62932   0.00008   0.00000   0.00057   0.00056   2.62989
   R44        2.63441   0.00009   0.00000   0.00005   0.00005   2.63446
   R45        2.05585   0.00008   0.00000   0.00054   0.00054   2.05639
   R46        2.62646  -0.00006   0.00000   0.00028   0.00028   2.62674
   R47        2.05283   0.00001   0.00000   0.00009   0.00009   2.05292
   R48        2.63052  -0.00001   0.00000  -0.00000  -0.00001   2.63051
   R49        2.05323   0.00009   0.00000   0.00061   0.00061   2.05384
   R50        2.05513   0.00005   0.00000   0.00043   0.00043   2.05557
   R51        2.05534   0.00004   0.00000   0.00035   0.00035   2.05569
    A1        1.91171  -0.00122   0.00000  -0.02090  -0.02084   1.89087
    A2        1.63355   0.00033   0.00000   0.01297   0.01320   1.64675
    A3        1.81945   0.00044   0.00000   0.01168   0.01152   1.83097
    A4        2.00751   0.00029   0.00000   0.01292   0.01269   2.02020
    A5        1.99292   0.00034   0.00000  -0.00676  -0.00663   1.98629
    A6        2.04567  -0.00035   0.00000  -0.00836  -0.00833   2.03735
    A7        1.27652  -0.00019   0.00000   0.03282   0.03293   1.30945
    A8        1.97386  -0.00181   0.00000  -0.03084  -0.03089   1.94297
    A9        1.92051  -0.00002   0.00000  -0.02171  -0.02137   1.89914
   A10        1.91462  -0.00016   0.00000   0.00137   0.00134   1.91596
   A11        1.93434   0.00013   0.00000  -0.00709  -0.00684   1.92750
   A12        1.85512   0.00005   0.00000   0.01862   0.01820   1.87332
   A13        1.87731   0.00010   0.00000  -0.00262  -0.00271   1.87461
   A14        1.93552  -0.00017   0.00000  -0.00315  -0.00316   1.93236
   A15        1.94750   0.00005   0.00000  -0.00709  -0.00690   1.94060
   A16        2.06919   0.00019   0.00000  -0.00584  -0.00578   2.06341
   A17        2.10867   0.00019   0.00000   0.01474   0.01416   2.12283
   A18        2.10482  -0.00037   0.00000  -0.00793  -0.00787   2.09695
   A19        1.87160   0.00012   0.00000   0.00066   0.00066   1.87226
   A20        1.97837  -0.00025   0.00000  -0.00354  -0.00354   1.97483
   A21        1.90202   0.00003   0.00000   0.00088   0.00088   1.90290
   A22        1.92154   0.00003   0.00000   0.00175   0.00175   1.92329
   A23        1.88008  -0.00003   0.00000  -0.00008  -0.00008   1.88001
   A24        1.90750   0.00012   0.00000   0.00048   0.00048   1.90798
   A25        2.12120   0.00037   0.00000   0.01903   0.01848   2.13968
   A26        2.16818  -0.00005   0.00000   0.00706   0.00679   2.17497
   A27        2.02233   0.00002   0.00000  -0.00646  -0.00624   2.01609
   A28        2.08931   0.00005   0.00000  -0.00002   0.00002   2.08932
   A29        2.09739   0.00002   0.00000   0.00062   0.00064   2.09803
   A30        2.09931  -0.00003   0.00000  -0.00019  -0.00020   2.09911
   A31        2.08647   0.00001   0.00000  -0.00044  -0.00045   2.08602
   A32        2.04489  -0.00005   0.00000  -0.00335  -0.00331   2.04158
   A33        2.19064  -0.00003   0.00000   0.00784   0.00758   2.19822
   A34        2.04256   0.00010   0.00000  -0.00397  -0.00374   2.03882
   A35        2.12694   0.00001   0.00000   0.00281   0.00276   2.12969
   A36        2.05188  -0.00007   0.00000  -0.00311  -0.00308   2.04881
   A37        2.10435   0.00006   0.00000   0.00028   0.00031   2.10466
   A38        2.07378  -0.00004   0.00000  -0.00251  -0.00250   2.07128
   A39        2.10830   0.00001   0.00000   0.00100   0.00099   2.10929
   A40        2.10097   0.00003   0.00000   0.00155   0.00154   2.10252
   A41        2.13322   0.00001   0.00000   0.00235   0.00229   2.13551
   A42        2.09877   0.00002   0.00000  -0.00028  -0.00025   2.09853
   A43        2.05119  -0.00003   0.00000  -0.00207  -0.00204   2.04915
   A44        2.12897   0.00032   0.00000   0.01737   0.01664   2.14561
   A45        2.10606   0.00043   0.00000   0.00469   0.00465   2.11071
   A46        2.11229  -0.00037   0.00000  -0.00351  -0.00354   2.10875
   A47        2.06466  -0.00005   0.00000  -0.00093  -0.00095   2.06371
   A48        2.05614  -0.00005   0.00000  -0.00048  -0.00051   2.05563
   A49        2.12241  -0.00007   0.00000  -0.00064  -0.00070   2.12171
   A50        2.10459   0.00012   0.00000   0.00095   0.00090   2.10549
   A51        2.10759   0.00003   0.00000   0.00058   0.00057   2.10816
   A52        2.09053  -0.00005   0.00000  -0.00004  -0.00007   2.09046
   A53        2.08503   0.00002   0.00000  -0.00044  -0.00047   2.08456
   A54        2.10955   0.00002   0.00000   0.00031   0.00031   2.10986
   A55        2.08539  -0.00004   0.00000  -0.00022  -0.00023   2.08516
   A56        2.08824   0.00003   0.00000  -0.00011  -0.00013   2.08811
   A57        2.11338   0.00006   0.00000   0.00045   0.00047   2.11384
   A58        2.08627   0.00001   0.00000  -0.00042  -0.00043   2.08584
   A59        2.08352  -0.00007   0.00000  -0.00006  -0.00007   2.08345
   A60        2.11501  -0.00001   0.00000   0.00010   0.00012   2.11513
   A61        2.08433  -0.00001   0.00000   0.00017   0.00016   2.08449
   A62        2.08384   0.00002   0.00000  -0.00027  -0.00028   2.08356
   A63        1.94286   0.00008   0.00000   0.00026   0.00024   1.94310
   A64        1.93493  -0.00000   0.00000  -0.00491  -0.00491   1.93001
   A65        1.93865   0.00000   0.00000   0.00547   0.00546   1.94411
   A66        1.88477  -0.00004   0.00000  -0.00622  -0.00624   1.87853
   A67        1.88909  -0.00006   0.00000   0.00535   0.00533   1.89442
   A68        1.87093   0.00001   0.00000  -0.00005  -0.00004   1.87089
   A69        2.12774   0.00003   0.00000   0.00099   0.00093   2.12867
   A70        2.06250  -0.00011   0.00000   0.00040   0.00034   2.06284
   A71        2.08916   0.00008   0.00000   0.00013   0.00010   2.08926
   A72        2.09144   0.00004   0.00000   0.00011   0.00011   2.09154
   A73        2.09625  -0.00001   0.00000   0.00021   0.00021   2.09646
   A74        2.09548  -0.00003   0.00000  -0.00032  -0.00031   2.09517
   A75        2.09503  -0.00004   0.00000  -0.00032  -0.00031   2.09472
   A76        2.09516  -0.00001   0.00000   0.00065   0.00065   2.09581
   A77        2.09298   0.00004   0.00000  -0.00034  -0.00035   2.09263
   A78        2.09732  -0.00005   0.00000   0.00032   0.00034   2.09766
   A79        2.08449  -0.00003   0.00000  -0.00126  -0.00127   2.08322
   A80        2.10133   0.00007   0.00000   0.00095   0.00094   2.10228
   A81        2.09570  -0.00006   0.00000  -0.00053  -0.00054   2.09517
   A82        2.09866   0.00004   0.00000   0.00017   0.00017   2.09882
   A83        2.08882   0.00002   0.00000   0.00037   0.00037   2.08919
   A84        2.09767   0.00001   0.00000   0.00029   0.00029   2.09796
   A85        2.09700  -0.00002   0.00000  -0.00053  -0.00053   2.09647
   A86        2.08852   0.00001   0.00000   0.00023   0.00023   2.08875
    D1        2.05140   0.00039   0.00000   0.03532   0.03507   2.08648
    D2        0.21761   0.00012   0.00000   0.04136   0.04132   0.25893
    D3       -0.01092   0.00025   0.00000   0.02101   0.02113   0.01021
    D4       -1.84471  -0.00002   0.00000   0.02705   0.02738  -1.81733
    D5       -2.09223   0.00041   0.00000   0.02308   0.02290  -2.06933
    D6        2.35717   0.00015   0.00000   0.02913   0.02915   2.38631
    D7       -0.98592   0.00018   0.00000   0.02952   0.02957  -0.95635
    D8        1.08454   0.00028   0.00000   0.02278   0.02289   1.10742
    D9       -3.07956   0.00045   0.00000   0.02171   0.02187  -3.05769
   D10        0.82624   0.00003   0.00000   0.03947   0.03947   0.86571
   D11        2.89670   0.00013   0.00000   0.03272   0.03279   2.92948
   D12       -1.26740   0.00030   0.00000   0.03165   0.03177  -1.23563
   D13       -3.01855   0.00024   0.00000   0.03318   0.03307  -2.98548
   D14       -0.94809   0.00033   0.00000   0.02643   0.02638  -0.92171
   D15        1.17100   0.00050   0.00000   0.02536   0.02536   1.19636
   D16        2.03543  -0.00066   0.00000   0.00695   0.00706   2.04250
   D17        0.05417   0.00047   0.00000   0.02024   0.02011   0.07428
   D18       -2.36222  -0.00004   0.00000   0.02570   0.02565  -2.33656
   D19       -0.82559   0.00052   0.00000   0.02499   0.02502  -0.80056
   D20        2.40970   0.00041   0.00000   0.00616   0.00618   2.41588
   D21        1.25981  -0.00049   0.00000   0.00342   0.00348   1.26329
   D22       -1.78809  -0.00060   0.00000  -0.01542  -0.01536  -1.80345
   D23       -2.60110  -0.00001   0.00000   0.00596   0.00588  -2.59522
   D24        0.63418  -0.00011   0.00000  -0.01287  -0.01296   0.62123
   D25       -1.82016  -0.00062   0.00000  -0.06703  -0.06729  -1.88744
   D26        1.28735  -0.00045   0.00000  -0.03468  -0.03481   1.25253
   D27        2.38302  -0.00036   0.00000  -0.07813  -0.07818   2.30484
   D28       -0.79267  -0.00019   0.00000  -0.04577  -0.04571  -0.83837
   D29        0.29049  -0.00040   0.00000  -0.06794  -0.06811   0.22238
   D30       -2.88519  -0.00023   0.00000  -0.03559  -0.03564  -2.92083
   D31        2.86996   0.00002   0.00000   0.02160   0.02144   2.89139
   D32       -1.28879  -0.00002   0.00000   0.02202   0.02186  -1.26693
   D33        0.83944  -0.00002   0.00000   0.02088   0.02072   0.86016
   D34       -0.23762  -0.00016   0.00000  -0.01114  -0.01098  -0.24861
   D35        1.88682  -0.00020   0.00000  -0.01072  -0.01056   1.87626
   D36       -2.26813  -0.00020   0.00000  -0.01186  -0.01170  -2.27983
   D37       -0.02255  -0.00012   0.00000  -0.01754  -0.01762  -0.04017
   D38        3.08425   0.00007   0.00000   0.01552   0.01552   3.09977
   D39       -0.88333  -0.00010   0.00000   0.04363   0.04364  -0.83969
   D40        2.27880  -0.00022   0.00000   0.02942   0.02942   2.30821
   D41        1.21293  -0.00010   0.00000   0.04334   0.04334   1.25627
   D42       -1.90813  -0.00022   0.00000   0.02912   0.02912  -1.87901
   D43       -3.00851  -0.00005   0.00000   0.04457   0.04457  -2.96394
   D44        0.15362  -0.00017   0.00000   0.03035   0.03035   0.18397
   D45       -0.71684   0.00061   0.00000   0.04517   0.04538  -0.67145
   D46        2.51336   0.00039   0.00000   0.03753   0.03771   2.55107
   D47       -3.06888  -0.00025   0.00000  -0.01199  -0.01206  -3.08094
   D48       -0.03919  -0.00007   0.00000  -0.00650  -0.00646  -0.04565
   D49       -0.01909  -0.00003   0.00000  -0.00436  -0.00435  -0.02345
   D50        3.01060   0.00015   0.00000   0.00112   0.00124   3.01184
   D51        3.10214   0.00020   0.00000   0.01140   0.01138   3.11352
   D52       -0.04509   0.00016   0.00000   0.00998   0.00997  -0.03512
   D53        0.04488  -0.00000   0.00000   0.00373   0.00372   0.04860
   D54       -3.10235  -0.00003   0.00000   0.00230   0.00231  -3.10004
   D55        0.00780  -0.00005   0.00000  -0.00325  -0.00325   0.00455
   D56        3.13203   0.00002   0.00000  -0.00117  -0.00117   3.13087
   D57       -3.12792  -0.00004   0.00000  -0.00191  -0.00192  -3.12984
   D58       -0.00369   0.00002   0.00000   0.00017   0.00017  -0.00352
   D59        0.01718   0.00001   0.00000   0.00241   0.00240   0.01958
   D60       -3.12649   0.00001   0.00000   0.00232   0.00231  -3.12418
   D61       -3.13024   0.00001   0.00000   0.00108   0.00108  -3.12916
   D62        0.00928  -0.00000   0.00000   0.00099   0.00099   0.01027
   D63       -0.01120   0.00003   0.00000   0.00144   0.00145  -0.00976
   D64        3.13241   0.00003   0.00000   0.00153   0.00154   3.13394
   D65       -3.05058  -0.00014   0.00000  -0.00435  -0.00437  -3.05496
   D66        0.09303  -0.00013   0.00000  -0.00426  -0.00428   0.08875
   D67        0.73134  -0.00050   0.00000  -0.03854  -0.03871   0.69263
   D68       -2.52202  -0.00033   0.00000  -0.03302  -0.03310  -2.55512
   D69       -0.03890   0.00005   0.00000   0.00020   0.00020  -0.03870
   D70        3.11997  -0.00002   0.00000  -0.00187  -0.00187   3.11811
   D71        3.10850   0.00008   0.00000   0.00167   0.00167   3.11016
   D72       -0.01581   0.00001   0.00000  -0.00040  -0.00040  -0.01621
   D73       -3.11281  -0.00027   0.00000  -0.02106  -0.02109  -3.13390
   D74        0.01979  -0.00009   0.00000  -0.00831  -0.00833   0.01146
   D75        0.00880  -0.00016   0.00000  -0.00726  -0.00726   0.00154
   D76        3.14140   0.00002   0.00000   0.00549   0.00550  -3.13629
   D77        3.11069   0.00023   0.00000   0.01731   0.01727   3.12797
   D78       -0.03496   0.00015   0.00000   0.01048   0.01045  -0.02451
   D79       -0.01084   0.00011   0.00000   0.00336   0.00336  -0.00748
   D80        3.12669   0.00003   0.00000  -0.00347  -0.00346   3.12323
   D81       -0.00075  -0.00002   0.00000   0.00114   0.00115   0.00040
   D82       -3.13576   0.00000   0.00000   0.00514   0.00514  -3.13062
   D83       -3.13213  -0.00007   0.00000   0.01951   0.01951  -3.11262
   D84        0.01605  -0.00005   0.00000   0.02351   0.02350   0.03954
   D85       -0.00129  -0.00002   0.00000  -0.00508  -0.00507  -0.00636
   D86       -3.14135  -0.00002   0.00000  -0.00475  -0.00474   3.13709
   D87        3.13020   0.00003   0.00000  -0.02326  -0.02326   3.10694
   D88       -0.00986   0.00003   0.00000  -0.02293  -0.02293  -0.03279
   D89       -0.11620   0.00003   0.00000  -0.30118  -0.30118  -0.41738
   D90        1.98226   0.00003   0.00000  -0.31218  -0.31217   1.67008
   D91       -2.22266   0.00004   0.00000  -0.31189  -0.31190  -2.53457
   D92        3.03589  -0.00003   0.00000  -0.28230  -0.28230   2.75359
   D93       -1.14884  -0.00003   0.00000  -0.29330  -0.29329  -1.44213
   D94        0.92942  -0.00001   0.00000  -0.29301  -0.29302   0.63641
   D95       -0.00283   0.00011   0.00000   0.00829   0.00828   0.00546
   D96        3.13724   0.00011   0.00000   0.00796   0.00796  -3.13799
   D97       -3.13545  -0.00006   0.00000  -0.00443  -0.00443  -3.13989
   D98        0.00461  -0.00007   0.00000  -0.00476  -0.00476  -0.00015
   D99        0.00697  -0.00002   0.00000  -0.00036  -0.00037   0.00660
   D100      -3.14120  -0.00005   0.00000  -0.00435  -0.00436   3.13763
   D101      -3.13056   0.00006   0.00000   0.00648   0.00646  -3.12409
   D102       0.00446   0.00003   0.00000   0.00249   0.00248   0.00694
   D103      -3.04083  -0.00009   0.00000  -0.02029  -0.02029  -3.06112
   D104       0.10720  -0.00008   0.00000  -0.01861  -0.01861   0.08859
   D105       0.00567   0.00001   0.00000  -0.00115  -0.00116   0.00452
   D106      -3.12948   0.00002   0.00000   0.00052   0.00052  -3.12896
   D107       3.04150   0.00006   0.00000   0.01626   0.01626   3.05775
   D108      -0.09010   0.00008   0.00000   0.01456   0.01456  -0.07554
   D109      -0.00854  -0.00005   0.00000  -0.00219  -0.00219  -0.01073
   D110      -3.14013  -0.00003   0.00000  -0.00389  -0.00389   3.13916
   D111       0.00670  -0.00005   0.00000  -0.00536  -0.00536   0.00134
   D112      -3.13388  -0.00003   0.00000  -0.00357  -0.00357  -3.13745
   D113      -3.14085  -0.00004   0.00000  -0.00455  -0.00455   3.13779
   D114       0.00175  -0.00002   0.00000  -0.00276  -0.00276  -0.00101
   D115      -0.00957   0.00002   0.00000   0.00202   0.00202  -0.00756
   D116       3.13081   0.00001   0.00000   0.00160   0.00160   3.13240
   D117       3.13798   0.00000   0.00000   0.00120   0.00121   3.13918
   D118      -0.00483  -0.00000   0.00000   0.00078   0.00078  -0.00405
   D119       0.00337   0.00000   0.00000   0.00124   0.00124   0.00461
   D120      -3.13701   0.00001   0.00000   0.00166   0.00166  -3.13535
   D121       3.13854  -0.00001   0.00000  -0.00043  -0.00043   3.13810
   D122      -0.00185  -0.00000   0.00000  -0.00001  -0.00001  -0.00186
   D123       0.00235   0.00007   0.00000   0.00546   0.00546   0.00781
   D124      -3.14024   0.00005   0.00000   0.00368   0.00368  -3.13656
   D125       3.13385   0.00005   0.00000   0.00716   0.00716   3.14101
   D126      -0.00875   0.00003   0.00000   0.00538   0.00538  -0.00336
         Item               Value     Threshold  Converged?
 Maximum Force            0.002705     0.000450     NO 
 RMS     Force            0.000284     0.000300     YES
 Maximum Displacement     0.473947     0.001800     NO 
 RMS     Displacement     0.097074     0.001200     NO 
 Predicted change in Energy=-5.813398D-04
 GradGradGradGradGradGradGradGradGradGradGradGradGradGradGradGradGradGrad

 Leave Link  103 at Sat May 17 21:48:56 2025, MaxMem= 16106127360 cpu:               3.3 elap:               0.2
 (Enter /cm/shared/apps/Gaussian/g16-C01/g16/l202.exe)
                          Input orientation:                          
 ---------------------------------------------------------------------
 Center     Atomic      Atomic             Coordinates (Angstroms)
 Number     Number       Type             X           Y           Z
 ---------------------------------------------------------------------
      1          6           0        1.749236    0.067767   -0.685875
      2          8           0        3.243075   -0.460237   -0.959898
      3          6           0        0.860526   -0.389798   -1.835888
      4          1           0        1.286198   -0.054988   -2.789795
      5          9           0        0.793443   -1.774330   -1.874739
      6          6           0       -0.507308    0.217898   -1.617711
      7          6           0       -1.629527   -0.689625   -1.192391
      8          7           0       -0.719673    1.464924   -1.783931
      9          6           0        0.300405    2.366827   -2.132305
     10          6           0        2.112033    4.366260   -2.880654
     11          6           0        1.629392    2.315598   -1.630981
     12          6           0       -0.089941    3.430384   -2.961661
     13          6           0        0.797336    4.413692   -3.359766
     14          6           0        2.506368    3.349867   -2.031754
     15          1           0       -1.127077    3.453365   -3.291886
     16          1           0        0.472999    5.214442   -4.020483
     17          1           0        3.524032    3.321568   -1.646027
     18          1           0        2.829054    5.133176   -3.168615
     19          7           0        2.110083    1.417626   -0.697530
     20          1           0        3.333541    0.665133   -0.922461
     21          1           0       -2.447345   -0.052272   -0.840003
     22          6           0       -2.115492   -1.597379   -2.304144
     23          6           0       -3.046746   -3.291294   -4.371084
     24          6           0       -2.400250   -1.088600   -3.574372
     25          6           0       -2.297349   -2.961080   -2.084182
     26          6           0       -2.759554   -3.794243   -3.100974
     27          6           0       -2.854509   -1.922427   -4.589321
     28          1           0       -2.262188   -0.027116   -3.775246
     29          1           0       -2.065135   -3.381820   -1.106877
     30          1           0       -2.889274   -4.857507   -2.902972
     31          1           0       -3.066263   -1.501974   -5.571960
     32          6           0       -3.581351   -4.174918   -5.466073
     33          6           0        1.367920   -0.521872    0.651001
     34          6           0        0.455283   -1.579664    3.065724
     35          6           0        1.604429   -1.862034    0.962126
     36          6           0        0.681258    0.286551    1.555611
     37          6           0        0.221880   -0.242564    2.758397
     38          6           0        1.151345   -2.386648    2.166960
     39          1           0        2.149161   -2.494505    0.266839
     40          1           0        0.502207    1.329711    1.308642
     41          1           0       -0.317124    0.394199    3.456414
     42          1           0        1.343810   -3.430216    2.406310
     43          1           0        0.099800   -1.993648    4.007221
     44          1           0       -3.314668   -5.223856   -5.297527
     45          1           0       -4.677656   -4.113351   -5.511568
     46          1           0       -3.198693   -3.871272   -6.447556
     47          1           0       -1.294038   -1.300438   -0.345906
     48          1           0        3.351390   -0.753422   -1.881971
 ---------------------------------------------------------------------
                    Distance matrix (angstroms):
                    1          2          3          4          5
     1  C    0.000000
     2  O    1.607928   0.000000
     3  C    1.523712   2.539461   0.000000
     4  H    2.157765   2.709634   1.096920   0.000000
     5  F    2.391706   2.926511   1.386701   2.009048   0.000000
     6  C    2.445986   3.867552   1.512569   2.159841   2.393113
     7  C    3.499462   4.883535   2.589275   3.384659   2.740979
     8  N    3.041921   4.482036   2.437154   2.710243   3.576385
     9  C    3.078465   4.245720   2.828530   2.696159   4.178350
    10  C    4.840012   5.316356   5.027713   4.498633   6.360613
    11  C    2.441379   3.280181   2.819984   2.660885   4.181595
    12  C    4.457462   5.500271   4.094453   3.751149   5.389881
    13  C    5.190652   5.957868   5.039813   4.531331   6.363721
    14  C    3.627233   4.025979   4.090508   3.695468   5.405198
    15  H    5.150412   6.312898   4.565128   4.287719   5.746782
    16  H    6.263916   7.017299   6.027448   5.471999   7.317775
    17  H    3.828709   3.853798   4.572150   4.209185   5.785897
    18  H    5.743550   6.027944   6.012862   5.425952   7.316520
    19  N    1.397306   2.208818   2.474678   2.687927   3.648005
    20  H    1.709632   1.129622   2.839548   2.863062   3.648275
    21  H    4.201125   5.706285   3.470982   4.212012   3.812987
    22  C    4.508617   5.640420   3.245643   3.766474   2.945778
    23  C    6.918489   7.694993   5.487501   5.634586   4.824933
    24  C    5.186408   6.251194   3.760759   3.908173   3.682208
    25  C    5.244427   6.181789   4.079867   4.667448   3.317414
    26  C    6.409135   7.192451   5.127930   5.517877   4.267024
    27  C    6.355488   7.245084   4.871533   4.885804   4.549555
    28  H    5.064063   6.198523   3.693777   3.682789   4.000195
    29  H    5.160069   6.060886   4.247722   5.013129   3.368250
    30  H    7.119664   7.792125   5.929594   6.364870   4.911787
    31  H    7.037538   7.884420   5.533068   5.364525   5.351725
    32  C    8.322609   8.982052   6.872820   6.915875   6.148116
    33  C    1.510071   2.472852   2.541556   3.473289   2.877157
    34  C    4.296841   5.023000   5.060218   6.107550   4.955847
    35  C    2.541852   2.888662   3.248038   4.176553   2.951811
    36  C    2.492530   3.667204   3.462925   4.400586   4.003388
    37  C    3.780494   4.795906   4.640797   5.652468   4.913139
    38  C    3.810551   4.226539   4.482719   5.479438   4.103456
    39  H    2.762760   2.615297   3.242196   4.004867   2.634953
    40  H    2.669397   3.982781   3.601829   4.396501   4.455760
    41  H    4.640578   5.736627   5.478135   6.464328   5.861490
    42  H    4.686349   4.874355   5.241560   6.196369   4.623012
    43  H    5.384721   6.074849   6.106796   7.166964   5.926777
    44  H    8.655156   9.192991   7.265212   7.360291   6.363277
    45  H    9.059470   9.838746   7.618854   7.710118   6.973556
    46  H    8.555407   9.123921   7.061544   6.932351   6.422226
    47  H    3.353964   4.654924   2.773347   3.765815   2.630490
    48  H    2.161457   0.973606   2.517688   2.361561   2.754160
                    6          7          8          9         10
     6  C    0.000000
     7  C    1.504616   0.000000
     8  N    1.275853   2.412433   0.000000
     9  C    2.352681   3.734967   1.405473   0.000000
    10  C    5.066052   6.512410   4.199895   2.799956   0.000000
    11  C    2.994330   4.454692   2.503028   1.421321   2.449457
    12  C    3.507202   4.740793   2.376268   1.404050   2.393975
    13  C    4.726684   6.052357   3.671486   2.437880   1.400081
    14  C    4.366109   5.841888   3.744566   2.417178   1.381733
    15  H    3.695298   4.671692   2.528598   2.136094   3.390327
    16  H    5.630255   6.875807   4.525872   3.421098   2.169114
    17  H    5.087758   6.546345   4.634132   3.397023   2.146958
    18  H    6.139754   7.595355   5.288373   3.888533   1.088669
    19  N    3.022717   4.320888   3.031505   2.496897   3.668853
    20  H    3.928806   5.151725   4.220229   3.682308   4.361759
    21  H    2.107502   1.095091   2.485504   3.882295   6.669004
    22  C    2.520452   1.515314   3.405383   4.645538   7.332757
    23  C    5.132663   4.345259   5.893236   6.944774   9.352674
    24  C    3.019716   2.535159   3.542669   4.616609   7.113188
    25  C    3.678007   2.529977   4.708367   5.927667   8.588768
    26  C    4.834248   3.815534   5.792629   6.946974   9.506562
    27  C    4.349805   3.815693   4.888955   5.864138   8.193514
    28  H    2.791879   2.740496   2.927605   3.872610   6.263854
    29  H    3.955470   2.728549   5.075391   6.300336   8.979297
    30  H    5.751990   4.678065   6.777356   7.934670  10.492448
    31  H    5.014209   4.680251   5.353329   6.175217   8.276114
    32  C    6.599732   5.849893   7.318141   8.305208  10.585403
    33  C    3.034929   3.522914   3.772836   4.151019   6.076193
    34  C    5.108070   4.823914   5.845442   6.528268   8.570779
    35  C    3.929518   4.058936   4.900095   5.399930   7.335957
    36  C    3.389304   3.720774   3.808374   4.251273   6.194481
    37  C    4.460276   4.385920   4.943154   5.543830   7.524150
    38  C    4.884519   4.679569   5.826220   6.465547   8.485464
    39  H    4.238571   4.434571   5.302164   5.727682   7.548390
    40  H    3.289193   3.857094   3.327954   3.599507   5.418706
    41  H    5.080748   4.950602   5.363740   5.958723   7.863619
    42  H    5.738303   5.413152   6.765979   7.435955   9.451307
    43  H    6.074486   5.632673   6.794901   7.533111   9.588552
    44  H    7.143878   6.344375   7.988687   8.983644  11.280988
    45  H    7.163354   6.298276   7.789613   8.842694  11.177003
    46  H    6.876937   6.340499   7.507991   8.353381  10.429935
    47  H    2.131145   1.096441   3.169391   4.379761   7.080801
    48  H    3.987838   5.028829   4.637265   4.371170   5.361392
                   11         12         13         14         15
    11  C    0.000000
    12  C    2.443269   0.000000
    13  C    2.843064   1.382983   0.000000
    14  C    1.414008   2.758991   2.411666   0.000000
    15  H    3.413391   1.088681   2.151789   3.847150   0.000000
    16  H    3.930682   2.149620   1.087631   3.400922   2.488470
    17  H    2.145196   3.847536   3.400664   1.088681   4.935488
    18  H    3.426697   3.385685   2.163811   2.139339   4.299759
    19  N    1.381575   3.744007   4.217490   2.381334   4.621052
    20  H    2.475915   4.850276   5.140475   3.020355   5.769360
    21  H    4.780401   4.710380   6.068112   6.126507   4.477089
    22  C    5.457902   5.460182   6.762535   6.775768   5.240479
    23  C    7.798183   7.477307   8.669864   8.967417   7.095085
    24  C    5.621685   5.112158   6.367561   6.793715   4.725486
    25  C    6.593027   6.818609   8.098855   7.931362   6.631229
    26  C    7.665108   7.703342   8.949225   8.939322   7.431639
    27  C    6.842368   6.240569   7.415806   7.942118   5.793661
    28  H    5.023004   4.163519   5.408705   6.097779   3.692678
    29  H    6.810638   7.331285   8.604607   8.189606   7.236987
    30  H    8.572615   8.748077   9.987737   9.860678   8.504540
    31  H    7.221796   6.324580   7.403803   8.193146   5.789178
    32  C    9.164419   8.735139   9.867809  10.270213   8.303088
    33  C    3.650622   5.549505   6.385265   4.845988   6.129753
    34  C    6.213746   7.856668   8.793420   7.381836   8.261625
    35  C    4.917056   6.802697   7.662564   6.077888   7.335613
    36  C    3.894915   5.557355   6.419323   5.058075   6.066055
    37  C    5.271804   6.804913   7.709979   6.408587   7.217028
    38  C    6.063333   7.853751   8.770100   7.236912   8.312398
    39  H    5.197016   7.109227   7.918516   6.290296   7.666513
    40  H    3.299076   4.795723   5.602863   4.388159   5.322530
    41  H    5.776010   7.103642   7.991161   6.843103   7.453460
    42  H    7.028205   8.828284   9.750547   8.186421   9.271376
    43  H    7.259378   8.832975   9.788414   8.415102   9.189784
    44  H    9.732967   9.526332  10.655788  10.865471   9.170732
    45  H    9.806589   9.190055  10.359356  10.927898   8.648052
    46  H    9.207994   8.667756   9.702748  10.207443   8.240156
    47  H    4.824270   5.538295   6.790323   6.237829   5.595116
    48  H    3.528053   5.523832   5.950306   4.192074   6.304093
                   16         17         18         19         20
    16  H    0.000000
    17  H    4.304628   0.000000
    18  H    2.506648   2.466413   0.000000
    19  N    5.304515   2.554192   4.519789   0.000000
    20  H    6.202955   2.759797   5.026243   1.453852   0.000000
    21  H    6.810443   6.905781   7.755752   4.790725   5.825814
    22  C    7.486455   7.512217   8.396203   5.433871   6.059701
    23  C    9.211897   9.712415  10.341308   7.890615   8.261621
    24  C    6.941391   7.633166   8.137614   5.907664   6.556262
    25  C    8.846651   8.576253   9.642250   6.365636   6.797495
    26  C    9.615159   9.603910  10.532612   7.526851   7.858611
    27  C    7.894985   8.766314   9.170760   7.137868   7.644167
    28  H    5.917374   7.016239   7.274432   5.538625   6.319001
    29  H    9.424805   8.744420  10.035388   6.374534   6.749632
    30  H   10.676978  10.469369  11.514495   8.320747   8.552509
    31  H    7.748787   9.061540   9.195437   7.686266   8.201932
    32  C   10.328967  11.012563  11.533093   9.295589   9.585731
    33  C    7.451774   4.969626   6.978821   2.476084   2.783599
    34  C    9.817052   7.459215   9.463825   5.087651   5.406394
    35  C    8.728290   6.112043   8.215576   3.710298   3.595562
    36  C    7.444482   5.248160   7.100783   2.897847   3.649489
    37  C    8.706043   6.557911   8.415783   4.273754   4.904596
    38  C    9.824519   7.263074   9.371810   4.857672   4.860028
    39  H    8.978781   6.275033   8.393219   4.029430   3.577780
    40  H    6.594813   4.672151   6.318734   2.572493   3.665506
    41  H    8.931015   7.025587   8.731973   4.918738   5.707477
    42  H   10.807039   8.170765  10.325571   5.807114   5.640180
    43  H   10.795363   8.481515  10.475355   6.149203   6.467453
    44  H   11.177446  11.538004  12.228888   9.731247   9.900509
    45  H   10.759196  11.725533  12.138303   9.992000  10.395821
    46  H   10.095652  10.953843  11.321011   9.445546   9.683787
    47  H    7.685610   6.801989   8.146101   4.370303   5.060669
    48  H    6.962311   4.085465   6.048167   2.767163   1.712682
                   21         22         23         24         25
    21  H    0.000000
    22  C    2.154343   0.000000
    23  C    4.828983   2.829986   0.000000
    24  C    2.924546   1.397648   2.429931   0.000000
    25  C    3.167277   1.393247   2.429107   2.395295   0.000000
    26  C    4.383128   2.424038   1.395929   2.770145   1.393435
    27  C    4.209590   2.423599   1.399420   1.389870   2.768565
    28  H    2.941184   2.156706   3.409605   1.089109   3.386602
    29  H    3.362023   2.149469   3.409810   3.385217   1.089068
    30  H    5.247993   3.403787   2.152482   3.859350   2.148774
    31  H    4.987596   3.404657   2.155028   2.145882   3.858085
    32  C    6.299421   4.334771   1.505189   3.807741   3.815659
    33  C    4.123089   4.692948   7.237424   5.689821   5.183160
    34  C    5.100283   5.953545   8.396429   7.244729   6.000569
    35  C    4.789550   4.957457   7.219373   6.100448   5.070677
    36  C    3.954988   5.125302   7.862869   6.140315   5.715531
    37  C    4.484356   5.738306   8.414759   6.906179   6.098148
    38  C    5.238483   5.593384   7.822299   6.874711   5.504149
    39  H    5.321416   5.059848   7.010182   6.117893   5.051380
    40  H    3.902103   5.335956   8.136832   6.173841   6.144888
    41  H    4.816262   6.354884   9.072123   7.481314   6.773285
    42  H    6.026767   6.124904   8.076469   7.434360   5.800227
    43  H    5.809688   6.700588   9.043265   8.034296   6.617207
    44  H    6.882372   4.852803   2.159832   4.572282   4.059641
    45  H    6.579527   4.814807   2.153219   4.253049   4.329038
    46  H    6.825975   4.848894   2.161296   4.078720   4.547517
    47  H    1.769794   2.144216   4.820535   3.419295   2.604989
    48  H    5.933181   5.547729   7.319332   6.004825   6.068187
                   26         27         28         29         30
    26  C    0.000000
    27  C    2.393300   0.000000
    28  H    3.859178   2.146105   0.000000
    29  H    2.151449   3.857506   4.291044   0.000000
    30  H    1.089295   3.385214   4.948411   2.466336   0.000000
    31  H    3.384426   1.089587   2.459660   4.947024   4.291203
    32  C    2.532579   2.524026   4.669406   4.683002   2.741238
    33  C    6.466975   6.873968   5.745792   4.801594   7.039329
    34  C    7.298473   8.346971   7.522893   5.197199   7.586544
    35  C    6.267899   7.120698   6.384382   4.478417   6.641175
    36  C    7.083491   7.425727   6.097565   5.299855   7.686936
    37  C    7.472322   8.140950   6.993246   5.479572   7.939022
    38  C    6.710259   7.868271   7.247717   4.696181   6.938007
    39  H    6.093190   6.996161   6.471974   4.520477   6.404475
    40  H    7.505911   7.525285   5.943801   5.884259   8.217147
    41  H    8.155234   8.748653   7.500512   6.175556   8.639338
    42  H    6.877520   8.296876   7.924389   4.895480   6.938633
    43  H    7.870481   9.090299   8.367378   5.724331   8.055248
    44  H    2.678954   3.407746   5.516444   4.745101   2.459485
    45  H    3.097081   2.995756   5.054366   5.173172   3.249131
    46  H    3.376151   2.714682   4.774497   5.481549   3.692219
    47  H    3.994646   4.563827   3.784050   2.346448   4.662200
    48  H    6.933700   6.870917   5.968607   6.070254   7.538689
                   31         32         33         34         35
    31  H    0.000000
    32  C    2.724180   0.000000
    33  C    7.703754   8.675173   0.000000
    34  C    9.328286   9.788837   2.789753   0.000000
    35  C    8.039856   8.576916   1.395984   2.413586   0.000000
    36  C    8.248940   9.347652   1.394049   2.411278   2.412652
    37  C    9.043939   9.877747   2.415065   1.391677   2.785807
    38  C    8.857863   9.157484   2.412971   1.394096   1.390011
    39  H    7.891599   8.278215   2.156200   3.397045   1.086358
    40  H    8.251976   9.637072   2.147163   3.399118   3.394437
    41  H    9.626255  10.542428   3.398368   2.155316   3.873555
    42  H    9.317706   9.315911   3.397081   2.156120   2.147740
    43  H   10.100812  10.394812   3.877946   1.088194   3.399093
    44  H    3.740243   1.095353   8.911805   9.871000   8.641910
    45  H    3.069124   1.098975   9.350132  10.311964   9.297405
    46  H    2.529383   1.096329   9.080856  10.445359   9.055960
    47  H    5.522051   6.301631   2.947203   3.844127   3.229156
    48  H    7.440606   8.521462   3.225479   5.792219   3.517070
                   36         37         38         39         40
    36  C    0.000000
    37  C    1.392007   0.000000
    38  C    2.782215   2.410560   0.000000
    39  H    3.398521   3.872146   2.148890   0.000000
    40  H    1.086847   2.156947   3.869032   4.292137   0.000000
    41  H    2.149745   1.087759   3.398853   4.959895   2.481816
    42  H    3.870016   3.397620   1.087826   2.470117   4.956821
    43  H    3.398203   2.154242   2.155633   4.294321   4.299880
    44  H    9.659064  10.110309   9.149513   8.262261  10.057795
    45  H    9.900612  10.362469   9.793801   9.089339  10.147570
    46  H    9.817953  10.469833   9.764058   8.693569  10.045173
    47  H    3.167979   3.613004   3.670727   3.695520   3.589109
    48  H    4.475279   5.620305   4.888913   3.015644   4.757867
                   41         42         43         44         45
    41  H    0.000000
    42  H    4.299718   0.000000
    43  H    2.485765   2.484795   0.000000
    44  H   10.824939   9.179742  10.424547   0.000000
    45  H   10.943352   9.970833  10.859308   1.771093   0.000000
    46  H   11.161824   9.960914  11.122405   1.779185   1.766920
    47  H    4.275955   4.366793   4.623098   6.632851   6.785678
    48  H    6.578251   5.439206   6.840583   8.722793   9.430200
                   46         47         48
    46  H    0.000000
    47  H    6.889633   0.000000
    48  H    8.571414   4.923284   0.000000
 Stoichiometry    C23H21FN2O
 Framework group  C1[X(C23H21FN2O)]
 Deg. of freedom   138
 Full point group                 C1      NOp   1
 RotChk:  IX=3 Diff= 6.37D-02
 Largest Abelian subgroup         C1      NOp   1
 Largest concise Abelian subgroup C1      NOp   1
                         Standard orientation:                         
 ---------------------------------------------------------------------
 Center     Atomic      Atomic             Coordinates (Angstroms)
 Number     Number       Type             X           Y           Z
 ---------------------------------------------------------------------
      1          6           0       -1.624740   -0.697017    0.850086
      2          8           0       -2.073702   -0.983911    2.367175
      3          6           0       -0.302775    0.060226    0.876384
      4          1           0       -0.404064    0.962473    1.491952
      5          9           0        0.691484   -0.720950    1.445728
      6          6           0        0.037490    0.422581   -0.552176
      7          6           0        1.168670   -0.309438   -1.221840
      8          7           0       -0.608882    1.321176   -1.186629
      9          6           0       -1.704725    2.001799   -0.628744
     10          6           0       -3.867557    3.549369    0.247008
     11          6           0       -2.689615    1.402209    0.202302
     12          6           0       -1.848662    3.341748   -1.022665
     13          6           0       -2.897879    4.127214   -0.581272
     14          6           0       -3.765924    2.221325    0.614645
     15          1           0       -1.093289    3.751085   -1.691308
     16          1           0       -2.972829    5.168826   -0.885192
     17          1           0       -4.528244    1.767206    1.245416
     18          1           0       -4.710373    4.140853    0.600573
     19          7           0       -2.755479    0.066045    0.547381
     20          1           0       -2.906303   -0.358231    1.929744
     21          1           0        1.096607   -0.106829   -2.295609
     22          6           0        2.532520    0.098829   -0.702797
     23          6           0        5.089429    0.857730    0.243303
     24          6           0        2.878084    1.446911   -0.573633
     25          6           0        3.478219   -0.861043   -0.348629
     26          6           0        4.738471   -0.487115    0.113544
     27          6           0        4.133157    1.817959   -0.105813
     28          1           0        2.156138    2.218089   -0.838655
     29          1           0        3.224112   -1.917293   -0.425010
     30          1           0        5.457663   -1.258137    0.387134
     31          1           0        4.377055    2.875654   -0.010970
     32          6           0        6.460021    1.273215    0.706387
     33          6           0       -1.533482   -2.060503    0.207520
     34          6           0       -1.236033   -4.490254   -1.130595
     35          6           0       -0.897649   -3.132618    0.836056
     36          6           0       -2.025847   -2.212399   -1.087809
     37          6           0       -1.873240   -3.423372   -1.757090
     38          6           0       -0.752785   -4.343361    0.168788
     39          1           0       -0.522109   -3.024636    1.849705
     40          1           0       -2.521922   -1.374718   -1.570961
     41          1           0       -2.256311   -3.531717   -2.769383
     42          1           0       -0.261584   -5.176948    0.665999
     43          1           0       -1.119224   -5.438576   -1.651372
     44          1           0        6.937984    0.483212    1.295661
     45          1           0        7.110152    1.486635   -0.153570
     46          1           0        6.417432    2.184439    1.314496
     47          1           0        1.032855   -1.387600   -1.075883
     48          1           0       -1.567835   -0.438471    2.995270
 ---------------------------------------------------------------------
 Rotational constants (GHZ):           0.2345855           0.1549834           0.1077457
 Leave Link  202 at Sat May 17 21:48:56 2025, MaxMem= 16106127360 cpu:               0.5 elap:               0.1
 (Enter /cm/shared/apps/Gaussian/g16-C01/g16/l301.exe)
 Basis read from rwf:  (5D, 7F)
 No pseudopotential information found on rwf file.
 There are   864 symmetry adapted cartesian basis functions of A   symmetry.
 There are   810 symmetry adapted basis functions of A   symmetry.
   810 basis functions,  1203 primitive gaussians,   864 cartesian basis functions
    95 alpha electrons       95 beta electrons
       nuclear repulsion energy      2423.4280833613 Hartrees.
 IExCor= 4639 DFT=T Ex+Corr=wB97XD ExCW=0 ScaHFX=  1.000000
 ScaDFX=  1.000000  1.000000  1.000000  1.000000 ScalE2=  1.000000  1.000000
 IRadAn=      5 IRanWt=     -1 IRanGd=            0 ICorTp=0 IEmpDi=121
 HFx  wShort=  0.000000 wLong=  0.200000 cFull=  0.222036 cShort=  0.000000 cLong=  0.777964
 DFx  wShort=  0.000000 wLong=  0.200000 cFull=  0.000000 cShort=  0.000000 cLong=  1.000000
 NAtoms=   48 NActive=   48 NUniq=   48 SFac= 1.00D+00 NAtFMM=   60 NAOKFM=F Big=F
 Integral buffers will be    131072 words long.
 Raffenetti 2 integral format.
 Two-electron integral symmetry is turned on.
 R6Disp:  Grimme-D2 Dispersion energy=       -0.0406430227 Hartrees.
 Nuclear repulsion after empirical dispersion term =     2423.3874403387 Hartrees.
 No density basis found on file    724.
 ------------------------------------------------------------------------------
 Polarizable Continuum Model (PCM)
 =================================
 Model                : PCM.
 Atomic radii         : SMD-Coulomb.
 Polarization charges : Total charges.
 Charge compensation  : None.
 Solution method      : Matrix inversion.
 Cavity type          : VdW (van der Waals Surface) (Alpha=1.000).
 Cavity algorithm     : GePol (No added spheres)
                        Default sphere list used, NSphG=   48.
                        Lebedev-Laikov grids with approx.  5.0 points / Ang**2.
                        Smoothing algorithm: York/Karplus (Gamma=1.0000).
                        Polarization charges: spherical gaussians, with
                                              point-specific exponents (IZeta= 3).
                        Self-potential: point-specific (ISelfS= 7).
                        Self-field    : sphere-specific E.n sum rule (ISelfD= 2).
 1st derivatives      : Analytical E(r).r(x)/FMM algorithm (CHGder, D1EAlg=3).
                        Cavity 1st derivative terms included.
 Solvent              : Ethanol, Eps=  24.852000 Eps(inf)=   1.852593
 ------------------------------------------------------------------------------
 GePol: Number of generator spheres                  =      48
 GePol: Total number of spheres                      =      48
 GePol: Number of exposed spheres                    =      48 (100.00%)
 GePol: Number of points                             =    3454
 GePol: Average weight of points                     =       0.11
 GePol: Minimum weight of points                     =   0.24D-10
 GePol: Maximum weight of points                     =    0.21501
 GePol: Number of points with low weight             =     204
 GePol: Fraction of low-weight points (<1% of avg)   =       5.91%
 GePol: Cavity surface area                          =    381.588 Ang**2
 GePol: Cavity volume                                =    369.646 Ang**3
 ------------------------------------------------------------------------------
 Atomic radii for non-electrostatic terms: SMD-CDS.
 ------------------------------------------------------------------------------
 PCM non-electrostatic energy =        -0.0046294542 Hartrees.
 Nuclear repulsion after PCM non-electrostatic terms =     2423.3828108844 Hartrees.
 Leave Link  301 at Sat May 17 21:48:56 2025, MaxMem= 16106127360 cpu:               0.4 elap:               0.1
 (Enter /cm/shared/apps/Gaussian/g16-C01/g16/l302.exe)
 NPDir=0 NMtPBC=     1 NCelOv=     1 NCel=       1 NClECP=     1 NCelD=      1
         NCelK=      1 NCelE2=     1 NClLst=     1 CellRange=     0.0.
 One-electron integrals computed using PRISM.
 One-electron integral symmetry used in STVInt
 NBasis=   810 RedAO= T EigKep=  1.04D-06  NBF=   810
 NBsUse=   804 1.00D-06 EigRej=  8.82D-07 NBFU=   804
 Precomputing XC quadrature grid using
 IXCGrd= 4 IRadAn=           5 IRanWt=          -1 IRanGd=           0 AccXCQ= 0.00D+00.
 Generated NRdTot=       0 NPtTot=           0 NUsed=           0 NTot=          32
 NSgBfM=   858   858   858   858   858 MxSgAt=    48 MxSgA2=    48.
 Leave Link  302 at Sat May 17 21:48:58 2025, MaxMem= 16106127360 cpu:              29.9 elap:               2.5
 (Enter /cm/shared/apps/Gaussian/g16-C01/g16/l303.exe)
 DipDrv:  MaxL=1.
 Leave Link  303 at Sat May 17 21:48:59 2025, MaxMem= 16106127360 cpu:               0.9 elap:               0.2
 (Enter /cm/shared/apps/Gaussian/g16-C01/g16/l401.exe)
 Initial guess from the checkpoint file:  "6_to_9_TS2.chk"
 B after Tr=     0.000000   -0.000000   -0.000000
         Rot=    0.999742   -0.000078   -0.004891    0.022196 Ang=  -2.60 deg.
 Guess basis will be translated and rotated to current coordinates.
 JPrj=2 DoOrth=T DoCkMO=T.
 Generating alternative initial guess.
 ExpMin= 2.65D-02 ExpMax= 2.93D+03 ExpMxC= 4.41D+02 IAcc=3 IRadAn=         5 AccDes= 0.00D+00
 Harris functional with IExCor= 4639 and IRadAn=       5 diagonalized for initial guess.
 HarFok:  IExCor= 4639 AccDes= 0.00D+00 IRadAn=         5 IDoV= 1 UseB2=F ITyADJ=14
 ICtDFT=  3500011 ScaDFX=  1.000000  1.000000  1.000000  1.000000
 FoFCou: FMM=F IPFlag=           0 FMFlag=      100000 FMFlg1=           0
         NFxFlg=           0 DoJE=T BraDBF=F KetDBF=T FulRan=T
         wScrn=  0.000000 ICntrl=       500 IOpCl=  0 I1Cent=   200000004 NGrid=           0
         NMat0=    1 NMatS0=      1 NMatT0=    0 NMatD0=    1 NMtDS0=    0 NMtDT0=    0
 Petite list used in FoFCou.
 Harris En= -1122.26028663145    
 Leave Link  401 at Sat May 17 21:49:09 2025, MaxMem= 16106127360 cpu:             290.3 elap:              10.6
 (Enter /cm/shared/apps/Gaussian/g16-C01/g16/l502.exe)
 Integral symmetry usage will be decided dynamically.
 Closed shell SCF:
 Using DIIS extrapolation, IDIIS=  1040.
 NGot= 16106127360 LenX= 16104590708 LenY= 16103843348
 Requested convergence on RMS density matrix=1.00D-08 within 128 cycles.
 Requested convergence on MAX density matrix=1.00D-06.
 Requested convergence on             energy=1.00D-06.
 No special actions if energy rises.
 Fock matrices will be formed incrementally for  20 cycles.

 Cycle   1  Pass 1  IDiag  1:
 FoFJK:  IHMeth= 1 ICntrl=       0 DoSepK=T KAlg= 0 I1Cent=           0 FoldK=F
 IRaf=         1 NMat=       1 IRICut=       1 DoRegI=T DoRafI=F ISym2E= 0 IDoP0=0 IntGTp=1.
 FoFCou: FMM=F IPFlag=           0 FMFlag=      100000 FMFlg1=           0
         NFxFlg=           0 DoJE=T BraDBF=F KetDBF=F FulRan=T
         wScrn=  0.000000 ICntrl=       500 IOpCl=  0 I1Cent=           0 NGrid=           0
         NMat0=    1 NMatS0=      1 NMatT0=    0 NMatD0=    1 NMtDS0=    0 NMtDT0=    0
 Symmetry not used in FoFCou.
 Inv3:  Mode=1 IEnd=    35790348.
 Iteration    1 A*A^-1 deviation from unit magnitude is 1.09D-14 for    247.
 Iteration    1 A*A^-1 deviation from orthogonality  is 6.49D-15 for   3135    318.
 Iteration    1 A^-1*A deviation from unit magnitude is 1.15D-14 for    247.
 Iteration    1 A^-1*A deviation from orthogonality  is 2.75D-15 for   1698    511.
 E= -1172.96303199257    
 DIIS: error= 1.66D-02 at cycle   1 NSaved=   1.
 NSaved= 1 IEnMin= 1 EnMin= -1172.96303199257     IErMin= 1 ErrMin= 1.66D-02
 ErrMax= 1.66D-02  0.00D+00 EMaxC= 1.00D-01 BMatC= 9.80D-02 BMatP= 9.80D-02
 IDIUse=3 WtCom= 8.34D-01 WtEn= 1.66D-01
 Coeff-Com:  0.100D+01
 Coeff-En:   0.100D+01
 Coeff:      0.100D+01
 Recover alternate guess density for next cycle.
 RMSDP=3.82D-02 MaxDP=4.98D+00              OVMax= 0.00D+00

 Cycle   2  Pass 1  IDiag  1:
 RMSU=  3.16D-02    CP:  1.32D+00
 E= -1172.75146410142     Delta-E=        0.211567891157 Rises=F Damp=F
 Switch densities from cycles 1 and 2 for lowest energy.
 DIIS: error= 1.49D-02 at cycle   2 NSaved=   2.
 NSaved= 2 IEnMin= 1 EnMin= -1172.96303199257     IErMin= 2 ErrMin= 1.49D-02
 ErrMax= 1.49D-02  0.00D+00 EMaxC= 1.00D+00 BMatC= 5.92D-01 BMatP= 9.80D-02
 IDIUse=1 WtCom= 1.00D+00 WtEn= 0.00D+00
 Coeff-Com:  0.849D+00 0.151D+00
 Coeff:      0.849D+00 0.151D+00
 Gap=     0.306 Goal=   None    Shift=    0.000
 RMSDP=1.22D-02 MaxDP=9.40D-01 DE= 2.12D-01 OVMax= 1.39D-01

 Cycle   3  Pass 1  IDiag  1:
 RMSU=  8.18D-03    CP:  9.87D-01  2.85D-01
 E= -1173.04974532660     Delta-E=       -0.298281225186 Rises=F Damp=F
 DIIS: error= 1.22D-03 at cycle   3 NSaved=   3.
 NSaved= 3 IEnMin= 3 EnMin= -1173.04974532660     IErMin= 3 ErrMin= 1.22D-03
 ErrMax= 1.22D-03  0.00D+00 EMaxC= 1.00D+00 BMatC= 6.56D-03 BMatP= 9.80D-02
 IDIUse=1 WtCom= 1.00D+00 WtEn= 0.00D+00
 Coeff-Com: -0.206D-01 0.655D-01 0.955D+00
 Coeff:     -0.206D-01 0.655D-01 0.955D+00
 Gap=     0.290 Goal=   None    Shift=    0.000
 RMSDP=2.07D-03 MaxDP=1.41D-01 DE=-2.98D-01 OVMax= 1.84D-02

 Cycle   4  Pass 1  IDiag  1:
 RMSU=  1.44D-03    CP:  9.91D-01  3.29D-01  1.06D+00
 E= -1173.05531939481     Delta-E=       -0.005574068209 Rises=F Damp=F
 DIIS: error= 6.28D-04 at cycle   4 NSaved=   4.
 NSaved= 4 IEnMin= 4 EnMin= -1173.05531939481     IErMin= 4 ErrMin= 6.28D-04
 ErrMax= 6.28D-04  0.00D+00 EMaxC= 1.00D+00 BMatC= 1.73D-03 BMatP= 6.56D-03
 IDIUse=1 WtCom= 1.00D+00 WtEn= 0.00D+00
 Coeff-Com: -0.245D-01-0.156D-02 0.338D+00 0.688D+00
 Coeff:     -0.245D-01-0.156D-02 0.338D+00 0.688D+00
 Gap=     0.291 Goal=   None    Shift=    0.000
 RMSDP=7.22D-04 MaxDP=7.89D-02 DE=-5.57D-03 OVMax= 5.57D-03

 Cycle   5  Pass 1  IDiag  1:
 RMSU=  4.69D-04    CP:  9.84D-01  3.21D-01  1.08D+00  9.03D-01
 E= -1173.05660262832     Delta-E=       -0.001283233510 Rises=F Damp=F
 DIIS: error= 1.36D-04 at cycle   5 NSaved=   5.
 NSaved= 5 IEnMin= 5 EnMin= -1173.05660262832     IErMin= 5 ErrMin= 1.36D-04
 ErrMax= 1.36D-04  0.00D+00 EMaxC= 1.00D+00 BMatC= 7.88D-05 BMatP= 1.73D-03
 IDIUse=1 WtCom= 1.00D+00 WtEn= 0.00D+00
 Coeff-Com: -0.714D-02-0.294D-02 0.522D-01 0.211D+00 0.746D+00
 Coeff:     -0.714D-02-0.294D-02 0.522D-01 0.211D+00 0.746D+00
 Gap=     0.291 Goal=   None    Shift=    0.000
 RMSDP=2.00D-04 MaxDP=1.65D-02 DE=-1.28D-03 OVMax= 2.12D-03

 Cycle   6  Pass 1  IDiag  1:
 RMSU=  1.78D-04    CP:  9.84D-01  3.19D-01  1.08D+00  9.35D-01  1.06D+00
 E= -1173.05668894729     Delta-E=       -0.000086318964 Rises=F Damp=F
 DIIS: error= 6.00D-05 at cycle   6 NSaved=   6.
 NSaved= 6 IEnMin= 6 EnMin= -1173.05668894729     IErMin= 6 ErrMin= 6.00D-05
 ErrMax= 6.00D-05  0.00D+00 EMaxC= 1.00D+00 BMatC= 1.81D-05 BMatP= 7.88D-05
 IDIUse=1 WtCom= 1.00D+00 WtEn= 0.00D+00
 Coeff-Com:  0.134D-02-0.152D-03-0.491D-01-0.591D-01 0.306D+00 0.801D+00
 Coeff:      0.134D-02-0.152D-03-0.491D-01-0.591D-01 0.306D+00 0.801D+00
 Gap=     0.291 Goal=   None    Shift=    0.000
 RMSDP=1.11D-04 MaxDP=9.75D-03 DE=-8.63D-05 OVMax= 1.29D-03

 Cycle   7  Pass 1  IDiag  1:
 RMSU=  6.82D-05    CP:  9.83D-01  3.19D-01  1.08D+00  9.77D-01  1.19D+00
                    CP:  9.62D-01
 E= -1173.05671238698     Delta-E=       -0.000023439697 Rises=F Damp=F
 DIIS: error= 2.14D-05 at cycle   7 NSaved=   7.
 NSaved= 7 IEnMin= 7 EnMin= -1173.05671238698     IErMin= 7 ErrMin= 2.14D-05
 ErrMax= 2.14D-05  0.00D+00 EMaxC= 1.00D+00 BMatC= 1.99D-06 BMatP= 1.81D-05
 IDIUse=1 WtCom= 1.00D+00 WtEn= 0.00D+00
 Coeff-Com:  0.104D-02 0.204D-03-0.261D-01-0.415D-01 0.862D-01 0.362D+00
 Coeff-Com:  0.618D+00
 Coeff:      0.104D-02 0.204D-03-0.261D-01-0.415D-01 0.862D-01 0.362D+00
 Coeff:      0.618D+00
 Gap=     0.291 Goal=   None    Shift=    0.000
 RMSDP=2.74D-05 MaxDP=1.67D-03 DE=-2.34D-05 OVMax= 3.97D-04

 Cycle   8  Pass 1  IDiag  1:
 RMSU=  2.48D-05    CP:  9.83D-01  3.19D-01  1.08D+00  9.79D-01  1.20D+00
                    CP:  9.97D-01  9.55D-01
 E= -1173.05671469746     Delta-E=       -0.000002310474 Rises=F Damp=F
 DIIS: error= 5.34D-06 at cycle   8 NSaved=   8.
 NSaved= 8 IEnMin= 8 EnMin= -1173.05671469746     IErMin= 8 ErrMin= 5.34D-06
 ErrMax= 5.34D-06  0.00D+00 EMaxC= 1.00D+00 BMatC= 1.31D-07 BMatP= 1.99D-06
 IDIUse=1 WtCom= 1.00D+00 WtEn= 0.00D+00
 Coeff-Com:  0.256D-04 0.226D-04 0.301D-02 0.192D-02-0.338D-01-0.659D-01
 Coeff-Com:  0.120D+00 0.975D+00
 Coeff:      0.256D-04 0.226D-04 0.301D-02 0.192D-02-0.338D-01-0.659D-01
 Coeff:      0.120D+00 0.975D+00
 Gap=     0.291 Goal=   None    Shift=    0.000
 RMSDP=1.36D-05 MaxDP=1.31D-03 DE=-2.31D-06 OVMax= 2.88D-04

 Cycle   9  Pass 1  IDiag  1:
 RMSU=  7.84D-06    CP:  9.83D-01  3.19D-01  1.08D+00  9.80D-01  1.21D+00
                    CP:  1.03D+00  1.06D+00  1.19D+00
 E= -1173.05671502239     Delta-E=       -0.000000324932 Rises=F Damp=F
 DIIS: error= 1.75D-06 at cycle   9 NSaved=   9.
 NSaved= 9 IEnMin= 9 EnMin= -1173.05671502239     IErMin= 9 ErrMin= 1.75D-06
 ErrMax= 1.75D-06  0.00D+00 EMaxC= 1.00D+00 BMatC= 2.07D-08 BMatP= 1.31D-07
 IDIUse=1 WtCom= 1.00D+00 WtEn= 0.00D+00
 Coeff-Com: -0.916D-04-0.146D-04 0.373D-02 0.483D-02-0.207D-01-0.607D-01
 Coeff-Com: -0.168D-01 0.357D+00 0.733D+00
 Coeff:     -0.916D-04-0.146D-04 0.373D-02 0.483D-02-0.207D-01-0.607D-01
 Coeff:     -0.168D-01 0.357D+00 0.733D+00
 Gap=     0.291 Goal=   None    Shift=    0.000
 RMSDP=4.16D-06 MaxDP=3.02D-04 DE=-3.25D-07 OVMax= 9.20D-05

 Cycle  10  Pass 1  IDiag  1:
 RMSU=  3.13D-06    CP:  9.83D-01  3.19D-01  1.08D+00  9.80D-01  1.21D+00
                    CP:  1.03D+00  1.08D+00  1.27D+00  9.57D-01
 E= -1173.05671506535     Delta-E=       -0.000000042963 Rises=F Damp=F
 DIIS: error= 6.25D-07 at cycle  10 NSaved=  10.
 NSaved=10 IEnMin=10 EnMin= -1173.05671506535     IErMin=10 ErrMin= 6.25D-07
 ErrMax= 6.25D-07  0.00D+00 EMaxC= 1.00D+00 BMatC= 1.93D-09 BMatP= 2.07D-08
 IDIUse=1 WtCom= 1.00D+00 WtEn= 0.00D+00
 Coeff-Com: -0.188D-04-0.361D-05 0.171D-03 0.432D-03 0.141D-02-0.843D-03
 Coeff-Com: -0.178D-01-0.698D-01 0.936D-01 0.993D+00
 Coeff:     -0.188D-04-0.361D-05 0.171D-03 0.432D-03 0.141D-02-0.843D-03
 Coeff:     -0.178D-01-0.698D-01 0.936D-01 0.993D+00
 Gap=     0.291 Goal=   None    Shift=    0.000
 RMSDP=1.94D-06 MaxDP=1.12D-04 DE=-4.30D-08 OVMax= 6.80D-05

 Cycle  11  Pass 1  IDiag  1:
 RMSU=  1.18D-06    CP:  9.83D-01  3.19D-01  1.08D+00  9.80D-01  1.21D+00
                    CP:  1.03D+00  1.08D+00  1.29D+00  1.07D+00  1.34D+00
 E= -1173.05671507506     Delta-E=       -0.000000009707 Rises=F Damp=F
 DIIS: error= 3.06D-07 at cycle  11 NSaved=  11.
 NSaved=11 IEnMin=11 EnMin= -1173.05671507506     IErMin=11 ErrMin= 3.06D-07
 ErrMax= 3.06D-07  0.00D+00 EMaxC= 1.00D+00 BMatC= 5.42D-10 BMatP= 1.93D-09
 IDIUse=1 WtCom= 1.00D+00 WtEn= 0.00D+00
 Coeff-Com:  0.127D-04 0.133D-05-0.672D-03-0.818D-03 0.446D-02 0.114D-01
 Coeff-Com: -0.200D-02-0.887D-01-0.126D+00 0.306D+00 0.896D+00
 Coeff:      0.127D-04 0.133D-05-0.672D-03-0.818D-03 0.446D-02 0.114D-01
 Coeff:     -0.200D-02-0.887D-01-0.126D+00 0.306D+00 0.896D+00
 Gap=     0.291 Goal=   None    Shift=    0.000
 RMSDP=1.02D-06 MaxDP=6.60D-05 DE=-9.71D-09 OVMax= 3.43D-05

 Cycle  12  Pass 1  IDiag  1:
 RMSU=  4.89D-07    CP:  9.83D-01  3.19D-01  1.08D+00  9.80D-01  1.21D+00
                    CP:  1.03D+00  1.08D+00  1.30D+00  1.13D+00  1.52D+00
                    CP:  1.28D+00
 E= -1173.05671507672     Delta-E=       -0.000000001658 Rises=F Damp=F
 DIIS: error= 1.53D-07 at cycle  12 NSaved=  12.
 NSaved=12 IEnMin=12 EnMin= -1173.05671507672     IErMin=12 ErrMin= 1.53D-07
 ErrMax= 1.53D-07  0.00D+00 EMaxC= 1.00D+00 BMatC= 1.02D-10 BMatP= 5.42D-10
 IDIUse=1 WtCom= 1.00D+00 WtEn= 0.00D+00
 Coeff-Com:  0.780D-05 0.132D-05-0.293D-03-0.381D-03 0.154D-02 0.459D-02
 Coeff-Com:  0.204D-02-0.222D-01-0.674D-01-0.395D-01 0.343D+00 0.779D+00
 Coeff:      0.780D-05 0.132D-05-0.293D-03-0.381D-03 0.154D-02 0.459D-02
 Coeff:      0.204D-02-0.222D-01-0.674D-01-0.395D-01 0.343D+00 0.779D+00
 Gap=     0.291 Goal=   None    Shift=    0.000
 RMSDP=3.84D-07 MaxDP=2.80D-05 DE=-1.66D-09 OVMax= 1.35D-05

 Cycle  13  Pass 1  IDiag  1:
 RMSU=  2.20D-07    CP:  9.83D-01  3.19D-01  1.08D+00  9.80D-01  1.21D+00
                    CP:  1.03D+00  1.08D+00  1.31D+00  1.13D+00  1.58D+00
                    CP:  1.42D+00  1.22D+00
 E= -1173.05671507737     Delta-E=       -0.000000000654 Rises=F Damp=F
 DIIS: error= 5.11D-08 at cycle  13 NSaved=  13.
 NSaved=13 IEnMin=13 EnMin= -1173.05671507737     IErMin=13 ErrMin= 5.11D-08
 ErrMax= 5.11D-08  0.00D+00 EMaxC= 1.00D+00 BMatC= 1.33D-11 BMatP= 1.02D-10
 IDIUse=1 WtCom= 1.00D+00 WtEn= 0.00D+00
 Coeff-Com:  0.504D-07 0.807D-07 0.342D-04 0.383D-04-0.344D-03-0.729D-03
 Coeff-Com:  0.754D-03 0.976D-02 0.217D-02-0.597D-01-0.632D-01 0.209D+00
 Coeff-Com:  0.902D+00
 Coeff:      0.504D-07 0.807D-07 0.342D-04 0.383D-04-0.344D-03-0.729D-03
 Coeff:      0.754D-03 0.976D-02 0.217D-02-0.597D-01-0.632D-01 0.209D+00
 Coeff:      0.902D+00
 Gap=     0.291 Goal=   None    Shift=    0.000
 RMSDP=1.59D-07 MaxDP=1.31D-05 DE=-6.54D-10 OVMax= 5.71D-06

 Cycle  14  Pass 1  IDiag  1:
 RMSU=  8.84D-08    CP:  9.83D-01  3.19D-01  1.08D+00  9.80D-01  1.21D+00
                    CP:  1.03D+00  1.08D+00  1.31D+00  1.13D+00  1.59D+00
                    CP:  1.47D+00  1.37D+00  1.23D+00
 E= -1173.05671507749     Delta-E=       -0.000000000118 Rises=F Damp=F
 DIIS: error= 3.10D-08 at cycle  14 NSaved=  14.
 NSaved=14 IEnMin=14 EnMin= -1173.05671507749     IErMin=14 ErrMin= 3.10D-08
 ErrMax= 3.10D-08  0.00D+00 EMaxC= 1.00D+00 BMatC= 3.45D-12 BMatP= 1.33D-11
 IDIUse=1 WtCom= 1.00D+00 WtEn= 0.00D+00
 Coeff-Com: -0.117D-05-0.246D-06 0.618D-04 0.785D-04-0.396D-03-0.105D-02
 Coeff-Com: -0.625D-04 0.786D-02 0.113D-01-0.189D-01-0.853D-01-0.417D-01
 Coeff-Com:  0.390D+00 0.738D+00
 Coeff:     -0.117D-05-0.246D-06 0.618D-04 0.785D-04-0.396D-03-0.105D-02
 Coeff:     -0.625D-04 0.786D-02 0.113D-01-0.189D-01-0.853D-01-0.417D-01
 Coeff:      0.390D+00 0.738D+00
 Gap=     0.291 Goal=   None    Shift=    0.000
 RMSDP=6.50D-08 MaxDP=5.64D-06 DE=-1.18D-10 OVMax= 2.26D-06

 Cycle  15  Pass 1  IDiag  1:
 RMSU=  3.51D-08    CP:  9.83D-01  3.19D-01  1.08D+00  9.80D-01  1.21D+00
                    CP:  1.03D+00  1.08D+00  1.31D+00  1.13D+00  1.59D+00
                    CP:  1.49D+00  1.43D+00  1.34D+00  1.11D+00
 E= -1173.05671507703     Delta-E=        0.000000000463 Rises=F Damp=F
 DIIS: error= 7.73D-09 at cycle  15 NSaved=  15.
 NSaved=15 IEnMin=14 EnMin= -1173.05671507749     IErMin=15 ErrMin= 7.73D-09
 ErrMax= 7.73D-09  0.00D+00 EMaxC= 1.00D+00 BMatC= 3.23D-13 BMatP= 3.45D-12
 IDIUse=1 WtCom= 1.00D+00 WtEn= 0.00D+00
 Coeff-Com: -0.348D-06-0.617D-07 0.124D-04 0.170D-04-0.624D-04-0.191D-03
 Coeff-Com: -0.149D-03 0.940D-03 0.264D-02 0.332D-02-0.148D-01-0.409D-01
 Coeff-Com: -0.924D-02 0.204D+00 0.854D+00
 Coeff:     -0.348D-06-0.617D-07 0.124D-04 0.170D-04-0.624D-04-0.191D-03
 Coeff:     -0.149D-03 0.940D-03 0.264D-02 0.332D-02-0.148D-01-0.409D-01
 Coeff:     -0.924D-02 0.204D+00 0.854D+00
 Gap=     0.291 Goal=   None    Shift=    0.000
 RMSDP=2.25D-08 MaxDP=1.57D-06 DE= 4.63D-10 OVMax= 9.09D-07

 Cycle  16  Pass 1  IDiag  1:
 RMSU=  1.32D-08    CP:  9.83D-01  3.19D-01  1.08D+00  9.80D-01  1.21D+00
                    CP:  1.03D+00  1.08D+00  1.31D+00  1.13D+00  1.59D+00
                    CP:  1.49D+00  1.45D+00  1.38D+00  1.22D+00  1.24D+00
 E= -1173.05671507755     Delta-E=       -0.000000000520 Rises=F Damp=F
 DIIS: error= 4.19D-09 at cycle  16 NSaved=  16.
 NSaved=16 IEnMin=16 EnMin= -1173.05671507755     IErMin=16 ErrMin= 4.19D-09
 ErrMax= 4.19D-09  0.00D+00 EMaxC= 1.00D+00 BMatC= 8.12D-14 BMatP= 3.23D-13
 IDIUse=1 WtCom= 1.00D+00 WtEn= 0.00D+00
 Coeff-Com:  0.119D-06 0.236D-07-0.822D-05-0.991D-05 0.588D-04 0.148D-03
 Coeff-Com: -0.508D-04-0.125D-02-0.145D-02 0.528D-02 0.120D-01-0.733D-02
 Coeff-Com: -0.818D-01-0.843D-01 0.302D+00 0.857D+00
 Coeff:      0.119D-06 0.236D-07-0.822D-05-0.991D-05 0.588D-04 0.148D-03
 Coeff:     -0.508D-04-0.125D-02-0.145D-02 0.528D-02 0.120D-01-0.733D-02
 Coeff:     -0.818D-01-0.843D-01 0.302D+00 0.857D+00
 Gap=     0.291 Goal=   None    Shift=    0.000
 RMSDP=1.22D-08 MaxDP=1.27D-06 DE=-5.20D-10 OVMax= 4.42D-07

 Cycle  17  Pass 1  IDiag  1:
 RMSU=  5.66D-09    CP:  9.83D-01  3.19D-01  1.08D+00  9.80D-01  1.21D+00
                    CP:  1.03D+00  1.08D+00  1.31D+00  1.13D+00  1.59D+00
                    CP:  1.49D+00  1.45D+00  1.39D+00  1.28D+00  1.43D+00
                    CP:  1.27D+00
 E= -1173.05671507742     Delta-E=        0.000000000131 Rises=F Damp=F
 DIIS: error= 1.71D-09 at cycle  17 NSaved=  17.
 NSaved=17 IEnMin=16 EnMin= -1173.05671507755     IErMin=17 ErrMin= 1.71D-09
 ErrMax= 1.71D-09  0.00D+00 EMaxC= 1.00D+00 BMatC= 8.62D-15 BMatP= 8.12D-14
 IDIUse=1 WtCom= 1.00D+00 WtEn= 0.00D+00
 Coeff-Com:  0.937D-07 0.211D-07-0.464D-05-0.580D-05 0.285D-04 0.768D-04
 Coeff-Com:  0.641D-05-0.520D-03-0.919D-03 0.104D-02 0.609D-02 0.469D-02
 Coeff-Com: -0.205D-01-0.590D-01-0.510D-01 0.222D+00 0.898D+00
 Coeff:      0.937D-07 0.211D-07-0.464D-05-0.580D-05 0.285D-04 0.768D-04
 Coeff:      0.641D-05-0.520D-03-0.919D-03 0.104D-02 0.609D-02 0.469D-02
 Coeff:     -0.205D-01-0.590D-01-0.510D-01 0.222D+00 0.898D+00
 Gap=     0.291 Goal=   None    Shift=    0.000
 RMSDP=4.83D-09 MaxDP=2.98D-07 DE= 1.31D-10 OVMax= 1.80D-07

 Error on total polarization charges =  0.06963
 SCF Done:  E(RwB97XD) =  -1173.05671508     A.U. after   17 cycles
            NFock= 17  Conv=0.48D-08     -V/T= 2.0050
 KE= 1.167168951180D+03 PE=-7.579621446604D+03 EE= 2.816012969462D+03
 SMD-CDS (non-electrostatic) energy       (kcal/mol) =      -2.91
 (included in total energy above)
 Leave Link  502 at Sat May 17 22:09:20 2025, MaxMem= 16106127360 cpu:           46321.3 elap:            1211.2
 (Enter /cm/shared/apps/Gaussian/g16-C01/g16/l701.exe)
 ... and contract with generalized density number  0.
 Compute integral first derivatives.
 R6Disp: Adding Grimme-D2 dispersion energy 1st derivatives to the gradient.
 D1PCM: PCM CHGder 1st derivatives, ID1Alg=3 FixD1E=F DoIter=F DoCFld=F I1PDM=0.
 GePol: Maximum number of non-zero 1st derivatives   =     254
 Leave Link  701 at Sat May 17 22:09:25 2025, MaxMem= 16106127360 cpu:             161.2 elap:               5.0
 (Enter /cm/shared/apps/Gaussian/g16-C01/g16/l702.exe)
 L702 exits ... SP integral derivatives will be done elsewhere.
 Leave Link  702 at Sat May 17 22:09:26 2025, MaxMem= 16106127360 cpu:               0.4 elap:               0.0
 (Enter /cm/shared/apps/Gaussian/g16-C01/g16/l703.exe)
 Integral derivatives from FoFJK, PRISM(SPDF).
 Compute integral first derivatives, UseDBF=F ICtDFT=           0.
 Calling FoFJK, ICntrl=      2127 FMM=F ISym2X=0 I1Cent= 0 IOpClX= 0 NMat=1 NMatS=1 NMatT=0.
 FoFJK:  IHMeth= 1 ICntrl=    2127 DoSepK=T KAlg= 0 I1Cent=           0 FoldK=F
 IRaf=         1 NMat=       1 IRICut=       1 DoRegI=T DoRafI=F ISym2E= 0 IDoP0=0 IntGTp=1.
 FoFCou: FMM=F IPFlag=           0 FMFlag=      100000 FMFlg1=         800
         NFxFlg=           0 DoJE=F BraDBF=F KetDBF=F FulRan=T
         wScrn=  0.000000 ICntrl=      2527 IOpCl=  0 I1Cent=           0 NGrid=           0
         NMat0=    1 NMatS0=      1 NMatT0=    0 NMatD0=    1 NMtDS0=    0 NMtDT0=    0
 Symmetry not used in FoFCou.
 Leave Link  703 at Sat May 17 22:14:30 2025, MaxMem= 16106127360 cpu:           12085.8 elap:             304.4
 (Enter /cm/shared/apps/Gaussian/g16-C01/g16/l716.exe)
 Dipole        = 9.23229349D-01-8.26930738D-01 1.80264683D+00
 ***** Axes restored to original set *****
 -------------------------------------------------------------------
 Center     Atomic                   Forces (Hartrees/Bohr)
 Number     Number              X              Y              Z
 -------------------------------------------------------------------
      1        6          -0.000274522   -0.000401182    0.000320144
      2        8           0.000913116   -0.001280660    0.000044569
      3        6          -0.002364782    0.001679755   -0.000279446
      4        1          -0.000010553    0.000347628   -0.000108829
      5        9           0.000232480   -0.000109699   -0.000342420
      6        6          -0.000134572   -0.000500521    0.000005566
      7        6           0.000326167    0.000279647    0.000177687
      8        7          -0.000285336    0.000082360    0.000558489
      9        6           0.000459658   -0.000637051   -0.000486840
     10        6           0.000088438    0.000068394    0.000142172
     11        6           0.000030843   -0.000400260   -0.000310585
     12        6          -0.000018524    0.000064567   -0.000055357
     13        6          -0.000067714   -0.000050297   -0.000031233
     14        6           0.000008638    0.000030876    0.000036007
     15        1           0.000099475    0.000036858   -0.000004967
     16        1          -0.000003720   -0.000057732    0.000078985
     17        1          -0.000066125    0.000013302   -0.000080167
     18        1          -0.000060799   -0.000078500    0.000035020
     19        7           0.000163905    0.000533444    0.000188130
     20        1           0.000017147    0.000534837   -0.000425797
     21        1           0.000166720    0.000056156   -0.000080449
     22        6           0.000004504    0.000399509   -0.000520562
     23        6          -0.000520074    0.001426307   -0.001067997
     24        6           0.000369241    0.000157546    0.000955119
     25        6           0.000044794   -0.000769597   -0.000604390
     26        6           0.000366349   -0.000254059    0.000580383
     27        6          -0.000268058   -0.000490418   -0.000126875
     28        1          -0.000021437   -0.000020946   -0.000027436
     29        1          -0.000084237    0.000001676   -0.000028182
     30        1          -0.000097058    0.000048283    0.000124074
     31        1          -0.000034707   -0.000030167    0.000171735
     32        6          -0.000323671   -0.000090366    0.000339147
     33        6          -0.000324011    0.000416721    0.000097837
     34        6          -0.000010635   -0.000042509    0.000066389
     35        6           0.000192947    0.000074936    0.000084662
     36        6          -0.000253129   -0.000138068   -0.000341624
     37        6          -0.000059185   -0.000047959    0.000008400
     38        6          -0.000085991   -0.000020204    0.000148237
     39        1           0.000010627   -0.000002321    0.000151616
     40        1          -0.000041147   -0.000145132    0.000123171
     41        1           0.000119731   -0.000043806   -0.000019426
     42        1           0.000005958    0.000062050   -0.000044811
     43        1           0.000030386    0.000036502   -0.000116744
     44        1           0.000031331   -0.000228830   -0.000174207
     45        1           0.000255225   -0.000182089    0.000106673
     46        1           0.000298323   -0.000126450    0.000210394
     47        1          -0.000053495   -0.000050857    0.000090930
     48        1           0.001227481   -0.000151672    0.000432808
 -------------------------------------------------------------------
 Cartesian Forces:  Max     0.002364782 RMS     0.000411527
 Leave Link  716 at Sat May 17 22:14:30 2025, MaxMem= 16106127360 cpu:               0.6 elap:               0.1
 (Enter /cm/shared/apps/Gaussian/g16-C01/g16/l103.exe)

 GradGradGradGradGradGradGradGradGradGradGradGradGradGradGradGradGradGrad
 Berny optimization.
 FormGI is forming the generalized inverse of G from B-inverse, IUseBI=4.
 Internal  Forces:  Max     0.002365598 RMS     0.000335689
 Search for a saddle point.
 Step number   4 out of a maximum of  273
 All quantities printed in internal units (Hartrees-Bohrs-Radians)
 Swapping is turned off.
 Update second derivatives using D2CorX and points    3    4
 ITU=  0  0  0  0
     Eigenvalues ---   -0.28168  -0.00057   0.00123   0.00241   0.00480
     Eigenvalues ---    0.00599   0.00907   0.01132   0.01213   0.01450
     Eigenvalues ---    0.01533   0.01612   0.01686   0.01734   0.01744
     Eigenvalues ---    0.01755   0.01763   0.01778   0.01844   0.01984
     Eigenvalues ---    0.01986   0.02064   0.02092   0.02100   0.02262
     Eigenvalues ---    0.02338   0.02388   0.02396   0.02413   0.02521
     Eigenvalues ---    0.02630   0.02633   0.02671   0.02764   0.02765
     Eigenvalues ---    0.02840   0.02847   0.03247   0.04846   0.04999
     Eigenvalues ---    0.05528   0.05563   0.05687   0.06128   0.06833
     Eigenvalues ---    0.07504   0.07804   0.08141   0.08804   0.10036
     Eigenvalues ---    0.10628   0.10694   0.11196   0.11220   0.11303
     Eigenvalues ---    0.11412   0.11429   0.11563   0.11799   0.11855
     Eigenvalues ---    0.11956   0.12006   0.12044   0.12096   0.12203
     Eigenvalues ---    0.12458   0.12644   0.14334   0.14444   0.16603
     Eigenvalues ---    0.17326   0.17726   0.17976   0.18194   0.18856
     Eigenvalues ---    0.18935   0.19099   0.19134   0.19193   0.19344
     Eigenvalues ---    0.19472   0.19557   0.19686   0.19844   0.20636
     Eigenvalues ---    0.21303   0.22010   0.22316   0.25495   0.28003
     Eigenvalues ---    0.28143   0.28566   0.28899   0.30886   0.31541
     Eigenvalues ---    0.31930   0.32341   0.32411   0.32807   0.32928
     Eigenvalues ---    0.33261   0.33396   0.33884   0.34445   0.34579
     Eigenvalues ---    0.34767   0.34880   0.34895   0.34980   0.35020
     Eigenvalues ---    0.35062   0.35145   0.35191   0.35238   0.35318
     Eigenvalues ---    0.35452   0.35788   0.35851   0.37968   0.39833
     Eigenvalues ---    0.41240   0.41346   0.41502   0.42185   0.42197
     Eigenvalues ---    0.43838   0.44953   0.47049   0.47229   0.47305
     Eigenvalues ---    0.47376   0.47553   0.48156   0.48961   0.50729
     Eigenvalues ---    0.50829   0.51148   0.69315
 Eigenvectors required to have negative eigenvalues:
                          R5        R1        A7        A2        R3
   1                    0.72433  -0.46120  -0.37186  -0.14491   0.13495
                          D9        D8        D20       A1        D7
   1                    0.10196   0.08762  -0.08643   0.08536   0.08486
 Eigenvalue     2 is  -5.68D-04 should be greater than     0.000000 Eigenvector:
                          D90       D91       D89       D93       D94
   1                    0.41907   0.41535   0.40443   0.39601   0.39230
                          D92       D22       D21       D44       D42
   1                    0.38138  -0.04468  -0.04255   0.03730   0.03681
 RFO step:  Lambda0=1.128073697D-06 Lambda=-8.09186160D-04.
 Linear search not attempted -- option 19 set.
 Iteration  1 RMS(Cart)=  0.13345929 RMS(Int)=  0.02021867
 Iteration  2 RMS(Cart)=  0.03103276 RMS(Int)=  0.00182976
 Iteration  3 RMS(Cart)=  0.00202679 RMS(Int)=  0.00004845
 Iteration  4 RMS(Cart)=  0.00000986 RMS(Int)=  0.00004783
 Iteration  5 RMS(Cart)=  0.00000000 RMS(Int)=  0.00004783
 ITry= 1 IFail=0 DXMaxC= 9.51D-01 DCOld= 1.00D+10 DXMaxT= 3.00D-01 DXLimC= 3.00D+00 Rises=F
 Variable       Old X    -DE/DX   Delta X   Delta X   Delta X     New X
                                 (Linear)    (Quad)   (Total)
    R1        3.03854   0.00229   0.00000   0.00762   0.00762   3.04616
    R2        2.87940   0.00107   0.00000   0.00776   0.00771   2.88711
    R3        2.64053   0.00006   0.00000   0.00127   0.00127   2.64179
    R4        2.85362   0.00018   0.00000   0.00138   0.00138   2.85500
    R5        2.13468   0.00052   0.00000   0.00154   0.00154   2.13622
    R6        1.83985  -0.00023   0.00000  -0.00119  -0.00119   1.83866
    R7        2.07288   0.00020   0.00000  -0.00002  -0.00002   2.07286
    R8        2.62048   0.00011   0.00000   0.00078   0.00078   2.62126
    R9        2.85834  -0.00069   0.00000  -0.00681  -0.00684   2.85150
   R10        2.84331  -0.00038   0.00000  -0.00070  -0.00070   2.84262
   R11        2.41101  -0.00039   0.00000   0.00025   0.00023   2.41125
   R12        2.06942  -0.00012   0.00000  -0.00105  -0.00105   2.06837
   R13        2.86353   0.00014   0.00000  -0.00004  -0.00004   2.86348
   R14        2.07197   0.00008   0.00000  -0.00050  -0.00050   2.07147
   R15        2.65596   0.00011   0.00000   0.00179   0.00180   2.65776
   R16        2.68591  -0.00005   0.00000   0.00096   0.00100   2.68691
   R17        2.65327   0.00004   0.00000   0.00014   0.00013   2.65340
   R18        2.64577  -0.00003   0.00000   0.00024   0.00024   2.64601
   R19        2.61110  -0.00015   0.00000  -0.00064  -0.00064   2.61045
   R20        2.05729  -0.00011   0.00000  -0.00056  -0.00056   2.05673
   R21        2.67209  -0.00004   0.00000  -0.00011  -0.00011   2.67198
   R22        2.61080  -0.00026   0.00000   0.00054   0.00059   2.61139
   R23        2.61346  -0.00014   0.00000  -0.00069  -0.00068   2.61277
   R24        2.05731  -0.00009   0.00000  -0.00043  -0.00043   2.05688
   R25        2.05532  -0.00009   0.00000  -0.00043  -0.00043   2.05490
   R26        2.05731  -0.00009   0.00000  -0.00050  -0.00050   2.05681
   R27        2.64117  -0.00057   0.00000  -0.00345  -0.00345   2.63772
   R28        2.63285   0.00040   0.00000   0.00258   0.00258   2.63543
   R29        2.63792   0.00040   0.00000   0.00344   0.00344   2.64137
   R30        2.64452  -0.00029   0.00000  -0.00286  -0.00285   2.64167
   R31        2.84440  -0.00007   0.00000  -0.00054  -0.00054   2.84386
   R32        2.62647   0.00055   0.00000   0.00303   0.00303   2.62950
   R33        2.05812  -0.00002   0.00000  -0.00011  -0.00011   2.05800
   R34        2.63321  -0.00061   0.00000  -0.00340  -0.00340   2.62981
   R35        2.05804  -0.00004   0.00000  -0.00055  -0.00055   2.05749
   R36        2.05847  -0.00001   0.00000  -0.00014  -0.00014   2.05833
   R37        2.05902  -0.00016   0.00000  -0.00074  -0.00074   2.05828
   R38        2.06992   0.00020   0.00000   0.00080   0.00080   2.07072
   R39        2.07676  -0.00027   0.00000   0.00026   0.00026   2.07702
   R40        2.07176  -0.00012   0.00000  -0.00236  -0.00236   2.06941
   R41        2.63803   0.00009   0.00000  -0.00072  -0.00071   2.63731
   R42        2.63437  -0.00012   0.00000   0.00009   0.00010   2.63447
   R43        2.62989  -0.00011   0.00000   0.00004   0.00004   2.62992
   R44        2.63446  -0.00018   0.00000  -0.00102  -0.00102   2.63344
   R45        2.05639  -0.00013   0.00000  -0.00069  -0.00069   2.05570
   R46        2.62674   0.00002   0.00000   0.00059   0.00059   2.62733
   R47        2.05292  -0.00009   0.00000  -0.00031  -0.00031   2.05261
   R48        2.63051   0.00003   0.00000  -0.00036  -0.00036   2.63015
   R49        2.05384  -0.00016   0.00000  -0.00065  -0.00065   2.05319
   R50        2.05557  -0.00010   0.00000  -0.00061  -0.00061   2.05496
   R51        2.05569  -0.00007   0.00000  -0.00030  -0.00030   2.05539
    A1        1.89087   0.00157   0.00000   0.03142   0.03154   1.92241
    A2        1.64675  -0.00033   0.00000  -0.00280  -0.00262   1.64413
    A3        1.83097  -0.00067   0.00000  -0.00626  -0.00631   1.82466
    A4        2.02020  -0.00038   0.00000  -0.01369  -0.01386   2.00634
    A5        1.98629  -0.00042   0.00000  -0.00677  -0.00684   1.97945
    A6        2.03735   0.00041   0.00000   0.00484   0.00475   2.04210
    A7        1.30945   0.00011   0.00000   0.00016   0.00006   1.30951
    A8        1.94297   0.00237   0.00000   0.04400   0.04404   1.98701
    A9        1.89914   0.00001   0.00000   0.01550   0.01522   1.91436
   A10        1.91596   0.00018   0.00000   0.00028   0.00031   1.91627
   A11        1.92750  -0.00021   0.00000   0.00002   0.00015   1.92765
   A12        1.87332   0.00009   0.00000  -0.01138  -0.01162   1.86170
   A13        1.87461  -0.00005   0.00000   0.00119   0.00114   1.87574
   A14        1.93236   0.00015   0.00000   0.00482   0.00486   1.93722
   A15        1.94060  -0.00015   0.00000   0.00518   0.00524   1.94584
   A16        2.06341  -0.00047   0.00000   0.00531   0.00537   2.06877
   A17        2.12283  -0.00011   0.00000  -0.00939  -0.00959   2.11324
   A18        2.09695   0.00058   0.00000   0.00405   0.00411   2.10106
   A19        1.87226  -0.00002   0.00000  -0.00193  -0.00194   1.87033
   A20        1.97483   0.00007   0.00000  -0.00126  -0.00126   1.97356
   A21        1.90290  -0.00008   0.00000   0.00179   0.00179   1.90469
   A22        1.92329   0.00002   0.00000  -0.00149  -0.00150   1.92180
   A23        1.88001   0.00001   0.00000   0.00062   0.00062   1.88063
   A24        1.90798  -0.00001   0.00000   0.00231   0.00231   1.91029
   A25        2.13968  -0.00057   0.00000  -0.01112  -0.01132   2.12836
   A26        2.17497   0.00027   0.00000  -0.00129  -0.00136   2.17361
   A27        2.01609  -0.00018   0.00000   0.00100   0.00101   2.01710
   A28        2.08932  -0.00011   0.00000  -0.00053  -0.00053   2.08879
   A29        2.09803  -0.00003   0.00000  -0.00017  -0.00017   2.09787
   A30        2.09911   0.00002   0.00000  -0.00001  -0.00001   2.09909
   A31        2.08602   0.00001   0.00000   0.00018   0.00018   2.08620
   A32        2.04158   0.00004   0.00000   0.00010   0.00009   2.04167
   A33        2.19822   0.00004   0.00000  -0.00173  -0.00174   2.19648
   A34        2.03882  -0.00010   0.00000   0.00103   0.00104   2.03985
   A35        2.12969   0.00005   0.00000   0.00014   0.00014   2.12983
   A36        2.04881   0.00003   0.00000   0.00076   0.00076   2.04957
   A37        2.10466  -0.00008   0.00000  -0.00089  -0.00089   2.10378
   A38        2.07128   0.00002   0.00000   0.00034   0.00035   2.07163
   A39        2.10929   0.00002   0.00000   0.00026   0.00026   2.10955
   A40        2.10252  -0.00004   0.00000  -0.00063  -0.00064   2.10188
   A41        2.13551   0.00003   0.00000   0.00016   0.00016   2.13567
   A42        2.09853  -0.00005   0.00000  -0.00059  -0.00059   2.09793
   A43        2.04915   0.00003   0.00000   0.00044   0.00044   2.04958
   A44        2.14561  -0.00041   0.00000  -0.00774  -0.00793   2.13768
   A45        2.11071  -0.00010   0.00000  -0.00300  -0.00300   2.10770
   A46        2.10875   0.00015   0.00000   0.00319   0.00319   2.11194
   A47        2.06371  -0.00004   0.00000  -0.00017  -0.00017   2.06354
   A48        2.05563  -0.00005   0.00000  -0.00022  -0.00023   2.05540
   A49        2.12171  -0.00095   0.00000  -0.00843  -0.00845   2.11326
   A50        2.10549   0.00100   0.00000   0.00838   0.00835   2.11384
   A51        2.10816  -0.00000   0.00000   0.00074   0.00074   2.10890
   A52        2.09046   0.00004   0.00000  -0.00076  -0.00076   2.08970
   A53        2.08456  -0.00003   0.00000   0.00001   0.00001   2.08458
   A54        2.10986   0.00014   0.00000  -0.00012  -0.00012   2.10974
   A55        2.08516  -0.00004   0.00000  -0.00021  -0.00021   2.08495
   A56        2.08811  -0.00010   0.00000   0.00037   0.00036   2.08848
   A57        2.11384  -0.00002   0.00000   0.00033   0.00034   2.11418
   A58        2.08584   0.00011   0.00000   0.00071   0.00070   2.08654
   A59        2.08345  -0.00009   0.00000  -0.00100  -0.00101   2.08244
   A60        2.11513  -0.00002   0.00000  -0.00057  -0.00057   2.11457
   A61        2.08449   0.00003   0.00000   0.00075   0.00075   2.08524
   A62        2.08356  -0.00001   0.00000  -0.00018  -0.00018   2.08338
   A63        1.94310   0.00023   0.00000   0.00080   0.00079   1.94389
   A64        1.93001   0.00012   0.00000  -0.00194  -0.00194   1.92807
   A65        1.94411  -0.00028   0.00000   0.00258   0.00258   1.94669
   A66        1.87853  -0.00015   0.00000  -0.00742  -0.00743   1.87110
   A67        1.89442  -0.00016   0.00000   0.00159   0.00159   1.89601
   A68        1.87089   0.00024   0.00000   0.00423   0.00423   1.87512
   A69        2.12867   0.00009   0.00000   0.00128   0.00126   2.12994
   A70        2.06284   0.00009   0.00000  -0.00088  -0.00089   2.06195
   A71        2.08926  -0.00018   0.00000  -0.00094  -0.00094   2.08832
   A72        2.09154  -0.00006   0.00000  -0.00081  -0.00081   2.09073
   A73        2.09646   0.00004   0.00000   0.00038   0.00038   2.09684
   A74        2.09517   0.00002   0.00000   0.00043   0.00043   2.09560
   A75        2.09472   0.00010   0.00000   0.00098   0.00098   2.09570
   A76        2.09581   0.00005   0.00000   0.00038   0.00038   2.09619
   A77        2.09263  -0.00015   0.00000  -0.00134  -0.00135   2.09128
   A78        2.09766   0.00005   0.00000  -0.00008  -0.00008   2.09758
   A79        2.08322   0.00009   0.00000   0.00347   0.00347   2.08669
   A80        2.10228  -0.00014   0.00000  -0.00337  -0.00338   2.09890
   A81        2.09517   0.00008   0.00000   0.00097   0.00096   2.09613
   A82        2.09882  -0.00005   0.00000  -0.00041  -0.00041   2.09841
   A83        2.08919  -0.00003   0.00000  -0.00056  -0.00056   2.08863
   A84        2.09796   0.00001   0.00000  -0.00010  -0.00010   2.09786
   A85        2.09647   0.00003   0.00000   0.00098   0.00098   2.09745
   A86        2.08875  -0.00004   0.00000  -0.00087  -0.00087   2.08788
    D1        2.08648  -0.00033   0.00000  -0.03066  -0.03060   2.05588
    D2        0.25893   0.00003   0.00000  -0.03991  -0.04001   0.21892
    D3        0.01021  -0.00021   0.00000  -0.02308  -0.02300  -0.01279
    D4       -1.81733   0.00015   0.00000  -0.03233  -0.03241  -1.84975
    D5       -2.06933  -0.00038   0.00000  -0.02577  -0.02566  -2.09499
    D6        2.38631  -0.00001   0.00000  -0.03502  -0.03508   2.35124
    D7       -0.95635  -0.00032   0.00000  -0.04460  -0.04457  -1.00092
    D8        1.10742  -0.00040   0.00000  -0.04295  -0.04289   1.06453
    D9       -3.05769  -0.00066   0.00000  -0.04375  -0.04367  -3.10136
   D10        0.86571   0.00002   0.00000  -0.03603  -0.03614   0.82958
   D11        2.92948  -0.00006   0.00000  -0.03438  -0.03446   2.89503
   D12       -1.23563  -0.00032   0.00000  -0.03518  -0.03523  -1.27086
   D13       -2.98548  -0.00028   0.00000  -0.05345  -0.05343  -3.03891
   D14       -0.92171  -0.00036   0.00000  -0.05180  -0.05175  -0.97346
   D15        1.19636  -0.00062   0.00000  -0.05259  -0.05252   1.14384
   D16        2.04250   0.00094   0.00000   0.04101   0.04097   2.08347
   D17        0.07428  -0.00057   0.00000   0.01045   0.01035   0.08463
   D18       -2.33656   0.00010   0.00000   0.03348   0.03345  -2.30311
   D19       -0.80056  -0.00037   0.00000   0.04098   0.04101  -0.75956
   D20        2.41588  -0.00034   0.00000   0.04937   0.04939   2.46528
   D21        1.26329   0.00089   0.00000   0.07159   0.07167   1.33495
   D22       -1.80345   0.00092   0.00000   0.07998   0.08006  -1.72340
   D23       -2.59522   0.00024   0.00000   0.04604   0.04594  -2.54928
   D24        0.62123   0.00027   0.00000   0.05443   0.05433   0.67556
   D25       -1.88744   0.00053   0.00000   0.03900   0.03891  -1.84853
   D26        1.25253   0.00053   0.00000   0.02441   0.02433   1.27686
   D27        2.30484   0.00017   0.00000   0.04288   0.04289   2.34773
   D28       -0.83837   0.00017   0.00000   0.02828   0.02831  -0.81006
   D29        0.22238   0.00024   0.00000   0.03485   0.03478   0.25716
   D30       -2.92083   0.00023   0.00000   0.02026   0.02020  -2.90063
   D31        2.89139  -0.00007   0.00000  -0.05627  -0.05632   2.83507
   D32       -1.26693  -0.00001   0.00000  -0.06029  -0.06034  -1.32726
   D33        0.86016  -0.00003   0.00000  -0.05689  -0.05694   0.80322
   D34       -0.24861  -0.00007   0.00000  -0.04189  -0.04184  -0.29044
   D35        1.87626  -0.00001   0.00000  -0.04590  -0.04585   1.83041
   D36       -2.27983  -0.00003   0.00000  -0.04251  -0.04245  -2.32229
   D37       -0.04017   0.00006   0.00000   0.00955   0.00954  -0.03064
   D38        3.09977   0.00006   0.00000  -0.00531  -0.00531   3.09446
   D39       -0.83969  -0.00021   0.00000  -0.11191  -0.11191  -0.95161
   D40        2.30821  -0.00017   0.00000  -0.11476  -0.11476   2.19345
   D41        1.25627  -0.00017   0.00000  -0.11629  -0.11629   1.13998
   D42       -1.87901  -0.00013   0.00000  -0.11913  -0.11913  -1.99814
   D43       -2.96394  -0.00015   0.00000  -0.11502  -0.11502  -3.07896
   D44        0.18397  -0.00011   0.00000  -0.11787  -0.11787   0.06610
   D45       -0.67145  -0.00061   0.00000  -0.02366  -0.02358  -0.69503
   D46        2.55107  -0.00034   0.00000  -0.01179  -0.01174   2.53933
   D47       -3.08094   0.00030   0.00000   0.01153   0.01149  -3.06945
   D48       -0.04565   0.00003   0.00000   0.00468   0.00468  -0.04097
   D49       -0.02345   0.00001   0.00000  -0.00073  -0.00074  -0.02418
   D50        3.01184  -0.00025   0.00000  -0.00758  -0.00755   3.00430
   D51        3.11352  -0.00022   0.00000  -0.01165  -0.01164   3.10188
   D52       -0.03512  -0.00018   0.00000  -0.00926  -0.00925  -0.04437
   D53        0.04860   0.00002   0.00000  -0.00037  -0.00037   0.04823
   D54       -3.10004   0.00006   0.00000   0.00202   0.00202  -3.09802
   D55        0.00455   0.00002   0.00000   0.00088   0.00088   0.00543
   D56        3.13087  -0.00004   0.00000  -0.00118  -0.00118   3.12969
   D57       -3.12984   0.00004   0.00000   0.00086   0.00085  -3.12899
   D58       -0.00352  -0.00002   0.00000  -0.00120  -0.00120  -0.00472
   D59        0.01958   0.00001   0.00000  -0.00206  -0.00207   0.01751
   D60       -3.12418   0.00004   0.00000   0.00015   0.00015  -3.12403
   D61       -3.12916  -0.00001   0.00000  -0.00205  -0.00205  -3.13121
   D62        0.01027   0.00002   0.00000   0.00017   0.00017   0.01043
   D63       -0.00976  -0.00003   0.00000   0.00196   0.00197  -0.00779
   D64        3.13394  -0.00005   0.00000  -0.00020  -0.00019   3.13376
   D65       -3.05496   0.00021   0.00000   0.00834   0.00832  -3.04663
   D66        0.08875   0.00018   0.00000   0.00618   0.00617   0.09491
   D67        0.69263   0.00054   0.00000   0.00543   0.00531   0.69794
   D68       -2.55512   0.00028   0.00000  -0.00146  -0.00154  -2.55666
   D69       -0.03870  -0.00004   0.00000   0.00030   0.00031  -0.03839
   D70        3.11811   0.00002   0.00000   0.00234   0.00235   3.12045
   D71        3.11016  -0.00008   0.00000  -0.00217  -0.00216   3.10800
   D72       -0.01621  -0.00002   0.00000  -0.00013  -0.00012  -0.01634
   D73       -3.13390   0.00009   0.00000  -0.00046  -0.00045  -3.13434
   D74        0.01146   0.00002   0.00000   0.00055   0.00055   0.01201
   D75        0.00154   0.00005   0.00000   0.00233   0.00233   0.00388
   D76       -3.13629  -0.00002   0.00000   0.00334   0.00334  -3.13295
   D77        3.12797  -0.00004   0.00000   0.00158   0.00159   3.12956
   D78       -0.02451   0.00000   0.00000   0.00559   0.00559  -0.01892
   D79       -0.00748   0.00000   0.00000  -0.00118  -0.00117  -0.00865
   D80        3.12323   0.00004   0.00000   0.00283   0.00282   3.12605
   D81        0.00040  -0.00001   0.00000   0.00376   0.00376   0.00416
   D82       -3.13062  -0.00005   0.00000  -0.00040  -0.00039  -3.13101
   D83       -3.11262  -0.00016   0.00000   0.01463   0.01458  -3.09805
   D84        0.03954  -0.00019   0.00000   0.01047   0.01042   0.04997
   D85       -0.00636   0.00007   0.00000  -0.00260  -0.00259  -0.00895
   D86        3.13709   0.00001   0.00000  -0.00231  -0.00229   3.13480
   D87        3.10694   0.00018   0.00000  -0.01365  -0.01370   3.09324
   D88       -0.03279   0.00012   0.00000  -0.01336  -0.01340  -0.04620
   D89       -0.41738  -0.00001   0.00000  -0.28553  -0.28554  -0.70291
   D90        1.67008   0.00003   0.00000  -0.29562  -0.29562   1.37446
   D91       -2.53457   0.00023   0.00000  -0.28992  -0.28992  -2.82449
   D92        2.75359  -0.00015   0.00000  -0.27421  -0.27421   2.47939
   D93       -1.44213  -0.00010   0.00000  -0.28430  -0.28429  -1.72642
   D94        0.63641   0.00010   0.00000  -0.27859  -0.27859   0.35781
   D95        0.00546  -0.00009   0.00000  -0.00043  -0.00044   0.00502
   D96       -3.13799  -0.00003   0.00000  -0.00072  -0.00074  -3.13873
   D97       -3.13989  -0.00002   0.00000  -0.00144  -0.00144  -3.14132
   D98       -0.00015   0.00004   0.00000  -0.00173  -0.00174  -0.00189
   D99        0.00660  -0.00002   0.00000  -0.00191  -0.00192   0.00468
   D100       3.13763   0.00001   0.00000   0.00225   0.00223   3.13986
   D101      -3.12409  -0.00006   0.00000  -0.00592  -0.00592  -3.13002
   D102       0.00694  -0.00002   0.00000  -0.00176  -0.00177   0.00517
   D103      -3.06112   0.00001   0.00000   0.00894   0.00894  -3.05218
   D104       0.08859   0.00005   0.00000   0.00720   0.00720   0.09579
   D105       0.00452  -0.00001   0.00000   0.00043   0.00043   0.00495
   D106      -3.12896   0.00003   0.00000  -0.00131  -0.00131  -3.13027
   D107       3.05775   0.00001   0.00000  -0.00696  -0.00695   3.05080
   D108      -0.07554  -0.00001   0.00000  -0.00896  -0.00896  -0.08450
   D109      -0.01073   0.00003   0.00000   0.00113   0.00113  -0.00960
   D110       3.13916   0.00001   0.00000  -0.00087  -0.00087   3.13829
   D111       0.00134   0.00001   0.00000   0.00094   0.00094   0.00228
   D112      -3.13745   0.00004   0.00000   0.00389   0.00389  -3.13356
   D113       3.13779   0.00000   0.00000   0.00072   0.00072   3.13850
   D114      -0.00101   0.00003   0.00000   0.00367   0.00367   0.00266
   D115      -0.00756   0.00001   0.00000   0.00062   0.00062  -0.00693
   D116       3.13240  -0.00001   0.00000   0.00025   0.00025   3.13265
   D117       3.13918   0.00001   0.00000   0.00085   0.00084   3.14003
   D118      -0.00405  -0.00001   0.00000   0.00047   0.00047  -0.00358
   D119       0.00461  -0.00001   0.00000  -0.00131  -0.00131   0.00331
   D120      -3.13535   0.00001   0.00000  -0.00093  -0.00093  -3.13629
   D121       3.13810  -0.00004   0.00000   0.00044   0.00044   3.13854
   D122      -0.00186  -0.00002   0.00000   0.00081   0.00081  -0.00105
   D123       0.00781  -0.00003   0.00000  -0.00182  -0.00181   0.00600
   D124      -3.13656  -0.00005   0.00000  -0.00475  -0.00475  -3.14131
   D125       3.14101  -0.00001   0.00000   0.00024   0.00024   3.14125
   D126      -0.00336  -0.00003   0.00000  -0.00270  -0.00270  -0.00606
         Item               Value     Threshold  Converged?
 Maximum Force            0.002366     0.000450     NO 
 RMS     Force            0.000336     0.000300     NO 
 Maximum Displacement     0.951422     0.001800     NO 
 RMS     Displacement     0.153155     0.001200     NO 
 Predicted change in Energy=-6.549554D-04
 GradGradGradGradGradGradGradGradGradGradGradGradGradGradGradGradGradGrad

 Leave Link  103 at Sat May 17 22:14:30 2025, MaxMem= 16106127360 cpu:               2.9 elap:               0.2
 (Enter /cm/shared/apps/Gaussian/g16-C01/g16/l202.exe)
                          Input orientation:                          
 ---------------------------------------------------------------------
 Center     Atomic      Atomic             Coordinates (Angstroms)
 Number     Number       Type             X           Y           Z
 ---------------------------------------------------------------------
      1          6           0        1.795436    0.067997   -0.668251
      2          8           0        3.310487   -0.450894   -0.852060
      3          6           0        0.935262   -0.392414   -1.843949
      4          1           0        1.366073   -0.027941   -2.784573
      5          9           0        0.904919   -1.777671   -1.908941
      6          6           0       -0.442875    0.180869   -1.622564
      7          6           0       -1.542176   -0.743349   -1.175217
      8          7           0       -0.674032    1.424277   -1.791734
      9          6           0        0.341204    2.327248   -2.155015
     10          6           0        2.135284    4.339554   -2.912284
     11          6           0        1.667331    2.297859   -1.642970
     12          6           0       -0.054807    3.376645   -2.999701
     13          6           0        0.823727    4.365611   -3.401899
     14          6           0        2.535252    3.337267   -2.049907
     15          1           0       -1.089627    3.385539   -3.337043
     16          1           0        0.494150    5.155609   -4.072521
     17          1           0        3.549983    3.326137   -1.656400
     18          1           0        2.844791    5.112038   -3.202841
[truncated: 6,216,375 more chars]
