# Supplementary material for: Non-Catalyzed Cascade Double Imination Reaction of 2‑Fluoro-alk-3-yn-1-ones: Sustainable Synthesis of 3‑Fluoro-1,5-benzodiazepines
Source: ACS Org Inorg Au. 2026 Jan 30;6(2):237–47. doi: 10.1021/acsorginorgau.5c00116 (PMC13047452; doi:10.1021/acsorginorgau.5c00116)
Supplement: Supplementary file 2 [file gg5c00116_si_002.zip › Figure_6/8.out]

 Entering Gaussian System, Link 0=g16
 Initial command:
 /cm/shared/apps/Gaussian/g16-C01/g16/l1.exe "/scratch/projects/rusakov-research-group/rusakov/159884/Gau-3083631.inp" -scrdir="/scratch/projects/rusakov-research-group/rusakov/159884/"
 Entering Link 1 = /cm/shared/apps/Gaussian/g16-C01/g16/l1.exe PID=   3083632.
  
 Copyright (c) 1988-2019, Gaussian, Inc.  All Rights Reserved.
  
 This is part of the Gaussian(R) 16 program.  It is based on
 the Gaussian(R) 09 system (copyright 2009, Gaussian, Inc.),
 the Gaussian(R) 03 system (copyright 2003, Gaussian, Inc.),
 the Gaussian(R) 98 system (copyright 1998, Gaussian, Inc.),
 the Gaussian(R) 94 system (copyright 1995, Gaussian, Inc.),
 the Gaussian 92(TM) system (copyright 1992, Gaussian, Inc.),
 the Gaussian 90(TM) system (copyright 1990, Gaussian, Inc.),
 the Gaussian 88(TM) system (copyright 1988, Gaussian, Inc.),
 the Gaussian 86(TM) system (copyright 1986, Carnegie Mellon
 University), and the Gaussian 82(TM) system (copyright 1983,
 Carnegie Mellon University). Gaussian is a federally registered
 trademark of Gaussian, Inc.
  
 This software contains proprietary and confidential information,
 including trade secrets, belonging to Gaussian, Inc.
  
 This software is provided under written license and may be
 used, copied, transmitted, or stored only in accord with that
 written license.
  
 The following legend is applicable only to US Government
 contracts under FAR:
  
                    RESTRICTED RIGHTS LEGEND
  
 Use, reproduction and disclosure by the US Government is
 subject to restrictions as set forth in subparagraphs (a)
 and (c) of the Commercial Computer Software - Restricted
 Rights clause in FAR 52.227-19.
  
 Gaussian, Inc.
 340 Quinnipiac St., Bldg. 40, Wallingford CT 06492
  
  
 ---------------------------------------------------------------
 Warning -- This program may not be used in any manner that
 competes with the business of Gaussian, Inc. or will provide
 assistance to any competitor of Gaussian, Inc.  The licensee
 of this program is prohibited from giving any competitor of
 Gaussian, Inc. access to this program.  By using this program,
 the user acknowledges that Gaussian, Inc. is engaged in the
 business of creating and licensing software in the field of
 computational chemistry and represents and warrants to the
 licensee that it is not a competitor of Gaussian, Inc. and that
 it will not use this program in any manner prohibited above.
 ---------------------------------------------------------------
  

 Cite this work as:
 Gaussian 16, Revision C.01,
 M. J. Frisch, G. W. Trucks, H. B. Schlegel, G. E. Scuseria, 
 M. A. Robb, J. R. Cheeseman, G. Scalmani, V. Barone, 
 G. A. Petersson, H. Nakatsuji, X. Li, M. Caricato, A. V. Marenich, 
 J. Bloino, B. G. Janesko, R. Gomperts, B. Mennucci, H. P. Hratchian, 
 J. V. Ortiz, A. F. Izmaylov, J. L. Sonnenberg, D. Williams-Young, 
 F. Ding, F. Lipparini, F. Egidi, J. Goings, B. Peng, A. Petrone, 
 T. Henderson, D. Ranasinghe, V. G. Zakrzewski, J. Gao, N. Rega, 
 G. Zheng, W. Liang, M. Hada, M. Ehara, K. Toyota, R. Fukuda, 
 J. Hasegawa, M. Ishida, T. Nakajima, Y. Honda, O. Kitao, H. Nakai, 
 T. Vreven, K. Throssell, J. A. Montgomery, Jr., J. E. Peralta, 
 F. Ogliaro, M. J. Bearpark, J. J. Heyd, E. N. Brothers, K. N. Kudin, 
 V. N. Staroverov, T. A. Keith, R. Kobayashi, J. Normand, 
 K. Raghavachari, A. P. Rendell, J. C. Burant, S. S. Iyengar, 
 J. Tomasi, M. Cossi, J. M. Millam, M. Klene, C. Adamo, R. Cammi, 
 J. W. Ochterski, R. L. Martin, K. Morokuma, O. Farkas, 
 J. B. Foresman, and D. J. Fox, Gaussian, Inc., Wallingford CT, 2019.
 
 ******************************************
 Gaussian 16:  ES64L-G16RevC.01  3-Jul-2019
                 6-May-2025 
 ******************************************
 %chk=7_global_opt
 %mem=120GB
 %CPU=0-39
 SetSPE:  set environment variable "MP_BIND" = "yes"
 SetSPE:  set environment variable "MP_BLIST" = "0,1,2,3,4,5,6,7,8,9,10,11,12,13,14,15,16,17,18,19,20,21,22,23,24,25,26,27,28,29,30,31,32,33,34,35,36,37,38,39"
 Will use up to   40 processors via shared memory.
 ------------------------------------------------
 #p wB97XD/Gen SCRF(SMD,Solvent=Ethanol) opt freq
 ------------------------------------------------
 1/18=20,19=15,26=3,38=1/1,3;
 2/9=110,12=2,17=6,18=5,40=1/2;
 3/5=7,11=2,25=1,30=1,70=32201,71=1,72=4,74=-58/1,2,3;
 4//1;
 5/5=2,38=5,53=4/2;
 6/7=2,8=2,9=2,10=2,28=1/1;
 7//1,2,3,16;
 1/18=20,19=15,26=3/3(2);
 2/9=110/2;
 99//99;
 2/9=110/2;
 3/5=7,6=1,11=2,25=1,30=1,70=32205,71=1,72=4,74=-58,82=7/1,2,3;
 4/5=5,16=3,69=1/1;
 5/5=2,38=5,53=4/2;
 7//1,2,3,16;
 1/18=20,19=15,26=3/3(-5);
 2/9=110/2;
 6/7=2,8=2,9=2,10=2,19=2,28=1/1;
 99/9=1/99;
 Leave Link    1 at Tue May  6 16:27:21 2025, MaxMem= 16106127360 cpu:               0.1 elap:               0.0
 (Enter /cm/shared/apps/Gaussian/g16-C01/g16/l101.exe)
 ---------
 5 to 9 TS
 ---------
 Symbolic Z-matrix:
 Charge =  0 Multiplicity = 1
 C                    -0.73622  -0.13429  -3.04303 
 O                    -0.93693  -1.34253  -2.95642 
 C                    -0.03374   0.62286  -2.03829 
 F                    -0.01692   1.99606  -2.21216 
 C                     0.57505   0.18357  -0.89429 
 C                     0.6158   -1.2656   -0.50596 
 N                     1.11761   1.07864  -0.03956 
 H                     0.97426   2.05899  -0.24496 
 C                     1.83535   0.77117   1.13997 
 C                     3.24057   0.20317   3.45698 
 C                     1.2934    1.13684   2.38219 
 C                     3.0669    0.13962   1.07258 
 C                     3.76963  -0.15237   2.22752 
 C                     2.01984   0.84306   3.53384 
 H                     3.47367  -0.11544   0.10507 
 H                     4.72603  -0.64796   2.16714 
 H                     1.60644   1.11595   4.49397 
 H                     3.78261  -0.02158   4.36318 
 N                     0.09782   1.82353   2.44278 
 H                    -0.54139   1.64509   1.68243 
 H                    -0.34782   1.82397   3.34675 
 H                     0.03315  -1.83144  -1.23622 
 C                     0.04296  -1.45285   0.87378 
 C                    -1.02384  -1.70706   3.45408 
 C                     0.73967  -2.13043   1.86503 
 C                    -1.2065   -0.92852   1.18086 
 C                    -1.73138  -1.05302   2.45459 
 C                     0.21388  -2.2533    3.13642 
 H                     1.70868  -2.55377   1.64508 
 H                    -1.77263  -0.4221    0.41091 
 H                    -2.70354  -0.63368   2.67495 
 H                     0.7754   -2.7744    3.89827 
 C                    -1.58103  -1.84231   4.83871 
 C                    -1.25452   0.62739  -4.21617 
 C                    -2.27999   1.9239   -6.44685 
 C                    -0.47214   1.54089  -4.91427 
 C                    -2.54474   0.35102  -4.659 
 C                    -3.05861   1.00492  -5.76234 
 C                    -0.98604   2.18244  -6.02663 
 H                     0.54204   1.73871  -4.60144 
 H                    -3.13421  -0.37818  -4.12294 
 H                    -4.06504   0.79413  -6.09351 
 H                    -0.37283   2.88767  -6.56853 
 H                    -2.67907   2.43312  -7.31207 
 H                    -1.94028  -2.85885   4.9996 
 H                    -0.81309  -1.64024   5.58329 
 H                    -2.41329  -1.15988   4.99454 
 H                     1.64501  -1.62691  -0.5299 
 
 ITRead=  0  0  0  0  0  0  0  0  0  0  0  0  0  0  0  0  0  0  0  0
 ITRead=  0  0  0  0  0  0  0  0  0  0  0  0  0  0  0  0  0  0  0  0
 ITRead=  0  0  0  0  0  0  0  0
 MicOpt= -1 -1 -1 -1 -1 -1 -1 -1 -1 -1 -1 -1 -1 -1 -1 -1 -1 -1 -1 -1
 MicOpt= -1 -1 -1 -1 -1 -1 -1 -1 -1 -1 -1 -1 -1 -1 -1 -1 -1 -1 -1 -1
 MicOpt= -1 -1 -1 -1 -1 -1 -1 -1
 NAtoms=     48 NQM=       48 NQMF=       0 NMMI=      0 NMMIF=      0
                NMic=       0 NMicF=      0.
                    Isotopes and Nuclear Properties:
 (Nuclear quadrupole moments (NQMom) in fm**2, nuclear magnetic moments (NMagM)
  in nuclear magnetons)

  Atom         1           2           3           4           5           6           7           8           9          10
 IAtWgt=          12          16          12          19          12          12          14           1          12          12
 AtmWgt=  12.0000000  15.9949146  12.0000000  18.9984032  12.0000000  12.0000000  14.0030740   1.0078250  12.0000000  12.0000000
 NucSpn=           0           0           0           1           0           0           2           1           0           0
 AtZEff=  -0.0000000  -0.0000000  -0.0000000  -0.0000000  -0.0000000  -0.0000000  -0.0000000  -0.0000000  -0.0000000  -0.0000000
 NQMom=    0.0000000   0.0000000   0.0000000   0.0000000   0.0000000   0.0000000   2.0440000   0.0000000   0.0000000   0.0000000
 NMagM=    0.0000000   0.0000000   0.0000000   2.6288670   0.0000000   0.0000000   0.4037610   2.7928460   0.0000000   0.0000000
 AtZNuc=   6.0000000   8.0000000   6.0000000   9.0000000   6.0000000   6.0000000   7.0000000   1.0000000   6.0000000   6.0000000

  Atom        11          12          13          14          15          16          17          18          19          20
 IAtWgt=          12          12          12          12           1           1           1           1          14           1
 AtmWgt=  12.0000000  12.0000000  12.0000000  12.0000000   1.0078250   1.0078250   1.0078250   1.0078250  14.0030740   1.0078250
 NucSpn=           0           0           0           0           1           1           1           1           2           1
 AtZEff=  -0.0000000  -0.0000000  -0.0000000  -0.0000000  -0.0000000  -0.0000000  -0.0000000  -0.0000000  -0.0000000  -0.0000000
 NQMom=    0.0000000   0.0000000   0.0000000   0.0000000   0.0000000   0.0000000   0.0000000   0.0000000   2.0440000   0.0000000
 NMagM=    0.0000000   0.0000000   0.0000000   0.0000000   2.7928460   2.7928460   2.7928460   2.7928460   0.4037610   2.7928460
 AtZNuc=   6.0000000   6.0000000   6.0000000   6.0000000   1.0000000   1.0000000   1.0000000   1.0000000   7.0000000   1.0000000

  Atom        21          22          23          24          25          26          27          28          29          30
 IAtWgt=           1           1          12          12          12          12          12          12           1           1
 AtmWgt=   1.0078250   1.0078250  12.0000000  12.0000000  12.0000000  12.0000000  12.0000000  12.0000000   1.0078250   1.0078250
 NucSpn=           1           1           0           0           0           0           0           0           1           1
 AtZEff=  -0.0000000  -0.0000000  -0.0000000  -0.0000000  -0.0000000  -0.0000000  -0.0000000  -0.0000000  -0.0000000  -0.0000000
 NQMom=    0.0000000   0.0000000   0.0000000   0.0000000   0.0000000   0.0000000   0.0000000   0.0000000   0.0000000   0.0000000
 NMagM=    2.7928460   2.7928460   0.0000000   0.0000000   0.0000000   0.0000000   0.0000000   0.0000000   2.7928460   2.7928460
 AtZNuc=   1.0000000   1.0000000   6.0000000   6.0000000   6.0000000   6.0000000   6.0000000   6.0000000   1.0000000   1.0000000

  Atom        31          32          33          34          35          36          37          38          39          40
 IAtWgt=           1           1          12          12          12          12          12          12          12           1
 AtmWgt=   1.0078250   1.0078250  12.0000000  12.0000000  12.0000000  12.0000000  12.0000000  12.0000000  12.0000000   1.0078250
 NucSpn=           1           1           0           0           0           0           0           0           0           1
 AtZEff=  -0.0000000  -0.0000000  -0.0000000  -0.0000000  -0.0000000  -0.0000000  -0.0000000  -0.0000000  -0.0000000  -0.0000000
 NQMom=    0.0000000   0.0000000   0.0000000   0.0000000   0.0000000   0.0000000   0.0000000   0.0000000   0.0000000   0.0000000
 NMagM=    2.7928460   2.7928460   0.0000000   0.0000000   0.0000000   0.0000000   0.0000000   0.0000000   0.0000000   2.7928460
 AtZNuc=   1.0000000   1.0000000   6.0000000   6.0000000   6.0000000   6.0000000   6.0000000   6.0000000   6.0000000   1.0000000

  Atom        41          42          43          44          45          46          47          48
 IAtWgt=           1           1           1           1           1           1           1           1
 AtmWgt=   1.0078250   1.0078250   1.0078250   1.0078250   1.0078250   1.0078250   1.0078250   1.0078250
 NucSpn=           1           1           1           1           1           1           1           1
 AtZEff=  -0.0000000  -0.0000000  -0.0000000  -0.0000000  -0.0000000  -0.0000000  -0.0000000  -0.0000000
 NQMom=    0.0000000   0.0000000   0.0000000   0.0000000   0.0000000   0.0000000   0.0000000   0.0000000
 NMagM=    2.7928460   2.7928460   2.7928460   2.7928460   2.7928460   2.7928460   2.7928460   2.7928460
 AtZNuc=   1.0000000   1.0000000   1.0000000   1.0000000   1.0000000   1.0000000   1.0000000   1.0000000
 Leave Link  101 at Tue May  6 16:27:21 2025, MaxMem= 16106127360 cpu:               0.6 elap:               0.3
 (Enter /cm/shared/apps/Gaussian/g16-C01/g16/l103.exe)

 GradGradGradGradGradGradGradGradGradGradGradGradGradGradGradGradGradGrad
 Berny optimization.
 Initialization pass.
                           ----------------------------
                           !    Initial Parameters    !
                           ! (Angstroms and Degrees)  !
 --------------------------                            --------------------------
 ! Name  Definition              Value          Derivative Info.                !
 --------------------------------------------------------------------------------
 ! R1    R(1,2)                  1.2279         estimate D2E/DX2                !
 ! R2    R(1,3)                  1.4409         estimate D2E/DX2                !
 ! R3    R(1,34)                 1.4917         estimate D2E/DX2                !
 ! R4    R(3,4)                  1.3843         estimate D2E/DX2                !
 ! R5    R(3,5)                  1.3683         estimate D2E/DX2                !
 ! R6    R(5,6)                  1.5009         estimate D2E/DX2                !
 ! R7    R(5,7)                  1.3513         estimate D2E/DX2                !
 ! R8    R(6,22)                 1.0922         estimate D2E/DX2                !
 ! R9    R(6,23)                 1.5056         estimate D2E/DX2                !
 ! R10   R(6,48)                 1.091          estimate D2E/DX2                !
 ! R11   R(7,8)                  1.0118         estimate D2E/DX2                !
 ! R12   R(7,9)                  1.4146         estimate D2E/DX2                !
 ! R13   R(9,11)                 1.4038         estimate D2E/DX2                !
 ! R14   R(9,12)                 1.3857         estimate D2E/DX2                !
 ! R15   R(10,13)                1.3849         estimate D2E/DX2                !
 ! R16   R(10,14)                1.3804         estimate D2E/DX2                !
 ! R17   R(10,18)                1.0796         estimate D2E/DX2                !
 ! R18   R(11,14)                1.393          estimate D2E/DX2                !
 ! R19   R(11,19)                1.3801         estimate D2E/DX2                !
 ! R20   R(12,13)                1.3831         estimate D2E/DX2                !
 ! R21   R(12,15)                1.0801         estimate D2E/DX2                !
 ! R22   R(13,16)                1.0789         estimate D2E/DX2                !
 ! R23   R(14,17)                1.0804         estimate D2E/DX2                !
 ! R24   R(19,20)                1.0092         estimate D2E/DX2                !
 ! R25   R(19,21)                1.0079         estimate D2E/DX2                !
 ! R26   R(23,25)                1.3882         estimate D2E/DX2                !
 ! R27   R(23,26)                1.3894         estimate D2E/DX2                !
 ! R28   R(24,27)                1.3883         estimate D2E/DX2                !
 ! R29   R(24,28)                1.3897         estimate D2E/DX2                !
 ! R30   R(24,33)                1.4987         estimate D2E/DX2                !
 ! R31   R(25,28)                1.3813         estimate D2E/DX2                !
 ! R32   R(25,29)                1.0801         estimate D2E/DX2                !
 ! R33   R(26,27)                1.3832         estimate D2E/DX2                !
 ! R34   R(26,30)                1.0816         estimate D2E/DX2                !
 ! R35   R(27,31)                1.0814         estimate D2E/DX2                !
 ! R36   R(28,32)                1.0804         estimate D2E/DX2                !
 ! R37   R(33,45)                1.0901         estimate D2E/DX2                !
 ! R38   R(33,46)                1.0886         estimate D2E/DX2                !
 ! R39   R(33,47)                1.0875         estimate D2E/DX2                !
 ! R40   R(34,36)                1.3907         estimate D2E/DX2                !
 ! R41   R(34,37)                1.3918         estimate D2E/DX2                !
 ! R42   R(35,38)                1.3854         estimate D2E/DX2                !
 ! R43   R(35,39)                1.3848         estimate D2E/DX2                !
 ! R44   R(35,44)                1.0804         estimate D2E/DX2                !
 ! R45   R(36,39)                1.3831         estimate D2E/DX2                !
 ! R46   R(36,40)                1.0796         estimate D2E/DX2                !
 ! R47   R(37,38)                1.3817         estimate D2E/DX2                !
 ! R48   R(37,41)                1.0801         estimate D2E/DX2                !
 ! R49   R(38,42)                1.0803         estimate D2E/DX2                !
 ! R50   R(39,43)                1.0803         estimate D2E/DX2                !
 ! A1    A(2,1,3)              123.2007         estimate D2E/DX2                !
 ! A2    A(2,1,34)             120.0758         estimate D2E/DX2                !
 ! A3    A(3,1,34)             116.7102         estimate D2E/DX2                !
 ! A4    A(1,3,4)              116.0789         estimate D2E/DX2                !
 ! A5    A(1,3,5)              129.1372         estimate D2E/DX2                !
 ! A6    A(4,3,5)              114.7133         estimate D2E/DX2                !
 ! A7    A(3,5,6)              122.574          estimate D2E/DX2                !
 ! A8    A(3,5,7)              119.6566         estimate D2E/DX2                !
 ! A9    A(6,5,7)              117.7101         estimate D2E/DX2                !
 ! A10   A(5,6,22)             108.225          estimate D2E/DX2                !
 ! A11   A(5,6,23)             110.2955         estimate D2E/DX2                !
 ! A12   A(5,6,48)             109.8578         estimate D2E/DX2                !
 ! A13   A(22,6,23)            110.2008         estimate D2E/DX2                !
 ! A14   A(22,6,48)            108.481          estimate D2E/DX2                !
 ! A15   A(23,6,48)            109.7444         estimate D2E/DX2                !
 ! A16   A(5,7,8)              117.1595         estimate D2E/DX2                !
 ! A17   A(5,7,9)              125.9563         estimate D2E/DX2                !
 ! A18   A(8,7,9)              116.8558         estimate D2E/DX2                !
 ! A19   A(7,9,11)             119.0373         estimate D2E/DX2                !
 ! A20   A(7,9,12)             120.6287         estimate D2E/DX2                !
 ! A21   A(11,9,12)            120.3241         estimate D2E/DX2                !
 ! A22   A(13,10,14)           120.4154         estimate D2E/DX2                !
 ! A23   A(13,10,18)           119.9963         estimate D2E/DX2                !
 ! A24   A(14,10,18)           119.5882         estimate D2E/DX2                !
 ! A25   A(9,11,14)            118.3819         estimate D2E/DX2                !
 ! A26   A(9,11,19)            120.1935         estimate D2E/DX2                !
 ! A27   A(14,11,19)           121.3615         estimate D2E/DX2                !
 ! A28   A(9,12,13)            120.476          estimate D2E/DX2                !
 ! A29   A(9,12,15)            119.0723         estimate D2E/DX2                !
 ! A30   A(13,12,15)           120.4504         estimate D2E/DX2                !
 ! A31   A(10,13,12)           119.5398         estimate D2E/DX2                !
 ! A32   A(10,13,16)           120.4159         estimate D2E/DX2                !
 ! A33   A(12,13,16)           120.043          estimate D2E/DX2                !
 ! A34   A(10,14,11)           120.8581         estimate D2E/DX2                !
 ! A35   A(10,14,17)           120.3277         estimate D2E/DX2                !
 ! A36   A(11,14,17)           118.8112         estimate D2E/DX2                !
 ! A37   A(11,19,20)           115.3179         estimate D2E/DX2                !
 ! A38   A(11,19,21)           115.0021         estimate D2E/DX2                !
 ! A39   A(20,19,21)           113.3135         estimate D2E/DX2                !
 ! A40   A(6,23,25)            121.6085         estimate D2E/DX2                !
 ! A41   A(6,23,26)            119.8522         estimate D2E/DX2                !
 ! A42   A(25,23,26)           118.5361         estimate D2E/DX2                !
 ! A43   A(27,24,28)           118.3283         estimate D2E/DX2                !
 ! A44   A(27,24,33)           121.212          estimate D2E/DX2                !
 ! A45   A(28,24,33)           120.4544         estimate D2E/DX2                !
 ! A46   A(23,25,28)           120.6383         estimate D2E/DX2                !
 ! A47   A(23,25,29)           119.7468         estimate D2E/DX2                !
 ! A48   A(28,25,29)           119.609          estimate D2E/DX2                !
 ! A49   A(23,26,27)           120.7167         estimate D2E/DX2                !
 ! A50   A(23,26,30)           119.3457         estimate D2E/DX2                !
 ! A51   A(27,26,30)           119.9371         estimate D2E/DX2                !
 ! A52   A(24,27,26)           120.7945         estimate D2E/DX2                !
 ! A53   A(24,27,31)           119.6119         estimate D2E/DX2                !
 ! A54   A(26,27,31)           119.5934         estimate D2E/DX2                !
 ! A55   A(24,28,25)           120.9611         estimate D2E/DX2                !
 ! A56   A(24,28,32)           119.4262         estimate D2E/DX2                !
 ! A57   A(25,28,32)           119.6109         estimate D2E/DX2                !
 ! A58   A(24,33,45)           110.0629         estimate D2E/DX2                !
 ! A59   A(24,33,46)           110.6663         estimate D2E/DX2                !
 ! A60   A(24,33,47)           111.1177         estimate D2E/DX2                !
 ! A61   A(45,33,46)           107.7366         estimate D2E/DX2                !
 ! A62   A(45,33,47)           108.1697         estimate D2E/DX2                !
 ! A63   A(46,33,47)           108.989          estimate D2E/DX2                !
 ! A64   A(1,34,36)            122.3259         estimate D2E/DX2                !
 ! A65   A(1,34,37)            118.0953         estimate D2E/DX2                !
 ! A66   A(36,34,37)           119.4884         estimate D2E/DX2                !
 ! A67   A(38,35,39)           119.9373         estimate D2E/DX2                !
 ! A68   A(38,35,44)           120.0496         estimate D2E/DX2                !
 ! A69   A(39,35,44)           120.0116         estimate D2E/DX2                !
 ! A70   A(34,36,39)           119.9587         estimate D2E/DX2                !
 ! A71   A(34,36,40)           120.2256         estimate D2E/DX2                !
 ! A72   A(39,36,40)           119.8069         estimate D2E/DX2                !
 ! A73   A(34,37,38)           120.323          estimate D2E/DX2                !
 ! A74   A(34,37,41)           118.8213         estimate D2E/DX2                !
 ! A75   A(38,37,41)           120.8553         estimate D2E/DX2                !
 ! A76   A(35,38,37)           119.9645         estimate D2E/DX2                !
 ! A77   A(35,38,42)           120.1031         estimate D2E/DX2                !
 ! A78   A(37,38,42)           119.9313         estimate D2E/DX2                !
 ! A79   A(35,39,36)           120.3059         estimate D2E/DX2                !
 ! A80   A(35,39,43)           120.0029         estimate D2E/DX2                !
 ! A81   A(36,39,43)           119.6912         estimate D2E/DX2                !
 ! D1    D(2,1,3,4)           -173.2048         estimate D2E/DX2                !
 ! D2    D(2,1,3,5)              3.5447         estimate D2E/DX2                !
 ! D3    D(34,1,3,4)             5.4684         estimate D2E/DX2                !
 ! D4    D(34,1,3,5)          -177.782          estimate D2E/DX2                !
 ! D5    D(2,1,34,36)         -133.7622         estimate D2E/DX2                !
 ! D6    D(2,1,34,37)           42.7597         estimate D2E/DX2                !
 ! D7    D(3,1,34,36)           47.5207         estimate D2E/DX2                !
 ! D8    D(3,1,34,37)         -135.9574         estimate D2E/DX2                !
 ! D9    D(1,3,5,6)              0.9668         estimate D2E/DX2                !
 ! D10   D(1,3,5,7)           -176.1639         estimate D2E/DX2                !
 ! D11   D(4,3,5,6)            177.7529         estimate D2E/DX2                !
 ! D12   D(4,3,5,7)              0.6222         estimate D2E/DX2                !
 ! D13   D(3,5,6,22)            -4.087          estimate D2E/DX2                !
 ! D14   D(3,5,6,23)          -124.7097         estimate D2E/DX2                !
 ! D15   D(3,5,6,48)           114.1909         estimate D2E/DX2                !
 ! D16   D(7,5,6,22)           173.0966         estimate D2E/DX2                !
 ! D17   D(7,5,6,23)            52.4739         estimate D2E/DX2                !
 ! D18   D(7,5,6,48)           -68.6255         estimate D2E/DX2                !
 ! D19   D(3,5,7,8)              5.4773         estimate D2E/DX2                !
 ! D20   D(3,5,7,9)           -176.5282         estimate D2E/DX2                !
 ! D21   D(6,5,7,8)           -171.7916         estimate D2E/DX2                !
 ! D22   D(6,5,7,9)              6.2029         estimate D2E/DX2                !
 ! D23   D(5,6,23,25)         -127.6462         estimate D2E/DX2                !
 ! D24   D(5,6,23,26)           51.6903         estimate D2E/DX2                !
 ! D25   D(22,6,23,25)         112.9225         estimate D2E/DX2                !
 ! D26   D(22,6,23,26)         -67.7411         estimate D2E/DX2                !
 ! D27   D(48,6,23,25)          -6.4792         estimate D2E/DX2                !
 ! D28   D(48,6,23,26)         172.8572         estimate D2E/DX2                !
 ! D29   D(5,7,9,11)          -114.391          estimate D2E/DX2                !
 ! D30   D(5,7,9,12)            66.75           estimate D2E/DX2                !
 ! D31   D(8,7,9,11)            63.6089         estimate D2E/DX2                !
 ! D32   D(8,7,9,12)          -115.25           estimate D2E/DX2                !
 ! D33   D(7,9,11,14)         -179.1735         estimate D2E/DX2                !
 ! D34   D(7,9,11,19)           -2.0224         estimate D2E/DX2                !
 ! D35   D(12,9,11,14)          -0.311          estimate D2E/DX2                !
 ! D36   D(12,9,11,19)         176.8401         estimate D2E/DX2                !
 ! D37   D(7,9,12,13)          179.6136         estimate D2E/DX2                !
 ! D38   D(7,9,12,15)            0.0289         estimate D2E/DX2                !
 ! D39   D(11,9,12,13)           0.7694         estimate D2E/DX2                !
 ! D40   D(11,9,12,15)        -178.8154         estimate D2E/DX2                !
 ! D41   D(14,10,13,12)          0.0866         estimate D2E/DX2                !
 ! D42   D(14,10,13,16)        179.6857         estimate D2E/DX2                !
 ! D43   D(18,10,13,12)        179.9721         estimate D2E/DX2                !
 ! D44   D(18,10,13,16)         -0.4288         estimate D2E/DX2                !
 ! D45   D(13,10,14,11)          0.3695         estimate D2E/DX2                !
 ! D46   D(13,10,14,17)        179.7336         estimate D2E/DX2                !
 ! D47   D(18,10,14,11)       -179.5165         estimate D2E/DX2                !
 ! D48   D(18,10,14,17)         -0.1524         estimate D2E/DX2                !
 ! D49   D(9,11,14,10)          -0.2546         estimate D2E/DX2                !
 ! D50   D(9,11,14,17)        -179.6282         estimate D2E/DX2                !
 ! D51   D(19,11,14,10)       -177.3709         estimate D2E/DX2                !
 ! D52   D(19,11,14,17)          3.2556         estimate D2E/DX2                !
 ! D53   D(9,11,19,20)          29.0084         estimate D2E/DX2                !
 ! D54   D(9,11,19,21)         163.7335         estimate D2E/DX2                !
 ! D55   D(14,11,19,20)       -153.9269         estimate D2E/DX2                !
 ! D56   D(14,11,19,21)        -19.2019         estimate D2E/DX2                !
 ! D57   D(9,12,13,10)          -0.6542         estimate D2E/DX2                !
 ! D58   D(9,12,13,16)         179.7452         estimate D2E/DX2                !
 ! D59   D(15,12,13,10)        178.9248         estimate D2E/DX2                !
 ! D60   D(15,12,13,16)         -0.6758         estimate D2E/DX2                !
 ! D61   D(6,23,25,28)         177.9003         estimate D2E/DX2                !
 ! D62   D(6,23,25,29)          -1.2135         estimate D2E/DX2                !
 ! D63   D(26,23,25,28)         -1.4446         estimate D2E/DX2                !
 ! D64   D(26,23,25,29)        179.4416         estimate D2E/DX2                !
 ! D65   D(6,23,26,27)        -177.9298         estimate D2E/DX2                !
 ! D66   D(6,23,26,30)           2.3314         estimate D2E/DX2                !
 ! D67   D(25,23,26,27)          1.4269         estimate D2E/DX2                !
 ! D68   D(25,23,26,30)       -178.3119         estimate D2E/DX2                !
 ! D69   D(28,24,27,26)         -1.1018         estimate D2E/DX2                !
 ! D70   D(28,24,27,31)        179.0485         estimate D2E/DX2                !
 ! D71   D(33,24,27,26)        179.7392         estimate D2E/DX2                !
 ! D72   D(33,24,27,31)         -0.1106         estimate D2E/DX2                !
 ! D73   D(27,24,28,25)          1.0847         estimate D2E/DX2                !
 ! D74   D(27,24,28,32)       -179.4168         estimate D2E/DX2                !
 ! D75   D(33,24,28,25)       -179.7496         estimate D2E/DX2                !
 ! D76   D(33,24,28,32)         -0.2511         estimate D2E/DX2                !
 ! D77   D(27,24,33,45)        104.405          estimate D2E/DX2                !
 ! D78   D(27,24,33,46)       -136.6228         estimate D2E/DX2                !
 ! D79   D(27,24,33,47)        -15.3923         estimate D2E/DX2                !
 ! D80   D(28,24,33,45)        -74.7363         estimate D2E/DX2                !
 ! D81   D(28,24,33,46)         44.2358         estimate D2E/DX2                !
 ! D82   D(28,24,33,47)        165.4664         estimate D2E/DX2                !
 ! D83   D(23,25,28,24)          0.1922         estimate D2E/DX2                !
 ! D84   D(23,25,28,32)       -179.3053         estimate D2E/DX2                !
 ! D85   D(29,25,28,24)        179.3072         estimate D2E/DX2                !
 ! D86   D(29,25,28,32)         -0.1904         estimate D2E/DX2                !
 ! D87   D(23,26,27,24)         -0.1544         estimate D2E/DX2                !
 ! D88   D(23,26,27,31)        179.6954         estimate D2E/DX2                !
 ! D89   D(30,26,27,24)        179.5828         estimate D2E/DX2                !
 ! D90   D(30,26,27,31)         -0.5674         estimate D2E/DX2                !
 ! D91   D(1,34,36,39)         177.5142         estimate D2E/DX2                !
 ! D92   D(1,34,36,40)          -1.4036         estimate D2E/DX2                !
 ! D93   D(37,34,36,39)          1.0392         estimate D2E/DX2                !
 ! D94   D(37,34,36,40)       -177.8787         estimate D2E/DX2                !
 ! D95   D(1,34,37,38)        -178.3544         estimate D2E/DX2                !
 ! D96   D(1,34,37,41)           1.8909         estimate D2E/DX2                !
 ! D97   D(36,34,37,38)         -1.7308         estimate D2E/DX2                !
 ! D98   D(36,34,37,41)        178.5145         estimate D2E/DX2                !
 ! D99   D(39,35,38,37)          0.2126         estimate D2E/DX2                !
 ! D100  D(39,35,38,42)       -179.409          estimate D2E/DX2                !
 ! D101  D(44,35,38,37)        179.7598         estimate D2E/DX2                !
 ! D102  D(44,35,38,42)          0.1382         estimate D2E/DX2                !
 ! D103  D(38,35,39,36)         -0.9023         estimate D2E/DX2                !
 ! D104  D(38,35,39,43)        179.07           estimate D2E/DX2                !
 ! D105  D(44,35,39,36)        179.5503         estimate D2E/DX2                !
 ! D106  D(44,35,39,43)         -0.4774         estimate D2E/DX2                !
 ! D107  D(34,36,39,35)          0.2698         estimate D2E/DX2                !
 ! D108  D(34,36,39,43)       -179.7026         estimate D2E/DX2                !
 ! D109  D(40,36,39,35)        179.1922         estimate D2E/DX2                !
 ! D110  D(40,36,39,43)         -0.7801         estimate D2E/DX2                !
 ! D111  D(34,37,38,35)          1.1075         estimate D2E/DX2                !
 ! D112  D(34,37,38,42)       -179.2702         estimate D2E/DX2                !
 ! D113  D(41,37,38,35)       -179.1428         estimate D2E/DX2                !
 ! D114  D(41,37,38,42)          0.4795         estimate D2E/DX2                !
 --------------------------------------------------------------------------------
 Trust Radius=3.00D-01 FncErr=1.00D-07 GrdErr=1.00D-06 EigMax=2.50D+02 EigMin=1.00D-04
 Number of steps in this run=    255 maximum allowed number of steps=    288.
 GradGradGradGradGradGradGradGradGradGradGradGradGradGradGradGradGradGrad

 Leave Link  103 at Tue May  6 16:27:21 2025, MaxMem= 16106127360 cpu:               0.2 elap:               0.0
 (Enter /cm/shared/apps/Gaussian/g16-C01/g16/l202.exe)
                          Input orientation:                          
 ---------------------------------------------------------------------
 Center     Atomic      Atomic             Coordinates (Angstroms)
 Number     Number       Type             X           Y           Z
 ---------------------------------------------------------------------
      1          6           0       -0.736223   -0.134285   -3.043029
      2          8           0       -0.936927   -1.342533   -2.956419
      3          6           0       -0.033744    0.622864   -2.038295
      4          9           0       -0.016923    1.996059   -2.212158
      5          6           0        0.575050    0.183569   -0.894291
      6          6           0        0.615802   -1.265601   -0.505961
      7          7           0        1.117608    1.078639   -0.039559
      8          1           0        0.974263    2.058986   -0.244963
      9          6           0        1.835355    0.771171    1.139970
     10          6           0        3.240574    0.203166    3.456984
     11          6           0        1.293401    1.136844    2.382193
     12          6           0        3.066897    0.139624    1.072581
     13          6           0        3.769625   -0.152374    2.227521
     14          6           0        2.019839    0.843060    3.533843
     15          1           0        3.473670   -0.115438    0.105071
     16          1           0        4.726029   -0.647957    2.167139
     17          1           0        1.606440    1.115946    4.493974
     18          1           0        3.782607   -0.021582    4.363177
     19          7           0        0.097823    1.823528    2.442778
     20          1           0       -0.541388    1.645087    1.682431
     21          1           0       -0.347819    1.823971    3.346755
     22          1           0        0.033154   -1.831445   -1.236223
     23          6           0        0.042961   -1.452851    0.873777
     24          6           0       -1.023843   -1.707056    3.454077
     25          6           0        0.739667   -2.130428    1.865031
     26          6           0       -1.206499   -0.928515    1.180865
     27          6           0       -1.731375   -1.053024    2.454589
     28          6           0        0.213875   -2.253295    3.136420
     29          1           0        1.708681   -2.553771    1.645083
     30          1           0       -1.772626   -0.422101    0.410915
     31          1           0       -2.703542   -0.633685    2.674952
     32          1           0        0.775400   -2.774405    3.898268
     33          6           0       -1.581031   -1.842310    4.838711
     34          6           0       -1.254522    0.627388   -4.216169
     35          6           0       -2.279987    1.923901   -6.446848
     36          6           0       -0.472142    1.540894   -4.914265
     37          6           0       -2.544738    0.351017   -4.659002
     38          6           0       -3.058610    1.004915   -5.762340
     39          6           0       -0.986041    2.182441   -6.026627
     40          1           0        0.542041    1.738706   -4.601443
     41          1           0       -3.134212   -0.378177   -4.122941
     42          1           0       -4.065037    0.794134   -6.093513
     43          1           0       -0.372833    2.887669   -6.568528
     44          1           0       -2.679065    2.433125   -7.312066
     45          1           0       -1.940276   -2.858852    4.999602
     46          1           0       -0.813089   -1.640237    5.583294
     47          1           0       -2.413286   -1.159877    4.994538
     48          1           0        1.645012   -1.626905   -0.529897
 ---------------------------------------------------------------------
                    Distance matrix (angstroms):
                    1          2          3          4          5
     1  C    0.000000
     2  O    1.227862   0.000000
     3  C    1.440917   2.349782   0.000000
     4  F    2.397104   3.542108   1.384261   0.000000
     5  C    2.537232   2.977824   1.368340   2.317828   0.000000
     6  C    3.089428   2.902005   2.517192   3.734953   1.500851
     7  N    3.732118   4.311759   2.351231   2.617060   1.351328
     8  H    3.945299   4.751313   2.508897   2.203694   2.024398
     9  C    4.993030   5.379006   3.690108   4.020951   2.464115
    10  C    7.627513   7.808485   6.410569   6.779743   5.102842
    11  C    5.930277   6.294637   4.643943   4.854200   3.487135
    12  C    5.610436   5.870285   4.418715   4.872967   3.174873
    13  C    6.934096   7.102207   5.767477   6.218075   4.479272
    14  C    7.197661   7.459409   5.942592   6.204379   4.704329
    15  H    5.256814   5.507437   4.176250   4.691718   3.080605
    16  H    7.566102   7.668270   6.477352   6.976005   5.224406
    17  H    7.991093   8.247497   6.753064   6.955725   5.564755
    18  H    8.676659   8.808826   7.480554   7.857629   6.162100
    19  N    5.884110   6.343972   4.641004   4.659545   3.748765
    20  H    5.053128   5.531840   3.891843   3.945385   3.165749
    21  H    6.694398   7.078404   5.526306   5.571410   4.639944
    22  H    2.595542   2.034495   2.582910   3.950284   2.114438
    23  C    4.205605   3.955092   3.576959   4.628343   2.467195
    24  C    6.690944   6.421441   6.047725   6.843476   5.003921
    25  C    5.500172   5.165088   4.838877   5.850111   3.604933
    26  C    4.323568   4.166677   3.761000   4.634741   2.952443
    27  C    5.661997   5.476676   5.086900   5.832219   4.250148
    28  C    6.601400   6.267099   5.925477   6.835025   4.723916
    29  H    5.814625   5.444278   5.166655   6.209426   3.902124
    30  H    3.617554   3.589502   3.180297   3.976242   2.753539
    31  H    6.067541   5.944387   5.560704   6.165818   4.914933
    32  H    7.578709   7.208957   6.887592   7.792458   5.635456
    33  C    8.108815   7.837646   7.467555   8.178891   6.451370
    34  C    1.491656   2.359751   2.496689   2.724147   3.818270
    35  C    4.266769   4.965530   5.116019   4.802007   6.481580
    36  C    2.525369   3.516153   3.050603   2.777730   4.370256
    37  C    2.473381   2.889975   3.639656   3.883691   4.892255
    38  C    3.753120   4.229094   4.812929   4.778914   6.129926
    39  C    3.785695   4.674829   4.387020   3.940064   5.724803
    40  H    2.751492   3.793084   2.854183   2.467257   4.020264
    41  H    2.641220   2.668111   3.867911   4.359540   4.949582
    42  H    4.609600   4.918513   5.720616   5.735570   6.995363
    43  H    4.657617   5.591076   5.076154   4.460897   6.356698
    44  H    5.347046   6.021818   6.171502   5.769497   7.539072
    45  H    8.576533   8.161140   8.080173   8.903871   7.093741
    46  H    8.757126   8.545798   7.988593   8.638611   6.871121
    47  H    8.274471   8.088926   7.635517   8.224290   6.738939
    48  H    3.770150   3.554615   3.186683   4.326419   2.134342
                    6          7          8          9         10
     6  C    0.000000
     7  N    2.442295   0.000000
     8  H    3.354027   1.011839   0.000000
     9  C    2.888744   1.414563   2.077976   0.000000
    10  C    4.975102   4.183211   4.720661   2.768722   0.000000
    11  C    3.817371   2.428822   2.802525   1.403762   2.412138
    12  C    3.236405   2.432762   3.130334   1.385673   2.391564
    13  C    4.319467   3.699762   4.337895   2.403560   1.384877
    14  C    4.768416   3.693064   4.105006   2.402047   1.380423
    15  H    3.140644   2.645329   3.331318   2.131002   3.375079
    16  H    4.941752   4.568518   5.217425   3.380088   2.143522
    17  H    5.626054   4.559964   4.873038   3.379440   2.139839
    18  H    5.940096   5.262774   5.783642   3.848287   1.079582
    19  N    4.301870   2.785107   2.836819   2.413251   3.678460
    20  H    3.821028   2.457312   2.486636   2.589768   4.419436
    21  H    5.031644   3.764322   3.834523   3.277886   3.939001
    22  H    1.092218   3.328158   4.123559   3.958261   6.037663
    23  C    1.505619   2.897843   3.801566   2.868764   4.431713
    24  C    4.308738   4.954938   5.644325   4.435281   4.672709
    25  C    2.526830   3.750789   4.696627   3.185204   3.772865
    26  C    2.505951   3.304479   3.964073   3.484750   5.122293
    27  C    3.784083   4.345281   4.928759   4.216334   5.225236
    28  C    3.795264   4.690988   5.532424   3.970189   3.911249
    29  H    2.735097   4.047442   5.038767   3.365475   3.637359
    30  H    2.693834   3.287644   3.759171   3.869489   5.899294
    31  H    4.640644   4.990172   5.413190   4.993133   6.053463
    32  H    4.658239   5.519922   6.369268   4.615498   3.890725
    33  C    5.807253   6.293816   6.898796   5.672976   5.416735
    34  C    4.565869   4.824386   4.773619   6.185163   8.902984
    35  C    7.338437   7.301470   7.005125   8.707735  11.468366
    36  C    5.337900   5.148178   4.915577   6.524629   9.254814
    37  C    5.463535   5.939820   5.897819   7.279411   9.967995
    38  C    6.803386   7.084945   6.914954   8.464480  11.194572
    39  C    6.703182   6.441172   6.106200   7.830203  10.569800
    40  H    5.079791   4.645186   4.389569   5.964278   8.635868
    41  H    5.285137   6.072421   6.152890   7.329109   9.921246
    42  H    7.574530   7.974403   7.823039   9.334797  12.038820
    43  H    7.414969   6.936961   6.518348   8.293166  10.989729
    44  H    8.417826   8.314969   7.964341   9.725173  12.489487
    45  H    6.275604   7.088557   7.757908   6.506090   6.212635
    46  H    6.265868   6.537305   7.130740   5.707212   4.934725
    47  H    6.280290   6.543722   7.020608   6.052899   6.015654
    48  H    1.091048   2.799742   3.757245   2.928388   4.667997
                   11         12         13         14         15
    11  C    0.000000
    12  C    2.419673   0.000000
    13  C    2.796014   1.383103   0.000000
    14  C    1.392952   2.765676   2.399817   0.000000
    15  H    3.392207   1.080091   2.143302   3.845623   0.000000
    16  H    3.874880   2.138004   1.078868   3.378532   2.470648
    17  H    2.134959   3.846046   3.380062   1.080379   4.925985
    18  H    3.385616   3.371387   2.139697   2.131374   4.270329
    19  N    1.380077   3.678093   4.175243   2.417826   4.541014
    20  H    2.028406   3.957026   4.702428   3.260499   4.659207
    21  H    2.023889   4.434995   4.702337   2.569629   5.373416
    22  H    4.846844   4.291769   5.364514   5.818369   4.071965
    23  C    3.247374   3.423403   4.172756   4.031774   3.761562
    24  C    3.821822   5.080935   5.186407   3.971581   5.828955
    25  C    3.353974   3.346208   3.636584   3.642170   3.825234
    26  C    3.458092   4.406196   5.143899   4.368551   4.870566
    27  C    3.734974   5.133787   5.578865   4.339531   5.787210
    28  C    3.636932   4.257373   4.228868   3.606503   4.938195
    29  H    3.786347   3.070323   3.217674   3.899063   3.381167
    30  H    3.964438   4.916738   5.838609   5.073076   5.264143
    31  H    4.381328   6.038507   6.506439   5.022827   6.710501
    32  H    4.226662   4.661226   4.316460   3.842849   5.360887
    33  C    4.813751   6.301986   6.189000   4.677623   7.137187
    34  C    7.091533   6.847149   8.207997   8.416094   6.448311
    35  C    9.557224   9.397586  10.777449  10.921122   8.954950
    36  C    7.517892   7.094412   8.477314   8.835579   6.595954
    37  C    8.057746   8.024100   9.356750   9.391494   7.689942
    38  C    9.235303   9.218824  10.573646  10.594142   8.851689
    39  C    8.774816   8.426041   9.808092  10.110976   7.922563
    40  H    7.049678   6.412996   7.786414   8.316787   5.846673
    41  H    8.013478   8.106499   9.383087   9.310317   7.849155
    42  H   10.033340  10.131425  11.468104  11.389209   9.802136
    43  H    9.271307   8.818733  10.186869  10.581266   8.267476
    44  H   10.556491  10.420102  11.801446  11.926514   9.968212
    45  H    5.768282   7.034495   6.900175   5.615613   7.797022
    46  H    4.732496   6.210372   5.871645   4.288647   7.121252
    47  H    5.083187   6.863151   6.848345   5.079171   7.723599
    48  H    4.030162   2.776746   3.780420   4.770242   2.455953
                   16         17         18         19         20
    16  H    0.000000
    17  H    4.272863   0.000000
    18  H    2.470825   2.459021   0.000000
    19  N    5.253999   2.642726   4.546426   0.000000
    20  H    5.765299   3.577419   5.353608   1.009238   0.000000
    21  H    5.765922   2.374140   4.636767   1.007855   1.685064
    22  H    5.916637   6.633061   6.977627   5.186334   4.575469
    23  C    4.924608   4.706274   5.311252   3.633102   3.254628
    24  C    5.986562   3.996137   5.173901   3.840037   3.822088
    25  C    4.263809   4.266331   4.466257   4.047162   3.991110
    26  C    6.020493   4.803035   5.986721   3.296578   2.705064
    27  C    6.476478   4.472642   5.925418   3.408908   3.048294
    28  C    4.886323   3.890241   4.384214   4.137039   4.228698
    29  H    3.606807   4.646876   4.254549   4.732011   4.763887
    30  H    6.735566   5.518609   6.829452   3.559481   2.721391
    31  H    7.446919   4.994596   6.730149   3.733557   3.294360
    32  H    4.808956   4.022477   4.103349   4.870169   5.116226
    33  C    6.952898   4.362350   5.684172   4.690140   4.817146
    34  C    8.839690   9.180980   9.969905   6.899360   6.028081
    35  C   11.397345  11.638673  12.545780   9.202691   8.317791
    36  C    9.053084   9.644483  10.325461   7.384499   6.597882
    37  C   10.022883  10.079403  11.026053   7.719242   6.775087
    38  C   11.234288  11.267963  12.263035   8.829335   7.884849
    39  C   10.381555  10.887673  11.642412   8.546017   7.740545
    40  H    8.307564   9.178638   9.693518   7.058724   6.377277
    41  H   10.070813   9.947734  10.953709   7.642135   6.672232
    42  H   12.149108  12.015161  13.099361   9.552870   8.579366
    43  H   10.714986  11.376971  12.051290   9.086119   8.345702
    44  H   12.417077  12.628662  13.567980  10.160694   9.278558
    45  H    7.573013   5.351062   6.419231   5.711031   5.765933
    46  H    6.583051   3.825870   5.022863   4.763430   5.107241
    47  H    7.695847   4.646302   6.331147   4.660241   4.726719
    48  H    4.210108   5.723985   5.575711   4.809998   4.514496
                   21         22         23         24         25
    21  H    0.000000
    22  H    5.874598   0.000000
    23  C    4.123820   2.143719   0.000000
    24  C    3.596760   4.809536   2.803683   0.000000
    25  C    4.360666   3.194735   1.388199   2.411282   0.000000
    26  C    3.606188   2.862575   1.389381   2.409769   2.387518
    27  C    3.314708   4.164325   2.409792   1.388286   2.759426
    28  C    4.121146   4.396661   2.406133   1.389687   1.381298
    29  H    5.127330   3.410436   2.140459   3.384683   1.080085
    30  H    3.961575   2.821374   2.138467   3.387126   3.368152
    31  H    3.469989   4.921527   3.385047   2.140222   3.840821
    32  H    4.765591   5.272864   3.380904   2.138647   2.133081
    33  C    4.145886   6.285741   4.302293   1.498653   3.783044
    34  C    7.710495   4.072351   5.649638   8.020943   6.968740
    35  C    9.982881   6.826702   8.389880  10.620267   9.728475
    36  C    8.266803   5.015574   6.536763   8.993481   7.804226
    37  C    8.431381   4.808751   6.368812   8.507106   7.714136
    38  C    9.539122   6.171683   7.726474   9.820255   9.079321
    39  C    9.401921   6.332299   7.867005  10.247604   9.157357
    40  H    7.998310   4.932510   6.357134   8.900375   7.538206
    41  H    8.271022   4.525189   6.018018   7.976891   7.343918
    42  H   10.197888   6.876198   8.394505  10.327695   9.745597
    43  H    9.972207   7.132204   8.625596  11.044815   9.876430
    44  H   10.927773   7.903072   9.461409  11.652927  10.804298
    45  H    5.215042   6.620839   4.788789   2.134275   4.187867
    46  H    4.149618   6.874482   4.790353   2.140665   4.059164
    47  H    3.985560   6.727441   4.806209   2.145454   4.547185
    48  H    5.559528   1.771671   2.137093   4.795963   2.609380
                   26         27         28         29         30
    26  C    0.000000
    27  C    1.383246   0.000000
    28  C    2.756212   2.385277   0.000000
    29  H    3.369753   3.839470   2.132796   0.000000
    30  H    1.081562   2.139245   3.837686   4.264585   0.000000
    31  H    2.135500   1.081441   3.368592   4.920882   2.457079
    32  H    3.836602   3.366197   1.080406   2.448782   4.918068
    33  C    3.788817   2.515872   2.507666   4.639789   4.653932
    34  C    5.617038   6.895664   8.032129   7.297576   4.772815
    35  C    8.214052   9.402055  10.747434  10.071662   7.265676
    36  C    6.617240   7.912906   8.926367   8.034134   5.822555
    37  C    6.126347   7.296305   8.669544   8.140691   5.186321
    38  C    7.441543   8.574065  10.025618   9.500591   6.465230
    39  C    7.853317   9.107952  10.250707   9.410014   6.988870
    40  H    6.603525   7.921475   8.713111   7.668475   5.928786
    41  H    5.670036   6.759236   8.211217   7.839447   4.734099
    42  H    8.003457   9.051409  10.620149  10.219107   7.002996
    43  H    8.678211   9.939383  10.998170  10.070023   7.850262
    44  H    9.251970  10.413400  11.811117  11.151321   8.283621
    45  H    4.341357   3.127579   2.911788   4.965960   5.198261
    46  H    4.476908   3.313135   2.723543   4.764806   5.399822
    47  H    4.006740   2.632064   3.398550   5.491120   4.686615
    48  H    3.397878   4.542740   3.985273   2.365094   3.743919
                   31         32         33         34         35
    31  H    0.000000
    32  H    4.264061   0.000000
    33  C    2.720783   2.702961   0.000000
    34  C    7.153846   9.029776   9.391319   0.000000
    35  C    9.483031  11.765666  11.917916   2.776410   0.000000
    36  C    8.203911   9.891354  10.382497   1.390665   2.400793
    37  C    7.401469   9.696311   9.795201   1.391811   2.395923
    38  C    8.602266  11.059395  11.075749   2.405806   1.385403
    39  C    9.305797  11.232833  11.602078   2.401673   1.384820
    40  H    8.313121   9.626407  10.317346   2.147348   3.376930
    41  H    6.816312   9.239413   9.212343   2.133797   3.380800
    42  H    8.987676  11.661903  11.516711   3.383965   2.141873
    43  H   10.162384  11.955389  12.407963   3.379325   2.140301
    44  H   10.447318  12.834456  12.927737   3.856758   1.080358
    45  H    3.307256   2.931716   1.090092   9.876971  12.410131
    46  H    3.611844   2.578555   1.088565  10.068091  12.632466
    47  H    2.396165   3.738479   1.087495   9.453791  11.850433
    48  H    5.492492   4.656353   6.267033   5.203627   7.938775
                   36         37         38         39         40
    36  C    0.000000
    37  C    2.403459   0.000000
    38  C    2.774224   1.381666   0.000000
    39  C    1.383121   2.766595   2.398324   0.000000
    40  H    1.079608   3.384848   3.853675   2.136137   0.000000
    41  H    3.375744   1.080077   2.146227   3.846483   4.269074
    42  H    3.854500   2.136699   1.080277   3.378178   4.933928
    43  H    2.135474   3.846824   3.377587   1.080290   2.454899
    44  H    3.378762   3.375198   2.141375   2.140450   4.266757
    45  H   10.945225  10.195944  11.489071  12.161535  10.930668
    46  H   10.974269  10.576782  11.864342  12.224281  10.815845
    47  H   10.452109   9.771945  10.991505  11.604921  10.450770
    48  H    5.808612   6.206101   7.511924   7.186626   5.396422
                   41         42         43         44         45
    41  H    0.000000
    42  H    2.474652   0.000000
    43  H    4.926648   4.270936   0.000000
    44  H    4.275640   2.468213   2.465394   0.000000
    45  H    9.528905  11.870810  13.011572  13.421177   0.000000
    46  H   10.059394  12.363218  12.975459  13.651536   1.759622
    47  H    9.179282  11.379425  12.419765  12.823135   1.763599
    48  H    6.108213   8.331861   7.805007   9.009956   6.704278
                   46         47         48
    46  H    0.000000
    47  H    1.771443   0.000000
    48  H    6.588895   6.870755   0.000000
 Stoichiometry    C23H21FN2O
 Framework group  C1[X(C23H21FN2O)]
 Deg. of freedom   138
 Full point group                 C1      NOp   1
 Largest Abelian subgroup         C1      NOp   1
 Largest concise Abelian subgroup C1      NOp   1
                         Standard orientation:                         
 ---------------------------------------------------------------------
 Center     Atomic      Atomic             Coordinates (Angstroms)
 Number     Number       Type             X           Y           Z
 ---------------------------------------------------------------------
      1          6           0        2.729190    0.352570   -0.721853
      2          8           0        2.457631    1.153076   -1.612409
      3          6           0        1.743648   -0.484193   -0.085630
      4          9           0        2.182900   -1.225946    0.997440
      5          6           0        0.409264   -0.609508   -0.361438
      6          6           0       -0.262788    0.153394   -1.465467
      7          7           0       -0.362135   -1.403077    0.413982
      8          1           0        0.071682   -1.812809    1.231136
      9          6           0       -1.733728   -1.682956    0.210538
     10          6           0       -4.419325   -2.247163   -0.156970
     11          6           0       -2.668739   -1.231045    1.155038
     12          6           0       -2.149404   -2.412848   -0.891533
     13          6           0       -3.490531   -2.691479   -1.083150
     14          6           0       -4.013878   -1.529322    0.950226
     15          1           0       -1.410727   -2.767049   -1.595447
     16          1           0       -3.806851   -3.256849   -1.945852
     17          1           0       -4.740113   -1.179694    1.669643
     18          1           0       -5.468061   -2.460099   -0.299478
     19          7           0       -2.245607   -0.560801    2.284792
     20          1           0       -1.388468   -0.038220    2.180954
     21          1           0       -2.965868   -0.052652    2.773442
     22          1           0        0.470797    0.830561   -1.908456
     23          6           0       -1.431062    0.934176   -0.924724
     24          6           0       -3.597518    2.341456    0.164621
     25          6           0       -2.696090    0.834148   -1.487569
     26          6           0       -1.256795    1.768790    0.172286
     27          6           0       -2.326525    2.461503    0.710058
     28          6           0       -3.763035    1.526459   -0.948759
     29          1           0       -2.851721    0.198043   -2.346483
     30          1           0       -0.271181    1.877805    0.604093
     31          1           0       -2.171207    3.102387    1.567180
     32          1           0       -4.742762    1.427686   -1.393344
     33          6           0       -4.764174    3.083095    0.743280
     34          6           0        4.131191    0.232132   -0.226956
     35          6           0        6.777301    0.114583    0.605353
     36          6           0        4.750154   -0.998870   -0.038624
     37          6           0        4.855588    1.402194   -0.018767
     38          6           0        6.168879    1.343237    0.406431
     39          6           0        6.069377   -1.052794    0.373404
     40          1           0        4.209799   -1.913775   -0.229724
     41          1           0        4.371408    2.352070   -0.191604
     42          1           0        6.721569    2.255548    0.577376
     43          1           0        6.547385   -2.011360    0.513711
     44          1           0        7.805328    0.066871    0.934074
     45          1           0       -5.021075    3.930596    0.107637
     46          1           0       -5.638239    2.437106    0.803958
     47          1           0       -4.534239    3.461563    1.736526
     48          1           0       -0.606419   -0.537043   -2.237219
 ---------------------------------------------------------------------
 Rotational constants (GHZ):           0.4100775           0.1039954           0.0932976
 Leave Link  202 at Tue May  6 16:27:21 2025, MaxMem= 16106127360 cpu:               0.5 elap:               0.0
 (Enter /cm/shared/apps/Gaussian/g16-C01/g16/l301.exe)
 General basis read from cards:  (5D, 7F)
 Centers:       8     15     16     17     18     20     21     22     29     30
 Centers:      31     32     40     41     42     43     44     45     46     47
 Centers:      48
 S 3 1.00
     Exponent=  1.2251800000D+01 Coefficients=  2.3337100000D-02
     Exponent=  1.8687100000D+00 Coefficients=  1.5915000000D-01
     Exponent=  4.1820800000D-01 Coefficients=  5.0000000000D-01
 S 1 1.00
     Exponent=  1.0610000000D-01 Coefficients=  1.0000000000D+00
 S 1 1.00
     Exponent=  2.6525000000D-02 Coefficients=  1.0000000000D+00
 P 1 1.00
     Exponent=  1.0000000000D+00 Coefficients=  1.0000000000D+00
 P 1 1.00
     Exponent=  7.9575000000D-02 Coefficients=  1.0000000000D+00
 ****
 Centers:       1      3      5      6      9     10     11     12     13     14
 Centers:      23     24     25     26     27     28     33     34     35     36
 Centers:      37     38     39
 S 5 1.00
     Exponent=  1.2432000000D+03 Coefficients=  6.0336600000D-03
     Exponent=  1.8714500000D+02 Coefficients=  4.4957600000D-02
     Exponent=  4.2512600000D+01 Coefficients=  1.9790100000D-01
     Exponent=  1.1739300000D+01 Coefficients=  5.0000000000D-01
     Exponent=  3.5054800000D+00 Coefficients=  4.8036400000D-01
 S 2 1.00
     Exponent=  5.3908900000D+00 Coefficients= -7.0398000000D-02
     Exponent=  4.9334100000D-01 Coefficients=  5.0000000000D-01
 S 1 1.00
     Exponent=  1.4974100000D-01 Coefficients=  1.0000000000D+00
 S 1 1.00
     Exponent=  4.2849000000D-02 Coefficients=  1.0000000000D+00
 P 3 1.00
     Exponent=  9.1805600000D+00 Coefficients=  4.3170100000D-02
     Exponent=  1.9365800000D+00 Coefficients=  2.2499900000D-01
     Exponent=  5.2629600000D-01 Coefficients=  5.0000000000D-01
 P 1 1.00
     Exponent=  1.3631900000D-01 Coefficients=  1.0000000000D+00
 P 1 1.00
     Exponent=  3.4080000000D-02 Coefficients=  1.0000000000D+00
 D 1 1.00
     Exponent=  8.0000000000D-01 Coefficients=  1.0000000000D+00
 D 1 1.00
     Exponent=  1.0224000000D-01 Coefficients=  1.0000000000D+00
 ****
 Centers:       7     19
 S 5 1.00
     Exponent=  1.7263200000D+03 Coefficients=  5.9307700000D-03
     Exponent=  2.5982700000D+02 Coefficients=  4.4253900000D-02
     Exponent=  5.9033500000D+01 Coefficients=  1.9609600000D-01
     Exponent=  1.6350900000D+01 Coefficients=  5.0000000000D-01
     Exponent=  4.9108400000D+00 Coefficients=  4.8298700000D-01
 S 2 1.00
     Exponent=  7.7589400000D+00 Coefficients= -7.0335600000D-02
     Exponent=  7.0557300000D-01 Coefficients=  5.0000000000D-01
 S 1 1.00
     Exponent=  2.0928600000D-01 Coefficients=  1.0000000000D+00
 S 1 1.00
     Exponent=  5.8602000000D-02 Coefficients=  1.0000000000D+00
 P 3 1.00
     Exponent=  1.3184400000D+01 Coefficients=  4.4074700000D-02
     Exponent=  2.8186000000D+00 Coefficients=  2.3047800000D-01
     Exponent=  7.6557100000D-01 Coefficients=  5.0000000000D-01
 P 1 1.00
     Exponent=  1.9594900000D-01 Coefficients=  1.0000000000D+00
 P 1 1.00
     Exponent=  4.8987000000D-02 Coefficients=  1.0000000000D+00
 D 1 1.00
     Exponent=  9.0000000000D-01 Coefficients=  1.0000000000D+00
 D 1 1.00
     Exponent=  1.4696000000D-01 Coefficients=  1.0000000000D+00
 ****
 Centers:       2
 S 5 1.00
     Exponent=  2.2886400000D+03 Coefficients=  5.8546800000D-03
     Exponent=  3.4441600000D+02 Coefficients=  4.3733300000D-02
     Exponent=  7.8253800000D+01 Coefficients=  1.9479600000D-01
     Exponent=  2.1719500000D+01 Coefficients=  5.0000000000D-01
     Exponent=  6.5590700000D+00 Coefficients=  4.8461400000D-01
 S 2 1.00
     Exponent=  1.0465600000D+01 Coefficients= -7.1334300000D-02
     Exponent=  9.6435100000D-01 Coefficients=  5.0000000000D-01
 S 1 1.00
     Exponent=  2.8512700000D-01 Coefficients=  1.0000000000D+00
 S 1 1.00
     Exponent=  7.9596000000D-02 Coefficients=  1.0000000000D+00
 P 3 1.00
     Exponent=  1.7059000000D+01 Coefficients=  4.7443900000D-02
     Exponent=  3.6899900000D+00 Coefficients=  2.4268900000D-01
     Exponent=  9.9299600000D-01 Coefficients=  5.0000000000D-01
 P 1 1.00
     Exponent=  2.4492400000D-01 Coefficients=  1.0000000000D+00
 P 1 1.00
     Exponent=  6.1231000000D-02 Coefficients=  1.0000000000D+00
 D 1 1.00
     Exponent=  1.0000000000D+00 Coefficients=  1.0000000000D+00
 D 1 1.00
     Exponent=  1.8369000000D-01 Coefficients=  1.0000000000D+00
 ****
 Centers:       4
 S 5 1.00
     Exponent=  2.9315500000D+03 Coefficients=  5.7950400000D-03
     Exponent=  4.4112500000D+02 Coefficients=  4.3323800000D-02
     Exponent=  1.0023200000D+02 Coefficients=  1.9373900000D-01
     Exponent=  2.7865500000D+01 Coefficients=  5.0000000000D-01
     Exponent=  8.4447000000D+00 Coefficients=  4.8642000000D-01
 S 2 1.00
     Exponent=  1.3612300000D+01 Coefficients= -7.1978500000D-02
     Exponent=  1.2612200000D+00 Coefficients=  5.0000000000D-01
 S 1 1.00
     Exponent=  3.7080000000D-01 Coefficients=  1.0000000000D+00
 S 1 1.00
     Exponent=  1.0296000000D-01 Coefficients=  1.0000000000D+00
 P 3 1.00
     Exponent=  2.1930500000D+01 Coefficients=  4.8877100000D-02
     Exponent=  4.7855200000D+00 Coefficients=  2.4783000000D-01
     Exponent=  1.2837800000D+00 Coefficients=  5.0000000000D-01
 P 1 1.00
     Exponent=  3.1155800000D-01 Coefficients=  1.0000000000D+00
 P 1 1.00
     Exponent=  7.7889000000D-02 Coefficients=  1.0000000000D+00
 D 1 1.00
     Exponent=  1.1000000000D+00 Coefficients=  1.0000000000D+00
 D 1 1.00
     Exponent=  2.3367000000D-01 Coefficients=  1.0000000000D+00
 ****
 Ernie: Thresh=  0.10000D-02 Tol=  0.10000D-05 Strict=F.
 There are   864 symmetry adapted cartesian basis functions of A   symmetry.
 There are   810 symmetry adapted basis functions of A   symmetry.
   810 basis functions,  1203 primitive gaussians,   864 cartesian basis functions
    95 alpha electrons       95 beta electrons
       nuclear repulsion energy      2387.7305582151 Hartrees.
 IExCor= 4639 DFT=T Ex+Corr=wB97XD ExCW=0 ScaHFX=  1.000000
 ScaDFX=  1.000000  1.000000  1.000000  1.000000 ScalE2=  1.000000  1.000000
 IRadAn=      5 IRanWt=     -1 IRanGd=            0 ICorTp=0 IEmpDi=121
 HFx  wShort=  0.000000 wLong=  0.200000 cFull=  0.222036 cShort=  0.000000 cLong=  0.777964
 DFx  wShort=  0.000000 wLong=  0.200000 cFull=  0.000000 cShort=  0.000000 cLong=  1.000000
 NAtoms=   48 NActive=   48 NUniq=   48 SFac= 1.00D+00 NAtFMM=   60 NAOKFM=F Big=F
 Integral buffers will be    131072 words long.
 Raffenetti 2 integral format.
 Two-electron integral symmetry is turned on.
 R6Disp:  Grimme-D2 Dispersion energy=       -0.0428553708 Hartrees.
 Nuclear repulsion after empirical dispersion term =     2387.6877028443 Hartrees.
 ------------------------------------------------------------------------------
 Polarizable Continuum Model (PCM)
 =================================
 Model                : PCM.
 Atomic radii         : SMD-Coulomb.
 Polarization charges : Total charges.
 Charge compensation  : None.
 Solution method      : On-the-fly selection.
 Cavity type          : VdW (van der Waals Surface) (Alpha=1.000).
 Cavity algorithm     : GePol (No added spheres)
                        Default sphere list used, NSphG=   48.
                        Lebedev-Laikov grids with approx.  5.0 points / Ang**2.
                        Smoothing algorithm: York/Karplus (Gamma=1.0000).
                        Polarization charges: spherical gaussians, with
                                              point-specific exponents (IZeta= 3).
                        Self-potential: point-specific (ISelfS= 7).
                        Self-field    : sphere-specific E.n sum rule (ISelfD= 2).
 1st derivatives      : Analytical E(r).r(x)/FMM algorithm (CHGder, D1EAlg=3).
                        Cavity 1st derivative terms included.
 Solvent              : Ethanol, Eps=  24.852000 Eps(inf)=   1.852593
 ------------------------------------------------------------------------------
 GePol: Number of generator spheres                  =      48
 GePol: Total number of spheres                      =      48
 GePol: Number of exposed spheres                    =      48 (100.00%)
 GePol: Number of points                             =    3512
 GePol: Average weight of points                     =       0.11
 GePol: Minimum weight of points                     =   0.51D-09
 GePol: Maximum weight of points                     =    0.21501
 GePol: Number of points with low weight             =     230
 GePol: Fraction of low-weight points (<1% of avg)   =       6.55%
 GePol: Cavity surface area                          =    380.930 Ang**2
 GePol: Cavity volume                                =    371.447 Ang**3
 ------------------------------------------------------------------------------
 Atomic radii for non-electrostatic terms: SMD-CDS.
 ------------------------------------------------------------------------------
 PCM non-electrostatic energy =        -0.0021678315 Hartrees.
 Nuclear repulsion after PCM non-electrostatic terms =     2387.6855350128 Hartrees.
 Leave Link  301 at Tue May  6 16:27:21 2025, MaxMem= 16106127360 cpu:               0.5 elap:               0.2
 (Enter /cm/shared/apps/Gaussian/g16-C01/g16/l302.exe)
 NPDir=0 NMtPBC=     1 NCelOv=     1 NCel=       1 NClECP=     1 NCelD=      1
         NCelK=      1 NCelE2=     1 NClLst=     1 CellRange=     0.0.
 One-electron integrals computed using PRISM.
 One-electron integral symmetry used in STVInt
 NBasis=   810 RedAO= T EigKep=  1.17D-06  NBF=   810
 NBsUse=   804 1.00D-06 EigRej=  8.29D-07 NBFU=   804
 Precomputing XC quadrature grid using
 IXCGrd= 4 IRadAn=           5 IRanWt=          -1 IRanGd=           0 AccXCQ= 0.00D+00.
 Generated NRdTot=       0 NPtTot=           0 NUsed=           0 NTot=          32
 NSgBfM=   852   852   852   852   852 MxSgAt=    48 MxSgA2=    48.
 Leave Link  302 at Tue May  6 16:27:24 2025, MaxMem= 16106127360 cpu:              26.8 elap:               2.5
 (Enter /cm/shared/apps/Gaussian/g16-C01/g16/l303.exe)
 DipDrv:  MaxL=1.
 Leave Link  303 at Tue May  6 16:27:24 2025, MaxMem= 16106127360 cpu:               1.0 elap:               0.2
 (Enter /cm/shared/apps/Gaussian/g16-C01/g16/l401.exe)
 ExpMin= 2.65D-02 ExpMax= 2.93D+03 ExpMxC= 4.41D+02 IAcc=3 IRadAn=         5 AccDes= 0.00D+00
 Harris functional with IExCor= 4639 and IRadAn=       5 diagonalized for initial guess.
 HarFok:  IExCor= 4639 AccDes= 0.00D+00 IRadAn=         5 IDoV= 1 UseB2=F ITyADJ=14
 ICtDFT=  3500011 ScaDFX=  1.000000  1.000000  1.000000  1.000000
 FoFCou: FMM=F IPFlag=           0 FMFlag=      100000 FMFlg1=           0
         NFxFlg=           0 DoJE=T BraDBF=F KetDBF=T FulRan=T
         wScrn=  0.000000 ICntrl=       500 IOpCl=  0 I1Cent=   200000004 NGrid=           0
         NMat0=    1 NMatS0=      1 NMatT0=    0 NMatD0=    1 NMtDS0=    0 NMtDT0=    0
 Petite list used in FoFCou.
 Harris En= -1122.29547516740    
 JPrj=0 DoOrth=F DoCkMO=F.
 Leave Link  401 at Tue May  6 16:27:32 2025, MaxMem= 16106127360 cpu:             278.3 elap:               8.4
 (Enter /cm/shared/apps/Gaussian/g16-C01/g16/l502.exe)
 Integral symmetry usage will be decided dynamically.
 Closed shell SCF:
 Using DIIS extrapolation, IDIIS=  1040.
 NGot= 16106127360 LenX= 16104590708 LenY= 16103843348
 Requested convergence on RMS density matrix=1.00D-08 within 128 cycles.
 Requested convergence on MAX density matrix=1.00D-06.
 Requested convergence on             energy=1.00D-06.
 No special actions if energy rises.
 Fock matrices will be formed incrementally for  20 cycles.

 Cycle   1  Pass 1  IDiag  1:
 FoFJK:  IHMeth= 1 ICntrl=       0 DoSepK=T KAlg= 0 I1Cent=           0 FoldK=F
 IRaf=         1 NMat=       1 IRICut=       1 DoRegI=T DoRafI=F ISym2E= 0 IDoP0=0 IntGTp=1.
 FoFCou: FMM=F IPFlag=           0 FMFlag=      100000 FMFlg1=           0
         NFxFlg=           0 DoJE=T BraDBF=F KetDBF=F FulRan=T
         wScrn=  0.000000 ICntrl=       500 IOpCl=  0 I1Cent=           0 NGrid=           0
         NMat0=    1 NMatS0=      1 NMatT0=    0 NMatD0=    1 NMtDS0=    0 NMtDT0=    0
 Symmetry not used in FoFCou.
 Inv3:  Mode=1 IEnd=    37002432.
 Iteration    1 A*A^-1 deviation from unit magnitude is 6.66D-15 for   3502.
 Iteration    1 A*A^-1 deviation from orthogonality  is 3.02D-15 for   3106    304.
 Iteration    1 A^-1*A deviation from unit magnitude is 6.66D-15 for   3502.
 Iteration    1 A^-1*A deviation from orthogonality  is 8.87D-15 for   1297   1259.
 E= -1172.86082258104    
 DIIS: error= 1.56D-02 at cycle   1 NSaved=   1.
 NSaved= 1 IEnMin= 1 EnMin= -1172.86082258104     IErMin= 1 ErrMin= 1.56D-02
 ErrMax= 1.56D-02  0.00D+00 EMaxC= 1.00D-01 BMatC= 5.58D-01 BMatP= 5.58D-01
 IDIUse=3 WtCom= 8.44D-01 WtEn= 1.56D-01
 Coeff-Com:  0.100D+01
 Coeff-En:   0.100D+01
 Coeff:      0.100D+01
 Gap=     0.370 Goal=   None    Shift=    0.000
 GapD=    0.370 DampG=1.000 DampE=0.500 DampFc=0.5000 IDamp=-1.
 Damping current iteration by 5.00D-01
 RMSDP=4.74D-02 MaxDP=7.38D+00              OVMax= 1.63D-01

 Cycle   2  Pass 1  IDiag  1:
 RMSU=  8.76D-03    CP:  8.29D-01
 E= -1172.99494945216     Delta-E=       -0.134126871123 Rises=F Damp=T
 DIIS: error= 8.13D-03 at cycle   2 NSaved=   2.
 NSaved= 2 IEnMin= 2 EnMin= -1172.99494945216     IErMin= 2 ErrMin= 8.13D-03
 ErrMax= 8.13D-03  0.00D+00 EMaxC= 1.00D-01 BMatC= 8.68D-02 BMatP= 5.58D-01
 IDIUse=3 WtCom= 9.19D-01 WtEn= 8.13D-02
 Coeff-Com: -0.188D+00 0.119D+01
 Coeff-En:   0.000D+00 0.100D+01
 Coeff:     -0.172D+00 0.117D+01
 Gap=     0.285 Goal=   None    Shift=    0.000
 RMSDP=1.71D-02 MaxDP=2.42D+00 DE=-1.34D-01 OVMax= 8.46D-02

 Cycle   3  Pass 1  IDiag  1:
 RMSU=  6.52D-03    CP:  7.11D-01  1.51D+00
 E= -1173.12254434734     Delta-E=       -0.127594895181 Rises=F Damp=F
 DIIS: error= 2.10D-03 at cycle   3 NSaved=   3.
 NSaved= 3 IEnMin= 3 EnMin= -1173.12254434734     IErMin= 3 ErrMin= 2.10D-03
 ErrMax= 2.10D-03  0.00D+00 EMaxC= 1.00D-01 BMatC= 1.77D-02 BMatP= 8.68D-02
 IDIUse=3 WtCom= 9.79D-01 WtEn= 2.10D-02
 Coeff-Com: -0.182D+00 0.382D+00 0.801D+00
 Coeff-En:   0.000D+00 0.000D+00 0.100D+01
 Coeff:     -0.178D+00 0.374D+00 0.805D+00
 Gap=     0.281 Goal=   None    Shift=    0.000
 RMSDP=3.60D-03 MaxDP=7.67D-01 DE=-1.28D-01 OVMax= 2.39D-02

 Cycle   4  Pass 1  IDiag  1:
 RMSU=  1.72D-03    CP:  6.88D-01  1.61D+00  9.28D-01
 E= -1173.13387717443     Delta-E=       -0.011332827088 Rises=F Damp=F
 DIIS: error= 6.39D-04 at cycle   4 NSaved=   4.
 NSaved= 4 IEnMin= 4 EnMin= -1173.13387717443     IErMin= 4 ErrMin= 6.39D-04
 ErrMax= 6.39D-04  0.00D+00 EMaxC= 1.00D-01 BMatC= 1.65D-03 BMatP= 1.77D-02
 IDIUse=3 WtCom= 9.94D-01 WtEn= 6.39D-03
 Coeff-Com: -0.703D-01 0.129D+00 0.380D+00 0.562D+00
 Coeff-En:   0.000D+00 0.000D+00 0.000D+00 0.100D+01
 Coeff:     -0.699D-01 0.128D+00 0.377D+00 0.565D+00
 Gap=     0.278 Goal=   None    Shift=    0.000
 RMSDP=8.94D-04 MaxDP=8.23D-02 DE=-1.13D-02 OVMax= 8.72D-03

 Cycle   5  Pass 1  IDiag  1:
 RMSU=  5.91D-04    CP:  6.84D-01  1.62D+00  9.44D-01  7.29D-01
 E= -1173.13534386949     Delta-E=       -0.001466695064 Rises=F Damp=F
 DIIS: error= 9.43D-05 at cycle   5 NSaved=   5.
 NSaved= 5 IEnMin= 5 EnMin= -1173.13534386949     IErMin= 5 ErrMin= 9.43D-05
 ErrMax= 9.43D-05  0.00D+00 EMaxC= 1.00D-01 BMatC= 4.97D-05 BMatP= 1.65D-03
 IDIUse=1 WtCom= 1.00D+00 WtEn= 0.00D+00
 Coeff-Com: -0.952D-02 0.141D-01 0.764D-01 0.159D+00 0.760D+00
 Coeff:     -0.952D-02 0.141D-01 0.764D-01 0.159D+00 0.760D+00
 Gap=     0.277 Goal=   None    Shift=    0.000
 RMSDP=3.03D-04 MaxDP=3.74D-02 DE=-1.47D-03 OVMax= 2.80D-03

 Cycle   6  Pass 1  IDiag  1:
 RMSU=  1.70D-04    CP:  6.82D-01  1.62D+00  9.59D-01  7.33D-01  1.14D+00
 E= -1173.13539707981     Delta-E=       -0.000053210319 Rises=F Damp=F
 DIIS: error= 6.63D-05 at cycle   6 NSaved=   6.
 NSaved= 6 IEnMin= 6 EnMin= -1173.13539707981     IErMin= 6 ErrMin= 6.63D-05
 ErrMax= 6.63D-05  0.00D+00 EMaxC= 1.00D-01 BMatC= 1.75D-05 BMatP= 4.97D-05
 IDIUse=1 WtCom= 1.00D+00 WtEn= 0.00D+00
 Coeff-Com:  0.149D-01-0.291D-01-0.627D-01-0.745D-01 0.390D+00 0.762D+00
 Coeff:      0.149D-01-0.291D-01-0.627D-01-0.745D-01 0.390D+00 0.762D+00
 Gap=     0.277 Goal=   None    Shift=    0.000
 RMSDP=1.59D-04 MaxDP=1.80D-02 DE=-5.32D-05 OVMax= 2.04D-03

 Cycle   7  Pass 1  IDiag  1:
 RMSU=  9.76D-05    CP:  6.82D-01  1.62D+00  9.63D-01  7.43D-01  1.26D+00
                    CP:  1.08D+00
 E= -1173.13541919801     Delta-E=       -0.000022118200 Rises=F Damp=F
 DIIS: error= 1.13D-05 at cycle   7 NSaved=   7.
 NSaved= 7 IEnMin= 7 EnMin= -1173.13541919801     IErMin= 7 ErrMin= 1.13D-05
 ErrMax= 1.13D-05  0.00D+00 EMaxC= 1.00D-01 BMatC= 6.59D-07 BMatP= 1.75D-05
 IDIUse=1 WtCom= 1.00D+00 WtEn= 0.00D+00
 Coeff-Com:  0.422D-02-0.791D-02-0.204D-01-0.286D-01 0.508D-01 0.200D+00
 Coeff-Com:  0.802D+00
 Coeff:      0.422D-02-0.791D-02-0.204D-01-0.286D-01 0.508D-01 0.200D+00
 Coeff:      0.802D+00
 Gap=     0.277 Goal=   None    Shift=    0.000
 RMSDP=3.98D-05 MaxDP=3.28D-03 DE=-2.21D-05 OVMax= 6.68D-04

 Cycle   8  Pass 1  IDiag  1:
 RMSU=  2.42D-05    CP:  6.82D-01  1.62D+00  9.63D-01  7.40D-01  1.28D+00
                    CP:  1.17D+00  1.08D+00
 E= -1173.13542053573     Delta-E=       -0.000001337715 Rises=F Damp=F
 DIIS: error= 7.06D-06 at cycle   8 NSaved=   8.
 NSaved= 8 IEnMin= 8 EnMin= -1173.13542053573     IErMin= 8 ErrMin= 7.06D-06
 ErrMax= 7.06D-06  0.00D+00 EMaxC= 1.00D-01 BMatC= 1.63D-07 BMatP= 6.59D-07
 IDIUse=1 WtCom= 1.00D+00 WtEn= 0.00D+00
 Coeff-Com: -0.794D-03 0.168D-02 0.231D-02 0.173D-02-0.408D-01-0.434D-01
 Coeff-Com:  0.298D+00 0.781D+00
 Coeff:     -0.794D-03 0.168D-02 0.231D-02 0.173D-02-0.408D-01-0.434D-01
 Coeff:      0.298D+00 0.781D+00
 Gap=     0.277 Goal=   None    Shift=    0.000
 RMSDP=2.01D-05 MaxDP=1.97D-03 DE=-1.34D-06 OVMax= 3.99D-04

 Cycle   9  Pass 1  IDiag  1:
 RMSU=  9.00D-06    CP:  6.82D-01  1.62D+00  9.62D-01  7.38D-01  1.28D+00
                    CP:  1.22D+00  1.21D+00  1.23D+00
 E= -1173.13542087368     Delta-E=       -0.000000337951 Rises=F Damp=F
 DIIS: error= 3.00D-06 at cycle   9 NSaved=   9.
 NSaved= 9 IEnMin= 9 EnMin= -1173.13542087368     IErMin= 9 ErrMin= 3.00D-06
 ErrMax= 3.00D-06  0.00D+00 EMaxC= 1.00D-01 BMatC= 3.20D-08 BMatP= 1.63D-07
 IDIUse=1 WtCom= 1.00D+00 WtEn= 0.00D+00
 Coeff-Com: -0.120D-02 0.233D-02 0.522D-02 0.672D-02-0.288D-01-0.581D-01
 Coeff-Com: -0.347D-01 0.305D+00 0.803D+00
 Coeff:     -0.120D-02 0.233D-02 0.522D-02 0.672D-02-0.288D-01-0.581D-01
 Coeff:     -0.347D-01 0.305D+00 0.803D+00
 Gap=     0.277 Goal=   None    Shift=    0.000
 RMSDP=9.45D-06 MaxDP=8.99D-04 DE=-3.38D-07 OVMax= 1.77D-04

 Cycle  10  Pass 1  IDiag  1:
 RMSU=  4.15D-06    CP:  6.81D-01  1.62D+00  9.62D-01  7.36D-01  1.28D+00
                    CP:  1.23D+00  1.27D+00  1.36D+00  1.21D+00
 E= -1173.13542094642     Delta-E=       -0.000000072747 Rises=F Damp=F
 DIIS: error= 1.04D-06 at cycle  10 NSaved=  10.
 NSaved=10 IEnMin=10 EnMin= -1173.13542094642     IErMin=10 ErrMin= 1.04D-06
 ErrMax= 1.04D-06  0.00D+00 EMaxC= 1.00D-01 BMatC= 3.46D-09 BMatP= 3.20D-08
 IDIUse=1 WtCom= 1.00D+00 WtEn= 0.00D+00
 Coeff-Com: -0.163D-03 0.297D-03 0.941D-03 0.140D-02-0.222D-02-0.815D-02
 Coeff-Com: -0.529D-01-0.182D-01 0.239D+00 0.840D+00
 Coeff:     -0.163D-03 0.297D-03 0.941D-03 0.140D-02-0.222D-02-0.815D-02
 Coeff:     -0.529D-01-0.182D-01 0.239D+00 0.840D+00
 Gap=     0.277 Goal=   None    Shift=    0.000
 RMSDP=3.52D-06 MaxDP=2.65D-04 DE=-7.27D-08 OVMax= 8.25D-05

 Cycle  11  Pass 1  IDiag  1:
 RMSU=  1.92D-06    CP:  6.81D-01  1.62D+00  9.62D-01  7.36D-01  1.28D+00
                    CP:  1.24D+00  1.29D+00  1.41D+00  1.34D+00  1.21D+00
 E= -1173.13542095811     Delta-E=       -0.000000011681 Rises=F Damp=F
 DIIS: error= 3.65D-07 at cycle  11 NSaved=  11.
 NSaved=11 IEnMin=11 EnMin= -1173.13542095811     IErMin=11 ErrMin= 3.65D-07
 ErrMax= 3.65D-07  0.00D+00 EMaxC= 1.00D-01 BMatC= 6.18D-10 BMatP= 3.46D-09
 IDIUse=1 WtCom= 1.00D+00 WtEn= 0.00D+00
 Coeff-Com:  0.109D-03-0.214D-03-0.405D-03-0.514D-03 0.280D-02 0.489D-02
 Coeff-Com: -0.994D-02-0.398D-01-0.685D-01 0.201D+00 0.911D+00
 Coeff:      0.109D-03-0.214D-03-0.405D-03-0.514D-03 0.280D-02 0.489D-02
 Coeff:     -0.994D-02-0.398D-01-0.685D-01 0.201D+00 0.911D+00
 Gap=     0.277 Goal=   None    Shift=    0.000
 RMSDP=1.42D-06 MaxDP=1.15D-04 DE=-1.17D-08 OVMax= 2.89D-05

 Cycle  12  Pass 1  IDiag  1:
 RMSU=  5.84D-07    CP:  6.81D-01  1.62D+00  9.62D-01  7.36D-01  1.28D+00
                    CP:  1.24D+00  1.29D+00  1.43D+00  1.40D+00  1.39D+00
                    CP:  1.23D+00
 E= -1173.13542096058     Delta-E=       -0.000000002474 Rises=F Damp=F
 DIIS: error= 1.64D-07 at cycle  12 NSaved=  12.
 NSaved=12 IEnMin=12 EnMin= -1173.13542096058     IErMin=12 ErrMin= 1.64D-07
 ErrMax= 1.64D-07  0.00D+00 EMaxC= 1.00D-01 BMatC= 1.37D-10 BMatP= 6.18D-10
 IDIUse=1 WtCom= 1.00D+00 WtEn= 0.00D+00
 Coeff-Com:  0.792D-04-0.152D-03-0.370D-03-0.508D-03 0.183D-02 0.386D-02
 Coeff-Com:  0.815D-02-0.853D-02-0.829D-01-0.991D-01 0.337D+00 0.840D+00
 Coeff:      0.792D-04-0.152D-03-0.370D-03-0.508D-03 0.183D-02 0.386D-02
 Coeff:      0.815D-02-0.853D-02-0.829D-01-0.991D-01 0.337D+00 0.840D+00
 Gap=     0.277 Goal=   None    Shift=    0.000
 RMSDP=5.60D-07 MaxDP=4.81D-05 DE=-2.47D-09 OVMax= 1.25D-05

 Cycle  13  Pass 1  IDiag  1:
 RMSU=  3.14D-07    CP:  6.81D-01  1.62D+00  9.62D-01  7.36D-01  1.28D+00
                    CP:  1.24D+00  1.29D+00  1.43D+00  1.43D+00  1.44D+00
                    CP:  1.35D+00  1.29D+00
 E= -1173.13542096128     Delta-E=       -0.000000000696 Rises=F Damp=F
 DIIS: error= 5.67D-08 at cycle  13 NSaved=  13.
 NSaved=13 IEnMin=13 EnMin= -1173.13542096128     IErMin=13 ErrMin= 5.67D-08
 ErrMax= 5.67D-08  0.00D+00 EMaxC= 1.00D-01 BMatC= 1.28D-11 BMatP= 1.37D-10
 IDIUse=1 WtCom= 1.00D+00 WtEn= 0.00D+00
 Coeff-Com: -0.867D-05 0.175D-04 0.178D-04 0.177D-04-0.105D-03-0.290D-03
 Coeff-Com:  0.249D-02 0.536D-02-0.476D-02-0.449D-01-0.828D-01 0.142D+00
 Coeff-Com:  0.983D+00
 Coeff:     -0.867D-05 0.175D-04 0.178D-04 0.177D-04-0.105D-03-0.290D-03
 Coeff:      0.249D-02 0.536D-02-0.476D-02-0.449D-01-0.828D-01 0.142D+00
 Coeff:      0.983D+00
 Gap=     0.277 Goal=   None    Shift=    0.000
 RMSDP=1.99D-07 MaxDP=1.84D-05 DE=-6.96D-10 OVMax= 5.59D-06

 Cycle  14  Pass 1  IDiag  1:
 RMSU=  1.13D-07    CP:  6.81D-01  1.62D+00  9.62D-01  7.36D-01  1.28D+00
                    CP:  1.24D+00  1.29D+00  1.43D+00  1.43D+00  1.45D+00
                    CP:  1.38D+00  1.47D+00  1.31D+00
 E= -1173.13542096038     Delta-E=        0.000000000898 Rises=F Damp=F
 DIIS: error= 1.76D-08 at cycle  14 NSaved=  14.
 NSaved=14 IEnMin=13 EnMin= -1173.13542096128     IErMin=14 ErrMin= 1.76D-08
 ErrMax= 1.76D-08  0.00D+00 EMaxC= 1.00D-01 BMatC= 1.68D-12 BMatP= 1.28D-11
 IDIUse=1 WtCom= 1.00D+00 WtEn= 0.00D+00
 Coeff-Com: -0.101D-04 0.197D-04 0.406D-04 0.518D-04-0.225D-03-0.479D-03
 Coeff-Com: -0.174D-03 0.260D-02 0.686D-02-0.234D-02-0.571D-01-0.510D-01
 Coeff-Com:  0.296D+00 0.805D+00
 Coeff:     -0.101D-04 0.197D-04 0.406D-04 0.518D-04-0.225D-03-0.479D-03
 Coeff:     -0.174D-03 0.260D-02 0.686D-02-0.234D-02-0.571D-01-0.510D-01
 Coeff:      0.296D+00 0.805D+00
 Gap=     0.277 Goal=   None    Shift=    0.000
 RMSDP=8.72D-08 MaxDP=9.01D-06 DE= 8.98D-10 OVMax= 1.28D-06

 Cycle  15  Pass 1  IDiag  1:
 RMSU=  4.17D-08    CP:  6.81D-01  1.62D+00  9.62D-01  7.36D-01  1.28D+00
                    CP:  1.24D+00  1.29D+00  1.43D+00  1.43D+00  1.44D+00
                    CP:  1.38D+00  1.52D+00  1.42D+00  1.25D+00
 E= -1173.13542096019     Delta-E=        0.000000000186 Rises=F Damp=F
 DIIS: error= 5.90D-09 at cycle  15 NSaved=  15.
 NSaved=15 IEnMin=13 EnMin= -1173.13542096128     IErMin=15 ErrMin= 5.90D-09
 ErrMax= 5.90D-09  0.00D+00 EMaxC= 1.00D-01 BMatC= 1.82D-13 BMatP= 1.68D-12
 IDIUse=1 WtCom= 1.00D+00 WtEn= 0.00D+00
 Coeff-Com: -0.126D-05 0.235D-05 0.816D-05 0.982D-05-0.466D-04-0.797D-04
 Coeff-Com: -0.388D-03 0.195D-04 0.236D-02 0.569D-02-0.155D-02-0.363D-01
 Coeff-Com: -0.687D-01 0.164D+00 0.935D+00
 Coeff:     -0.126D-05 0.235D-05 0.816D-05 0.982D-05-0.466D-04-0.797D-04
 Coeff:     -0.388D-03 0.195D-04 0.236D-02 0.569D-02-0.155D-02-0.363D-01
 Coeff:     -0.687D-01 0.164D+00 0.935D+00
 Gap=     0.277 Goal=   None    Shift=    0.000
 RMSDP=3.85D-08 MaxDP=4.32D-06 DE= 1.86D-10 OVMax= 5.18D-07

 Cycle  16  Pass 1  IDiag  1:
 RMSU=  1.19D-08    CP:  6.81D-01  1.62D+00  9.62D-01  7.36D-01  1.28D+00
                    CP:  1.24D+00  1.29D+00  1.43D+00  1.43D+00  1.44D+00
                    CP:  1.37D+00  1.53D+00  1.48D+00  1.40D+00  1.21D+00
 E= -1173.13542096073     Delta-E=       -0.000000000543 Rises=F Damp=F
 DIIS: error= 1.82D-09 at cycle  16 NSaved=  16.
 NSaved=16 IEnMin=13 EnMin= -1173.13542096128     IErMin=16 ErrMin= 1.82D-09
 ErrMax= 1.82D-09  0.00D+00 EMaxC= 1.00D-01 BMatC= 1.91D-14 BMatP= 1.82D-13
 IDIUse=1 WtCom= 1.00D+00 WtEn= 0.00D+00
 Coeff-Com:  0.520D-06-0.106D-05-0.118D-05-0.183D-05 0.690D-05 0.188D-04
 Coeff-Com: -0.911D-04-0.208D-03-0.604D-04 0.171D-02 0.502D-02-0.474D-02
 Coeff-Com: -0.430D-01-0.361D-01 0.230D+00 0.848D+00
 Coeff:      0.520D-06-0.106D-05-0.118D-05-0.183D-05 0.690D-05 0.188D-04
 Coeff:     -0.911D-04-0.208D-03-0.604D-04 0.171D-02 0.502D-02-0.474D-02
 Coeff:     -0.430D-01-0.361D-01 0.230D+00 0.848D+00
 Gap=     0.277 Goal=   None    Shift=    0.000
 RMSDP=1.28D-08 MaxDP=1.35D-06 DE=-5.43D-10 OVMax= 1.08D-07

 Cycle  17  Pass 1  IDiag  1:
 RMSU=  5.16D-09    CP:  6.81D-01  1.62D+00  9.62D-01  7.36D-01  1.28D+00
                    CP:  1.24D+00  1.29D+00  1.43D+00  1.43D+00  1.43D+00
                    CP:  1.37D+00  1.53D+00  1.49D+00  1.45D+00  1.35D+00
                    CP:  1.29D+00
 E= -1173.13542096072     Delta-E=        0.000000000015 Rises=F Damp=F
 DIIS: error= 6.05D-10 at cycle  17 NSaved=  17.
 NSaved=17 IEnMin=13 EnMin= -1173.13542096128     IErMin=17 ErrMin= 6.05D-10
 ErrMax= 6.05D-10  0.00D+00 EMaxC= 1.00D-01 BMatC= 2.76D-15 BMatP= 1.91D-14
 IDIUse=1 WtCom= 1.00D+00 WtEn= 0.00D+00
 Coeff-Com:  0.345D-06-0.665D-06-0.164D-05-0.212D-05 0.927D-05 0.178D-04
 Coeff-Com:  0.313D-04-0.562D-04-0.401D-03-0.322D-03 0.169D-02 0.383D-02
 Coeff-Com: -0.255D-02-0.340D-01-0.651D-01 0.232D+00 0.865D+00
 Coeff:      0.345D-06-0.665D-06-0.164D-05-0.212D-05 0.927D-05 0.178D-04
 Coeff:      0.313D-04-0.562D-04-0.401D-03-0.322D-03 0.169D-02 0.383D-02
 Coeff:     -0.255D-02-0.340D-01-0.651D-01 0.232D+00 0.865D+00
 Gap=     0.277 Goal=   None    Shift=    0.000
 RMSDP=8.52D-09 MaxDP=6.42D-07 DE= 1.46D-11 OVMax= 3.60D-08

 Error on total polarization charges =  0.06635
 SCF Done:  E(RwB97XD) =  -1173.13542096     A.U. after   17 cycles
            NFock= 17  Conv=0.85D-08     -V/T= 2.0045
 KE= 1.167928045575D+03 PE=-7.508963079884D+03 EE= 2.780214078336D+03
 SMD-CDS (non-electrostatic) energy       (kcal/mol) =      -1.36
 (included in total energy above)
 Leave Link  502 at Tue May  6 16:46:58 2025, MaxMem= 16106127360 cpu:           44471.0 elap:            1165.8
 (Enter /cm/shared/apps/Gaussian/g16-C01/g16/l601.exe)
 Copying SCF densities to generalized density rwf, IOpCl= 0 IROHF=0.

 **********************************************************************

            Population analysis using the SCF Density.

 **********************************************************************

 Orbital symmetries:
       Occupied  (A) (A) (A) (A) (A) (A) (A) (A) (A) (A) (A) (A)
                 (A) (A) (A) (A) (A) (A) (A) (A) (A) (A) (A) (A)
                 (A) (A) (A) (A) (A) (A) (A) (A) (A) (A) (A) (A)
                 (A) (A) (A) (A) (A) (A) (A) (A) (A) (A) (A) (A)
                 (A) (A) (A) (A) (A) (A) (A) (A) (A) (A) (A) (A)
                 (A) (A) (A) (A) (A) (A) (A) (A) (A) (A) (A) (A)
                 (A) (A) (A) (A) (A) (A) (A) (A) (A) (A) (A) (A)
                 (A) (A) (A) (A) (A) (A) (A) (A) (A) (A) (A)
       Virtual   (A) (A) (A) (A) (A) (A) (A) (A) (A) (A) (A) (A)
                 (A) (A) (A) (A) (A) (A) (A) (A) (A) (A) (A) (A)
                 (A) (A) (A) (A) (A) (A) (A) (A) (A) (A) (A) (A)
                 (A) (A) (A) (A) (A) (A) (A) (A) (A) (A) (A) (A)
                 (A) (A) (A) (A) (A) (A) (A) (A) (A) (A) (A) (A)
                 (A) (A) (A) (A) (A) (A) (A) (A) (A) (A) (A) (A)
                 (A) (A) (A) (A) (A) (A) (A) (A) (A) (A) (A) (A)
                 (A) (A) (A) (A) (A) (A) (A) (A) (A) (A) (A) (A)
                 (A) (A) (A) (A) (A) (A) (A) (A) (A) (A) (A) (A)
                 (A) (A) (A) (A) (A) (A) (A) (A) (A) (A) (A) (A)
                 (A) (A) (A) (A) (A) (A) (A) (A) (A) (A) (A) (A)
                 (A) (A) (A) (A) (A) (A) (A) (A) (A) (A) (A) (A)
                 (A) (A) (A) (A) (A) (A) (A) (A) (A) (A) (A) (A)
                 (A) (A) (A) (A) (A) (A) (A) (A) (A) (A) (A) (A)
                 (A) (A) (A) (A) (A) (A) (A) (A) (A) (A) (A) (A)
                 (A) (A) (A) (A) (A) (A) (A) (A) (A) (A) (A) (A)
                 (A) (A) (A) (A) (A) (A) (A) (A) (A) (A) (A) (A)
                 (A) (A) (A) (A) (A) (A) (A) (A) (A) (A) (A) (A)
                 (A) (A) (A) (A) (A) (A) (A) (A) (A) (A) (A) (A)
                 (A) (A) (A) (A) (A) (A) (A) (A) (A) (A) (A) (A)
                 (A) (A) (A) (A) (A) (A) (A) (A) (A) (A) (A) (A)
                 (A) (A) (A) (A) (A) (A) (A) (A) (A) (A) (A) (A)
                 (A) (A) (A) (A) (A) (A) (A) (A) (A) (A) (A) (A)
                 (A) (A) (A) (A) (A) (A) (A) (A) (A) (A) (A) (A)
                 (A) (A) (A) (A) (A) (A) (A) (A) (A) (A) (A) (A)
                 (A) (A) (A) (A) (A) (A) (A) (A) (A) (A) (A) (A)
                 (A) (A) (A) (A) (A) (A) (A) (A) (A) (A) (A) (A)
                 (A) (A) (A) (A) (A) (A) (A) (A) (A) (A) (A) (A)
                 (A) (A) (A) (A) (A) (A) (A) (A) (A) (A) (A) (A)
                 (A) (A) (A) (A) (A) (A) (A) (A) (A) (A) (A) (A)
                 (A) (A) (A) (A) (A) (A) (A) (A) (A) (A) (A) (A)
                 (A) (A) (A) (A) (A) (A) (A) (A) (A) (A) (A) (A)
                 (A) (A) (A) (A) (A) (A) (A) (A) (A) (A) (A) (A)
                 (A) (A) (A) (A) (A) (A) (A) (A) (A) (A) (A) (A)
                 (A) (A) (A) (A) (A) (A) (A) (A) (A) (A) (A) (A)
                 (A) (A) (A) (A) (A) (A) (A) (A) (A) (A) (A) (A)
                 (A) (A) (A) (A) (A) (A) (A) (A) (A) (A) (A) (A)
                 (A) (A) (A) (A) (A) (A) (A) (A) (A) (A) (A) (A)
                 (A) (A) (A) (A) (A) (A) (A) (A) (A) (A) (A) (A)
                 (A) (A) (A) (A) (A) (A) (A) (A) (A) (A) (A) (A)
                 (A) (A) (A) (A) (A) (A) (A) (A) (A) (A) (A) (A)
                 (A) (A) (A) (A) (A) (A) (A) (A) (A) (A) (A) (A)
                 (A) (A) (A) (A) (A) (A) (A) (A) (A) (A) (A) (A)
                 (A) (A) (A) (A) (A) (A) (A) (A) (A) (A) (A) (A)
                 (A) (A) (A) (A) (A) (A) (A) (A) (A) (A) (A) (A)
                 (A) (A) (A) (A) (A) (A) (A) (A) (A) (A) (A) (A)
                 (A) (A) (A) (A) (A) (A) (A) (A) (A) (A) (A) (A)
                 (A) (A) (A) (A) (A) (A) (A) (A) (A) (A) (A) (A)
                 (A) (A) (A) (A) (A) (A) (A) (A) (A) (A) (A) (A)
                 (A) (A) (A) (A) (A) (A) (A) (A) (A) (A) (A) (A)
                 (A) (A) (A) (A) (A) (A) (A) (A) (A) (A) (A) (A)
                 (A) (A) (A) (A) (A) (A) (A) (A) (A) (A) (A) (A)
                 (A) (A) (A) (A) (A) (A) (A) (A) (A) (A) (A) (A)
                 (A) (A) (A) (A) (A) (A) (A) (A) (A) (A) (A) (A)
                 (A) (A) (A) (A) (A) (A) (A) (A) (A) (A) (A) (A)
                 (A) (A) (A) (A) (A) (A) (A) (A) (A) (A) (A) (A)
                 (A) (A) (A) (A) (A) (A) (A) (A) (A) (A) (A) (A)
                 (A) (A) (A) (A) (A) (A) (A) (A) (A) (A) (A) (A)
                 (A) (A) (A) (A) (A) (A) (A) (A) (A) (A) (A) (A)
                 (A)
 The electronic state is 1-A.
 Alpha  occ. eigenvalues --  -24.81612 -19.23427 -14.47599 -14.43579 -10.38667
 Alpha  occ. eigenvalues --  -10.36733 -10.35475 -10.33417 -10.32566 -10.30185
 Alpha  occ. eigenvalues --  -10.29629 -10.29549 -10.29527 -10.29349 -10.29301
 Alpha  occ. eigenvalues --  -10.29204 -10.29154 -10.29144 -10.29067 -10.28903
 Alpha  occ. eigenvalues --  -10.28281 -10.28273 -10.28208 -10.28124 -10.28024
 Alpha  occ. eigenvalues --  -10.27985 -10.27232  -1.32653  -1.14936  -1.08120
 Alpha  occ. eigenvalues --   -1.02189  -0.97309  -0.96893  -0.94929  -0.91072
 Alpha  occ. eigenvalues --   -0.88445  -0.87198  -0.85612  -0.84634  -0.84326
 Alpha  occ. eigenvalues --   -0.82866  -0.82178  -0.77205  -0.74887  -0.72197
 Alpha  occ. eigenvalues --   -0.70990  -0.70464  -0.70267  -0.68468  -0.66881
 Alpha  occ. eigenvalues --   -0.66398  -0.63803  -0.63383  -0.61476  -0.60443
 Alpha  occ. eigenvalues --   -0.59042  -0.58511  -0.57570  -0.56754  -0.55948
 Alpha  occ. eigenvalues --   -0.54826  -0.53902  -0.53542  -0.53309  -0.52665
 Alpha  occ. eigenvalues --   -0.52115  -0.51634  -0.51188  -0.51089  -0.50748
 Alpha  occ. eigenvalues --   -0.50228  -0.49650  -0.49444  -0.48721  -0.48467
 Alpha  occ. eigenvalues --   -0.47831  -0.46121  -0.45743  -0.45062  -0.44338
 Alpha  occ. eigenvalues --   -0.44094  -0.43267  -0.42667  -0.42377  -0.41523
 Alpha  occ. eigenvalues --   -0.41280  -0.40368  -0.35256  -0.34199  -0.33900
 Alpha  occ. eigenvalues --   -0.33274  -0.33110  -0.30751  -0.29850  -0.27719
 Alpha virt. eigenvalues --    0.00009   0.03275   0.03580   0.03831   0.04146
 Alpha virt. eigenvalues --    0.04280   0.04510   0.04725   0.05243   0.05269
 Alpha virt. eigenvalues --    0.05308   0.05443   0.05562   0.05605   0.05743
 Alpha virt. eigenvalues --    0.06192   0.06530   0.06904   0.06941   0.06982
 Alpha virt. eigenvalues --    0.07168   0.07361   0.07713   0.08120   0.08350
 Alpha virt. eigenvalues --    0.08715   0.08934   0.09189   0.09563   0.10065
 Alpha virt. eigenvalues --    0.10389   0.10478   0.10645   0.11113   0.11147
 Alpha virt. eigenvalues --    0.11420   0.11444   0.11806   0.12103   0.12326
 Alpha virt. eigenvalues --    0.12529   0.12662   0.12732   0.12862   0.12918
 Alpha virt. eigenvalues --    0.13253   0.13360   0.13513   0.13760   0.14049
 Alpha virt. eigenvalues --    0.14228   0.14454   0.14686   0.14738   0.15067
 Alpha virt. eigenvalues --    0.15224   0.15514   0.15741   0.15815   0.15936
 Alpha virt. eigenvalues --    0.16157   0.16309   0.16600   0.16681   0.16757
 Alpha virt. eigenvalues --    0.16855   0.17248   0.17386   0.17698   0.17785
 Alpha virt. eigenvalues --    0.17937   0.18092   0.18184   0.18537   0.18811
 Alpha virt. eigenvalues --    0.18828   0.19521   0.19602   0.19906   0.20024
 Alpha virt. eigenvalues --    0.20252   0.20575   0.20691   0.21093   0.21139
 Alpha virt. eigenvalues --    0.21547   0.22056   0.22138   0.22459   0.22708
 Alpha virt. eigenvalues --    0.22827   0.22970   0.23235   0.23522   0.23663
 Alpha virt. eigenvalues --    0.23822   0.24137   0.24202   0.24307   0.24449
 Alpha virt. eigenvalues --    0.24517   0.24863   0.25004   0.25189   0.25534
 Alpha virt. eigenvalues --    0.25769   0.25840   0.26144   0.26277   0.26377
 Alpha virt. eigenvalues --    0.26554   0.26724   0.26903   0.27026   0.27121
 Alpha virt. eigenvalues --    0.27290   0.27558   0.27634   0.27859   0.27890
 Alpha virt. eigenvalues --    0.28033   0.28143   0.28400   0.28435   0.28721
 Alpha virt. eigenvalues --    0.28999   0.29085   0.29211   0.29417   0.29726
 Alpha virt. eigenvalues --    0.29807   0.29943   0.30291   0.30323   0.30445
 Alpha virt. eigenvalues --    0.30559   0.30920   0.31055   0.31166   0.31633
 Alpha virt. eigenvalues --    0.31682   0.31982   0.32050   0.32399   0.32591
 Alpha virt. eigenvalues --    0.32811   0.33195   0.33223   0.33567   0.33755
 Alpha virt. eigenvalues --    0.34018   0.34257   0.34295   0.34441   0.34660
 Alpha virt. eigenvalues --    0.34768   0.35019   0.35151   0.35495   0.35878
 Alpha virt. eigenvalues --    0.35984   0.36131   0.36337   0.36560   0.36700
 Alpha virt. eigenvalues --    0.36922   0.37020   0.37125   0.37399   0.37710
 Alpha virt. eigenvalues --    0.37926   0.38167   0.38427   0.38542   0.38599
 Alpha virt. eigenvalues --    0.39173   0.39333   0.39386   0.39509   0.39898
 Alpha virt. eigenvalues --    0.40067   0.40593   0.40706   0.40978   0.41194
 Alpha virt. eigenvalues --    0.41333   0.41497   0.41595   0.41946   0.42121
 Alpha virt. eigenvalues --    0.42436   0.42555   0.43026   0.43437   0.43671
 Alpha virt. eigenvalues --    0.43719   0.43899   0.44166   0.44517   0.44618
 Alpha virt. eigenvalues --    0.44866   0.44956   0.45061   0.45350   0.45406
 Alpha virt. eigenvalues --    0.45725   0.45887   0.46100   0.46242   0.46646
 Alpha virt. eigenvalues --    0.46738   0.47041   0.47049   0.47345   0.47555
 Alpha virt. eigenvalues --    0.47661   0.47868   0.48199   0.48468   0.48591
 Alpha virt. eigenvalues --    0.48673   0.48914   0.48976   0.49117   0.49231
 Alpha virt. eigenvalues --    0.49378   0.49593   0.50000   0.50048   0.50351
 Alpha virt. eigenvalues --    0.50486   0.50699   0.50969   0.51071   0.51243
 Alpha virt. eigenvalues --    0.51464   0.51566   0.51693   0.51789   0.52336
 Alpha virt. eigenvalues --    0.52450   0.52716   0.52802   0.53015   0.53331
 Alpha virt. eigenvalues --    0.53756   0.53849   0.53931   0.54151   0.54650
 Alpha virt. eigenvalues --    0.54767   0.54864   0.55205   0.55482   0.55497
 Alpha virt. eigenvalues --    0.55725   0.55816   0.56134   0.56358   0.56635
 Alpha virt. eigenvalues --    0.56802   0.57179   0.57249   0.57358   0.57787
 Alpha virt. eigenvalues --    0.57995   0.58427   0.58612   0.58789   0.59227
 Alpha virt. eigenvalues --    0.59424   0.59484   0.59830   0.60608   0.60772
 Alpha virt. eigenvalues --    0.61125   0.61411   0.61561   0.61679   0.62038
 Alpha virt. eigenvalues --    0.62464   0.62762   0.62867   0.63141   0.63326
 Alpha virt. eigenvalues --    0.63514   0.63931   0.64050   0.64220   0.64915
 Alpha virt. eigenvalues --    0.65145   0.65368   0.65599   0.65926   0.66126
 Alpha virt. eigenvalues --    0.66490   0.66705   0.67157   0.67384   0.67466
 Alpha virt. eigenvalues --    0.68153   0.68615   0.68772   0.69060   0.69146
 Alpha virt. eigenvalues --    0.69487   0.69618   0.70156   0.70216   0.70576
 Alpha virt. eigenvalues --    0.70961   0.71570   0.71850   0.72224   0.72493
 Alpha virt. eigenvalues --    0.72623   0.72837   0.73259   0.73519   0.73908
 Alpha virt. eigenvalues --    0.74073   0.74299   0.74883   0.75005   0.75373
 Alpha virt. eigenvalues --    0.75561   0.76244   0.76577   0.76766   0.77641
 Alpha virt. eigenvalues --    0.78021   0.78421   0.78666   0.78800   0.79274
 Alpha virt. eigenvalues --    0.79441   0.80241   0.80500   0.80547   0.80814
 Alpha virt. eigenvalues --    0.81109   0.81451   0.81545   0.82189   0.82503
 Alpha virt. eigenvalues --    0.82994   0.83527   0.83818   0.84353   0.84849
 Alpha virt. eigenvalues --    0.85025   0.85320   0.85628   0.85917   0.86339
 Alpha virt. eigenvalues --    0.86807   0.87111   0.87243   0.87810   0.87916
 Alpha virt. eigenvalues --    0.88791   0.88913   0.89790   0.90359   0.90647
 Alpha virt. eigenvalues --    0.91601   0.92204   0.92556   0.92883   0.93839
 Alpha virt. eigenvalues --    0.94621   0.95811   0.96052   0.96522   0.97190
 Alpha virt. eigenvalues --    0.97813   0.98414   0.99350   0.99689   1.00262
 Alpha virt. eigenvalues --    1.00485   1.00694   1.01259   1.01804   1.02104
 Alpha virt. eigenvalues --    1.02886   1.03198   1.03364   1.03624   1.03907
 Alpha virt. eigenvalues --    1.04227   1.04603   1.05031   1.05345   1.05672
 Alpha virt. eigenvalues --    1.06352   1.06781   1.07701   1.08509   1.09023
 Alpha virt. eigenvalues --    1.09294   1.09802   1.10603   1.10719   1.11025
 Alpha virt. eigenvalues --    1.11564   1.11913   1.12370   1.12638   1.13489
 Alpha virt. eigenvalues --    1.13650   1.14193   1.14283   1.14461   1.15609
 Alpha virt. eigenvalues --    1.16118   1.16482   1.16678   1.17202   1.17705
 Alpha virt. eigenvalues --    1.17714   1.18868   1.19240   1.19626   1.20144
 Alpha virt. eigenvalues --    1.20646   1.21603   1.21955   1.22220   1.23127
 Alpha virt. eigenvalues --    1.23661   1.24235   1.24446   1.25342   1.26361
 Alpha virt. eigenvalues --    1.26571   1.27210   1.28331   1.28627   1.29547
 Alpha virt. eigenvalues --    1.29787   1.31470   1.32038   1.32751   1.33932
 Alpha virt. eigenvalues --    1.34163   1.35059   1.36315   1.36780   1.38218
 Alpha virt. eigenvalues --    1.39447   1.39631   1.40925   1.41295   1.42153
 Alpha virt. eigenvalues --    1.42998   1.43410   1.44840   1.45901   1.48023
 Alpha virt. eigenvalues --    1.48648   1.49845   1.50767   1.52087   1.53518
 Alpha virt. eigenvalues --    1.54351   1.55546   1.56889   1.57043   1.58193
 Alpha virt. eigenvalues --    1.58714   1.60155   1.60891   1.62199   1.63259
 Alpha virt. eigenvalues --    1.64147   1.64899   1.65350   1.66360   1.66908
 Alpha virt. eigenvalues --    1.67243   1.68014   1.68988   1.69306   1.70180
 Alpha virt. eigenvalues --    1.70922   1.71604   1.72168   1.72937   1.73266
 Alpha virt. eigenvalues --    1.74081   1.74185   1.74515   1.75660   1.75759
 Alpha virt. eigenvalues --    1.76308   1.77028   1.77182   1.78198   1.79774
 Alpha virt. eigenvalues --    1.80818   1.80986   1.81613   1.82088   1.82966
 Alpha virt. eigenvalues --    1.83649   1.84488   1.84995   1.86079   1.87118
 Alpha virt. eigenvalues --    1.88732   1.89674   1.90808   1.91518   1.91695
 Alpha virt. eigenvalues --    1.92398   1.93535   1.94294   1.95012   1.96425
 Alpha virt. eigenvalues --    1.97595   1.97816   1.98916   1.99804   2.00248
 Alpha virt. eigenvalues --    2.01300   2.01465   2.01750   2.02485   2.02759
 Alpha virt. eigenvalues --    2.03805   2.04056   2.04319   2.04679   2.05262
 Alpha virt. eigenvalues --    2.05776   2.06134   2.07011   2.07724   2.07980
 Alpha virt. eigenvalues --    2.08486   2.08898   2.09839   2.10094   2.11149
 Alpha virt. eigenvalues --    2.12296   2.12878   2.13343   2.13926   2.14907
 Alpha virt. eigenvalues --    2.15617   2.16565   2.17640   2.17827   2.18307
 Alpha virt. eigenvalues --    2.18858   2.20252   2.21150   2.22489   2.24468
 Alpha virt. eigenvalues --    2.24717   2.25532   2.26125   2.26676   2.27059
 Alpha virt. eigenvalues --    2.27325   2.28649   2.29763   2.30300   2.30933
 Alpha virt. eigenvalues --    2.32279   2.32602   2.34395   2.34988   2.36383
 Alpha virt. eigenvalues --    2.37417   2.38280   2.38992   2.39438   2.40113
 Alpha virt. eigenvalues --    2.40633   2.41551   2.41974   2.42462   2.42949
 Alpha virt. eigenvalues --    2.43293   2.44071   2.44659   2.44941   2.45148
 Alpha virt. eigenvalues --    2.46009   2.46126   2.46760   2.47091   2.48551
 Alpha virt. eigenvalues --    2.49109   2.49813   2.50637   2.51714   2.52443
 Alpha virt. eigenvalues --    2.53219   2.53743   2.54942   2.56293   2.56976
 Alpha virt. eigenvalues --    2.57687   2.58015   2.58275   2.60243   2.60521
 Alpha virt. eigenvalues --    2.61937   2.62522   2.63155   2.64405   2.65221
 Alpha virt. eigenvalues --    2.65965   2.67161   2.67509   2.67848   2.69428
 Alpha virt. eigenvalues --    2.69800   2.70867   2.71597   2.71938   2.73181
 Alpha virt. eigenvalues --    2.74129   2.74812   2.75255   2.76265   2.76548
 Alpha virt. eigenvalues --    2.77093   2.77345   2.78118   2.78803   2.79477
 Alpha virt. eigenvalues --    2.79902   2.80218   2.80814   2.82585   2.83081
 Alpha virt. eigenvalues --    2.84059   2.84941   2.85290   2.87252   2.88610
 Alpha virt. eigenvalues --    2.89166   2.90235   2.91109   2.92832   2.93483
 Alpha virt. eigenvalues --    2.94847   2.95328   2.95635   2.96883   2.97482
 Alpha virt. eigenvalues --    2.99326   3.00517   3.01865   3.02320   3.03414
 Alpha virt. eigenvalues --    3.05080   3.06689   3.08856   3.11287   3.11502
 Alpha virt. eigenvalues --    3.12176   3.13405   3.15537   3.16776   3.17580
 Alpha virt. eigenvalues --    3.18365   3.20700   3.21883   3.23412   3.24712
 Alpha virt. eigenvalues --    3.25134   3.25388   3.27005   3.27163   3.28905
 Alpha virt. eigenvalues --    3.29402   3.30547   3.34204   3.35998   3.36758
 Alpha virt. eigenvalues --    3.38596   3.39607   3.41857   3.42924   3.45332
 Alpha virt. eigenvalues --    3.46702   3.47204   3.47622   3.49256   3.50726
 Alpha virt. eigenvalues --    3.51710   3.55669   3.56469   3.58074   3.59231
 Alpha virt. eigenvalues --    3.62082   3.63257   3.64679   3.75447   3.76757
 Alpha virt. eigenvalues --    3.82091   3.93076   3.97638   3.99898
          Condensed to atoms (all electrons):
               1          2          3          4          5          6
     1  C   37.968038  -6.381083 -13.648031   1.240460   1.556226   1.731445
     2  O   -6.381083  12.643037   2.763171  -0.200424   0.241719  -0.773241
     3  C  -13.648031   2.763171  40.308732  -3.745695 -22.315642  -2.726098
     4  F    1.240460  -0.200424  -3.745695  11.402229   1.269062   0.279740
     5  C    1.556226   0.241719 -22.315642   1.269062  52.356433  -0.987296
     6  C    1.731445  -0.773241  -2.726098   0.279740  -0.987296  33.401916
     7  N   -1.368242   0.003871  -0.025275   0.007979  -7.129800  -0.902884
     8  H   -0.196809   0.030078   0.346256  -0.240914   0.467494   0.203645
     9  C   -1.093421   0.196993  -1.370238   0.416869   2.301592  -4.945889
    10  C   -0.018135   0.003799  -0.035224   0.012287  -0.186989  -0.371758
    11  C    0.312346  -0.032525  -1.064668  -0.000139  -0.643897   0.912241
    12  C   -0.200232  -0.014937   0.048592  -0.037854  -0.849957  -0.106952
    13  C   -0.160104  -0.012816   0.356967  -0.024735  -2.027761   0.092058
    14  C   -0.026488   0.003781   0.203683  -0.011972  -0.565700   0.450987
    15  H   -0.005924   0.006620  -0.068264  -0.000109   0.236903  -0.218945
    16  H   -0.012558  -0.000074   0.004144   0.000065  -0.130879  -0.005866
    17  H   -0.002740   0.000193  -0.003573  -0.000826  -0.041951   0.049426
    18  H   -0.003084   0.000383   0.011662   0.000581  -0.042500  -0.075382
    19  N   -0.165751   0.015335   0.280335   0.021237  -1.167108  -0.663511
    20  H   -0.005647   0.003962   0.075582  -0.011394   0.285736  -0.006959
    21  H    0.008495  -0.001504   0.000645  -0.000069  -0.084824   0.017799
    22  H    0.104715  -0.152090  -0.138224   0.029097  -0.441678   0.134866
    23  C   -2.754301  -0.474662   9.811446  -0.589532 -25.499938 -14.998856
    24  C   -0.076675   0.019236   0.234805  -0.005026   0.570974  -1.039315
    25  C    0.202925   0.148255  -1.545445   0.110447   4.058255   2.694445
    26  C    0.588292  -0.006619  -0.636459   0.089526   1.510240  -4.241355
    27  C   -0.261800   0.072482  -0.058036  -0.005208  -0.575606   2.002793
    28  C   -0.096544  -0.036184   0.269085  -0.010258  -1.276713  -1.864660
    29  H   -0.013339   0.014947  -0.033988   0.002322   0.060004  -0.451368
    30  H   -0.015784  -0.017703   0.069655   0.003092   0.355265  -0.893624
    31  H   -0.010322  -0.002089  -0.037963  -0.000085  -0.104872   0.170980
    32  H    0.004354  -0.004560   0.026271  -0.000840  -0.134032  -0.163328
    33  C   -0.014734   0.000487   0.025998  -0.000418  -0.065458  -0.402520
    34  C  -16.346831   1.779733  -0.865733  -0.187307   5.148231  -1.270914
    35  C    0.372647   0.007249  -0.393086  -0.006875   0.106577   0.005449
    36  C    1.145266  -0.252522  -2.142315  -0.089468   0.642284  -0.582646
    37  C    1.283447  -0.142788   0.573133  -0.011151  -0.920862   0.562675
    38  C    0.141779  -0.085180  -0.205584   0.034575  -0.132459   0.094970
    39  C   -0.433235   0.012885   0.812108   0.034915  -0.467701  -0.039086
    40  H    0.111924   0.007118  -0.068926   0.024287  -0.005350  -0.000465
    41  H    0.202729  -0.078386  -0.285604   0.015047  -0.007577   0.086052
    42  H   -0.071825  -0.003751  -0.011239   0.001911   0.004709  -0.004189
    43  H   -0.082620   0.001943   0.050767   0.003027  -0.035742  -0.003533
    44  H    0.046581  -0.002907  -0.039899   0.000477   0.010487   0.001073
    45  H   -0.001878   0.000201   0.001373   0.000025  -0.003777  -0.047634
    46  H   -0.000372   0.000214  -0.000517  -0.000010  -0.004206   0.006340
    47  H    0.000294   0.000189   0.006229  -0.000103   0.000572  -0.027113
    48  H    0.226004  -0.088751   0.085691  -0.008316  -0.186503   0.718476
               7          8          9         10         11         12
     1  C   -1.368242  -0.196809  -1.093421  -0.018135   0.312346  -0.200232
     2  O    0.003871   0.030078   0.196993   0.003799  -0.032525  -0.014937
     3  C   -0.025275   0.346256  -1.370238  -0.035224  -1.064668   0.048592
     4  F    0.007979  -0.240914   0.416869   0.012287  -0.000139  -0.037854
     5  C   -7.129800   0.467494   2.301592  -0.186989  -0.643897  -0.849957
     6  C   -0.902884   0.203645  -4.945889  -0.371758   0.912241  -0.106952
     7  N   20.884405   0.004687  -6.473157  -0.921927  -3.104526   0.295719
     8  H    0.004687   1.696320  -0.520944   0.004423   0.403463  -0.152078
     9  C   -6.473157  -0.520944  24.701682   0.244386  -2.778161  -1.235835
    10  C   -0.921927   0.004423   0.244386   8.982678   0.756711   0.531419
    11  C   -3.104526   0.403463  -2.778161   0.756711  23.983371  -1.141696
    12  C    0.295719  -0.152078  -1.235835   0.531419  -1.141696  10.719157
    13  C    1.940246  -0.072776  -1.979839  -1.352597  -0.148448  -1.496488
    14  C    1.892485  -0.005647  -1.099221  -1.626934  -5.095168  -1.104665
    15  H   -0.673884   0.007503   0.456019   0.334266  -0.204774   0.447077
    16  H    0.150510   0.000721  -0.354217  -0.555513   0.228583  -0.256590
    17  H    0.148359   0.009866  -0.181208  -0.392112  -0.071872  -0.029707
    18  H   -0.064853  -0.005895   0.005703   0.847574  -0.074448   0.221856
    19  N    0.264168  -0.473188   0.038695   0.264654  -5.074952   0.741886
    20  H   -0.211187   0.076143   0.164230   0.084929   0.111743  -0.029995
    21  H    0.076552  -0.009214  -0.200746  -0.120676   0.263820  -0.041319
    22  H    0.214022  -0.043358  -0.662992  -0.007865   0.064704   0.059073
    23  C    4.693781  -0.258478  -2.585402  -0.052752  -0.185403  -0.647062
    24  C   -0.382416  -0.043292  -0.507557   0.290222   1.297509   0.018959
    25  C   -0.732574  -0.036966   0.468535   0.072557   0.041432   0.523570
    26  C   -0.478509  -0.058309   0.909354   0.067152  -0.664741   0.142565
    27  C    0.308911   0.062943  -0.288796  -0.174859  -0.662473  -0.137063
    28  C    0.550384   0.042298   0.132051  -0.303822  -0.772797  -0.076558
    29  H    0.070390  -0.023552  -0.040374   0.110492  -0.124872   0.231869
    30  H   -0.227188  -0.020084   0.243218   0.046730  -0.002446  -0.015194
    31  H    0.073645   0.003034  -0.066100  -0.033252  -0.016586   0.005102
    32  H    0.052786   0.006109   0.056586  -0.074075  -0.077149  -0.081534
    33  C    0.006192   0.009154   0.310367   0.005521  -0.413301  -0.007986
    34  C    0.079917   0.035799   0.972041   0.024104   0.020652   0.006940
    35  C    0.002097  -0.006632  -0.003661   0.000160   0.001550   0.001173
    36  C    0.055996  -0.034041  -0.083592  -0.001168  -0.016863  -0.011457
    37  C   -0.095516   0.002863  -0.292873  -0.003787   0.027243   0.003512
    38  C   -0.004108  -0.000699  -0.022407  -0.000254   0.005681  -0.001406
    39  C    0.020586   0.008897   0.091420   0.000996  -0.009779  -0.003137
    40  H   -0.020247  -0.001810  -0.032708  -0.001110  -0.008406   0.006145
    41  H    0.001584  -0.002849  -0.022966   0.000053   0.004141   0.002357
    42  H   -0.000258   0.000119   0.000967   0.000001  -0.000060  -0.000154
    43  H    0.000678   0.001967   0.005106   0.000032   0.000153  -0.001209
    44  H   -0.000098  -0.000563  -0.001057   0.000003   0.000133   0.000093
    45  H    0.000296   0.000090   0.011022   0.001552  -0.013886  -0.001218
    46  H    0.000003  -0.000162   0.024586   0.009841  -0.036247   0.001497
    47  H   -0.008460   0.001523   0.035719   0.012940  -0.020697   0.002203
    48  H   -0.499141   0.061605   0.164861  -0.064089  -0.077935  -0.220774
              13         14         15         16         17         18
     1  C   -0.160104  -0.026488  -0.005924  -0.012558  -0.002740  -0.003084
     2  O   -0.012816   0.003781   0.006620  -0.000074   0.000193   0.000383
     3  C    0.356967   0.203683  -0.068264   0.004144  -0.003573   0.011662
     4  F   -0.024735  -0.011972  -0.000109   0.000065  -0.000826   0.000581
     5  C   -2.027761  -0.565700   0.236903  -0.130879  -0.041951  -0.042500
     6  C    0.092058   0.450987  -0.218945  -0.005866   0.049426  -0.075382
     7  N    1.940246   1.892485  -0.673884   0.150510   0.148359  -0.064853
     8  H   -0.072776  -0.005647   0.007503   0.000721   0.009866  -0.005895
     9  C   -1.979839  -1.099221   0.456019  -0.354217  -0.181208   0.005703
    10  C   -1.352597  -1.626934   0.334266  -0.555513  -0.392112   0.847574
    11  C   -0.148448  -5.095168  -0.204774   0.228583  -0.071872  -0.074448
    12  C   -1.496488  -1.104665   0.447077  -0.256590  -0.029707   0.221856
    13  C    9.612533   1.018631  -0.617780   0.805543   0.266894  -0.598961
    14  C    1.018631  11.549641  -0.063323   0.165414   0.505505  -0.383760
    15  H   -0.617780  -0.063323   1.267096  -0.253775  -0.018612   0.060333
    16  H    0.805543   0.165414  -0.253775   0.858680   0.041574  -0.199453
    17  H    0.266894   0.505505  -0.018612   0.041574   0.830251  -0.189749
    18  H   -0.598961  -0.383760   0.060333  -0.199453  -0.189749   0.845129
    19  N   -0.132940   0.577696   0.131725  -0.045270  -0.430023   0.132657
    20  H   -0.067982  -0.157186   0.005898  -0.006815   0.006663   0.006006
    21  H    0.038176   0.160053  -0.001679   0.001510   0.024061  -0.001091
    22  H    0.008685   0.041111  -0.002788  -0.001014   0.001418  -0.000112
    23  C    1.740627  -0.491845  -0.338558   0.063945  -0.049364   0.012918
    24  C    0.096544  -0.500002  -0.004842   0.002524  -0.058680   0.041149
    25  C   -0.634546   0.426428   0.039918  -0.044665   0.050042  -0.038952
    26  C   -0.167793  -0.110886   0.051683   0.002318  -0.025771   0.019695
    27  C   -0.006713   0.518183  -0.028374   0.004494   0.047150  -0.016983
    28  C    0.060836   0.078439  -0.005779   0.036260   0.034056   0.013129
    29  H   -0.059083  -0.017366   0.026385  -0.018683  -0.005742   0.020532
    30  H    0.001612  -0.095084   0.000381  -0.000853  -0.009824   0.005074
    31  H    0.008085   0.067600  -0.001171   0.000637   0.012606  -0.003841
    32  H    0.055046   0.072155  -0.007873   0.008560   0.015951  -0.023771
    33  C   -0.018631  -0.040010  -0.004168  -0.001418  -0.017361   0.004241
    34  C   -0.043218  -0.010653   0.042372  -0.000092  -0.001950   0.001800
    35  C   -0.000510   0.000049   0.000201  -0.000005  -0.000005   0.000010
    36  C    0.009459  -0.003338  -0.010036   0.000187  -0.000121  -0.000152
    37  C   -0.003214   0.006962  -0.007355   0.000019   0.000520  -0.000311
    38  C   -0.000273   0.000449  -0.000955   0.000010   0.000035  -0.000027
    39  C    0.001844  -0.002332   0.003784  -0.000089  -0.000122   0.000069
    40  H   -0.007157   0.001974  -0.007167   0.000166   0.000037  -0.000080
    41  H   -0.001003   0.000593   0.000080   0.000037   0.000020  -0.000006
    42  H   -0.000004  -0.000013  -0.000007  -0.000002  -0.000003  -0.000000
    43  H    0.000106  -0.000148   0.000608  -0.000020  -0.000005   0.000001
    44  H   -0.000046   0.000017  -0.000038   0.000000  -0.000000   0.000000
    45  H    0.001223  -0.002686   0.000045   0.000166  -0.001224   0.000860
    46  H    0.002289  -0.019923  -0.001144  -0.000166  -0.004193   0.000013
    47  H   -0.007663  -0.023812   0.000152  -0.000585  -0.001970   0.001038
    48  H    0.100409   0.031751  -0.017202   0.006724   0.002520  -0.008561
              19         20         21         22         23         24
     1  C   -0.165751  -0.005647   0.008495   0.104715  -2.754301  -0.076675
     2  O    0.015335   0.003962  -0.001504  -0.152090  -0.474662   0.019236
     3  C    0.280335   0.075582   0.000645  -0.138224   9.811446   0.234805
     4  F    0.021237  -0.011394  -0.000069   0.029097  -0.589532  -0.005026
     5  C   -1.167108   0.285736  -0.084824  -0.441678 -25.499938   0.570974
     6  C   -0.663511  -0.006959   0.017799   0.134866 -14.998856  -1.039315
     7  N    0.264168  -0.211187   0.076552   0.214022   4.693781  -0.382416
     8  H   -0.473188   0.076143  -0.009214  -0.043358  -0.258478  -0.043292
     9  C    0.038695   0.164230  -0.200746  -0.662992  -2.585402  -0.507557
    10  C    0.264654   0.084929  -0.120676  -0.007865  -0.052752   0.290222
    11  C   -5.074952   0.111743   0.263820   0.064704  -0.185403   1.297509
    12  C    0.741886  -0.029995  -0.041319   0.059073  -0.647062   0.018959
    13  C   -0.132940  -0.067982   0.038176   0.008685   1.740627   0.096544
    14  C    0.577696  -0.157186   0.160053   0.041111  -0.491845  -0.500002
    15  H    0.131725   0.005898  -0.001679  -0.002788  -0.338558  -0.004842
    16  H   -0.045270  -0.006815   0.001510  -0.001014   0.063945   0.002524
    17  H   -0.430023   0.006663   0.024061   0.001418  -0.049364  -0.058680
    18  H    0.132657   0.006006  -0.001091  -0.000112   0.012918   0.041149
    19  N   14.760813  -0.808886  -0.051163  -0.020945  -0.089983   0.102187
    20  H   -0.808886   1.179518  -0.151377  -0.010165   0.011713  -0.038256
    21  H   -0.051163  -0.151377   0.898323   0.005425  -0.027484  -0.075205
    22  H   -0.020945  -0.010165   0.005425   1.820851   0.346545   0.132553
    23  C   -0.089983   0.011713  -0.027484   0.346545  56.464821   0.378677
    24  C    0.102187  -0.038256  -0.075205   0.132553   0.378677  20.659201
    25  C   -0.315994  -0.008557   0.013283   0.065827 -11.230092  -0.013743
    26  C    0.563404  -0.086434   0.016386   0.162622  -3.466206  -0.963321
    27  C   -0.301476   0.117694   0.059764  -0.133659  -0.024517  -3.362301
    28  C    0.139629   0.018318   0.060885  -0.033159   2.415581  -4.485901
    29  H    0.005218   0.003730  -0.000618   0.019345  -0.320892   0.113581
    30  H   -0.007933  -0.034109   0.011773   0.034356  -0.749788  -0.003667
    31  H   -0.020865  -0.001088   0.010264  -0.002762   0.136855  -0.247440
    32  H   -0.004667  -0.004818   0.008593  -0.013462   0.093796  -0.427988
    33  C   -0.108551   0.064963   0.022317  -0.024831  -0.829788  -3.274151
    34  C    0.095360  -0.006229  -0.001346  -0.338973  -3.313849  -0.033006
    35  C    0.000681  -0.000514   0.000051  -0.003037  -0.022724  -0.000506
    36  C   -0.002011  -0.001862   0.000115   0.007917   0.250827   0.013543
    37  C   -0.014575   0.001379  -0.000382   0.021682   0.021105  -0.006986
    38  C   -0.001094   0.001941  -0.000336   0.027134  -0.056201  -0.006184
    39  C    0.002955  -0.000238   0.000289  -0.003712   0.091761   0.003496
    40  H   -0.001615   0.003314  -0.000537   0.001961  -0.043130  -0.000181
    41  H    0.000319  -0.000119  -0.000011  -0.000282  -0.085336   0.001953
    42  H    0.000077   0.000122  -0.000008   0.001281  -0.000996  -0.000214
    43  H    0.000172  -0.000217   0.000023  -0.000257   0.001251  -0.000038
    44  H    0.000035  -0.000014  -0.000000   0.000147  -0.001679  -0.000012
    45  H   -0.000109   0.002439   0.002155  -0.000054  -0.092182  -0.280466
    46  H   -0.001840   0.000213   0.001475   0.000052  -0.039996  -0.208502
    47  H   -0.008168   0.011683  -0.006011  -0.004415   0.000857  -0.057550
    48  H   -0.015535   0.022851  -0.001993  -0.561989   0.031301  -0.130891
              25         26         27         28         29         30
     1  C    0.202925   0.588292  -0.261800  -0.096544  -0.013339  -0.015784
     2  O    0.148255  -0.006619   0.072482  -0.036184   0.014947  -0.017703
     3  C   -1.545445  -0.636459  -0.058036   0.269085  -0.033988   0.069655
     4  F    0.110447   0.089526  -0.005208  -0.010258   0.002322   0.003092
     5  C    4.058255   1.510240  -0.575606  -1.276713   0.060004   0.355265
     6  C    2.694445  -4.241355   2.002793  -1.864660  -0.451368  -0.893624
     7  N   -0.732574  -0.478509   0.308911   0.550384   0.070390  -0.227188
     8  H   -0.036966  -0.058309   0.062943   0.042298  -0.023552  -0.020084
     9  C    0.468535   0.909354  -0.288796   0.132051  -0.040374   0.243218
    10  C    0.072557   0.067152  -0.174859  -0.303822   0.110492   0.046730
    11  C    0.041432  -0.664741  -0.662473  -0.772797  -0.124872  -0.002446
    12  C    0.523570   0.142565  -0.137063  -0.076558   0.231869  -0.015194
    13  C   -0.634546  -0.167793  -0.006713   0.060836  -0.059083   0.001612
    14  C    0.426428  -0.110886   0.518183   0.078439  -0.017366  -0.095084
    15  H    0.039918   0.051683  -0.028374  -0.005779   0.026385   0.000381
    16  H   -0.044665   0.002318   0.004494   0.036260  -0.018683  -0.000853
    17  H    0.050042  -0.025771   0.047150   0.034056  -0.005742  -0.009824
    18  H   -0.038952   0.019695  -0.016983   0.013129   0.020532   0.005074
    19  N   -0.315994   0.563404  -0.301476   0.139629   0.005218  -0.007933
    20  H   -0.008557  -0.086434   0.117694   0.018318   0.003730  -0.034109
    21  H    0.013283   0.016386   0.059764   0.060885  -0.000618   0.011773
    22  H    0.065827   0.162622  -0.133659  -0.033159   0.019345   0.034356
    23  C  -11.230092  -3.466206  -0.024517   2.415581  -0.320892  -0.749788
    24  C   -0.013743  -0.963321  -3.362301  -4.485901   0.113581  -0.003667
    25  C   21.279571  -2.659531   1.012536  -7.739134   0.791073   0.167469
    26  C   -2.659531  16.060709  -3.681195   2.081480  -0.175704   1.089089
    27  C    1.012536  -3.681195  11.665172   0.363331   0.177344  -0.942869
    28  C   -7.739134   2.081480   0.363331  15.748913  -0.724246  -0.191992
    29  H    0.791073  -0.175704   0.177344  -0.724246   1.445709   0.020591
    30  H    0.167469   1.089089  -0.942869  -0.191992   0.020591   2.424361
    31  H    0.101149  -0.654435   0.749647   0.083632   0.009107  -0.372363
    32  H   -0.624054   0.208076  -0.080518   0.912971  -0.217658  -0.006258
    33  C    0.031278   0.455306  -0.979921   0.134863  -0.085474   0.002247
    34  C    0.482548  -0.008249   0.208977  -0.066928   0.040353   0.071223
    35  C    0.004463   0.004628   0.000794  -0.000040   0.000190  -0.001081
    36  C   -0.040210   0.028050  -0.037587   0.002884  -0.002046   0.005041
    37  C    0.005827   0.026468   0.026197   0.002332  -0.002418  -0.071457
    38  C    0.000383   0.022073   0.015256   0.002406  -0.000361  -0.027641
    39  C   -0.009076  -0.012303  -0.002106  -0.000748  -0.000260   0.014219
    40  H    0.013709  -0.001346   0.003844  -0.001783   0.000882  -0.006477
    41  H    0.016031   0.027520   0.006648  -0.002283   0.000201  -0.056910
    42  H   -0.000189   0.000100   0.000583   0.000100   0.000019   0.001996
    43  H   -0.000633   0.000211   0.000300   0.000147  -0.000031   0.000635
    44  H    0.000354   0.000275   0.000102  -0.000013   0.000009  -0.000262
    45  H   -0.017700   0.076020  -0.077827   0.031564  -0.002228   0.004683
    46  H    0.043417   0.009210  -0.019317   0.000310   0.003723   0.000920
    47  H   -0.000920   0.039965  -0.026836  -0.017196  -0.004211   0.005961
    48  H   -0.648766  -0.164310   0.149454   0.198634  -0.144492  -0.043306
              31         32         33         34         35         36
     1  C   -0.010322   0.004354  -0.014734 -16.346831   0.372647   1.145266
     2  O   -0.002089  -0.004560   0.000487   1.779733   0.007249  -0.252522
     3  C   -0.037963   0.026271   0.025998  -0.865733  -0.393086  -2.142315
     4  F   -0.000085  -0.000840  -0.000418  -0.187307  -0.006875  -0.089468
     5  C   -0.104872  -0.134032  -0.065458   5.148231   0.106577   0.642284
     6  C    0.170980  -0.163328  -0.402520  -1.270914   0.005449  -0.582646
     7  N    0.073645   0.052786   0.006192   0.079917   0.002097   0.055996
     8  H    0.003034   0.006109   0.009154   0.035799  -0.006632  -0.034041
     9  C   -0.066100   0.056586   0.310367   0.972041  -0.003661  -0.083592
    10  C   -0.033252  -0.074075   0.005521   0.024104   0.000160  -0.001168
    11  C   -0.016586  -0.077149  -0.413301   0.020652   0.001550  -0.016863
    12  C    0.005102  -0.081534  -0.007986   0.006940   0.001173  -0.011457
    13  C    0.008085   0.055046  -0.018631  -0.043218  -0.000510   0.009459
    14  C    0.067600   0.072155  -0.040010  -0.010653   0.000049  -0.003338
    15  H   -0.001171  -0.007873  -0.004168   0.042372   0.000201  -0.010036
    16  H    0.000637   0.008560  -0.001418  -0.000092  -0.000005   0.000187
    17  H    0.012606   0.015951  -0.017361  -0.001950  -0.000005  -0.000121
    18  H   -0.003841  -0.023771   0.004241   0.001800   0.000010  -0.000152
    19  N   -0.020865  -0.004667  -0.108551   0.095360   0.000681  -0.002011
    20  H   -0.001088  -0.004818   0.064963  -0.006229  -0.000514  -0.001862
    21  H    0.010264   0.008593   0.022317  -0.001346   0.000051   0.000115
    22  H   -0.002762  -0.013462  -0.024831  -0.338973  -0.003037   0.007917
    23  C    0.136855   0.093796  -0.829788  -3.313849  -0.022724   0.250827
    24  C   -0.247440  -0.427988  -3.274151  -0.033006  -0.000506   0.013543
    25  C    0.101149  -0.624054   0.031278   0.482548   0.004463  -0.040210
    26  C   -0.654435   0.208076   0.455306  -0.008249   0.004628   0.028050
    27  C    0.749647  -0.080518  -0.979921   0.208977   0.000794  -0.037587
    28  C    0.083632   0.912971   0.134863  -0.066928  -0.000040   0.002884
    29  H    0.009107  -0.217658  -0.085474   0.040353   0.000190  -0.002046
    30  H   -0.372363  -0.006258   0.002247   0.071223  -0.001081   0.005041
    31  H    0.971405   0.005578  -0.207569   0.004051   0.000233  -0.004292
    32  H    0.005578   0.996396   0.007282  -0.009817  -0.000019   0.000898
    33  C   -0.207569   0.007282  10.674338  -0.000243   0.000008   0.001211
    34  C    0.004051  -0.009817  -0.000243  26.923912  -1.351044  -2.137681
    35  C    0.000233  -0.000019   0.000008  -1.351044   6.927556   0.787214
    36  C   -0.004292   0.000898   0.001211  -2.137681   0.787214  10.766634
    37  C    0.004684   0.000575  -0.001922  -3.352633   0.830582  -0.179998
    38  C    0.002254   0.000179  -0.000353   0.643018  -0.499305  -0.280119
    39  C   -0.000699  -0.000040   0.000117   0.864937  -0.636614  -1.998104
    40  H   -0.000036  -0.000077   0.000096  -0.490374   0.192863   0.382838
    41  H    0.002996  -0.000200   0.000186  -0.598700   0.203747   0.156189
    42  H   -0.000024   0.000006  -0.000023   0.228826  -0.300525  -0.064668
    43  H    0.000013   0.000006   0.000002   0.150673  -0.322585  -0.297214
    44  H    0.000007  -0.000001   0.000003  -0.176384   0.387239   0.180467
    45  H   -0.027075  -0.019773   0.682438   0.000353  -0.000004   0.000068
    46  H   -0.014511  -0.017496   0.498721   0.000730   0.000006   0.000009
    47  H   -0.031877  -0.001156   0.321027  -0.000935  -0.000013   0.000259
    48  H    0.008517   0.018349  -0.011775  -0.153147  -0.001746   0.011058
              37         38         39         40         41         42
     1  C    1.283447   0.141779  -0.433235   0.111924   0.202729  -0.071825
     2  O   -0.142788  -0.085180   0.012885   0.007118  -0.078386  -0.003751
     3  C    0.573133  -0.205584   0.812108  -0.068926  -0.285604  -0.011239
     4  F   -0.011151   0.034575   0.034915   0.024287   0.015047   0.001911
     5  C   -0.920862  -0.132459  -0.467701  -0.005350  -0.007577   0.004709
     6  C    0.562675   0.094970  -0.039086  -0.000465   0.086052  -0.004189
     7  N   -0.095516  -0.004108   0.020586  -0.020247   0.001584  -0.000258
     8  H    0.002863  -0.000699   0.008897  -0.001810  -0.002849   0.000119
     9  C   -0.292873  -0.022407   0.091420  -0.032708  -0.022966   0.000967
    10  C   -0.003787  -0.000254   0.000996  -0.001110   0.000053   0.000001
    11  C    0.027243   0.005681  -0.009779  -0.008406   0.004141  -0.000060
    12  C    0.003512  -0.001406  -0.003137   0.006145   0.002357  -0.000154
    13  C   -0.003214  -0.000273   0.001844  -0.007157  -0.001003  -0.000004
    14  C    0.006962   0.000449  -0.002332   0.001974   0.000593  -0.000013
    15  H   -0.007355  -0.000955   0.003784  -0.007167   0.000080  -0.000007
    16  H    0.000019   0.000010  -0.000089   0.000166   0.000037  -0.000002
    17  H    0.000520   0.000035  -0.000122   0.000037   0.000020  -0.000003
    18  H   -0.000311  -0.000027   0.000069  -0.000080  -0.000006  -0.000000
    19  N   -0.014575  -0.001094   0.002955  -0.001615   0.000319   0.000077
    20  H    0.001379   0.001941  -0.000238   0.003314  -0.000119   0.000122
    21  H   -0.000382  -0.000336   0.000289  -0.000537  -0.000011  -0.000008
    22  H    0.021682   0.027134  -0.003712   0.001961  -0.000282   0.001281
    23  C    0.021105  -0.056201   0.091761  -0.043130  -0.085336  -0.000996
    24  C   -0.006986  -0.006184   0.003496  -0.000181   0.001953  -0.000214
    25  C    0.005827   0.000383  -0.009076   0.013709   0.016031  -0.000189
    26  C    0.026468   0.022073  -0.012303  -0.001346   0.027520   0.000100
    27  C    0.026197   0.015256  -0.002106   0.003844   0.006648   0.000583
    28  C    0.002332   0.002406  -0.000748  -0.001783  -0.002283   0.000100
    29  H   -0.002418  -0.000361  -0.000260   0.000882   0.000201   0.000019
    30  H   -0.071457  -0.027641   0.014219  -0.006477  -0.056910   0.001996
    31  H    0.004684   0.002254  -0.000699  -0.000036   0.002996  -0.000024
    32  H    0.000575   0.000179  -0.000040  -0.000077  -0.000200   0.000006
    33  C   -0.001922  -0.000353   0.000117   0.000096   0.000186  -0.000023
    34  C   -3.352633   0.643018   0.864937  -0.490374  -0.598700   0.228826
    35  C    0.830582  -0.499305  -0.636614   0.192863   0.203747  -0.300525
    36  C   -0.179998  -0.280119  -1.998104   0.382838   0.156189  -0.064668
    37  C    9.453271  -1.364568  -0.540887   0.186845   0.495141  -0.295140
    38  C   -1.364568   7.552445   0.717563  -0.115467  -0.234927   0.529891
    39  C   -0.540887   0.717563   8.172409  -0.315803  -0.127641   0.182839
    40  H    0.186845  -0.115467  -0.315803   0.875989   0.024465  -0.011404
    41  H    0.495141  -0.234927  -0.127641   0.024465   0.922644  -0.144659
    42  H   -0.295140   0.529891   0.182839  -0.011404  -0.144659   0.620760
    43  H   -0.070215   0.183597   0.669161  -0.150351  -0.012926   0.026460
    44  H    0.151106  -0.235887  -0.288067   0.031594   0.027009  -0.101916
    45  H   -0.000256  -0.000061   0.000019  -0.000004   0.000050  -0.000003
    46  H    0.000034  -0.000011  -0.000004   0.000042   0.000042  -0.000000
    47  H   -0.000322  -0.000105   0.000054  -0.000009  -0.000183  -0.000003
    48  H    0.028745   0.003243  -0.000802   0.002366  -0.002844   0.000089
              43         44         45         46         47         48
     1  C   -0.082620   0.046581  -0.001878  -0.000372   0.000294   0.226004
     2  O    0.001943  -0.002907   0.000201   0.000214   0.000189  -0.088751
     3  C    0.050767  -0.039899   0.001373  -0.000517   0.006229   0.085691
     4  F    0.003027   0.000477   0.000025  -0.000010  -0.000103  -0.008316
     5  C   -0.035742   0.010487  -0.003777  -0.004206   0.000572  -0.186503
     6  C   -0.003533   0.001073  -0.047634   0.006340  -0.027113   0.718476
     7  N    0.000678  -0.000098   0.000296   0.000003  -0.008460  -0.499141
     8  H    0.001967  -0.000563   0.000090  -0.000162   0.001523   0.061605
     9  C    0.005106  -0.001057   0.011022   0.024586   0.035719   0.164861
    10  C    0.000032   0.000003   0.001552   0.009841   0.012940  -0.064089
    11  C    0.000153   0.000133  -0.013886  -0.036247  -0.020697  -0.077935
    12  C   -0.001209   0.000093  -0.001218   0.001497   0.002203  -0.220774
    13  C    0.000106  -0.000046   0.001223   0.002289  -0.007663   0.100409
    14  C   -0.000148   0.000017  -0.002686  -0.019923  -0.023812   0.031751
    15  H    0.000608  -0.000038   0.000045  -0.001144   0.000152  -0.017202
    16  H   -0.000020   0.000000   0.000166  -0.000166  -0.000585   0.006724
    17  H   -0.000005  -0.000000  -0.001224  -0.004193  -0.001970   0.002520
    18  H    0.000001   0.000000   0.000860   0.000013   0.001038  -0.008561
    19  N    0.000172   0.000035  -0.000109  -0.001840  -0.008168  -0.015535
    20  H   -0.000217  -0.000014   0.002439   0.000213   0.011683   0.022851
    21  H    0.000023  -0.000000   0.002155   0.001475  -0.006011  -0.001993
    22  H   -0.000257   0.000147  -0.000054   0.000052  -0.004415  -0.561989
    23  C    0.001251  -0.001679  -0.092182  -0.039996   0.000857   0.031301
    24  C   -0.000038  -0.000012  -0.280466  -0.208502  -0.057550  -0.130891
    25  C   -0.000633   0.000354  -0.017700   0.043417  -0.000920  -0.648766
    26  C    0.000211   0.000275   0.076020   0.009210   0.039965  -0.164310
    27  C    0.000300   0.000102  -0.077827  -0.019317  -0.026836   0.149454
    28  C    0.000147  -0.000013   0.031564   0.000310  -0.017196   0.198634
    29  H   -0.000031   0.000009  -0.002228   0.003723  -0.004211  -0.144492
    30  H    0.000635  -0.000262   0.004683   0.000920   0.005961  -0.043306
    31  H    0.000013   0.000007  -0.027075  -0.014511  -0.031877   0.008517
    32  H    0.000006  -0.000001  -0.019773  -0.017496  -0.001156   0.018349
    33  C    0.000002   0.000003   0.682438   0.498721   0.321027  -0.011775
    34  C    0.150673  -0.176384   0.000353   0.000730  -0.000935  -0.153147
    35  C   -0.322585   0.387239  -0.000004   0.000006  -0.000013  -0.001746
    36  C   -0.297214   0.180467   0.000068   0.000009   0.000259   0.011058
    37  C   -0.070215   0.151106  -0.000256   0.000034  -0.000322   0.028745
    38  C    0.183597  -0.235887  -0.000061  -0.000011  -0.000105   0.003243
    39  C    0.669161  -0.288067   0.000019  -0.000004   0.000054  -0.000802
    40  H   -0.150351   0.031594  -0.000004   0.000042  -0.000009   0.002366
    41  H   -0.012926   0.027009   0.000050   0.000042  -0.000183  -0.002844
    42  H    0.026460  -0.101916  -0.000003  -0.000000  -0.000003   0.000089
    43  H    0.670955  -0.109705   0.000000  -0.000001   0.000003  -0.000144
    44  H   -0.109705   0.542461   0.000000   0.000001  -0.000000   0.000003
    45  H    0.000000   0.000000   0.466784  -0.014790  -0.035336  -0.002810
    46  H   -0.000001   0.000001  -0.014790   0.406503  -0.000593  -0.000568
    47  H    0.000003  -0.000000  -0.035336  -0.000593   0.460606   0.000595
    48  H   -0.000144   0.000003  -0.002810  -0.000568   0.000595   1.535877
 Mulliken charges:
               1
     1  C    2.220537
     2  O   -1.213082
     3  C    1.099396
     4  F   -0.810530
     5  C    0.854014
     6  C    0.198011
     7  N   -1.475999
     8  H   -0.278744
     9  C    0.891357
    10  C   -0.410585
    11  C    0.103441
    12  C   -0.107706
    13  C   -0.574736
    14  C   -0.315425
    15  H    0.445474
    16  H    0.505815
    17  H    0.491562
    18  H    0.479554
    19  N   -1.211085
    20  H    0.389276
    21  H    0.075362
    22  H    0.296434
    23  C   -1.246810
    24  C   -1.742799
    25  C   -0.523983
    26  C    0.011059
    27  C    0.311444
    28  C    0.292221
    29  H    0.300988
    30  H    0.234305
    31  H    0.429235
    32  H    0.444641
    33  C   -0.747757
    34  C   -1.060312
    35  C   -0.286884
    36  C   -0.174903
    37  C   -0.336731
    38  C   -0.702910
    39  C   -0.814740
    40  H    0.419560
    41  H    0.467578
    42  H    0.410420
    43  H    0.319600
    44  H    0.578871
    45  H    0.359556
    46  H    0.374377
    47  H    0.384369
    48  H    0.647264
 Sum of Mulliken charges =  -0.00000
 Mulliken charges with hydrogens summed into heavy atoms:
               1
     1  C    2.220537
     2  O   -1.213082
     3  C    1.099396
     4  F   -0.810530
     5  C    0.854014
     6  C    1.141709
     7  N   -1.754742
     9  C    0.891357
    10  C    0.068968
    11  C    0.103441
    12  C    0.337768
    13  C   -0.068921
    14  C    0.176137
    19  N   -0.746447
    23  C   -1.246810
    24  C   -1.742799
    25  C   -0.222995
    26  C    0.245364
    27  C    0.740680
    28  C    0.736861
    33  C    0.370545
    34  C   -1.060312
    35  C    0.291987
    36  C    0.244656
    37  C    0.130847
    38  C   -0.292490
    39  C   -0.495140
 Electronic spatial extent (au):  <R**2>=          11521.7464
 Charge=             -0.0000 electrons
 Dipole moment (field-independent basis, Debye):
    X=             -4.2690    Y=             -1.2122    Z=              3.3480  Tot=              5.5590
 Quadrupole moment (field-independent basis, Debye-Ang):
   XX=           -132.7448   YY=           -155.2327   ZZ=           -157.6702
   XY=             -7.8553   XZ=              6.0545   YZ=             15.0455
 Traceless Quadrupole moment (field-independent basis, Debye-Ang):
   XX=             15.8044   YY=             -6.6835   ZZ=             -9.1210
   XY=             -7.8553   XZ=              6.0545   YZ=             15.0455
 Octapole moment (field-independent basis, Debye-Ang**2):
  XXX=             33.2324  YYY=              4.2862  ZZZ=             17.0061  XYY=             25.0004
  XXY=              3.8845  XXZ=             64.9283  XZZ=            -49.7250  YZZ=             -8.4835
  YYZ=              9.3360  XYZ=            -10.8844
 Hexadecapole moment (field-independent basis, Debye-Ang**3):
 XXXX=         -10568.7284 YYYY=          -2631.4223 ZZZZ=          -1069.9551 XXXY=            -44.6871
 XXXZ=            277.7314 YYYX=            -82.5433 YYYZ=             76.7568 ZZZX=            -11.0026
 ZZZY=             65.4682 XXYY=          -2293.9511 XXZZ=          -2296.4150 YYZZ=           -609.4733
 XXYZ=            104.6916 YYXZ=             43.5759 ZZXY=            -38.1184
 N-N= 2.387685535013D+03 E-N=-7.508963079194D+03  KE= 1.167928045575D+03
 No NMR shielding tensors so no spin-rotation constants.
 Leave Link  601 at Tue May  6 16:46:59 2025, MaxMem= 16106127360 cpu:              13.0 elap:               1.1
 (Enter /cm/shared/apps/Gaussian/g16-C01/g16/l701.exe)
 ... and contract with generalized density number  0.
 Compute integral first derivatives.
 R6Disp: Adding Grimme-D2 dispersion energy 1st derivatives to the gradient.
 D1PCM: PCM CHGder 1st derivatives, ID1Alg=3 FixD1E=F DoIter=F DoCFld=F I1PDM=0.
 GePol: Maximum number of non-zero 1st derivatives   =     253
 Leave Link  701 at Tue May  6 16:47:05 2025, MaxMem= 16106127360 cpu:             175.1 elap:               5.4
 (Enter /cm/shared/apps/Gaussian/g16-C01/g16/l702.exe)
 L702 exits ... SP integral derivatives will be done elsewhere.
 Leave Link  702 at Tue May  6 16:47:05 2025, MaxMem= 16106127360 cpu:               0.9 elap:               0.1
 (Enter /cm/shared/apps/Gaussian/g16-C01/g16/l703.exe)
 Integral derivatives from FoFJK, PRISM(SPDF).
 Compute integral first derivatives, UseDBF=F ICtDFT=           0.
 Calling FoFJK, ICntrl=      2127 FMM=F ISym2X=0 I1Cent= 0 IOpClX= 0 NMat=1 NMatS=1 NMatT=0.
 FoFJK:  IHMeth= 1 ICntrl=    2127 DoSepK=T KAlg= 0 I1Cent=           0 FoldK=F
 IRaf=         1 NMat=       1 IRICut=       1 DoRegI=T DoRafI=F ISym2E= 0 IDoP0=0 IntGTp=1.
 FoFCou: FMM=F IPFlag=           0 FMFlag=      100000 FMFlg1=         800
         NFxFlg=           0 DoJE=F BraDBF=F KetDBF=F FulRan=T
         wScrn=  0.000000 ICntrl=      2527 IOpCl=  0 I1Cent=           0 NGrid=           0
         NMat0=    1 NMatS0=      1 NMatT0=    0 NMatD0=    1 NMtDS0=    0 NMtDT0=    0
 Symmetry not used in FoFCou.
 Leave Link  703 at Tue May  6 16:51:54 2025, MaxMem= 16106127360 cpu:           11468.2 elap:             288.6
 (Enter /cm/shared/apps/Gaussian/g16-C01/g16/l716.exe)
 Dipole        =-1.67956694D+00-4.76910067D-01 1.31718523D+00
 ***** Axes restored to original set *****
 -------------------------------------------------------------------
 Center     Atomic                   Forces (Hartrees/Bohr)
 Number     Number              X              Y              Z
 -------------------------------------------------------------------
      1        6           0.005345458    0.015698281    0.004133973
      2        8          -0.005779549   -0.014197074   -0.004238201
      3        6           0.000374190    0.002873899    0.000288347
      4        9           0.000103923   -0.003499490    0.001540776
      5        6           0.003198872    0.000389422    0.002998003
      6        6          -0.001786561   -0.001769244   -0.000351778
      7        7          -0.003278879    0.003230655   -0.006230734
      8        1          -0.000055952    0.001027134   -0.000820939
      9        6           0.003339209    0.000616229    0.001580337
     10        6          -0.000630358   -0.000324452    0.001249602
     11        6          -0.002788745    0.003919885   -0.003790654
     12        6          -0.000561212    0.002445215   -0.000169317
     13        6           0.003178455   -0.002856920   -0.001788683
     14        6          -0.000681319    0.001397778    0.001709062
     15        1           0.001477568   -0.001288534   -0.005014229
     16        1           0.005333835   -0.002759814   -0.000608614
     17        1          -0.002359232    0.001418414    0.005093639
     18        1           0.002851161   -0.001045600    0.005304951
     19        7           0.002799708    0.004777811   -0.000809642
     20        1          -0.002471425   -0.001160370   -0.000587118
     21        1          -0.002643651   -0.001041206    0.001915368
     22        1           0.003308509    0.000624023    0.001563493
     23        6          -0.002480207   -0.002076293   -0.001491000
     24        6          -0.002915449    0.000827920    0.004907612
     25        6          -0.000101525   -0.003293535   -0.001164106
     26        6           0.000271050   -0.003191695   -0.002354805
     27        6          -0.001490246   -0.000438581   -0.000052075
     28        6           0.000479135   -0.001288000   -0.000523980
     29        1           0.005415032   -0.001338246   -0.001361585
     30        1          -0.003081124    0.003734127   -0.003387079
     31        1          -0.004638410    0.002406416    0.001107858
     32        1           0.003584455   -0.002735750    0.004244093
     33        6           0.000899049   -0.000484369   -0.003162704
     34        6          -0.000948779   -0.003022648   -0.002005256
     35        6          -0.001207292    0.001187811   -0.001920040
     36        6           0.001051708    0.000082686    0.001673977
     37        6           0.001685581   -0.001749389    0.003130822
     38        6          -0.002935811   -0.000548924   -0.001265071
     39        6           0.002190660    0.001424850   -0.001769157
     40        1           0.004811250    0.001261285    0.001578023
     41        1          -0.004205299   -0.003425097    0.002257499
     42        1          -0.005233911   -0.001036692   -0.001449533
     43        1           0.003327868    0.003408159   -0.002837875
     44        1          -0.002069758    0.002647169   -0.004390959
     45        1          -0.002145586   -0.004613111    0.002317285
     46        1           0.002804283    0.001002751    0.004528306
     47        1          -0.003829929    0.002976414    0.001810217
     48        1           0.002489251   -0.000193300   -0.001388106
 -------------------------------------------------------------------
 Cartesian Forces:  Max     0.015698281 RMS     0.003203365
 Leave Link  716 at Tue May  6 16:51:54 2025, MaxMem= 16106127360 cpu:               0.7 elap:               0.1
 (Enter /cm/shared/apps/Gaussian/g16-C01/g16/l103.exe)

 GradGradGradGradGradGradGradGradGradGradGradGradGradGradGradGradGradGrad
 Berny optimization.
 FormGI is forming the generalized inverse of G from B-inverse, IUseBI=4.
 Internal  Forces:  Max     0.022196284 RMS     0.004288201
 Search for a local minimum.
 Step number   1 out of a maximum of  255
 All quantities printed in internal units (Hartrees-Bohrs-Radians)
 RMS Force = .42882D-02 SwitMx=.10000D-02 MixMth= 1
 Mixed Optimization -- RFO/linear search
 Second derivative matrix not updated -- first step.
 ITU=  0
     Eigenvalues ---    0.00692   0.00755   0.00784   0.00876   0.01225
     Eigenvalues ---    0.01499   0.01547   0.01575   0.01681   0.01709
     Eigenvalues ---    0.01806   0.01921   0.01955   0.01965   0.02029
     Eigenvalues ---    0.02076   0.02126   0.02217   0.02236   0.02256
     Eigenvalues ---    0.02257   0.02257   0.02264   0.02267   0.02276
     Eigenvalues ---    0.02277   0.02282   0.02286   0.02289   0.02290
     Eigenvalues ---    0.02293   0.02297   0.02300   0.02301   0.02302
     Eigenvalues ---    0.02307   0.02310   0.02323   0.02336   0.02508
     Eigenvalues ---    0.04286   0.05281   0.06604   0.07236   0.07406
     Eigenvalues ---    0.09614   0.13047   0.15996   0.15997   0.15998
     Eigenvalues ---    0.15999   0.15999   0.15999   0.16000   0.16000
     Eigenvalues ---    0.16000   0.16000   0.16000   0.16000   0.16000
     Eigenvalues ---    0.16000   0.16000   0.16000   0.16000   0.16000
     Eigenvalues ---    0.16000   0.21998   0.21999   0.22000   0.22000
     Eigenvalues ---    0.22000   0.22002   0.22486   0.22961   0.23466
     Eigenvalues ---    0.23999   0.24466   0.24953   0.24965   0.24976
     Eigenvalues ---    0.24982   0.24984   0.24995   0.24995   0.24997
     Eigenvalues ---    0.24998   0.25000   0.25000   0.31795   0.32288
     Eigenvalues ---    0.32519   0.33269   0.34558   0.34692   0.34802
     Eigenvalues ---    0.34979   0.35104   0.35806   0.35821   0.35945
     Eigenvalues ---    0.35949   0.35951   0.35959   0.35961   0.35983
     Eigenvalues ---    0.35984   0.35985   0.36042   0.36045   0.36131
     Eigenvalues ---    0.39460   0.42396   0.43185   0.43290   0.43336
     Eigenvalues ---    0.43381   0.43476   0.43522   0.45666   0.46100
     Eigenvalues ---    0.46334   0.46484   0.47396   0.47399   0.47586
     Eigenvalues ---    0.47625   0.47698   0.47957   0.48284   0.48291
     Eigenvalues ---    0.48332   0.48683   0.48711   0.48748   0.49088
     Eigenvalues ---    0.51297   0.54740   0.91983
 RFO step:  Lambda=-1.92635629D-02 EMin= 6.91625136D-03
 Linear search not attempted -- first point.
 Iteration  1 RMS(Cart)=  0.35046713 RMS(Int)=  0.01008849
 Iteration  2 RMS(Cart)=  0.07530064 RMS(Int)=  0.00063244
 Iteration  3 RMS(Cart)=  0.00159872 RMS(Int)=  0.00044029
 Iteration  4 RMS(Cart)=  0.00000146 RMS(Int)=  0.00044029
 Iteration  5 RMS(Cart)=  0.00000000 RMS(Int)=  0.00044029
 ITry= 1 IFail=0 DXMaxC= 1.69D+00 DCOld= 1.00D+10 DXMaxT= 3.00D-01 DXLimC= 3.00D+00 Rises=F
 Variable       Old X    -DE/DX   Delta X   Delta X   Delta X     New X
                                 (Linear)    (Quad)   (Total)
    R1        2.32032   0.01462   0.00000   0.01556   0.01556   2.33589
    R2        2.72294   0.00598   0.00000   0.01444   0.01444   2.73738
    R3        2.81882   0.00686   0.00000   0.01949   0.01949   2.83831
    R4        2.61587  -0.00366   0.00000  -0.00729  -0.00729   2.60858
    R5        2.58579   0.00633   0.00000   0.01189   0.01189   2.59768
    R6        2.83620   0.01075   0.00000   0.03143   0.03143   2.86763
    R7        2.55364   0.00503   0.00000   0.00888   0.00888   2.56252
    R8        2.06399  -0.00313   0.00000  -0.00858  -0.00858   2.05541
    R9        2.84521   0.00879   0.00000   0.02606   0.02606   2.87127
   R10        2.06178   0.00244   0.00000   0.00666   0.00666   2.06845
   R11        1.91210   0.00117   0.00000   0.00245   0.00245   1.91455
   R12        2.67314   0.00600   0.00000   0.01326   0.01326   2.68640
   R13        2.65273   0.00416   0.00000   0.00839   0.00838   2.66111
   R14        2.61854   0.00514   0.00000   0.00994   0.00994   2.62848
   R15        2.61704   0.00908   0.00000   0.01855   0.01855   2.63559
   R16        2.60862   0.00796   0.00000   0.01596   0.01596   2.62459
   R17        2.04011   0.00610   0.00000   0.01607   0.01607   2.05618
   R18        2.63230   0.00709   0.00000   0.01445   0.01445   2.64675
   R19        2.60797   0.00330   0.00000   0.00646   0.00646   2.61443
   R20        2.61369   0.00686   0.00000   0.01368   0.01368   2.62737
   R21        2.04108   0.00536   0.00000   0.01413   0.01413   2.05521
   R22        2.03877   0.00604   0.00000   0.01586   0.01586   2.05462
   R23        2.04162   0.00578   0.00000   0.01527   0.01527   2.05689
   R24        1.90718   0.00221   0.00000   0.00460   0.00460   1.91178
   R25        1.90457   0.00288   0.00000   0.00597   0.00597   1.91054
   R26        2.62332   0.00711   0.00000   0.01422   0.01427   2.63759
   R27        2.62555   0.00606   0.00000   0.01209   0.01214   2.63769
   R28        2.62348   0.00764   0.00000   0.01556   0.01550   2.63898
   R29        2.62613   0.00876   0.00000   0.01796   0.01791   2.64404
   R30        2.83204   0.00603   0.00000   0.01749   0.01749   2.84954
   R31        2.61027   0.00821   0.00000   0.01621   0.01621   2.62648
   R32        2.04107   0.00566   0.00000   0.01493   0.01493   2.05599
   R33        2.61396   0.00874   0.00000   0.01728   0.01728   2.63124
   R34        2.04386   0.00577   0.00000   0.01530   0.01530   2.05916
   R35        2.04363   0.00533   0.00000   0.01412   0.01412   2.05775
   R36        2.04167   0.00617   0.00000   0.01630   0.01630   2.05798
   R37        2.05997   0.00535   0.00000   0.01456   0.01456   2.07453
   R38        2.05709   0.00527   0.00000   0.01427   0.01427   2.07136
   R39        2.05507   0.00506   0.00000   0.01366   0.01366   2.06873
   R40        2.62798   0.00695   0.00000   0.01398   0.01398   2.64195
   R41        2.63014   0.00645   0.00000   0.01302   0.01302   2.64316
   R42        2.61803   0.00802   0.00000   0.01619   0.01620   2.63423
   R43        2.61693   0.00826   0.00000   0.01662   0.01662   2.63355
   R44        2.04158   0.00553   0.00000   0.01460   0.01460   2.05618
   R45        2.61372   0.00798   0.00000   0.01580   0.01580   2.62952
   R46        2.04016   0.00521   0.00000   0.01371   0.01371   2.05387
   R47        2.61097   0.00848   0.00000   0.01672   0.01673   2.62770
   R48        2.04105   0.00573   0.00000   0.01511   0.01511   2.05616
   R49        2.04143   0.00553   0.00000   0.01458   0.01458   2.05601
   R50        2.04145   0.00554   0.00000   0.01461   0.01461   2.05606
    A1        2.15026   0.00540   0.00000   0.02002   0.02002   2.17028
    A2        2.09572  -0.00908   0.00000  -0.03376  -0.03377   2.06195
    A3        2.03698   0.00368   0.00000   0.01363   0.01362   2.05060
    A4        2.02596  -0.00503   0.00000  -0.01873  -0.01874   2.00722
    A5        2.25387   0.01263   0.00000   0.04683   0.04683   2.30070
    A6        2.00212  -0.00760   0.00000  -0.02829  -0.02829   1.97383
    A7        2.13932  -0.00115   0.00000  -0.00337  -0.00425   2.13507
    A8        2.08840  -0.01849   0.00000  -0.06767  -0.06848   2.01992
    A9        2.05443   0.01977   0.00000   0.07435   0.07341   2.12784
   A10        1.88888  -0.00578   0.00000  -0.02973  -0.02875   1.86014
   A11        1.92502   0.02220   0.00000   0.10066   0.09991   2.02493
   A12        1.91738  -0.00748   0.00000  -0.02002  -0.02283   1.89456
   A13        1.92337  -0.00897   0.00000  -0.05090  -0.04995   1.87341
   A14        1.89335   0.00147   0.00000  -0.02106  -0.02174   1.87161
   A15        1.91540  -0.00188   0.00000   0.01818   0.01666   1.93206
   A16        2.04482  -0.00649   0.00000  -0.02692  -0.02772   2.01710
   A17        2.19835   0.01227   0.00000   0.05172   0.05092   2.24928
   A18        2.03952  -0.00570   0.00000  -0.02260  -0.02341   2.01611
   A19        2.07759  -0.00199   0.00000  -0.00681  -0.00692   2.07067
   A20        2.10537   0.00035   0.00000   0.00189   0.00178   2.10715
   A21        2.10005   0.00162   0.00000   0.00441   0.00425   2.10430
   A22        2.10164   0.00031   0.00000   0.00298   0.00294   2.10459
   A23        2.09433   0.00019   0.00000   0.00045   0.00045   2.09478
   A24        2.08721  -0.00050   0.00000  -0.00341  -0.00341   2.08380
   A25        2.06615  -0.00050   0.00000  -0.00288  -0.00291   2.06324
   A26        2.09777   0.00083   0.00000   0.00356   0.00357   2.10135
   A27        2.11816  -0.00033   0.00000  -0.00076  -0.00074   2.11742
   A28        2.10270   0.00082   0.00000   0.00294   0.00286   2.10556
   A29        2.07820  -0.00094   0.00000  -0.00439  -0.00442   2.07378
   A30        2.10226   0.00013   0.00000   0.00156   0.00153   2.10379
   A31        2.08636  -0.00199   0.00000  -0.00716  -0.00719   2.07917
   A32        2.10165   0.00127   0.00000   0.00513   0.00514   2.10679
   A33        2.09515   0.00071   0.00000   0.00200   0.00201   2.09716
   A34        2.10937  -0.00028   0.00000  -0.00061  -0.00064   2.10873
   A35        2.10011   0.00026   0.00000   0.00096   0.00097   2.10109
   A36        2.07365   0.00002   0.00000  -0.00039  -0.00038   2.07327
   A37        2.01268   0.00018   0.00000  -0.00343  -0.00352   2.00916
   A38        2.00716   0.00026   0.00000  -0.00298  -0.00307   2.00409
   A39        1.97769  -0.00150   0.00000  -0.01454  -0.01467   1.96303
   A40        2.12247  -0.00102   0.00000  -0.00317  -0.00373   2.11874
   A41        2.09181   0.00240   0.00000   0.00952   0.00894   2.10076
   A42        2.06885  -0.00136   0.00000  -0.00578  -0.00607   2.06278
   A43        2.06522  -0.00241   0.00000  -0.00871  -0.00875   2.05646
   A44        2.11555   0.00123   0.00000   0.00444   0.00446   2.12001
   A45        2.10233   0.00118   0.00000   0.00425   0.00427   2.10659
   A46        2.10554   0.00094   0.00000   0.00335   0.00347   2.10900
   A47        2.08998  -0.00096   0.00000  -0.00440  -0.00447   2.08551
   A48        2.08757   0.00001   0.00000   0.00099   0.00093   2.08850
   A49        2.10690   0.00092   0.00000   0.00300   0.00312   2.11003
   A50        2.08298   0.00025   0.00000   0.00247   0.00240   2.08537
   A51        2.09330  -0.00117   0.00000  -0.00544  -0.00551   2.08779
   A52        2.10826   0.00109   0.00000   0.00436   0.00438   2.11264
   A53        2.08762  -0.00047   0.00000  -0.00175  -0.00176   2.08586
   A54        2.08730  -0.00062   0.00000  -0.00262  -0.00263   2.08467
   A55        2.11117   0.00080   0.00000   0.00345   0.00346   2.11463
   A56        2.08438  -0.00009   0.00000   0.00000  -0.00000   2.08438
   A57        2.08760  -0.00071   0.00000  -0.00347  -0.00348   2.08413
   A58        1.92096   0.00196   0.00000   0.01170   0.01165   1.93261
   A59        1.93149   0.00116   0.00000   0.00609   0.00607   1.93756
   A60        1.93937   0.00081   0.00000   0.00412   0.00410   1.94347
   A61        1.88036  -0.00140   0.00000  -0.00701  -0.00705   1.87331
   A62        1.88792  -0.00128   0.00000  -0.00641  -0.00645   1.88147
   A63        1.90222  -0.00140   0.00000  -0.00928  -0.00928   1.89294
   A64        2.13499   0.00049   0.00000   0.00210   0.00210   2.13709
   A65        2.06115  -0.00063   0.00000  -0.00210  -0.00209   2.05906
   A66        2.08547   0.00014   0.00000  -0.00012  -0.00013   2.08533
   A67        2.09330  -0.00027   0.00000  -0.00046  -0.00046   2.09284
   A68        2.09526   0.00013   0.00000   0.00017   0.00017   2.09543
   A69        2.09460   0.00015   0.00000   0.00030   0.00030   2.09489
   A70        2.09367   0.00047   0.00000   0.00159   0.00157   2.09525
   A71        2.09833  -0.00010   0.00000  -0.00007  -0.00007   2.09826
   A72        2.09102  -0.00038   0.00000  -0.00164  -0.00164   2.08938
   A73        2.10003   0.00017   0.00000   0.00041   0.00040   2.10043
   A74        2.07382   0.00120   0.00000   0.00694   0.00694   2.08077
   A75        2.10932  -0.00137   0.00000  -0.00737  -0.00737   2.10196
   A76        2.09378  -0.00013   0.00000  -0.00016  -0.00016   2.09361
   A77        2.09619   0.00023   0.00000   0.00102   0.00102   2.09722
   A78        2.09320  -0.00010   0.00000  -0.00086  -0.00086   2.09234
   A79        2.09973  -0.00037   0.00000  -0.00124  -0.00125   2.09849
   A80        2.09445   0.00032   0.00000   0.00137   0.00137   2.09582
   A81        2.08901   0.00005   0.00000  -0.00013  -0.00013   2.08888
    D1       -3.02299   0.00098   0.00000   0.02641   0.02645  -2.99655
    D2        0.06187   0.00072   0.00000   0.02063   0.02067   0.08254
    D3        0.09544   0.00070   0.00000   0.02026   0.02022   0.11566
    D4       -3.10288   0.00044   0.00000   0.01449   0.01444  -3.08844
    D5       -2.33459   0.00052   0.00000   0.01712   0.01717  -2.31742
    D6        0.74630   0.00044   0.00000   0.01483   0.01487   0.76117
    D7        0.82939   0.00060   0.00000   0.02233   0.02229   0.85168
    D8       -2.37291   0.00052   0.00000   0.02004   0.02000  -2.35291
    D9        0.01687   0.00242   0.00000   0.05641   0.05458   0.07146
   D10       -3.07464  -0.00109   0.00000  -0.02541  -0.02358  -3.09823
   D11        3.10237   0.00222   0.00000   0.05092   0.04909  -3.13172
   D12        0.01086  -0.00128   0.00000  -0.03091  -0.02907  -0.01821
   D13       -0.07133   0.00372   0.00000   0.09907   0.09743   0.02609
   D14       -2.17660   0.00495   0.00000   0.11940   0.11826  -2.05833
   D15        1.99301  -0.00216   0.00000   0.04485   0.04393   2.03694
   D16        3.02111   0.00613   0.00000   0.17558   0.17639  -3.08569
   D17        0.91584   0.00737   0.00000   0.19590   0.19723   1.11307
   D18       -1.19774   0.00026   0.00000   0.12135   0.12290  -1.07484
   D19        0.09560   0.00011   0.00000   0.00412   0.00403   0.09963
   D20       -3.08100   0.00311   0.00000   0.08153   0.08133  -2.99967
   D21       -2.99833  -0.00270   0.00000  -0.07179  -0.07160  -3.06993
   D22        0.10826   0.00031   0.00000   0.00561   0.00570   0.11396
   D23       -2.22785  -0.00192   0.00000  -0.04964  -0.05109  -2.27894
   D24        0.90217   0.00013   0.00000   0.00830   0.00701   0.90918
   D25        1.97087  -0.00310   0.00000  -0.04416  -0.04381   1.92706
   D26       -1.18230  -0.00106   0.00000   0.01379   0.01430  -1.16801
   D27       -0.11308   0.00182   0.00000   0.00196   0.00283  -0.11026
   D28        3.01693   0.00386   0.00000   0.05991   0.06093   3.07785
   D29       -1.99650  -0.00442   0.00000  -0.12209  -0.12209  -2.11859
   D30        1.16501  -0.00328   0.00000  -0.09273  -0.09280   1.07221
   D31        1.11018  -0.00143   0.00000  -0.04497  -0.04490   1.06528
   D32       -2.01149  -0.00030   0.00000  -0.01561  -0.01561  -2.02710
   D33       -3.12717   0.00027   0.00000   0.00727   0.00727  -3.11990
   D34       -0.03530   0.00019   0.00000   0.00558   0.00557  -0.02973
   D35       -0.00543  -0.00088   0.00000  -0.02203  -0.02201  -0.02744
   D36        3.08644  -0.00096   0.00000  -0.02372  -0.02371   3.06274
   D37        3.13485   0.00007   0.00000   0.00097   0.00092   3.13577
   D38        0.00050  -0.00069   0.00000  -0.01727  -0.01729  -0.01679
   D39        0.01343   0.00126   0.00000   0.03084   0.03091   0.04434
   D40       -3.12092   0.00050   0.00000   0.01259   0.01270  -3.10822
   D41        0.00151  -0.00015   0.00000  -0.00372  -0.00371  -0.00219
   D42        3.13611  -0.00034   0.00000  -0.00852  -0.00850   3.12761
   D43        3.14111   0.00022   0.00000   0.00529   0.00529  -3.13679
   D44       -0.00748   0.00002   0.00000   0.00048   0.00050  -0.00699
   D45        0.00645   0.00050   0.00000   0.01215   0.01213   0.01858
   D46        3.13694   0.00031   0.00000   0.00785   0.00783  -3.13841
   D47       -3.13315   0.00014   0.00000   0.00318   0.00319  -3.12997
   D48       -0.00266  -0.00006   0.00000  -0.00112  -0.00111  -0.00377
   D49       -0.00444   0.00001   0.00000   0.00072   0.00070  -0.00374
   D50       -3.13510   0.00019   0.00000   0.00494   0.00493  -3.13017
   D51       -3.09571   0.00005   0.00000   0.00230   0.00229  -3.09342
   D52        0.05682   0.00024   0.00000   0.00653   0.00652   0.06334
   D53        0.50629   0.00092   0.00000   0.01448   0.01444   0.52074
   D54        2.85769  -0.00095   0.00000  -0.01568  -0.01563   2.84205
   D55       -2.68653   0.00084   0.00000   0.01268   0.01263  -2.67390
   D56       -0.33514  -0.00104   0.00000  -0.01748  -0.01744  -0.35258
   D57       -0.01142  -0.00073   0.00000  -0.01772  -0.01769  -0.02911
   D58        3.13715  -0.00053   0.00000  -0.01295  -0.01294   3.12420
   D59        3.12283   0.00004   0.00000   0.00075   0.00081   3.12363
   D60       -0.01179   0.00024   0.00000   0.00553   0.00556  -0.00624
   D61        3.10495   0.00166   0.00000   0.04436   0.04409  -3.13415
   D62       -0.02118   0.00183   0.00000   0.04887   0.04864   0.02746
   D63       -0.02521  -0.00038   0.00000  -0.01295  -0.01288  -0.03809
   D64        3.13185  -0.00022   0.00000  -0.00844  -0.00833   3.12352
   D65       -3.10546  -0.00161   0.00000  -0.04340  -0.04353   3.13420
   D66        0.04069  -0.00189   0.00000  -0.05067  -0.05078  -0.01009
   D67        0.02490   0.00037   0.00000   0.01280   0.01275   0.03766
   D68       -3.11213   0.00009   0.00000   0.00552   0.00550  -3.10663
   D69       -0.01923  -0.00006   0.00000  -0.00229  -0.00227  -0.02150
   D70        3.12499   0.00013   0.00000   0.00157   0.00155   3.12654
   D71        3.13704  -0.00004   0.00000  -0.00068  -0.00067   3.13637
   D72       -0.00193   0.00014   0.00000   0.00318   0.00315   0.00122
   D73        0.01893   0.00005   0.00000   0.00212   0.00213   0.02106
   D74       -3.13141  -0.00008   0.00000  -0.00047  -0.00050  -3.13192
   D75       -3.13722   0.00003   0.00000   0.00053   0.00055  -3.13667
   D76       -0.00438  -0.00010   0.00000  -0.00207  -0.00209  -0.00647
   D77        1.82221  -0.00001   0.00000  -0.00010  -0.00011   1.82210
   D78       -2.38452   0.00023   0.00000   0.00244   0.00246  -2.38206
   D79       -0.26865  -0.00022   0.00000  -0.00238  -0.00240  -0.27104
   D80       -1.30439   0.00004   0.00000   0.00165   0.00165  -1.30275
   D81        0.77206   0.00027   0.00000   0.00419   0.00421   0.77627
   D82        2.88793  -0.00017   0.00000  -0.00063  -0.00064   2.88729
   D83        0.00336   0.00017   0.00000   0.00561   0.00557   0.00893
   D84       -3.12947   0.00030   0.00000   0.00819   0.00819  -3.12128
   D85        3.12950  -0.00000   0.00000   0.00105   0.00097   3.13047
   D86       -0.00332   0.00013   0.00000   0.00363   0.00358   0.00026
   D87       -0.00269  -0.00015   0.00000  -0.00527  -0.00530  -0.00800
   D88        3.13628  -0.00034   0.00000  -0.00913  -0.00912   3.12716
   D89        3.13431   0.00014   0.00000   0.00207   0.00198   3.13629
   D90       -0.00990  -0.00005   0.00000  -0.00179  -0.00184  -0.01174
   D91        3.09821  -0.00054   0.00000  -0.01269  -0.01269   3.08552
   D92       -0.02450  -0.00023   0.00000  -0.00544  -0.00544  -0.02993
   D93        0.01814  -0.00043   0.00000  -0.01030  -0.01030   0.00784
   D94       -3.10457  -0.00012   0.00000  -0.00305  -0.00305  -3.10761
   D95       -3.11287   0.00019   0.00000   0.00515   0.00514  -3.10774
   D96        0.03300   0.00035   0.00000   0.00894   0.00895   0.04196
   D97       -0.03021   0.00013   0.00000   0.00300   0.00300  -0.02721
   D98        3.11567   0.00029   0.00000   0.00680   0.00681   3.12248
   D99        0.00371  -0.00014   0.00000  -0.00348  -0.00347   0.00024
   D100      -3.13128  -0.00014   0.00000  -0.00330  -0.00329  -3.13457
   D101       3.13740  -0.00009   0.00000  -0.00222  -0.00221   3.13519
   D102       0.00241  -0.00008   0.00000  -0.00203  -0.00203   0.00038
   D103      -0.01575  -0.00016   0.00000  -0.00384  -0.00384  -0.01959
   D104       3.12536  -0.00003   0.00000  -0.00064  -0.00064   3.12472
   D105       3.13374  -0.00021   0.00000  -0.00511  -0.00510   3.12865
   D106      -0.00833  -0.00008   0.00000  -0.00190  -0.00190  -0.01023
   D107       0.00471   0.00045   0.00000   0.01077   0.01077   0.01548
   D108      -3.13640   0.00032   0.00000   0.00758   0.00758  -3.12882
   D109       3.12749   0.00015   0.00000   0.00357   0.00357   3.13106
   D110      -0.01362   0.00002   0.00000   0.00038   0.00038  -0.01323
   D111       0.01933   0.00016   0.00000   0.00389   0.00389   0.02322
   D112      -3.12885   0.00016   0.00000   0.00371   0.00371  -3.12514
   D113      -3.12663  -0.00000   0.00000   0.00005   0.00006  -3.12657
   D114       0.00837  -0.00000   0.00000  -0.00013  -0.00012   0.00825
         Item               Value     Threshold  Converged?
 Maximum Force            0.022196     0.000450     NO 
 RMS     Force            0.004288     0.000300     NO 
 Maximum Displacement     1.692961     0.001800     NO 
 RMS     Displacement     0.419550     0.001200     NO 
 Predicted change in Energy=-1.184406D-02
 Lowest energy point so far.  Saving SCF results.
 GradGradGradGradGradGradGradGradGradGradGradGradGradGradGradGradGradGrad

 Leave Link  103 at Tue May  6 16:51:54 2025, MaxMem= 16106127360 cpu:               3.6 elap:               0.3
 (Enter /cm/shared/apps/Gaussian/g16-C01/g16/l202.exe)
                          Input orientation:                          
 ---------------------------------------------------------------------
 Center     Atomic      Atomic             Coordinates (Angstroms)
 Number     Number       Type             X           Y           Z
 ---------------------------------------------------------------------
      1          6           0       -0.827745   -0.143304   -2.915383
      2          8           0       -1.169653   -1.326674   -2.812062
      3          6           0       -0.035188    0.567203   -1.932857
      4          9           0        0.084749    1.924945   -2.151178
      5          6           0        0.576627    0.151311   -0.774267
      6          6           0        0.584159   -1.301779   -0.336963
      7          7           0        1.204693    1.118094   -0.060352
      8          1           0        1.084240    2.063513   -0.404041
      9          6           0        2.046771    0.982625    1.076943
     10          6           0        3.699859    0.772944    3.300196
     11          6           0        1.681202    1.636724    2.269226
     12          6           0        3.237660    0.268255    0.998536
     13          6           0        4.063178    0.142778    2.110215
     14          6           0        2.530830    1.518947    3.376446
     15          1           0        3.507154   -0.199639    0.054472
     16          1           0        4.984375   -0.430997    2.044534
     17          1           0        2.251929    2.011823    4.305977
     18          1           0        4.337413    0.688100    4.177839
     19          7           0        0.543585    2.422657    2.316081
     20          1           0       -0.199486    2.140292    1.690306
     21          1           0        0.207543    2.627970    3.247250
     22          1           0        0.063234   -1.861391   -1.110600
     23          6           0       -0.105366   -1.604267    0.982756
     24          6           0       -1.421481   -2.177892    3.420742
     25          6           0        0.520413   -2.363398    1.972829
     26          6           0       -1.412367   -1.171034    1.211522
     27          6           0       -2.057889   -1.449632    2.413369
     28          6           0       -0.124577   -2.640515    3.172390
     29          1           0        1.532947   -2.726466    1.809533
     30          1           0       -1.932652   -0.605052    0.439303
     31          1           0       -3.072869   -1.088561    2.572032
     32          1           0        0.392631   -3.218976    3.936507
     33          6           0       -2.109111   -2.479318    4.728449
     34          6           0       -1.291592    0.625549   -4.119383
     35          6           0       -2.230030    1.923618   -6.407869
     36          6           0       -0.427898    1.416966   -4.882446
     37          6           0       -2.622690    0.474489   -4.521535
     38          6           0       -3.093649    1.131567   -5.652898
     39          6           0       -0.895906    2.054972   -6.027057
     40          1           0        0.616481    1.517176   -4.598717
     41          1           0       -3.286526   -0.156848   -3.934472
     42          1           0       -4.134382    1.020911   -5.950158
     43          1           0       -0.215656    2.659789   -6.623083
     44          1           0       -2.595303    2.433755   -7.296837
     45          1           0       -2.437821   -3.526195    4.762383
     46          1           0       -1.430352   -2.322578    5.574728
     47          1           0       -2.991326   -1.846789    4.869973
     48          1           0        1.619842   -1.655672   -0.322377
 ---------------------------------------------------------------------
                    Distance matrix (angstroms):
                    1          2          3          4          5
     1  C    0.000000
     2  O    1.236098   0.000000
     3  C    1.448560   2.376296   0.000000
     4  F    2.386275   3.547297   1.380402   0.000000
     5  C    2.577486   3.063745   1.374632   2.298609   0.000000
     6  C    3.159712   3.033576   2.534475   3.735309   1.517485
     7  N    3.724665   4.380218   2.312371   2.505361   1.356028
     8  H    3.851307   4.729901   2.414403   2.017591   2.012773
     9  C    5.046704   5.550009   3.683208   3.893361   2.505871
    10  C    7.744167   8.091986   6.432554   6.641807   5.171292
    11  C    6.028555   6.536710   4.663407   4.708683   3.562217
    12  C    5.658238   6.040601   4.403858   4.754594   3.199626
    13  C    7.018519   7.332845   5.772623   6.096186   4.525081
    14  C    7.323266   7.751694   5.973187   6.058282   4.787250
    15  H    5.254956   5.599977   4.133487   4.592560   3.065611
    16  H    7.646194   7.890552   6.481671   6.867372   5.264311
    17  H    8.141069   8.574337   6.800065   6.811686   5.663659
    18  H    8.813846   9.123913   7.514976   7.724726   6.241395
    19  N    5.986060   6.579553   4.672383   4.518257   3.835409
    20  H    5.178985   5.764754   3.953341   3.857999   3.260754
    21  H    6.835921   7.365536   5.580249   5.445396   4.737368
    22  H    2.646301   2.168157   2.565904   3.926780   2.104200
    23  C    4.225131   3.951001   3.636071   4.723666   2.575714
    24  C    6.681208   6.295700   6.174008   7.081545   5.197665
    25  C    5.535428   5.179411   4.914418   5.965494   3.724710
    26  C    4.292943   4.033902   3.847754   4.809802   3.106131
    27  C    5.622752   5.301812   5.200829   6.067433   4.434491
    28  C    6.617514   6.215467   6.030008   7.016239   4.884883
    29  H    5.879662   5.533769   5.226164   6.278545   3.983990
    30  H    3.562015   3.416764   3.256025   4.145043   2.888134
    31  H    6.003816   5.715540   5.680060   6.431211   5.104294
    32  H    7.609038   7.180858   6.997686   7.975877   5.795178
    33  C    8.094877   7.685732   7.612848   8.458122   6.664330
    34  C    1.501968   2.352686   2.522469   2.730673   3.860692
    35  C    4.293720   4.961716   5.165552   4.845372   6.538797
    36  C    2.542373   3.516283   3.094575   2.825009   4.414531
    37  C    2.486608   2.877117   3.661286   3.879773   4.937822
    38  C    3.775395   4.220789   4.848855   4.795176   6.183273
    39  C    3.810457   4.674041   4.440357   4.000129   5.777896
    40  H    2.770668   3.803931   2.904123   2.537610   4.061230
    41  H    2.661641   2.666356   3.886118   4.345054   5.000581
    42  H    4.636713   4.914104   5.757426   5.748965   7.052634
    43  H    4.688180   5.596953   5.139037   4.541825   6.413175
    44  H    5.381694   6.023828   6.229806   5.824034   7.603591
    45  H    8.543090   7.988639   8.206997   9.158363   7.298318
    46  H    8.786031   8.449735   8.164628   8.945758   7.103367
    47  H    8.258009   7.912185   7.800296   8.543113   6.969946
    48  H    3.873192   3.753405   3.205300   4.303701   2.134875
                    6          7          8          9         10
     6  C    0.000000
     7  N    2.513436   0.000000
     8  H    3.402906   1.013137   0.000000
     9  C    3.058899   1.421579   2.070772   0.000000
    10  C    5.219290   4.199793   4.714700   2.778402   0.000000
    11  C    4.078054   2.433715   2.772159   1.408199   2.425694
    12  C    3.360005   2.444673   3.134867   1.390930   2.401245
    13  C    4.492105   3.719347   4.345662   2.416380   1.394692
    14  C    5.053260   3.705524   4.084269   2.410326   1.388871
    15  H    3.148307   2.655359   3.347029   2.139138   3.393785
    16  H    5.078552   4.595239   5.237285   3.400599   2.162439
    17  H    5.942921   4.578241   4.852880   3.395291   2.154743
    18  H    6.199192   5.287825   5.785198   3.866438   1.088086
    19  N    4.572933   2.790409   2.796490   2.422546   3.694875
    20  H    4.070844   2.466052   2.457668   2.600400   4.434668
    21  H    5.332105   3.770181   3.797253   3.286359   3.954769
    22  H    1.087677   3.359059   4.116619   4.099779   6.294432
    23  C    1.519409   3.196183   4.097680   3.366389   5.049891
    24  C    4.348622   5.466108   6.236755   5.245096   5.911860
    25  C    2.542880   4.089359   5.056180   3.785268   4.659123
    26  C    2.530023   3.702266   4.393789   4.077008   5.854610
    27  C    3.816622   4.832903   5.491171   4.954810   6.235220
    28  C    3.822314   5.132711   6.031581   4.715166   5.127801
    29  H    2.745429   4.287758   5.295767   3.815502   4.377608
    30  H    2.724400   3.614115   4.115107   4.331641   6.465970
    31  H    4.677774   5.486011   6.006175   5.721523   7.061535
    32  H    4.687737   5.953529   6.871926   5.344786   5.222842
    33  C    5.856510   6.845093   7.561565   6.526095   6.808910
    34  C    4.641092   4.790592   4.638544   6.186596   8.943515
    35  C    7.428240   7.262036   6.859294   8.671731  11.433904
    36  C    5.392332   5.099732   4.770817   6.467376   9.187424
    37  C    5.563241   5.913141   5.763687   7.307874  10.061967
    38  C    6.906997   7.053545   6.773019   8.469762  11.244477
    39  C    6.770195   6.394671   5.961490   7.763768  10.476751
    40  H    5.109804   4.593693   4.255889   5.877465   8.511987
    41  H    5.406953   6.066740   6.041320   7.406534  10.100224
    42  H    7.692040   7.950156   7.686381   9.358860  12.124598
    43  H    7.473221   6.889387   6.381360   8.198893  10.833416
    44  H    8.514871   8.278746   7.822196   9.683740  12.437221
    45  H    6.331171   7.622080   8.386995   7.350068   7.634901
    46  H    6.328379   7.108855   7.829856   6.576080   6.408964
    47  H    6.339820   7.120760   7.727608   6.911953   7.355213
    48  H    1.094575   2.816875   3.758441   3.016782   4.831944
                   11         12         13         14         15
    11  C    0.000000
    12  C    2.431033   0.000000
    13  C    2.816198   1.390344   0.000000
    14  C    1.400599   2.778182   2.417700   0.000000
    15  H    3.407560   1.087570   2.156963   3.865522   0.000000
    16  H    3.903448   2.152691   1.087261   3.405313   2.489187
    17  H    2.148205   3.866634   3.405190   1.088458   4.953932
    18  H    3.405606   3.390235   2.155841   2.143893   4.298786
    19  N    1.383495   3.692616   4.198543   2.426976   4.557856
    20  H    2.031186   3.974549   4.726171   3.268603   4.678719
    21  H    2.027504   4.450458   4.725987   2.577652   5.392275
    22  H    5.126192   4.365870   5.512703   6.135903   3.997424
    23  C    3.918016   3.831763   4.658336   4.736428   3.985599
    24  C    5.050141   5.792953   6.097907   5.411963   6.287822
    25  C    4.175675   3.906184   4.341772   4.591789   4.157231
    26  C    4.309572   4.872336   5.702222   5.241345   5.146267
    27  C    4.850481   5.744190   6.332072   5.549444   6.172243
    28  C    4.729832   4.948860   5.139282   4.939023   5.372965
    29  H    4.389843   3.540072   3.837322   4.634061   3.655487
    30  H    4.629700   5.273285   6.269065   5.749858   5.468450
    31  H    5.488175   6.643765   7.256214   6.232787   7.101056
    32  H    5.293210   5.374629   5.301854   5.228144   5.821241
    33  C    6.111960   7.074558   7.199146   6.272408   7.654113
    34  C    7.118588   6.843601   8.228884   8.461473   6.413265
    35  C    9.522186   9.353647  10.739350  10.888636   8.898616
    36  C    7.459424   7.024372   8.407772   8.773470   6.516994
    37  C    8.123343   8.053410   9.422896   9.488297   7.679146
    38  C    9.263608   9.223468  10.604896  10.644900   8.827049
    39  C    8.697398   8.344920   9.719270  10.022760   7.839337
    40  H    6.951011   6.305524   7.666712   8.201705   5.740698
    41  H    8.147459   8.190256   9.520829   9.492074   7.878300
    42  H   10.087542  10.158634  11.529993  11.474260   9.794815
    43  H    9.149748   8.702523  10.045609  10.432415   8.162438
    44  H   10.508725  10.369477  11.750599  11.875735   9.910423
    45  H    7.059598   7.795863   7.922017   7.215385   8.280890
    46  H    6.023635   7.031662   6.946920   5.939758   7.704483
    47  H    6.382105   7.632935   7.832028   6.637245   8.254235
    48  H    4.190471   2.839655   3.888678   4.958771   2.413296
                   16         17         18         19         20
    16  H    0.000000
    17  H    4.306710   0.000000
    18  H    2.494379   2.473440   0.000000
    19  N    5.285612   2.654602   4.568147   0.000000
    20  H    5.797363   3.587155   5.374024   1.011672   0.000000
    21  H    5.798442   2.383287   4.656707   1.011016   1.681540
    22  H    6.018183   7.009385   7.261962   5.506900   4.891580
    23  C    5.330047   5.447637   5.933109   4.291272   3.811982
    24  C    6.780898   5.641923   6.477033   5.123165   4.809823
    25  C    4.864799   5.252075   5.361269   4.798405   4.569606
    26  C    6.493063   5.756152   6.731670   4.237973   3.558819
    27  C    7.125106   5.842788   6.970160   4.666021   4.106584
    28  C    5.679385   5.345750   5.656850   5.178360   5.005827
    29  H    4.151717   5.403753   5.013298   5.267722   5.167289
    30  H    7.102980   6.269763   7.413677   4.338326   3.479337
    31  H    8.101224   6.400970   7.787645   5.047069   4.411266
    32  H    5.695305   5.563700   5.557409   5.871678   5.841043
    33  C    7.855989   6.274353   7.203706   6.073359   5.849597
    34  C    8.859906   9.244728  10.026640   6.929117   6.102428
    35  C   11.359357  11.613882  12.518588   9.167840   8.351676
    36  C    8.982801   9.589705  10.262953   7.333074   6.616376
    37  C   10.089629  10.200504  11.143059   7.782907   6.872684
    38  C   11.267056  11.337075  12.331291   8.854435   7.957157
    39  C   10.291178  10.801960  11.549713   8.474390   7.749191
    40  H    8.185760   9.067136   9.568733   6.974213   6.372275
    41  H   10.209382  10.162806  11.164586   7.771294   6.815042
    42  H   12.213717  12.122508  13.208270   9.600988   8.666782
    43  H   10.569809  11.222887  11.886039   8.974482   8.329620
    44  H   12.366064  12.581692  13.519543  10.112414   9.305632
    45  H    8.488577   7.271293   8.000360   7.089571   6.823260
    46  H    7.562345   5.827173   6.654516   6.085430   6.043258
    47  H    8.579008   6.534424   7.785571   6.102961   5.813904
    48  H    4.292106   5.939000   5.755902   4.975195   4.665854
                   21         22         23         24         25
    21  H    0.000000
    22  H    6.258277   0.000000
    23  C    4.810163   2.115816   0.000000
    24  C    5.077413   4.778871   2.829307   0.000000
    25  C    5.160988   3.157302   1.395752   2.429365   0.000000
    26  C    4.604424   2.836590   1.395806   2.427859   2.395194
    27  C    4.738604   4.133650   2.425471   1.396488   2.770683
    28  C    5.279473   4.357328   2.422535   1.399164   1.389875
    29  H    5.700325   3.381654   2.151037   3.409629   1.087984
    30  H    4.787215   2.822082   2.152381   3.409413   3.385411
    31  H    5.002961   4.898386   3.405558   2.152681   3.859524
    32  H    5.890341   5.236871   3.402929   2.154268   2.145780
    33  C    5.800451   6.260624   4.337156   1.507910   3.810679
    34  C    7.779741   4.131973   5.693070   8.045473   7.023690
    35  C    9.982945   6.902639   8.460586  10.680718   9.807117
    36  C    8.243923   5.021520   6.605488   9.102370   7.885762
    37  C    8.544104   4.930010   6.399638   8.459184   7.753029
    38  C    9.609876   6.289371   7.774737   9.802021   9.133890
    39  C    9.357280   6.358412   7.946853  10.366015   9.248034
    40  H    7.934752   4.887511   6.435629   9.061928   7.632385
    41  H    8.458183   4.701129   6.032739   7.852528   7.365993
    42  H   10.296954   7.024882   8.437407  10.266740   9.792568
    43  H    9.879452   7.134867   8.720271  11.213188   9.983182
    44  H   10.911985   7.986590   9.542383  11.726536  10.892523
    45  H    6.867847   6.596876   4.839394   2.156587   4.229049
    46  H    5.710322   6.865646   4.832987   2.158858   4.096441
    47  H    5.734933   6.715490   4.847477   2.162016   4.581772
    48  H    5.752079   1.756885   2.163876   4.851113   2.641513
                   26         27         28         29         30
    26  C    0.000000
    27  C    1.392390   0.000000
    28  C    2.768173   2.394162   0.000000
    29  H    3.384059   3.858630   2.147592   0.000000
    30  H    1.089658   2.150798   3.857721   4.288158   0.000000
    31  H    2.148268   1.088913   3.385472   4.947492   2.466254
    32  H    3.857152   3.384609   1.089034   2.463109   4.946713
    33  C    3.816521   2.534260   2.526991   4.673943   4.684099
    34  C    5.626798   6.897132   8.074594   7.373336   4.765182
    35  C    8.264416   9.445776  10.818762  10.164103   7.305230
    36  C    6.693532   8.006445   9.024164   8.111444   5.888451
    37  C    6.086097   7.219011   8.668351   8.221791   5.123619
    38  C    7.432964   8.532295  10.046378   9.590500   6.440394
    39  C    7.941718   9.212667  10.357238   9.495979   7.068549
    40  H    6.715771   8.069916   8.844528   7.740419   6.031880
    41  H    5.569768   6.593628   8.165416   7.926150   4.600410
    42  H    7.968918   8.964596  10.616283  10.313790   6.951013
    43  H    8.802748  10.096466  11.137900  10.157676   7.967720
    44  H    9.315901  10.471752  11.893587  11.251502   8.337944
    45  H    4.382574   3.158217   2.943401   5.012573   5.241878
    46  H    4.512642   3.339166   2.752700   4.808426   5.438270
    47  H    4.041537   2.657808   3.424915   5.532556   4.721603
    48  H    3.432494   4.588297   4.028190   2.387298   3.782086
                   31         32         33         34         35
    31  H    0.000000
    32  H    4.290705   0.000000
    33  C    2.741016   2.726349   0.000000
    34  C    7.133453   9.083741   9.412368   0.000000
    35  C    9.509060  11.846128  11.975728   2.793353   0.000000
    36  C    8.297155   9.996957  10.506037   1.398060   2.414808
    37  C    7.277670   9.709393   9.723731   1.398702   2.410895
    38  C    8.519324  11.092253  11.035406   2.419738   1.393974
    39  C    9.410914  11.346694  11.735100   2.416410   1.393614
    40  H    8.474716   9.763775  10.506991   2.159977   3.397183
    41  H    6.576347   9.212228   9.045794   2.150837   3.400326
    42  H    8.843326  11.671188  11.418668   3.404336   2.156602
    43  H   10.332663  12.101026  12.603685   3.400630   2.155451
    44  H   10.489487  12.925522  12.999314   3.881428   1.088084
    45  H    3.338111   2.964441   1.097794   9.870998  12.430534
    46  H    3.638247   2.609706   1.096116  10.133434  12.737829
    47  H    2.421176   3.769008   1.094726   9.476818  11.915758
    48  H    5.542631   4.699794   6.332009   5.300724   8.041521
                   36         37         38         39         40
    36  C    0.000000
    37  C    2.415706   0.000000
    38  C    2.789495   1.390517   0.000000
    39  C    1.391481   2.783219   2.413037   0.000000
    40  H    1.086863   3.403731   3.876217   2.148649   0.000000
    41  H    3.398132   1.088075   2.156433   3.871192   4.298493
    42  H    3.877486   2.150524   1.087995   3.400430   4.964209
    43  H    2.149296   3.871157   3.399936   1.088022   2.469023
    44  H    3.400116   3.397319   2.155591   2.154940   4.293661
    45  H   11.022584  10.110924  11.428165  12.244956  11.063207
    46  H   11.150856  10.544182  11.864117  12.411688  11.064909
    47  H   10.598724   9.681149  10.936723  11.762644  10.676546
    48  H    5.867587   6.337949   7.642000   7.255429   5.418559
                   41         42         43         44         45
    41  H    0.000000
    42  H    2.483740   0.000000
    43  H    4.959064   4.300600   0.000000
    44  H    4.300524   2.485645   2.483497   0.000000
    45  H    9.365260  11.760656  13.146606  13.452531   0.000000
    46  H    9.927772  12.300963  13.232009  13.771600   1.767369
    47  H    8.970023  11.251912  12.653218  12.903920   1.771538
    48  H    6.274246   8.482165   7.854372   9.117782   6.768920
                   46         47         48
    46  H    0.000000
    47  H    1.777552   0.000000
    48  H    6.672653   6.946935   0.000000
 Stoichiometry    C23H21FN2O
 Framework group  C1[X(C23H21FN2O)]
 Deg. of freedom   138
 Full point group                 C1      NOp   1
 RotChk:  IX=0 Diff= 1.52D-01
 Largest Abelian subgroup         C1      NOp   1
 Largest concise Abelian subgroup C1      NOp   1
                         Standard orientation:                         
 ---------------------------------------------------------------------
 Center     Atomic      Atomic             Coordinates (Angstroms)
 Number     Number       Type             X           Y           Z
 ---------------------------------------------------------------------
      1          6           0        2.642456    0.519197   -0.625383
      2          8           0        2.398871    1.510334   -1.322702
      3          6           0        1.642386   -0.422723   -0.166069
      4          9           0        2.094364   -1.355286    0.745826
      5          6           0        0.295740   -0.527129   -0.421526
      6          6           0       -0.417703    0.386338   -1.400984
      7          7           0       -0.352192   -1.522559    0.232780
      8          1           0        0.200898   -2.031985    0.911767
      9          6           0       -1.687574   -1.979820    0.063800
     10          6           0       -4.288586   -2.912209   -0.227592
     11          6           0       -2.557822   -1.945716    1.170385
     12          6           0       -2.110283   -2.505565   -1.152587
     13          6           0       -3.414841   -2.958590   -1.313679
     14          6           0       -3.863638   -2.422976    1.000834
     15          1           0       -1.404961   -2.546678   -1.979411
     16          1           0       -3.741542   -3.353169   -2.272694
     17          1           0       -4.547442   -2.391010    1.847079
     18          1           0       -5.311409   -3.267131   -0.336192
     19          7           0       -2.106257   -1.508636    2.402906
     20          1           0       -1.364404   -0.821601    2.369482
     21          1           0       -2.834900   -1.259064    3.057846
     22          1           0        0.339667    1.046316   -1.817950
     23          6           0       -1.511997    1.264358   -0.817711
     24          6           0       -3.524302    2.928800    0.270976
     25          6           0       -2.776947    1.335129   -1.403387
     26          6           0       -1.254456    2.067552    0.294416
     27          6           0       -2.246539    2.882965    0.832582
     28          6           0       -3.766744    2.148973   -0.865136
     29          1           0       -2.995190    0.730903   -2.281447
     30          1           0       -0.263905    2.053517    0.748252
     31          1           0       -2.023675    3.489799    1.708833
     32          1           0       -4.751434    2.171996   -1.329732
     33          6           0       -4.607711    3.803315    0.849976
     34          6           0        4.061982    0.289850   -0.191502
     35          6           0        6.742617   -0.003300    0.537247
     36          6           0        4.687769   -0.955560   -0.300665
     37          6           0        4.793753    1.390053    0.267227
     38          6           0        6.124230    1.241509    0.643130
     39          6           0        6.025779   -1.096537    0.054406
     40          1           0        4.139493   -1.811438   -0.685551
     41          1           0        4.307431    2.361138    0.333493
     42          1           0        6.681899    2.099207    1.013388
     43          1           0        6.510157   -2.065787   -0.044200
     44          1           0        7.785360   -0.120123    0.825287
     45          1           0       -4.761901    4.694398    0.227602
     46          1           0       -5.562886    3.267559    0.895545
     47          1           0       -4.350926    4.140447    1.859345
     48          1           0       -0.806852   -0.221493   -2.223904
 ---------------------------------------------------------------------
 Rotational constants (GHZ):           0.3052841           0.1071410           0.0888050
 Leave Link  202 at Tue May  6 16:51:54 2025, MaxMem= 16106127360 cpu:               0.1 elap:               0.0
 (Enter /cm/shared/apps/Gaussian/g16-C01/g16/l301.exe)
 Basis read from rwf:  (5D, 7F)
 No pseudopotential information found on rwf file.
 There are   864 symmetry adapted cartesian basis functions of A   symmetry.
 There are   810 symmetry adapted basis functions of A   symmetry.
   810 basis functions,  1203 primitive gaussians,   864 cartesian basis functions
    95 alpha electrons       95 beta electrons
       nuclear repulsion energy      2316.9249049489 Hartrees.
 IExCor= 4639 DFT=T Ex+Corr=wB97XD ExCW=0 ScaHFX=  1.000000
 ScaDFX=  1.000000  1.000000  1.000000  1.000000 ScalE2=  1.000000  1.000000
 IRadAn=      5 IRanWt=     -1 IRanGd=            0 ICorTp=0 IEmpDi=121
 HFx  wShort=  0.000000 wLong=  0.200000 cFull=  0.222036 cShort=  0.000000 cLong=  0.777964
 DFx  wShort=  0.000000 wLong=  0.200000 cFull=  0.000000 cShort=  0.000000 cLong=  1.000000
 NAtoms=   48 NActive=   48 NUniq=   48 SFac= 1.00D+00 NAtFMM=   60 NAOKFM=F Big=F
 Integral buffers will be    131072 words long.
 Raffenetti 2 integral format.
 Two-electron integral symmetry is turned on.
 R6Disp:  Grimme-D2 Dispersion energy=       -0.0367825795 Hartrees.
 Nuclear repulsion after empirical dispersion term =     2316.8881223695 Hartrees.
 No density basis found on file    724.
 ------------------------------------------------------------------------------
 Polarizable Continuum Model (PCM)
 =================================
 Model                : PCM.
 Atomic radii         : SMD-Coulomb.
 Polarization charges : Total charges.
 Charge compensation  : None.
 Solution method      : On-the-fly selection.
 Cavity type          : VdW (van der Waals Surface) (Alpha=1.000).
 Cavity algorithm     : GePol (No added spheres)
                        Default sphere list used, NSphG=   48.
                        Lebedev-Laikov grids with approx.  5.0 points / Ang**2.
                        Smoothing algorithm: York/Karplus (Gamma=1.0000).
                        Polarization charges: spherical gaussians, with
                                              point-specific exponents (IZeta= 3).
                        Self-potential: point-specific (ISelfS= 7).
                        Self-field    : sphere-specific E.n sum rule (ISelfD= 2).
 1st derivatives      : Analytical E(r).r(x)/FMM algorithm (CHGder, D1EAlg=3).
                        Cavity 1st derivative terms included.
 Solvent              : Ethanol, Eps=  24.852000 Eps(inf)=   1.852593
 ------------------------------------------------------------------------------
 GePol: Number of generator spheres                  =      48
 GePol: Total number of spheres                      =      48
 GePol: Number of exposed spheres                    =      48 (100.00%)
 GePol: Number of points                             =    3628
 GePol: Average weight of points                     =       0.11
 GePol: Minimum weight of points                     =   0.41D-11
 GePol: Maximum weight of points                     =    0.21501
 GePol: Number of points with low weight             =     219
 GePol: Fraction of low-weight points (<1% of avg)   =       6.04%
 GePol: Cavity surface area                          =    402.545 Ang**2
 GePol: Cavity volume                                =    377.417 Ang**3
 ------------------------------------------------------------------------------
 Atomic radii for non-electrostatic terms: SMD-CDS.
 ------------------------------------------------------------------------------
 PCM non-electrostatic energy =        -0.0018976556 Hartrees.
 Nuclear repulsion after PCM non-electrostatic terms =     2316.8862247139 Hartrees.
 Leave Link  301 at Tue May  6 16:51:54 2025, MaxMem= 16106127360 cpu:               0.4 elap:               0.1
 (Enter /cm/shared/apps/Gaussian/g16-C01/g16/l302.exe)
 NPDir=0 NMtPBC=     1 NCelOv=     1 NCel=       1 NClECP=     1 NCelD=      1
         NCelK=      1 NCelE2=     1 NClLst=     1 CellRange=     0.0.
 One-electron integrals computed using PRISM.
 One-electron integral symmetry used in STVInt
 NBasis=   810 RedAO= T EigKep=  1.38D-06  NBF=   810
 NBsUse=   804 1.00D-06 EigRej=  9.66D-07 NBFU=   804
 Precomputing XC quadrature grid using
 IXCGrd= 4 IRadAn=           5 IRanWt=          -1 IRanGd=           0 AccXCQ= 0.00D+00.
 Generated NRdTot=       0 NPtTot=           0 NUsed=           0 NTot=          32
 NSgBfM=   853   853   853   853   853 MxSgAt=    48 MxSgA2=    48.
 Leave Link  302 at Tue May  6 16:51:57 2025, MaxMem= 16106127360 cpu:              29.8 elap:               2.6
 (Enter /cm/shared/apps/Gaussian/g16-C01/g16/l303.exe)
 DipDrv:  MaxL=1.
 Leave Link  303 at Tue May  6 16:51:57 2025, MaxMem= 16106127360 cpu:               1.1 elap:               0.2
 (Enter /cm/shared/apps/Gaussian/g16-C01/g16/l401.exe)
 Initial guess from the checkpoint file:  "7_global_opt.chk"
 B after Tr=    -0.000000    0.000000   -0.000000
         Rot=    0.998455   -0.055428   -0.003733   -0.000826 Ang=  -6.37 deg.
 Guess basis will be translated and rotated to current coordinates.
 JPrj=2 DoOrth=T DoCkMO=T.
 Generating alternative initial guess.
 ExpMin= 2.65D-02 ExpMax= 2.93D+03 ExpMxC= 4.41D+02 IAcc=3 IRadAn=         5 AccDes= 0.00D+00
 Harris functional with IExCor= 4639 and IRadAn=       5 diagonalized for initial guess.
 HarFok:  IExCor= 4639 AccDes= 0.00D+00 IRadAn=         5 IDoV= 1 UseB2=F ITyADJ=14
 ICtDFT=  3500011 ScaDFX=  1.000000  1.000000  1.000000  1.000000
 FoFCou: FMM=F IPFlag=           0 FMFlag=      100000 FMFlg1=           0
         NFxFlg=           0 DoJE=T BraDBF=F KetDBF=T FulRan=T
         wScrn=  0.000000 ICntrl=       500 IOpCl=  0 I1Cent=   200000004 NGrid=           0
         NMat0=    1 NMatS0=      1 NMatT0=    0 NMatD0=    1 NMtDS0=    0 NMtDT0=    0
 Petite list used in FoFCou.
 Harris En= -1122.32049531106    
 Leave Link  401 at Tue May  6 16:52:07 2025, MaxMem= 16106127360 cpu:             280.4 elap:              10.4
 (Enter /cm/shared/apps/Gaussian/g16-C01/g16/l502.exe)
 Integral symmetry usage will be decided dynamically.
 Closed shell SCF:
 Using DIIS extrapolation, IDIIS=  1040.
 NGot= 16106127360 LenX= 16104590708 LenY= 16103843348
 Requested convergence on RMS density matrix=1.00D-08 within 128 cycles.
 Requested convergence on MAX density matrix=1.00D-06.
 Requested convergence on             energy=1.00D-06.
 No special actions if energy rises.
 Fock matrices will be formed incrementally for  20 cycles.

 Cycle   1  Pass 1  IDiag  1:
 FoFJK:  IHMeth= 1 ICntrl=       0 DoSepK=T KAlg= 0 I1Cent=           0 FoldK=F
 IRaf=         1 NMat=       1 IRICut=       1 DoRegI=T DoRafI=F ISym2E= 0 IDoP0=0 IntGTp=1.
 FoFCou: FMM=F IPFlag=           0 FMFlag=      100000 FMFlg1=           0
         NFxFlg=           0 DoJE=T BraDBF=F KetDBF=F FulRan=T
         wScrn=  0.000000 ICntrl=       500 IOpCl=  0 I1Cent=           0 NGrid=           0
         NMat0=    1 NMatS0=      1 NMatT0=    0 NMatD0=    1 NMtDS0=    0 NMtDT0=    0
 Symmetry not used in FoFCou.
 Inv3:  Mode=1 IEnd=    39487152.
 Iteration    1 A*A^-1 deviation from unit magnitude is 9.99D-15 for    699.
 Iteration    1 A*A^-1 deviation from orthogonality  is 6.51D-15 for   3622    905.
 Iteration    1 A^-1*A deviation from unit magnitude is 1.02D-14 for    720.
 Iteration    1 A^-1*A deviation from orthogonality  is 4.46D-15 for   2451    419.
 E= -1172.02976390169    
 DIIS: error= 3.65D-02 at cycle   1 NSaved=   1.
 NSaved= 1 IEnMin= 1 EnMin= -1172.02976390169     IErMin= 1 ErrMin= 3.65D-02
 ErrMax= 3.65D-02  0.00D+00 EMaxC= 1.00D-01 BMatC= 9.40D-01 BMatP= 9.40D-01
 IDIUse=3 WtCom= 6.35D-01 WtEn= 3.65D-01
 Coeff-Com:  0.100D+01
 Coeff-En:   0.100D+01
 Coeff:      0.100D+01
 Recover alternate guess density for next cycle.
 RMSDP=7.47D-02 MaxDP=1.10D+01              OVMax= 0.00D+00

 Cycle   2  Pass 1  IDiag  1:
 RMSU=  7.43D-02    CP:  1.09D+00
 E= -1172.86334698298     Delta-E=       -0.833583081288 Rises=F Damp=F
 DIIS: error= 1.35D-02 at cycle   2 NSaved=   2.
 NSaved= 2 IEnMin= 2 EnMin= -1172.86334698298     IErMin= 2 ErrMin= 1.35D-02
 ErrMax= 1.35D-02  0.00D+00 EMaxC= 1.00D-01 BMatC= 5.55D-01 BMatP= 9.40D-01
 IDIUse=3 WtCom= 8.65D-01 WtEn= 1.35D-01
 Coeff-Com:  0.370D+00 0.630D+00
 Coeff-En:   0.000D+00 0.100D+01
 Coeff:      0.320D+00 0.680D+00
 Gap=     0.341 Goal=   None    Shift=    0.000
 RMSDP=4.44D-02 MaxDP=8.33D+00 DE=-8.34D-01 OVMax= 1.42D-01

 Cycle   3  Pass 1  IDiag  1:
 RMSU=  1.24D-02    CP:  7.33D-01  5.94D-01
 E= -1173.03314326182     Delta-E=       -0.169796278841 Rises=F Damp=F
 DIIS: error= 7.81D-03 at cycle   3 NSaved=   3.
 NSaved= 3 IEnMin= 3 EnMin= -1173.03314326182     IErMin= 3 ErrMin= 7.81D-03
 ErrMax= 7.81D-03  0.00D+00 EMaxC= 1.00D-01 BMatC= 1.46D-01 BMatP= 5.55D-01
 IDIUse=3 WtCom= 9.22D-01 WtEn= 7.81D-02
 Coeff-Com:  0.367D-01 0.293D+00 0.670D+00
 Coeff-En:   0.000D+00 0.178D+00 0.822D+00
 Coeff:      0.339D-01 0.284D+00 0.682D+00
 Gap=     0.285 Goal=   None    Shift=    0.000
 RMSDP=6.76D-03 MaxDP=1.08D+00 DE=-1.70D-01 OVMax= 6.07D-02

 Cycle   4  Pass 1  IDiag  1:
 RMSU=  4.50D-03    CP:  7.64D-01  6.46D-01  8.43D-01
 E= -1173.12035181891     Delta-E=       -0.087208557087 Rises=F Damp=F
 DIIS: error= 2.74D-03 at cycle   4 NSaved=   4.
 NSaved= 4 IEnMin= 4 EnMin= -1173.12035181891     IErMin= 4 ErrMin= 2.74D-03
 ErrMax= 2.74D-03  0.00D+00 EMaxC= 1.00D-01 BMatC= 1.90D-02 BMatP= 1.46D-01
 IDIUse=3 WtCom= 9.73D-01 WtEn= 2.74D-02
 Coeff-Com: -0.842D-02 0.369D-02 0.263D+00 0.742D+00
 Coeff-En:   0.000D+00 0.000D+00 0.129D-01 0.987D+00
 Coeff:     -0.818D-02 0.359D-02 0.256D+00 0.749D+00
 Gap=     0.280 Goal=   None    Shift=    0.000
 RMSDP=3.30D-03 MaxDP=7.98D-01 DE=-8.72D-02 OVMax= 2.07D-02

 Cycle   5  Pass 1  IDiag  1:
 RMSU=  1.57D-03    CP:  7.39D-01  6.23D-01  8.78D-01  8.04D-01
 E= -1173.13288470832     Delta-E=       -0.012532889413 Rises=F Damp=F
 DIIS: error= 4.55D-04 at cycle   5 NSaved=   5.
 NSaved= 5 IEnMin= 5 EnMin= -1173.13288470832     IErMin= 5 ErrMin= 4.55D-04
 ErrMax= 4.55D-04  0.00D+00 EMaxC= 1.00D-01 BMatC= 9.50D-04 BMatP= 1.90D-02
 IDIUse=3 WtCom= 9.95D-01 WtEn= 4.55D-03
 Coeff-Com: -0.430D-02-0.618D-02 0.830D-01 0.323D+00 0.605D+00
 Coeff-En:   0.000D+00 0.000D+00 0.000D+00 0.000D+00 0.100D+01
 Coeff:     -0.428D-02-0.615D-02 0.827D-01 0.321D+00 0.606D+00
 Gap=     0.278 Goal=   None    Shift=    0.000
 RMSDP=7.56D-04 MaxDP=9.49D-02 DE=-1.25D-02 OVMax= 6.17D-03

 Cycle   6  Pass 1  IDiag  1:
 RMSU=  5.53D-04    CP:  7.36D-01  6.18D-01  8.90D-01  8.23D-01  8.91D-01
 E= -1173.13375513956     Delta-E=       -0.000870431239 Rises=F Damp=F
 DIIS: error= 7.95D-05 at cycle   6 NSaved=   6.
 NSaved= 6 IEnMin= 6 EnMin= -1173.13375513956     IErMin= 6 ErrMin= 7.95D-05
 ErrMax= 7.95D-05  0.00D+00 EMaxC= 1.00D-01 BMatC= 4.43D-05 BMatP= 9.50D-04
 IDIUse=1 WtCom= 1.00D+00 WtEn= 0.00D+00
 Coeff-Com: -0.807D-03-0.160D-02-0.239D-02 0.219D-01 0.154D+00 0.829D+00
 Coeff:     -0.807D-03-0.160D-02-0.239D-02 0.219D-01 0.154D+00 0.829D+00
 Gap=     0.277 Goal=   None    Shift=    0.000
 RMSDP=3.60D-04 MaxDP=4.86D-02 DE=-8.70D-04 OVMax= 2.30D-03

 Cycle   7  Pass 1  IDiag  1:
 RMSU=  1.62D-04    CP:  7.34D-01  6.15D-01  8.90D-01  8.37D-01  9.27D-01
                    CP:  1.24D+00
 E= -1173.13380662669     Delta-E=       -0.000051487134 Rises=F Damp=F
 DIIS: error= 6.33D-05 at cycle   7 NSaved=   7.
 NSaved= 7 IEnMin= 7 EnMin= -1173.13380662669     IErMin= 7 ErrMin= 6.33D-05
 ErrMax= 6.33D-05  0.00D+00 EMaxC= 1.00D-01 BMatC= 1.98D-05 BMatP= 4.43D-05
 IDIUse=1 WtCom= 1.00D+00 WtEn= 0.00D+00
 Coeff-Com:  0.298D-03 0.470D-03-0.184D-01-0.521D-01-0.340D-01 0.460D+00
 Coeff-Com:  0.644D+00
 Coeff:      0.298D-03 0.470D-03-0.184D-01-0.521D-01-0.340D-01 0.460D+00
 Coeff:      0.644D+00
 Gap=     0.278 Goal=   None    Shift=    0.000
 RMSDP=1.55D-04 MaxDP=1.89D-02 DE=-5.15D-05 OVMax= 1.50D-03

 Cycle   8  Pass 1  IDiag  1:
 RMSU=  5.73D-05    CP:  7.33D-01  6.14D-01  8.90D-01  8.39D-01  9.45D-01
                    CP:  1.37D+00  1.25D+00
 E= -1173.13382680446     Delta-E=       -0.000020177763 Rises=F Damp=F
 DIIS: error= 8.97D-06 at cycle   8 NSaved=   8.
 NSaved= 8 IEnMin= 8 EnMin= -1173.13382680446     IErMin= 8 ErrMin= 8.97D-06
 ErrMax= 8.97D-06  0.00D+00 EMaxC= 1.00D-01 BMatC= 5.54D-07 BMatP= 1.98D-05
 IDIUse=1 WtCom= 1.00D+00 WtEn= 0.00D+00
 Coeff-Com:  0.108D-03 0.207D-03-0.355D-02-0.115D-01-0.177D-01 0.271D-01
 Coeff-Com:  0.137D+00 0.868D+00
 Coeff:      0.108D-03 0.207D-03-0.355D-02-0.115D-01-0.177D-01 0.271D-01
 Coeff:      0.137D+00 0.868D+00
 Gap=     0.278 Goal=   None    Shift=    0.000
 RMSDP=5.16D-05 MaxDP=5.93D-03 DE=-2.02D-05 OVMax= 6.04D-04

 Cycle   9  Pass 1  IDiag  1:
 RMSU=  1.92D-05    CP:  7.33D-01  6.14D-01  8.90D-01  8.40D-01  9.42D-01
                    CP:  1.42D+00  1.39D+00  1.21D+00
 E= -1173.13382804700     Delta-E=       -0.000001242542 Rises=F Damp=F
 DIIS: error= 4.04D-06 at cycle   9 NSaved=   9.
 NSaved= 9 IEnMin= 9 EnMin= -1173.13382804700     IErMin= 9 ErrMin= 4.04D-06
 ErrMax= 4.04D-06  0.00D+00 EMaxC= 1.00D-01 BMatC= 1.27D-07 BMatP= 5.54D-07
 IDIUse=1 WtCom= 1.00D+00 WtEn= 0.00D+00
 Coeff-Com:  0.278D-05-0.215D-04 0.164D-02 0.440D-02-0.540D-03-0.663D-01
 Coeff-Com: -0.532D-01 0.310D+00 0.804D+00
 Coeff:      0.278D-05-0.215D-04 0.164D-02 0.440D-02-0.540D-03-0.663D-01
 Coeff:     -0.532D-01 0.310D+00 0.804D+00
 Gap=     0.278 Goal=   None    Shift=    0.000
 RMSDP=1.94D-05 MaxDP=1.73D-03 DE=-1.24D-06 OVMax= 3.49D-04

 Cycle  10  Pass 1  IDiag  1:
 RMSU=  6.93D-06    CP:  7.32D-01  6.14D-01  8.89D-01  8.41D-01  9.39D-01
                    CP:  1.43D+00  1.46D+00  1.32D+00  1.20D+00
 E= -1173.13382833340     Delta-E=       -0.000000286400 Rises=F Damp=F
 DIIS: error= 1.79D-06 at cycle  10 NSaved=  10.
 NSaved=10 IEnMin=10 EnMin= -1173.13382833340     IErMin=10 ErrMin= 1.79D-06
 ErrMax= 1.79D-06  0.00D+00 EMaxC= 1.00D-01 BMatC= 1.98D-08 BMatP= 1.27D-07
 IDIUse=1 WtCom= 1.00D+00 WtEn= 0.00D+00
 Coeff-Com: -0.150D-04-0.366D-04 0.111D-02 0.328D-02 0.233D-02-0.296D-01
 Coeff-Com: -0.379D-01 0.108D-02 0.292D+00 0.768D+00
 Coeff:     -0.150D-04-0.366D-04 0.111D-02 0.328D-02 0.233D-02-0.296D-01
 Coeff:     -0.379D-01 0.108D-02 0.292D+00 0.768D+00
 Gap=     0.278 Goal=   None    Shift=    0.000
 RMSDP=5.81D-06 MaxDP=5.28D-04 DE=-2.86D-07 OVMax= 1.21D-04

 Cycle  11  Pass 1  IDiag  1:
 RMSU=  2.70D-06    CP:  7.32D-01  6.14D-01  8.89D-01  8.41D-01  9.39D-01
                    CP:  1.43D+00  1.48D+00  1.36D+00  1.31D+00  1.26D+00
 E= -1173.13382838023     Delta-E=       -0.000000046833 Rises=F Damp=F
 DIIS: error= 9.97D-07 at cycle  11 NSaved=  11.
 NSaved=11 IEnMin=11 EnMin= -1173.13382838023     IErMin=11 ErrMin= 9.97D-07
 ErrMax= 9.97D-07  0.00D+00 EMaxC= 1.00D-01 BMatC= 2.57D-09 BMatP= 1.98D-08
 IDIUse=1 WtCom= 1.00D+00 WtEn= 0.00D+00
 Coeff-Com: -0.348D-05-0.280D-05-0.319D-04-0.181D-04 0.760D-03 0.511D-02
 Coeff-Com:  0.166D-02-0.580D-01-0.688D-01 0.191D+00 0.928D+00
 Coeff:     -0.348D-05-0.280D-05-0.319D-04-0.181D-04 0.760D-03 0.511D-02
 Coeff:      0.166D-02-0.580D-01-0.688D-01 0.191D+00 0.928D+00
 Gap=     0.278 Goal=   None    Shift=    0.000
 RMSDP=2.82D-06 MaxDP=2.33D-04 DE=-4.68D-08 OVMax= 7.96D-05

 Cycle  12  Pass 1  IDiag  1:
 RMSU=  1.41D-06    CP:  7.32D-01  6.14D-01  8.89D-01  8.41D-01  9.39D-01
                    CP:  1.43D+00  1.49D+00  1.37D+00  1.38D+00  1.45D+00
                    CP:  1.27D+00
 E= -1173.13382839174     Delta-E=       -0.000000011506 Rises=F Damp=F
 DIIS: error= 4.76D-07 at cycle  12 NSaved=  12.
 NSaved=12 IEnMin=12 EnMin= -1173.13382839174     IErMin=12 ErrMin= 4.76D-07
 ErrMax= 4.76D-07  0.00D+00 EMaxC= 1.00D-01 BMatC= 5.55D-10 BMatP= 2.57D-09
 IDIUse=1 WtCom= 1.00D+00 WtEn= 0.00D+00
 Coeff-Com:  0.155D-05 0.483D-05-0.168D-03-0.486D-03-0.206D-03 0.541D-02
 Coeff-Com:  0.604D-02-0.144D-01-0.572D-01-0.111D+00 0.224D+00 0.949D+00
 Coeff:      0.155D-05 0.483D-05-0.168D-03-0.486D-03-0.206D-03 0.541D-02
 Coeff:      0.604D-02-0.144D-01-0.572D-01-0.111D+00 0.224D+00 0.949D+00
 Gap=     0.278 Goal=   None    Shift=    0.000
 RMSDP=1.04D-06 MaxDP=1.17D-04 DE=-1.15D-08 OVMax= 2.92D-05

 Cycle  13  Pass 1  IDiag  1:
 RMSU=  4.93D-07    CP:  7.32D-01  6.14D-01  8.89D-01  8.41D-01  9.39D-01
                    CP:  1.43D+00  1.49D+00  1.37D+00  1.41D+00  1.51D+00
                    CP:  1.45D+00  1.24D+00
 E= -1173.13382839372     Delta-E=       -0.000000001983 Rises=F Damp=F
 DIIS: error= 1.61D-07 at cycle  13 NSaved=  13.
 NSaved=13 IEnMin=13 EnMin= -1173.13382839372     IErMin=13 ErrMin= 1.61D-07
 ErrMax= 1.61D-07  0.00D+00 EMaxC= 1.00D-01 BMatC= 8.69D-11 BMatP= 5.55D-10
 IDIUse=1 WtCom= 1.00D+00 WtEn= 0.00D+00
 Coeff-Com:  0.106D-05 0.237D-05-0.663D-04-0.199D-03-0.208D-03 0.141D-02
 Coeff-Com:  0.223D-02 0.418D-02-0.817D-02-0.754D-01-0.534D-01 0.331D+00
 Coeff-Com:  0.799D+00
 Coeff:      0.106D-05 0.237D-05-0.663D-04-0.199D-03-0.208D-03 0.141D-02
 Coeff:      0.223D-02 0.418D-02-0.817D-02-0.754D-01-0.534D-01 0.331D+00
 Coeff:      0.799D+00
 Gap=     0.278 Goal=   None    Shift=    0.000
 RMSDP=3.11D-07 MaxDP=3.77D-05 DE=-1.98D-09 OVMax= 9.26D-06

 Cycle  14  Pass 1  IDiag  1:
 RMSU=  2.03D-07    CP:  7.32D-01  6.14D-01  8.89D-01  8.41D-01  9.39D-01
                    CP:  1.43D+00  1.49D+00  1.37D+00  1.41D+00  1.53D+00
                    CP:  1.49D+00  1.34D+00  1.14D+00
 E= -1173.13382839416     Delta-E=       -0.000000000436 Rises=F Damp=F
 DIIS: error= 7.05D-08 at cycle  14 NSaved=  14.
 NSaved=14 IEnMin=14 EnMin= -1173.13382839416     IErMin=14 ErrMin= 7.05D-08
 ErrMax= 7.05D-08  0.00D+00 EMaxC= 1.00D-01 BMatC= 9.39D-12 BMatP= 8.69D-11
 IDIUse=1 WtCom= 1.00D+00 WtEn= 0.00D+00
 Coeff-Com:  0.117D-06-0.361D-06 0.103D-04 0.287D-04-0.203D-04-0.525D-03
 Coeff-Com: -0.478D-03 0.288D-02 0.768D-02-0.124D-02-0.457D-01-0.793D-01
 Coeff-Com:  0.180D+00 0.936D+00
 Coeff:      0.117D-06-0.361D-06 0.103D-04 0.287D-04-0.203D-04-0.525D-03
 Coeff:     -0.478D-03 0.288D-02 0.768D-02-0.124D-02-0.457D-01-0.793D-01
 Coeff:      0.180D+00 0.936D+00
 Gap=     0.278 Goal=   None    Shift=    0.000
 RMSDP=1.43D-07 MaxDP=1.35D-05 DE=-4.36D-10 OVMax= 4.45D-06

 Cycle  15  Pass 1  IDiag  1:
 RMSU=  7.43D-08    CP:  7.32D-01  6.14D-01  8.89D-01  8.41D-01  9.39D-01
                    CP:  1.43D+00  1.49D+00  1.37D+00  1.41D+00  1.53D+00
                    CP:  1.49D+00  1.38D+00  1.26D+00  1.28D+00
 E= -1173.13382839427     Delta-E=       -0.000000000111 Rises=F Damp=F
 DIIS: error= 1.59D-08 at cycle  15 NSaved=  15.
 NSaved=15 IEnMin=15 EnMin= -1173.13382839427     IErMin=15 ErrMin= 1.59D-08
 ErrMax= 1.59D-08  0.00D+00 EMaxC= 1.00D-01 BMatC= 1.27D-12 BMatP= 9.39D-12
 IDIUse=1 WtCom= 1.00D+00 WtEn= 0.00D+00
 Coeff-Com: -0.754D-07-0.290D-06 0.907D-05 0.267D-04 0.149D-04-0.272D-03
 Coeff-Com: -0.345D-03 0.266D-03 0.312D-02 0.697D-02-0.670D-02-0.553D-01
 Coeff-Com: -0.351D-01 0.278D+00 0.810D+00
 Coeff:     -0.754D-07-0.290D-06 0.907D-05 0.267D-04 0.149D-04-0.272D-03
 Coeff:     -0.345D-03 0.266D-03 0.312D-02 0.697D-02-0.670D-02-0.553D-01
 Coeff:     -0.351D-01 0.278D+00 0.810D+00
 Gap=     0.278 Goal=   None    Shift=    0.000
 RMSDP=4.84D-08 MaxDP=5.57D-06 DE=-1.11D-10 OVMax= 1.06D-06

 Cycle  16  Pass 1  IDiag  1:
 RMSU=  2.30D-08    CP:  7.32D-01  6.14D-01  8.89D-01  8.41D-01  9.39D-01
                    CP:  1.43D+00  1.49D+00  1.37D+00  1.41D+00  1.53D+00
                    CP:  1.48D+00  1.39D+00  1.29D+00  1.40D+00  1.22D+00
 E= -1173.13382839395     Delta-E=        0.000000000317 Rises=F Damp=F
 DIIS: error= 7.00D-09 at cycle  16 NSaved=  16.
 NSaved=16 IEnMin=15 EnMin= -1173.13382839427     IErMin=16 ErrMin= 7.00D-09
 ErrMax= 7.00D-09  0.00D+00 EMaxC= 1.00D-01 BMatC= 1.49D-13 BMatP= 1.27D-12
 IDIUse=1 WtCom= 1.00D+00 WtEn= 0.00D+00
 Coeff-Com: -0.342D-07-0.102D-07 0.428D-06 0.148D-05 0.605D-05 0.240D-04
 Coeff-Com: -0.121D-05-0.399D-03-0.374D-03 0.155D-02 0.556D-02 0.888D-04
 Coeff-Com: -0.386D-01-0.809D-01 0.188D+00 0.925D+00
 Coeff:     -0.342D-07-0.102D-07 0.428D-06 0.148D-05 0.605D-05 0.240D-04
 Coeff:     -0.121D-05-0.399D-03-0.374D-03 0.155D-02 0.556D-02 0.888D-04
 Coeff:     -0.386D-01-0.809D-01 0.188D+00 0.925D+00
 Gap=     0.278 Goal=   None    Shift=    0.000
 RMSDP=2.37D-08 MaxDP=2.05D-06 DE= 3.17D-10 OVMax= 4.58D-07

 Cycle  17  Pass 1  IDiag  1:
 RMSU=  1.16D-08    CP:  7.32D-01  6.14D-01  8.89D-01  8.41D-01  9.39D-01
                    CP:  1.43D+00  1.49D+00  1.37D+00  1.41D+00  1.53D+00
                    CP:  1.48D+00  1.38D+00  1.30D+00  1.45D+00  1.34D+00
                    CP:  1.23D+00
 E= -1173.13382839399     Delta-E=       -0.000000000035 Rises=F Damp=F
 DIIS: error= 1.55D-09 at cycle  17 NSaved=  17.
 NSaved=17 IEnMin=15 EnMin= -1173.13382839427     IErMin=17 ErrMin= 1.55D-09
 ErrMax= 1.55D-09  0.00D+00 EMaxC= 1.00D-01 BMatC= 1.37D-14 BMatP= 1.49D-13
 IDIUse=1 WtCom= 1.00D+00 WtEn= 0.00D+00
 Coeff-Com: -0.241D-08 0.267D-07-0.763D-06-0.231D-05-0.434D-06 0.306D-04
 Coeff-Com:  0.332D-04-0.105D-03-0.342D-03-0.429D-03 0.186D-02 0.519D-02
 Coeff-Com: -0.421D-02-0.408D-01-0.337D-01 0.169D+00 0.903D+00
 Coeff:     -0.241D-08 0.267D-07-0.763D-06-0.231D-05-0.434D-06 0.306D-04
 Coeff:      0.332D-04-0.105D-03-0.342D-03-0.429D-03 0.186D-02 0.519D-02
 Coeff:     -0.421D-02-0.408D-01-0.337D-01 0.169D+00 0.903D+00
 Gap=     0.278 Goal=   None    Shift=    0.000
 RMSDP=5.86D-09 MaxDP=6.52D-07 DE=-3.46D-11 OVMax= 1.00D-07

 Error on total polarization charges =  0.06797
 SCF Done:  E(RwB97XD) =  -1173.13382839     A.U. after   17 cycles
            NFock= 17  Conv=0.59D-08     -V/T= 2.0052
 KE= 1.167121960058D+03 PE=-7.366824476963D+03 EE= 2.709682463797D+03
 SMD-CDS (non-electrostatic) energy       (kcal/mol) =      -1.19
 (included in total energy above)
 Leave Link  502 at Tue May  6 17:11:02 2025, MaxMem= 16106127360 cpu:           43256.6 elap:            1134.8
 (Enter /cm/shared/apps/Gaussian/g16-C01/g16/l701.exe)
 ... and contract with generalized density number  0.
 Compute integral first derivatives.
 R6Disp: Adding Grimme-D2 dispersion energy 1st derivatives to the gradient.
 D1PCM: PCM CHGder 1st derivatives, ID1Alg=3 FixD1E=F DoIter=F DoCFld=F I1PDM=0.
 GePol: Maximum number of non-zero 1st derivatives   =     250
 Leave Link  701 at Tue May  6 17:11:07 2025, MaxMem= 16106127360 cpu:             166.4 elap:               5.2
 (Enter /cm/shared/apps/Gaussian/g16-C01/g16/l702.exe)
 L702 exits ... SP integral derivatives will be done elsewhere.
 Leave Link  702 at Tue May  6 17:11:07 2025, MaxMem= 16106127360 cpu:               0.7 elap:               0.1
 (Enter /cm/shared/apps/Gaussian/g16-C01/g16/l703.exe)
 Integral derivatives from FoFJK, PRISM(SPDF).
 Compute integral first derivatives, UseDBF=F ICtDFT=           0.
 Calling FoFJK, ICntrl=      2127 FMM=F ISym2X=0 I1Cent= 0 IOpClX= 0 NMat=1 NMatS=1 NMatT=0.
 FoFJK:  IHMeth= 1 ICntrl=    2127 DoSepK=T KAlg= 0 I1Cent=           0 FoldK=F
 IRaf=         1 NMat=       1 IRICut=       1 DoRegI=T DoRafI=F ISym2E= 0 IDoP0=0 IntGTp=1.
 FoFCou: FMM=F IPFlag=           0 FMFlag=      100000 FMFlg1=         800
         NFxFlg=           0 DoJE=F BraDBF=F KetDBF=F FulRan=T
         wScrn=  0.000000 ICntrl=      2527 IOpCl=  0 I1Cent=           0 NGrid=           0
         NMat0=    1 NMatS0=      1 NMatT0=    0 NMatD0=    1 NMtDS0=    0 NMtDT0=    0
 Symmetry not used in FoFCou.
 Leave Link  703 at Tue May  6 17:15:45 2025, MaxMem= 16106127360 cpu:           11011.1 elap:             277.8
 (Enter /cm/shared/apps/Gaussian/g16-C01/g16/l716.exe)
 Dipole        =-1.70789882D+00-8.68769394D-01 1.21085416D+00
 ***** Axes restored to original set *****
 -------------------------------------------------------------------
 Center     Atomic                   Forces (Hartrees/Bohr)
 Number     Number              X              Y              Z
 -------------------------------------------------------------------
      1        6           0.001178286    0.005228112    0.002131523
      2        8           0.000757333   -0.002263790    0.003055974
      3        6          -0.005605149   -0.003655867   -0.001604659
      4        9          -0.001672653    0.000118553   -0.003889472
      5        6           0.003117861   -0.001243960    0.001706088
      6        6           0.000337744    0.004024906   -0.000066019
      7        7          -0.001208456   -0.002661410    0.004340823
      8        1          -0.000083390   -0.000307230   -0.000099005
      9        6          -0.001412972   -0.004918682   -0.000360072
     10        6           0.000044413    0.000292365   -0.000727475
     11        6           0.000369718   -0.001359759   -0.001492004
     12        6          -0.000479004   -0.002159335    0.001116768
     13        6           0.000050544   -0.000222102    0.000109242
     14        6           0.000412180   -0.000839617    0.000128378
     15        1          -0.000063544    0.000066359   -0.000177558
     16        1          -0.000027538    0.000136059   -0.000024146
     17        1           0.000106114    0.000118138    0.000092194
     18        1          -0.000066385    0.000044755    0.000223050
     19        7          -0.000029853    0.000530900   -0.000588172
     20        1          -0.001485764   -0.000679172   -0.000479945
     21        1          -0.000859891   -0.000201549    0.000650152
     22        1           0.000915983   -0.001068522   -0.003614403
     23        6           0.000845466    0.005028561   -0.001303898
     24        6           0.000188923   -0.000869065    0.001287791
     25        6           0.002243034    0.003178979   -0.001011934
     26        6           0.000953369    0.001544497   -0.000055817
     27        6           0.000491119    0.000372260   -0.000500400
     28        6          -0.001496867    0.000290354    0.000744345
     29        1           0.000743404    0.000117809    0.000083246
     30        1           0.000009509    0.000618613    0.000245647
     31        1          -0.000178906    0.000063945   -0.000148830
     32        1           0.000153956   -0.000174558   -0.000024860
     33        6           0.000851603   -0.000219295   -0.001937072
     34        6           0.000338589    0.000684397   -0.001920249
     35        6           0.000123107   -0.000238059    0.000455030
     36        6          -0.001025589   -0.000219807    0.000017952
     37        6           0.001156742    0.000001971    0.001030265
     38        6           0.000611710    0.000090763   -0.000262573
     39        6          -0.000182255   -0.000346535   -0.000012820
     40        1           0.000134276    0.000317811    0.000567390
     41        1          -0.000352668    0.000330205   -0.000186664
     42        1          -0.000008005    0.000028336    0.000147412
     43        1           0.000065293   -0.000140843   -0.000051270
     44        1           0.000001602   -0.000009533   -0.000031001
     45        1          -0.000109569   -0.000270106    0.000126935
     46        1           0.000055871    0.000121110    0.000279374
     47        1          -0.000202532    0.000270561    0.000040815
     48        1           0.000293238    0.000448475    0.001989923
 -------------------------------------------------------------------
 Cartesian Forces:  Max     0.005605149 RMS     0.001449400
 Leave Link  716 at Tue May  6 17:15:45 2025, MaxMem= 16106127360 cpu:               0.2 elap:               0.0
 (Enter /cm/shared/apps/Gaussian/g16-C01/g16/l103.exe)

 GradGradGradGradGradGradGradGradGradGradGradGradGradGradGradGradGradGrad
 Berny optimization.
 Using GEDIIS/GDIIS optimizer.
 FormGI is forming the generalized inverse of G from B-inverse, IUseBI=4.
 Internal  Forces:  Max     0.025705188 RMS     0.003378393
 Search for a local minimum.
 Step number   2 out of a maximum of  255
 All quantities printed in internal units (Hartrees-Bohrs-Radians)
 RMS Force = .33784D-02 SwitMx=.10000D-02 MixMth= 1
 Mixed Optimization -- RFO/linear search
 Update second derivatives using D2CorX and points    2    1
 DE=  1.59D-03 DEPred=-1.18D-02 R=-1.34D-01
 Trust test=-1.34D-01 RLast= 4.77D-01 DXMaxT set to 1.50D-01
 ITU= -1  0
 Use linear search instead of GDIIS.
     Eigenvalues ---    0.00691   0.00784   0.00839   0.00879   0.01237
     Eigenvalues ---    0.01520   0.01542   0.01586   0.01675   0.01768
     Eigenvalues ---    0.01807   0.01953   0.01955   0.02026   0.02042
     Eigenvalues ---    0.02100   0.02144   0.02213   0.02229   0.02255
     Eigenvalues ---    0.02257   0.02259   0.02264   0.02267   0.02276
     Eigenvalues ---    0.02280   0.02286   0.02286   0.02289   0.02291
     Eigenvalues ---    0.02295   0.02297   0.02300   0.02301   0.02302
     Eigenvalues ---    0.02308   0.02310   0.02323   0.02350   0.02498
     Eigenvalues ---    0.04425   0.04812   0.06525   0.07179   0.07300
     Eigenvalues ---    0.10498   0.13639   0.15915   0.15994   0.15995
     Eigenvalues ---    0.15997   0.15998   0.15999   0.15999   0.15999
     Eigenvalues ---    0.16000   0.16000   0.16000   0.16000   0.16000
     Eigenvalues ---    0.16000   0.16000   0.16000   0.16000   0.16000
     Eigenvalues ---    0.16001   0.21712   0.21997   0.21998   0.22000
     Eigenvalues ---    0.22002   0.22483   0.22915   0.23056   0.23466
     Eigenvalues ---    0.23944   0.24283   0.24527   0.24950   0.24957
     Eigenvalues ---    0.24973   0.24978   0.24986   0.24993   0.24995
     Eigenvalues ---    0.24996   0.25000   0.30854   0.31834   0.32324
     Eigenvalues ---    0.32965   0.34104   0.34524   0.34705   0.34872
     Eigenvalues ---    0.35042   0.35275   0.35813   0.35843   0.35947
     Eigenvalues ---    0.35950   0.35955   0.35960   0.35972   0.35982
     Eigenvalues ---    0.35984   0.36029   0.36043   0.36119   0.38623
     Eigenvalues ---    0.42194   0.42613   0.43213   0.43322   0.43386
     Eigenvalues ---    0.43498   0.43562   0.44110   0.45655   0.45695
     Eigenvalues ---    0.46253   0.46523   0.46831   0.47400   0.47451
     Eigenvalues ---    0.47614   0.47703   0.48006   0.48258   0.48285
     Eigenvalues ---    0.48330   0.48441   0.48704   0.48741   0.49165
     Eigenvalues ---    0.51277   0.56364   0.91204
 RFO step:  Lambda=-6.70076856D-03 EMin= 6.91491914D-03
 Quartic linear search produced a step of -0.63817.
 Iteration  1 RMS(Cart)=  0.36714849 RMS(Int)=  0.01769171
 Iteration  2 RMS(Cart)=  0.14160375 RMS(Int)=  0.00164925
 Iteration  3 RMS(Cart)=  0.00575083 RMS(Int)=  0.00023425
 Iteration  4 RMS(Cart)=  0.00001032 RMS(Int)=  0.00023423
 Iteration  5 RMS(Cart)=  0.00000000 RMS(Int)=  0.00023423
 ITry= 1 IFail=0 DXMaxC= 2.02D+00 DCOld= 1.00D+10 DXMaxT= 1.50D-01 DXLimC= 3.00D+00 Rises=F
 Variable       Old X    -DE/DX   Delta X   Delta X   Delta X     New X
                                 (Linear)    (Quad)   (Total)
    R1        2.33589   0.00221  -0.00993   0.01427   0.00434   2.34023
    R2        2.73738  -0.00658  -0.00922   0.00520  -0.00401   2.73337
    R3        2.83831   0.00019  -0.01244   0.01579   0.00336   2.84167
    R4        2.60858   0.00059   0.00465  -0.00555  -0.00090   2.60769
    R5        2.59768   0.00245  -0.00759   0.01175   0.00416   2.60184
    R6        2.86763  -0.01398  -0.02006   0.00813  -0.01193   2.85570
    R7        2.56252  -0.00944  -0.00567   0.00062  -0.00505   2.55747
    R8        2.05541   0.00268   0.00548  -0.00385   0.00163   2.05704
    R9        2.87127  -0.00596  -0.01663   0.01339  -0.00324   2.86803
   R10        2.06845   0.00016  -0.00425   0.00553   0.00127   2.06972
   R11        1.91455  -0.00024  -0.00157   0.00181   0.00024   1.91480
   R12        2.68640  -0.00239  -0.00846   0.00870   0.00024   2.68664
   R13        2.66111  -0.00233  -0.00535   0.00482  -0.00052   2.66060
   R14        2.62848   0.00043  -0.00634   0.00856   0.00223   2.63071
   R15        2.63559  -0.00013  -0.01184   0.01526   0.00341   2.63900
   R16        2.62459   0.00004  -0.01019   0.01324   0.00304   2.62763
   R17        2.05618   0.00014  -0.01026   0.01310   0.00284   2.05903
   R18        2.64675   0.00044  -0.00922   0.01224   0.00303   2.64977
   R19        2.61443   0.00174  -0.00412   0.00673   0.00261   2.61704
   R20        2.62737  -0.00025  -0.00873   0.01115   0.00241   2.62978
   R21        2.05521   0.00011  -0.00902   0.01151   0.00249   2.05770
   R22        2.05462  -0.00009  -0.01012   0.01268   0.00256   2.05718
   R23        2.05689   0.00010  -0.00974   0.01241   0.00267   2.05955
   R24        1.91178   0.00158  -0.00294   0.00513   0.00220   1.91398
   R25        1.91054   0.00084  -0.00381   0.00564   0.00182   1.91237
   R26        2.63759  -0.00116  -0.00911   0.01077   0.00173   2.63932
   R27        2.63769  -0.00092  -0.00775   0.00920   0.00151   2.63921
   R28        2.63898   0.00063  -0.00989   0.01337   0.00342   2.64240
   R29        2.64404  -0.00064  -0.01143   0.01432   0.00282   2.64686
   R30        2.84954  -0.00155  -0.01116   0.01208   0.00092   2.85046
   R31        2.62648   0.00070  -0.01034   0.01398   0.00364   2.63012
   R32        2.05599   0.00064  -0.00953   0.01272   0.00319   2.05919
   R33        2.63124  -0.00062  -0.01103   0.01377   0.00275   2.63399
   R34        2.05916   0.00014  -0.00976   0.01247   0.00271   2.06186
   R35        2.05775   0.00017  -0.00901   0.01155   0.00254   2.06028
   R36        2.05798   0.00015  -0.01041   0.01329   0.00289   2.06087
   R37        2.07453   0.00029  -0.00929   0.01202   0.00273   2.07726
   R38        2.07136   0.00027  -0.00911   0.01176   0.00266   2.07401
   R39        2.06873   0.00032  -0.00872   0.01134   0.00262   2.07135
   R40        2.64195  -0.00096  -0.00892   0.01071   0.00180   2.64375
   R41        2.64316  -0.00127  -0.00831   0.00967   0.00136   2.64452
   R42        2.63423  -0.00047  -0.01034   0.01302   0.00268   2.63691
   R43        2.63355  -0.00053  -0.01061   0.01332   0.00271   2.63626
   R44        2.05618   0.00002  -0.00932   0.01178   0.00247   2.05865
   R45        2.62952  -0.00049  -0.01008   0.01266   0.00258   2.63210
   R46        2.05387   0.00030  -0.00875   0.01138   0.00263   2.05650
   R47        2.62770  -0.00020  -0.01067   0.01368   0.00300   2.63070
   R48        2.05616  -0.00008  -0.00965   0.01209   0.00245   2.05861
   R49        2.05601  -0.00003  -0.00931   0.01171   0.00240   2.05842
   R50        2.05606  -0.00001  -0.00932   0.01176   0.00243   2.05850
    A1        2.17028  -0.00442  -0.01277   0.00873  -0.00411   2.16617
    A2        2.06195   0.00303   0.02155  -0.02112   0.00037   2.06232
    A3        2.05060   0.00140  -0.00869   0.01282   0.00407   2.05467
    A4        2.00722  -0.00176   0.01196  -0.01703  -0.00508   2.00214
    A5        2.30070  -0.00741  -0.02988   0.02468  -0.00521   2.29549
    A6        1.97383   0.00917   0.01806  -0.00740   0.01065   1.98448
    A7        2.13507   0.00266   0.00271   0.00120   0.00251   2.13759
    A8        2.01992   0.02310   0.04370  -0.01649   0.02583   2.04575
    A9        2.12784  -0.02571  -0.04685   0.01694  -0.03130   2.09654
   A10        1.86014   0.00447   0.01835  -0.00363   0.01430   1.87443
   A11        2.02493  -0.01741  -0.06376   0.03899  -0.02467   2.00026
   A12        1.89456   0.00520   0.01457  -0.02490  -0.00918   1.88537
   A13        1.87341   0.00822   0.03188  -0.00613   0.02534   1.89876
   A14        1.87161  -0.00183   0.01387  -0.00026   0.01417   1.88578
   A15        1.93206   0.00236  -0.01063  -0.00598  -0.01621   1.91585
   A16        2.01710   0.00836   0.01769  -0.00564   0.01127   2.02837
   A17        2.24928  -0.01711  -0.03250   0.00887  -0.02441   2.22487
   A18        2.01611   0.00880   0.01494  -0.00159   0.01257   2.02868
   A19        2.07067  -0.00270   0.00442  -0.00895  -0.00475   2.06592
   A20        2.10715   0.00169  -0.00114   0.00459   0.00322   2.11038
   A21        2.10430   0.00106  -0.00271   0.00552   0.00258   2.10688
   A22        2.10459   0.00023  -0.00188   0.00280   0.00086   2.10545
   A23        2.09478   0.00007  -0.00029   0.00043   0.00015   2.09492
   A24        2.08380  -0.00030   0.00218  -0.00318  -0.00100   2.08280
   A25        2.06324  -0.00051   0.00186  -0.00298  -0.00115   2.06210
   A26        2.10135  -0.00104  -0.00228   0.00130  -0.00099   2.10036
   A27        2.11742   0.00158   0.00047   0.00206   0.00252   2.11994
   A28        2.10556  -0.00033  -0.00182   0.00177  -0.00010   2.10546
   A29        2.07378   0.00001   0.00282  -0.00332  -0.00051   2.07327
   A30        2.10379   0.00032  -0.00098   0.00162   0.00063   2.10442
   A31        2.07917  -0.00043   0.00459  -0.00593  -0.00138   2.07779
   A32        2.10679   0.00022  -0.00328   0.00409   0.00083   2.10762
   A33        2.09716   0.00021  -0.00128   0.00185   0.00059   2.09774
   A34        2.10873   0.00001   0.00041  -0.00048  -0.00009   2.10864
   A35        2.10109  -0.00010  -0.00062   0.00047  -0.00013   2.10095
   A36        2.07327   0.00009   0.00024  -0.00001   0.00024   2.07351
   A37        2.00916  -0.00006   0.00225  -0.00059   0.00171   2.01087
   A38        2.00409   0.00016   0.00196   0.00027   0.00229   2.00638
   A39        1.96303  -0.00055   0.00936  -0.00881   0.00063   1.96365
   A40        2.11874  -0.00188   0.00238  -0.00500  -0.00337   2.11537
   A41        2.10076   0.00027  -0.00571   0.00810   0.00163   2.10239
   A42        2.06278   0.00165   0.00387  -0.00128   0.00207   2.06485
   A43        2.05646   0.00020   0.00559  -0.00607  -0.00059   2.05587
   A44        2.12001  -0.00016  -0.00285   0.00306   0.00026   2.12027
   A45        2.10659  -0.00004  -0.00272   0.00308   0.00040   2.10700
   A46        2.10900  -0.00088  -0.00221   0.00123  -0.00091   2.10810
   A47        2.08551   0.00046   0.00285  -0.00241   0.00038   2.08589
   A48        2.08850   0.00042  -0.00059   0.00130   0.00065   2.08915
   A49        2.11003  -0.00080  -0.00199   0.00098  -0.00092   2.10910
   A50        2.08537   0.00058  -0.00153   0.00274   0.00115   2.08653
   A51        2.08779   0.00022   0.00352  -0.00371  -0.00025   2.08754
   A52        2.11264   0.00002  -0.00279   0.00356   0.00073   2.11336
   A53        2.08586   0.00015   0.00112  -0.00108   0.00006   2.08592
   A54        2.08467  -0.00017   0.00168  -0.00247  -0.00077   2.08390
   A55        2.11463  -0.00014  -0.00221   0.00265   0.00040   2.11503
   A56        2.08438   0.00023   0.00000   0.00026   0.00029   2.08466
   A57        2.08413  -0.00008   0.00222  -0.00291  -0.00067   2.08345
   A58        1.93261   0.00020  -0.00744   0.00850   0.00109   1.93371
   A59        1.93756   0.00012  -0.00387   0.00466   0.00080   1.93836
   A60        1.94347  -0.00015  -0.00262   0.00259  -0.00002   1.94345
   A61        1.87331  -0.00008   0.00450  -0.00532  -0.00080   1.87251
   A62        1.88147   0.00000   0.00412  -0.00478  -0.00065   1.88082
   A63        1.89294  -0.00010   0.00592  -0.00646  -0.00053   1.89240
   A64        2.13709  -0.00057  -0.00134   0.00081  -0.00053   2.13656
   A65        2.05906   0.00020   0.00133  -0.00122   0.00011   2.05917
   A66        2.08533   0.00037   0.00009   0.00046   0.00055   2.08588
   A67        2.09284  -0.00009   0.00029  -0.00042  -0.00012   2.09272
   A68        2.09543   0.00004  -0.00011   0.00017   0.00006   2.09549
   A69        2.09489   0.00004  -0.00019   0.00025   0.00007   2.09496
   A70        2.09525   0.00014  -0.00100   0.00142   0.00042   2.09567
   A71        2.09826  -0.00032   0.00005  -0.00073  -0.00068   2.09757
   A72        2.08938   0.00017   0.00105  -0.00067   0.00038   2.08976
   A73        2.10043  -0.00033  -0.00026  -0.00029  -0.00054   2.09989
   A74        2.08077   0.00063  -0.00443   0.00630   0.00186   2.08263
   A75        2.10196  -0.00029   0.00470  -0.00600  -0.00130   2.10065
   A76        2.09361   0.00016   0.00010   0.00023   0.00033   2.09394
   A77        2.09722   0.00002  -0.00065   0.00080   0.00015   2.09736
   A78        2.09234  -0.00018   0.00055  -0.00102  -0.00048   2.09186
   A79        2.09849  -0.00025   0.00080  -0.00135  -0.00055   2.09794
   A80        2.09582   0.00017  -0.00088   0.00131   0.00043   2.09625
   A81        2.08888   0.00008   0.00008   0.00004   0.00012   2.08900
    D1       -2.99655   0.00032  -0.01688  -0.00574  -0.02261  -3.01916
    D2        0.08254   0.00070  -0.01319  -0.00062  -0.01384   0.06870
    D3        0.11566   0.00101  -0.01290   0.01132  -0.00156   0.11410
    D4       -3.08844   0.00140  -0.00922   0.01644   0.00722  -3.08122
    D5       -2.31742   0.00033  -0.01095  -0.01054  -0.02150  -2.33893
    D6        0.76117   0.00034  -0.00949  -0.00963  -0.01913   0.74204
    D7        0.85168  -0.00019  -0.01422  -0.02698  -0.04119   0.81049
    D8       -2.35291  -0.00018  -0.01276  -0.02608  -0.03883  -2.39173
    D9        0.07146   0.00049  -0.03483  -0.01989  -0.05469   0.01677
   D10       -3.09823   0.00201   0.01505   0.04576   0.06075  -3.03747
   D11       -3.13172   0.00058  -0.03133  -0.01515  -0.04642   3.10505
   D12       -0.01821   0.00210   0.01855   0.05051   0.06903   0.05081
   D13        0.02609   0.00058  -0.06218  -0.13493  -0.19679  -0.17070
   D14       -2.05833  -0.00239  -0.07547  -0.14855  -0.22390  -2.28223
   D15        2.03694   0.00327  -0.02804  -0.14921  -0.17751   1.85943
   D16       -3.08569  -0.00184  -0.11257  -0.20405  -0.31643   2.88107
   D17        1.11307  -0.00481  -0.12587  -0.21768  -0.34353   0.76954
   D18       -1.07484   0.00085  -0.07843  -0.21834  -0.29714  -1.37198
   D19        0.09963  -0.00113  -0.00257  -0.02183  -0.02435   0.07527
   D20       -2.99967  -0.00291  -0.05190  -0.07147  -0.12323  -3.12290
   D21       -3.06993   0.00088   0.04569   0.04326   0.08880  -2.98112
   D22        0.11396  -0.00091  -0.00364  -0.00639  -0.01007   0.10389
   D23       -2.27894   0.00269   0.03260   0.04167   0.07493  -2.20401
   D24        0.90918   0.00150  -0.00447  -0.00511  -0.00896   0.90022
   D25        1.92706   0.00190   0.02796   0.02631   0.05403   1.98109
   D26       -1.16801   0.00070  -0.00912  -0.02047  -0.02986  -1.19787
   D27       -0.11026  -0.00196  -0.00180   0.03341   0.03122  -0.07904
   D28        3.07785  -0.00316  -0.03888  -0.01337  -0.05266   3.02519
   D29       -2.11859   0.00247   0.07792   0.09131   0.16921  -1.94938
   D30        1.07221   0.00116   0.05922   0.06416   0.12346   1.19567
   D31        1.06528   0.00069   0.02866   0.04177   0.07034   1.13563
   D32       -2.02710  -0.00061   0.00996   0.01462   0.02459  -2.00251
   D33       -3.11990  -0.00042  -0.00464  -0.00847  -0.01304  -3.13294
   D34       -0.02973   0.00018  -0.00355  -0.00022  -0.00371  -0.03344
   D35       -0.02744   0.00090   0.01404   0.01860   0.03264   0.00520
   D36        3.06274   0.00151   0.01513   0.02686   0.04196   3.10470
   D37        3.13577   0.00026  -0.00059   0.00656   0.00611  -3.14131
   D38       -0.01679   0.00066   0.01104   0.01497   0.02609   0.00930
   D39        0.04434  -0.00096  -0.01972  -0.02071  -0.04052   0.00382
   D40       -3.10822  -0.00057  -0.00810  -0.01229  -0.02053  -3.12875
   D41       -0.00219   0.00034   0.00236   0.00558   0.00792   0.00572
   D42        3.12761   0.00030   0.00542   0.00623   0.01162   3.13923
   D43       -3.13679  -0.00007  -0.00337  -0.00195  -0.00534   3.14106
   D44       -0.00699  -0.00010  -0.00032  -0.00130  -0.00163  -0.00862
   D45        0.01858  -0.00038  -0.00774  -0.00746  -0.01519   0.00339
   D46       -3.13841  -0.00049  -0.00500  -0.00874  -0.01370   3.13107
   D47       -3.12997   0.00002  -0.00203   0.00004  -0.00202  -3.13199
   D48       -0.00377  -0.00008   0.00071  -0.00124  -0.00053  -0.00430
   D49       -0.00374  -0.00024  -0.00045  -0.00462  -0.00503  -0.00877
   D50       -3.13017  -0.00013  -0.00315  -0.00337  -0.00649  -3.13667
   D51       -3.09342  -0.00077  -0.00146  -0.01293  -0.01435  -3.10777
   D52        0.06334  -0.00067  -0.00416  -0.01167  -0.01582   0.04752
   D53        0.52074   0.00008  -0.00922   0.00304  -0.00616   0.51457
   D54        2.84205  -0.00066   0.00998  -0.01084  -0.00089   2.84116
   D55       -2.67390   0.00064  -0.00806   0.01140   0.00336  -2.67054
   D56       -0.35258  -0.00010   0.01113  -0.00248   0.00863  -0.34395
   D57       -0.02911   0.00036   0.01129   0.00856   0.01983  -0.00929
   D58        3.12420   0.00040   0.00826   0.00790   0.01614   3.14034
   D59        3.12363  -0.00004  -0.00051   0.00003  -0.00051   3.12312
   D60       -0.00624  -0.00000  -0.00355  -0.00063  -0.00420  -0.01044
   D61       -3.13415   0.00003  -0.02814  -0.01811  -0.04600   3.10304
   D62        0.02746  -0.00034  -0.03104  -0.02506  -0.05588  -0.02842
   D63       -0.03809   0.00117   0.00822   0.02793   0.03612  -0.00197
   D64        3.12352   0.00080   0.00532   0.02098   0.02624  -3.13343
   D65        3.13420  -0.00001   0.02778   0.01844   0.04644  -3.10255
   D66       -0.01009   0.00016   0.03241   0.02311   0.05571   0.04562
   D67        0.03766  -0.00108  -0.00814  -0.02676  -0.03491   0.00274
   D68       -3.10663  -0.00091  -0.00351  -0.02208  -0.02564  -3.13227
   D69       -0.02150   0.00049   0.00145   0.00925   0.01068  -0.01082
   D70        3.12654   0.00034  -0.00099   0.00799   0.00701   3.13355
   D71        3.13637   0.00036   0.00043   0.00427   0.00469   3.14106
   D72        0.00122   0.00022  -0.00201   0.00301   0.00102   0.00224
   D73        0.02106  -0.00040  -0.00136  -0.00808  -0.00945   0.01161
   D74       -3.13192  -0.00033   0.00032  -0.00798  -0.00762  -3.13953
   D75       -3.13667  -0.00028  -0.00035  -0.00314  -0.00351  -3.14019
   D76       -0.00647  -0.00021   0.00133  -0.00304  -0.00167  -0.00814
   D77        1.82210   0.00006   0.00007   0.00175   0.00182   1.82393
   D78       -2.38206   0.00017  -0.00157   0.00364   0.00206  -2.38000
   D79       -0.27104   0.00002   0.00153   0.00038   0.00192  -0.26912
   D80       -1.30275  -0.00007  -0.00105  -0.00329  -0.00433  -1.30708
   D81        0.77627   0.00004  -0.00269  -0.00140  -0.00410   0.77217
   D82        2.88729  -0.00011   0.00041  -0.00465  -0.00424   2.88306
   D83        0.00893  -0.00047  -0.00356  -0.01080  -0.01429  -0.00537
   D84       -3.12128  -0.00054  -0.00523  -0.01093  -0.01614  -3.13742
   D85        3.13047  -0.00009  -0.00062  -0.00388  -0.00440   3.12607
   D86        0.00026  -0.00017  -0.00229  -0.00401  -0.00624  -0.00598
   D87       -0.00800   0.00028   0.00338   0.00839   0.01180   0.00380
   D88        3.12716   0.00043   0.00582   0.00966   0.01546  -3.14057
   D89        3.13629   0.00011  -0.00127   0.00370   0.00252   3.13882
   D90       -0.01174   0.00026   0.00117   0.00497   0.00619  -0.00555
   D91        3.08552  -0.00032   0.00810  -0.00225   0.00585   3.09137
   D92       -0.02993  -0.00030   0.00347  -0.00306   0.00041  -0.02952
   D93        0.00784  -0.00033   0.00657  -0.00311   0.00347   0.01131
   D94       -3.10761  -0.00032   0.00194  -0.00392  -0.00198  -3.10959
   D95       -3.10774   0.00025  -0.00328   0.00199  -0.00128  -3.10901
   D96        0.04196   0.00024  -0.00571   0.00131  -0.00442   0.03754
   D97       -0.02721   0.00023  -0.00191   0.00289   0.00098  -0.02623
   D98        3.12248   0.00022  -0.00435   0.00220  -0.00216   3.12032
   D99        0.00024  -0.00011   0.00222  -0.00100   0.00121   0.00145
   D100      -3.13457  -0.00012   0.00210  -0.00127   0.00083  -3.13374
   D101       3.13519  -0.00004   0.00141  -0.00024   0.00117   3.13636
   D102       0.00038  -0.00006   0.00130  -0.00051   0.00078   0.00117
   D103      -0.01959   0.00001   0.00245   0.00079   0.00324  -0.01635
   D104       3.12472   0.00006   0.00041   0.00088   0.00129   3.12601
   D105       3.12865  -0.00005   0.00325   0.00003   0.00328   3.13193
   D106      -0.01023  -0.00001   0.00121   0.00013   0.00133  -0.00890
   D107       0.01548   0.00021  -0.00687   0.00130  -0.00557   0.00990
   D108      -3.12882   0.00017  -0.00484   0.00121  -0.00363  -3.13245
   D109       3.13106   0.00019  -0.00228   0.00210  -0.00017   3.13089
   D110      -0.01323   0.00015  -0.00024   0.00201   0.00177  -0.01147
   D111       0.02322  -0.00001  -0.00248  -0.00084  -0.00332   0.01990
   D112      -3.12514   0.00000  -0.00237  -0.00056  -0.00293  -3.12807
   D113      -3.12657   0.00000  -0.00004  -0.00009  -0.00013  -3.12670
   D114       0.00825   0.00001   0.00007   0.00019   0.00026   0.00851
         Item               Value     Threshold  Converged?
 Maximum Force            0.025705     0.000450     NO 
 RMS     Force            0.003378     0.000300     NO 
 Maximum Displacement     2.016921     0.001800     NO 
 RMS     Displacement     0.495119     0.001200     NO 
 Predicted change in Energy=-2.571172D-03
 GradGradGradGradGradGradGradGradGradGradGradGradGradGradGradGradGradGrad

 Leave Link  103 at Tue May  6 17:15:45 2025, MaxMem= 16106127360 cpu:               4.2 elap:               0.3
 (Enter /cm/shared/apps/Gaussian/g16-C01/g16/l202.exe)
                          Input orientation:                          
 ---------------------------------------------------------------------
 Center     Atomic      Atomic             Coordinates (Angstroms)
 Number     Number       Type             X           Y           Z
 ---------------------------------------------------------------------
      1          6           0       -0.851516   -0.107747   -3.115585
      2          8           0       -1.208083   -1.291915   -3.050553
      3          6           0       -0.068612    0.560649   -2.099473
      4          9           0        0.091493    1.917381   -2.294011
      5          6           0        0.504298    0.096857   -0.936573
      6          6           0        0.407925   -1.348084   -0.504716
      7          7           0        1.081441    1.011757   -0.123286
      8          1           0        0.987531    1.981280   -0.402417
      9          6           0        1.749120    0.774462    1.109251
     10          6           0        3.032232    0.336830    3.535330
     11          6           0        1.148901    1.238342    2.295342
     12          6           0        2.968535    0.103827    1.144576
     13          6           0        3.616851   -0.125579    2.354397
     14          6           0        1.816519    1.011135    3.507294
     15          1           0        3.410373   -0.230714    0.207275
     16          1           0        4.569633   -0.651806    2.373769
     17          1           0        1.359239    1.361607    4.432431
     18          1           0        3.525750    0.165580    4.491530
     19          7           0       -0.042511    1.942701    2.247377
     20          1           0       -0.651216    1.708651    1.472438
     21          1           0       -0.539845    2.000890    3.126797
     22          1           0       -0.308060   -1.837354   -1.162663
     23          6           0       -0.032687   -1.549751    0.933544
     24          6           0       -0.817244   -1.834163    3.639646
     25          6           0        0.721229   -2.322451    1.819669
     26          6           0       -1.185837   -0.925926    1.414793
     27          6           0       -1.572567   -1.068189    2.746335
     28          6           0        0.333309   -2.464327    3.148764
     29          1           0        1.628761   -2.811718    1.466970
     30          1           0       -1.794728   -0.324621    0.737914
     31          1           0       -2.477675   -0.571551    3.096746
     32          1           0        0.941308   -3.069960    3.821722
     33          6           0       -1.227067   -1.993576    5.082522
     34          6           0       -1.264602    0.692729   -4.319681
     35          6           0       -2.105556    2.056279   -6.610878
     36          6           0       -0.371203    1.512071   -5.018071
     37          6           0       -2.575269    0.545909   -4.787627
     38          6           0       -2.997714    1.233987   -5.921669
     39          6           0       -0.790837    2.185764   -6.162653
     40          1           0        0.658793    1.610588   -4.680882
     41          1           0       -3.262591   -0.108512   -4.252793
     42          1           0       -4.023211    1.123987   -6.272037
     43          1           0       -0.087650    2.815353   -6.706472
     44          1           0       -2.433248    2.591573   -7.501297
     45          1           0       -1.659794   -2.988772    5.257607
     46          1           0       -0.363043   -1.891339    5.751524
     47          1           0       -1.977303   -1.247585    5.369058
     48          1           0        1.386425   -1.814555   -0.661281
 ---------------------------------------------------------------------
                    Distance matrix (angstroms):
                    1          2          3          4          5
     1  C    0.000000
     2  O    1.238396   0.000000
     3  C    1.446436   2.373803   0.000000
     4  F    2.380208   3.544127   1.379928   0.000000
     5  C    2.574527   3.054480   1.376832   2.308107   0.000000
     6  C    3.152977   3.015945   2.532508   3.736973   1.511172
     7  N    3.734095   4.372381   2.330544   2.551902   1.353356
     8  H    3.886825   4.748385   2.452270   2.094062   2.017397
     9  C    5.038933   5.506264   3.694019   3.954262   2.488800
    10  C    7.714649   8.000434   6.435552   6.717686   5.142562
    11  C    5.923829   6.366802   4.610423   4.758295   3.487660
    12  C    5.725951   6.082050   4.467303   4.836345   3.225475
    13  C    7.063097   7.338516   5.821555   6.181387   4.535190
    14  C    7.227229   7.580080   5.932326   6.119816   4.722899
    15  H    5.405573   5.750628   4.248609   4.678217   3.140217
    16  H    7.734201   7.950787   6.556924   6.960075   5.295829
    17  H    8.001187   8.344302   6.733948   6.867393   5.581820
    18  H    8.780852   9.023109   7.517768   7.804262   6.212744
    19  N    5.798292   6.315803   4.561343   4.543435   3.720709
    20  H    4.938560   5.456276   3.796826   3.844649   3.120324
    21  H    6.596273   7.031981   5.441530   5.458088   4.607228
    22  H    2.664731   2.161406   2.585608   3.941780   2.110027
    23  C    4.375534   4.161858   3.695169   4.738516   2.548922
    24  C    6.972434   6.723507   6.263630   7.078713   5.139755
    25  C    5.633398   5.338850   4.929076   5.940969   3.673823
    26  C    4.615789   4.480375   3.975948   4.844708   3.071085
    27  C    5.983684   5.812642   5.328870   6.089977   4.385716
    28  C    6.797010   6.494765   6.070915   6.991541   4.824818
    29  H    5.870523   5.546665   5.193597   6.234785   3.937161
    30  H    3.973177   3.953769   3.437142   4.216274   2.875251
    31  H    6.438367   6.318234   5.838335   6.469596   5.060296
    32  H    7.753397   7.416839   7.018676   7.937125   5.732458
    33  C    8.420591   8.163308   7.710197   8.452658   6.602805
    34  C    1.503745   2.356416   2.525304   2.728022   3.863870
    35  C    4.297988   4.969082   5.170960   4.845787   6.545871
    36  C    2.544398   3.526164   3.084636   2.792645   4.407717
    37  C    2.488838   2.874756   3.675557   3.900086   4.951364
    38  C    3.778958   4.222116   4.862325   4.813535   6.197446
    39  C    3.814249   4.685457   4.435317   3.977049   5.775190
    40  H    2.771978   3.816769   2.880132   2.472469   4.041671
    41  H    2.665807   2.658350   3.909740   4.380747   5.022843
    42  H    4.641121   4.913195   5.776374   5.777971   7.072518
    43  H    4.692811   5.611663   5.129180   4.506468   6.405651
    44  H    5.387270   6.032548   6.236654   5.826206   7.612384
    45  H    8.891792   8.491695   8.322072   9.174109   7.250673
    46  H    9.057893   8.862841   8.230254   8.913113   7.031062
    47  H    8.634570   8.454792   7.917813   8.545148   6.908462
    48  H    3.734325   3.565564   3.134824   4.274343   2.123071
                    6          7          8          9         10
     6  C    0.000000
     7  N    2.483538   0.000000
     8  H    3.380987   1.013267   0.000000
     9  C    2.984777   1.421707   2.078838   0.000000
    10  C    5.103714   4.200783   4.731899   2.779165   0.000000
    11  C    3.883165   2.430154   2.802838   1.407927   2.428422
    12  C    3.374156   2.448047   3.137259   1.392111   2.402926
    13  C    4.468362   3.723003   4.353413   2.418446   1.396496
    14  C    4.862743   3.704247   4.112693   2.410636   1.390479
    15  H    3.281789   2.660250   3.336886   2.140959   3.397212
    16  H    5.107866   4.601110   5.241356   3.404195   2.165693
    17  H    5.711641   4.577567   4.888549   3.397097   2.157282
    18  H    6.080665   5.290292   5.804312   3.868716   1.089589
    19  N    4.313487   2.783876   2.843217   2.422820   3.700229
    20  H    3.791378   2.456440   2.504975   2.601197   4.439055
    21  H    5.030088   3.764304   3.845596   3.288461   3.961784
    22  H    1.088537   3.335933   4.103474   4.026806   6.160824
    23  C    1.517696   2.986552   3.910731   2.933884   4.440970
    24  C    4.348913   5.085658   5.844065   4.449050   4.420697
    25  C    2.539748   3.875793   4.850844   3.339480   3.918674
    26  C    2.530377   3.355719   4.059265   3.405679   4.887058
    27  C    3.817070   4.427715   5.076220   4.136304   4.878603
    28  C    3.820927   4.832098   5.727331   4.080917   3.908977
    29  H    2.742300   4.177012   5.184459   3.605986   4.020099
    30  H    2.728239   3.286322   3.789261   3.728905   5.618060
    31  H    4.679768   5.053986   5.546958   4.860831   5.601481
    32  H    4.686942   5.678304   6.584871   4.773850   4.007518
    33  C    5.857226   6.439073   7.126604   5.683890   5.095706
    34  C    4.638558   4.818239   4.698662   6.209872   8.960505
    35  C    7.429165   7.303207   6.936700   8.723645  11.502126
    36  C    5.399805   5.130245   4.834313   6.525635   9.280368
    37  C    5.552475   5.945134   5.829571   7.316130  10.037898
    38  C    6.899916   7.092964   6.848559   8.495730  11.251665
    39  C    6.777710   6.430993   6.031975   7.830948  10.587034
    40  H    5.124162   4.616158   4.307058   5.950930   8.646491
    41  H    5.390483   6.097413   6.103783   7.392456  10.023871
    42  H    7.681673   7.992322   7.764981   9.376854  12.107161
    43  H    7.486092   6.925177   6.449248   8.283990  10.989597
    44  H    8.517353   8.323696   7.903688   9.743492  12.520482
    45  H    6.338114   7.243797   7.984085   6.556789   6.003414
    46  H    6.326931   6.710282   7.395418   5.754860   4.626462
    47  H    6.340397   6.680297   7.247464   6.010062   5.564923
    48  H    1.095249   2.893181   3.825506   3.157427   4.994866
                   11         12         13         14         15
    11  C    0.000000
    12  C    2.433609   0.000000
    13  C    2.820381   1.391621   0.000000
    14  C    1.402200   2.780789   2.421257   0.000000
    15  H    3.410631   1.088886   2.159589   3.869456   0.000000
    16  H    3.908992   2.155322   1.088615   3.410262   2.492970
    17  H    2.150950   3.870637   3.409803   1.089868   4.959292
    18  H    3.409321   3.393583   2.158798   2.145962   4.304092
    19  N    1.384878   3.696488   4.204779   2.431296   4.561596
    20  H    2.034400   3.973103   4.728494   3.273665   4.675284
    21  H    2.030926   4.453849   4.732504   2.583959   5.395173
    22  H    4.851849   4.452819   5.541192   5.868238   4.276068
    23  C    3.320257   3.433102   4.167280   4.074542   3.757924
    24  C    3.887566   4.930851   4.922634   3.879426   5.676704
    25  C    3.617792   3.375345   3.673801   3.893653   3.769174
    26  C    3.303093   4.288614   4.958753   4.140641   4.802766
    27  C    3.595813   4.955891   5.288875   4.048277   5.654899
    28  C    3.886294   4.190059   4.108821   3.795694   4.807256
    29  H    4.161664   3.224799   3.457655   4.337324   3.379727
    30  H    3.678775   4.799751   5.651356   4.742869   5.232922
    31  H    4.131587   5.824800   6.155747   4.594947   6.567673
    32  H    4.575413   4.620572   4.240396   4.185713   5.217454
    33  C    4.884556   6.124507   5.864778   4.557745   6.955686
    34  C    7.062664   6.937172   8.309124   8.417614   6.572782
    35  C    9.517419   9.471301  10.857376  10.901945   9.063279
    36  C    7.474734   7.149491   8.540478   8.815833   6.681456
    37  C    8.032270   8.131434   9.476379   9.397338   7.834545
    38  C    9.204004   9.316931  10.681487  10.589232   8.987373
    39  C    8.729139   8.477200   9.864591  10.083944   8.004093
    40  H    7.003319   6.445246   7.826847   8.291315   5.903868
    41  H    8.009579   8.246430   9.538448   9.341837   8.027178
    42  H   10.008187  10.243602  11.590830  11.390807   9.953636
    43  H    9.222183   8.850513  10.221143  10.545239   8.325538
    44  H   10.518420  10.493772  11.879450  11.905771  10.076472
    45  H    5.876417   6.921171   6.668545   5.581003   7.669376
    46  H    4.901640   6.025285   5.522494   4.267483   6.909055
    47  H    5.039912   6.643333   6.453033   4.791770   7.530278
    48  H    4.256550   3.073171   4.113607   5.054357   2.712804
                   16         17         18         19         20
    16  H    0.000000
    17  H    4.312603   0.000000
    18  H    2.498545   2.475427   0.000000
    19  N    5.293328   2.660270   4.574589   0.000000
    20  H    5.800123   3.594987   5.379872   1.012833   0.000000
    21  H    5.806084   2.391628   4.664753   1.011981   1.683660
    22  H    6.140339   6.657200   7.118970   5.097813   4.431214
    23  C    4.905294   4.759798   5.316400   3.731417   3.360084
    24  C    5.658521   3.946966   4.856570   4.099186   4.156427
    25  C    4.231819   4.561345   4.603746   4.354051   4.272465
    26  C    5.841251   4.562495   5.732081   3.198345   2.688892
    27  C    6.167561   4.164411   5.528176   3.414014   3.191009
    28  C    4.672503   4.163905   4.348691   4.513938   4.603597
    29  H    3.759818   5.126718   4.648746   5.099675   5.062811
    30  H    6.579374   5.142016   6.529733   3.238748   2.445677
    31  H    7.084750   4.499229   6.207245   3.601793   3.342701
    32  H    4.594429   4.492930   4.194843   5.345394   5.557913
    33  C    6.537539   4.285890   5.253617   4.993545   5.202960
    34  C    8.980443   9.161408  10.043047   6.795747   5.912443
    35  C   11.515892  11.594915  12.591657   9.096029   8.220459
    36  C    9.150603   9.608801  10.364931   7.285617   6.499520
    37  C   10.186744  10.057594  11.111698   7.606390   6.651493
    38  C   11.385748  11.234176  12.334171   8.716009   7.772012
    39  C   10.471721  10.842410  11.671576   8.446755   7.651257
    40  H    8.377422   9.143582   9.718057   6.971578   6.291986
    41  H   10.273764   9.947647  11.073386   7.538475   6.549781
    42  H   12.318294  11.983859  13.181795   9.439103   8.466940
    43  H   10.777859  11.326165  12.061227   8.996386   8.272663
    44  H   12.533028  12.582116  13.609666  10.058494   9.191469
    45  H    7.251461   5.359223   6.117734   5.999709   6.116413
    46  H    6.105486   3.909977   4.576157   5.204003   5.599423
    47  H    7.224201   4.337933   5.748972   4.864795   5.067690
    48  H    4.549322   6.002887   5.920229   4.961766   4.595402
                   21         22         23         24         25
    21  H    0.000000
    22  H    5.760669   0.000000
    23  C    4.204120   2.133689   0.000000
    24  C    3.879124   4.829228   2.831856   0.000000
    25  C    4.689368   3.192031   1.396665   2.432620   0.000000
    26  C    3.451742   2.871318   1.396607   2.431198   2.398147
    27  C    3.260447   4.179815   2.426797   1.398297   2.773695
    28  C    4.549840   4.403731   2.424377   1.400658   1.391799
    29  H    5.533450   3.408170   2.153488   3.414538   1.089675
    30  H    3.562232   2.847935   2.154995   3.413831   3.389921
    31  H    3.220798   4.944902   3.407974   2.155449   3.863880
    32  H    5.328251   5.284348   3.406065   2.157047   2.148353
    33  C    4.500322   6.314374   4.340224   1.508397   3.814476
    34  C    7.595169   4.157290   5.843176   8.362786   7.122251
    35  C    9.862902   6.933572   8.615019  11.039408   9.911515
    36  C    8.161266   5.107525   6.701572   9.292594   7.915280
    37  C    8.300484   4.894951   6.602144   8.931647   7.921538
    38  C    9.407656   6.270208   7.970854  10.275540   9.295542
    39  C    9.294678   6.435717   8.055114  10.594601   9.291276
    40  H    7.908787   5.020057   6.479789   9.125578   7.598017
    41  H    8.143787   4.611621   6.277542   8.440864   7.592572
    42  H   10.061852   6.976933   8.659882  10.829143   9.993166
    43  H    9.877297   7.240862   8.799261  11.366286   9.987312
    44  H   10.811580   8.019358   9.698443  12.096248  10.999035
    45  H    5.539979   6.661292   4.838985   2.158891   4.234698
    46  H    4.697861   6.914616   4.841358   2.160925   4.101339
    47  H    4.200787   6.767391   4.852486   2.163487   4.586456
    48  H    5.711189   1.767253   2.151155   4.832651   2.618312
                   26         27         28         29         30
    26  C    0.000000
    27  C    1.393845   0.000000
    28  C    2.771486   2.396563   0.000000
    29  H    3.388346   3.863310   2.151117   0.000000
    30  H    1.091092   2.153138   3.862523   4.293885   0.000000
    31  H    2.150208   1.090256   3.389239   4.953517   2.468093
    32  H    3.861986   3.388675   1.090563   2.466605   4.953045
    33  C    3.820185   2.536431   2.528992   4.679458   4.688632
    34  C    5.959064   7.288639   8.264260   7.357855   5.186068
    35  C    8.611088   9.879465  11.028806  10.143675   7.731109
    36  C    6.927424   8.269644   9.110723   8.046786   6.207352
    37  C    6.524326   7.769898   8.972606   8.250303   5.647891
    38  C    7.859503   9.081043  10.346303   9.610618   6.944528
    39  C    8.200995   9.516794  10.468502   9.436123   7.411319
    40  H    6.855203   8.204777   8.832566   7.635032   6.255249
    41  H    6.091190   7.263949   8.559404   7.996770   5.206580
    42  H    8.446312   9.599079  10.982111  10.359864   7.496934
    43  H    9.008780  10.326782  11.188293  10.070508   8.257871
    44  H    9.665686  10.915521  12.109491  11.230551   8.763361
    45  H    4.387162   3.162710   2.948681   5.021441   5.248193
    46  H    4.518434   3.342407   2.754556   4.813708   5.444319
    47  H    4.045503   2.659825   3.427695   5.538636   4.725748
    48  H    3.422905   4.574335   4.005958   2.362734   3.781188
                   31         32         33         34         35
    31  H    0.000000
    32  H    4.296171   0.000000
    33  C    2.743990   2.729482   0.000000
    34  C    7.620587   9.236142   9.778500   0.000000
    35  C   10.063893  12.016691  12.405994   2.795721   0.000000
    36  C    8.638806  10.042890  10.725859   1.399011   2.416853
    37  C    7.963767   9.978062  10.280393   1.399421   2.413730
    38  C    9.212069  11.356651  11.603645   2.421364   1.395392
    39  C    9.807379  11.415372  12.004630   2.418708   1.395048
    40  H    8.665487   9.709873  10.576886   2.161568   3.400757
    41  H    7.405824   9.572917   9.738836   2.153700   3.403765
    42  H    9.645602  12.004983  12.102216   3.406993   2.159024
    43  H   10.643609  12.105310  12.782975   3.404044   2.158073
    44  H   11.060102  13.101578  13.447341   3.885103   1.089388
    45  H    3.343831   2.972219   1.099237  10.268109  12.903960
    46  H    3.641613   2.610482   1.097521  10.436445  13.093854
    47  H    2.422972   3.772743   1.096111   9.906787  12.427825
    48  H    5.531645   4.676696   6.312976   5.167041   7.910436
                   36         37         38         39         40
    36  C    0.000000
    37  C    2.417536   0.000000
    38  C    2.791483   1.392107   0.000000
    39  C    1.392847   2.786398   2.415421   0.000000
    40  H    1.088253   3.406478   3.879616   2.151255   0.000000
    41  H    3.401774   1.089370   2.158150   3.875672   4.303001
    42  H    3.880747   2.152715   1.089267   3.404053   4.968875
    43  H    2.151661   3.875641   3.403690   1.089309   2.472175
    44  H    3.403493   3.401311   2.157982   2.157351   4.298580
    45  H   11.291927  10.688255  12.024888  12.567945  11.193905
    46  H   11.294575  11.041187  12.368208  12.599737  11.051820
    47  H   10.866817  10.331139  11.605169  12.090324  10.775873
    48  H    5.756503   6.188178   7.495730   7.141997   5.330877
                   41         42         43         44         45
    41  H    0.000000
    42  H    2.484944   0.000000
    43  H    4.964855   4.305589   0.000000
    44  H    4.304771   2.488548   2.486696   0.000000
    45  H   10.065414  12.467286  13.390246  13.947333   0.000000
    46  H   10.567507  12.924977  13.320302  14.142825   1.769145
    47  H    9.773918  12.055090  12.880088  13.438492   1.773405
    48  H    6.117425   8.329452   7.755854   8.988308   6.759546
                   46         47         48
    46  H    0.000000
    47  H    1.779475   0.000000
    48  H    6.647601   6.928283   0.000000
 Stoichiometry    C23H21FN2O
 Framework group  C1[X(C23H21FN2O)]
 Deg. of freedom   138
 Full point group                 C1      NOp   1
 RotChk:  IX=0 Diff= 5.53D-02
 Largest Abelian subgroup         C1      NOp   1
 Largest concise Abelian subgroup C1      NOp   1
                         Standard orientation:                         
 ---------------------------------------------------------------------
 Center     Atomic      Atomic             Coordinates (Angstroms)
 Number     Number       Type             X           Y           Z
 ---------------------------------------------------------------------
      1          6           0        2.806747    0.552483   -0.631802
      2          8           0        2.577831    1.529941   -1.356921
      3          6           0        1.794703   -0.376609   -0.179330
      4          9           0        2.234564   -1.305504    0.741472
      5          6           0        0.450129   -0.469877   -0.460559
      6          6           0       -0.248842    0.479493   -1.405956
      7          7           0       -0.263346   -1.392059    0.226539
      8          1           0        0.236990   -1.899251    0.947046
      9          6           0       -1.648210   -1.686450    0.097158
     10          6           0       -4.359524   -2.257586   -0.118098
     11          6           0       -2.504498   -1.358515    1.165562
     12          6           0       -2.146967   -2.287970   -1.054965
     13          6           0       -3.503693   -2.573226   -1.175513
     14          6           0       -3.867775   -1.660527    1.037383
     15          1           0       -1.454768   -2.539173   -1.857106
     16          1           0       -3.886150   -3.042680   -2.080181
     17          1           0       -4.541006   -1.407052    1.856116
     18          1           0       -5.424692   -2.473488   -0.195603
     19          7           0       -1.993734   -0.800310    2.325481
     20          1           0       -1.158161   -0.241041    2.203547
     21          1           0       -2.677908   -0.350130    2.919913
     22          1           0        0.448531    1.283474   -1.634428
     23          6           0       -1.530317    1.083770   -0.861831
     24          6           0       -3.932093    2.129878    0.213591
     25          6           0       -2.729932    0.996246   -1.571717
     26          6           0       -1.544710    1.705135    0.388852
     27          6           0       -2.726839    2.221768    0.916550
     28          6           0       -3.909365    1.513401   -1.043900
     29          1           0       -2.742716    0.508616   -2.546112
     30          1           0       -0.617327    1.792434    0.957027
     31          1           0       -2.710913    2.702977    1.894733
     32          1           0       -4.833783    1.428963   -1.616307
     33          6           0       -5.216631    2.685223    0.776455
     34          6           0        4.222513    0.318296   -0.182344
     35          6           0        6.895652    0.009212    0.575844
     36          6           0        4.826495   -0.942616   -0.232729
     37          6           0        4.971719    1.425509    0.231354
     38          6           0        6.299326    1.269983    0.620239
     39          6           0        6.160110   -1.093097    0.139896
     40          1           0        4.262729   -1.805781   -0.581165
     41          1           0        4.504067    2.409210    0.250352
     42          1           0        6.871778    2.134912    0.952952
     43          1           0        6.626603   -2.076204    0.090118
     44          1           0        7.935917   -0.113295    0.875191
     45          1           0       -5.487530    3.625714    0.276042
     46          1           0       -6.048207    1.984802    0.626645
     47          1           0       -5.126132    2.891232    1.849222
     48          1           0       -0.459469   -0.061183   -2.334867
 ---------------------------------------------------------------------
 Rotational constants (GHZ):           0.4223369           0.0994825           0.0903641
 Leave Link  202 at Tue May  6 17:15:45 2025, MaxMem= 16106127360 cpu:               0.2 elap:               0.0
 (Enter /cm/shared/apps/Gaussian/g16-C01/g16/l301.exe)
 Basis read from rwf:  (5D, 7F)
 No pseudopotential information found on rwf file.
 There are   864 symmetry adapted cartesian basis functions of A   symmetry.
 There are   810 symmetry adapted basis functions of A   symmetry.
   810 basis functions,  1203 primitive gaussians,   864 cartesian basis functions
    95 alpha electrons       95 beta electrons
       nuclear repulsion energy      2365.0042168811 Hartrees.
 IExCor= 4639 DFT=T Ex+Corr=wB97XD ExCW=0 ScaHFX=  1.000000
 ScaDFX=  1.000000  1.000000  1.000000  1.000000 ScalE2=  1.000000  1.000000
 IRadAn=      5 IRanWt=     -1 IRanGd=            0 ICorTp=0 IEmpDi=121
 HFx  wShort=  0.000000 wLong=  0.200000 cFull=  0.222036 cShort=  0.000000 cLong=  0.777964
 DFx  wShort=  0.000000 wLong=  0.200000 cFull=  0.000000 cShort=  0.000000 cLong=  1.000000
 NAtoms=   48 NActive=   48 NUniq=   48 SFac= 1.00D+00 NAtFMM=   60 NAOKFM=F Big=F
 Integral buffers will be    131072 words long.
 Raffenetti 2 integral format.
 Two-electron integral symmetry is turned on.
 R6Disp:  Grimme-D2 Dispersion energy=       -0.0419340518 Hartrees.
 Nuclear repulsion after empirical dispersion term =     2364.9622828292 Hartrees.
 No density basis found on file    724.
 ------------------------------------------------------------------------------
 Polarizable Continuum Model (PCM)
 =================================
 Model                : PCM.
 Atomic radii         : SMD-Coulomb.
 Polarization charges : Total charges.
 Charge compensation  : None.
 Solution method      : On-the-fly selection.
 Cavity type          : VdW (van der Waals Surface) (Alpha=1.000).
 Cavity algorithm     : GePol (No added spheres)
                        Default sphere list used, NSphG=   48.
                        Lebedev-Laikov grids with approx.  5.0 points / Ang**2.
                        Smoothing algorithm: York/Karplus (Gamma=1.0000).
                        Polarization charges: spherical gaussians, with
                                              point-specific exponents (IZeta= 3).
                        Self-potential: point-specific (ISelfS= 7).
                        Self-field    : sphere-specific E.n sum rule (ISelfD= 2).
 1st derivatives      : Analytical E(r).r(x)/FMM algorithm (CHGder, D1EAlg=3).
                        Cavity 1st derivative terms included.
 Solvent              : Ethanol, Eps=  24.852000 Eps(inf)=   1.852593
 ------------------------------------------------------------------------------
 GePol: Number of generator spheres                  =      48
 GePol: Total number of spheres                      =      48
 GePol: Number of exposed spheres                    =      48 (100.00%)
 GePol: Number of points                             =    3537
 GePol: Average weight of points                     =       0.11
 GePol: Minimum weight of points                     =   0.83D-11
 GePol: Maximum weight of points                     =    0.21501
 GePol: Number of points with low weight             =     237
 GePol: Fraction of low-weight points (<1% of avg)   =       6.70%
 GePol: Cavity surface area                          =    388.175 Ang**2
 GePol: Cavity volume                                =    375.313 Ang**3
 ------------------------------------------------------------------------------
 Atomic radii for non-electrostatic terms: SMD-CDS.
 ------------------------------------------------------------------------------
 PCM non-electrostatic energy =        -0.0021235864 Hartrees.
 Nuclear repulsion after PCM non-electrostatic terms =     2364.9601592428 Hartrees.
 Leave Link  301 at Tue May  6 17:15:46 2025, MaxMem= 16106127360 cpu:               0.4 elap:               0.1
 (Enter /cm/shared/apps/Gaussian/g16-C01/g16/l302.exe)
 NPDir=0 NMtPBC=     1 NCelOv=     1 NCel=       1 NClECP=     1 NCelD=      1
         NCelK=      1 NCelE2=     1 NClLst=     1 CellRange=     0.0.
 One-electron integrals computed using PRISM.
 One-electron integral symmetry used in STVInt
 NBasis=   810 RedAO= T EigKep=  1.14D-06  NBF=   810
 NBsUse=   804 1.00D-06 EigRej=  9.00D-07 NBFU=   804
 Precomputing XC quadrature grid using
 IXCGrd= 4 IRadAn=           5 IRanWt=          -1 IRanGd=           0 AccXCQ= 0.00D+00.
 Generated NRdTot=       0 NPtTot=           0 NUsed=           0 NTot=          32
 NSgBfM=   854   854   854   854   854 MxSgAt=    48 MxSgA2=    48.
 Leave Link  302 at Tue May  6 17:15:48 2025, MaxMem= 16106127360 cpu:              39.7 elap:               2.8
 (Enter /cm/shared/apps/Gaussian/g16-C01/g16/l303.exe)
 DipDrv:  MaxL=1.
 Leave Link  303 at Tue May  6 17:15:49 2025, MaxMem= 16106127360 cpu:               1.0 elap:               0.2
 (Enter /cm/shared/apps/Gaussian/g16-C01/g16/l401.exe)
 Lowest energy guess from the checkpoint file:  "7_global_opt.chk"
 B after Tr=    -0.000000    0.000000    0.000000
         Rot=    0.998921   -0.044983   -0.000626   -0.011553 Ang=  -5.32 deg.
 Guess basis will be translated and rotated to current coordinates.
 B after Tr=    -0.000000   -0.000000    0.000000
         Rot=    0.999792    0.016234    0.003192   -0.011964 Ang=   2.34 deg.
 Guess basis will be translated and rotated to current coordinates.
 CkInt1:  FT= 3.62D-01
 Max alpha theta= 20.795 degrees.
 JPrj=2 DoOrth=T DoCkMO=T.
 Leave Link  401 at Tue May  6 17:15:53 2025, MaxMem= 16106127360 cpu:              17.0 elap:               4.3
 (Enter /cm/shared/apps/Gaussian/g16-C01/g16/l502.exe)
 Integral symmetry usage will be decided dynamically.
 Closed shell SCF:
 Using DIIS extrapolation, IDIIS=  1040.
 NGot= 16106127360 LenX= 16104590708 LenY= 16103843348
 Requested convergence on RMS density matrix=1.00D-08 within 128 cycles.
 Requested convergence on MAX density matrix=1.00D-06.
 Requested convergence on             energy=1.00D-06.
 No special actions if energy rises.
 Fock matrices will be formed incrementally for  20 cycles.

 Cycle   1  Pass 1  IDiag  1:
 FoFJK:  IHMeth= 1 ICntrl=       0 DoSepK=T KAlg= 0 I1Cent=           0 FoldK=F
 IRaf=         1 NMat=       1 IRICut=       1 DoRegI=T DoRafI=F ISym2E= 0 IDoP0=0 IntGTp=1.
 FoFCou: FMM=F IPFlag=           0 FMFlag=      100000 FMFlg1=           0
         NFxFlg=           0 DoJE=T BraDBF=F KetDBF=F FulRan=T
         wScrn=  0.000000 ICntrl=       500 IOpCl=  0 I1Cent=           0 NGrid=           0
         NMat0=    1 NMatS0=      1 NMatT0=    0 NMatD0=    1 NMtDS0=    0 NMtDT0=    0
 Symmetry not used in FoFCou.
 Inv3:  Mode=1 IEnd=    37531107.
 Iteration    1 A*A^-1 deviation from unit magnitude is 1.33D-14 for    321.
 Iteration    1 A*A^-1 deviation from orthogonality  is 6.30D-15 for   3250    963.
 Iteration    1 A^-1*A deviation from unit magnitude is 1.35D-14 for    321.
 Iteration    1 A^-1*A deviation from orthogonality  is 6.79D-15 for   3185    430.
 E= -1172.55615285325    
 DIIS: error= 3.68D-02 at cycle   1 NSaved=   1.
 NSaved= 1 IEnMin= 1 EnMin= -1172.55615285325     IErMin= 1 ErrMin= 3.68D-02
 ErrMax= 3.68D-02  0.00D+00 EMaxC= 1.00D-01 BMatC= 6.57D-01 BMatP= 6.57D-01
 IDIUse=3 WtCom= 6.32D-01 WtEn= 3.68D-01
 Coeff-Com:  0.100D+01
 Coeff-En:   0.100D+01
 Coeff:      0.100D+01
 Gap=    23.159 Goal=   None    Shift=    0.000
 GapD=   23.159 DampG=2.000 DampE=0.500 DampFc=1.0000 IDamp=-1.
 RMSDP=3.02D-02 MaxDP=4.76D+00              OVMax= 1.02D-01

 Cycle   2  Pass 1  IDiag  1:
 RMSU=  2.83D-02    CP:  1.15D+00
 E= -1173.11067753992     Delta-E=       -0.554524686672 Rises=F Damp=F
 DIIS: error= 1.48D-03 at cycle   2 NSaved=   2.
 NSaved= 2 IEnMin= 2 EnMin= -1173.11067753992     IErMin= 2 ErrMin= 1.48D-03
 ErrMax= 1.48D-03  0.00D+00 EMaxC= 1.00D-01 BMatC= 1.22D-02 BMatP= 6.57D-01
 IDIUse=3 WtCom= 9.85D-01 WtEn= 1.48D-02
 Coeff-Com: -0.372D-01 0.104D+01
 Coeff-En:   0.000D+00 0.100D+01
 Coeff:     -0.366D-01 0.104D+01
 Gap=     0.280 Goal=   None    Shift=    0.000
 RMSDP=6.41D-03 MaxDP=9.60D-01 DE=-5.55D-01 OVMax= 3.32D-02

 Cycle   3  Pass 1  IDiag  1:
 RMSU=  3.61D-03    CP:  1.18D+00  1.17D+00
 E= -1173.13137923934     Delta-E=       -0.020701699423 Rises=F Damp=F
 DIIS: error= 1.09D-03 at cycle   3 NSaved=   3.
 NSaved= 3 IEnMin= 3 EnMin= -1173.13137923934     IErMin= 3 ErrMin= 1.09D-03
 ErrMax= 1.09D-03  0.00D+00 EMaxC= 1.00D-01 BMatC= 4.87D-03 BMatP= 1.22D-02
 IDIUse=3 WtCom= 9.89D-01 WtEn= 1.09D-02
 Coeff-Com: -0.271D-01 0.386D+00 0.641D+00
 Coeff-En:   0.000D+00 0.000D+00 0.100D+01
 Coeff:     -0.268D-01 0.382D+00 0.645D+00
 Gap=     0.279 Goal=   None    Shift=    0.000
 RMSDP=1.75D-03 MaxDP=1.96D-01 DE=-2.07D-02 OVMax= 1.56D-02

 Cycle   4  Pass 1  IDiag  1:
 RMSU=  1.36D-03    CP:  1.17D+00  1.15D+00  8.50D-01
 E= -1173.13643659062     Delta-E=       -0.005057351275 Rises=F Damp=F
 DIIS: error= 2.30D-04 at cycle   4 NSaved=   4.
 NSaved= 4 IEnMin= 4 EnMin= -1173.13643659062     IErMin= 4 ErrMin= 2.30D-04
 ErrMax= 2.30D-04  0.00D+00 EMaxC= 1.00D-01 BMatC= 3.28D-04 BMatP= 4.87D-03
 IDIUse=3 WtCom= 9.98D-01 WtEn= 2.30D-03
 Coeff-Com: -0.178D-03-0.717D-01 0.117D+00 0.955D+00
 Coeff-En:   0.000D+00 0.000D+00 0.000D+00 0.100D+01
 Coeff:     -0.178D-03-0.715D-01 0.117D+00 0.955D+00
 Gap=     0.278 Goal=   None    Shift=    0.000
 RMSDP=7.06D-04 MaxDP=9.92D-02 DE=-5.06D-03 OVMax= 5.23D-03

 Cycle   5  Pass 1  IDiag  1:
 RMSU=  4.22D-04    CP:  1.17D+00  1.16D+00  9.62D-01  1.18D+00
 E= -1173.13694887230     Delta-E=       -0.000512281682 Rises=F Damp=F
 DIIS: error= 1.01D-04 at cycle   5 NSaved=   5.
 NSaved= 5 IEnMin= 5 EnMin= -1173.13694887230     IErMin= 5 ErrMin= 1.01D-04
 ErrMax= 1.01D-04  0.00D+00 EMaxC= 1.00D-01 BMatC= 7.08D-05 BMatP= 3.28D-04
 IDIUse=3 WtCom= 9.99D-01 WtEn= 1.01D-03
 Coeff-Com:  0.178D-02-0.605D-01 0.545D-02 0.424D+00 0.630D+00
 Coeff-En:   0.000D+00 0.000D+00 0.000D+00 0.000D+00 0.100D+01
 Coeff:      0.178D-02-0.604D-01 0.545D-02 0.423D+00 0.630D+00
 Gap=     0.278 Goal=   None    Shift=    0.000
 RMSDP=1.80D-04 MaxDP=1.57D-02 DE=-5.12D-04 OVMax= 1.32D-03

 Cycle   6  Pass 1  IDiag  1:
 RMSU=  1.28D-04    CP:  1.17D+00  1.17D+00  9.84D-01  1.22D+00  9.51D-01
 E= -1173.13701880501     Delta-E=       -0.000069932711 Rises=F Damp=F
 DIIS: error= 3.81D-05 at cycle   6 NSaved=   6.
 NSaved= 6 IEnMin= 6 EnMin= -1173.13701880501     IErMin= 6 ErrMin= 3.81D-05
 ErrMax= 3.81D-05  0.00D+00 EMaxC= 1.00D-01 BMatC= 6.58D-06 BMatP= 7.08D-05
 IDIUse=1 WtCom= 1.00D+00 WtEn= 0.00D+00
 Coeff-Com:  0.655D-03-0.139D-01-0.110D-01 0.465D-01 0.232D+00 0.746D+00
 Coeff:      0.655D-03-0.139D-01-0.110D-01 0.465D-01 0.232D+00 0.746D+00
 Gap=     0.278 Goal=   None    Shift=    0.000
 RMSDP=7.53D-05 MaxDP=6.36D-03 DE=-6.99D-05 OVMax= 6.55D-04

 Cycle   7  Pass 1  IDiag  1:
 RMSU=  5.57D-05    CP:  1.17D+00  1.17D+00  9.91D-01  1.23D+00  1.03D+00
                    CP:  1.18D+00
 E= -1173.13702647916     Delta-E=       -0.000007674147 Rises=F Damp=F
 DIIS: error= 1.56D-05 at cycle   7 NSaved=   7.
 NSaved= 7 IEnMin= 7 EnMin= -1173.13702647916     IErMin= 7 ErrMin= 1.56D-05
 ErrMax= 1.56D-05  0.00D+00 EMaxC= 1.00D-01 BMatC= 1.32D-06 BMatP= 6.58D-06
 IDIUse=1 WtCom= 1.00D+00 WtEn= 0.00D+00
 Coeff-Com: -0.499D-04 0.566D-02-0.562D-02-0.619D-01-0.270D-01 0.327D+00
 Coeff-Com:  0.762D+00
 Coeff:     -0.499D-04 0.566D-02-0.562D-02-0.619D-01-0.270D-01 0.327D+00
 Coeff:      0.762D+00
 Gap=     0.278 Goal=   None    Shift=    0.000
 RMSDP=4.37D-05 MaxDP=6.12D-03 DE=-7.67D-06 OVMax= 3.14D-04

 Cycle   8  Pass 1  IDiag  1:
 RMSU=  2.21D-05    CP:  1.17D+00  1.17D+00  9.94D-01  1.23D+00  1.09D+00
                    CP:  1.30D+00  1.12D+00
 E= -1173.13702823855     Delta-E=       -0.000001759392 Rises=F Damp=F
 DIIS: error= 3.50D-06 at cycle   8 NSaved=   8.
 NSaved= 8 IEnMin= 8 EnMin= -1173.13702823855     IErMin= 8 ErrMin= 3.50D-06
 ErrMax= 3.50D-06  0.00D+00 EMaxC= 1.00D-01 BMatC= 8.62D-08 BMatP= 1.32D-06
 IDIUse=1 WtCom= 1.00D+00 WtEn= 0.00D+00
 Coeff-Com: -0.671D-04 0.308D-02-0.113D-02-0.248D-01-0.290D-01 0.528D-01
 Coeff-Com:  0.253D+00 0.746D+00
 Coeff:     -0.671D-04 0.308D-02-0.113D-02-0.248D-01-0.290D-01 0.528D-01
 Coeff:      0.253D+00 0.746D+00
 Gap=     0.278 Goal=   None    Shift=    0.000
 RMSDP=1.29D-05 MaxDP=1.21D-03 DE=-1.76D-06 OVMax= 1.57D-04

 Cycle   9  Pass 1  IDiag  1:
 RMSU=  7.06D-06    CP:  1.17D+00  1.17D+00  9.94D-01  1.23D+00  1.09D+00
                    CP:  1.35D+00  1.24D+00  1.15D+00
 E= -1173.13702839161     Delta-E=       -0.000000153060 Rises=F Damp=F
 DIIS: error= 1.52D-06 at cycle   9 NSaved=   9.
 NSaved= 9 IEnMin= 9 EnMin= -1173.13702839161     IErMin= 9 ErrMin= 1.52D-06
 ErrMax= 1.52D-06  0.00D+00 EMaxC= 1.00D-01 BMatC= 1.56D-08 BMatP= 8.62D-08
 IDIUse=1 WtCom= 1.00D+00 WtEn= 0.00D+00
 Coeff-Com: -0.146D-04 0.204D-03 0.389D-03 0.824D-03-0.630D-02-0.287D-01
 Coeff-Com: -0.311D-01 0.255D+00 0.809D+00
 Coeff:     -0.146D-04 0.204D-03 0.389D-03 0.824D-03-0.630D-02-0.287D-01
 Coeff:     -0.311D-01 0.255D+00 0.809D+00
 Gap=     0.278 Goal=   None    Shift=    0.000
 RMSDP=6.91D-06 MaxDP=6.67D-04 DE=-1.53D-07 OVMax= 8.08D-05

 Cycle  10  Pass 1  IDiag  1:
 RMSU=  2.94D-06    CP:  1.17D+00  1.17D+00  9.94D-01  1.23D+00  1.09D+00
                    CP:  1.36D+00  1.29D+00  1.28D+00  1.28D+00
 E= -1173.13702842905     Delta-E=       -0.000000037441 Rises=F Damp=F
 DIIS: error= 6.59D-07 at cycle  10 NSaved=  10.
 NSaved=10 IEnMin=10 EnMin= -1173.13702842905     IErMin=10 ErrMin= 6.59D-07
 ErrMax= 6.59D-07  0.00D+00 EMaxC= 1.00D-01 BMatC= 1.83D-09 BMatP= 1.56D-08
 IDIUse=1 WtCom= 1.00D+00 WtEn= 0.00D+00
 Coeff-Com:  0.849D-05-0.492D-03 0.264D-03 0.450D-02 0.342D-02-0.132D-01
 Coeff-Com: -0.514D-01-0.757D-01 0.136D+00 0.997D+00
 Coeff:      0.849D-05-0.492D-03 0.264D-03 0.450D-02 0.342D-02-0.132D-01
 Coeff:     -0.514D-01-0.757D-01 0.136D+00 0.997D+00
 Gap=     0.278 Goal=   None    Shift=    0.000
 RMSDP=3.97D-06 MaxDP=4.23D-04 DE=-3.74D-08 OVMax= 5.97D-05

 Cycle  11  Pass 1  IDiag  1:
 RMSU=  1.21D-06    CP:  1.17D+00  1.17D+00  9.94D-01  1.23D+00  1.09D+00
                    CP:  1.37D+00  1.32D+00  1.36D+00  1.51D+00  1.38D+00
 E= -1173.13702843800     Delta-E=       -0.000000008950 Rises=F Damp=F
 DIIS: error= 2.95D-07 at cycle  11 NSaved=  11.
 NSaved=11 IEnMin=11 EnMin= -1173.13702843800     IErMin=11 ErrMin= 2.95D-07
 ErrMax= 2.95D-07  0.00D+00 EMaxC= 1.00D-01 BMatC= 5.11D-10 BMatP= 1.83D-09
 IDIUse=1 WtCom= 1.00D+00 WtEn= 0.00D+00
 Coeff-Com:  0.543D-05-0.212D-03 0.371D-04 0.155D-02 0.207D-02-0.652D-04
 Coeff-Com: -0.149D-01-0.637D-01-0.785D-01 0.358D+00 0.796D+00
 Coeff:      0.543D-05-0.212D-03 0.371D-04 0.155D-02 0.207D-02-0.652D-04
 Coeff:     -0.149D-01-0.637D-01-0.785D-01 0.358D+00 0.796D+00
 Gap=     0.278 Goal=   None    Shift=    0.000
 RMSDP=1.22D-06 MaxDP=1.29D-04 DE=-8.95D-09 OVMax= 2.17D-05

 Cycle  12  Pass 1  IDiag  1:
 RMSU=  4.59D-07    CP:  1.17D+00  1.17D+00  9.94D-01  1.23D+00  1.09D+00
                    CP:  1.37D+00  1.33D+00  1.38D+00  1.58D+00  1.59D+00
                    CP:  1.31D+00
 E= -1173.13702844014     Delta-E=       -0.000000002135 Rises=F Damp=F
 DIIS: error= 1.51D-07 at cycle  12 NSaved=  12.
 NSaved=12 IEnMin=12 EnMin= -1173.13702844014     IErMin=12 ErrMin= 1.51D-07
 ErrMax= 1.51D-07  0.00D+00 EMaxC= 1.00D-01 BMatC= 8.47D-11 BMatP= 5.11D-10
 IDIUse=1 WtCom= 1.00D+00 WtEn= 0.00D+00
 Coeff-Com: -0.671D-06 0.649D-04-0.582D-04-0.693D-03-0.344D-03 0.372D-02
 Coeff-Com:  0.842D-02 0.755D-03-0.615D-01-0.128D+00 0.250D+00 0.928D+00
 Coeff:     -0.671D-06 0.649D-04-0.582D-04-0.693D-03-0.344D-03 0.372D-02
 Coeff:      0.842D-02 0.755D-03-0.615D-01-0.128D+00 0.250D+00 0.928D+00
 Gap=     0.278 Goal=   None    Shift=    0.000
 RMSDP=6.62D-07 MaxDP=5.88D-05 DE=-2.13D-09 OVMax= 1.40D-05

 Cycle  13  Pass 1  IDiag  1:
 RMSU=  2.52D-07    CP:  1.17D+00  1.17D+00  9.94D-01  1.23D+00  1.09D+00
                    CP:  1.37D+00  1.33D+00  1.39D+00  1.62D+00  1.71D+00
                    CP:  1.57D+00  1.38D+00
 E= -1173.13702843999     Delta-E=        0.000000000149 Rises=F Damp=F
 DIIS: error= 5.63D-08 at cycle  13 NSaved=  13.
 NSaved=13 IEnMin=12 EnMin= -1173.13702844014     IErMin=13 ErrMin= 5.63D-08
 ErrMax= 5.63D-08  0.00D+00 EMaxC= 1.00D-01 BMatC= 1.47D-11 BMatP= 8.47D-11
 IDIUse=1 WtCom= 1.00D+00 WtEn= 0.00D+00
 Coeff-Com: -0.917D-06 0.502D-04-0.263D-04-0.440D-03-0.411D-03 0.129D-02
 Coeff-Com:  0.484D-02 0.863D-02-0.114D-01-0.958D-01-0.414D-01 0.316D+00
 Coeff-Com:  0.819D+00
 Coeff:     -0.917D-06 0.502D-04-0.263D-04-0.440D-03-0.411D-03 0.129D-02
 Coeff:      0.484D-02 0.863D-02-0.114D-01-0.958D-01-0.414D-01 0.316D+00
 Coeff:      0.819D+00
 Gap=     0.278 Goal=   None    Shift=    0.000
 RMSDP=2.16D-07 MaxDP=2.24D-05 DE= 1.49D-10 OVMax= 4.20D-06

 Cycle  14  Pass 1  IDiag  1:
 RMSU=  7.88D-08    CP:  1.17D+00  1.17D+00  9.94D-01  1.23D+00  1.09D+00
                    CP:  1.37D+00  1.33D+00  1.39D+00  1.62D+00  1.74D+00
                    CP:  1.66D+00  1.57D+00  1.17D+00
 E= -1173.13702844006     Delta-E=       -0.000000000077 Rises=F Damp=F
 DIIS: error= 1.68D-08 at cycle  14 NSaved=  14.
 NSaved=14 IEnMin=12 EnMin= -1173.13702844014     IErMin=14 ErrMin= 1.68D-08
 ErrMax= 1.68D-08  0.00D+00 EMaxC= 1.00D-01 BMatC= 1.42D-12 BMatP= 1.47D-11
 IDIUse=1 WtCom= 1.00D+00 WtEn= 0.00D+00
 Coeff-Com: -0.180D-06 0.606D-05-0.232D-06-0.334D-04-0.833D-04-0.123D-03
 Coeff-Com:  0.253D-03 0.263D-02 0.606D-02-0.766D-02-0.466D-01-0.312D-01
 Coeff-Com:  0.237D+00 0.840D+00
 Coeff:     -0.180D-06 0.606D-05-0.232D-06-0.334D-04-0.833D-04-0.123D-03
 Coeff:      0.253D-03 0.263D-02 0.606D-02-0.766D-02-0.466D-01-0.312D-01
 Coeff:      0.237D+00 0.840D+00
 Gap=     0.278 Goal=   None    Shift=    0.000
 RMSDP=6.47D-08 MaxDP=5.81D-06 DE=-7.69D-11 OVMax= 1.14D-06

 Cycle  15  Pass 1  IDiag  1:
 RMSU=  2.98D-08    CP:  1.17D+00  1.17D+00  9.94D-01  1.23D+00  1.10D+00
                    CP:  1.37D+00  1.33D+00  1.39D+00  1.62D+00  1.75D+00
                    CP:  1.68D+00  1.62D+00  1.30D+00  1.21D+00
 E= -1173.13702844016     Delta-E=       -0.000000000095 Rises=F Damp=F
 DIIS: error= 5.80D-09 at cycle  15 NSaved=  15.
 NSaved=15 IEnMin=15 EnMin= -1173.13702844016     IErMin=15 ErrMin= 5.80D-09
 ErrMax= 5.80D-09  0.00D+00 EMaxC= 1.00D-01 BMatC= 2.44D-13 BMatP= 1.42D-12
 IDIUse=1 WtCom= 1.00D+00 WtEn= 0.00D+00
 Coeff-Com:  0.484D-07-0.406D-05 0.311D-05 0.419D-04 0.219D-04-0.192D-03
 Coeff-Com: -0.499D-03-0.309D-03 0.316D-02 0.868D-02-0.104D-01-0.489D-01
 Coeff-Com: -0.373D-01 0.268D+00 0.818D+00
 Coeff:      0.484D-07-0.406D-05 0.311D-05 0.419D-04 0.219D-04-0.192D-03
 Coeff:     -0.499D-03-0.309D-03 0.316D-02 0.868D-02-0.104D-01-0.489D-01
 Coeff:     -0.373D-01 0.268D+00 0.818D+00
 Gap=     0.278 Goal=   None    Shift=    0.000
 RMSDP=2.79D-08 MaxDP=1.89D-06 DE=-9.55D-11 OVMax= 4.43D-07

 Cycle  16  Pass 1  IDiag  1:
 RMSU=  1.24D-08    CP:  1.17D+00  1.17D+00  9.94D-01  1.23D+00  1.10D+00
                    CP:  1.37D+00  1.33D+00  1.39D+00  1.62D+00  1.75D+00
                    CP:  1.68D+00  1.64D+00  1.34D+00  1.36D+00  1.27D+00
 E= -1173.13702843996     Delta-E=        0.000000000203 Rises=F Damp=F
 DIIS: error= 2.60D-09 at cycle  16 NSaved=  16.
 NSaved=16 IEnMin=15 EnMin= -1173.13702844016     IErMin=16 ErrMin= 2.60D-09
 ErrMax= 2.60D-09  0.00D+00 EMaxC= 1.00D-01 BMatC= 3.03D-14 BMatP= 2.44D-13
 IDIUse=1 WtCom= 1.00D+00 WtEn= 0.00D+00
 Coeff-Com:  0.441D-07-0.224D-05 0.102D-05 0.186D-04 0.202D-04-0.410D-04
 Coeff-Com: -0.195D-03-0.516D-03 0.164D-03 0.402D-02 0.387D-02-0.104D-01
 Coeff-Com: -0.475D-01-0.356D-01 0.251D+00 0.835D+00
 Coeff:      0.441D-07-0.224D-05 0.102D-05 0.186D-04 0.202D-04-0.410D-04
 Coeff:     -0.195D-03-0.516D-03 0.164D-03 0.402D-02 0.387D-02-0.104D-01
 Coeff:     -0.475D-01-0.356D-01 0.251D+00 0.835D+00
 Gap=     0.278 Goal=   None    Shift=    0.000
 RMSDP=1.10D-08 MaxDP=1.05D-06 DE= 2.03D-10 OVMax= 1.54D-07

 Cycle  17  Pass 1  IDiag  1:
 RMSU=  4.68D-09    CP:  1.17D+00  1.17D+00  9.94D-01  1.23D+00  1.10D+00
                    CP:  1.37D+00  1.33D+00  1.39D+00  1.62D+00  1.75D+00
                    CP:  1.68D+00  1.65D+00  1.36D+00  1.43D+00  1.44D+00
                    CP:  1.27D+00
 E= -1173.13702844026     Delta-E=       -0.000000000301 Rises=F Damp=F
 DIIS: error= 1.01D-09 at cycle  17 NSaved=  17.
 NSaved=17 IEnMin=17 EnMin= -1173.13702844026     IErMin=17 ErrMin= 1.01D-09
 ErrMax= 1.01D-09  0.00D+00 EMaxC= 1.00D-01 BMatC= 3.93D-15 BMatP= 3.03D-14
 IDIUse=1 WtCom= 1.00D+00 WtEn= 0.00D+00
 Coeff-Com:  0.130D-08 0.670D-07-0.159D-06-0.151D-05 0.113D-05 0.157D-04
 Coeff-Com:  0.256D-04-0.838D-04-0.367D-03-0.272D-03 0.235D-02 0.399D-02
 Coeff-Com: -0.637D-02-0.437D-01-0.469D-01 0.208D+00 0.883D+00
 Coeff:      0.130D-08 0.670D-07-0.159D-06-0.151D-05 0.113D-05 0.157D-04
 Coeff:      0.256D-04-0.838D-04-0.367D-03-0.272D-03 0.235D-02 0.399D-02
 Coeff:     -0.637D-02-0.437D-01-0.469D-01 0.208D+00 0.883D+00
 Gap=     0.278 Goal=   None    Shift=    0.000
 RMSDP=5.05D-09 MaxDP=3.88D-07 DE=-3.01D-10 OVMax= 5.91D-08

 Error on total polarization charges =  0.06759
 SCF Done:  E(RwB97XD) =  -1173.13702844     A.U. after   17 cycles
            NFock= 17  Conv=0.51D-08     -V/T= 2.0052
 KE= 1.167058419692D+03 PE=-7.462743233637D+03 EE= 2.757587626262D+03
 SMD-CDS (non-electrostatic) energy       (kcal/mol) =      -1.33
 (included in total energy above)
 Leave Link  502 at Tue May  6 17:35:01 2025, MaxMem= 16106127360 cpu:           43745.3 elap:            1148.2
 (Enter /cm/shared/apps/Gaussian/g16-C01/g16/l701.exe)
 ... and contract with generalized density number  0.
 Compute integral first derivatives.
 R6Disp: Adding Grimme-D2 dispersion energy 1st derivatives to the gradient.
 D1PCM: PCM CHGder 1st derivatives, ID1Alg=3 FixD1E=F DoIter=F DoCFld=F I1PDM=0.
 GePol: Maximum number of non-zero 1st derivatives   =     251
 Leave Link  701 at Tue May  6 17:35:06 2025, MaxMem= 16106127360 cpu:             170.5 elap:               5.2
 (Enter /cm/shared/apps/Gaussian/g16-C01/g16/l702.exe)
 L702 exits ... SP integral derivatives will be done elsewhere.
 Leave Link  702 at Tue May  6 17:35:06 2025, MaxMem= 16106127360 cpu:               0.2 elap:               0.0
 (Enter /cm/shared/apps/Gaussian/g16-C01/g16/l703.exe)
 Integral derivatives from FoFJK, PRISM(SPDF).
 Compute integral first derivatives, UseDBF=F ICtDFT=           0.
 Calling FoFJK, ICntrl=      2127 FMM=F ISym2X=0 I1Cent= 0 IOpClX= 0 NMat=1 NMatS=1 NMatT=0.
 FoFJK:  IHMeth= 1 ICntrl=    2127 DoSepK=T KAlg= 0 I1Cent=           0 FoldK=F
 IRaf=         1 NMat=       1 IRICut=       1 DoRegI=T DoRafI=F ISym2E= 0 IDoP0=0 IntGTp=1.
 FoFCou: FMM=F IPFlag=           0 FMFlag=      100000 FMFlg1=         800
         NFxFlg=           0 DoJE=F BraDBF=F KetDBF=F FulRan=T
         wScrn=  0.000000 ICntrl=      2527 IOpCl=  0 I1Cent=           0 NGrid=           0
         NMat0=    1 NMatS0=      1 NMatT0=    0 NMatD0=    1 NMtDS0=    0 NMtDT0=    0
 Symmetry not used in FoFCou.
 Leave Link  703 at Tue May  6 17:39:50 2025, MaxMem= 16106127360 cpu:           11282.0 elap:             284.0
 (Enter /cm/shared/apps/Gaussian/g16-C01/g16/l716.exe)
 Dipole        =-1.82210943D+00-7.59075912D-01 1.21533339D+00
 ***** Axes restored to original set *****
 -------------------------------------------------------------------
 Center     Atomic                   Forces (Hartrees/Bohr)
 Number     Number              X              Y              Z
 -------------------------------------------------------------------
      1        6           0.003635538    0.001549694    0.000677966
      2        8           0.000433719   -0.000281237    0.001922655
      3        6          -0.001006545   -0.003376182   -0.003332084
      4        9          -0.000262938    0.001080452   -0.000162210
      5        6          -0.009069631    0.002081618    0.006484524
      6        6           0.002126572    0.001473213    0.002659303
      7        7           0.001222961   -0.001336356   -0.001950054
      8        1           0.000490362   -0.000288611   -0.000352117
      9        6           0.001516839   -0.004103226    0.001131022
     10        6          -0.000877364   -0.000387311   -0.001017903
     11        6           0.000296667    0.001270519   -0.000093383
     12        6           0.000323923    0.002131195   -0.000106602
     13        6          -0.001102419    0.000171324    0.000095318
     14        6           0.001051301   -0.000613219   -0.000372320
     15        1          -0.000864499   -0.000207639    0.000448988
     16        1          -0.001016243    0.000461386    0.000041089
     17        1           0.000430934   -0.000441215   -0.000751080
     18        1          -0.000483338    0.000294355   -0.000755949
     19        7           0.002868774    0.002755387   -0.000236170
     20        1           0.000239672   -0.000110341    0.001070908
     21        1          -0.000117076   -0.001116580   -0.000641621
     22        1           0.001314310   -0.001073360   -0.003104406
     23        6           0.000691271    0.006515026    0.001294600
     24        6          -0.000201081    0.001026267   -0.000703287
     25        6          -0.001831383   -0.001778725    0.000643571
     26        6          -0.001285626   -0.005028336   -0.000793619
     27        6           0.000249734   -0.001713624   -0.000304208
     28        6          -0.000399614    0.000214189   -0.001002402
     29        1          -0.000462767    0.000804543    0.000537035
     30        1           0.000732606    0.000008509    0.000925149
     31        1           0.000941234   -0.000003086   -0.000265419
     32        1          -0.000264915    0.000766171   -0.000581621
     33        6           0.000197456   -0.000390891   -0.001380710
     34        6          -0.000622379    0.000916549   -0.000793023
     35        6           0.000227081   -0.000463532    0.000800488
     36        6          -0.000998684    0.000249022   -0.000248880
     37        6           0.000857848    0.000400554    0.000116044
     38        6           0.001030941    0.000051859    0.000021253
     39        6          -0.000510706   -0.000977659    0.000061189
     40        1          -0.000994992    0.000153867   -0.000135393
     41        1           0.000339945    0.000893664   -0.000493076
     42        1           0.000802041    0.000168364    0.000403240
     43        1          -0.000516366   -0.000688587    0.000374268
     44        1           0.000256284   -0.000410503    0.000732215
     45        1           0.000293423    0.000622884   -0.000061383
     46        1          -0.000456236    0.000114260   -0.000379138
     47        1           0.000456572   -0.000265999   -0.000181530
     48        1           0.000316797   -0.001118650   -0.000241238
 -------------------------------------------------------------------
 Cartesian Forces:  Max     0.009069631 RMS     0.001597811
 Leave Link  716 at Tue May  6 17:39:50 2025, MaxMem= 16106127360 cpu:               0.2 elap:               0.0
 (Enter /cm/shared/apps/Gaussian/g16-C01/g16/l103.exe)

 GradGradGradGradGradGradGradGradGradGradGradGradGradGradGradGradGradGrad
 Berny optimization.
 Using GEDIIS/GDIIS optimizer.
 FormGI is forming the generalized inverse of G from B-inverse, IUseBI=4.
 Internal  Forces:  Max     0.006617809 RMS     0.001517009
 Search for a local minimum.
 Step number   3 out of a maximum of  255
 All quantities printed in internal units (Hartrees-Bohrs-Radians)
 RMS Force = .15170D-02 SwitMx=.10000D-02 MixMth= 1
 Mixed Optimization -- RFO/linear search
 Update second derivatives using D2CorX and points    1    3
 DE= -1.61D-03 DEPred=-2.57D-03 R= 6.25D-01
 TightC=F SS=  1.41D+00  RLast= 4.00D-01 DXNew= 2.5227D-01 1.1990D+00
 Trust test= 6.25D-01 RLast= 4.00D-01 DXMaxT set to 2.52D-01
 ITU=  1 -1  0
 Use linear search instead of GDIIS.
     Eigenvalues ---    0.00658   0.00784   0.00819   0.00875   0.01235
     Eigenvalues ---    0.01523   0.01548   0.01586   0.01679   0.01806
     Eigenvalues ---    0.01838   0.01954   0.01955   0.02029   0.02043
     Eigenvalues ---    0.02108   0.02209   0.02221   0.02249   0.02256
     Eigenvalues ---    0.02257   0.02263   0.02264   0.02267   0.02276
     Eigenvalues ---    0.02280   0.02286   0.02288   0.02289   0.02292
     Eigenvalues ---    0.02297   0.02299   0.02301   0.02302   0.02305
     Eigenvalues ---    0.02310   0.02312   0.02323   0.02410   0.02632
     Eigenvalues ---    0.04384   0.04980   0.06555   0.07175   0.07290
     Eigenvalues ---    0.10239   0.13436   0.15907   0.15989   0.15997
     Eigenvalues ---    0.15999   0.15999   0.15999   0.16000   0.16000
     Eigenvalues ---    0.16000   0.16000   0.16000   0.16000   0.16000
     Eigenvalues ---    0.16000   0.16000   0.16000   0.16000   0.16001
     Eigenvalues ---    0.16013   0.20875   0.21998   0.22000   0.22000
     Eigenvalues ---    0.22009   0.22488   0.22839   0.22983   0.23467
     Eigenvalues ---    0.23979   0.24332   0.24584   0.24953   0.24961
     Eigenvalues ---    0.24975   0.24983   0.24989   0.24998   0.24999
     Eigenvalues ---    0.25000   0.25958   0.30732   0.31947   0.32569
     Eigenvalues ---    0.33166   0.34466   0.34559   0.34779   0.34935
     Eigenvalues ---    0.35073   0.35571   0.35813   0.35847   0.35947
     Eigenvalues ---    0.35950   0.35955   0.35960   0.35972   0.35982
     Eigenvalues ---    0.35985   0.36032   0.36044   0.36121   0.37950
     Eigenvalues ---    0.42341   0.42636   0.43217   0.43335   0.43399
     Eigenvalues ---    0.43536   0.43569   0.43967   0.45670   0.46113
     Eigenvalues ---    0.46326   0.46549   0.47396   0.47437   0.47608
     Eigenvalues ---    0.47660   0.47956   0.48228   0.48285   0.48311
     Eigenvalues ---    0.48431   0.48682   0.48733   0.49110   0.51245
     Eigenvalues ---    0.52283   0.58873   0.90859
 RFO step:  Lambda=-8.23403093D-03 EMin= 6.57792414D-03
 Quartic linear search produced a step of -0.37306.
 Iteration  1 RMS(Cart)=  0.28282521 RMS(Int)=  0.01279268
 Iteration  2 RMS(Cart)=  0.06909550 RMS(Int)=  0.00057188
 Iteration  3 RMS(Cart)=  0.00148437 RMS(Int)=  0.00030369
 Iteration  4 RMS(Cart)=  0.00000071 RMS(Int)=  0.00030369
 ITry= 1 IFail=0 DXMaxC= 1.36D+00 DCOld= 1.00D+10 DXMaxT= 2.52D-01 DXLimC= 3.00D+00 Rises=F
 Variable       Old X    -DE/DX   Delta X   Delta X   Delta X     New X
                                 (Linear)    (Quad)   (Total)
    R1        2.34023   0.00024  -0.00743   0.00943   0.00200   2.34223
    R2        2.73337  -0.00526  -0.00389  -0.00786  -0.01175   2.72162
    R3        2.84167  -0.00049  -0.00852   0.00920   0.00068   2.84235
    R4        2.60769   0.00106   0.00305  -0.00185   0.00120   2.60889
    R5        2.60184  -0.00131  -0.00599   0.00624   0.00025   2.60209
    R6        2.85570  -0.00104  -0.00728  -0.00197  -0.00925   2.84645
    R7        2.55747  -0.00133  -0.00143  -0.00341  -0.00484   2.55264
    R8        2.05704   0.00149   0.00259   0.00139   0.00399   2.06103
    R9        2.86803  -0.00195  -0.00851   0.00225  -0.00626   2.86177
   R10        2.06972   0.00080  -0.00296   0.00519   0.00223   2.07195
   R11        1.91480  -0.00022  -0.00101   0.00076  -0.00025   1.91455
   R12        2.68664  -0.00001  -0.00504   0.00486  -0.00017   2.68646
   R13        2.66060  -0.00107  -0.00294   0.00088  -0.00207   2.65852
   R14        2.63071  -0.00251  -0.00454   0.00193  -0.00262   2.62809
   R15        2.63900  -0.00210  -0.00819   0.00656  -0.00162   2.63738
   R16        2.62763  -0.00233  -0.00709   0.00510  -0.00198   2.62565
   R17        2.05903  -0.00093  -0.00706   0.00665  -0.00041   2.05862
   R18        2.64977  -0.00131  -0.00652   0.00601  -0.00051   2.64926
   R19        2.61704  -0.00176  -0.00338   0.00221  -0.00118   2.61586
   R20        2.62978  -0.00194  -0.00600   0.00417  -0.00183   2.62795
   R21        2.05770  -0.00069  -0.00620   0.00608  -0.00012   2.05758
   R22        2.05718  -0.00113  -0.00687   0.00594  -0.00094   2.05625
   R23        2.05955  -0.00095  -0.00669   0.00616  -0.00053   2.05903
   R24        1.91398  -0.00093  -0.00254   0.00228  -0.00026   1.91372
   R25        1.91237  -0.00055  -0.00291   0.00297   0.00007   1.91243
   R26        2.63932  -0.00131  -0.00597   0.00463  -0.00127   2.63805
   R27        2.63921  -0.00274  -0.00509   0.00156  -0.00347   2.63574
   R28        2.64240  -0.00264  -0.00706   0.00480  -0.00232   2.64007
   R29        2.64686  -0.00177  -0.00773   0.00639  -0.00141   2.64545
   R30        2.85046  -0.00208  -0.00687   0.00281  -0.00405   2.84640
   R31        2.63012  -0.00266  -0.00740   0.00531  -0.00209   2.62802
   R32        2.05919  -0.00091  -0.00676   0.00661  -0.00015   2.05904
   R33        2.63399  -0.00231  -0.00747   0.00524  -0.00223   2.63176
   R34        2.06186  -0.00099  -0.00672   0.00614  -0.00058   2.06128
   R35        2.06028  -0.00088  -0.00621   0.00575  -0.00046   2.05982
   R36        2.06087  -0.00092  -0.00716   0.00679  -0.00037   2.06049
   R37        2.07726  -0.00067  -0.00645   0.00647   0.00002   2.07728
   R38        2.07401  -0.00058  -0.00631   0.00648   0.00017   2.07418
   R39        2.07135  -0.00056  -0.00607   0.00627   0.00019   2.07154
   R40        2.64375  -0.00171  -0.00588   0.00406  -0.00183   2.64192
   R41        2.64452  -0.00198  -0.00536   0.00290  -0.00246   2.64206
   R42        2.63691  -0.00196  -0.00704   0.00530  -0.00174   2.63517
   R43        2.63626  -0.00190  -0.00721   0.00557  -0.00164   2.63462
   R44        2.05865  -0.00088  -0.00637   0.00587  -0.00050   2.05815
   R45        2.63210  -0.00177  -0.00686   0.00539  -0.00147   2.63063
   R46        2.05650  -0.00097  -0.00609   0.00552  -0.00057   2.05593
   R47        2.63070  -0.00171  -0.00736   0.00618  -0.00118   2.62952
   R48        2.05861  -0.00099  -0.00655   0.00582  -0.00074   2.05787
   R49        2.05842  -0.00090  -0.00634   0.00576  -0.00058   2.05784
   R50        2.05850  -0.00092  -0.00636   0.00576  -0.00060   2.05790
    A1        2.16617  -0.00329  -0.00594  -0.00535  -0.01129   2.15488
    A2        2.06232   0.00123   0.01246  -0.00918   0.00327   2.06559
    A3        2.05467   0.00206  -0.00660   0.01448   0.00787   2.06254
    A4        2.00214   0.00220   0.00888  -0.00585   0.00303   2.00518
    A5        2.29549  -0.00496  -0.01553  -0.00075  -0.01628   2.27921
    A6        1.98448   0.00276   0.00658   0.00675   0.01333   1.99781
    A7        2.13759  -0.00546   0.00065  -0.01101  -0.01253   2.12506
    A8        2.04575   0.00242   0.01591   0.00843   0.02212   2.06786
    A9        2.09654   0.00339  -0.01571   0.01100  -0.00690   2.08964
   A10        1.87443  -0.00115   0.00539  -0.00607  -0.00069   1.87374
   A11        2.00026   0.00523  -0.02807   0.03681   0.00873   2.00899
   A12        1.88537  -0.00233   0.01194  -0.01813  -0.00602   1.87935
   A13        1.89876  -0.00210   0.00918  -0.00895   0.00023   1.89899
   A14        1.88578  -0.00067   0.00282  -0.01602  -0.01302   1.87276
   A15        1.91585   0.00070  -0.00017   0.00923   0.00903   1.92488
   A16        2.02837   0.00068   0.00614   0.00334   0.00832   2.03669
   A17        2.22487  -0.00128  -0.00989  -0.00603  -0.01708   2.20779
   A18        2.02868   0.00076   0.00404   0.00656   0.00945   2.03813
   A19        2.06592   0.00295   0.00435   0.00072   0.00509   2.07101
   A20        2.11038  -0.00314  -0.00187  -0.00516  -0.00701   2.10337
   A21        2.10688   0.00019  -0.00255   0.00442   0.00179   2.10867
   A22        2.10545   0.00012  -0.00142   0.00215   0.00070   2.10615
   A23        2.09492   0.00011  -0.00022   0.00099   0.00077   2.09569
   A24        2.08280  -0.00023   0.00165  -0.00310  -0.00146   2.08134
   A25        2.06210  -0.00057   0.00151  -0.00364  -0.00220   2.05990
   A26        2.10036   0.00108  -0.00097   0.00306   0.00212   2.10248
   A27        2.11994  -0.00052  -0.00066   0.00033  -0.00032   2.11962
   A28        2.10546   0.00006  -0.00103   0.00106  -0.00009   2.10537
   A29        2.07327  -0.00042   0.00184  -0.00383  -0.00205   2.07123
   A30        2.10442   0.00036  -0.00081   0.00295   0.00209   2.10650
   A31        2.07779   0.00005   0.00320  -0.00426  -0.00108   2.07671
   A32        2.10762  -0.00009  -0.00223   0.00262   0.00040   2.10802
   A33        2.09774   0.00004  -0.00097   0.00166   0.00069   2.09844
   A34        2.10864   0.00015   0.00027   0.00028   0.00052   2.10916
   A35        2.10095  -0.00016  -0.00031  -0.00038  -0.00068   2.10027
   A36        2.07351   0.00001   0.00005   0.00013   0.00019   2.07371
   A37        2.01087  -0.00002   0.00068  -0.00438  -0.00375   2.00711
   A38        2.00638  -0.00066   0.00029  -0.00637  -0.00612   2.00026
   A39        1.96365  -0.00035   0.00524  -0.01322  -0.00806   1.95559
   A40        2.11537   0.00002   0.00265  -0.00385  -0.00182   2.11355
   A41        2.10239   0.00002  -0.00394   0.00564   0.00108   2.10346
   A42        2.06485   0.00003   0.00149  -0.00013   0.00106   2.06591
   A43        2.05587   0.00030   0.00349  -0.00303   0.00039   2.05626
   A44        2.12027  -0.00008  -0.00176   0.00167  -0.00006   2.12021
   A45        2.10700  -0.00022  -0.00174   0.00134  -0.00038   2.10662
   A46        2.10810  -0.00018  -0.00096  -0.00023  -0.00106   2.10704
   A47        2.08589   0.00020   0.00152  -0.00069   0.00076   2.08665
   A48        2.08915  -0.00003  -0.00059   0.00086   0.00019   2.08934
   A49        2.10910   0.00018  -0.00082   0.00047  -0.00020   2.10890
   A50        2.08653   0.00014  -0.00132   0.00303   0.00162   2.08815
   A51        2.08754  -0.00032   0.00215  -0.00347  -0.00140   2.08614
   A52        2.11336  -0.00016  -0.00190   0.00164  -0.00025   2.11311
   A53        2.08592   0.00018   0.00063   0.00016   0.00078   2.08670
   A54        2.08390  -0.00002   0.00127  -0.00181  -0.00056   2.08334
   A55        2.11503  -0.00017  -0.00144   0.00127  -0.00017   2.11486
   A56        2.08466   0.00022  -0.00010   0.00111   0.00100   2.08566
   A57        2.08345  -0.00005   0.00155  -0.00237  -0.00083   2.08263
   A58        1.93371   0.00012  -0.00475   0.00673   0.00199   1.93570
   A59        1.93836  -0.00009  -0.00256   0.00264   0.00009   1.93845
   A60        1.94345  -0.00012  -0.00152   0.00095  -0.00056   1.94289
   A61        1.87251   0.00005   0.00293  -0.00309  -0.00014   1.87237
   A62        1.88082   0.00008   0.00265  -0.00254   0.00012   1.88094
   A63        1.89240  -0.00002   0.00366  -0.00521  -0.00155   1.89085
   A64        2.13656   0.00038  -0.00059   0.00117   0.00058   2.13714
   A65        2.05917  -0.00029   0.00074  -0.00164  -0.00090   2.05826
   A66        2.08588  -0.00010  -0.00016   0.00014  -0.00003   2.08585
   A67        2.09272  -0.00007   0.00022  -0.00057  -0.00036   2.09236
   A68        2.09549   0.00003  -0.00009   0.00023   0.00014   2.09563
   A69        2.09496   0.00004  -0.00014   0.00036   0.00022   2.09518
   A70        2.09567   0.00005  -0.00074   0.00120   0.00044   2.09611
   A71        2.09757  -0.00001   0.00028  -0.00076  -0.00048   2.09709
   A72        2.08976  -0.00004   0.00047  -0.00056  -0.00009   2.08967
   A73        2.09989   0.00001   0.00005  -0.00029  -0.00024   2.09965
   A74        2.08263   0.00027  -0.00329   0.00573   0.00244   2.08507
   A75        2.10065  -0.00028   0.00323  -0.00544  -0.00221   2.09845
   A76        2.09394   0.00010  -0.00006   0.00053   0.00046   2.09441
   A77        2.09736   0.00000  -0.00044   0.00064   0.00021   2.09757
   A78        2.09186  -0.00011   0.00050  -0.00117  -0.00068   2.09119
   A79        2.09794   0.00001   0.00067  -0.00096  -0.00030   2.09764
   A80        2.09625   0.00002  -0.00067   0.00106   0.00039   2.09664
   A81        2.08900  -0.00004   0.00000  -0.00010  -0.00010   2.08890
    D1       -3.01916   0.00045  -0.00143   0.02383   0.02241  -2.99675
    D2        0.06870   0.00052  -0.00255   0.02766   0.02512   0.09382
    D3        0.11410  -0.00002  -0.00696   0.01700   0.01002   0.12413
    D4       -3.08122   0.00005  -0.00808   0.02082   0.01273  -3.06849
    D5       -2.33893   0.00019   0.00162   0.01440   0.01603  -2.32290
    D6        0.74204  -0.00005   0.00159   0.00795   0.00956   0.75159
    D7        0.81049   0.00065   0.00705   0.02080   0.02784   0.83833
    D8       -2.39173   0.00042   0.00702   0.01436   0.02137  -2.37036
    D9        0.01677   0.00206   0.00004   0.06478   0.06498   0.08174
   D10       -3.03747  -0.00267  -0.01387  -0.04662  -0.06064  -3.09811
   D11        3.10505   0.00212  -0.00100   0.06828   0.06743  -3.11071
   D12        0.05081  -0.00260  -0.01490  -0.04312  -0.05818  -0.00737
   D13       -0.17070   0.00167   0.03707   0.08661   0.12423  -0.04647
   D14       -2.28223   0.00182   0.03941   0.07881   0.11880  -2.16343
   D15        1.85943  -0.00089   0.04983   0.05547   0.10568   1.96511
   D16        2.88107   0.00646   0.05224   0.20098   0.25277   3.13384
   D17        0.76954   0.00662   0.05458   0.19319   0.24735   1.01688
   D18       -1.37198   0.00390   0.06500   0.16985   0.23422  -1.13776
   D19        0.07527   0.00036   0.00758   0.00367   0.01186   0.08713
   D20       -3.12290   0.00408   0.01563   0.08993   0.10611  -3.01679
   D21       -2.98112  -0.00378  -0.00642  -0.10382  -0.11080  -3.09192
   D22        0.10389  -0.00006   0.00163  -0.01756  -0.01654   0.08735
   D23       -2.20401   0.00006  -0.00889   0.04376   0.03499  -2.16902
   D24        0.90022   0.00220   0.00073   0.09661   0.09744   0.99767
   D25        1.98109  -0.00039  -0.00381   0.03376   0.02990   2.01099
   D26       -1.19787   0.00175   0.00581   0.08660   0.09235  -1.10551
   D27       -0.07904   0.00125  -0.01270   0.05308   0.04031  -0.03872
   D28        3.02519   0.00338  -0.00308   0.10592   0.10277   3.12796
   D29       -1.94938  -0.00530  -0.01758  -0.13441  -0.15198  -2.10137
   D30        1.19567  -0.00454  -0.01144  -0.12623  -0.13769   1.05798
   D31        1.13563  -0.00159  -0.00949  -0.04823  -0.05770   1.07793
   D32       -2.00251  -0.00083  -0.00335  -0.04004  -0.04340  -2.04591
   D33       -3.13294  -0.00049   0.00215  -0.01496  -0.01276   3.13748
   D34       -0.03344  -0.00104  -0.00069  -0.02167  -0.02233  -0.05577
   D35        0.00520  -0.00126  -0.00397  -0.02315  -0.02712  -0.02192
   D36        3.10470  -0.00181  -0.00681  -0.02986  -0.03668   3.06801
   D37       -3.14131   0.00056  -0.00262   0.01732   0.01471  -3.12660
   D38        0.00930  -0.00046  -0.00328  -0.00533  -0.00857   0.00074
   D39        0.00382   0.00134   0.00358   0.02571   0.02931   0.03313
   D40       -3.12875   0.00032   0.00292   0.00306   0.00603  -3.12272
   D41        0.00572  -0.00036  -0.00157  -0.00549  -0.00705  -0.00133
   D42        3.13923  -0.00027  -0.00117  -0.00437  -0.00550   3.13373
   D43        3.14106   0.00009   0.00002   0.00226   0.00228  -3.13985
   D44       -0.00862   0.00019   0.00042   0.00338   0.00382  -0.00480
   D45        0.00339   0.00042   0.00114   0.00756   0.00868   0.01208
   D46        3.13107   0.00059   0.00219   0.00976   0.01193  -3.14018
   D47       -3.13199  -0.00003  -0.00044  -0.00015  -0.00058  -3.13256
   D48       -0.00430   0.00014   0.00061   0.00205   0.00267  -0.00164
   D49       -0.00877   0.00039   0.00161   0.00667   0.00828  -0.00049
   D50       -3.13667   0.00022   0.00058   0.00451   0.00509  -3.13158
   D51       -3.10777   0.00090   0.00450   0.01339   0.01788  -3.08989
   D52        0.04752   0.00073   0.00347   0.01123   0.01469   0.06221
   D53        0.51457   0.00067  -0.00309   0.01286   0.00976   0.52433
   D54        2.84116  -0.00061   0.00617  -0.01926  -0.01306   2.82810
   D55       -2.67054   0.00011  -0.00597   0.00583  -0.00018  -2.67072
   D56       -0.34395  -0.00118   0.00329  -0.02629  -0.02300  -0.36695
   D57       -0.00929  -0.00051  -0.00079  -0.01105  -0.01182  -0.02110
   D58        3.14034  -0.00061  -0.00119  -0.01217  -0.01335   3.12699
   D59        3.12312   0.00052  -0.00011   0.01197   0.01191   3.13504
   D60       -0.01044   0.00042  -0.00051   0.01085   0.01038  -0.00006
   D61        3.10304   0.00121   0.00071   0.04016   0.04078  -3.13937
   D62       -0.02842   0.00164   0.00270   0.04705   0.04967   0.02125
   D63       -0.00197  -0.00088  -0.00867  -0.01170  -0.02036  -0.02233
   D64       -3.13343  -0.00044  -0.00668  -0.00481  -0.01147   3.13828
   D65       -3.10255  -0.00143  -0.00109  -0.04397  -0.04515   3.13549
   D66        0.04562  -0.00161  -0.00184  -0.04819  -0.05011  -0.00449
   D67        0.00274   0.00065   0.00827   0.00728   0.01556   0.01831
   D68       -3.13227   0.00046   0.00752   0.00307   0.01061  -3.12167
   D69       -0.01082  -0.00030  -0.00314  -0.00241  -0.00554  -0.01636
   D70        3.13355   0.00002  -0.00319   0.00374   0.00054   3.13409
   D71        3.14106  -0.00018  -0.00150   0.00022  -0.00127   3.13978
   D72        0.00224   0.00015  -0.00156   0.00637   0.00480   0.00705
   D73        0.01161   0.00007   0.00273  -0.00203   0.00070   0.01231
   D74       -3.13953   0.00007   0.00303  -0.00120   0.00181  -3.13772
   D75       -3.14019  -0.00006   0.00111  -0.00464  -0.00353   3.13947
   D76       -0.00814  -0.00006   0.00140  -0.00381  -0.00241  -0.01056
   D77        1.82393  -0.00002  -0.00064   0.00034  -0.00030   1.82362
   D78       -2.38000   0.00005  -0.00168   0.00257   0.00088  -2.37912
   D79       -0.26912  -0.00012   0.00018  -0.00160  -0.00142  -0.27054
   D80       -1.30708   0.00010   0.00100   0.00307   0.00408  -1.30300
   D81        0.77217   0.00018  -0.00004   0.00531   0.00526   0.77743
   D82        2.88306   0.00001   0.00182   0.00114   0.00296   2.88602
   D83       -0.00537   0.00054   0.00325   0.00924   0.01248   0.00711
   D84       -3.13742   0.00053   0.00297   0.00839   0.01135  -3.12607
   D85        3.12607   0.00010   0.00128   0.00233   0.00358   3.12965
   D86       -0.00598   0.00010   0.00099   0.00148   0.00245  -0.00352
   D87        0.00380  -0.00006  -0.00242  -0.00027  -0.00271   0.00109
   D88       -3.14057  -0.00038  -0.00237  -0.00641  -0.00877   3.13385
   D89        3.13882   0.00013  -0.00168   0.00397   0.00225   3.14107
   D90       -0.00555  -0.00019  -0.00162  -0.00217  -0.00381  -0.00936
   D91        3.09137  -0.00061   0.00255  -0.02057  -0.01803   3.07335
   D92       -0.02952  -0.00036   0.00188  -0.01338  -0.01150  -0.04103
   D93        0.01131  -0.00037   0.00255  -0.01397  -0.01143  -0.00012
   D94       -3.10959  -0.00012   0.00187  -0.00678  -0.00490  -3.11449
   D95       -3.10901   0.00038  -0.00144   0.01327   0.01183  -3.09718
   D96        0.03754   0.00040  -0.00169   0.01427   0.01257   0.05011
   D97       -0.02623   0.00018  -0.00148   0.00706   0.00557  -0.02066
   D98        3.12032   0.00019  -0.00174   0.00806   0.00632   3.12664
   D99        0.00145  -0.00011   0.00084  -0.00443  -0.00359  -0.00214
   D100      -3.13374  -0.00009   0.00092  -0.00404  -0.00313  -3.13687
   D101       3.13636  -0.00007   0.00039  -0.00258  -0.00219   3.13416
   D102       0.00117  -0.00005   0.00046  -0.00219  -0.00173  -0.00056
   D103      -0.01635  -0.00008   0.00022  -0.00250  -0.00228  -0.01862
   D104       3.12601  -0.00001  -0.00024   0.00026   0.00001   3.12602
   D105       3.13193  -0.00012   0.00068  -0.00435  -0.00367   3.12826
   D106      -0.00890  -0.00005   0.00021  -0.00159  -0.00138  -0.01028
   D107       0.00990   0.00032  -0.00194   0.01177   0.00983   0.01973
   D108      -3.13245   0.00025  -0.00147   0.00902   0.00755  -3.12491
   D109       3.13089   0.00008  -0.00127   0.00460   0.00333   3.13422
   D110      -0.01147   0.00001  -0.00080   0.00185   0.00105  -0.01041
   D111       0.01990   0.00006  -0.00021   0.00213   0.00192   0.02182
   D112      -3.12807   0.00004  -0.00029   0.00175   0.00146  -3.12661
   D113      -3.12670   0.00005   0.00003   0.00116   0.00119  -3.12552
   D114       0.00851   0.00003  -0.00005   0.00078   0.00073   0.00923
         Item               Value     Threshold  Converged?
 Maximum Force            0.006618     0.000450     NO 
 RMS     Force            0.001517     0.000300     NO 
 Maximum Displacement     1.363372     0.001800     NO 
 RMS     Displacement     0.344492     0.001200     NO 
 Predicted change in Energy=-6.044354D-03
 Lowest energy point so far.  Saving SCF results.
 GradGradGradGradGradGradGradGradGradGradGradGradGradGradGradGradGradGrad

 Leave Link  103 at Tue May  6 17:39:51 2025, MaxMem= 16106127360 cpu:               2.7 elap:               0.2
 (Enter /cm/shared/apps/Gaussian/g16-C01/g16/l202.exe)
                          Input orientation:                          
 ---------------------------------------------------------------------
 Center     Atomic      Atomic             Coordinates (Angstroms)
 Number     Number       Type             X           Y           Z
 ---------------------------------------------------------------------
      1          6           0       -0.841892   -0.055955   -2.959205
      2          8           0       -1.165465   -1.244762   -2.823968
      3          6           0       -0.081159    0.676418   -1.979847
      4          9           0        0.027506    2.031072   -2.222864
      5          6           0        0.512863    0.257371   -0.810416
      6          6           0        0.526761   -1.192888   -0.403688
      7          7           0        1.133964    1.175514   -0.038471
      8          1           0        1.058287    2.142464   -0.331259
      9          6           0        1.918001    0.916220    1.118698
     10          6           0        3.431637    0.411587    3.390040
     11          6           0        1.521657    1.483902    2.343369
     12          6           0        3.064974    0.134316    1.033879
     13          6           0        3.823906   -0.135542    2.167507
     14          6           0        2.301652    1.215396    3.476911
     15          1           0        3.349005   -0.273130    0.064934
     16          1           0        4.712625   -0.759312    2.096131
     17          1           0        2.001138    1.640789    4.433958
     18          1           0        4.014062    0.213050    4.288984
     19          7           0        0.428667    2.331235    2.403048
     20          1           0       -0.293339    2.147372    1.717151
     21          1           0        0.046675    2.461528    3.331101
     22          1           0       -0.033709   -1.747520   -1.157192
     23          6           0       -0.067010   -1.483874    0.958705
     24          6           0       -1.194568   -2.032401    3.494142
     25          6           0        0.669103   -2.153054    1.938059
     26          6           0       -1.378910   -1.113153    1.253451
     27          6           0       -1.933835   -1.384017    2.501732
     28          6           0        0.115205   -2.418578    3.185742
     29          1           0        1.694774   -2.454418    1.727342
     30          1           0       -1.979125   -0.605990    0.496921
     31          1           0       -2.959040   -1.077175    2.708921
     32          1           0        0.715647   -2.929797    3.938751
     33          6           0       -1.784817   -2.327831    4.848069
     34          6           0       -1.288322    0.669163   -4.199059
     35          6           0       -2.181947    1.862059   -6.562613
     36          6           0       -0.420321    1.457172   -4.960731
     37          6           0       -2.602246    0.473325   -4.634927
     38          6           0       -3.051227    1.077820   -5.805069
     39          6           0       -0.864190    2.040929   -6.143974
     40          1           0        0.611401    1.595895   -4.644592
     41          1           0       -3.273616   -0.152048   -4.048369
     42          1           0       -4.080248    0.931250   -6.129826
     43          1           0       -0.177916    2.640633   -6.740035
     44          1           0       -2.530223    2.330073   -7.482319
     45          1           0       -2.041439   -3.392724    4.940239
     46          1           0       -1.071642   -2.093843    5.648931
     47          1           0       -2.698768   -1.747374    5.019671
     48          1           0        1.565460   -1.541173   -0.447958
 ---------------------------------------------------------------------
                    Distance matrix (angstroms):
                    1          2          3          4          5
     1  C    0.000000
     2  O    1.239456   0.000000
     3  C    1.440217   2.362031   0.000000
     4  F    2.377757   3.537739   1.380563   0.000000
     5  C    2.559458   3.021188   1.376965   2.318749   0.000000
     6  C    3.113919   2.953654   2.519553   3.735315   1.506278
     7  N    3.735131   4.347885   2.344049   2.593801   1.350797
     8  H    3.917885   4.757307   2.483037   2.157102   2.020063
     9  C    5.019106   5.451809   3.695285   3.997863   2.475879
    10  C    7.667760   7.905108   6.422271   6.761326   5.117309
    11  C    6.006231   6.431765   4.680946   4.835532   3.531063
    12  C    5.589680   5.889096   4.390282   4.840483   3.151164
    13  C    6.932473   7.144159   5.754074   6.195340   4.470505
    14  C    7.274736   7.600944   5.978670   6.190679   4.743285
    15  H    5.172639   5.447042   4.104729   4.644968   3.015190
    16  H    7.543460   7.680819   6.454091   6.956314   5.207654
    17  H    8.100655   8.428005   6.811965   6.954195   5.624257
    18  H    8.728625   8.918901   7.502253   7.848695   6.185810
    19  N    6.005560   6.530751   4.712549   4.652966   3.825487
    20  H    5.198448   5.734888   3.984535   3.954767   3.257401
    21  H    6.833390   7.286339   5.604385   5.570654   4.714637
    22  H    2.600347   2.076482   2.560174   3.926470   2.106795
    23  C    4.241392   3.946186   3.647211   4.741957   2.549113
    24  C    6.758432   6.367081   6.208215   7.119651   5.166004
    25  C    5.537519   5.183389   4.890684   5.935641   3.659054
    26  C    4.376360   4.085122   3.916751   4.893764   3.117161
    27  C    5.725201   5.382645   5.268999   6.150732   4.432924
    28  C    6.652699   6.255763   6.025021   7.004292   4.825777
    29  H    5.843888   5.509869   5.167139   6.205122   3.897555
    30  H    3.679761   3.478271   3.373607   4.286945   2.943557
    31  H    6.136193   5.818750   5.774239   6.550051   5.120631
    32  H    7.633262   7.218884   6.976352   7.940356   5.723089
    33  C    8.185600   7.772823   7.651693   8.501920   6.631822
    34  C    1.504106   2.359890   2.526300   2.737069   3.859629
    35  C    4.296403   4.966190   5.178880   4.872747   6.551702
    36  C    2.544284   3.524407   3.100045   2.832989   4.419895
    37  C    2.487374   2.880232   3.666957   3.893612   4.937350
    38  C    3.776976   4.223440   4.859500   4.818659   6.190511
    39  C    3.813158   4.680702   4.451402   4.021233   5.790008
    40  H    2.771497   3.813300   2.902747   2.528849   4.062297
    41  H    2.666232   2.671607   3.893188   4.358426   4.998938
    42  H    4.638358   4.915251   5.768880   5.774738   7.060234
    43  H    4.691176   5.604207   5.150426   4.562740   6.427868
    44  H    5.385364   6.028453   6.245773   5.856043   7.620416
    45  H    8.658762   8.103331   8.263668   9.219986   7.274455
    46  H    8.849055   8.515853   8.176409   8.954787   7.054221
    47  H    8.364888   8.007890   7.856201   8.611826   6.951510
    48  H    3.782535   3.631973   3.158441   4.275106   2.115206
                    6          7          8          9         10
     6  C    0.000000
     7  N    2.472126   0.000000
     8  H    3.378215   1.013135   0.000000
     9  C    2.949838   1.421615   2.084505   0.000000
    10  C    5.040339   4.197329   4.740969   2.775741   0.000000
    11  C    3.962493   2.432811   2.793216   1.406830   2.427633
    12  C    3.204777   2.441890   3.150088   1.390725   2.400586
    13  C    4.312794   3.717660   4.368272   2.416336   1.395640
    14  C    4.899910   3.704456   4.111882   2.407875   1.389432
    15  H    3.005099   2.648711   3.352529   2.138398   3.395879
    16  H    4.894746   4.594224   5.259916   3.401868   2.164749
    17  H    5.797097   4.579420   4.883435   3.394534   2.155697
    18  H    6.013244   5.286603   5.814284   3.865053   1.089375
    19  N    4.506311   2.791800   2.812204   2.422795   3.698246
    20  H    4.040775   2.462500   2.454160   2.600751   4.436998
    21  H    5.247275   3.766967   3.812879   3.283986   3.957739
    22  H    1.090648   3.340528   4.123906   4.010531   6.111276
    23  C    1.514382   3.083674   4.010066   3.118704   4.663120
    24  C    4.342906   5.309626   6.094140   4.901548   5.233134
    25  C    2.534947   3.898991   4.873678   3.413435   4.039459
    26  C    2.526668   3.636151   4.364662   3.873775   5.480074
    27  C    3.812156   4.734472   5.423532   4.694732   5.727266
    28  C    3.815194   4.934666   5.836250   4.317826   4.364665
    29  H    2.738066   4.075416   5.076837   3.432415   3.741021
    30  H    2.726722   3.626530   4.179205   4.229813   6.219481
    31  H    4.674670   5.419913   5.978938   5.503450   6.597052
    32  H    4.680738   5.731218   6.639143   4.918353   4.340799
    33  C    5.849141   6.683635   7.408928   6.175996   6.069733
    34  C    4.600717   4.840904   4.757842   6.214506   8.940849
    35  C    7.389327   7.350581   7.029048   8.758238  11.518311
    36  C    5.355971   5.169505   4.907944   6.536042   9.255604
    37  C    5.519994   5.964876   5.891272   7.330279  10.040500
    38  C    6.865350   7.125940   6.927060   8.523960  11.270378
    39  C    6.733736   6.482185   6.123224   7.858242  10.583303
    40  H    5.076390   4.654690   4.370730   5.948502   8.597186
    41  H    5.367486   6.104790   6.151997   7.402206  10.030355
    42  H    7.650173   8.021987   7.841872   9.408524  12.137805
    43  H    7.439203   6.984165   6.545898   8.314215  10.982529
    44  H    8.477229   8.376762   8.003140   9.785866  12.547212
    45  H    6.323962   7.465892   8.248352   6.989158   6.843279
    46  H    6.324620   6.920978   7.631879   6.206565   5.626660
    47  H    6.334376   6.986982   7.607809   6.605064   6.700648
    48  H    1.096429   2.781053   3.720218   2.935554   4.693199
                   11         12         13         14         15
    11  C    0.000000
    12  C    2.432689   0.000000
    13  C    2.820262   1.390653   0.000000
    14  C    1.401929   2.778453   2.420089   0.000000
    15  H    3.408464   1.088825   2.159925   3.867072   0.000000
    16  H    3.908378   2.154462   1.088120   3.408639   2.494312
    17  H    2.150599   3.868042   3.408025   1.089590   4.956632
    18  H    3.407722   3.391560   2.158319   2.143947   4.303635
    19  N    1.384255   3.694752   4.203346   2.430298   4.558275
    20  H    2.031391   3.974609   4.729294   3.270980   4.674967
    21  H    2.026558   4.450087   4.729292   2.580509   5.389952
    22  H    5.011506   4.236029   5.341657   5.975592   3.887181
    23  C    3.639897   3.526119   4.291669   4.386112   3.732812
    24  C    4.589830   5.375058   5.526582   4.772004   5.958066
    25  C    3.757469   3.433628   3.751770   4.047188   3.771550
    26  C    4.043007   4.620876   5.372198   4.890035   4.946857
    27  C    4.493380   5.426603   5.901015   5.064313   5.922876
    28  C    4.232854   4.455213   4.472529   4.251011   4.979946
    29  H    3.989965   3.009964   3.178700   4.110574   3.202827
    30  H    4.475767   5.126335   6.057008   5.524747   5.355966
    31  H    5.173915   6.368848   6.869364   5.789695   6.886842
    32  H    4.761894   4.831812   4.539431   4.462211   5.385064
    33  C    5.633436   6.643093   6.591609   5.579763   7.311382
    34  C    7.166809   6.827949   8.204608   8.491572   6.369800
    35  C    9.652782   9.392655  10.783121  11.014213   8.892404
    36  C    7.557902   7.059219   8.447602   8.869126   6.516063
    37  C    8.168504   8.022947   9.377594   9.507933   7.619927
    38  C    9.352712   9.223303  10.597248  10.715754   8.788912
    39  C    8.833886   8.402087   9.787543  10.161963   7.852160
    40  H    7.047886   6.356198   7.728050   8.304248   5.759111
    41  H    8.156303   8.129512   9.434628   9.464848   7.796988
    42  H   10.172601  10.149284  11.509103  11.536844   9.747789
    43  H    9.313153   8.788157  10.152145  10.609691   8.199804
    44  H   10.661983  10.423684  11.814117  12.028892   9.914787
    45  H    6.574258   7.333152   7.259445   6.499118   7.909321
    46  H    5.518352   6.585970   6.318358   5.200754   7.351064
    47  H    5.951111   7.255896   7.299186   6.013511   7.956028
    48  H    4.116371   2.692888   3.730555   4.852345   2.247672
                   16         17         18         19         20
    16  H    0.000000
    17  H    4.310230   0.000000
    18  H    2.498417   2.472109   0.000000
    19  N    5.291312   2.659694   4.571490   0.000000
    20  H    5.801044   3.591976   5.376768   1.012696   0.000000
    21  H    5.802591   2.389526   4.659760   1.012016   1.679029
    22  H    5.838523   6.847058   7.063224   5.433724   4.847623
    23  C    4.966250   5.110591   5.534027   4.109365   3.716506
    24  C    6.202428   4.958640   5.727447   4.781914   4.630380
    25  C    4.279904   4.732555   4.723775   4.514739   4.412342
    26  C    6.159717   5.396716   6.329093   4.056195   3.467637
    27  C    6.688064   5.326064   6.412673   4.403891   3.972091
    28  C    5.007663   4.646854   4.831531   4.824064   4.813686
    29  H    3.480922   4.918368   4.365374   4.996206   5.012900
    30  H    6.881896   6.032476   7.139248   4.249480   3.451353
    31  H    7.702662   5.913244   7.265359   4.815328   4.299684
    32  H    4.907351   4.773675   4.569430   5.488096   5.633046
    33  C    7.228428   5.500444   6.355757   5.708287   5.661678
    34  C    8.813701   9.289434  10.018493   7.021279   6.178724
    35  C   11.374558  11.767401  12.604243   9.349787   8.497219
    36  C    9.003290   9.703472  10.332900   7.463914   6.714656
    37  C   10.016680  10.237128  11.112132   7.884882   6.962929
    38  C   11.228598  11.431579  12.351358   9.002994   8.082925
    39  C   10.336418  10.966442  11.661265   8.649124   7.882543
    40  H    8.234341   9.184413   9.659148   7.088254   6.449376
    41  H   10.094736  10.148259  11.079486   7.841835   6.885535
    42  H   12.158906  12.209842  13.213072   9.751934   8.797425
    43  H   10.656212  11.428302  12.045959   9.168405   8.472345
    44  H   12.399590  12.767380  13.633526  10.318697   9.469280
    45  H    7.787245   6.475724   7.077770   6.730711   6.643555
    46  H    6.918173   4.986544   5.747660   5.689288   5.835457
    47  H    8.028207   5.823386   7.031305   5.767376   5.644624
    48  H    4.121692   5.843612   5.613517   4.941263   4.663496
                   21         22         23         24         25
    21  H    0.000000
    22  H    6.153643   0.000000
    23  C    4.605148   2.132519   0.000000
    24  C    4.665047   4.802464   2.828553   0.000000
    25  C    4.860283   3.199841   1.395993   2.430889   0.000000
    26  C    4.373473   2.832523   1.394773   2.428929   2.396756
    27  C    4.404371   4.138882   2.424035   1.397067   2.772081
    28  C    4.882752   4.396996   2.422101   1.399910   1.390691
    29  H    5.427227   3.436262   2.153286   3.412912   1.089597
    30  H    4.641778   2.797110   2.154091   3.410793   3.388716
    31  H    4.684426   4.894258   3.404777   2.154621   3.862016
    32  H    5.466548   5.284690   3.403515   2.156830   2.146687
    33  C    5.347290   6.282221   4.334776   1.506251   3.810568
    34  C    7.854814   4.082568   5.720987   8.154298   7.032825
    35  C   10.159316   6.845624   8.499321  10.829592   9.824003
    36  C    8.365482   4.988630   6.619237   9.179404   7.862180
    37  C    8.627128   4.860471   6.445678   8.622180   7.797675
    38  C    9.745832   6.220186   7.824095   9.979778   9.177986
    39  C    9.528044   6.317439   7.969177  10.468736   9.233619
    40  H    8.042382   4.874069   6.429786   9.092031   7.575568
    41  H    8.503627   4.626168   6.093182   8.046591   7.442202
    42  H   10.434672   6.948192   8.496245  10.475263   9.856979
    43  H   10.075232   7.102452   8.734670  11.296424   9.950185
    44  H   11.117002   7.928844   9.584596  11.886877  10.912269
    45  H    6.420421   6.626941   4.836806   2.158441   4.230474
    46  H    5.232053   6.893516   4.835243   2.159167   4.099302
    47  H    5.301281   6.727271   4.846342   2.161273   4.582954
    48  H    5.710482   1.761514   2.155676   4.837273   2.621246
                   26         27         28         29         30
    26  C    0.000000
    27  C    1.392665   0.000000
    28  C    2.769524   2.395152   0.000000
    29  H    3.386901   3.861637   2.150175   0.000000
    30  H    1.090784   2.150964   3.860240   4.292802   0.000000
    31  H    2.148604   1.090011   3.387876   4.951594   2.464791
    32  H    3.859818   3.387361   1.090365   2.464752   4.950562
    33  C    3.815951   2.533434   2.526192   4.675736   4.683480
    34  C    5.737135   7.037957   8.126458   7.333338   4.914820
    35  C    8.401644   9.631248  10.891795  10.118513   7.481272
    36  C    6.792755   8.127204   9.037326   8.031469   6.039245
    37  C    6.219844   7.404620   8.769864   8.216723   5.281010
    38  C    7.577579   8.735682  10.153117   9.578019   6.610575
    39  C    8.058230   9.360696  10.387012   9.418814   7.235381
    40  H    6.788754   8.150340   8.813418   7.627599   6.163949
    41  H    5.711648   6.798278   8.303832   7.958935   4.747781
    42  H    8.123398   9.190829  10.751883  10.322244   7.119804
    43  H    8.912301  10.231878  11.144622  10.057982   8.133784
    44  H    9.460180  10.669181  11.973116  11.205347   8.520120
    45  H    4.384951   3.161139   2.945901   5.016215   5.245269
    46  H    4.514024   3.339474   2.753426   4.812684   5.438790
    47  H    4.040876   2.656533   3.425238   5.535571   4.719736
    48  H    3.427434   4.579349   4.009596   2.362768   3.785689
                   31         32         33         34         35
    31  H    0.000000
    32  H    4.295115   0.000000
    33  C    2.742060   2.727918   0.000000
    34  C    7.318551   9.120984   9.543532   0.000000
    35  C    9.757271  11.901117  12.162096   2.794272   0.000000
    36  C    8.467088   9.986826  10.601918   1.398045   2.415220
    37  C    7.514217   9.802938   9.921788   1.398117   2.412718
    38  C    8.782968  11.188938  11.255736   2.419525   1.394473
    39  C    9.616898  11.351887  11.864174   2.417504   1.394179
    40  H    8.600436   9.703943  10.547421   2.160157   3.398889
    41  H    6.827575   9.350090   9.278856   2.153715   3.401440
    42  H    9.133145  11.801886  11.679246   3.404615   2.158069
    43  H   10.528035  12.077442  12.710308   3.402390   2.157266
    44  H   10.754283  12.986251  13.201900   3.883392   1.089124
    45  H    3.344030   2.969646   1.099249  10.029600  12.647059
    46  H    3.638618   2.611118   1.097610  10.230545  12.884244
    47  H    2.420015   3.771570   1.096214   9.634002  12.142670
    48  H    5.536450   4.679068   6.315939   5.205805   7.938139
                   36         37         38         39         40
    36  C    0.000000
    37  C    2.415554   0.000000
    38  C    2.788993   1.391485   0.000000
    39  C    1.392069   2.784860   2.413621   0.000000
    40  H    1.087951   3.404084   3.876848   2.150249   0.000000
    41  H    3.400483   1.088981   2.155928   3.873763   4.301644
    42  H    3.877944   2.151490   1.088960   3.402149   4.965808
    43  H    2.150642   3.873768   3.401832   1.088993   2.470908
    44  H    3.401771   3.400050   2.157024   2.156487   4.296686
    45  H   11.143551  10.341405  11.681912  12.400414  11.126224
    46  H   11.207090  10.709381  12.048747  12.498479  11.063607
    47  H   10.727016   9.907173  11.192897  11.930796  10.748611
    48  H    5.770487   6.241689   7.541323   7.153967   5.325706
                   41         42         43         44         45
    41  H    0.000000
    42  H    2.481261   0.000000
    43  H    4.962609   4.303782   0.000000
    44  H    4.301810   2.487674   2.486117   0.000000
    45  H    9.634070  12.058186  13.277911  13.686097   0.000000
    46  H   10.131973  12.527650  13.292874  13.932990   1.769135
    47  H    9.225229  11.549666  12.802343  13.151187   1.773575
    48  H    6.189448   8.382751   7.753521   9.013511   6.743191
                   46         47         48
    46  H    0.000000
    47  H    1.778637   0.000000
    48  H    6.665719   6.936939   0.000000
 Stoichiometry    C23H21FN2O
 Framework group  C1[X(C23H21FN2O)]
 Deg. of freedom   138
 Full point group                 C1      NOp   1
 RotChk:  IX=0 Diff= 2.97D-02
 Largest Abelian subgroup         C1      NOp   1
 Largest concise Abelian subgroup C1      NOp   1
                         Standard orientation:                         
 ---------------------------------------------------------------------
 Center     Atomic      Atomic             Coordinates (Angstroms)
 Number     Number       Type             X           Y           Z
 ---------------------------------------------------------------------
      1          6           0        2.693590    0.491212   -0.567444
      2          8           0        2.406539    1.459036   -1.286590
      3          6           0        1.718217   -0.441584   -0.064686
      4          9           0        2.201174   -1.344627    0.861175
      5          6           0        0.368534   -0.548723   -0.315498
      6          6           0       -0.322152    0.329098   -1.326071
      7          7           0       -0.334396   -1.499823    0.337150
      8          1           0        0.164885   -2.033960    1.038477
      9          6           0       -1.691932   -1.854410    0.108341
     10          6           0       -4.348588   -2.532544   -0.324154
     11          6           0       -2.608986   -1.732526    1.168212
     12          6           0       -2.097364   -2.332111   -1.133248
     13          6           0       -3.428067   -2.662885   -1.365050
     14          6           0       -3.945200   -2.081062    0.926431
     15          1           0       -1.354764   -2.429029   -1.923623
     16          1           0       -3.740692   -3.023203   -2.343029
     17          1           0       -4.668269   -1.982617    1.735558
     18          1           0       -5.395140   -2.788221   -0.485699
     19          7           0       -2.181269   -1.339158    2.424588
     20          1           0       -1.375986   -0.725116    2.429715
     21          1           0       -2.916657   -1.006343    3.035010
     22          1           0        0.423223    1.021628   -1.718921
     23          6           0       -1.494179    1.125164   -0.791296
     24          6           0       -3.670527    2.628887    0.210219
     25          6           0       -2.758173    1.028579   -1.375922
     26          6           0       -1.326088    1.998071    0.283492
     27          6           0       -2.397806    2.738705    0.775830
     28          6           0       -3.828493    1.765211   -0.880128
     29          1           0       -2.910498    0.354983   -2.218707
     30          1           0       -0.342925    2.103809    0.743948
     31          1           0       -2.241152    3.408352    1.621500
     32          1           0       -4.809274    1.661269   -1.345057
     33          6           0       -4.836543    3.423783    0.736851
     34          6           0        4.132596    0.293516   -0.176919
     35          6           0        6.847748    0.061277    0.441119
     36          6           0        4.770108   -0.947577   -0.265216
     37          6           0        4.866279    1.418549    0.211335
     38          6           0        6.215256    1.300755    0.531671
     39          6           0        6.125560   -1.058835    0.031815
     40          1           0        4.215295   -1.825051   -0.590578
     41          1           0        4.372246    2.387459    0.266314
     42          1           0        6.775734    2.179687    0.846598
     43          1           0        6.618925   -2.025833   -0.054265
     44          1           0        7.905229   -0.030883    0.684907
     45          1           0       -5.075802    4.260811    0.065668
     46          1           0       -5.736498    2.800170    0.813900
     47          1           0       -4.619905    3.840563    1.727329
     48          1           0       -0.643939   -0.309547   -2.157180
 ---------------------------------------------------------------------
 Rotational constants (GHZ):           0.3532677           0.1034993           0.0893954
 Leave Link  202 at Tue May  6 17:39:51 2025, MaxMem= 16106127360 cpu:               0.4 elap:               0.0
 (Enter /cm/shared/apps/Gaussian/g16-C01/g16/l301.exe)
 Basis read from rwf:  (5D, 7F)
 No pseudopotential information found on rwf file.
 There are   864 symmetry adapted cartesian basis functions of A   symmetry.
 There are   810 symmetry adapted basis functions of A   symmetry.
   810 basis functions,  1203 primitive gaussians,   864 cartesian basis functions
    95 alpha electrons       95 beta electrons
       nuclear repulsion energy      2338.4979938641 Hartrees.
 IExCor= 4639 DFT=T Ex+Corr=wB97XD ExCW=0 ScaHFX=  1.000000
 ScaDFX=  1.000000  1.000000  1.000000  1.000000 ScalE2=  1.000000  1.000000
 IRadAn=      5 IRanWt=     -1 IRanGd=            0 ICorTp=0 IEmpDi=121
 HFx  wShort=  0.000000 wLong=  0.200000 cFull=  0.222036 cShort=  0.000000 cLong=  0.777964
 DFx  wShort=  0.000000 wLong=  0.200000 cFull=  0.000000 cShort=  0.000000 cLong=  1.000000
 NAtoms=   48 NActive=   48 NUniq=   48 SFac= 1.00D+00 NAtFMM=   60 NAOKFM=F Big=F
 Integral buffers will be    131072 words long.
 Raffenetti 2 integral format.
 Two-electron integral symmetry is turned on.
 R6Disp:  Grimme-D2 Dispersion energy=       -0.0388906273 Hartrees.
 Nuclear repulsion after empirical dispersion term =     2338.4591032368 Hartrees.
 No density basis found on file    724.
 ------------------------------------------------------------------------------
 Polarizable Continuum Model (PCM)
 =================================
 Model                : PCM.
 Atomic radii         : SMD-Coulomb.
 Polarization charges : Total charges.
 Charge compensation  : None.
 Solution method      : On-the-fly selection.
 Cavity type          : VdW (van der Waals Surface) (Alpha=1.000).
 Cavity algorithm     : GePol (No added spheres)
                        Default sphere list used, NSphG=   48.
                        Lebedev-Laikov grids with approx.  5.0 points / Ang**2.
                        Smoothing algorithm: York/Karplus (Gamma=1.0000).
                        Polarization charges: spherical gaussians, with
                                              point-specific exponents (IZeta= 3).
                        Self-potential: point-specific (ISelfS= 7).
                        Self-field    : sphere-specific E.n sum rule (ISelfD= 2).
 1st derivatives      : Analytical E(r).r(x)/FMM algorithm (CHGder, D1EAlg=3).
                        Cavity 1st derivative terms included.
 Solvent              : Ethanol, Eps=  24.852000 Eps(inf)=   1.852593
 ------------------------------------------------------------------------------
 GePol: Number of generator spheres                  =      48
 GePol: Total number of spheres                      =      48
 GePol: Number of exposed spheres                    =      48 (100.00%)
 GePol: Number of points                             =    3600
 GePol: Average weight of points                     =       0.11
 GePol: Minimum weight of points                     =   0.16D-10
 GePol: Maximum weight of points                     =    0.21501
 GePol: Number of points with low weight             =     209
 GePol: Fraction of low-weight points (<1% of avg)   =       5.81%
 GePol: Cavity surface area                          =    396.907 Ang**2
 GePol: Cavity volume                                =    376.146 Ang**3
 ------------------------------------------------------------------------------
 Atomic radii for non-electrostatic terms: SMD-CDS.
 ------------------------------------------------------------------------------
 PCM non-electrostatic energy =        -0.0018477245 Hartrees.
 Nuclear repulsion after PCM non-electrostatic terms =     2338.4572555123 Hartrees.
 Leave Link  301 at Tue May  6 17:39:51 2025, MaxMem= 16106127360 cpu:               0.5 elap:               0.1
 (Enter /cm/shared/apps/Gaussian/g16-C01/g16/l302.exe)
 NPDir=0 NMtPBC=     1 NCelOv=     1 NCel=       1 NClECP=     1 NCelD=      1
         NCelK=      1 NCelE2=     1 NClLst=     1 CellRange=     0.0.
 One-electron integrals computed using PRISM.
 One-electron integral symmetry used in STVInt
 NBasis=   810 RedAO= T EigKep=  1.23D-06  NBF=   810
 NBsUse=   804 1.00D-06 EigRej=  9.06D-07 NBFU=   804
 Precomputing XC quadrature grid using
 IXCGrd= 4 IRadAn=           5 IRanWt=          -1 IRanGd=           0 AccXCQ= 0.00D+00.
 Generated NRdTot=       0 NPtTot=           0 NUsed=           0 NTot=          32
 NSgBfM=   851   850   850   850   851 MxSgAt=    48 MxSgA2=    48.
 Leave Link  302 at Tue May  6 17:39:54 2025, MaxMem= 16106127360 cpu:              43.1 elap:               2.9
 (Enter /cm/shared/apps/Gaussian/g16-C01/g16/l303.exe)
 DipDrv:  MaxL=1.
 Leave Link  303 at Tue May  6 17:39:54 2025, MaxMem= 16106127360 cpu:               1.2 elap:               0.2
 (Enter /cm/shared/apps/Gaussian/g16-C01/g16/l401.exe)
 Initial guess from the checkpoint file:  "7_global_opt.chk"
 B after Tr=     0.000000    0.000000   -0.000000
         Rot=    0.999948   -0.006469   -0.000626    0.007826 Ang=  -1.17 deg.
 Guess basis will be translated and rotated to current coordinates.
 JPrj=2 DoOrth=T DoCkMO=T.
 Generating alternative initial guess.
 ExpMin= 2.65D-02 ExpMax= 2.93D+03 ExpMxC= 4.41D+02 IAcc=3 IRadAn=         5 AccDes= 0.00D+00
 Harris functional with IExCor= 4639 and IRadAn=       5 diagonalized for initial guess.
 HarFok:  IExCor= 4639 AccDes= 0.00D+00 IRadAn=         5 IDoV= 1 UseB2=F ITyADJ=14
 ICtDFT=  3500011 ScaDFX=  1.000000  1.000000  1.000000  1.000000
 FoFCou: FMM=F IPFlag=           0 FMFlag=      100000 FMFlg1=           0
         NFxFlg=           0 DoJE=T BraDBF=F KetDBF=T FulRan=T
         wScrn=  0.000000 ICntrl=       500 IOpCl=  0 I1Cent=   200000004 NGrid=           0
         NMat0=    1 NMatS0=      1 NMatT0=    0 NMatD0=    1 NMtDS0=    0 NMtDT0=    0
 Petite list used in FoFCou.
 Harris En= -1122.32319656007    
 Leave Link  401 at Tue May  6 17:40:04 2025, MaxMem= 16106127360 cpu:             283.4 elap:              10.5
 (Enter /cm/shared/apps/Gaussian/g16-C01/g16/l502.exe)
 Integral symmetry usage will be decided dynamically.
 Closed shell SCF:
 Using DIIS extrapolation, IDIIS=  1040.
 NGot= 16106127360 LenX= 16104590708 LenY= 16103843348
 Requested convergence on RMS density matrix=1.00D-08 within 128 cycles.
 Requested convergence on MAX density matrix=1.00D-06.
 Requested convergence on             energy=1.00D-06.
 No special actions if energy rises.
 Fock matrices will be formed incrementally for  20 cycles.

 Cycle   1  Pass 1  IDiag  1:
 FoFJK:  IHMeth= 1 ICntrl=       0 DoSepK=T KAlg= 0 I1Cent=           0 FoldK=F
 IRaf=         1 NMat=       1 IRICut=       1 DoRegI=T DoRafI=F ISym2E= 0 IDoP0=0 IntGTp=1.
 FoFCou: FMM=F IPFlag=           0 FMFlag=      100000 FMFlg1=           0
         NFxFlg=           0 DoJE=T BraDBF=F KetDBF=F FulRan=T
         wScrn=  0.000000 ICntrl=       500 IOpCl=  0 I1Cent=           0 NGrid=           0
         NMat0=    1 NMatS0=      1 NMatT0=    0 NMatD0=    1 NMtDS0=    0 NMtDT0=    0
 Symmetry not used in FoFCou.
 Inv3:  Mode=1 IEnd=    38880000.
 Iteration    1 A*A^-1 deviation from unit magnitude is 6.99D-15 for   2509.
 Iteration    1 A*A^-1 deviation from orthogonality  is 3.33D-15 for   2980   2526.
 Iteration    1 A^-1*A deviation from unit magnitude is 5.77D-15 for   3598.
 Iteration    1 A^-1*A deviation from orthogonality  is 3.30D-14 for   3405   1334.
 E= -1172.16687356597    
 DIIS: error= 3.15D-02 at cycle   1 NSaved=   1.
 NSaved= 1 IEnMin= 1 EnMin= -1172.16687356597     IErMin= 1 ErrMin= 3.15D-02
 ErrMax= 3.15D-02  0.00D+00 EMaxC= 1.00D-01 BMatC= 9.96D-01 BMatP= 9.96D-01
 IDIUse=3 WtCom= 6.85D-01 WtEn= 3.15D-01
 Coeff-Com:  0.100D+01
 Coeff-En:   0.100D+01
 Coeff:      0.100D+01
 Recover alternate guess density for next cycle.
 RMSDP=5.40D-02 MaxDP=9.91D+00              OVMax= 0.00D+00

 Cycle   2  Pass 1  IDiag  1:
 RMSU=  5.33D-02    CP:  1.10D+00
 E= -1172.86771681653     Delta-E=       -0.700843250556 Rises=F Damp=F
 DIIS: error= 1.77D-02 at cycle   2 NSaved=   2.
 NSaved= 2 IEnMin= 2 EnMin= -1172.86771681653     IErMin= 2 ErrMin= 1.77D-02
 ErrMax= 1.77D-02  0.00D+00 EMaxC= 1.00D-01 BMatC= 5.54D-01 BMatP= 9.96D-01
 IDIUse=3 WtCom= 8.23D-01 WtEn= 1.77D-01
 Coeff-Com:  0.352D+00 0.648D+00
 Coeff-En:   0.000D+00 0.100D+01
 Coeff:      0.290D+00 0.710D+00
 Gap=     0.345 Goal=   None    Shift=    0.000
 RMSDP=3.71D-02 MaxDP=8.01D+00 DE=-7.01D-01 OVMax= 1.44D-01

 Cycle   3  Pass 1  IDiag  1:
 RMSU=  1.28D-02    CP:  7.93D-01  5.61D-01
 E= -1173.02804932923     Delta-E=       -0.160332512700 Rises=F Damp=F
 DIIS: error= 6.74D-03 at cycle   3 NSaved=   3.
 NSaved= 3 IEnMin= 3 EnMin= -1173.02804932923     IErMin= 3 ErrMin= 6.74D-03
 ErrMax= 6.74D-03  0.00D+00 EMaxC= 1.00D-01 BMatC= 1.62D-01 BMatP= 5.54D-01
 IDIUse=3 WtCom= 9.33D-01 WtEn= 6.74D-02
 Coeff-Com:  0.419D-01 0.304D+00 0.654D+00
 Coeff-En:   0.000D+00 0.210D+00 0.790D+00
 Coeff:      0.390D-01 0.298D+00 0.663D+00
 Gap=     0.285 Goal=   None    Shift=    0.000
 RMSDP=7.60D-03 MaxDP=1.17D+00 DE=-1.60D-01 OVMax= 6.51D-02

 Cycle   4  Pass 1  IDiag  1:
 RMSU=  5.86D-03    CP:  8.24D-01  6.25D-01  8.23D-01
 E= -1173.12400018151     Delta-E=       -0.095950852286 Rises=F Damp=F
 DIIS: error= 2.28D-03 at cycle   4 NSaved=   4.
 NSaved= 4 IEnMin= 4 EnMin= -1173.12400018151     IErMin= 4 ErrMin= 2.28D-03
 ErrMax= 2.28D-03  0.00D+00 EMaxC= 1.00D-01 BMatC= 1.93D-02 BMatP= 1.62D-01
 IDIUse=3 WtCom= 9.77D-01 WtEn= 2.28D-02
 Coeff-Com: -0.690D-02 0.438D-02 0.254D+00 0.749D+00
 Coeff-En:   0.000D+00 0.000D+00 0.712D-02 0.993D+00
 Coeff:     -0.675D-02 0.428D-02 0.248D+00 0.754D+00
 Gap=     0.279 Goal=   None    Shift=    0.000
 RMSDP=3.17D-03 MaxDP=7.82D-01 DE=-9.60D-02 OVMax= 2.11D-02

 Cycle   5  Pass 1  IDiag  1:
 RMSU=  1.46D-03    CP:  7.98D-01  5.99D-01  8.71D-01  8.27D-01
 E= -1173.13662564824     Delta-E=       -0.012625466730 Rises=F Damp=F
 DIIS: error= 4.38D-04 at cycle   5 NSaved=   5.
 NSaved= 5 IEnMin= 5 EnMin= -1173.13662564824     IErMin= 5 ErrMin= 4.38D-04
 ErrMax= 4.38D-04  0.00D+00 EMaxC= 1.00D-01 BMatC= 9.47D-04 BMatP= 1.93D-02
 IDIUse=3 WtCom= 9.96D-01 WtEn= 4.38D-03
 Coeff-Com: -0.352D-02-0.613D-02 0.798D-01 0.323D+00 0.607D+00
 Coeff-En:   0.000D+00 0.000D+00 0.000D+00 0.000D+00 0.100D+01
 Coeff:     -0.350D-02-0.611D-02 0.795D-01 0.322D+00 0.608D+00
 Gap=     0.278 Goal=   None    Shift=    0.000
 RMSDP=7.13D-04 MaxDP=6.17D-02 DE=-1.26D-02 OVMax= 6.29D-03

 Cycle   6  Pass 1  IDiag  1:
 RMSU=  5.58D-04    CP:  7.94D-01  5.98D-01  8.75D-01  8.51D-01  8.48D-01
 E= -1173.13750011916     Delta-E=       -0.000874470918 Rises=F Damp=F
 DIIS: error= 8.79D-05 at cycle   6 NSaved=   6.
 NSaved= 6 IEnMin= 6 EnMin= -1173.13750011916     IErMin= 6 ErrMin= 8.79D-05
 ErrMax= 8.79D-05  0.00D+00 EMaxC= 1.00D-01 BMatC= 3.57D-05 BMatP= 9.47D-04
 IDIUse=1 WtCom= 1.00D+00 WtEn= 0.00D+00
 Coeff-Com: -0.520D-03-0.143D-02-0.446D-02 0.129D-01 0.127D+00 0.866D+00
 Coeff:     -0.520D-03-0.143D-02-0.446D-02 0.129D-01 0.127D+00 0.866D+00
 Gap=     0.277 Goal=   None    Shift=    0.000
 RMSDP=2.93D-04 MaxDP=3.73D-02 DE=-8.74D-04 OVMax= 2.35D-03

 Cycle   7  Pass 1  IDiag  1:
 RMSU=  1.42D-04    CP:  7.91D-01  5.97D-01  8.74D-01  8.60D-01  8.85D-01
                    CP:  1.15D+00
 E= -1173.13754557661     Delta-E=       -0.000045457445 Rises=F Damp=F
 DIIS: error= 6.05D-05 at cycle   7 NSaved=   7.
 NSaved= 7 IEnMin= 7 EnMin= -1173.13754557661     IErMin= 7 ErrMin= 6.05D-05
 ErrMax= 6.05D-05  0.00D+00 EMaxC= 1.00D-01 BMatC= 1.72D-05 BMatP= 3.57D-05
 IDIUse=1 WtCom= 1.00D+00 WtEn= 0.00D+00
 Coeff-Com:  0.223D-03 0.427D-03-0.170D-01-0.499D-01-0.368D-01 0.474D+00
 Coeff-Com:  0.629D+00
 Coeff:      0.223D-03 0.427D-03-0.170D-01-0.499D-01-0.368D-01 0.474D+00
 Coeff:      0.629D+00
 Gap=     0.277 Goal=   None    Shift=    0.000
 RMSDP=1.03D-04 MaxDP=1.39D-02 DE=-4.55D-05 OVMax= 1.29D-03

 Cycle   8  Pass 1  IDiag  1:
 RMSU=  5.92D-05    CP:  7.91D-01  5.96D-01  8.74D-01  8.60D-01  9.07D-01
                    CP:  1.22D+00  1.08D+00
 E= -1173.13756313746     Delta-E=       -0.000017560857 Rises=F Damp=F
 DIIS: error= 9.42D-06 at cycle   8 NSaved=   8.
 NSaved= 8 IEnMin= 8 EnMin= -1173.13756313746     IErMin= 8 ErrMin= 9.42D-06
 ErrMax= 9.42D-06  0.00D+00 EMaxC= 1.00D-01 BMatC= 6.25D-07 BMatP= 1.72D-05
 IDIUse=1 WtCom= 1.00D+00 WtEn= 0.00D+00
 Coeff-Com:  0.985D-04 0.216D-03-0.383D-02-0.129D-01-0.197D-01 0.393D-01
 Coeff-Com:  0.163D+00 0.834D+00
 Coeff:      0.985D-04 0.216D-03-0.383D-02-0.129D-01-0.197D-01 0.393D-01
 Coeff:      0.163D+00 0.834D+00
 Gap=     0.278 Goal=   None    Shift=    0.000
 RMSDP=3.59D-05 MaxDP=3.53D-03 DE=-1.76D-05 OVMax= 5.61D-04

 Cycle   9  Pass 1  IDiag  1:
 RMSU=  1.97D-05    CP:  7.90D-01  5.96D-01  8.74D-01  8.61D-01  9.04D-01
                    CP:  1.25D+00  1.19D+00  1.15D+00
 E= -1173.13756440253     Delta-E=       -0.000001265064 Rises=F Damp=F
 DIIS: error= 4.95D-06 at cycle   9 NSaved=   9.
 NSaved= 9 IEnMin= 9 EnMin= -1173.13756440253     IErMin= 9 ErrMin= 4.95D-06
 ErrMax= 4.95D-06  0.00D+00 EMaxC= 1.00D-01 BMatC= 1.45D-07 BMatP= 6.25D-07
 IDIUse=1 WtCom= 1.00D+00 WtEn= 0.00D+00
 Coeff-Com:  0.492D-05-0.395D-05 0.142D-02 0.376D-02-0.799D-03-0.690D-01
 Coeff-Com: -0.444D-01 0.319D+00 0.790D+00
 Coeff:      0.492D-05-0.395D-05 0.142D-02 0.376D-02-0.799D-03-0.690D-01
 Coeff:     -0.444D-01 0.319D+00 0.790D+00
 Gap=     0.278 Goal=   None    Shift=    0.000
 RMSDP=1.73D-05 MaxDP=1.77D-03 DE=-1.27D-06 OVMax= 3.30D-04

 Cycle  10  Pass 1  IDiag  1:
 RMSU=  6.86D-06    CP:  7.90D-01  5.96D-01  8.74D-01  8.62D-01  9.01D-01
                    CP:  1.25D+00  1.26D+00  1.27D+00  1.23D+00
 E= -1173.13756470632     Delta-E=       -0.000000303790 Rises=F Damp=F
 DIIS: error= 2.17D-06 at cycle  10 NSaved=  10.
 NSaved=10 IEnMin=10 EnMin= -1173.13756470632     IErMin=10 ErrMin= 2.17D-06
 ErrMax= 2.17D-06  0.00D+00 EMaxC= 1.00D-01 BMatC= 2.19D-08 BMatP= 1.45D-07
 IDIUse=1 WtCom= 1.00D+00 WtEn= 0.00D+00
 Coeff-Com: -0.126D-04-0.370D-04 0.114D-02 0.349D-02 0.283D-02-0.341D-01
 Coeff-Com: -0.406D-01 0.538D-02 0.298D+00 0.764D+00
 Coeff:     -0.126D-04-0.370D-04 0.114D-02 0.349D-02 0.283D-02-0.341D-01
 Coeff:     -0.406D-01 0.538D-02 0.298D+00 0.764D+00
 Gap=     0.278 Goal=   None    Shift=    0.000
 RMSDP=6.10D-06 MaxDP=6.84D-04 DE=-3.04D-07 OVMax= 1.13D-04

 Cycle  11  Pass 1  IDiag  1:
 RMSU=  2.99D-06    CP:  7.90D-01  5.96D-01  8.74D-01  8.62D-01  9.01D-01
                    CP:  1.25D+00  1.28D+00  1.32D+00  1.35D+00  1.16D+00
 E= -1173.13756475692     Delta-E=       -0.000000050603 Rises=F Damp=F
 DIIS: error= 9.39D-07 at cycle  11 NSaved=  11.
 NSaved=11 IEnMin=11 EnMin= -1173.13756475692     IErMin=11 ErrMin= 9.39D-07
 ErrMax= 9.39D-07  0.00D+00 EMaxC= 1.00D-01 BMatC= 2.55D-09 BMatP= 2.19D-08
 IDIUse=1 WtCom= 1.00D+00 WtEn= 0.00D+00
 Coeff-Com: -0.350D-05-0.523D-05 0.257D-04 0.181D-03 0.916D-03 0.373D-02
 Coeff-Com: -0.120D-02-0.534D-01-0.558D-01 0.185D+00 0.920D+00
 Coeff:     -0.350D-05-0.523D-05 0.257D-04 0.181D-03 0.916D-03 0.373D-02
 Coeff:     -0.120D-02-0.534D-01-0.558D-01 0.185D+00 0.920D+00
 Gap=     0.278 Goal=   None    Shift=    0.000
 RMSDP=2.83D-06 MaxDP=2.33D-04 DE=-5.06D-08 OVMax= 7.03D-05

 Cycle  12  Pass 1  IDiag  1:
 RMSU=  1.34D-06    CP:  7.90D-01  5.96D-01  8.74D-01  8.61D-01  9.00D-01
                    CP:  1.25D+00  1.29D+00  1.33D+00  1.41D+00  1.32D+00
                    CP:  1.33D+00
 E= -1173.13756476768     Delta-E=       -0.000000010756 Rises=F Damp=F
 DIIS: error= 3.55D-07 at cycle  12 NSaved=  12.
 NSaved=12 IEnMin=12 EnMin= -1173.13756476768     IErMin=12 ErrMin= 3.55D-07
 ErrMax= 3.55D-07  0.00D+00 EMaxC= 1.00D-01 BMatC= 5.66D-10 BMatP= 2.55D-09
 IDIUse=1 WtCom= 1.00D+00 WtEn= 0.00D+00
 Coeff-Com:  0.114D-05 0.430D-05-0.158D-03-0.463D-03-0.225D-03 0.582D-02
 Coeff-Com:  0.557D-02-0.151D-01-0.564D-01-0.100D+00 0.234D+00 0.927D+00
 Coeff:      0.114D-05 0.430D-05-0.158D-03-0.463D-03-0.225D-03 0.582D-02
 Coeff:      0.557D-02-0.151D-01-0.564D-01-0.100D+00 0.234D+00 0.927D+00
 Gap=     0.278 Goal=   None    Shift=    0.000
 RMSDP=1.17D-06 MaxDP=9.80D-05 DE=-1.08D-08 OVMax= 2.40D-05

 Cycle  13  Pass 1  IDiag  1:
 RMSU=  5.06D-07    CP:  7.90D-01  5.96D-01  8.74D-01  8.61D-01  9.00D-01
                    CP:  1.25D+00  1.29D+00  1.33D+00  1.43D+00  1.37D+00
                    CP:  1.56D+00  1.26D+00
 E= -1173.13756476969     Delta-E=       -0.000000002018 Rises=F Damp=F
 DIIS: error= 1.56D-07 at cycle  13 NSaved=  13.
 NSaved=13 IEnMin=13 EnMin= -1173.13756476969     IErMin=13 ErrMin= 1.56D-07
 ErrMax= 1.56D-07  0.00D+00 EMaxC= 1.00D-01 BMatC= 1.04D-10 BMatP= 5.66D-10
 IDIUse=1 WtCom= 1.00D+00 WtEn= 0.00D+00
 Coeff-Com:  0.100D-05 0.247D-05-0.720D-04-0.226D-03-0.257D-03 0.181D-02
 Coeff-Com:  0.255D-02 0.401D-02-0.998D-02-0.749D-01-0.631D-01 0.345D+00
 Coeff-Com:  0.796D+00
 Coeff:      0.100D-05 0.247D-05-0.720D-04-0.226D-03-0.257D-03 0.181D-02
 Coeff:      0.255D-02 0.401D-02-0.998D-02-0.749D-01-0.631D-01 0.345D+00
 Coeff:      0.796D+00
 Gap=     0.278 Goal=   None    Shift=    0.000
 RMSDP=3.65D-07 MaxDP=4.37D-05 DE=-2.02D-09 OVMax= 9.12D-06

 Cycle  14  Pass 1  IDiag  1:
 RMSU=  2.39D-07    CP:  7.90D-01  5.96D-01  8.74D-01  8.61D-01  9.00D-01
                    CP:  1.25D+00  1.29D+00  1.33D+00  1.44D+00  1.39D+00
                    CP:  1.61D+00  1.38D+00  1.15D+00
 E= -1173.13756477031     Delta-E=       -0.000000000613 Rises=F Damp=F
 DIIS: error= 7.54D-08 at cycle  14 NSaved=  14.
 NSaved=14 IEnMin=14 EnMin= -1173.13756477031     IErMin=14 ErrMin= 7.54D-08
 ErrMax= 7.54D-08  0.00D+00 EMaxC= 1.00D-01 BMatC= 1.00D-11 BMatP= 1.04D-10
 IDIUse=1 WtCom= 1.00D+00 WtEn= 0.00D+00
 Coeff-Com:  0.896D-07-0.236D-06 0.887D-05 0.226D-04-0.279D-04-0.539D-03
 Coeff-Com: -0.410D-03 0.298D-02 0.739D-02-0.517D-03-0.490D-01-0.818D-01
 Coeff-Com:  0.156D+00 0.966D+00
 Coeff:      0.896D-07-0.236D-06 0.887D-05 0.226D-04-0.279D-04-0.539D-03
 Coeff:     -0.410D-03 0.298D-02 0.739D-02-0.517D-03-0.490D-01-0.818D-01
 Coeff:      0.156D+00 0.966D+00
 Gap=     0.278 Goal=   None    Shift=    0.000
 RMSDP=1.62D-07 MaxDP=2.08D-05 DE=-6.13D-10 OVMax= 4.40D-06

 Cycle  15  Pass 1  IDiag  1:
 RMSU=  7.71D-08    CP:  7.90D-01  5.96D-01  8.74D-01  8.61D-01  9.00D-01
                    CP:  1.25D+00  1.29D+00  1.33D+00  1.44D+00  1.39D+00
                    CP:  1.62D+00  1.43D+00  1.30D+00  1.32D+00
 E= -1173.13756477023     Delta-E=        0.000000000076 Rises=F Damp=F
 DIIS: error= 1.53D-08 at cycle  15 NSaved=  15.
 NSaved=15 IEnMin=14 EnMin= -1173.13756477031     IErMin=15 ErrMin= 1.53D-08
 ErrMax= 1.53D-08  0.00D+00 EMaxC= 1.00D-01 BMatC= 1.32D-12 BMatP= 1.00D-11
 IDIUse=1 WtCom= 1.00D+00 WtEn= 0.00D+00
 Coeff-Com: -0.551D-07-0.259D-06 0.865D-05 0.261D-04 0.164D-04-0.290D-03
 Coeff-Com: -0.344D-03 0.220D-03 0.290D-02 0.701D-02-0.552D-02-0.541D-01
 Coeff-Com: -0.450D-01 0.258D+00 0.837D+00
 Coeff:     -0.551D-07-0.259D-06 0.865D-05 0.261D-04 0.164D-04-0.290D-03
 Coeff:     -0.344D-03 0.220D-03 0.290D-02 0.701D-02-0.552D-02-0.541D-01
 Coeff:     -0.450D-01 0.258D+00 0.837D+00
 Gap=     0.278 Goal=   None    Shift=    0.000
 RMSDP=6.50D-08 MaxDP=8.68D-06 DE= 7.59D-11 OVMax= 1.08D-06

 Cycle  16  Pass 1  IDiag  1:
 RMSU=  3.11D-08    CP:  7.90D-01  5.96D-01  8.74D-01  8.61D-01  9.00D-01
                    CP:  1.25D+00  1.29D+00  1.33D+00  1.44D+00  1.39D+00
                    CP:  1.62D+00  1.43D+00  1.34D+00  1.45D+00  1.24D+00
 E= -1173.13756477075     Delta-E=       -0.000000000521 Rises=F Damp=F
 DIIS: error= 7.48D-09 at cycle  16 NSaved=  16.
 NSaved=16 IEnMin=16 EnMin= -1173.13756477075     IErMin=16 ErrMin= 7.48D-09
 ErrMax= 7.48D-09  0.00D+00 EMaxC= 1.00D-01 BMatC= 1.76D-13 BMatP= 1.32D-12
 IDIUse=1 WtCom= 1.00D+00 WtEn= 0.00D+00
 Coeff-Com: -0.314D-07-0.239D-07 0.580D-06 0.254D-05 0.766D-05 0.235D-04
 Coeff-Com: -0.140D-04-0.425D-03-0.396D-03 0.161D-02 0.633D-02 0.875D-03
 Coeff-Com: -0.375D-01-0.944D-01 0.198D+00 0.926D+00
 Coeff:     -0.314D-07-0.239D-07 0.580D-06 0.254D-05 0.766D-05 0.235D-04
 Coeff:     -0.140D-04-0.425D-03-0.396D-03 0.161D-02 0.633D-02 0.875D-03
 Coeff:     -0.375D-01-0.944D-01 0.198D+00 0.926D+00
 Gap=     0.278 Goal=   None    Shift=    0.000
 RMSDP=2.70D-08 MaxDP=2.50D-06 DE=-5.21D-10 OVMax= 4.39D-07

 Cycle  17  Pass 1  IDiag  1:
 RMSU=  1.21D-08    CP:  7.90D-01  5.96D-01  8.74D-01  8.61D-01  9.00D-01
                    CP:  1.25D+00  1.29D+00  1.33D+00  1.44D+00  1.39D+00
                    CP:  1.62D+00  1.43D+00  1.35D+00  1.50D+00  1.37D+00
                    CP:  1.20D+00
 E= -1173.13756477013     Delta-E=        0.000000000627 Rises=F Damp=F
 DIIS: error= 1.72D-09 at cycle  17 NSaved=  17.
 NSaved=17 IEnMin=16 EnMin= -1173.13756477075     IErMin=17 ErrMin= 1.72D-09
 ErrMax= 1.72D-09  0.00D+00 EMaxC= 1.00D-01 BMatC= 1.62D-14 BMatP= 1.76D-13
 IDIUse=1 WtCom= 1.00D+00 WtEn= 0.00D+00
 Coeff-Com: -0.466D-08 0.222D-07-0.696D-06-0.204D-05-0.321D-06 0.329D-04
 Coeff-Com:  0.294D-04-0.109D-03-0.342D-03-0.384D-03 0.185D-02 0.530D-02
 Coeff-Com: -0.325D-02-0.421D-01-0.315D-01 0.178D+00 0.893D+00
 Coeff:     -0.466D-08 0.222D-07-0.696D-06-0.204D-05-0.321D-06 0.329D-04
 Coeff:      0.294D-04-0.109D-03-0.342D-03-0.384D-03 0.185D-02 0.530D-02
 Coeff:     -0.325D-02-0.421D-01-0.315D-01 0.178D+00 0.893D+00
 Gap=     0.278 Goal=   None    Shift=    0.000
 RMSDP=6.80D-09 MaxDP=5.18D-07 DE= 6.27D-10 OVMax= 9.49D-08

 Error on total polarization charges =  0.06755
 SCF Done:  E(RwB97XD) =  -1173.13756477     A.U. after   17 cycles
            NFock= 17  Conv=0.68D-08     -V/T= 2.0052
 KE= 1.167123936018D+03 PE=-7.410016464675D+03 EE= 2.731297708375D+03
 SMD-CDS (non-electrostatic) energy       (kcal/mol) =      -1.16
 (included in total energy above)
 Leave Link  502 at Tue May  6 17:59:14 2025, MaxMem= 16106127360 cpu:           43847.6 elap:            1149.3
 (Enter /cm/shared/apps/Gaussian/g16-C01/g16/l701.exe)
 ... and contract with generalized density number  0.
 Compute integral first derivatives.
 R6Disp: Adding Grimme-D2 dispersion energy 1st derivatives to the gradient.
 D1PCM: PCM CHGder 1st derivatives, ID1Alg=3 FixD1E=F DoIter=F DoCFld=F I1PDM=0.
 GePol: Maximum number of non-zero 1st derivatives   =     257
 Leave Link  701 at Tue May  6 17:59:19 2025, MaxMem= 16106127360 cpu:             166.5 elap:               5.2
 (Enter /cm/shared/apps/Gaussian/g16-C01/g16/l702.exe)
 L702 exits ... SP integral derivatives will be done elsewhere.
 Leave Link  702 at Tue May  6 17:59:19 2025, MaxMem= 16106127360 cpu:               0.3 elap:               0.0
 (Enter /cm/shared/apps/Gaussian/g16-C01/g16/l703.exe)
 Integral derivatives from FoFJK, PRISM(SPDF).
 Compute integral first derivatives, UseDBF=F ICtDFT=           0.
 Calling FoFJK, ICntrl=      2127 FMM=F ISym2X=0 I1Cent= 0 IOpClX= 0 NMat=1 NMatS=1 NMatT=0.
 FoFJK:  IHMeth= 1 ICntrl=    2127 DoSepK=T KAlg= 0 I1Cent=           0 FoldK=F
 IRaf=         1 NMat=       1 IRICut=       1 DoRegI=T DoRafI=F ISym2E= 0 IDoP0=0 IntGTp=1.
 FoFCou: FMM=F IPFlag=           0 FMFlag=      100000 FMFlg1=         800
         NFxFlg=           0 DoJE=F BraDBF=F KetDBF=F FulRan=T
         wScrn=  0.000000 ICntrl=      2527 IOpCl=  0 I1Cent=           0 NGrid=           0
         NMat0=    1 NMatS0=      1 NMatT0=    0 NMatD0=    1 NMtDS0=    0 NMtDT0=    0
 Symmetry not used in FoFCou.
 Leave Link  703 at Tue May  6 18:04:00 2025, MaxMem= 16106127360 cpu:           11164.4 elap:             281.3
 (Enter /cm/shared/apps/Gaussian/g16-C01/g16/l716.exe)
 Dipole        =-1.73100506D+00-8.75371001D-01 1.19619240D+00
 ***** Axes restored to original set *****
 -------------------------------------------------------------------
 Center     Atomic                   Forces (Hartrees/Bohr)
 Number     Number              X              Y              Z
 -------------------------------------------------------------------
      1        6          -0.000515251   -0.000406207    0.000563190
      2        8          -0.001424316    0.000488903   -0.001490833
      3        6          -0.001626882    0.000902848    0.001800680
      4        9           0.000705452   -0.000148907    0.000883965
      5        6           0.000806689   -0.000520965   -0.002625459
      6        6           0.001455703   -0.002197008   -0.000739954
      7        7          -0.001945358    0.000227822    0.000026966
      8        1          -0.000089262    0.000186647    0.000012893
      9        6          -0.000029031   -0.001787451   -0.000475507
     10        6          -0.000040265   -0.000334460   -0.000228642
     11        6           0.001776834   -0.001125348   -0.000566361
     12        6           0.001108906   -0.000297612    0.000924043
     13        6          -0.000403901    0.000314459   -0.000038358
     14        6          -0.000052046   -0.000240084   -0.000168180
     15        1           0.000588146    0.000836115    0.001038506
     16        1          -0.000587106    0.000516130    0.000062676
     17        1           0.000206756   -0.000258449   -0.000641121
     18        1          -0.000438564    0.000094868   -0.000606015
     19        7          -0.000917473   -0.000102607    0.000208936
     20        1          -0.000796042   -0.000495495   -0.000253167
     21        1          -0.000388388   -0.000180772    0.000031451
     22        1           0.001587287    0.000358980   -0.000093185
     23        6           0.000955349    0.002433719   -0.000103676
     24        6           0.000809414   -0.000151403    0.000063366
     25        6           0.000387564    0.000823494    0.000454720
     26        6          -0.000045236    0.001002038   -0.000449284
     27        6           0.000119935    0.000803747    0.000308661
     28        6          -0.000365084   -0.000124516    0.000240654
     29        1          -0.000928848    0.000519075    0.000301349
     30        1           0.000636176    0.000057352    0.000507537
     31        1           0.000502112   -0.000279392   -0.000122402
     32        1          -0.000418780    0.000356994   -0.000491467
     33        6          -0.000088815   -0.000183145   -0.000111754
     34        6           0.000444591   -0.000254555   -0.000089885
     35        6           0.000067147   -0.000162140    0.000330245
     36        6          -0.000123200   -0.000146370   -0.000120592
     37        6          -0.000019102    0.000080908   -0.000030833
     38        6           0.000405031    0.000045521   -0.000005937
     39        6          -0.000209769   -0.000204329    0.000173582
     40        1          -0.000565347    0.000129003    0.000182431
     41        1           0.000391859    0.000542110   -0.000337856
     42        1           0.000622982    0.000168869    0.000269088
     43        1          -0.000406712   -0.000460440    0.000351407
     44        1           0.000238553   -0.000338386    0.000555026
     45        1           0.000177142    0.000630988   -0.000130923
     46        1          -0.000439052   -0.000139987   -0.000437382
     47        1           0.000484257   -0.000328590   -0.000056354
     48        1          -0.001614054   -0.000651971    0.001123756
 -------------------------------------------------------------------
 Cartesian Forces:  Max     0.002625459 RMS     0.000716879
 Leave Link  716 at Tue May  6 18:04:00 2025, MaxMem= 16106127360 cpu:               0.4 elap:               0.0
 (Enter /cm/shared/apps/Gaussian/g16-C01/g16/l103.exe)

 GradGradGradGradGradGradGradGradGradGradGradGradGradGradGradGradGradGrad
 Berny optimization.
 Using GEDIIS/GDIIS optimizer.
 FormGI is forming the generalized inverse of G from B-inverse, IUseBI=4.
 Internal  Forces:  Max     0.013769691 RMS     0.001667977
 Search for a local minimum.
 Step number   4 out of a maximum of  255
 All quantities printed in internal units (Hartrees-Bohrs-Radians)
 RMS Force = .16680D-02 SwitMx=.10000D-02 MixMth= 1
 Mixed Optimization -- RFO/linear search
 Update second derivatives using D2CorX and points    2    1    3    4
 DE= -5.36D-04 DEPred=-6.04D-03 R= 8.87D-02
 Trust test= 8.87D-02 RLast= 6.03D-01 DXMaxT set to 1.26D-01
 ITU= -1  1 -1  0
 Use linear search instead of GDIIS.
     Eigenvalues ---    0.00513   0.00784   0.00816   0.00875   0.01237
     Eigenvalues ---    0.01472   0.01572   0.01593   0.01676   0.01806
     Eigenvalues ---    0.01868   0.01946   0.01963   0.02028   0.02050
     Eigenvalues ---    0.02086   0.02183   0.02228   0.02255   0.02256
     Eigenvalues ---    0.02257   0.02264   0.02267   0.02275   0.02277
     Eigenvalues ---    0.02281   0.02285   0.02288   0.02289   0.02292
     Eigenvalues ---    0.02297   0.02299   0.02301   0.02301   0.02307
     Eigenvalues ---    0.02310   0.02323   0.02403   0.02568   0.03737
     Eigenvalues ---    0.04394   0.04939   0.06569   0.07176   0.07274
     Eigenvalues ---    0.10283   0.13561   0.15639   0.15995   0.15995
     Eigenvalues ---    0.15997   0.15999   0.15999   0.16000   0.16000
     Eigenvalues ---    0.16000   0.16000   0.16000   0.16000   0.16000
     Eigenvalues ---    0.16000   0.16000   0.16000   0.16001   0.16005
     Eigenvalues ---    0.16012   0.20603   0.21998   0.21999   0.22000
     Eigenvalues ---    0.22018   0.22486   0.22960   0.23460   0.23682
     Eigenvalues ---    0.23929   0.24120   0.24574   0.24943   0.24964
     Eigenvalues ---    0.24989   0.24992   0.24996   0.24997   0.24998
     Eigenvalues ---    0.25192   0.31096   0.31230   0.31932   0.32517
     Eigenvalues ---    0.32695   0.33887   0.34620   0.34828   0.34925
     Eigenvalues ---    0.35054   0.35373   0.35812   0.35844   0.35947
     Eigenvalues ---    0.35950   0.35956   0.35960   0.35979   0.35984
     Eigenvalues ---    0.35992   0.36034   0.36044   0.36124   0.39249
     Eigenvalues ---    0.42407   0.42535   0.43211   0.43338   0.43394
     Eigenvalues ---    0.43528   0.43563   0.45634   0.46092   0.46188
     Eigenvalues ---    0.46412   0.46695   0.47394   0.47422   0.47614
     Eigenvalues ---    0.47656   0.48064   0.48285   0.48306   0.48320
     Eigenvalues ---    0.48522   0.48725   0.48899   0.49209   0.50955
     Eigenvalues ---    0.52296   0.60801   0.89222
 RFO step:  Lambda=-4.96530447D-04 EMin= 5.13413421D-03
 Quartic linear search produced a step of -0.54715.
 Iteration  1 RMS(Cart)=  0.17207343 RMS(Int)=  0.00399649
 Iteration  2 RMS(Cart)=  0.01030040 RMS(Int)=  0.00012615
 Iteration  3 RMS(Cart)=  0.00003695 RMS(Int)=  0.00012563
 Iteration  4 RMS(Cart)=  0.00000000 RMS(Int)=  0.00012563
 ITry= 1 IFail=0 DXMaxC= 7.45D-01 DCOld= 1.00D+10 DXMaxT= 1.26D-01 DXLimC= 3.00D+00 Rises=F
 Variable       Old X    -DE/DX   Delta X   Delta X   Delta X     New X
                                 (Linear)    (Quad)   (Total)
    R1        2.34223  -0.00026  -0.00110   0.00054  -0.00056   2.34168
    R2        2.72162   0.00060   0.00643  -0.00599   0.00044   2.72206
    R3        2.84235  -0.00159  -0.00037  -0.00193  -0.00231   2.84004
    R4        2.60889  -0.00025  -0.00066   0.00071   0.00006   2.60894
    R5        2.60209  -0.00163  -0.00014  -0.00207  -0.00221   2.59988
    R6        2.84645  -0.00274   0.00506  -0.00459   0.00047   2.84693
    R7        2.55264  -0.00312   0.00265  -0.00351  -0.00086   2.55177
    R8        2.06103  -0.00093  -0.00218   0.00098  -0.00121   2.05982
    R9        2.86177  -0.00176   0.00343  -0.00466  -0.00123   2.86053
   R10        2.07195  -0.00137  -0.00122  -0.00013  -0.00135   2.07060
   R11        1.91455   0.00018   0.00014  -0.00002   0.00011   1.91466
   R12        2.68646  -0.00000   0.00010   0.00030   0.00040   2.68686
   R13        2.65852  -0.00163   0.00113  -0.00239  -0.00124   2.65728
   R14        2.62809   0.00045   0.00143  -0.00194  -0.00050   2.62758
   R15        2.63738  -0.00121   0.00089  -0.00265  -0.00177   2.63561
   R16        2.62565  -0.00094   0.00108  -0.00268  -0.00160   2.62404
   R17        2.05862  -0.00075   0.00022  -0.00158  -0.00136   2.05726
   R18        2.64926  -0.00093   0.00028  -0.00170  -0.00141   2.64785
   R19        2.61586   0.00118   0.00064  -0.00063   0.00001   2.61587
   R20        2.62795  -0.00113   0.00100  -0.00254  -0.00154   2.62641
   R21        2.05758  -0.00108   0.00006  -0.00166  -0.00160   2.05598
   R22        2.05625  -0.00078   0.00051  -0.00189  -0.00138   2.05487
   R23        2.05903  -0.00072   0.00029  -0.00160  -0.00132   2.05771
   R24        1.91372   0.00083   0.00014  -0.00012   0.00002   1.91374
   R25        1.91243   0.00015  -0.00004  -0.00026  -0.00029   1.91214
   R26        2.63805  -0.00065   0.00069  -0.00151  -0.00084   2.63720
   R27        2.63574  -0.00063   0.00190  -0.00310  -0.00123   2.63451
   R28        2.64007  -0.00035   0.00127  -0.00261  -0.00131   2.63876
   R29        2.64545  -0.00110   0.00077  -0.00226  -0.00146   2.64399
   R30        2.84640  -0.00071   0.00222  -0.00356  -0.00134   2.84506
   R31        2.62802  -0.00059   0.00115  -0.00269  -0.00154   2.62648
   R32        2.05904  -0.00108   0.00008  -0.00191  -0.00183   2.05721
   R33        2.63176  -0.00049   0.00122  -0.00230  -0.00109   2.63067
   R34        2.06128  -0.00067   0.00032  -0.00161  -0.00129   2.05999
   R35        2.05982  -0.00057   0.00025  -0.00139  -0.00114   2.05868
   R36        2.06049  -0.00074   0.00020  -0.00155  -0.00135   2.05914
   R37        2.07728  -0.00067  -0.00001  -0.00122  -0.00124   2.07604
   R38        2.07418  -0.00063  -0.00009  -0.00106  -0.00115   2.07303
   R39        2.07154  -0.00058  -0.00011  -0.00099  -0.00110   2.07045
   R40        2.64192  -0.00111   0.00100  -0.00234  -0.00134   2.64058
   R41        2.64206  -0.00094   0.00135  -0.00255  -0.00120   2.64086
   R42        2.63517  -0.00098   0.00095  -0.00238  -0.00143   2.63374
   R43        2.63462  -0.00095   0.00090  -0.00228  -0.00138   2.63324
   R44        2.05815  -0.00069   0.00027  -0.00150  -0.00122   2.05692
   R45        2.63063  -0.00107   0.00080  -0.00223  -0.00142   2.62920
   R46        2.05593  -0.00047   0.00031  -0.00140  -0.00109   2.05484
   R47        2.62952  -0.00098   0.00064  -0.00205  -0.00141   2.62812
   R48        2.05787  -0.00073   0.00040  -0.00169  -0.00129   2.05659
   R49        2.05784  -0.00069   0.00032  -0.00153  -0.00122   2.05662
   R50        2.05790  -0.00070   0.00033  -0.00157  -0.00124   2.05666
    A1        2.15488   0.00357   0.00618  -0.00063   0.00556   2.16044
    A2        2.06559  -0.00109  -0.00179  -0.00026  -0.00203   2.06355
    A3        2.06254  -0.00248  -0.00431   0.00077  -0.00353   2.05901
    A4        2.00518  -0.00066  -0.00166   0.00261   0.00095   2.00612
    A5        2.27921   0.00410   0.00891  -0.00236   0.00654   2.28576
    A6        1.99781  -0.00344  -0.00729  -0.00026  -0.00755   1.99026
    A7        2.12506   0.00852   0.00686   0.00190   0.00962   2.13467
    A8        2.06786   0.00029  -0.01210   0.00378  -0.00747   2.06039
    A9        2.08964  -0.00872   0.00378  -0.00623  -0.00160   2.08804
   A10        1.87374   0.00335   0.00038   0.00097   0.00135   1.87509
   A11        2.00899  -0.01377  -0.00478  -0.00914  -0.01389   1.99510
   A12        1.87935   0.00563   0.00330   0.00592   0.00926   1.88860
   A13        1.89899   0.00533  -0.00013   0.00321   0.00307   1.90206
   A14        1.87276  -0.00176   0.00712  -0.00900  -0.00189   1.87087
   A15        1.92488   0.00184  -0.00494   0.00759   0.00268   1.92756
   A16        2.03669   0.00187  -0.00455   0.00399  -0.00006   2.03663
   A17        2.20779  -0.00350   0.00934  -0.00855   0.00129   2.20908
   A18        2.03813   0.00169  -0.00517   0.00400  -0.00067   2.03746
   A19        2.07101  -0.00314  -0.00278   0.00055  -0.00224   2.06876
   A20        2.10337   0.00356   0.00384  -0.00061   0.00322   2.10659
   A21        2.10867  -0.00041  -0.00098  -0.00005  -0.00097   2.10770
   A22        2.10615  -0.00005  -0.00039   0.00006  -0.00031   2.10585
   A23        2.09569   0.00003  -0.00042   0.00057   0.00015   2.09584
   A24        2.08134   0.00002   0.00080  -0.00065   0.00015   2.08149
   A25        2.05990   0.00038   0.00120  -0.00053   0.00070   2.06060
   A26        2.10248  -0.00086  -0.00116   0.00098  -0.00022   2.10225
   A27        2.11962   0.00052   0.00018  -0.00007   0.00007   2.11969
   A28        2.10537  -0.00010   0.00005  -0.00007   0.00005   2.10541
   A29        2.07123   0.00060   0.00112   0.00002   0.00117   2.07240
   A30        2.10650  -0.00049  -0.00114  -0.00004  -0.00115   2.10535
   A31        2.07671   0.00019   0.00059  -0.00004   0.00056   2.07727
   A32        2.10802  -0.00012  -0.00022  -0.00018  -0.00040   2.10762
   A33        2.09844  -0.00007  -0.00038   0.00022  -0.00016   2.09828
   A34        2.10916   0.00000  -0.00028   0.00021  -0.00005   2.10911
   A35        2.10027  -0.00000   0.00037  -0.00035   0.00001   2.10028
   A36        2.07371  -0.00000  -0.00011   0.00012   0.00000   2.07371
   A37        2.00711  -0.00026   0.00205  -0.00337  -0.00128   2.00583
   A38        2.00026   0.00009   0.00335  -0.00442  -0.00104   1.99922
   A39        1.95559  -0.00027   0.00441  -0.00603  -0.00157   1.95403
   A40        2.11355   0.00126   0.00100   0.00153   0.00283   2.11637
   A41        2.10346  -0.00139  -0.00059  -0.00198  -0.00227   2.10119
   A42        2.06591   0.00015  -0.00058   0.00011  -0.00031   2.06560
   A43        2.05626   0.00017  -0.00021   0.00053   0.00035   2.05662
   A44        2.12021  -0.00018   0.00003  -0.00028  -0.00026   2.11995
   A45        2.10662   0.00001   0.00021  -0.00028  -0.00008   2.10654
   A46        2.10704   0.00002   0.00058  -0.00018   0.00034   2.10738
   A47        2.08665  -0.00000  -0.00041   0.00030  -0.00007   2.08658
   A48        2.08934  -0.00002  -0.00010  -0.00021  -0.00028   2.08906
   A49        2.10890  -0.00021   0.00011   0.00012   0.00017   2.10907
   A50        2.08815  -0.00006  -0.00089   0.00039  -0.00047   2.08768
   A51        2.08614   0.00027   0.00077  -0.00050   0.00030   2.08643
   A52        2.11311  -0.00005   0.00014  -0.00035  -0.00021   2.11290
   A53        2.08670  -0.00000  -0.00043   0.00042  -0.00000   2.08669
   A54        2.08334   0.00006   0.00031  -0.00008   0.00023   2.08357
   A55        2.11486  -0.00006   0.00009  -0.00032  -0.00023   2.11463
   A56        2.08566   0.00001  -0.00055   0.00058   0.00003   2.08569
   A57        2.08263   0.00006   0.00045  -0.00027   0.00018   2.08281
   A58        1.93570  -0.00014  -0.00109   0.00062  -0.00047   1.93522
   A59        1.93845   0.00007  -0.00005   0.00005   0.00000   1.93845
   A60        1.94289   0.00007   0.00031  -0.00013   0.00018   1.94307
   A61        1.87237   0.00002   0.00008   0.00006   0.00013   1.87250
   A62        1.88094   0.00002  -0.00007   0.00017   0.00010   1.88105
   A63        1.89085  -0.00004   0.00085  -0.00079   0.00006   1.89092
   A64        2.13714  -0.00081  -0.00032  -0.00053  -0.00085   2.13629
   A65        2.05826   0.00052   0.00049   0.00011   0.00060   2.05887
   A66        2.08585   0.00029   0.00002   0.00027   0.00029   2.08614
   A67        2.09236   0.00008   0.00020  -0.00009   0.00011   2.09247
   A68        2.09563  -0.00004  -0.00008   0.00003  -0.00006   2.09558
   A69        2.09518  -0.00004  -0.00012   0.00007  -0.00006   2.09513
   A70        2.09611  -0.00012  -0.00024  -0.00001  -0.00024   2.09587
   A71        2.09709  -0.00012   0.00026  -0.00039  -0.00012   2.09697
   A72        2.08967   0.00023   0.00005   0.00033   0.00038   2.09005
   A73        2.09965  -0.00024   0.00013  -0.00037  -0.00023   2.09942
   A74        2.08507   0.00015  -0.00134   0.00137   0.00004   2.08511
   A75        2.09845   0.00009   0.00121  -0.00101   0.00019   2.09864
   A76        2.09441   0.00002  -0.00025   0.00027   0.00002   2.09442
   A77        2.09757   0.00000  -0.00011   0.00010  -0.00001   2.09756
   A78        2.09119  -0.00002   0.00037  -0.00037  -0.00000   2.09118
   A79        2.09764  -0.00004   0.00016  -0.00012   0.00005   2.09769
   A80        2.09664   0.00003  -0.00021   0.00022   0.00000   2.09664
   A81        2.08890   0.00000   0.00005  -0.00010  -0.00005   2.08885
    D1       -2.99675   0.00079  -0.01226   0.02522   0.01298  -2.98377
    D2        0.09382   0.00075  -0.01374   0.02497   0.01124   0.10506
    D3        0.12413   0.00088  -0.00548   0.01871   0.01321   0.13734
    D4       -3.06849   0.00084  -0.00697   0.01845   0.01147  -3.05702
    D5       -2.32290   0.00010  -0.00877   0.00269  -0.00607  -2.32897
    D6        0.75159   0.00014  -0.00523   0.00001  -0.00520   0.74639
    D7        0.83833  -0.00005  -0.01523   0.00887  -0.00638   0.83195
    D8       -2.37036  -0.00000  -0.01169   0.00620  -0.00551  -2.37588
    D9        0.08174  -0.00018  -0.03555   0.02048  -0.01529   0.06645
   D10       -3.09811   0.00231   0.03318   0.00379   0.03718  -3.06092
   D11       -3.11071  -0.00016  -0.03689   0.02029  -0.01682  -3.12753
   D12       -0.00737   0.00233   0.03183   0.00360   0.03565   0.02828
   D13       -0.04647   0.00024  -0.06797   0.00090  -0.06731  -0.11379
   D14       -2.16343  -0.00011  -0.06500   0.00201  -0.06325  -2.22668
   D15        1.96511   0.00266  -0.05782  -0.00613  -0.06420   1.90091
   D16        3.13384  -0.00248  -0.13830   0.01758  -0.12047   3.01337
   D17        1.01688  -0.00283  -0.13533   0.01869  -0.11641   0.90047
   D18       -1.13776  -0.00006  -0.12815   0.01055  -0.11736  -1.25512
   D19        0.08713   0.00074  -0.00649   0.02026   0.01360   0.10073
   D20       -3.01679  -0.00141  -0.05806   0.03864  -0.01959  -3.03637
   D21       -3.09192   0.00356   0.06062   0.00409   0.06488  -3.02704
   D22        0.08735   0.00142   0.00905   0.02247   0.03169   0.11905
   D23       -2.16902   0.00022  -0.01915  -0.01906  -0.03821  -2.20722
   D24        0.99767  -0.00072  -0.05332  -0.00260  -0.05590   0.94177
   D25        2.01099   0.00116  -0.01636  -0.01658  -0.03294   1.97805
   D26       -1.10551   0.00023  -0.05053  -0.00011  -0.05063  -1.15614
   D27       -0.03872  -0.00093  -0.02206  -0.01194  -0.03402  -0.07275
   D28        3.12796  -0.00186  -0.05623   0.00452  -0.05171   3.07625
   D29       -2.10137   0.00444   0.08316   0.01410   0.09726  -2.00411
   D30        1.05798   0.00403   0.07534   0.02153   0.09687   1.15485
   D31        1.07793   0.00230   0.03157   0.03249   0.06405   1.14198
   D32       -2.04591   0.00188   0.02375   0.03992   0.06367  -1.98224
   D33        3.13748  -0.00020   0.00698  -0.00813  -0.00118   3.13630
   D34       -0.05577   0.00074   0.01222   0.00025   0.01244  -0.04333
   D35       -0.02192   0.00026   0.01484  -0.01559  -0.00075  -0.02267
   D36        3.06801   0.00120   0.02007  -0.00721   0.01287   3.08089
   D37       -3.12660   0.00008  -0.00805   0.00859   0.00051  -3.12608
   D38        0.00074   0.00060   0.00469   0.00205   0.00670   0.00744
   D39        0.03313  -0.00031  -0.01604   0.01618   0.00013   0.03326
   D40       -3.12272   0.00020  -0.00330   0.00963   0.00632  -3.11640
   D41       -0.00133  -0.00002   0.00386  -0.00590  -0.00204  -0.00337
   D42        3.13373  -0.00006   0.00301  -0.00545  -0.00245   3.13128
   D43       -3.13985  -0.00010  -0.00125  -0.00023  -0.00147  -3.14132
   D44       -0.00480  -0.00015  -0.00209   0.00023  -0.00187  -0.00667
   D45        0.01208  -0.00003  -0.00475   0.00619   0.00145   0.01352
   D46       -3.14018  -0.00029  -0.00653   0.00398  -0.00254   3.14046
   D47       -3.13256   0.00006   0.00031   0.00056   0.00088  -3.13169
   D48       -0.00164  -0.00021  -0.00146  -0.00165  -0.00311  -0.00475
   D49       -0.00049  -0.00008  -0.00453   0.00450  -0.00003  -0.00052
   D50       -3.13158   0.00018  -0.00278   0.00668   0.00390  -3.12768
   D51       -3.08989  -0.00099  -0.00978  -0.00400  -0.01379  -3.10368
   D52        0.06221  -0.00073  -0.00804  -0.00182  -0.00986   0.05235
   D53        0.52433  -0.00014  -0.00534   0.00188  -0.00345   0.52088
   D54        2.82810  -0.00072   0.00714  -0.01533  -0.00821   2.81989
   D55       -2.67072   0.00083   0.00010   0.01054   0.01066  -2.66006
   D56       -0.36695   0.00025   0.01258  -0.00667   0.00590  -0.36105
   D57       -0.02110   0.00019   0.00647  -0.00520   0.00125  -0.01986
   D58        3.12699   0.00023   0.00731  -0.00565   0.00165   3.12864
   D59        3.13504  -0.00035  -0.00652   0.00147  -0.00508   3.12996
   D60       -0.00006  -0.00030  -0.00568   0.00102  -0.00467  -0.00473
   D61       -3.13937  -0.00039  -0.02231   0.01108  -0.01124   3.13258
   D62        0.02125  -0.00043  -0.02718   0.01684  -0.01034   0.01091
   D63       -0.02233   0.00050   0.01114  -0.00508   0.00607  -0.01626
   D64        3.13828   0.00046   0.00628   0.00068   0.00697  -3.13794
   D65        3.13549   0.00061   0.02470  -0.01092   0.01379  -3.13391
   D66       -0.00449   0.00034   0.02742  -0.01834   0.00908   0.00459
   D67        0.01831  -0.00032  -0.00852   0.00509  -0.00344   0.01487
   D68       -3.12167  -0.00058  -0.00580  -0.00234  -0.00815  -3.12981
   D69       -0.01636   0.00029   0.00303   0.00017   0.00320  -0.01316
   D70        3.13409   0.00012  -0.00030   0.00201   0.00171   3.13580
   D71        3.13978   0.00029   0.00070   0.00200   0.00270  -3.14070
   D72        0.00705   0.00012  -0.00263   0.00384   0.00122   0.00826
   D73        0.01231  -0.00010  -0.00038  -0.00016  -0.00055   0.01176
   D74       -3.13772  -0.00020  -0.00099  -0.00219  -0.00318  -3.14090
   D75        3.13947  -0.00010   0.00193  -0.00199  -0.00005   3.13942
   D76       -0.01056  -0.00020   0.00132  -0.00401  -0.00269  -0.01325
   D77        1.82362  -0.00000   0.00017  -0.00077  -0.00060   1.82302
   D78       -2.37912  -0.00002  -0.00048  -0.00026  -0.00074  -2.37987
   D79       -0.27054   0.00002   0.00077  -0.00131  -0.00054  -0.27108
   D80       -1.30300  -0.00000  -0.00223   0.00111  -0.00112  -1.30412
   D81        0.77743  -0.00002  -0.00288   0.00162  -0.00126   0.77618
   D82        2.88602   0.00002  -0.00162   0.00057  -0.00105   2.88497
   D83        0.00711  -0.00030  -0.00683   0.00268  -0.00414   0.00297
   D84       -3.12607  -0.00021  -0.00621   0.00470  -0.00151  -3.12758
   D85        3.12965  -0.00026  -0.00196  -0.00308  -0.00504   3.12461
   D86       -0.00352  -0.00016  -0.00134  -0.00106  -0.00241  -0.00593
   D87        0.00109  -0.00008   0.00148  -0.00270  -0.00121  -0.00012
   D88        3.13385   0.00009   0.00480  -0.00453   0.00027   3.13411
   D89        3.14107   0.00018  -0.00123   0.00472   0.00349  -3.13862
   D90       -0.00936   0.00035   0.00208   0.00288   0.00497  -0.00439
   D91        3.07335  -0.00010   0.00986  -0.01019  -0.00033   3.07302
   D92       -0.04103  -0.00015   0.00629  -0.00732  -0.00102  -0.04205
   D93       -0.00012  -0.00015   0.00625  -0.00747  -0.00122  -0.00134
   D94       -3.11449  -0.00020   0.00268  -0.00460  -0.00191  -3.11641
   D95       -3.09718   0.00009  -0.00647   0.00632  -0.00015  -3.09734
   D96        0.05011   0.00013  -0.00688   0.00744   0.00056   0.05067
   D97       -0.02066   0.00009  -0.00305   0.00369   0.00064  -0.02001
   D98        3.12664   0.00013  -0.00346   0.00481   0.00136   3.12800
   D99       -0.00214  -0.00008   0.00196  -0.00286  -0.00090  -0.00304
   D100      -3.13687  -0.00010   0.00171  -0.00279  -0.00108  -3.13795
   D101       3.13416  -0.00005   0.00120  -0.00174  -0.00054   3.13363
   D102      -0.00056  -0.00006   0.00095  -0.00167  -0.00072  -0.00129
   D103      -0.01862   0.00002   0.00125  -0.00093   0.00031  -0.01831
   D104       3.12602   0.00004  -0.00001   0.00044   0.00043   3.12646
   D105       3.12826  -0.00002   0.00201  -0.00205  -0.00004   3.12821
   D106      -0.01028   0.00000   0.00076  -0.00068   0.00008  -0.01020
   D107       0.01973   0.00010  -0.00538   0.00612   0.00074   0.02047
   D108      -3.12491   0.00008  -0.00413   0.00476   0.00062  -3.12428
   D109       3.13422   0.00014  -0.00182   0.00325   0.00143   3.13565
   D110      -0.01041   0.00012  -0.00057   0.00188   0.00131  -0.00911
   D111       0.02182   0.00002  -0.00105   0.00146   0.00041   0.02223
   D112      -3.12661   0.00003  -0.00080   0.00139   0.00059  -3.12602
   D113      -3.12552  -0.00001  -0.00065   0.00034  -0.00031  -3.12583
   D114       0.00923  -0.00000  -0.00040   0.00027  -0.00013   0.00911
         Item               Value     Threshold  Converged?
 Maximum Force            0.013770     0.000450     NO 
 RMS     Force            0.001668     0.000300     NO 
 Maximum Displacement     0.744991     0.001800     NO 
 RMS     Displacement     0.177888     0.001200     NO 
 Predicted change in Energy=-5.372671D-04
 Lowest energy point so far.  Saving SCF results.
 GradGradGradGradGradGradGradGradGradGradGradGradGradGradGradGradGradGrad

 Leave Link  103 at Tue May  6 18:04:00 2025, MaxMem= 16106127360 cpu:               3.0 elap:               0.2
 (Enter /cm/shared/apps/Gaussian/g16-C01/g16/l202.exe)
                          Input orientation:                          
 ---------------------------------------------------------------------
 Center     Atomic      Atomic             Coordinates (Angstroms)
 Number     Number       Type             X           Y           Z
 ---------------------------------------------------------------------
      1          6           0       -0.867193   -0.067552   -3.020606
      2          8           0       -1.224036   -1.248565   -2.904877
      3          6           0       -0.098255    0.637844   -2.027606
      4          9           0        0.032991    1.994347   -2.248304
      5          6           0        0.486361    0.200741   -0.861425
      6          6           0        0.470068   -1.247316   -0.446097
      7          7           0        1.077062    1.117245   -0.064862
      8          1           0        0.973757    2.088491   -0.334263
      9          6           0        1.833365    0.856389    1.110530
     10          6           0        3.284833    0.347769    3.420394
     11          6           0        1.334050    1.308939    2.344710
     12          6           0        3.049911    0.186979    1.037869
     13          6           0        3.779248   -0.083482    2.189634
     14          6           0        2.084085    1.040896    3.497494
     15          1           0        3.416391   -0.127806    0.063034
     16          1           0        4.724051   -0.618038    2.126309
     17          1           0        1.702377    1.374261    4.461266
     18          1           0        3.842066    0.145508    4.333497
     19          7           0        0.158089    2.037015    2.401269
     20          1           0       -0.511961    1.822820    1.672757
     21          1           0       -0.274002    2.067296    3.315732
     22          1           0       -0.161574   -1.783193   -1.154606
     23          6           0       -0.048524   -1.487811    0.955544
     24          6           0       -1.028391   -1.909607    3.573787
     25          6           0        0.695552   -2.210881    1.888856
     26          6           0       -1.294176   -0.994473    1.340961
     27          6           0       -1.776280   -1.202301    2.630262
     28          6           0        0.213751   -2.416222    3.176278
     29          1           0        1.672346   -2.602183    1.609806
     30          1           0       -1.897577   -0.436326    0.624933
     31          1           0       -2.749894   -0.800181    2.908087
     32          1           0        0.819671   -2.972988    3.890569
     33          6           0       -1.541421   -2.140660    4.970236
     34          6           0       -1.280645    0.682300   -4.255695
     35          6           0       -2.113729    1.924481   -6.613961
     36          6           0       -0.385381    1.461020   -4.993697
     37          6           0       -2.591708    0.521327   -4.711940
     38          6           0       -3.010372    1.150655   -5.879341
     39          6           0       -0.799242    2.069019   -6.174719
     40          1           0        0.643499    1.573914   -4.660458
     41          1           0       -3.284556   -0.095757   -4.143115
     42          1           0       -4.037197    1.031782   -6.219829
     43          1           0       -0.092057    2.660815   -6.752767
     44          1           0       -2.438254    2.411446   -7.531745
     45          1           0       -1.887239   -3.176032    5.094022
     46          1           0       -0.752885   -1.969305    5.713378
     47          1           0       -2.382405   -1.477296    5.200686
     48          1           0        1.485430   -1.645329   -0.551983
 ---------------------------------------------------------------------
                    Distance matrix (angstroms):
                    1          2          3          4          5
     1  C    0.000000
     2  O    1.239162   0.000000
     3  C    1.440450   2.365486   0.000000
     4  F    2.378699   3.539447   1.380593   0.000000
     5  C    2.562450   3.033421   1.375795   2.312142   0.000000
     6  C    3.131805   2.985898   2.525468   3.734617   1.506529
     7  N    3.730991   4.354055   2.337426   2.574259   1.350341
     8  H    3.905644   4.751241   2.474065   2.134819   2.019667
     9  C    5.021251   5.468274   3.691451   3.977192   2.476469
    10  C    7.674522   7.930148   6.419512   6.739424   5.117327
    11  C    5.960437   6.375171   4.649625   4.822688   3.496567
    12  C    5.646211   5.989378   4.417167   4.813244   3.190501
    13  C    6.981136   7.234936   5.774119   6.168233   4.498093
    14  C    7.240464   7.561458   5.954140   6.174969   4.717919
    15  H    5.278404   5.621224   4.160496   4.614456   3.089926
    16  H    7.619434   7.816018   6.487441   6.925882   5.249283
    17  H    8.041139   8.348843   6.774219   6.941879   5.584522
    18  H    8.735293   8.944433   7.498810   7.826069   6.184741
    19  N    5.905686   6.392221   4.651701   4.651451   3.758302
    20  H    5.072213   5.558344   3.907430   3.962463   3.170152
    21  H    6.712573   7.112910   5.534030   5.572976   4.637976
    22  H    2.631213   2.116153   2.574404   3.937492   2.107550
    23  C    4.300828   4.042514   3.663340   4.732516   2.537456
    24  C    6.848735   6.515239   6.223364   7.089720   5.139955
    25  C    5.580220   5.252690   4.907549   5.936247   3.663840
    26  C    4.479371   4.254013   3.929622   4.855640   3.073979
    27  C    5.834930   5.562813   5.281821   6.106753   4.390894
    28  C    6.714616   6.356973   6.041943   6.993703   4.819321
    29  H    5.857843   5.532058   5.183007   6.220979   3.920449
    30  H    3.806263   3.684149   3.380438   4.229747   2.880672
    31  H    6.263442   6.026595   5.784476   6.491703   5.067978
    32  H    7.684492   7.302634   6.993246   7.935934   5.724080
    33  C    8.282868   7.931833   7.666329   8.466662   6.603205
    34  C    1.502886   2.357149   2.522777   2.734360   3.856848
    35  C    4.293512   4.961560   5.172255   4.865414   6.543960
    36  C    2.542000   3.522550   3.091562   2.827836   4.407256
    37  C    2.486231   2.875504   3.665588   3.889517   4.940016
    38  C    3.774866   4.218376   4.855849   4.812308   6.189424
    39  C    3.810247   4.677465   4.442769   4.014340   5.777053
    40  H    2.768703   3.812629   2.891079   2.523484   4.042642
    41  H    2.665421   2.666073   3.894363   4.354879   5.007716
    42  H    4.635999   4.909456   5.765864   5.767666   7.061565
    43  H    4.687627   5.600972   5.140000   4.555217   6.410495
    44  H    5.381825   6.023115   6.238334   5.847715   7.611423
    45  H    8.749305   8.254536   8.274279   9.183129   7.245959
    46  H    8.939362   8.661165   8.194424   8.928411   7.033694
    47  H    8.477788   8.191111   7.870156   8.565857   6.913379
    48  H    3.757435   3.610366   3.146172   4.270167   2.121760
                    6          7          8          9         10
     6  C    0.000000
     7  N    2.470816   0.000000
     8  H    3.375472   1.013196   0.000000
     9  C    2.950803   1.421825   2.084329   0.000000
    10  C    5.041523   4.196827   4.740110   2.775055   0.000000
    11  C    3.881946   2.430808   2.813256   1.406171   2.426211
    12  C    3.303777   2.444084   3.131918   1.390458   2.399473
    13  C    4.387739   3.718374   4.354113   2.415426   1.394702
    14  C    4.836618   3.702743   4.124639   2.407177   1.388584
    15  H    3.192700   2.653106   3.322089   2.138190   3.393427
    16  H    5.010951   4.594886   5.238743   3.400266   2.163051
    17  H    5.698549   4.576343   4.902868   3.393049   2.154361
    18  H    6.012890   5.285365   5.812948   3.863644   1.088657
    19  N    4.357941   2.787882   2.855013   2.422072   3.697120
    20  H    3.857415   2.458078   2.511189   2.598200   4.432342
    21  H    5.068693   3.762497   3.857437   3.281800   3.953863
    22  H    1.090010   3.336810   4.117266   4.009740   6.111411
    23  C    1.513728   3.015707   3.936825   3.010116   4.533884
    24  C    4.340907   5.180206   5.938538   4.680600   4.870644
    25  C    2.536003   3.878014   4.848119   3.362819   3.949262
    26  C    2.523898   3.472529   4.177865   3.641469   5.205091
    27  C    3.809474   4.559117   5.213485   4.424627   5.351813
    28  C    3.814924   4.871929   5.761419   4.195289   4.138935
    29  H    2.740050   4.122259   5.125412   3.498131   3.818450
    30  H    2.722233   3.426058   3.941994   3.978296   5.940268
    31  H    4.671042   5.211577   5.720387   5.194390   6.164266
    32  H    4.680475   5.695761   6.594810   4.839454   4.162393
    33  C    5.846436   6.543898   7.235298   5.938755   5.646859
    34  C    4.615349   4.828150   4.736805   6.206748   8.937440
    35  C    7.401273   7.329629   6.999576   8.740030  11.502990
    36  C    5.361673   5.152701   4.894006   6.523035   9.246985
    37  C    5.540757   5.950657   5.859403   7.320840  10.034875
    38  C    6.883594   7.107489   6.892076   8.509211  11.258744
    39  C    6.739906   6.461946   6.103674   7.840660  10.569228
    40  H    5.074471   4.638537   4.369190   5.935901   8.589543
    41  H    5.393629   6.093212   6.116496   7.395977  10.027974
    42  H    7.671095   8.002909   7.801677   9.392998  12.124929
    43  H    7.440669   6.962580   6.531516   8.294253  10.965709
    44  H    8.488303   8.353846   7.971817   9.764929  12.528441
    45  H    6.322165   7.337125   8.084973   6.780230   6.478313
    46  H    6.321077   6.801732   7.484715   5.988275   5.189391
    47  H    6.330534   6.813630   7.390151   6.320457   6.214330
    48  H    1.095713   2.834761   3.774999   3.023838   4.794796
                   11         12         13         14         15
    11  C    0.000000
    12  C    2.431215   0.000000
    13  C    2.818134   1.389836   0.000000
    14  C    1.401182   2.777004   2.418326   0.000000
    15  H    3.406820   1.087980   2.157790   3.864766   0.000000
    16  H    3.905515   2.153021   1.087389   3.406117   2.491467
    17  H    2.149358   3.865894   3.405690   1.088894   4.953634
    18  H    3.405729   3.389748   2.156973   2.142689   4.300320
    19  N    1.384260   3.693795   4.201676   2.429696   4.557446
    20  H    2.030604   3.970641   4.723941   3.268107   4.672055
    21  H    2.025789   4.446645   4.724698   2.578198   5.386791
    22  H    4.903406   4.359147   5.440867   5.887316   4.126110
    23  C    3.415129   3.523066   4.259924   4.171796   3.827770
    24  C    4.177415   5.240143   5.325786   4.289381   5.937700
    25  C    3.606191   3.466543   3.758386   3.884558   3.882755
    26  C    3.636040   4.512071   5.223961   4.495109   4.957181
    27  C    4.007746   5.268580   5.684171   4.548235   5.891437
    28  C    3.977864   4.403777   4.373546   3.943728   5.018569
    29  H    3.993921   3.162945   3.334530   4.123702   3.399520
    30  H    4.055490   5.003665   5.899078   5.127126   5.352491
    31  H    4.630808   6.173324   6.607535   5.206180   6.824183
    32  H    4.581394   4.805961   4.472306   4.226643   5.430289
    33  C    5.202062   6.477788   6.346120   5.043367   7.260310
    34  C    7.127036   6.857177   8.229896   8.459428   6.431939
    35  C    9.618932   9.393220  10.782503  10.983801   8.909341
    36  C    7.538686   7.057208   8.445700   8.852970   6.522910
    37  C    8.113460   8.062255   9.412045   9.461913   7.701883
    38  C    9.302370   9.246810  10.617457  10.671953   8.845878
    39  C    8.815290   8.389248   9.775389  10.145064   7.842651
    40  H    7.044108   6.339191   7.713860   8.301300   5.735517
    41  H    8.086815   8.188285   9.486895   9.407082   7.911726
    42  H   10.113280  10.179144  11.535150  11.484622   9.817076
    43  H    9.307279   8.757045  10.123473  10.603187   8.157252
    44  H   10.629683  10.416645  11.806236  11.998920   9.919946
    45  H    6.168500   7.220643   7.078730   6.008561   7.920291
    46  H    5.142967   6.400875   6.042626   4.692531   7.259502
    47  H    5.452683   7.043360   6.998223   5.402934   7.864008
    48  H    4.140223   2.886621   3.900952   4.896167   2.531744
                   16         17         18         19         20
    16  H    0.000000
    17  H    4.307180   0.000000
    18  H    2.496514   2.470714   0.000000
    19  N    5.288943   2.658506   4.569790   0.000000
    20  H    5.794767   3.588910   5.371262   1.012708   0.000000
    21  H    5.797093   2.387177   4.655226   1.011861   1.678023
    22  H    5.999276   6.706850   7.061748   5.228807   4.595659
    23  C    4.990458   4.852545   5.405088   3.815390   3.418982
    24  C    6.070744   4.362167   5.340600   4.284665   4.220382
    25  C    4.338471   4.525950   4.629188   4.312314   4.216103
    26  C    6.080915   4.932193   6.052751   3.524662   2.942632
    27  C    6.545964   4.700245   6.023571   3.779867   3.415651
    28  C    4.967767   4.270241   4.589802   4.520515   4.555953
    29  H    3.676481   4.893243   4.435762   4.943839   4.935160
    30  H    6.792136   5.563752   6.858241   3.674037   2.849843
    31  H    7.516928   5.192617   6.810290   4.094253   3.662583
    32  H    4.889027   4.472520   4.365326   5.268380   5.449010
    33  C    7.047158   4.809983   5.883360   5.190461   5.257597
    34  C    8.858737   9.239190  10.015214   6.944089   6.085901
    35  C   11.384724  11.727150  12.589006   9.297752   8.440716
    36  C    9.006845   9.683108  10.324651   7.437247   6.677464
    37  C   10.078697  10.164368  11.106512   7.775374   6.839853
    38  C   11.271203  11.366097  12.339704   8.910291   7.982985
    39  C   10.326380  10.948286  11.647499   8.629315   7.856591
    40  H    8.216798   9.185148   9.652067   7.093524   6.442566
    41  H   10.184117  10.053150  11.076999   7.696070   6.722544
    42  H   12.212264  12.130366  13.200036   9.640241   8.680204
    43  H   10.619970  11.429337  12.029519   9.178675   8.477500
    44  H   12.399774  12.730000  13.614729  10.273557   9.422311
    45  H    7.685039   5.830171   6.666031   6.213707   6.211680
    46  H    6.685044   4.333073   5.243098   5.277361   5.546609
    47  H    7.790497   5.036225   6.490728   5.161514   5.180310
    48  H    4.326342   5.856420   5.712157   4.903385   4.578984
                   21         22         23         24         25
    21  H    0.000000
    22  H    5.901087   0.000000
    23  C    4.273185   2.133721   0.000000
    24  C    4.056039   4.808851   2.827233   0.000000
    25  C    4.612896   3.190649   1.395547   2.429349   0.000000
    26  C    3.783504   2.851793   1.394122   2.427678   2.395591
    27  C    3.662919   4.155711   2.423084   1.396374   2.770717
    28  C    4.512126   4.392966   2.421238   1.399138   1.389875
    29  H    5.338772   3.417013   2.152040   3.410404   1.088628
    30  H    4.018024   2.827457   2.152654   3.409073   3.386867
    31  H    3.810333   4.916420   3.403330   2.153498   3.860052
    32  H    5.189511   5.275627   3.402042   2.155565   2.145476
    33  C    4.695809   6.288517   4.332747   1.505541   3.808396
    34  C    7.762606   4.116762   5.777933   8.251206   7.073285
    35  C   10.099693   6.882028   8.556063  10.939305   9.863629
    36  C    8.332262   5.031265   6.648499   9.229104   7.875329
    37  C    8.497371   4.885795   6.528767   8.775345   7.863941
    38  C    9.637289   6.248700   7.902513  10.131885   9.240060
    39  C    9.504975   6.359851   8.003454  10.531635   9.250579
    40  H    8.043932   4.920296   6.433703   9.095764   7.564450
    41  H    8.329264   4.640221   6.197261   8.242021   7.529920
    42  H   10.303439   6.971444   8.587423  10.659249   9.933003
    43  H   10.087619   7.147969   8.753917  11.331513   9.951453
    44  H   11.066625   7.965311   9.641011  11.999669  10.951456
[truncated: 3,625,419 more chars]
