# Supplementary material for: Non-Catalyzed Cascade Double Imination Reaction of 2‑Fluoro-alk-3-yn-1-ones: Sustainable Synthesis of 3‑Fluoro-1,5-benzodiazepines
Source: ACS Org Inorg Au. 2026 Jan 30;6(2):237–47. doi: 10.1021/acsorginorgau.5c00116 (PMC13047452; doi:10.1021/acsorginorgau.5c00116)
Supplement: Supplementary file 2 [file gg5c00116_si_002.zip › Figure_6/C-TS1.out]

 Entering Gaussian System, Link 0=g16
 Initial command:
 /cm/shared/apps/Gaussian/g16-C01/g16/l1.exe "/scratch/projects/rusakov-research-group/rusakov/152790/Gau-2265344.inp" -scrdir="/scratch/projects/rusakov-research-group/rusakov/152790/"
 Entering Link 1 = /cm/shared/apps/Gaussian/g16-C01/g16/l1.exe PID=   2265345.
  
 Copyright (c) 1988-2019, Gaussian, Inc.  All Rights Reserved.
  
 This is part of the Gaussian(R) 16 program.  It is based on
 the Gaussian(R) 09 system (copyright 2009, Gaussian, Inc.),
 the Gaussian(R) 03 system (copyright 2003, Gaussian, Inc.),
 the Gaussian(R) 98 system (copyright 1998, Gaussian, Inc.),
 the Gaussian(R) 94 system (copyright 1995, Gaussian, Inc.),
 the Gaussian 92(TM) system (copyright 1992, Gaussian, Inc.),
 the Gaussian 90(TM) system (copyright 1990, Gaussian, Inc.),
 the Gaussian 88(TM) system (copyright 1988, Gaussian, Inc.),
 the Gaussian 86(TM) system (copyright 1986, Carnegie Mellon
 University), and the Gaussian 82(TM) system (copyright 1983,
 Carnegie Mellon University). Gaussian is a federally registered
 trademark of Gaussian, Inc.
  
 This software contains proprietary and confidential information,
 including trade secrets, belonging to Gaussian, Inc.
  
 This software is provided under written license and may be
 used, copied, transmitted, or stored only in accord with that
 written license.
  
 The following legend is applicable only to US Government
 contracts under FAR:
  
                    RESTRICTED RIGHTS LEGEND
  
 Use, reproduction and disclosure by the US Government is
 subject to restrictions as set forth in subparagraphs (a)
 and (c) of the Commercial Computer Software - Restricted
 Rights clause in FAR 52.227-19.
  
 Gaussian, Inc.
 340 Quinnipiac St., Bldg. 40, Wallingford CT 06492
  
  
 ---------------------------------------------------------------
 Warning -- This program may not be used in any manner that
 competes with the business of Gaussian, Inc. or will provide
 assistance to any competitor of Gaussian, Inc.  The licensee
 of this program is prohibited from giving any competitor of
 Gaussian, Inc. access to this program.  By using this program,
 the user acknowledges that Gaussian, Inc. is engaged in the
 business of creating and licensing software in the field of
 computational chemistry and represents and warrants to the
 licensee that it is not a competitor of Gaussian, Inc. and that
 it will not use this program in any manner prohibited above.
 ---------------------------------------------------------------
  

 Cite this work as:
 Gaussian 16, Revision C.01,
 M. J. Frisch, G. W. Trucks, H. B. Schlegel, G. E. Scuseria, 
 M. A. Robb, J. R. Cheeseman, G. Scalmani, V. Barone, 
 G. A. Petersson, H. Nakatsuji, X. Li, M. Caricato, A. V. Marenich, 
 J. Bloino, B. G. Janesko, R. Gomperts, B. Mennucci, H. P. Hratchian, 
 J. V. Ortiz, A. F. Izmaylov, J. L. Sonnenberg, D. Williams-Young, 
 F. Ding, F. Lipparini, F. Egidi, J. Goings, B. Peng, A. Petrone, 
 T. Henderson, D. Ranasinghe, V. G. Zakrzewski, J. Gao, N. Rega, 
 G. Zheng, W. Liang, M. Hada, M. Ehara, K. Toyota, R. Fukuda, 
 J. Hasegawa, M. Ishida, T. Nakajima, Y. Honda, O. Kitao, H. Nakai, 
 T. Vreven, K. Throssell, J. A. Montgomery, Jr., J. E. Peralta, 
 F. Ogliaro, M. J. Bearpark, J. J. Heyd, E. N. Brothers, K. N. Kudin, 
 V. N. Staroverov, T. A. Keith, R. Kobayashi, J. Normand, 
 K. Raghavachari, A. P. Rendell, J. C. Burant, S. S. Iyengar, 
 J. Tomasi, M. Cossi, J. M. Millam, M. Klene, C. Adamo, R. Cammi, 
 J. W. Ochterski, R. L. Martin, K. Morokuma, O. Farkas, 
 J. B. Foresman, and D. J. Fox, Gaussian, Inc., Wallingford CT, 2019.
 
 ******************************************
 Gaussian 16:  ES64L-G16RevC.01  3-Jul-2019
                11-Apr-2025 
 ******************************************
 %chk=4_to_6_TS
 %mem=120GB
 %CPU=0-39
 SetSPE:  set environment variable "MP_BIND" = "yes"
 SetSPE:  set environment variable "MP_BLIST" = "0,1,2,3,4,5,6,7,8,9,10,11,12,13,14,15,16,17,18,19,20,21,22,23,24,25,26,27,28,29,30,31,32,33,34,35,36,37,38,39"
 Will use up to   40 processors via shared memory.
 --------------------------------------------------------------------
 #p wB97XD/Gen SCRF(SMD,Solvent=Ethanol) opt=(ts,noeigen,calcfc) freq
 --------------------------------------------------------------------
 1/5=1,10=4,11=1,18=20,26=3,38=1/1,3;
 2/9=110,12=2,17=6,18=5,40=1/2;
 3/5=7,11=2,25=1,30=1,70=32201,71=2,72=4,74=-58,140=1/1,2,3;
 4//1;
 5/5=2,38=5,53=4/2;
 8/6=4,10=90,11=11/1;
 11/6=1,8=1,9=11,15=111,16=1/1,2,10;
 10/6=1,13=1/2;
 6/7=2,8=2,9=2,10=2,28=1/1;
 7/10=1,25=1/1,2,3,16;
 1/5=1,10=4,11=1,18=20,26=3/3(2);
 2/9=110/2;
 99//99;
 2/9=110/2;
 3/5=7,6=1,11=2,25=1,30=1,70=32205,71=1,72=4,74=-58,82=7/1,2,3;
 4/5=5,16=3,69=1/1;
 5/5=2,38=5,53=4/2;
 7//1,2,3,16;
 1/5=1,11=1,18=20,26=3/3(-5);
 2/9=110/2;
 6/7=2,8=2,9=2,10=2,19=2,28=1/1;
 99/9=1/99;
 Leave Link    1 at Fri Apr 11 12:29:50 2025, MaxMem= 16106127360 cpu:               0.4 elap:               0.0
 (Enter /cm/shared/apps/Gaussian/g16-C01/g16/l101.exe)
 ---------
 5 to 9 TS
 ---------
 Symbolic Z-matrix:
 Charge =  0 Multiplicity = 1
 C                    -0.70874  -2.13876  -1.43988 
 O                    -0.58931  -1.77699  -2.59368 
 C                    -1.721    -1.39308  -0.56174 
 H                    -2.53136  -0.98925  -1.18167 
 F                    -2.33079  -2.15683   0.41011 
 C                    -0.8937   -0.28161   0.00231 
 C                     0.36876  -0.32226   0.69124 
 N                    -1.17443   1.00462  -0.0473 
 H                    -0.0486    1.19851   0.58647 
 C                    -1.83977   1.71897  -1.05443 
 C                    -3.16762   3.23313  -2.964 
 C                    -2.49726   2.90477  -0.67069 
 C                    -1.83991   1.32415  -2.38895 
 C                    -2.5073    2.07346  -3.33937 
 C                    -3.16019   3.64652  -1.64653 
 H                    -1.30325   0.43293  -2.67996 
 H                    -2.50358   1.75661  -4.37053 
 H                    -3.67083   4.55343  -1.35558 
 H                    -3.68915   3.82137  -3.70428 
 N                    -2.43228   3.33504   0.63294 
 H                    -2.18824   2.63596   1.31517 
 H                    -3.1211    4.00834   0.92412 
 H                     1.18358   0.16762   0.16339 
 C                     0.81555  -1.33132   1.62837 
 C                     1.71799  -3.24629   3.48414 
 C                    -0.07613  -1.98483   2.48326 
 C                     2.17644  -1.63065   1.75583 
 C                     2.61398  -2.57428   2.65848 
 C                     0.37037  -2.92657   3.3875 
 H                    -1.12658  -1.74296   2.43814 
 H                     2.8911   -1.12587   1.1198 
 H                     3.66916  -2.8007    2.72664 
 H                    -0.34201  -3.42185   4.03273 
 C                     2.20997  -4.27086   4.46105 
 C                     0.20131  -3.12814  -0.83228 
 C                     2.07053  -4.91347   0.19313 
 C                     1.4992   -3.17461  -1.34854 
 C                    -0.15542  -4.00882   0.18654 
 C                     0.77799  -4.89845   0.68657 
 C                     2.42969  -4.0505   -0.83037 
 H                     1.7597   -2.49876  -2.14958 
 H                    -1.15902  -4.02624   0.57539 
 H                     0.49296  -5.58018   1.47349 
 H                     3.43513  -4.06417  -1.22421 
 H                     2.79692  -5.60163   0.59952 
 H                     2.87792  -4.97741   3.97041 
 H                     1.38049  -4.81949   4.90064 
 H                     2.76811  -3.79102   5.26563 
 
 Add virtual bond connecting atoms H9         and N8         Dist= 2.47D+00.
 ITRead=  0  0  0  0  0  0  0  0  0  0  0  0  0  0  0  0  0  0  0  0
 ITRead=  0  0  0  0  0  0  0  0  0  0  0  0  0  0  0  0  0  0  0  0
 ITRead=  0  0  0  0  0  0  0  0
 MicOpt= -1 -1 -1 -1 -1 -1 -1 -1 -1 -1 -1 -1 -1 -1 -1 -1 -1 -1 -1 -1
 MicOpt= -1 -1 -1 -1 -1 -1 -1 -1 -1 -1 -1 -1 -1 -1 -1 -1 -1 -1 -1 -1
 MicOpt= -1 -1 -1 -1 -1 -1 -1 -1
 NAtoms=     48 NQM=       48 NQMF=       0 NMMI=      0 NMMIF=      0
                NMic=       0 NMicF=      0.
                    Isotopes and Nuclear Properties:
 (Nuclear quadrupole moments (NQMom) in fm**2, nuclear magnetic moments (NMagM)
  in nuclear magnetons)

  Atom         1           2           3           4           5           6           7           8           9          10
 IAtWgt=          12          16          12           1          19          12          12          14           1          12
 AtmWgt=  12.0000000  15.9949146  12.0000000   1.0078250  18.9984032  12.0000000  12.0000000  14.0030740   1.0078250  12.0000000
 NucSpn=           0           0           0           1           1           0           0           2           1           0
 AtZEff=  -0.0000000  -0.0000000  -0.0000000  -0.0000000  -0.0000000  -0.0000000  -0.0000000  -0.0000000  -0.0000000  -0.0000000
 NQMom=    0.0000000   0.0000000   0.0000000   0.0000000   0.0000000   0.0000000   0.0000000   2.0440000   0.0000000   0.0000000
 NMagM=    0.0000000   0.0000000   0.0000000   2.7928460   2.6288670   0.0000000   0.0000000   0.4037610   2.7928460   0.0000000
 AtZNuc=   6.0000000   8.0000000   6.0000000   1.0000000   9.0000000   6.0000000   6.0000000   7.0000000   1.0000000   6.0000000

  Atom        11          12          13          14          15          16          17          18          19          20
 IAtWgt=          12          12          12          12          12           1           1           1           1          14
 AtmWgt=  12.0000000  12.0000000  12.0000000  12.0000000  12.0000000   1.0078250   1.0078250   1.0078250   1.0078250  14.0030740
 NucSpn=           0           0           0           0           0           1           1           1           1           2
 AtZEff=  -0.0000000  -0.0000000  -0.0000000  -0.0000000  -0.0000000  -0.0000000  -0.0000000  -0.0000000  -0.0000000  -0.0000000
 NQMom=    0.0000000   0.0000000   0.0000000   0.0000000   0.0000000   0.0000000   0.0000000   0.0000000   0.0000000   2.0440000
 NMagM=    0.0000000   0.0000000   0.0000000   0.0000000   0.0000000   2.7928460   2.7928460   2.7928460   2.7928460   0.4037610
 AtZNuc=   6.0000000   6.0000000   6.0000000   6.0000000   6.0000000   1.0000000   1.0000000   1.0000000   1.0000000   7.0000000

  Atom        21          22          23          24          25          26          27          28          29          30
 IAtWgt=           1           1           1          12          12          12          12          12          12           1
 AtmWgt=   1.0078250   1.0078250   1.0078250  12.0000000  12.0000000  12.0000000  12.0000000  12.0000000  12.0000000   1.0078250
 NucSpn=           1           1           1           0           0           0           0           0           0           1
 AtZEff=  -0.0000000  -0.0000000  -0.0000000  -0.0000000  -0.0000000  -0.0000000  -0.0000000  -0.0000000  -0.0000000  -0.0000000
 NQMom=    0.0000000   0.0000000   0.0000000   0.0000000   0.0000000   0.0000000   0.0000000   0.0000000   0.0000000   0.0000000
 NMagM=    2.7928460   2.7928460   2.7928460   0.0000000   0.0000000   0.0000000   0.0000000   0.0000000   0.0000000   2.7928460
 AtZNuc=   1.0000000   1.0000000   1.0000000   6.0000000   6.0000000   6.0000000   6.0000000   6.0000000   6.0000000   1.0000000

  Atom        31          32          33          34          35          36          37          38          39          40
 IAtWgt=           1           1           1          12          12          12          12          12          12          12
 AtmWgt=   1.0078250   1.0078250   1.0078250  12.0000000  12.0000000  12.0000000  12.0000000  12.0000000  12.0000000  12.0000000
 NucSpn=           1           1           1           0           0           0           0           0           0           0
 AtZEff=  -0.0000000  -0.0000000  -0.0000000  -0.0000000  -0.0000000  -0.0000000  -0.0000000  -0.0000000  -0.0000000  -0.0000000
 NQMom=    0.0000000   0.0000000   0.0000000   0.0000000   0.0000000   0.0000000   0.0000000   0.0000000   0.0000000   0.0000000
 NMagM=    2.7928460   2.7928460   2.7928460   0.0000000   0.0000000   0.0000000   0.0000000   0.0000000   0.0000000   0.0000000
 AtZNuc=   1.0000000   1.0000000   1.0000000   6.0000000   6.0000000   6.0000000   6.0000000   6.0000000   6.0000000   6.0000000

  Atom        41          42          43          44          45          46          47          48
 IAtWgt=           1           1           1           1           1           1           1           1
 AtmWgt=   1.0078250   1.0078250   1.0078250   1.0078250   1.0078250   1.0078250   1.0078250   1.0078250
 NucSpn=           1           1           1           1           1           1           1           1
 AtZEff=  -0.0000000  -0.0000000  -0.0000000  -0.0000000  -0.0000000  -0.0000000  -0.0000000  -0.0000000
 NQMom=    0.0000000   0.0000000   0.0000000   0.0000000   0.0000000   0.0000000   0.0000000   0.0000000
 NMagM=    2.7928460   2.7928460   2.7928460   2.7928460   2.7928460   2.7928460   2.7928460   2.7928460
 AtZNuc=   1.0000000   1.0000000   1.0000000   1.0000000   1.0000000   1.0000000   1.0000000   1.0000000
 Leave Link  101 at Fri Apr 11 12:29:50 2025, MaxMem= 16106127360 cpu:               0.7 elap:               0.3
 (Enter /cm/shared/apps/Gaussian/g16-C01/g16/l103.exe)

 GradGradGradGradGradGradGradGradGradGradGradGradGradGradGradGradGradGrad
 Berny optimization.
 Initialization pass.
                           ----------------------------
                           !    Initial Parameters    !
                           ! (Angstroms and Degrees)  !
 --------------------------                            --------------------------
 ! Name  Definition              Value          Derivative Info.                !
 --------------------------------------------------------------------------------
 ! R1    R(1,2)                  1.2151         calculate D2E/DX2 analytically  !
 ! R2    R(1,3)                  1.5336         calculate D2E/DX2 analytically  !
 ! R3    R(1,35)                 1.4752         calculate D2E/DX2 analytically  !
 ! R4    R(3,4)                  1.0973         calculate D2E/DX2 analytically  !
 ! R5    R(3,5)                  1.3783         calculate D2E/DX2 analytically  !
 ! R6    R(3,6)                  1.496          calculate D2E/DX2 analytically  !
 ! R7    R(6,7)                  1.4388         calculate D2E/DX2 analytically  !
 ! R8    R(6,8)                  1.3174         calculate D2E/DX2 analytically  !
 ! R9    R(7,23)                 1.0875         calculate D2E/DX2 analytically  !
 ! R10   R(7,24)                 1.4478         calculate D2E/DX2 analytically  !
 ! R11   R(8,9)                  1.3064         calculate D2E/DX2 analytically  !
 ! R12   R(8,10)                 1.4026         calculate D2E/DX2 analytically  !
 ! R13   R(10,12)                1.4091         calculate D2E/DX2 analytically  !
 ! R14   R(10,13)                1.3917         calculate D2E/DX2 analytically  !
 ! R15   R(11,14)                1.3863         calculate D2E/DX2 analytically  !
 ! R16   R(11,15)                1.3808         calculate D2E/DX2 analytically  !
 ! R17   R(11,19)                1.0798         calculate D2E/DX2 analytically  !
 ! R18   R(12,15)                1.3935         calculate D2E/DX2 analytically  !
 ! R19   R(12,20)                1.3743         calculate D2E/DX2 analytically  !
 ! R20   R(13,14)                1.3821         calculate D2E/DX2 analytically  !
 ! R21   R(13,16)                1.0803         calculate D2E/DX2 analytically  !
 ! R22   R(14,17)                1.0788         calculate D2E/DX2 analytically  !
 ! R23   R(15,18)                1.0807         calculate D2E/DX2 analytically  !
 ! R24   R(20,21)                1.0068         calculate D2E/DX2 analytically  !
 ! R25   R(20,22)                1.0063         calculate D2E/DX2 analytically  !
 ! R26   R(24,26)                1.3975         calculate D2E/DX2 analytically  !
 ! R27   R(24,27)                1.3992         calculate D2E/DX2 analytically  !
 ! R28   R(25,28)                1.3914         calculate D2E/DX2 analytically  !
 ! R29   R(25,29)                1.3884         calculate D2E/DX2 analytically  !
 ! R30   R(25,34)                1.4987         calculate D2E/DX2 analytically  !
 ! R31   R(26,29)                1.3798         calculate D2E/DX2 analytically  !
 ! R32   R(26,30)                1.0789         calculate D2E/DX2 analytically  !
 ! R33   R(27,28)                1.3772         calculate D2E/DX2 analytically  !
 ! R34   R(27,31)                1.0817         calculate D2E/DX2 analytically  !
 ! R35   R(28,32)                1.0814         calculate D2E/DX2 analytically  !
 ! R36   R(29,33)                1.0813         calculate D2E/DX2 analytically  !
 ! R37   R(34,46)                1.0891         calculate D2E/DX2 analytically  !
 ! R38   R(34,47)                1.0873         calculate D2E/DX2 analytically  !
 ! R39   R(34,48)                1.0905         calculate D2E/DX2 analytically  !
 ! R40   R(35,37)                1.3976         calculate D2E/DX2 analytically  !
 ! R41   R(35,38)                1.3931         calculate D2E/DX2 analytically  !
 ! R42   R(36,39)                1.3836         calculate D2E/DX2 analytically  !
 ! R43   R(36,40)                1.3861         calculate D2E/DX2 analytically  !
 ! R44   R(36,45)                1.08           calculate D2E/DX2 analytically  !
 ! R45   R(37,40)                1.3789         calculate D2E/DX2 analytically  !
 ! R46   R(37,41)                1.08           calculate D2E/DX2 analytically  !
 ! R47   R(38,39)                1.383          calculate D2E/DX2 analytically  !
 ! R48   R(38,42)                1.0764         calculate D2E/DX2 analytically  !
 ! R49   R(39,43)                1.0795         calculate D2E/DX2 analytically  !
 ! R50   R(40,44)                1.0799         calculate D2E/DX2 analytically  !
 ! A1    A(2,1,3)              117.6356         calculate D2E/DX2 analytically  !
 ! A2    A(2,1,35)             122.0158         calculate D2E/DX2 analytically  !
 ! A3    A(3,1,35)             119.8316         calculate D2E/DX2 analytically  !
 ! A4    A(1,3,4)              110.0536         calculate D2E/DX2 analytically  !
 ! A5    A(1,3,5)              115.236          calculate D2E/DX2 analytically  !
 ! A6    A(1,3,6)              102.2473         calculate D2E/DX2 analytically  !
 ! A7    A(4,3,5)              105.9956         calculate D2E/DX2 analytically  !
 ! A8    A(4,3,6)              110.3649         calculate D2E/DX2 analytically  !
 ! A9    A(5,3,6)              112.9866         calculate D2E/DX2 analytically  !
 ! A10   A(3,6,7)              130.1507         calculate D2E/DX2 analytically  !
 ! A11   A(3,6,8)              126.3934         calculate D2E/DX2 analytically  !
 ! A12   A(7,6,8)              103.4495         calculate D2E/DX2 analytically  !
 ! A13   A(6,7,23)             114.3504         calculate D2E/DX2 analytically  !
 ! A14   A(6,7,24)             126.9002         calculate D2E/DX2 analytically  !
 ! A15   A(23,7,24)            113.3868         calculate D2E/DX2 analytically  !
 ! A16   A(6,8,9)               86.732          calculate D2E/DX2 analytically  !
 ! A17   A(6,8,10)             128.7082         calculate D2E/DX2 analytically  !
 ! A18   A(9,8,10)             132.964          calculate D2E/DX2 analytically  !
 ! A19   A(8,10,12)            117.0247         calculate D2E/DX2 analytically  !
 ! A20   A(8,10,13)            122.9636         calculate D2E/DX2 analytically  !
 ! A21   A(12,10,13)           119.988          calculate D2E/DX2 analytically  !
 ! A22   A(14,11,15)           120.4131         calculate D2E/DX2 analytically  !
 ! A23   A(14,11,19)           120.0081         calculate D2E/DX2 analytically  !
 ! A24   A(15,11,19)           119.5784         calculate D2E/DX2 analytically  !
 ! A25   A(10,12,15)           118.6324         calculate D2E/DX2 analytically  !
 ! A26   A(10,12,20)           119.9803         calculate D2E/DX2 analytically  !
 ! A27   A(15,12,20)           121.338          calculate D2E/DX2 analytically  !
 ! A28   A(10,13,14)           120.3751         calculate D2E/DX2 analytically  !
 ! A29   A(10,13,16)           119.4933         calculate D2E/DX2 analytically  !
 ! A30   A(14,13,16)           120.1271         calculate D2E/DX2 analytically  !
 ! A31   A(11,14,13)           119.8241         calculate D2E/DX2 analytically  !
 ! A32   A(11,14,17)           120.4095         calculate D2E/DX2 analytically  !
 ! A33   A(13,14,17)           119.7642         calculate D2E/DX2 analytically  !
 ! A34   A(11,15,12)           120.7531         calculate D2E/DX2 analytically  !
 ! A35   A(11,15,18)           120.369          calculate D2E/DX2 analytically  !
 ! A36   A(12,15,18)           118.8779         calculate D2E/DX2 analytically  !
 ! A37   A(12,20,21)           115.9013         calculate D2E/DX2 analytically  !
 ! A38   A(12,20,22)           116.8455         calculate D2E/DX2 analytically  !
 ! A39   A(21,20,22)           115.7485         calculate D2E/DX2 analytically  !
 ! A40   A(7,24,26)            121.6671         calculate D2E/DX2 analytically  !
 ! A41   A(7,24,27)            120.5447         calculate D2E/DX2 analytically  !
 ! A42   A(26,24,27)           117.6978         calculate D2E/DX2 analytically  !
 ! A43   A(28,25,29)           118.1966         calculate D2E/DX2 analytically  !
 ! A44   A(28,25,34)           120.3692         calculate D2E/DX2 analytically  !
 ! A45   A(29,25,34)           121.4281         calculate D2E/DX2 analytically  !
 ! A46   A(24,26,29)           120.9025         calculate D2E/DX2 analytically  !
 ! A47   A(24,26,30)           119.3947         calculate D2E/DX2 analytically  !
 ! A48   A(29,26,30)           119.7014         calculate D2E/DX2 analytically  !
 ! A49   A(24,27,28)           121.0161         calculate D2E/DX2 analytically  !
 ! A50   A(24,27,31)           119.2871         calculate D2E/DX2 analytically  !
 ! A51   A(28,27,31)           119.6848         calculate D2E/DX2 analytically  !
 ! A52   A(25,28,27)           121.0146         calculate D2E/DX2 analytically  !
 ! A53   A(25,28,32)           119.3284         calculate D2E/DX2 analytically  !
 ! A54   A(27,28,32)           119.6568         calculate D2E/DX2 analytically  !
 ! A55   A(25,29,26)           121.1229         calculate D2E/DX2 analytically  !
 ! A56   A(25,29,33)           119.5038         calculate D2E/DX2 analytically  !
 ! A57   A(26,29,33)           119.3732         calculate D2E/DX2 analytically  !
 ! A58   A(25,34,46)           110.5604         calculate D2E/DX2 analytically  !
 ! A59   A(25,34,47)           110.9799         calculate D2E/DX2 analytically  !
 ! A60   A(25,34,48)           110.3738         calculate D2E/DX2 analytically  !
 ! A61   A(46,34,47)           108.8242         calculate D2E/DX2 analytically  !
 ! A62   A(46,34,48)           107.6955         calculate D2E/DX2 analytically  !
 ! A63   A(47,34,48)           108.3118         calculate D2E/DX2 analytically  !
 ! A64   A(1,35,37)            116.2987         calculate D2E/DX2 analytically  !
 ! A65   A(1,35,38)            124.5558         calculate D2E/DX2 analytically  !
 ! A66   A(37,35,38)           119.1387         calculate D2E/DX2 analytically  !
 ! A67   A(39,36,40)           119.91           calculate D2E/DX2 analytically  !
 ! A68   A(39,36,45)           120.0691         calculate D2E/DX2 analytically  !
 ! A69   A(40,36,45)           120.0193         calculate D2E/DX2 analytically  !
 ! A70   A(35,37,40)           120.5948         calculate D2E/DX2 analytically  !
 ! A71   A(35,37,41)           118.5027         calculate D2E/DX2 analytically  !
 ! A72   A(40,37,41)           120.8949         calculate D2E/DX2 analytically  !
 ! A73   A(35,38,39)           119.8825         calculate D2E/DX2 analytically  !
 ! A74   A(35,38,42)           120.8734         calculate D2E/DX2 analytically  !
 ! A75   A(39,38,42)           119.224          calculate D2E/DX2 analytically  !
 ! A76   A(36,39,38)           120.5659         calculate D2E/DX2 analytically  !
 ! A77   A(36,39,43)           119.9865         calculate D2E/DX2 analytically  !
 ! A78   A(38,39,43)           119.4461         calculate D2E/DX2 analytically  !
 ! A79   A(36,40,37)           119.8738         calculate D2E/DX2 analytically  !
 ! A80   A(36,40,44)           120.1762         calculate D2E/DX2 analytically  !
 ! A81   A(37,40,44)           119.9499         calculate D2E/DX2 analytically  !
 ! D1    D(2,1,3,4)             28.3332         calculate D2E/DX2 analytically  !
 ! D2    D(2,1,3,5)            148.092          calculate D2E/DX2 analytically  !
 ! D3    D(2,1,3,6)            -88.9457         calculate D2E/DX2 analytically  !
 ! D4    D(35,1,3,4)          -159.7467         calculate D2E/DX2 analytically  !
 ! D5    D(35,1,3,5)           -39.9879         calculate D2E/DX2 analytically  !
 ! D6    D(35,1,3,6)            82.9744         calculate D2E/DX2 analytically  !
 ! D7    D(2,1,35,37)           28.6551         calculate D2E/DX2 analytically  !
 ! D8    D(2,1,35,38)         -150.3883         calculate D2E/DX2 analytically  !
 ! D9    D(3,1,35,37)         -142.9002         calculate D2E/DX2 analytically  !
 ! D10   D(3,1,35,38)           38.0564         calculate D2E/DX2 analytically  !
 ! D11   D(1,3,6,7)            -52.4233         calculate D2E/DX2 analytically  !
 ! D12   D(1,3,6,8)            126.503          calculate D2E/DX2 analytically  !
 ! D13   D(4,3,6,7)           -169.479          calculate D2E/DX2 analytically  !
 ! D14   D(4,3,6,8)              9.4474         calculate D2E/DX2 analytically  !
 ! D15   D(5,3,6,7)             72.0476         calculate D2E/DX2 analytically  !
 ! D16   D(5,3,6,8)           -109.026          calculate D2E/DX2 analytically  !
 ! D17   D(3,6,7,23)           115.5367         calculate D2E/DX2 analytically  !
 ! D18   D(3,6,7,24)           -36.6709         calculate D2E/DX2 analytically  !
 ! D19   D(8,6,7,23)           -63.5747         calculate D2E/DX2 analytically  !
 ! D20   D(8,6,7,24)           144.2177         calculate D2E/DX2 analytically  !
 ! D21   D(3,6,8,9)           -179.184          calculate D2E/DX2 analytically  !
 ! D22   D(3,6,8,10)           -33.1828         calculate D2E/DX2 analytically  !
 ! D23   D(7,6,8,9)             -0.0277         calculate D2E/DX2 analytically  !
 ! D24   D(7,6,8,10)           145.9735         calculate D2E/DX2 analytically  !
 ! D25   D(6,7,24,26)          -33.2875         calculate D2E/DX2 analytically  !
 ! D26   D(6,7,24,27)          150.2474         calculate D2E/DX2 analytically  !
 ! D27   D(23,7,24,26)         174.2811         calculate D2E/DX2 analytically  !
 ! D28   D(23,7,24,27)          -2.1839         calculate D2E/DX2 analytically  !
 ! D29   D(6,8,10,12)          154.3427         calculate D2E/DX2 analytically  !
 ! D30   D(6,8,10,13)          -27.4313         calculate D2E/DX2 analytically  !
 ! D31   D(9,8,10,12)          -75.3765         calculate D2E/DX2 analytically  !
 ! D32   D(9,8,10,13)          102.8495         calculate D2E/DX2 analytically  !
 ! D33   D(8,10,12,15)         179.5028         calculate D2E/DX2 analytically  !
 ! D34   D(8,10,12,20)           2.0221         calculate D2E/DX2 analytically  !
 ! D35   D(13,10,12,15)          1.2212         calculate D2E/DX2 analytically  !
 ! D36   D(13,10,12,20)       -176.2595         calculate D2E/DX2 analytically  !
 ! D37   D(8,10,13,14)        -179.608          calculate D2E/DX2 analytically  !
 ! D38   D(8,10,13,16)          -0.3825         calculate D2E/DX2 analytically  !
 ! D39   D(12,10,13,14)         -1.4325         calculate D2E/DX2 analytically  !
 ! D40   D(12,10,13,16)        177.7929         calculate D2E/DX2 analytically  !
 ! D41   D(15,11,14,13)          0.158          calculate D2E/DX2 analytically  !
 ! D42   D(15,11,14,17)       -179.2929         calculate D2E/DX2 analytically  !
 ! D43   D(19,11,14,13)        179.9378         calculate D2E/DX2 analytically  !
 ! D44   D(19,11,14,17)          0.4868         calculate D2E/DX2 analytically  !
 ! D45   D(14,11,15,12)         -0.352          calculate D2E/DX2 analytically  !
 ! D46   D(14,11,15,18)        179.6785         calculate D2E/DX2 analytically  !
 ! D47   D(19,11,15,12)        179.8673         calculate D2E/DX2 analytically  !
 ! D48   D(19,11,15,18)         -0.1022         calculate D2E/DX2 analytically  !
 ! D49   D(10,12,15,11)         -0.3374         calculate D2E/DX2 analytically  !
 ! D50   D(10,12,15,18)        179.6325         calculate D2E/DX2 analytically  !
 ! D51   D(20,12,15,11)        177.1076         calculate D2E/DX2 analytically  !
 ! D52   D(20,12,15,18)         -2.9225         calculate D2E/DX2 analytically  !
 ! D53   D(10,12,20,21)        -20.2259         calculate D2E/DX2 analytically  !
 ! D54   D(10,12,20,22)       -162.1363         calculate D2E/DX2 analytically  !
 ! D55   D(15,12,20,21)        162.3631         calculate D2E/DX2 analytically  !
 ! D56   D(15,12,20,22)         20.4527         calculate D2E/DX2 analytically  !
 ! D57   D(10,13,14,11)          0.7375         calculate D2E/DX2 analytically  !
 ! D58   D(10,13,14,17)       -179.808          calculate D2E/DX2 analytically  !
 ! D59   D(16,13,14,11)       -178.4831         calculate D2E/DX2 analytically  !
 ! D60   D(16,13,14,17)          0.9714         calculate D2E/DX2 analytically  !
 ! D61   D(7,24,26,29)        -178.7997         calculate D2E/DX2 analytically  !
 ! D62   D(7,24,26,30)           0.7821         calculate D2E/DX2 analytically  !
 ! D63   D(27,24,26,29)         -2.238          calculate D2E/DX2 analytically  !
 ! D64   D(27,24,26,30)        177.3438         calculate D2E/DX2 analytically  !
 ! D65   D(7,24,27,28)         179.0101         calculate D2E/DX2 analytically  !
 ! D66   D(7,24,27,31)          -2.2559         calculate D2E/DX2 analytically  !
 ! D67   D(26,24,27,28)          2.4079         calculate D2E/DX2 analytically  !
 ! D68   D(26,24,27,31)       -178.858          calculate D2E/DX2 analytically  !
 ! D69   D(29,25,28,27)         -0.8968         calculate D2E/DX2 analytically  !
 ! D70   D(29,25,28,32)        179.2954         calculate D2E/DX2 analytically  !
 ! D71   D(34,25,28,27)        179.9815         calculate D2E/DX2 analytically  !
 ! D72   D(34,25,28,32)          0.1736         calculate D2E/DX2 analytically  !
 ! D73   D(28,25,29,26)          1.0658         calculate D2E/DX2 analytically  !
 ! D74   D(28,25,29,33)       -178.8052         calculate D2E/DX2 analytically  !
 ! D75   D(34,25,29,26)       -179.8223         calculate D2E/DX2 analytically  !
 ! D76   D(34,25,29,33)          0.3068         calculate D2E/DX2 analytically  !
 ! D77   D(28,25,34,46)        -49.3282         calculate D2E/DX2 analytically  !
 ! D78   D(28,25,34,47)       -170.1865         calculate D2E/DX2 analytically  !
 ! D79   D(28,25,34,48)         69.7235         calculate D2E/DX2 analytically  !
 ! D80   D(29,25,34,46)        131.579          calculate D2E/DX2 analytically  !
 ! D81   D(29,25,34,47)         10.7206         calculate D2E/DX2 analytically  !
 ! D82   D(29,25,34,48)       -109.3693         calculate D2E/DX2 analytically  !
 ! D83   D(24,26,29,25)          0.5276         calculate D2E/DX2 analytically  !
 ! D84   D(24,26,29,33)       -179.6013         calculate D2E/DX2 analytically  !
 ! D85   D(30,26,29,25)       -179.053          calculate D2E/DX2 analytically  !
 ! D86   D(30,26,29,33)          0.8181         calculate D2E/DX2 analytically  !
 ! D87   D(24,27,28,25)         -0.8674         calculate D2E/DX2 analytically  !
 ! D88   D(24,27,28,32)        178.9398         calculate D2E/DX2 analytically  !
 ! D89   D(31,27,28,25)       -179.5965         calculate D2E/DX2 analytically  !
 ! D90   D(31,27,28,32)          0.2108         calculate D2E/DX2 analytically  !
 ! D91   D(1,35,37,40)         178.8824         calculate D2E/DX2 analytically  !
 ! D92   D(1,35,37,41)          -0.1244         calculate D2E/DX2 analytically  !
 ! D93   D(38,35,37,40)         -2.0195         calculate D2E/DX2 analytically  !
 ! D94   D(38,35,37,41)        178.9736         calculate D2E/DX2 analytically  !
 ! D95   D(1,35,38,39)        -179.9725         calculate D2E/DX2 analytically  !
 ! D96   D(1,35,38,42)           1.6714         calculate D2E/DX2 analytically  !
 ! D97   D(37,35,38,39)          1.0093         calculate D2E/DX2 analytically  !
 ! D98   D(37,35,38,42)       -177.3467         calculate D2E/DX2 analytically  !
 ! D99   D(40,36,39,38)         -1.3602         calculate D2E/DX2 analytically  !
 ! D100  D(40,36,39,43)        179.0852         calculate D2E/DX2 analytically  !
 ! D101  D(45,36,39,38)        179.0996         calculate D2E/DX2 analytically  !
 ! D102  D(45,36,39,43)         -0.4549         calculate D2E/DX2 analytically  !
 ! D103  D(39,36,40,37)          0.3516         calculate D2E/DX2 analytically  !
 ! D104  D(39,36,40,44)       -179.5014         calculate D2E/DX2 analytically  !
 ! D105  D(45,36,40,37)        179.892          calculate D2E/DX2 analytically  !
 ! D106  D(45,36,40,44)          0.0389         calculate D2E/DX2 analytically  !
 ! D107  D(35,37,40,36)          1.3431         calculate D2E/DX2 analytically  !
 ! D108  D(35,37,40,44)       -178.8035         calculate D2E/DX2 analytically  !
 ! D109  D(41,37,40,36)       -179.674          calculate D2E/DX2 analytically  !
 ! D110  D(41,37,40,44)          0.1794         calculate D2E/DX2 analytically  !
 ! D111  D(35,38,39,36)          0.666          calculate D2E/DX2 analytically  !
 ! D112  D(35,38,39,43)       -179.777          calculate D2E/DX2 analytically  !
 ! D113  D(42,38,39,36)        179.0492         calculate D2E/DX2 analytically  !
 ! D114  D(42,38,39,43)         -1.3938         calculate D2E/DX2 analytically  !
 --------------------------------------------------------------------------------
 Trust Radius=3.00D-01 FncErr=1.00D-07 GrdErr=1.00D-06 EigMax=2.50D+02 EigMin=1.00D-04
 Number of steps in this run=    255 maximum allowed number of steps=    288.
 Search for a saddle point of order  1.
 GradGradGradGradGradGradGradGradGradGradGradGradGradGradGradGradGradGrad

 Leave Link  103 at Fri Apr 11 12:29:50 2025, MaxMem= 16106127360 cpu:               0.4 elap:               0.0
 (Enter /cm/shared/apps/Gaussian/g16-C01/g16/l202.exe)
                          Input orientation:                          
 ---------------------------------------------------------------------
 Center     Atomic      Atomic             Coordinates (Angstroms)
 Number     Number       Type             X           Y           Z
 ---------------------------------------------------------------------
      1          6           0       -0.708741   -2.138757   -1.439883
      2          8           0       -0.589309   -1.776986   -2.593685
      3          6           0       -1.721000   -1.393076   -0.561741
      4          1           0       -2.531358   -0.989251   -1.181674
      5          9           0       -2.330788   -2.156830    0.410110
      6          6           0       -0.893695   -0.281609    0.002310
      7          6           0        0.368757   -0.322257    0.691242
      8          7           0       -1.174429    1.004622   -0.047298
      9          1           0       -0.048599    1.198507    0.586465
     10          6           0       -1.839771    1.718970   -1.054432
     11          6           0       -3.167620    3.233130   -2.963995
     12          6           0       -2.497262    2.904773   -0.670692
     13          6           0       -1.839913    1.324152   -2.388946
     14          6           0       -2.507304    2.073455   -3.339365
     15          6           0       -3.160191    3.646519   -1.646525
     16          1           0       -1.303247    0.432930   -2.679958
     17          1           0       -2.503578    1.756614   -4.370533
     18          1           0       -3.670825    4.553429   -1.355580
     19          1           0       -3.689154    3.821367   -3.704283
     20          7           0       -2.432279    3.335039    0.632936
     21          1           0       -2.188245    2.635956    1.315166
     22          1           0       -3.121101    4.008336    0.924117
     23          1           0        1.183581    0.167624    0.163386
     24          6           0        0.815552   -1.331322    1.628373
     25          6           0        1.717989   -3.246287    3.484138
     26          6           0       -0.076125   -1.984834    2.483256
     27          6           0        2.176440   -1.630647    1.755832
     28          6           0        2.613981   -2.574275    2.658477
     29          6           0        0.370373   -2.926568    3.387496
     30          1           0       -1.126575   -1.742963    2.438143
     31          1           0        2.891098   -1.125869    1.119798
     32          1           0        3.669164   -2.800696    2.726644
     33          1           0       -0.342013   -3.421846    4.032728
     34          6           0        2.209972   -4.270857    4.461047
     35          6           0        0.201315   -3.128138   -0.832277
     36          6           0        2.070533   -4.913465    0.193134
     37          6           0        1.499195   -3.174614   -1.348542
     38          6           0       -0.155421   -4.008824    0.186536
     39          6           0        0.777989   -4.898451    0.686570
     40          6           0        2.429685   -4.050497   -0.830366
     41          1           0        1.759697   -2.498765   -2.149581
     42          1           0       -1.159021   -4.026242    0.575387
     43          1           0        0.492960   -5.580180    1.473490
     44          1           0        3.435128   -4.064165   -1.224214
     45          1           0        2.796923   -5.601628    0.599521
     46          1           0        2.877921   -4.977408    3.970414
     47          1           0        1.380488   -4.819487    4.900641
     48          1           0        2.768109   -3.791016    5.265632
 ---------------------------------------------------------------------
                    Distance matrix (angstroms):
                    1          2          3          4          5
     1  C    0.000000
     2  O    1.215073   0.000000
     3  C    1.533572   2.357309   0.000000
     4  H    2.170246   2.527025   1.097302   0.000000
     5  F    2.460455   3.492823   1.378280   1.984250   0.000000
     6  C    2.358628   3.011311   1.495977   2.141149   2.397497
     7  C    3.000394   3.718181   2.661523   3.516158   3.276009
     8  N    3.469436   3.816254   2.512439   2.665258   3.397230
     9  H    3.959698   4.388540   3.291141   3.751893   4.061746
    10  C    4.038546   4.019287   3.153043   2.798025   4.172266
    11  C    6.101326   5.646777   5.409743   4.627095   6.413778
    12  C    5.406260   5.408979   4.368747   3.927555   5.178385
    13  C    3.764572   3.350072   3.276605   2.699525   4.493652
    14  C    4.958386   4.365850   4.511131   3.746515   5.655531
    15  C    6.286631   6.076262   5.352153   4.701264   6.212610
    16  H    2.916298   2.323979   2.827659   2.403270   4.160675
    17  H    5.194619   4.394081   5.003985   4.208249   6.180570
    18  H    7.318907   7.148622   6.308162   5.661266   7.066890
    19  H    7.038000   6.494923   6.398407   5.553926   7.383240
    20  N    6.101606   6.319844   4.928310   4.690641   5.497325
    21  H    5.707636   6.108173   4.469250   4.415209   4.879575
    22  H    7.013896   7.228752   5.774367   5.455093   6.236832
    23  H    3.386849   3.811311   3.376120   4.116834   4.220752
    24  C    3.519888   4.471915   3.351792   4.383513   3.473483
    25  C    5.600144   6.665013   5.624071   6.702310   5.198957
    26  C    3.976797   5.107043   3.511097   4.522286   3.067739
    27  C    4.335324   5.156460   4.540664   5.586027   4.733175
    28  C    5.294026   6.203382   5.527848   6.613137   5.447950
    29  C    5.008864   6.165797   4.724608   5.748961   4.093116
    30  H    3.920500   5.060543   3.078159   3.955322   2.394646
    31  H    4.531749   5.130998   4.916343   5.892239   5.369789
    32  H    6.079816   6.891188   6.469061   7.550017   6.463770
    33  H    5.632963   6.831989   5.208326   6.156358   4.321904
    34  C    6.919950   7.989031   6.997326   8.067804   6.441871
    35  C    1.475215   2.356534   2.603637   3.487752   2.983037
    36  C    4.253247   4.967758   5.228642   6.202173   5.197859
    37  C    2.440558   2.804566   3.763322   4.587921   4.335610
    38  C    2.539400   3.591515   3.138964   4.078590   2.865674
    39  C    3.787886   4.730023   4.482286   5.451969   4.154204
    40  C    3.725048   4.170428   4.935812   5.840085   5.271325
    41  H    2.593543   2.497203   3.982341   4.650659   4.837459
    42  H    2.797618   3.927689   2.922746   3.767477   2.212477
    43  H    4.666393   5.672521   5.155156   6.105164   4.563294
    44  H    4.574425   4.827290   5.844592   6.712367   6.289256
    45  H    5.332947   6.024202   6.282680   7.268924   6.180285
    46  H    7.084729   8.084044   7.384981   8.468159   6.911011
    47  H    7.193985   8.324772   7.155218   8.183386   6.405324
    48  H    7.731906   8.780514   7.736957   8.803522   7.228099
                    6          7          8          9         10
     6  C    0.000000
     7  C    1.438772   0.000000
     8  N    1.317446   2.165057   0.000000
     9  H    1.801713   1.580471   1.306423   0.000000
    10  C    2.452362   3.477295   1.402602   2.484295   0.000000
    11  C    5.130604   6.205441   4.176863   5.145265   2.775301
    12  C    3.630067   4.525776   2.397724   3.238477   1.409141
    13  C    3.031815   4.132365   2.455256   3.475293   1.391693
    14  C    4.395095   5.500633   3.708998   4.714118   2.406695
    15  C    4.825542   5.802570   3.671567   4.545439   2.410297
    16  H    2.805862   3.838085   2.697096   3.581867   2.141049
    17  H    5.086043   6.180095   4.585029   5.559697   3.382097
    18  H    5.738807   6.654323   4.531846   5.305427   3.387862
    19  H    6.195792   7.277149   5.256561   6.208345   3.855126
    20  N    3.980587   4.607062   2.734181   3.201383   2.410385
    21  H    3.451324   3.959617   2.354864   2.678684   2.564623
    22  H    4.920843   5.566631   3.708838   4.177250   3.285980
    23  H    2.131392   1.087453   2.511009   1.661320   3.609766
    24  C    2.582151   1.447775   3.496360   2.869210   4.853088
    25  C    5.266244   4.262704   6.237575   5.592275   7.609865
    26  C    3.118411   2.484632   4.067779   3.705704   5.416997
    27  C    3.784240   2.472439   4.628633   3.784486   5.936958
    28  C    4.961384   3.739336   5.872119   5.061270   7.214815
    29  C    4.478075   3.748630   5.444123   5.003755   6.796800
    30  H    2.850099   2.702977   3.705257   3.639092   4.969075
    31  H    4.035618   2.681727   4.735992   3.785365   5.933086
    32  H    5.881112   4.601979   6.755412   5.864790   8.066739
    33  H    5.139037   4.612827   6.077265   5.771524   7.385829
    34  C    6.739969   5.761332   7.720753   7.073010   9.093897
    35  C    3.162010   3.197204   4.425897   4.560170   5.264013
    36  C    5.502468   4.921721   6.753617   6.480867   7.799749
    37  C    3.990013   3.684365   5.129085   5.026342   5.931472
    38  C    3.804092   3.757694   5.121298   5.223759   6.097922
    39  C    4.957617   4.594458   6.260733   6.153550   7.326255
    40  C    5.093400   4.523548   6.257560   5.975061   7.180892
    41  H    4.072703   3.839554   5.030150   4.942237   5.651974
    42  H    3.797511   4.008370   5.069277   5.341457   6.010590
    43  H    5.671158   5.317244   6.960790   6.857893   8.069053
    44  H    5.877993   5.203218   6.951673   6.565869   7.829306
    45  H    6.502301   5.811726   7.735150   7.371500   8.821884
    46  H    7.212590   6.222483   8.267299   7.626110   9.609744
    47  H    7.053927   6.242412   8.057912   7.541264   9.411927
    48  H    7.309398   6.222075   8.171228   7.397553   9.567430
                   11         12         13         14         15
    11  C    0.000000
    12  C    2.411729   0.000000
    13  C    2.395347   2.425462   0.000000
    14  C    1.386278   2.795175   1.382087   0.000000
    15  C    1.380823   1.393526   2.772673   2.401354   0.000000
    16  H    3.376046   3.401886   1.080266   2.139134   3.852711
    17  H    2.144621   3.873904   2.134048   1.078753   3.379808
    18  H    2.140888   2.136443   3.853351   3.382226   1.080685
    19  H    1.079836   3.385768   3.374299   2.141292   2.131839
    20  N    3.672741   1.374336   3.677817   4.168501   2.413052
    21  H    4.430238   2.027655   3.944948   4.699241   3.276817
    22  H    3.964912   2.037264   4.452267   4.722054   2.596275
    23  H    6.173394   4.662218   4.122314   5.433608   5.852081
    24  C    7.601956   5.848498   5.499262   6.878394   7.163128
    25  C   10.364866   8.536187   8.248678   9.628756   9.880846
    26  C    8.152119   6.302186   6.148064   7.502217   7.634049
    27  C    8.630879   6.949931   6.483911   7.849769   8.240398
    28  C    9.938062   8.199277   7.778906   9.154402   9.516953
    29  C    9.528941   7.661381   7.504749   8.861824   9.000652
    30  H    7.623022   5.757176   5.763404   7.060528   7.061630
    31  H    8.508015   6.963214   6.379369   7.698218   8.188183
    32  H   10.748584   9.061957   8.575171   9.934917  10.360082
    33  H   10.061158   8.172720   8.124413   9.446406   9.495148
    34  C   11.847345   9.999123   9.727697  11.106279  11.350152
    35  C    7.507308   6.610933   5.139329   6.377984   7.606491
    36  C   10.186890   9.095921   7.801704   9.069300  10.198929
    37  C    8.089996   7.306852   5.698331   6.896205   8.265987
    38  C    8.452520   7.349617   6.157211   7.413329   8.425737
    39  C    9.747670   8.570865   7.418423   8.695331   9.693767
    40  C    9.430452   8.525026   7.038855   8.256617   9.547612
    41  H    7.602391   7.036123   5.256346   6.366167   7.888148
    42  H    8.322270   7.168163   6.154478   7.372208   8.234855
    43  H   10.524522   9.248425   8.248060   9.525927  10.402499
    44  H    9.993680   9.168737   7.629981   8.800952  10.155355
    45  H   11.239545  10.099539   8.854242  10.127021  11.227652
    46  H   12.330756  10.609487  10.119736  11.495573  11.932348
    47  H   12.140117  10.283038  10.062472  11.424766  11.625679
    48  H   12.340919  10.382565  10.295211  11.673388  11.757534
                   16         17         18         19         20
    16  H    0.000000
    17  H    2.459873   0.000000
    18  H    4.933347   4.274878   0.000000
    19  H    4.268876   2.472385   2.460214   0.000000
    20  N    4.546671   5.247019   2.640581   4.541775   0.000000
    21  H    4.647318   5.761931   3.606609   5.371479   1.006830
    22  H    5.392354   5.786615   2.407559   4.666875   1.006277
    23  H    3.786728   6.056109   6.716234   7.214725   4.829849
    24  C    5.115038   7.519232   7.978837   8.676393   5.771847
    25  C    7.788490  10.224798  10.644142  11.439507   8.286611
    26  C    5.831826   8.177126   8.390913   9.222342   6.105423
    27  C    6.003566   8.420716   9.061688   9.692394   6.867257
    28  C    7.272335   9.713547  10.315794  11.005384   8.030414
    29  C    7.134510   9.506776   9.735420  10.597533   7.392576
    30  H    5.564232   7.778254   7.778823   8.675135   5.545244
    31  H    5.870310   8.219184   9.024454   9.541836   6.962405
    32  H    8.025743  10.451877  11.163474  11.804803   8.902722
    33  H    7.800219  10.104633  10.184294  11.114352   7.847502
    34  C    9.244581  11.685237  12.094831  12.921161   9.698174
    35  C    4.284721   6.610332   8.618224   8.466391   7.131291
    36  C    6.944133   9.286522  11.179615  11.165175   9.407792
    37  C    4.758227   7.033607   9.297946   9.022873   7.858646
    38  C    5.409572   7.714984   9.383408   9.430675   7.701667
    39  C    6.639931   8.979580  10.644264  10.736395   8.837367
    40  C    6.120203   8.401929  10.560285  10.376215   8.962482
    41  H    4.272910   6.419999   8.936132   8.488295   7.703787
    42  H    5.522887   7.727314   9.145957   9.289893   7.470806
    43  H    7.525622   9.846847  11.315068  11.519049   9.420439
    44  H    6.692926   8.890952  11.170262  10.912734   9.624120
    45  H    7.998891  10.341202  12.197515  12.222306  10.354211
    46  H    9.538415  11.994956  12.731423  13.395741  10.413153
    47  H    9.604988  12.011899  12.349397  13.206451   9.962268
    48  H    9.876743  12.305387  12.447091  13.420283   9.964264
                   21         22         23         24         25
    21  H    0.000000
    22  H    1.704866   0.000000
    23  H    4.334567   5.818941   0.000000
    24  C    4.986000   6.671219   2.128020   0.000000
    25  C    7.386738   9.088458   4.792470   2.815199   0.000000
    26  C    5.213175   6.900789   3.406132   1.397495   2.410782
    27  C    6.119524   7.781634   2.599121   1.399235   2.409878
    28  C    7.211961   8.901121   3.973605   2.416691   1.391444
    29  C    6.463958   8.145645   4.542050   2.416094   1.388391
    30  H    4.643614   6.272786   3.763201   2.144069   3.383140
    31  H    6.323704   7.908533   2.345946   2.146800   3.385625
    32  H    8.115337   9.783646   4.643203   3.392398   2.139961
    33  H    6.891348   8.520235   5.493954   3.389863   2.139014
    34  C    8.771827  10.463042   6.262865   4.313852   1.498714
    35  C    6.598961   8.065521   3.580257   3.108156   4.576647
    36  C    8.740132  10.348234   5.158007   4.057910   3.706005
    37  C    7.379382   8.837810   3.681860   3.567509   4.838161
    38  C    7.039836   8.579868   4.385907   3.192288   3.868502
    39  C    8.121636   9.725749   5.109143   3.689555   3.382252
    40  C    8.404597   9.941541   4.509197   4.005588   4.446145
    41  H    7.345481   8.695527   3.576501   4.065375   5.683249
    42  H    6.781700   8.278032   4.821415   3.502900   4.164894
    43  H    8.644005  10.261720   5.935535   4.263901   3.315185
    44  H    9.108370  10.619075   4.990284   4.740028   5.077999
    45  H    9.655146  11.290695   6.006443   4.818701   3.877208
    46  H    9.522589  11.225497   6.620846   4.799215   2.139786
    47  H    9.009724  10.677430   6.881252   4.816034   2.143676
    48  H    9.026494  10.693991   6.649396   4.805437   2.138505
                   26         27         28         29         30
    26  C    0.000000
    27  C    2.393459   0.000000
    28  C    2.759496   1.377188   0.000000
    29  C    1.379809   2.757467   2.385238   0.000000
    30  H    1.078880   3.374622   3.838150   2.131442   0.000000
    31  H    3.376574   1.081700   2.131245   3.839144   4.273235
    32  H    3.840841   2.130661   1.081353   3.366689   4.919466
    33  H    2.129920   3.838653   3.368211   1.081257   2.444768
    34  C    3.789960   3.780215   2.508161   2.518680   4.649187
    35  C    3.518079   3.583561   4.279380   4.227966   3.791787
    36  C    4.292980   3.637325   3.441666   4.128226   5.031267
    37  C    4.310440   3.532652   4.202304   4.875021   4.825275
    38  C    3.062311   3.681846   3.979700   3.419632   3.338712
    39  C    3.527996   3.711810   3.558241   3.368898   4.080745
    40  C    4.639627   3.550806   3.792786   4.826422   5.353023
    41  H    5.009746   4.022381   4.883946   5.724724   5.472569
    42  H    2.996660   4.272895   4.547859   3.384713   2.946909
    43  H    3.777565   4.302631   3.865021   3.274157   4.275241
    44  H    5.513425   4.048083   4.239027   5.652851   6.293646
    45  H    4.988392   4.182193   3.665738   4.562553   5.802040
    46  H    4.460215   4.073973   2.750616   3.291434   5.370799
    47  H    4.000090   4.548853   3.404376   2.625468   4.670574
    48  H    4.369619   4.163648   2.881227   3.166039   5.230467
                   31         32         33         34         35
    31  H    0.000000
    32  H    2.447935   0.000000
    33  H    4.920333   4.263945   0.000000
    34  C    4.638838   2.701623   2.723400   0.000000
    35  C    3.880028   4.979871   4.904054   5.775794   0.000000
    36  C    3.984710   3.665800   4.773656   4.318272   2.780798
    37  C    3.496778   4.632032   5.692912   5.954686   1.397563
    38  C    4.296939   4.747544   3.895197   4.892361   1.393144
    39  C    4.345721   4.113559   3.825120   4.085478   2.402803
    40  C    3.545348   3.968706   5.632690   5.300555   2.411718
    41  H    3.722063   5.245455   6.594711   6.858824   2.135405
    42  H    5.011189   5.425978   3.603610   5.148622   2.153747
    43  H    5.071198   4.402749   3.450404   3.686184   3.378481
    44  H    3.797887   4.154565   6.504984   5.819444   3.389294
    45  H    4.506881   3.623627   5.137244   4.126360   3.860749
    46  H    4.791715   2.628898   3.576539   1.089078   5.800850
    47  H    5.497229   3.746974   2.381949   1.087328   6.092410
    48  H    4.930118   2.870382   3.365887   1.090468   6.649236
                   36         37         38         39         40
    36  C    0.000000
    37  C    2.393073   0.000000
    38  C    2.402767   2.406268   0.000000
    39  C    1.383609   2.762867   1.383013   0.000000
    40  C    1.386094   1.378945   2.778237   2.397545   0.000000
    41  H    3.378714   1.079952   3.377188   3.842655   2.144081
    42  H    3.370950   3.390117   1.076440   2.127233   3.854290
    43  H    2.138353   3.842281   2.132090   1.079462   3.376180
    44  H    2.142967   2.134150   3.858150   3.377502   1.079916
    45  H    1.079982   3.371861   3.379928   2.139656   2.141366
    46  H    3.863134   5.782927   4.945407   3.898664   4.909946
    47  H    4.758740   6.463125   5.023841   4.257656   5.876785
    48  H    5.241826   6.762943   5.864443   5.114176   6.110896
                   41         42         43         44         45
    41  H    0.000000
    42  H    4.275226   0.000000
    43  H    4.922031   2.439335   0.000000
    44  H    2.472620   4.934189   4.269926   0.000000
    45  H    4.273308   4.258159   2.464249   2.469233   0.000000
    46  H    6.696898   5.359834   3.505139   5.303645   3.429159
    47  H    7.432037   5.078008   3.621011   6.504299   4.595395
    48  H    7.594221   6.121771   4.770508   6.529749   5.005171
                   46         47         48
    46  H    0.000000
    47  H    1.769906   0.000000
    48  H    1.759879   1.765351   0.000000
 Stoichiometry    C23H21FN2O
 Framework group  C1[X(C23H21FN2O)]
 Deg. of freedom   138
 Full point group                 C1      NOp   1
 Largest Abelian subgroup         C1      NOp   1
 Largest concise Abelian subgroup C1      NOp   1
                         Standard orientation:                         
 ---------------------------------------------------------------------
 Center     Atomic      Atomic             Coordinates (Angstroms)
 Number     Number       Type             X           Y           Z
 ---------------------------------------------------------------------
      1          6           0        0.154211    1.847186    0.473137
      2          8           0        0.866394    2.688891   -0.037479
      3          6           0        0.838045    0.676460    1.189805
      4          1           0        1.816306    0.990738    1.574911
      5          9           0        0.150604    0.166461    2.270075
      6          6           0        1.008437   -0.316613    0.084039
      7          6           0        0.044739   -0.846644   -0.843548
      8          7           0        2.132551   -0.903473   -0.273211
      9          1           0        1.436767   -1.503759   -1.201802
     10          6           0        3.438521   -0.393173   -0.236760
     11          6           0        6.067407    0.494757   -0.183538
     12          6           0        4.488267   -1.327351   -0.131773
     13          6           0        3.723663    0.965429   -0.335267
     14          6           0        5.032136    1.409164   -0.301184
     15          6           0        5.799901   -0.857534   -0.103405
     16          1           0        2.914488    1.671626   -0.451439
     17          1           0        5.241739    2.464765   -0.375219
     18          1           0        6.607765   -1.570105   -0.016921
     19          1           0        7.090876    0.838102   -0.157630
     20          7           0        4.210505   -2.673180   -0.111989
     21          1           0        3.268716   -2.924216    0.140440
     22          1           0        4.933065   -3.281246    0.235508
     23          1           0        0.231447   -0.585106   -1.882438
     24          6           0       -1.341418   -1.163267   -0.570837
     25          6           0       -4.033002   -1.829530   -0.084202
     26          6           0       -1.754071   -1.635836    0.677918
     27          6           0       -2.303796   -1.072992   -1.582537
     28          6           0       -3.621391   -1.391264   -1.339039
     29          6           0       -3.075439   -1.956033    0.913145
     30          1           0       -1.026292   -1.757377    1.465032
     31          1           0       -2.008631   -0.728141   -2.564387
     32          1           0       -4.350018   -1.297139   -2.132492
     33          1           0       -3.368642   -2.313411    1.890606
     34          6           0       -5.470731   -2.171612    0.164912
     35          6           0       -1.306513    1.829455    0.267634
     36          6           0       -4.025473    1.869325   -0.314179
     37          6           0       -1.768335    2.359279   -0.940335
     38          6           0       -2.228828    1.345325    1.192731
     39          6           0       -3.579926    1.374848    0.898814
     40          6           0       -3.115580    2.366181   -1.234227
     41          1           0       -1.045539    2.747048   -1.642829
     42          1           0       -1.907106    0.970353    2.149085
     43          1           0       -4.288666    1.001226    1.622232
     44          1           0       -3.459295    2.760552   -2.178976
     45          1           0       -5.081309    1.875190   -0.541198
     46          1           0       -6.120953   -1.373763   -0.191095
     47          1           0       -5.655626   -2.328229    1.224897
     48          1           0       -5.742015   -3.083176   -0.368545
 ---------------------------------------------------------------------
 Rotational constants (GHZ):           0.4116358           0.1189701           0.1037336
 Leave Link  202 at Fri Apr 11 12:29:50 2025, MaxMem= 16106127360 cpu:               0.4 elap:               0.0
 (Enter /cm/shared/apps/Gaussian/g16-C01/g16/l301.exe)
 General basis read from cards:  (5D, 7F)
 Centers:       4      9     16     17     18     19     21     22     23     30
 Centers:      31     32     33     41     42     43     44     45     46     47
 Centers:      48
 S 3 1.00
     Exponent=  1.2251800000D+01 Coefficients=  2.3337100000D-02
     Exponent=  1.8687100000D+00 Coefficients=  1.5915000000D-01
     Exponent=  4.1820800000D-01 Coefficients=  5.0000000000D-01
 S 1 1.00
     Exponent=  1.0610000000D-01 Coefficients=  1.0000000000D+00
 S 1 1.00
     Exponent=  2.6525000000D-02 Coefficients=  1.0000000000D+00
 P 1 1.00
     Exponent=  1.0000000000D+00 Coefficients=  1.0000000000D+00
 P 1 1.00
     Exponent=  7.9575000000D-02 Coefficients=  1.0000000000D+00
 ****
 Centers:       1      3      6      7     10     11     12     13     14     15
 Centers:      24     25     26     27     28     29     34     35     36     37
 Centers:      38     39     40
 S 5 1.00
     Exponent=  1.2432000000D+03 Coefficients=  6.0336600000D-03
     Exponent=  1.8714500000D+02 Coefficients=  4.4957600000D-02
     Exponent=  4.2512600000D+01 Coefficients=  1.9790100000D-01
     Exponent=  1.1739300000D+01 Coefficients=  5.0000000000D-01
     Exponent=  3.5054800000D+00 Coefficients=  4.8036400000D-01
 S 2 1.00
     Exponent=  5.3908900000D+00 Coefficients= -7.0398000000D-02
     Exponent=  4.9334100000D-01 Coefficients=  5.0000000000D-01
 S 1 1.00
     Exponent=  1.4974100000D-01 Coefficients=  1.0000000000D+00
 S 1 1.00
     Exponent=  4.2849000000D-02 Coefficients=  1.0000000000D+00
 P 3 1.00
     Exponent=  9.1805600000D+00 Coefficients=  4.3170100000D-02
     Exponent=  1.9365800000D+00 Coefficients=  2.2499900000D-01
     Exponent=  5.2629600000D-01 Coefficients=  5.0000000000D-01
 P 1 1.00
     Exponent=  1.3631900000D-01 Coefficients=  1.0000000000D+00
 P 1 1.00
     Exponent=  3.4080000000D-02 Coefficients=  1.0000000000D+00
 D 1 1.00
     Exponent=  8.0000000000D-01 Coefficients=  1.0000000000D+00
 D 1 1.00
     Exponent=  1.0224000000D-01 Coefficients=  1.0000000000D+00
 ****
 Centers:       8     20
 S 5 1.00
     Exponent=  1.7263200000D+03 Coefficients=  5.9307700000D-03
     Exponent=  2.5982700000D+02 Coefficients=  4.4253900000D-02
     Exponent=  5.9033500000D+01 Coefficients=  1.9609600000D-01
     Exponent=  1.6350900000D+01 Coefficients=  5.0000000000D-01
     Exponent=  4.9108400000D+00 Coefficients=  4.8298700000D-01
 S 2 1.00
     Exponent=  7.7589400000D+00 Coefficients= -7.0335600000D-02
     Exponent=  7.0557300000D-01 Coefficients=  5.0000000000D-01
 S 1 1.00
     Exponent=  2.0928600000D-01 Coefficients=  1.0000000000D+00
 S 1 1.00
     Exponent=  5.8602000000D-02 Coefficients=  1.0000000000D+00
 P 3 1.00
     Exponent=  1.3184400000D+01 Coefficients=  4.4074700000D-02
     Exponent=  2.8186000000D+00 Coefficients=  2.3047800000D-01
     Exponent=  7.6557100000D-01 Coefficients=  5.0000000000D-01
 P 1 1.00
     Exponent=  1.9594900000D-01 Coefficients=  1.0000000000D+00
 P 1 1.00
     Exponent=  4.8987000000D-02 Coefficients=  1.0000000000D+00
 D 1 1.00
     Exponent=  9.0000000000D-01 Coefficients=  1.0000000000D+00
 D 1 1.00
     Exponent=  1.4696000000D-01 Coefficients=  1.0000000000D+00
 ****
 Centers:       2
 S 5 1.00
     Exponent=  2.2886400000D+03 Coefficients=  5.8546800000D-03
     Exponent=  3.4441600000D+02 Coefficients=  4.3733300000D-02
     Exponent=  7.8253800000D+01 Coefficients=  1.9479600000D-01
     Exponent=  2.1719500000D+01 Coefficients=  5.0000000000D-01
     Exponent=  6.5590700000D+00 Coefficients=  4.8461400000D-01
 S 2 1.00
     Exponent=  1.0465600000D+01 Coefficients= -7.1334300000D-02
     Exponent=  9.6435100000D-01 Coefficients=  5.0000000000D-01
 S 1 1.00
     Exponent=  2.8512700000D-01 Coefficients=  1.0000000000D+00
 S 1 1.00
     Exponent=  7.9596000000D-02 Coefficients=  1.0000000000D+00
 P 3 1.00
     Exponent=  1.7059000000D+01 Coefficients=  4.7443900000D-02
     Exponent=  3.6899900000D+00 Coefficients=  2.4268900000D-01
     Exponent=  9.9299600000D-01 Coefficients=  5.0000000000D-01
 P 1 1.00
     Exponent=  2.4492400000D-01 Coefficients=  1.0000000000D+00
 P 1 1.00
     Exponent=  6.1231000000D-02 Coefficients=  1.0000000000D+00
 D 1 1.00
     Exponent=  1.0000000000D+00 Coefficients=  1.0000000000D+00
 D 1 1.00
     Exponent=  1.8369000000D-01 Coefficients=  1.0000000000D+00
 ****
 Centers:       5
 S 5 1.00
     Exponent=  2.9315500000D+03 Coefficients=  5.7950400000D-03
     Exponent=  4.4112500000D+02 Coefficients=  4.3323800000D-02
     Exponent=  1.0023200000D+02 Coefficients=  1.9373900000D-01
     Exponent=  2.7865500000D+01 Coefficients=  5.0000000000D-01
     Exponent=  8.4447000000D+00 Coefficients=  4.8642000000D-01
 S 2 1.00
     Exponent=  1.3612300000D+01 Coefficients= -7.1978500000D-02
     Exponent=  1.2612200000D+00 Coefficients=  5.0000000000D-01
 S 1 1.00
     Exponent=  3.7080000000D-01 Coefficients=  1.0000000000D+00
 S 1 1.00
     Exponent=  1.0296000000D-01 Coefficients=  1.0000000000D+00
 P 3 1.00
     Exponent=  2.1930500000D+01 Coefficients=  4.8877100000D-02
     Exponent=  4.7855200000D+00 Coefficients=  2.4783000000D-01
     Exponent=  1.2837800000D+00 Coefficients=  5.0000000000D-01
 P 1 1.00
     Exponent=  3.1155800000D-01 Coefficients=  1.0000000000D+00
 P 1 1.00
     Exponent=  7.7889000000D-02 Coefficients=  1.0000000000D+00
 D 1 1.00
     Exponent=  1.1000000000D+00 Coefficients=  1.0000000000D+00
 D 1 1.00
     Exponent=  2.3367000000D-01 Coefficients=  1.0000000000D+00
 ****
 Ernie: Thresh=  0.10000D-02 Tol=  0.10000D-05 Strict=F.
 There are   864 symmetry adapted cartesian basis functions of A   symmetry.
 There are   810 symmetry adapted basis functions of A   symmetry.
   810 basis functions,  1203 primitive gaussians,   864 cartesian basis functions
    95 alpha electrons       95 beta electrons
       nuclear repulsion energy      2431.3867337071 Hartrees.
 IExCor= 4639 DFT=T Ex+Corr=wB97XD ExCW=0 ScaHFX=  1.000000
 ScaDFX=  1.000000  1.000000  1.000000  1.000000 ScalE2=  1.000000  1.000000
 IRadAn=      5 IRanWt=     -1 IRanGd=            0 ICorTp=0 IEmpDi=121
 HFx  wShort=  0.000000 wLong=  0.200000 cFull=  0.222036 cShort=  0.000000 cLong=  0.777964
 DFx  wShort=  0.000000 wLong=  0.200000 cFull=  0.000000 cShort=  0.000000 cLong=  1.000000
 NAtoms=   48 NActive=   48 NUniq=   48 SFac= 1.00D+00 NAtFMM=   60 NAOKFM=F Big=F
 Integral buffers will be    131072 words long.
 Raffenetti 2 integral format.
 Two-electron integral symmetry is turned on.
 R6Disp:  Grimme-D2 Dispersion energy=       -0.0451149660 Hartrees.
 Nuclear repulsion after empirical dispersion term =     2431.3416187411 Hartrees.
 Force inversion solution in PCM.
 ------------------------------------------------------------------------------
 Polarizable Continuum Model (PCM)
 =================================
 Model                : PCM.
 Atomic radii         : SMD-Coulomb.
 Polarization charges : Total charges.
 Charge compensation  : None.
 Solution method      : Matrix inversion.
 Cavity type          : VdW (van der Waals Surface) (Alpha=1.000).
 Cavity algorithm     : GePol (No added spheres)
                        Default sphere list used, NSphG=   48.
                        Lebedev-Laikov grids with approx.  5.0 points / Ang**2.
                        Smoothing algorithm: York/Karplus (Gamma=1.0000).
                        Polarization charges: spherical gaussians, with
                                              point-specific exponents (IZeta= 3).
                        Self-potential: point-specific (ISelfS= 7).
                        Self-field    : sphere-specific E.n sum rule (ISelfD= 2).
 1st derivatives      : Analytical E(r).r(x)/FMM algorithm (CHGder, D1EAlg=3).
                        Cavity 1st derivative terms included.
 2nd derivatives      : Analytical E(r).r(xy)/FMM algorithm (CHGder, D2EAlg=3).
                        Cavity 2nd derivative terms included.
 Solvent              : Ethanol, Eps=  24.852000 Eps(inf)=   1.852593
 ------------------------------------------------------------------------------
 GePol: Number of generator spheres                  =      48
 GePol: Total number of spheres                      =      48
 GePol: Number of exposed spheres                    =      48 (100.00%)
 GePol: Number of points                             =    3434
 GePol: Average weight of points                     =       0.11
 GePol: Minimum weight of points                     =   0.13D-09
 GePol: Maximum weight of points                     =    0.21501
 GePol: Number of points with low weight             =     212
 GePol: Fraction of low-weight points (<1% of avg)   =       6.17%
 GePol: Cavity surface area                          =    370.104 Ang**2
 GePol: Cavity volume                                =    371.165 Ang**3
 ------------------------------------------------------------------------------
 Atomic radii for non-electrostatic terms: SMD-CDS.
 ------------------------------------------------------------------------------
 PCM non-electrostatic energy =        -0.0022840534 Hartrees.
 Nuclear repulsion after PCM non-electrostatic terms =     2431.3393346877 Hartrees.
 Leave Link  301 at Fri Apr 11 12:29:50 2025, MaxMem= 16106127360 cpu:               0.4 elap:               0.1
 (Enter /cm/shared/apps/Gaussian/g16-C01/g16/l302.exe)
 NPDir=0 NMtPBC=     1 NCelOv=     1 NCel=       1 NClECP=     1 NCelD=      1
         NCelK=      1 NCelE2=     1 NClLst=     1 CellRange=     0.0.
 One-electron integrals computed using PRISM.
 One-electron integral symmetry used in STVInt
 NBasis=   810 RedAO= T EigKep=  1.05D-06  NBF=   810
 NBsUse=   803 1.00D-06 EigRej=  9.34D-07 NBFU=   803
 Precomputing XC quadrature grid using
 IXCGrd= 4 IRadAn=           5 IRanWt=          -1 IRanGd=           0 AccXCQ= 0.00D+00.
 Generated NRdTot=       0 NPtTot=           0 NUsed=           0 NTot=          32
 NSgBfM=   858   858   858   858   858 MxSgAt=    48 MxSgA2=    48.
 Leave Link  302 at Fri Apr 11 12:29:53 2025, MaxMem= 16106127360 cpu:              26.7 elap:               2.4
 (Enter /cm/shared/apps/Gaussian/g16-C01/g16/l303.exe)
 DipDrv:  MaxL=1.
 Leave Link  303 at Fri Apr 11 12:29:53 2025, MaxMem= 16106127360 cpu:               1.0 elap:               0.2
 (Enter /cm/shared/apps/Gaussian/g16-C01/g16/l401.exe)
 ExpMin= 2.65D-02 ExpMax= 2.93D+03 ExpMxC= 4.41D+02 IAcc=3 IRadAn=         5 AccDes= 0.00D+00
 Harris functional with IExCor= 4639 and IRadAn=       5 diagonalized for initial guess.
 HarFok:  IExCor= 4639 AccDes= 0.00D+00 IRadAn=         5 IDoV= 1 UseB2=F ITyADJ=14
 ICtDFT=  3500011 ScaDFX=  1.000000  1.000000  1.000000  1.000000
 FoFCou: FMM=F IPFlag=           0 FMFlag=      100000 FMFlg1=           0
         NFxFlg=           0 DoJE=T BraDBF=F KetDBF=T FulRan=T
         wScrn=  0.000000 ICntrl=       500 IOpCl=  0 I1Cent=   200000004 NGrid=           0
         NMat0=    1 NMatS0=      1 NMatT0=    0 NMatD0=    1 NMtDS0=    0 NMtDT0=    0
 Petite list used in FoFCou.
 Harris En= -1122.22318067285    
 JPrj=0 DoOrth=F DoCkMO=F.
 Leave Link  401 at Fri Apr 11 12:30:01 2025, MaxMem= 16106127360 cpu:             280.1 elap:               8.5
 (Enter /cm/shared/apps/Gaussian/g16-C01/g16/l502.exe)
 Integral symmetry usage will be decided dynamically.
 Closed shell SCF:
 Using DIIS extrapolation, IDIIS=  1040.
 NGot= 16106127360 LenX= 16104590708 LenY= 16103843348
 Requested convergence on RMS density matrix=1.00D-08 within 128 cycles.
 Requested convergence on MAX density matrix=1.00D-06.
 Requested convergence on             energy=1.00D-06.
 No special actions if energy rises.
 Fock matrices will be formed incrementally for  20 cycles.

 Cycle   1  Pass 1  IDiag  1:
 FoFJK:  IHMeth= 1 ICntrl=       0 DoSepK=T KAlg= 0 I1Cent=           0 FoldK=F
 IRaf=         1 NMat=       1 IRICut=       1 DoRegI=T DoRafI=F ISym2E= 0 IDoP0=0 IntGTp=1.
 FoFCou: FMM=F IPFlag=           0 FMFlag=      100000 FMFlg1=           0
         NFxFlg=           0 DoJE=T BraDBF=F KetDBF=F FulRan=T
         wScrn=  0.000000 ICntrl=       500 IOpCl=  0 I1Cent=           0 NGrid=           0
         NMat0=    1 NMatS0=      1 NMatT0=    0 NMatD0=    1 NMtDS0=    0 NMtDT0=    0
 Symmetry not used in FoFCou.
 Inv3:  Mode=1 IEnd=    35377068.
 Iteration    1 A*A^-1 deviation from unit magnitude is 5.11D-15 for   3428.
 Iteration    1 A*A^-1 deviation from orthogonality  is 3.72D-15 for   3431   2201.
 Iteration    1 A^-1*A deviation from unit magnitude is 5.33D-15 for   3428.
 Iteration    1 A^-1*A deviation from orthogonality  is 1.65D-15 for   2745   1776.
 E= -1172.70659809787    
 DIIS: error= 1.59D-02 at cycle   1 NSaved=   1.
 NSaved= 1 IEnMin= 1 EnMin= -1172.70659809787     IErMin= 1 ErrMin= 1.59D-02
 ErrMax= 1.59D-02  0.00D+00 EMaxC= 1.00D-01 BMatC= 5.88D-01 BMatP= 5.88D-01
 IDIUse=3 WtCom= 8.41D-01 WtEn= 1.59D-01
 Coeff-Com:  0.100D+01
 Coeff-En:   0.100D+01
 Coeff:      0.100D+01
 Gap=     0.244 Goal=   None    Shift=    0.000
 GapD=    0.244 DampG=1.000 DampE=0.500 DampFc=0.5000 IDamp=-1.
 Damping current iteration by 5.00D-01
 RMSDP=2.94D-02 MaxDP=3.34D+00              OVMax= 2.27D-01

 Cycle   2  Pass 1  IDiag  1:
 RMSU=  6.98D-03    CP:  8.49D-01
 E= -1172.85541329023     Delta-E=       -0.148815192363 Rises=F Damp=T
 DIIS: error= 8.62D-03 at cycle   2 NSaved=   2.
 NSaved= 2 IEnMin= 2 EnMin= -1172.85541329023     IErMin= 2 ErrMin= 8.62D-03
 ErrMax= 8.62D-03  0.00D+00 EMaxC= 1.00D-01 BMatC= 8.82D-02 BMatP= 5.88D-01
 IDIUse=3 WtCom= 9.14D-01 WtEn= 8.62D-02
 Coeff-Com: -0.147D+00 0.115D+01
 Coeff-En:   0.000D+00 0.100D+01
 Coeff:     -0.134D+00 0.113D+01
 Gap=     0.255 Goal=   None    Shift=    0.000
 RMSDP=1.29D-02 MaxDP=1.28D+00 DE=-1.49D-01 OVMax= 1.51D-01

 Cycle   3  Pass 1  IDiag  1:
 RMSU=  6.04D-03    CP:  7.19D-01  1.32D+00
 E= -1173.00357833895     Delta-E=       -0.148165048722 Rises=F Damp=F
 DIIS: error= 3.09D-03 at cycle   3 NSaved=   3.
 NSaved= 3 IEnMin= 3 EnMin= -1173.00357833895     IErMin= 3 ErrMin= 3.09D-03
 ErrMax= 3.09D-03  0.00D+00 EMaxC= 1.00D-01 BMatC= 2.15D-02 BMatP= 8.82D-02
 IDIUse=3 WtCom= 9.69D-01 WtEn= 3.09D-02
 Coeff-Com: -0.171D+00 0.386D+00 0.784D+00
 Coeff-En:   0.000D+00 0.000D+00 0.100D+01
 Coeff:     -0.166D+00 0.374D+00 0.791D+00
 Gap=     0.245 Goal=   None    Shift=    0.000
 RMSDP=2.59D-03 MaxDP=2.89D-01 DE=-1.48D-01 OVMax= 4.30D-02

 Cycle   4  Pass 1  IDiag  1:
 RMSU=  1.82D-03    CP:  7.00D-01  1.42D+00  8.92D-01
 E= -1173.01788803936     Delta-E=       -0.014309700406 Rises=F Damp=F
 DIIS: error= 1.56D-03 at cycle   4 NSaved=   4.
 NSaved= 4 IEnMin= 4 EnMin= -1173.01788803936     IErMin= 4 ErrMin= 1.56D-03
 ErrMax= 1.56D-03  0.00D+00 EMaxC= 1.00D-01 BMatC= 4.73D-03 BMatP= 2.15D-02
 IDIUse=3 WtCom= 9.84D-01 WtEn= 1.56D-02
 Coeff-Com: -0.793D-01 0.146D+00 0.438D+00 0.496D+00
 Coeff-En:   0.000D+00 0.000D+00 0.124D+00 0.876D+00
 Coeff:     -0.780D-01 0.143D+00 0.433D+00 0.501D+00
 Gap=     0.243 Goal=   None    Shift=    0.000
 RMSDP=1.07D-03 MaxDP=1.12D-01 DE=-1.43D-02 OVMax= 1.22D-02

 Cycle   5  Pass 1  IDiag  1:
 RMSU=  6.23D-04    CP:  6.96D-01  1.45D+00  9.21D-01  5.94D-01
 E= -1173.02202087065     Delta-E=       -0.004132831290 Rises=F Damp=F
 DIIS: error= 1.20D-04 at cycle   5 NSaved=   5.
 NSaved= 5 IEnMin= 5 EnMin= -1173.02202087065     IErMin= 5 ErrMin= 1.20D-04
 ErrMax= 1.20D-04  0.00D+00 EMaxC= 1.00D-01 BMatC= 8.63D-05 BMatP= 4.73D-03
 IDIUse=3 WtCom= 9.99D-01 WtEn= 1.20D-03
 Coeff-Com: -0.128D-01 0.195D-01 0.980D-01 0.147D+00 0.748D+00
 Coeff-En:   0.000D+00 0.000D+00 0.000D+00 0.000D+00 0.100D+01
 Coeff:     -0.128D-01 0.194D-01 0.979D-01 0.147D+00 0.748D+00
 Gap=     0.243 Goal=   None    Shift=    0.000
 RMSDP=2.43D-04 MaxDP=1.90D-02 DE=-4.13D-03 OVMax= 5.10D-03

 Cycle   6  Pass 1  IDiag  1:
 RMSU=  1.64D-04    CP:  6.94D-01  1.45D+00  9.31D-01  6.27D-01  1.11D+00
 E= -1173.02214440645     Delta-E=       -0.000123535800 Rises=F Damp=F
 DIIS: error= 6.43D-05 at cycle   6 NSaved=   6.
 NSaved= 6 IEnMin= 6 EnMin= -1173.02214440645     IErMin= 6 ErrMin= 6.43D-05
 ErrMax= 6.43D-05  0.00D+00 EMaxC= 1.00D-01 BMatC= 1.99D-05 BMatP= 8.63D-05
 IDIUse=1 WtCom= 1.00D+00 WtEn= 0.00D+00
 Coeff-Com:  0.154D-01-0.299D-01-0.672D-01-0.729D-01 0.264D+00 0.891D+00
 Coeff:      0.154D-01-0.299D-01-0.672D-01-0.729D-01 0.264D+00 0.891D+00
 Gap=     0.244 Goal=   None    Shift=    0.000
 RMSDP=1.73D-04 MaxDP=1.37D-02 DE=-1.24D-04 OVMax= 4.72D-03

 Cycle   7  Pass 1  IDiag  1:
 RMSU=  8.55D-05    CP:  6.93D-01  1.45D+00  9.39D-01  6.54D-01  1.27D+00
                    CP:  1.37D+00
 E= -1173.02219233646     Delta-E=       -0.000047930017 Rises=F Damp=F
 DIIS: error= 2.56D-05 at cycle   7 NSaved=   7.
 NSaved= 7 IEnMin= 7 EnMin= -1173.02219233646     IErMin= 7 ErrMin= 2.56D-05
 ErrMax= 2.56D-05  0.00D+00 EMaxC= 1.00D-01 BMatC= 2.54D-06 BMatP= 1.99D-05
 IDIUse=1 WtCom= 1.00D+00 WtEn= 0.00D+00
 Coeff-Com:  0.680D-02-0.127D-01-0.322D-01-0.405D-01 0.251D-01 0.314D+00
 Coeff-Com:  0.739D+00
 Coeff:      0.680D-02-0.127D-01-0.322D-01-0.405D-01 0.251D-01 0.314D+00
 Coeff:      0.739D+00
 Gap=     0.244 Goal=   None    Shift=    0.000
 RMSDP=5.73D-05 MaxDP=5.84D-03 DE=-4.79D-05 OVMax= 1.95D-03

 Cycle   8  Pass 1  IDiag  1:
 RMSU=  3.30D-05    CP:  6.93D-01  1.45D+00  9.40D-01  6.55D-01  1.32D+00
                    CP:  1.49D+00  1.15D+00
 E= -1173.02219917926     Delta-E=       -0.000006842793 Rises=F Damp=F
 DIIS: error= 1.49D-05 at cycle   8 NSaved=   8.
 NSaved= 8 IEnMin= 8 EnMin= -1173.02219917926     IErMin= 8 ErrMin= 1.49D-05
 ErrMax= 1.49D-05  0.00D+00 EMaxC= 1.00D-01 BMatC= 6.85D-07 BMatP= 2.54D-06
 IDIUse=1 WtCom= 1.00D+00 WtEn= 0.00D+00
 Coeff-Com: -0.127D-02 0.270D-02 0.557D-02 0.335D-02-0.548D-01-0.113D+00
 Coeff-Com:  0.288D+00 0.869D+00
 Coeff:     -0.127D-02 0.270D-02 0.557D-02 0.335D-02-0.548D-01-0.113D+00
 Coeff:      0.288D+00 0.869D+00
 Gap=     0.244 Goal=   None    Shift=    0.000
 RMSDP=3.39D-05 MaxDP=2.49D-03 DE=-6.84D-06 OVMax= 1.52D-03

 Cycle   9  Pass 1  IDiag  1:
 RMSU=  1.43D-05    CP:  6.93D-01  1.45D+00  9.39D-01  6.55D-01  1.34D+00
                    CP:  1.58D+00  1.36D+00  1.41D+00
 E= -1173.02220170736     Delta-E=       -0.000002528097 Rises=F Damp=F
 DIIS: error= 6.37D-06 at cycle   9 NSaved=   9.
 NSaved= 9 IEnMin= 9 EnMin= -1173.02220170736     IErMin= 9 ErrMin= 6.37D-06
 ErrMax= 6.37D-06  0.00D+00 EMaxC= 1.00D-01 BMatC= 1.39D-07 BMatP= 6.85D-07
 IDIUse=1 WtCom= 1.00D+00 WtEn= 0.00D+00
 Coeff-Com: -0.198D-02 0.382D-02 0.969D-02 0.106D-01-0.263D-01-0.114D+00
 Coeff-Com: -0.590D-01 0.283D+00 0.894D+00
 Coeff:     -0.198D-02 0.382D-02 0.969D-02 0.106D-01-0.263D-01-0.114D+00
 Coeff:     -0.590D-01 0.283D+00 0.894D+00
 Gap=     0.244 Goal=   None    Shift=    0.000
 RMSDP=2.04D-05 MaxDP=1.40D-03 DE=-2.53D-06 OVMax= 8.19D-04

 Cycle  10  Pass 1  IDiag  1:
 RMSU=  9.70D-06    CP:  6.93D-01  1.45D+00  9.40D-01  6.57D-01  1.34D+00
                    CP:  1.62D+00  1.49D+00  1.65D+00  1.50D+00
 E= -1173.02220230983     Delta-E=       -0.000000602475 Rises=F Damp=F
 DIIS: error= 2.25D-06 at cycle  10 NSaved=  10.
 NSaved=10 IEnMin=10 EnMin= -1173.02220230983     IErMin=10 ErrMin= 2.25D-06
 ErrMax= 2.25D-06  0.00D+00 EMaxC= 1.00D-01 BMatC= 2.61D-08 BMatP= 1.39D-07
 IDIUse=1 WtCom= 1.00D+00 WtEn= 0.00D+00
 Coeff-Com: -0.526D-04 0.565D-04 0.806D-03 0.133D-02 0.360D-02-0.352D-02
 Coeff-Com: -0.601D-01-0.886D-01 0.279D+00 0.868D+00
 Coeff:     -0.526D-04 0.565D-04 0.806D-03 0.133D-02 0.360D-02-0.352D-02
 Coeff:     -0.601D-01-0.886D-01 0.279D+00 0.868D+00
 Gap=     0.244 Goal=   None    Shift=    0.000
 RMSDP=7.24D-06 MaxDP=4.87D-04 DE=-6.02D-07 OVMax= 3.83D-04

 Cycle  11  Pass 1  IDiag  1:
 RMSU=  3.46D-06    CP:  6.93D-01  1.45D+00  9.40D-01  6.58D-01  1.34D+00
                    CP:  1.63D+00  1.51D+00  1.74D+00  1.76D+00  1.32D+00
 E= -1173.02220242336     Delta-E=       -0.000000113526 Rises=F Damp=F
 DIIS: error= 1.18D-06 at cycle  11 NSaved=  11.
 NSaved=11 IEnMin=11 EnMin= -1173.02220242336     IErMin=11 ErrMin= 1.18D-06
 ErrMax= 1.18D-06  0.00D+00 EMaxC= 1.00D-01 BMatC= 6.98D-09 BMatP= 2.61D-08
 IDIUse=1 WtCom= 1.00D+00 WtEn= 0.00D+00
 Coeff-Com:  0.391D-03-0.763D-03-0.164D-02-0.173D-02 0.555D-02 0.206D-01
 Coeff-Com: -0.240D-03-0.857D-01-0.148D+00 0.256D+00 0.955D+00
 Coeff:      0.391D-03-0.763D-03-0.164D-02-0.173D-02 0.555D-02 0.206D-01
 Coeff:     -0.240D-03-0.857D-01-0.148D+00 0.256D+00 0.955D+00
 Gap=     0.244 Goal=   None    Shift=    0.000
 RMSDP=5.17D-06 MaxDP=3.78D-04 DE=-1.14D-07 OVMax= 2.18D-04

 Cycle  12  Pass 1  IDiag  1:
 RMSU=  1.91D-06    CP:  6.93D-01  1.45D+00  9.40D-01  6.57D-01  1.35D+00
                    CP:  1.64D+00  1.51D+00  1.80D+00  1.96D+00  1.60D+00
                    CP:  1.49D+00
 E= -1173.02220245703     Delta-E=       -0.000000033671 Rises=F Damp=F
 DIIS: error= 4.99D-07 at cycle  12 NSaved=  12.
 NSaved=12 IEnMin=12 EnMin= -1173.02220245703     IErMin=12 ErrMin= 4.99D-07
 ErrMax= 4.99D-07  0.00D+00 EMaxC= 1.00D-01 BMatC= 8.17D-10 BMatP= 6.98D-09
 IDIUse=1 WtCom= 1.00D+00 WtEn= 0.00D+00
 Coeff-Com:  0.154D-03-0.293D-03-0.727D-03-0.866D-03 0.135D-02 0.760D-02
 Coeff-Com:  0.153D-01-0.103D-01-0.104D+00-0.702D-01 0.223D+00 0.939D+00
 Coeff:      0.154D-03-0.293D-03-0.727D-03-0.866D-03 0.135D-02 0.760D-02
 Coeff:      0.153D-01-0.103D-01-0.104D+00-0.702D-01 0.223D+00 0.939D+00
 Gap=     0.244 Goal=   None    Shift=    0.000
 RMSDP=2.22D-06 MaxDP=1.26D-04 DE=-3.37D-08 OVMax= 9.46D-05

 Cycle  13  Pass 1  IDiag  1:
 RMSU=  8.62D-07    CP:  6.93D-01  1.45D+00  9.40D-01  6.57D-01  1.34D+00
                    CP:  1.64D+00  1.51D+00  1.80D+00  2.03D+00  1.73D+00
                    CP:  1.78D+00  1.31D+00
 E= -1173.02220246243     Delta-E=       -0.000000005406 Rises=F Damp=F
 DIIS: error= 2.24D-07 at cycle  13 NSaved=  13.
 NSaved=13 IEnMin=13 EnMin= -1173.02220246243     IErMin=13 ErrMin= 2.24D-07
 ErrMax= 2.24D-07  0.00D+00 EMaxC= 1.00D-01 BMatC= 1.84D-10 BMatP= 8.17D-10
 IDIUse=1 WtCom= 1.00D+00 WtEn= 0.00D+00
 Coeff-Com: -0.298D-04 0.606D-04 0.109D-03 0.837D-04-0.526D-03-0.170D-02
 Coeff-Com:  0.483D-02 0.116D-01-0.585D-02-0.627D-01-0.133D+00 0.267D+00
 Coeff-Com:  0.920D+00
 Coeff:     -0.298D-04 0.606D-04 0.109D-03 0.837D-04-0.526D-03-0.170D-02
 Coeff:      0.483D-02 0.116D-01-0.585D-02-0.627D-01-0.133D+00 0.267D+00
 Coeff:      0.920D+00
 Gap=     0.244 Goal=   None    Shift=    0.000
 RMSDP=1.10D-06 MaxDP=7.50D-05 DE=-5.41D-09 OVMax= 4.10D-05

 Cycle  14  Pass 1  IDiag  1:
 RMSU=  3.43D-07    CP:  6.93D-01  1.45D+00  9.40D-01  6.57D-01  1.34D+00
                    CP:  1.64D+00  1.51D+00  1.80D+00  2.06D+00  1.78D+00
                    CP:  1.93D+00  1.57D+00  1.31D+00
 E= -1173.02220246387     Delta-E=       -0.000000001441 Rises=F Damp=F
 DIIS: error= 8.48D-08 at cycle  14 NSaved=  14.
 NSaved=14 IEnMin=14 EnMin= -1173.02220246387     IErMin=14 ErrMin= 8.48D-08
 ErrMax= 8.48D-08  0.00D+00 EMaxC= 1.00D-01 BMatC= 1.90D-11 BMatP= 1.84D-10
 IDIUse=1 WtCom= 1.00D+00 WtEn= 0.00D+00
 Coeff-Com: -0.296D-04 0.571D-04 0.135D-03 0.143D-03-0.348D-03-0.163D-02
 Coeff-Com: -0.133D-02 0.424D-02 0.154D-01-0.106D-02-0.605D-01-0.906D-01
 Coeff-Com:  0.155D+00 0.981D+00
 Coeff:     -0.296D-04 0.571D-04 0.135D-03 0.143D-03-0.348D-03-0.163D-02
 Coeff:     -0.133D-02 0.424D-02 0.154D-01-0.106D-02-0.605D-01-0.906D-01
 Coeff:      0.155D+00 0.981D+00
 Gap=     0.244 Goal=   None    Shift=    0.000
 RMSDP=4.12D-07 MaxDP=4.27D-05 DE=-1.44D-09 OVMax= 1.33D-05

 Cycle  15  Pass 1  IDiag  1:
 RMSU=  1.12D-07    CP:  6.93D-01  1.45D+00  9.40D-01  6.57D-01  1.34D+00
                    CP:  1.64D+00  1.51D+00  1.80D+00  2.06D+00  1.79D+00
                    CP:  1.98D+00  1.67D+00  1.51D+00  1.34D+00
 E= -1173.02220246354     Delta-E=        0.000000000334 Rises=F Damp=F
 DIIS: error= 2.72D-08 at cycle  15 NSaved=  15.
 NSaved=15 IEnMin=14 EnMin= -1173.02220246387     IErMin=15 ErrMin= 2.72D-08
 ErrMax= 2.72D-08  0.00D+00 EMaxC= 1.00D-01 BMatC= 3.87D-12 BMatP= 1.90D-11
 IDIUse=1 WtCom= 1.00D+00 WtEn= 0.00D+00
 Coeff-Com: -0.311D-05 0.542D-05 0.198D-04 0.236D-04-0.217D-04-0.194D-03
 Coeff-Com: -0.113D-02-0.565D-03 0.533D-02 0.954D-02 0.793D-02-0.660D-01
 Coeff-Com: -0.119D+00 0.275D+00 0.890D+00
 Coeff:     -0.311D-05 0.542D-05 0.198D-04 0.236D-04-0.217D-04-0.194D-03
 Coeff:     -0.113D-02-0.565D-03 0.533D-02 0.954D-02 0.793D-02-0.660D-01
 Coeff:     -0.119D+00 0.275D+00 0.890D+00
 Gap=     0.244 Goal=   None    Shift=    0.000
 RMSDP=1.37D-07 MaxDP=1.24D-05 DE= 3.34D-10 OVMax= 3.74D-06

 Cycle  16  Pass 1  IDiag  1:
 RMSU=  4.86D-08    CP:  6.93D-01  1.45D+00  9.40D-01  6.57D-01  1.34D+00
                    CP:  1.64D+00  1.51D+00  1.80D+00  2.06D+00  1.79D+00
                    CP:  1.99D+00  1.69D+00  1.60D+00  1.50D+00  1.21D+00
 E= -1173.02220246335     Delta-E=        0.000000000187 Rises=F Damp=F
 DIIS: error= 9.48D-09 at cycle  16 NSaved=  16.
 NSaved=16 IEnMin=14 EnMin= -1173.02220246387     IErMin=16 ErrMin= 9.48D-09
 ErrMax= 9.48D-09  0.00D+00 EMaxC= 1.00D-01 BMatC= 3.85D-13 BMatP= 3.87D-12
 IDIUse=1 WtCom= 1.00D+00 WtEn= 0.00D+00
 Coeff-Com:  0.348D-05-0.685D-05-0.145D-04-0.150D-04 0.429D-04 0.182D-03
 Coeff-Com: -0.278D-04-0.632D-03-0.109D-02 0.178D-02 0.999D-02 0.260D-03
 Coeff-Com: -0.473D-01-0.788D-01 0.174D+00 0.942D+00
 Coeff:      0.348D-05-0.685D-05-0.145D-04-0.150D-04 0.429D-04 0.182D-03
 Coeff:     -0.278D-04-0.632D-03-0.109D-02 0.178D-02 0.999D-02 0.260D-03
 Coeff:     -0.473D-01-0.788D-01 0.174D+00 0.942D+00
 Gap=     0.244 Goal=   None    Shift=    0.000
 RMSDP=4.20D-08 MaxDP=3.41D-06 DE= 1.87D-10 OVMax= 1.20D-06

 Cycle  17  Pass 1  IDiag  1:
 RMSU=  1.39D-08    CP:  6.93D-01  1.45D+00  9.40D-01  6.57D-01  1.34D+00
                    CP:  1.64D+00  1.51D+00  1.80D+00  2.06D+00  1.79D+00
                    CP:  1.99D+00  1.70D+00  1.61D+00  1.55D+00  1.38D+00
                    CP:  1.23D+00
 E= -1173.02220246358     Delta-E=       -0.000000000231 Rises=F Damp=F
 DIIS: error= 3.09D-09 at cycle  17 NSaved=  17.
 NSaved=17 IEnMin=14 EnMin= -1173.02220246387     IErMin=17 ErrMin= 3.09D-09
 ErrMax= 3.09D-09  0.00D+00 EMaxC= 1.00D-01 BMatC= 5.52D-14 BMatP= 3.85D-13
 IDIUse=1 WtCom= 1.00D+00 WtEn= 0.00D+00
 Coeff-Com:  0.126D-05-0.240D-05-0.606D-05-0.655D-05 0.150D-04 0.703D-04
 Coeff-Com:  0.117D-03-0.112D-03-0.947D-03-0.576D-03 0.182D-02 0.756D-02
 Coeff-Com: -0.150D-02-0.508D-01-0.444D-01 0.267D+00 0.822D+00
 Coeff:      0.126D-05-0.240D-05-0.606D-05-0.655D-05 0.150D-04 0.703D-04
 Coeff:      0.117D-03-0.112D-03-0.947D-03-0.576D-03 0.182D-02 0.756D-02
 Coeff:     -0.150D-02-0.508D-01-0.444D-01 0.267D+00 0.822D+00
 Gap=     0.244 Goal=   None    Shift=    0.000
 RMSDP=1.21D-08 MaxDP=1.08D-06 DE=-2.31D-10 OVMax= 2.87D-07

 Cycle  18  Pass 1  IDiag  1:
 RMSU=  5.01D-09    CP:  6.93D-01  1.45D+00  9.40D-01  6.57D-01  1.34D+00
                    CP:  1.64D+00  1.51D+00  1.80D+00  2.06D+00  1.79D+00
                    CP:  1.99D+00  1.70D+00  1.61D+00  1.56D+00  1.43D+00
                    CP:  1.33D+00  1.26D+00
 E= -1173.02220246390     Delta-E=       -0.000000000311 Rises=F Damp=F
 DIIS: error= 1.51D-09 at cycle  18 NSaved=  18.
 NSaved=18 IEnMin=18 EnMin= -1173.02220246390     IErMin=18 ErrMin= 1.51D-09
 ErrMax= 1.51D-09  0.00D+00 EMaxC= 1.00D-01 BMatC= 7.58D-15 BMatP= 5.52D-14
 IDIUse=1 WtCom= 1.00D+00 WtEn= 0.00D+00
 Coeff-Com: -0.143D-06 0.308D-06 0.327D-06 0.256D-06-0.116D-05-0.514D-05
 Coeff-Com:  0.385D-04 0.579D-04-0.143D-03-0.431D-03-0.946D-03 0.222D-02
 Coeff-Com:  0.645D-02-0.236D-02-0.394D-01-0.724D-01 0.229D+00 0.878D+00
 Coeff:     -0.143D-06 0.308D-06 0.327D-06 0.256D-06-0.116D-05-0.514D-05
 Coeff:      0.385D-04 0.579D-04-0.143D-03-0.431D-03-0.946D-03 0.222D-02
 Coeff:      0.645D-02-0.236D-02-0.394D-01-0.724D-01 0.229D+00 0.878D+00
 Gap=     0.244 Goal=   None    Shift=    0.000
 RMSDP=4.87D-09 MaxDP=5.10D-07 DE=-3.11D-10 OVMax= 9.35D-08

 Error on total polarization charges =  0.06470
 SCF Done:  E(RwB97XD) =  -1173.02220246     A.U. after   18 cycles
            NFock= 18  Conv=0.49D-08     -V/T= 2.0044
 KE= 1.167904927998D+03 PE=-7.596451792275D+03 EE= 2.824185327126D+03
 SMD-CDS (non-electrostatic) energy       (kcal/mol) =      -1.43
 (included in total energy above)
 Leave Link  502 at Fri Apr 11 12:51:27 2025, MaxMem= 16106127360 cpu:           49148.2 elap:            1286.1
 (Enter /cm/shared/apps/Gaussian/g16-C01/g16/l801.exe)
 DoSCS=F DFT=T ScalE2(SS,OS)=  1.000000  1.000000
 Range of M.O.s used for correlation:     1   803
 NBasis=   810 NAE=    95 NBE=    95 NFC=     0 NFV=     0
 NROrb=    803 NOA=    95 NOB=    95 NVA=   708 NVB=   708

 **** Warning!!: The largest alpha MO coefficient is  0.11293521D+03

 Leave Link  801 at Fri Apr 11 12:51:27 2025, MaxMem= 16106127360 cpu:               0.6 elap:               0.1
 (Enter /cm/shared/apps/Gaussian/g16-C01/g16/l1101.exe)
 Using compressed storage, NAtomX=    48.
 Will process     49 centers per pass.
 R6Disp: Adding Grimme-D2 dispersion energy 1st derivatives to the gradient.
 Leave Link 1101 at Fri Apr 11 12:51:30 2025, MaxMem= 16106127360 cpu:              60.9 elap:               2.8
 (Enter /cm/shared/apps/Gaussian/g16-C01/g16/l1102.exe)
 Symmetrizing basis deriv contribution to polar:
 IMax=3 JMax=2 DiffMx= 0.00D+00
 Leave Link 1102 at Fri Apr 11 12:51:30 2025, MaxMem= 16106127360 cpu:               0.9 elap:               0.2
 (Enter /cm/shared/apps/Gaussian/g16-C01/g16/l1110.exe)
 Forming Gx(P) for the SCF density, NAtomX=    48.
 Integral derivatives from FoFJK, PRISM(SPDF).
 Do as many integral derivatives as possible in FoFJK.
 G2DrvN: MDV=   16106122280.
 G2DrvN: will do    49 centers at a time, making    1 passes.
 Calling FoFCou, ICntrl=  3107 FMM=F I1Cent=   0 AccDes= 0.00D+00.
 FoFJK:  IHMeth= 1 ICntrl=    3107 DoSepK=T KAlg= 0 I1Cent=           0 FoldK=F
 IRaf=         1 NMat=       1 IRICut=       1 DoRegI=T DoRafI=F ISym2E= 0 IDoP0=0 IntGTp=1.
 FoFCou: FMM=F IPFlag=           0 FMFlag=      100000 FMFlg1=           0
         NFxFlg=           0 DoJE=F BraDBF=F KetDBF=F FulRan=T
         wScrn=  0.000000 ICntrl=      3507 IOpCl=  0 I1Cent=           0 NGrid=           0
         NMat0=    1 NMatS0=      1 NMatT0=    0 NMatD0=    1 NMtDS0=    0 NMtDT0=    0
 Symmetry not used in FoFCou.
 NEqPCM:  Using equilibrium solvation (IEInf=0, Eps=  24.8520, EpsInf=   1.8526)
 G2PCM: DoFxE=T DoFxN=T DoGrad=T DoDP/DQ/DG/TGxP=FFFF NFrqRd=   0 IEInf=0 SqF1=F DoCFld=F IF1Alg=4.
 GePol: Maximum number of non-zero 1st derivatives   =     252
 End of G2Drv F.D. properties file   721 does not exist.
 End of G2Drv F.D. properties file   722 does not exist.
 End of G2Drv F.D. properties file   788 does not exist.
 Leave Link 1110 at Fri Apr 11 13:15:41 2025, MaxMem= 16106127360 cpu:           57586.1 elap:            1450.8
 (Enter /cm/shared/apps/Gaussian/g16-C01/g16/l1002.exe)
 Minotr:  Closed shell wavefunction.
          IDoAtm=111111111111111111111111111111111111111111111111
 NEqPCM:  Using equilibrium solvation (IEInf=0, Eps=  24.8520, EpsInf=   1.8526)
          Direct CPHF calculation.
          Differentiating once with respect to nuclear coordinates.
          Requested convergence is 1.0D-08 RMS, and 1.0D-07 maximum.
          Secondary convergence is 1.0D-12 RMS, and 1.0D-12 maximum.
          NewPWx=T KeepS1=F KeepF1=F KeepIn=T MapXYZ=F SortEE=F KeepMc=T.
        15075 words used for storage of precomputed grid.
 Two-electron integrals replicated using symmetry.
          MDV=   16106127360 using IRadAn=       1.
          Solving linear equations simultaneously, MaxMat=     360.
 FoF2E skips out because all densities are zero.
 CalDSu exits because no D1Ps are significant.
 FoFJK:  IHMeth= 1 ICntrl=       0 DoSepK=T KAlg= 0 I1Cent=           0 FoldK=F
 IRaf=         1 NMat=     144 IRICut=       1 DoRegI=T DoRafI=F ISym2E= 2 IDoP0=3 IntGTp=3.
          There are   147 degrees of freedom in the 1st order CPHF.  IDoFFX=6 NUNeed=     0.
    141 vectors produced by pass  0 Test12= 6.73D-14 1.00D-09 XBig12= 3.55D-01 8.34D-02.
 AX will form   141 AO Fock derivatives at one time.
    141 vectors produced by pass  1 Test12= 6.73D-14 1.00D-09 XBig12= 2.17D-02 3.59D-02.
    141 vectors produced by pass  2 Test12= 6.73D-14 1.00D-09 XBig12= 1.58D-03 6.84D-03.
    141 vectors produced by pass  3 Test12= 6.73D-14 1.00D-09 XBig12= 2.56D-05 5.85D-04.
    141 vectors produced by pass  4 Test12= 6.73D-14 1.00D-09 XBig12= 3.06D-07 4.42D-05.
    141 vectors produced by pass  5 Test12= 6.73D-14 1.00D-09 XBig12= 2.92D-09 3.92D-06.
    141 vectors produced by pass  6 Test12= 6.73D-14 1.00D-09 XBig12= 2.35D-11 2.30D-07.
     93 vectors produced by pass  7 Test12= 6.73D-14 1.00D-09 XBig12= 1.60D-13 2.53D-08.
      1 vectors produced by pass  8 Test12= 6.73D-14 1.00D-09 XBig12= 9.35D-16 1.95D-09.
 InvSVY:  IOpt=1 It=  1 EMax= 1.05D-15
 Solved reduced A of dimension  1081 with   147 vectors.
 End of Minotr F.D. properties file   721 does not exist.
 End of Minotr F.D. properties file   722 does not exist.
 End of Minotr F.D. properties file   788 does not exist.
 Leave Link 1002 at Fri Apr 11 16:16:40 2025, MaxMem= 16106127360 cpu:          428119.5 elap:           10858.8
 (Enter /cm/shared/apps/Gaussian/g16-C01/g16/l601.exe)
 Copying SCF densities to generalized density rwf, IOpCl= 0 IROHF=0.

 **********************************************************************

            Population analysis using the SCF Density.

 **********************************************************************

 Orbital symmetries:
       Occupied  (A) (A) (A) (A) (A) (A) (A) (A) (A) (A) (A) (A)
                 (A) (A) (A) (A) (A) (A) (A) (A) (A) (A) (A) (A)
                 (A) (A) (A) (A) (A) (A) (A) (A) (A) (A) (A) (A)
                 (A) (A) (A) (A) (A) (A) (A) (A) (A) (A) (A) (A)
                 (A) (A) (A) (A) (A) (A) (A) (A) (A) (A) (A) (A)
                 (A) (A) (A) (A) (A) (A) (A) (A) (A) (A) (A) (A)
                 (A) (A) (A) (A) (A) (A) (A) (A) (A) (A) (A) (A)
                 (A) (A) (A) (A) (A) (A) (A) (A) (A) (A) (A)
       Virtual   (A) (A) (A) (A) (A) (A) (A) (A) (A) (A) (A) (A)
                 (A) (A) (A) (A) (A) (A) (A) (A) (A) (A) (A) (A)
                 (A) (A) (A) (A) (A) (A) (A) (A) (A) (A) (A) (A)
                 (A) (A) (A) (A) (A) (A) (A) (A) (A) (A) (A) (A)
                 (A) (A) (A) (A) (A) (A) (A) (A) (A) (A) (A) (A)
                 (A) (A) (A) (A) (A) (A) (A) (A) (A) (A) (A) (A)
                 (A) (A) (A) (A) (A) (A) (A) (A) (A) (A) (A) (A)
                 (A) (A) (A) (A) (A) (A) (A) (A) (A) (A) (A) (A)
                 (A) (A) (A) (A) (A) (A) (A) (A) (A) (A) (A) (A)
                 (A) (A) (A) (A) (A) (A) (A) (A) (A) (A) (A) (A)
                 (A) (A) (A) (A) (A) (A) (A) (A) (A) (A) (A) (A)
                 (A) (A) (A) (A) (A) (A) (A) (A) (A) (A) (A) (A)
                 (A) (A) (A) (A) (A) (A) (A) (A) (A) (A) (A) (A)
                 (A) (A) (A) (A) (A) (A) (A) (A) (A) (A) (A) (A)
                 (A) (A) (A) (A) (A) (A) (A) (A) (A) (A) (A) (A)
                 (A) (A) (A) (A) (A) (A) (A) (A) (A) (A) (A) (A)
                 (A) (A) (A) (A) (A) (A) (A) (A) (A) (A) (A) (A)
                 (A) (A) (A) (A) (A) (A) (A) (A) (A) (A) (A) (A)
                 (A) (A) (A) (A) (A) (A) (A) (A) (A) (A) (A) (A)
                 (A) (A) (A) (A) (A) (A) (A) (A) (A) (A) (A) (A)
                 (A) (A) (A) (A) (A) (A) (A) (A) (A) (A) (A) (A)
                 (A) (A) (A) (A) (A) (A) (A) (A) (A) (A) (A) (A)
                 (A) (A) (A) (A) (A) (A) (A) (A) (A) (A) (A) (A)
                 (A) (A) (A) (A) (A) (A) (A) (A) (A) (A) (A) (A)
                 (A) (A) (A) (A) (A) (A) (A) (A) (A) (A) (A) (A)
                 (A) (A) (A) (A) (A) (A) (A) (A) (A) (A) (A) (A)
                 (A) (A) (A) (A) (A) (A) (A) (A) (A) (A) (A) (A)
                 (A) (A) (A) (A) (A) (A) (A) (A) (A) (A) (A) (A)
                 (A) (A) (A) (A) (A) (A) (A) (A) (A) (A) (A) (A)
                 (A) (A) (A) (A) (A) (A) (A) (A) (A) (A) (A) (A)
                 (A) (A) (A) (A) (A) (A) (A) (A) (A) (A) (A) (A)
                 (A) (A) (A) (A) (A) (A) (A) (A) (A) (A) (A) (A)
                 (A) (A) (A) (A) (A) (A) (A) (A) (A) (A) (A) (A)
                 (A) (A) (A) (A) (A) (A) (A) (A) (A) (A) (A) (A)
                 (A) (A) (A) (A) (A) (A) (A) (A) (A) (A) (A) (A)
                 (A) (A) (A) (A) (A) (A) (A) (A) (A) (A) (A) (A)
                 (A) (A) (A) (A) (A) (A) (A) (A) (A) (A) (A) (A)
                 (A) (A) (A) (A) (A) (A) (A) (A) (A) (A) (A) (A)
                 (A) (A) (A) (A) (A) (A) (A) (A) (A) (A) (A) (A)
                 (A) (A) (A) (A) (A) (A) (A) (A) (A) (A) (A) (A)
                 (A) (A) (A) (A) (A) (A) (A) (A) (A) (A) (A) (A)
                 (A) (A) (A) (A) (A) (A) (A) (A) (A) (A) (A) (A)
                 (A) (A) (A) (A) (A) (A) (A) (A) (A) (A) (A) (A)
                 (A) (A) (A) (A) (A) (A) (A) (A) (A) (A) (A) (A)
                 (A) (A) (A) (A) (A) (A) (A) (A) (A) (A) (A) (A)
                 (A) (A) (A) (A) (A) (A) (A) (A) (A) (A) (A) (A)
                 (A) (A) (A) (A) (A) (A) (A) (A) (A) (A) (A) (A)
                 (A) (A) (A) (A) (A) (A) (A) (A) (A) (A) (A) (A)
                 (A) (A) (A) (A) (A) (A) (A) (A) (A) (A) (A) (A)
                 (A) (A) (A) (A) (A) (A) (A) (A) (A) (A) (A) (A)
                 (A) (A) (A) (A) (A) (A) (A) (A) (A) (A) (A) (A)
                 (A) (A) (A) (A) (A) (A) (A) (A) (A) (A) (A) (A)
                 (A) (A) (A) (A) (A) (A) (A) (A) (A) (A) (A) (A)
                 (A) (A) (A) (A) (A) (A) (A) (A) (A) (A) (A) (A)
                 (A) (A) (A) (A) (A) (A) (A) (A) (A) (A) (A) (A)
                 (A) (A) (A) (A) (A) (A) (A) (A) (A) (A) (A) (A)
                 (A) (A) (A) (A) (A) (A) (A) (A) (A) (A) (A) (A)
                 (A) (A) (A) (A) (A) (A) (A) (A) (A) (A) (A) (A)
                 (A) (A) (A) (A) (A) (A) (A) (A) (A) (A) (A) (A)
 The electronic state is 1-A.
 Alpha  occ. eigenvalues --  -24.82013 -19.26077 -14.47080 -14.43851 -10.40237
 Alpha  occ. eigenvalues --  -10.39323 -10.35799 -10.33773 -10.32194 -10.30390
 Alpha  occ. eigenvalues --  -10.29773 -10.29614 -10.29496 -10.29192 -10.29163
 Alpha  occ. eigenvalues --  -10.28998 -10.28980 -10.28825 -10.28602 -10.28410
 Alpha  occ. eigenvalues --  -10.27998 -10.27794 -10.27690 -10.27586 -10.27517
 Alpha  occ. eigenvalues --  -10.27344 -10.27072  -1.33459  -1.17465  -1.07860
 Alpha  occ. eigenvalues --   -1.02622  -0.97465  -0.96171  -0.95037  -0.90531
 Alpha  occ. eigenvalues --   -0.88222  -0.86942  -0.85666  -0.85183  -0.84162
 Alpha  occ. eigenvalues --   -0.83611  -0.80953  -0.76622  -0.74520  -0.72127
 Alpha  occ. eigenvalues --   -0.70982  -0.70382  -0.69791  -0.67304  -0.67214
 Alpha  occ. eigenvalues --   -0.65930  -0.64050  -0.63252  -0.61211  -0.60757
 Alpha  occ. eigenvalues --   -0.60209  -0.58882  -0.57873  -0.56048  -0.55435
 Alpha  occ. eigenvalues --   -0.54638  -0.54487  -0.54007  -0.52829  -0.52638
 Alpha  occ. eigenvalues --   -0.52124  -0.51841  -0.51429  -0.50982  -0.50516
 Alpha  occ. eigenvalues --   -0.49886  -0.49580  -0.49386  -0.48510  -0.47701
 Alpha  occ. eigenvalues --   -0.47314  -0.46059  -0.45330  -0.44516  -0.43973
 Alpha  occ. eigenvalues --   -0.43498  -0.42758  -0.42678  -0.42405  -0.40861
 Alpha  occ. eigenvalues --   -0.40804  -0.40374  -0.36082  -0.35705  -0.34862
 Alpha  occ. eigenvalues --   -0.32702  -0.32361  -0.31545  -0.28296  -0.25626
 Alpha virt. eigenvalues --   -0.01216   0.00950   0.03338   0.03632   0.03908
 Alpha virt. eigenvalues --    0.04060   0.04313   0.04510   0.04725   0.05043
 Alpha virt. eigenvalues --    0.05271   0.05426   0.05555   0.05717   0.06225
 Alpha virt. eigenvalues --    0.06455   0.06561   0.06743   0.06907   0.07066
 Alpha virt. eigenvalues --    0.07403   0.07737   0.08137   0.08419   0.08840
 Alpha virt. eigenvalues --    0.08958   0.09467   0.09666   0.09891   0.10298
 Alpha virt. eigenvalues --    0.10338   0.10618   0.10740   0.10870   0.11283
 Alpha virt. eigenvalues --    0.11338   0.11537   0.11923   0.12138   0.12393
 Alpha virt. eigenvalues --    0.12455   0.12694   0.12812   0.12903   0.12962
 Alpha virt. eigenvalues --    0.13125   0.13417   0.13523   0.13742   0.14021
 Alpha virt. eigenvalues --    0.14281   0.14478   0.14632   0.14853   0.15019
 Alpha virt. eigenvalues --    0.15240   0.15330   0.15729   0.15834   0.15978
 Alpha virt. eigenvalues --    0.16230   0.16388   0.16573   0.16924   0.17182
 Alpha virt. eigenvalues --    0.17244   0.17458   0.17688   0.17865   0.17897
 Alpha virt. eigenvalues --    0.18037   0.18272   0.18645   0.18798   0.19223
 Alpha virt. eigenvalues --    0.19488   0.19805   0.20120   0.20176   0.20295
 Alpha virt. eigenvalues --    0.20397   0.20567   0.20889   0.21155   0.21306
 Alpha virt. eigenvalues --    0.21683   0.21790   0.22023   0.22476   0.22700
 Alpha virt. eigenvalues --    0.22862   0.23258   0.23456   0.23570   0.23867
 Alpha virt. eigenvalues --    0.24019   0.24229   0.24361   0.24568   0.24631
 Alpha virt. eigenvalues --    0.24767   0.24893   0.25144   0.25560   0.25667
 Alpha virt. eigenvalues --    0.25728   0.25842   0.26176   0.26258   0.26618
 Alpha virt. eigenvalues --    0.26661   0.26790   0.26909   0.27117   0.27286
 Alpha virt. eigenvalues --    0.27371   0.27549   0.27561   0.27861   0.28001
 Alpha virt. eigenvalues --    0.28360   0.28439   0.28720   0.28838   0.28938
 Alpha virt. eigenvalues --    0.29182   0.29461   0.29649   0.29745   0.30145
 Alpha virt. eigenvalues --    0.30177   0.30357   0.30522   0.30728   0.30747
 Alpha virt. eigenvalues --    0.30892   0.31140   0.31576   0.31925   0.32031
 Alpha virt. eigenvalues --    0.32346   0.32387   0.32476   0.32723   0.32894
 Alpha virt. eigenvalues --    0.33085   0.33244   0.33483   0.33637   0.34052
 Alpha virt. eigenvalues --    0.34077   0.34347   0.34443   0.34531   0.35125
 Alpha virt. eigenvalues --    0.35426   0.35622   0.35910   0.35981   0.36263
 Alpha virt. eigenvalues --    0.36365   0.36451   0.36594   0.36872   0.36991
 Alpha virt. eigenvalues --    0.37219   0.37582   0.37722   0.37944   0.38173
 Alpha virt. eigenvalues --    0.38274   0.38456   0.38666   0.38763   0.38915
 Alpha virt. eigenvalues --    0.39258   0.39526   0.39727   0.39982   0.40141
 Alpha virt. eigenvalues --    0.40458   0.40599   0.40751   0.40903   0.41156
 Alpha virt. eigenvalues --    0.41500   0.41828   0.41986   0.42188   0.42325
 Alpha virt. eigenvalues --    0.42402   0.42668   0.43044   0.43355   0.43587
 Alpha virt. eigenvalues --    0.43900   0.44130   0.44185   0.44497   0.44880
 Alpha virt. eigenvalues --    0.44991   0.45153   0.45295   0.45621   0.45784
 Alpha virt. eigenvalues --    0.46038   0.46229   0.46682   0.46710   0.46959
 Alpha virt. eigenvalues --    0.47146   0.47341   0.47592   0.47676   0.47868
 Alpha virt. eigenvalues --    0.48178   0.48339   0.48668   0.48881   0.48980
 Alpha virt. eigenvalues --    0.49102   0.49303   0.49363   0.49456   0.49856
 Alpha virt. eigenvalues --    0.50215   0.50275   0.50302   0.50390   0.50512
 Alpha virt. eigenvalues --    0.50846   0.51010   0.51220   0.51584   0.51755
 Alpha virt. eigenvalues --    0.52115   0.52224   0.52435   0.52692   0.52881
 Alpha virt. eigenvalues --    0.53195   0.53446   0.53659   0.53954   0.54021
 Alpha virt. eigenvalues --    0.54362   0.54793   0.54980   0.55166   0.55239
 Alpha virt. eigenvalues --    0.55425   0.55520   0.55743   0.55878   0.56048
 Alpha virt. eigenvalues --    0.56425   0.56514   0.56882   0.57006   0.57249
 Alpha virt. eigenvalues --    0.57451   0.57603   0.58038   0.58323   0.58571
 Alpha virt. eigenvalues --    0.58716   0.59001   0.59259   0.59469   0.59781
 Alpha virt. eigenvalues --    0.60144   0.60332   0.60556   0.60738   0.61373
 Alpha virt. eigenvalues --    0.61597   0.61871   0.62266   0.62611   0.62712
 Alpha virt. eigenvalues --    0.62933   0.63249   0.63385   0.63770   0.64108
 Alpha virt. eigenvalues --    0.64343   0.64639   0.64955   0.65328   0.65425
 Alpha virt. eigenvalues --    0.65834   0.65993   0.66391   0.66692   0.67101
 Alpha virt. eigenvalues --    0.67517   0.67730   0.67897   0.68165   0.68581
 Alpha virt. eigenvalues --    0.68655   0.69497   0.69678   0.70051   0.70301
 Alpha virt. eigenvalues --    0.70664   0.70703   0.71162   0.71348   0.71512
 Alpha virt. eigenvalues --    0.72035   0.72333   0.72723   0.72931   0.73110
 Alpha virt. eigenvalues --    0.73540   0.74244   0.74370   0.74767   0.74859
 Alpha virt. eigenvalues --    0.75335   0.75468   0.75993   0.76393   0.76544
 Alpha virt. eigenvalues --    0.76765   0.77085   0.77242   0.77596   0.78121
 Alpha virt. eigenvalues --    0.78439   0.78737   0.79253   0.79446   0.80147
 Alpha virt. eigenvalues --    0.80278   0.80675   0.80969   0.81372   0.81637
 Alpha virt. eigenvalues --    0.82203   0.82885   0.83225   0.83358   0.83666
 Alpha virt. eigenvalues --    0.83860   0.84077   0.84534   0.84772   0.84993
 Alpha virt. eigenvalues --    0.85790   0.86073   0.86823   0.87292   0.87770
 Alpha virt. eigenvalues --    0.87880   0.88275   0.88488   0.89330   0.89577
 Alpha virt. eigenvalues --    0.89866   0.90235   0.90553   0.90900   0.92315
 Alpha virt. eigenvalues --    0.92692   0.93455   0.93869   0.94997   0.95638
 Alpha virt. eigenvalues --    0.96297   0.96540   0.97713   0.98046   0.98585
 Alpha virt. eigenvalues --    0.99160   0.99267   0.99810   1.00238   1.00819
 Alpha virt. eigenvalues --    1.01537   1.01988   1.02120   1.02450   1.02779
 Alpha virt. eigenvalues --    1.03494   1.03901   1.04034   1.04650   1.05106
 Alpha virt. eigenvalues --    1.06014   1.06309   1.06436   1.06970   1.07581
 Alpha virt. eigenvalues --    1.07766   1.07985   1.08908   1.09534   1.09860
 Alpha virt. eigenvalues --    1.10210   1.10453   1.10631   1.12062   1.12470
 Alpha virt. eigenvalues --    1.12570   1.12963   1.13688   1.13837   1.14515
 Alpha virt. eigenvalues --    1.14864   1.15256   1.15846   1.15969   1.16536
 Alpha virt. eigenvalues --    1.16866   1.17630   1.18099   1.18273   1.19075
 Alpha virt. eigenvalues --    1.19812   1.20365   1.20661   1.21425   1.22224
 Alpha virt. eigenvalues --    1.23308   1.23385   1.24065   1.24936   1.25222
 Alpha virt. eigenvalues --    1.25899   1.26554   1.26935   1.27628   1.28259
 Alpha virt. eigenvalues --    1.29119   1.29981   1.30475   1.31082   1.31663
 Alpha virt. eigenvalues --    1.32407   1.32650   1.33060   1.35009   1.35394
 Alpha virt. eigenvalues --    1.36056   1.36946   1.37524   1.37745   1.38271
 Alpha virt. eigenvalues --    1.39179   1.39979   1.41178   1.42130   1.42748
 Alpha virt. eigenvalues --    1.43809   1.45001   1.45275   1.47791   1.47842
 Alpha virt. eigenvalues --    1.48952   1.51512   1.52942   1.53479   1.55101
 Alpha virt. eigenvalues --    1.55906   1.56201   1.56735   1.58547   1.60784
 Alpha virt. eigenvalues --    1.61258   1.62628   1.63926   1.64711   1.66105
 Alpha virt. eigenvalues --    1.66452   1.66698   1.67834   1.68261   1.68556
 Alpha virt. eigenvalues --    1.69575   1.69840   1.70660   1.71160   1.71668
 Alpha virt. eigenvalues --    1.72336   1.73022   1.73796   1.74312   1.74956
 Alpha virt. eigenvalues --    1.76029   1.77305   1.77624   1.78064   1.78584
 Alpha virt. eigenvalues --    1.79868   1.80348   1.80931   1.81191   1.82061
 Alpha virt. eigenvalues --    1.82423   1.82727   1.83683   1.84241   1.84396
 Alpha virt. eigenvalues --    1.86569   1.87722   1.88112   1.89524   1.89822
 Alpha virt. eigenvalues --    1.90168   1.91403   1.91908   1.93466   1.94530
 Alpha virt. eigenvalues --    1.95328   1.95969   1.96957   1.97805   1.98976
 Alpha virt. eigenvalues --    1.99438   2.00800   2.01005   2.01715   2.02180
 Alpha virt. eigenvalues --    2.02343   2.03045   2.03688   2.04378   2.05031
 Alpha virt. eigenvalues --    2.05249   2.05675   2.06507   2.06538   2.06887
 Alpha virt. eigenvalues --    2.07681   2.08342   2.09015   2.09161   2.09318
 Alpha virt. eigenvalues --    2.10051   2.11659   2.12012   2.12113   2.13375
 Alpha virt. eigenvalues --    2.14312   2.14577   2.14770   2.15544   2.16027
 Alpha virt. eigenvalues --    2.16700   2.17394   2.18431   2.18911   2.20438
 Alpha virt. eigenvalues --    2.20718   2.21948   2.22398   2.23173   2.24302
 Alpha virt. eigenvalues --    2.24709   2.25408   2.27055   2.27763   2.27802
 Alpha virt. eigenvalues --    2.28316   2.29097   2.29646   2.30125   2.31774
 Alpha virt. eigenvalues --    2.32640   2.33117   2.33781   2.35159   2.36099
 Alpha virt. eigenvalues --    2.37444   2.37678   2.38126   2.39265   2.40685
 Alpha virt. eigenvalues --    2.40967   2.41228   2.41798   2.42558   2.43545
 Alpha virt. eigenvalues --    2.44085   2.44826   2.45188   2.46420   2.46989
 Alpha virt. eigenvalues --    2.47466   2.48028   2.48631   2.48691   2.49194
 Alpha virt. eigenvalues --    2.49849   2.51178   2.51409   2.51872   2.52333
 Alpha virt. eigenvalues --    2.53427   2.53912   2.55006   2.55619   2.56155
 Alpha virt. eigenvalues --    2.57033   2.58104   2.59536   2.60984   2.61635
 Alpha virt. eigenvalues --    2.62612   2.63280   2.64218   2.64983   2.65416
 Alpha virt. eigenvalues --    2.65581   2.66773   2.66935   2.68207   2.68663
 Alpha virt. eigenvalues --    2.69736   2.70505   2.70839   2.72304   2.73198
 Alpha virt. eigenvalues --    2.74313   2.75074   2.75636   2.76357   2.77135
 Alpha virt. eigenvalues --    2.78004   2.78630   2.78669   2.79659   2.79842
 Alpha virt. eigenvalues --    2.80616   2.81236   2.82459   2.82956   2.83629
 Alpha virt. eigenvalues --    2.83971   2.84381   2.85588   2.86368   2.87015
 Alpha virt. eigenvalues --    2.88015   2.89037   2.89791   2.91521   2.93591
 Alpha virt. eigenvalues --    2.95049   2.95780   2.96430   3.00103   3.00877
 Alpha virt. eigenvalues --    3.01376   3.01839   3.03719   3.05548   3.06183
 Alpha virt. eigenvalues --    3.06977   3.10252   3.11489   3.13160   3.13984
 Alpha virt. eigenvalues --    3.15340   3.16358   3.18116   3.20361   3.20764
 Alpha virt. eigenvalues --    3.21596   3.23043   3.24372   3.25073   3.26253
 Alpha virt. eigenvalues --    3.27207   3.27787   3.28248   3.29008   3.29782
 Alpha virt. eigenvalues --    3.29969   3.33522   3.33985   3.37868   3.38430
 Alpha virt. eigenvalues --    3.41228   3.42208   3.42789   3.44364   3.45555
 Alpha virt. eigenvalues --    3.46798   3.47483   3.48142   3.50682   3.52058
 Alpha virt. eigenvalues --    3.53568   3.54376   3.57824   3.61124   3.61905
 Alpha virt. eigenvalues --    3.62927   3.63814   3.67315   3.78597   3.81577
 Alpha virt. eigenvalues --    3.94293   3.96661   4.01027
          Condensed to atoms (all electrons):
               1          2          3          4          5          6
     1  C   27.045011  -3.603628  -1.354902  -0.596873   0.536805  -5.130406
     2  O   -3.603628  12.048531   0.013450  -0.238582   0.151090   0.584639
     3  C   -1.354902   0.013450  19.757647   0.873529  -1.933687  -8.872160
     4  H   -0.596873  -0.238582   0.873529   1.886182  -1.180095  -0.288390
     5  F    0.536805   0.151090  -1.933687  -1.180095  12.476663   0.298823
     6  C   -5.130406   0.584639  -8.872160  -0.288390   0.298823  40.483477
     7  C    0.063423   0.162493  -1.619397   0.021996  -0.157688  -0.448374
     8  N    1.248084  -0.028901   1.763664  -0.113167   0.060195 -10.884277
     9  H   -0.078367   0.038565  -0.198500   0.026592   0.025479  -1.072502
    10  C    1.239355  -0.093493  -1.203494  -0.094545   0.337183  -1.535475
    11  C    0.034985   0.003460  -0.047044  -0.002863   0.016199   0.219253
    12  C    0.136361  -0.016767  -0.629689   0.055721  -0.055413   0.974974
    13  C    0.993612  -0.213921   0.341385  -0.369732   0.159605  -1.610959
    14  C   -0.403122   0.058029   0.178775   0.033689  -0.047995  -0.177541
    15  C   -0.009427   0.005139   0.068350  -0.004091  -0.009949  -0.557984
    16  H    0.221120  -0.150626  -0.398173  -0.017986   0.015921  -0.328819
    17  H    0.004048  -0.011026   0.030185  -0.009082  -0.006087  -0.024528
    18  H   -0.002112   0.000650   0.008606  -0.002833  -0.001080  -0.035610
    19  H    0.003623  -0.000975  -0.006791  -0.001161   0.001418   0.007225
    20  N   -0.035667   0.005291  -0.164387  -0.013529   0.014332  -0.006833
    21  H    0.003806   0.002286  -0.062708  -0.017094   0.011750   0.133920
    22  H    0.000576  -0.000622   0.033171   0.005009  -0.000283  -0.053934
    23  H   -0.076841  -0.037999   0.238549   0.020563  -0.000099   0.830075
    24  C   -2.512079   0.286184  -0.583707   0.297163  -0.205766  -4.151289
    25  C   -0.514851  -0.015708   0.394716   0.001577   0.007365  -1.117990
    26  C   -1.091881   0.001205   0.821794  -0.096865   0.174177  -0.734265
    27  C   -0.564138   0.019688  -0.489552  -0.056182   0.037044  -1.823290
    28  C    0.176938   0.018693   0.027811   0.011088  -0.008211   0.449895
    29  C    0.794081   0.015030  -0.944263  -0.032161  -0.003181   0.742397
    30  H   -0.339275  -0.005353   0.094487   0.075519  -0.076369  -0.012653
    31  H    0.028898  -0.008597  -0.056491  -0.007357   0.001493  -0.158288
    32  H    0.009865   0.001140   0.018624   0.001983   0.000194  -0.019681
    33  H    0.029849   0.004214  -0.035409  -0.008821   0.022031  -0.073862
    34  C    0.067543  -0.002848  -0.068207  -0.004150  -0.006394  -0.034969
    35  C   -8.967490  -0.432094  -0.206160   0.230552  -0.402088   1.064817
    36  C   -0.768506  -0.006166  -0.012712   0.004565  -0.008191  -0.195140
    37  C    0.455212   0.446417  -0.308537  -0.025251   0.082385  -1.639595
    38  C   -1.808618   0.129270  -0.867578  -0.040698  -0.162801  -0.457608
    39  C    0.159203   0.208387  -0.014359  -0.000375   0.024596   0.514691
    40  C    0.123112   0.061226   0.073733   0.000108   0.030305   0.149501
    41  H   -0.338159   0.008990   0.014943   0.016010  -0.017613  -0.262234
    42  H   -0.255460  -0.013352   0.044200   0.009513  -0.065904  -0.479255
    43  H    0.077178   0.012432  -0.015970  -0.006221   0.002558   0.066576
    44  H   -0.056411   0.000198   0.004187  -0.000127   0.001228   0.066714
    45  H   -0.083467  -0.000791   0.024887   0.000425  -0.000300  -0.056055
    46  H    0.013420  -0.000291  -0.006471  -0.000152   0.000051   0.007741
    47  H    0.011721  -0.000954  -0.007832  -0.000360  -0.001811   0.008633
    48  H   -0.003895   0.000066  -0.002173  -0.000339   0.000063  -0.007476
               7          8          9         10         11         12
     1  C    0.063423   1.248084  -0.078367   1.239355   0.034985   0.136361
     2  O    0.162493  -0.028901   0.038565  -0.093493   0.003460  -0.016767
     3  C   -1.619397   1.763664  -0.198500  -1.203494  -0.047044  -0.629689
     4  H    0.021996  -0.113167   0.026592  -0.094545  -0.002863   0.055721
     5  F   -0.157688   0.060195   0.025479   0.337183   0.016199  -0.055413
     6  C   -0.448374 -10.884277  -1.072502  -1.535475   0.219253   0.974974
     7  C   24.570253  -2.001133  -0.645052  -2.236800  -0.193821  -0.008648
     8  N   -2.001133  21.177858   0.416965  -2.347985  -0.509571   0.014640
     9  H   -0.645052   0.416965   1.580642   0.370588  -0.000657   0.114291
    10  C   -2.236800  -2.347985   0.370588  16.914198  -0.061137  -2.519464
    11  C   -0.193821  -0.509571  -0.000657  -0.061137   6.990495   0.397672
    12  C   -0.008648   0.014640   0.114291  -2.519464   0.397672  11.628535
    13  C   -0.893785  -0.667206  -0.225119  -0.406225   0.366989  -1.685315
    14  C    0.064475   0.533560   0.001086  -0.742292  -0.453087   0.057509
    15  C    0.240857   0.709194  -0.067320  -0.715461  -0.408729  -1.198368
    16  H   -0.161299  -0.306881  -0.096354   0.241776   0.018055  -0.148036
    17  H   -0.000769   0.066131   0.000998  -0.269521  -0.202157   0.035211
    18  H    0.013269   0.073708  -0.006195  -0.216936  -0.151345  -0.074075
    19  H   -0.019307  -0.062362   0.000682   0.117236   0.335793   0.063662
    20  N    0.063245  -0.432155  -0.019603   0.304555   0.064089  -1.394456
    21  H    0.109181   0.058083  -0.062359  -0.120746   0.066793   0.175094
    22  H   -0.015462  -0.049121   0.019716   0.027460  -0.057336  -0.057280
    23  H    0.702426  -0.924961  -0.356724  -0.125035   0.001950  -0.047338
    24  C   -5.035722   0.798777   0.587607  -0.911396  -0.047305  -0.132660
    25  C   -1.785674   0.355341  -0.034270   0.060864   0.001573  -0.024649
    26  C   -3.051559   0.085975   0.060840  -0.171799   0.015998   0.021294
    27  C   -2.395422   0.608450   0.185170   0.048249  -0.010588  -0.016918
    28  C    0.280539  -0.201930   0.014617  -0.133163  -0.002329   0.016417
    29  C    1.750923  -0.083745   0.033870  -0.064286   0.002315   0.081374
    30  H   -0.571253  -0.120611   0.013572  -0.117513  -0.010931  -0.025298
    31  H   -0.563166   0.092262   0.043943   0.074558   0.002917  -0.000604
    32  H    0.136554  -0.008823  -0.001474  -0.004762  -0.000018   0.000649
    33  H    0.117150   0.019257   0.009539   0.025514   0.000522   0.000134
    34  C   -0.014489   0.006491  -0.011344  -0.001571   0.000010   0.000938
    35  C    1.682889  -0.676724  -0.063408  -0.881890  -0.067167  -0.129036
    36  C   -0.363046  -0.001720   0.009432   0.001945  -0.001411   0.011380
    37  C   -0.494336   0.518573   0.059441   0.293351   0.007686   0.086141
    38  C   -1.466375   0.049872   0.098150  -0.109638  -0.015733   0.047090
    39  C    0.461001  -0.106300  -0.011073   0.022372   0.000275  -0.018667
    40  C    0.011682   0.016670   0.019753   0.072683   0.004919  -0.022421
    41  H   -0.049193   0.070242   0.005718  -0.058938  -0.002993   0.019867
    42  H   -0.240904   0.130244   0.000246  -0.064829  -0.001944   0.024488
    43  H    0.031665  -0.007985  -0.001996   0.002330   0.000296  -0.001138
    44  H   -0.048848  -0.005496   0.001462   0.001305   0.000253  -0.002225
    45  H   -0.073296   0.001837   0.000627  -0.002510  -0.000066   0.000673
    46  H    0.017659   0.000874  -0.000322   0.001374   0.000013  -0.000074
    47  H   -0.010486  -0.001143  -0.002394  -0.002035  -0.000013   0.000227
    48  H   -0.037153   0.002451   0.000521   0.000630   0.000001  -0.000097
              13         14         15         16         17         18
     1  C    0.993612  -0.403122  -0.009427   0.221120   0.004048  -0.002112
     2  O   -0.213921   0.058029   0.005139  -0.150626  -0.011026   0.000650
     3  C    0.341385   0.178775   0.068350  -0.398173   0.030185   0.008606
     4  H   -0.369732   0.033689  -0.004091  -0.017986  -0.009082  -0.002833
     5  F    0.159605  -0.047995  -0.009949   0.015921  -0.006087  -0.001080
     6  C   -1.610959  -0.177541  -0.557984  -0.328819  -0.024528  -0.035610
     7  C   -0.893785   0.064475   0.240857  -0.161299  -0.000769   0.013269
     8  N   -0.667206   0.533560   0.709194  -0.306881   0.066131   0.073708
     9  H   -0.225119   0.001086  -0.067320  -0.096354   0.000998  -0.006195
    10  C   -0.406225  -0.742292  -0.715461   0.241776  -0.269521  -0.216936
    11  C    0.366989  -0.453087  -0.408729   0.018055  -0.202157  -0.151345
    12  C   -1.685315   0.057509  -1.198368  -0.148036   0.035211  -0.074075
    13  C   12.128970  -1.049464  -0.036553   0.395500   0.174822   0.114436
    14  C   -1.049464   8.226970   0.234808  -0.047451   0.366371   0.070978
    15  C   -0.036553   0.234808   7.982467   0.089983   0.078166   0.384878
    16  H    0.395500  -0.047451   0.089983   1.880311  -0.192073   0.019758
    17  H    0.174822   0.366371   0.078166  -0.192073   0.658236   0.009813
    18  H    0.114436   0.070978   0.384878   0.019758   0.009813   0.510771
    19  H   -0.014100  -0.089968  -0.203793   0.012179  -0.077309  -0.077631
    20  N    0.172975  -0.209641   0.058612  -0.007421  -0.018287  -0.090162
    21  H    0.030330  -0.026916  -0.060385   0.028777  -0.004737   0.002200
    22  H   -0.030653   0.014752   0.028740  -0.014270   0.001847  -0.027500
    23  H    0.033627   0.005886  -0.003314   0.008501   0.001609  -0.000482
    24  C   -0.455646   0.146235  -0.102333  -0.383875   0.004047  -0.016410
    25  C    0.011728   0.009867  -0.007922  -0.004164   0.000169  -0.000278
    26  C    0.079762  -0.025429  -0.001353   0.020948  -0.001973  -0.000469
    27  C   -0.063860   0.003569   0.018270   0.012379  -0.001538   0.001992
    28  C   -0.004005  -0.002021   0.004622  -0.007857   0.000512   0.000102
    29  C    0.031229  -0.024431   0.013300   0.044632  -0.000810   0.000626
    30  H   -0.008315   0.017993   0.010823  -0.012118   0.001467   0.001127
    31  H    0.035243  -0.006023   0.001593   0.023084  -0.000638   0.000518
    32  H   -0.001012  -0.000083  -0.000000  -0.001851   0.000051  -0.000021
    33  H   -0.004312  -0.001148  -0.000275  -0.000412  -0.000095  -0.000066
    34  C    0.002987  -0.000002  -0.000106   0.001819   0.000022   0.000013
    35  C   -0.665737   0.297289   0.024704  -0.283488   0.003634   0.002631
    36  C   -0.043712  -0.007560   0.001098  -0.002744  -0.000240   0.000020
    37  C   -0.007853  -0.110986  -0.005607  -0.020889   0.000891  -0.000954
    38  C   -0.208120  -0.025699   0.009066  -0.152777   0.003524  -0.000112
    39  C    0.018068   0.008031  -0.000273  -0.003368  -0.000182  -0.000027
    40  C    0.075924   0.014991  -0.001863   0.053899  -0.001256  -0.000033
    41  H   -0.015430  -0.022054  -0.001852  -0.045286   0.001124  -0.000230
    42  H   -0.011742  -0.007110  -0.000578  -0.006585   0.000815  -0.000214
    43  H    0.008135  -0.000167  -0.000066   0.001943  -0.000061   0.000012
    44  H    0.004735   0.002383  -0.000094   0.004362  -0.000008  -0.000002
    45  H   -0.003683  -0.000116   0.000015  -0.001812   0.000003  -0.000002
    46  H    0.000585   0.000006  -0.000018   0.000304   0.000005   0.000002
    47  H    0.000628   0.000034   0.000013   0.000238   0.000008   0.000005
    48  H   -0.000148   0.000011  -0.000028   0.000031  -0.000003  -0.000002
              19         20         21         22         23         24
     1  C    0.003623  -0.035667   0.003806   0.000576  -0.076841  -2.512079
     2  O   -0.000975   0.005291   0.002286  -0.000622  -0.037999   0.286184
     3  C   -0.006791  -0.164387  -0.062708   0.033171   0.238549  -0.583707
     4  H   -0.001161  -0.013529  -0.017094   0.005009   0.020563   0.297163
     5  F    0.001418   0.014332   0.011750  -0.000283  -0.000099  -0.205766
     6  C    0.007225  -0.006833   0.133920  -0.053934   0.830075  -4.151289
     7  C   -0.019307   0.063245   0.109181  -0.015462   0.702426  -5.035722
     8  N   -0.062362  -0.432155   0.058083  -0.049121  -0.924961   0.798777
     9  H    0.000682  -0.019603  -0.062359   0.019716  -0.356724   0.587607
    10  C    0.117236   0.304555  -0.120746   0.027460  -0.125035  -0.911396
    11  C    0.335793   0.064089   0.066793  -0.057336   0.001950  -0.047305
    12  C    0.063662  -1.394456   0.175094  -0.057280  -0.047338  -0.132660
    13  C   -0.014100   0.172975   0.030330  -0.030653   0.033627  -0.455646
    14  C   -0.089968  -0.209641  -0.026916   0.014752   0.005886   0.146235
    15  C   -0.203793   0.058612  -0.060385   0.028740  -0.003314  -0.102333
    16  H    0.012179  -0.007421   0.028777  -0.014270   0.008501  -0.383875
    17  H   -0.077309  -0.018287  -0.004737   0.001847   0.001609   0.004047
    18  H   -0.077631  -0.090162   0.002200  -0.027500  -0.000482  -0.016410
    19  H    0.532755   0.022600   0.004886  -0.000246  -0.000326  -0.003472
    20  N    0.022600   9.143501  -0.072022   0.494719   0.014981   0.210286
    21  H    0.004886  -0.072022   0.785334  -0.236495   0.015562  -0.113204
    22  H   -0.000246   0.494719  -0.236495   0.815433  -0.001507   0.048029
    23  H   -0.000326   0.014981   0.015562  -0.001507   1.984679  -0.036154
    24  C   -0.003472   0.210286  -0.113204   0.048029  -0.036154  26.325634
    25  C    0.000069   0.003424  -0.008472   0.001716  -0.010591  -1.688042
    26  C    0.001601  -0.003152  -0.000016  -0.009382  -0.078199  -3.127724
    27  C   -0.000840  -0.027312   0.008464  -0.003299  -1.022740  -3.559171
    28  C   -0.000094   0.002020   0.006941  -0.001180   0.225830   1.500714
    29  C    0.000134  -0.003418   0.012336  -0.003363  -0.120783   0.274838
    30  H   -0.000815  -0.014155  -0.007465   0.004256   0.015273   0.068285
    31  H    0.000183  -0.008894  -0.001408  -0.000428  -0.366501  -0.395139
    32  H    0.000002   0.000600   0.000040  -0.000005   0.036650  -0.010337
    33  H    0.000037   0.001409   0.000651  -0.000228  -0.009598  -0.040980
    34  C   -0.000001   0.000057  -0.001541   0.000081  -0.053695  -0.760552
    35  C   -0.009731  -0.005086   0.008154   0.000102   0.213469   0.828110
    36  C   -0.000049  -0.000768   0.000597  -0.000009  -0.015641   0.256416
    37  C    0.002346  -0.000026  -0.006912   0.000779  -0.113180   0.039260
    38  C   -0.000974  -0.006625  -0.005200   0.000386  -0.087000   0.689531
    39  C    0.000019   0.001552   0.000331   0.000021   0.019869  -0.548504
    40  C    0.000399   0.000263   0.000005  -0.000079  -0.029636  -0.967323
    41  H   -0.000272  -0.001378  -0.000930   0.000254  -0.044993   0.092357
    42  H   -0.000152  -0.001581  -0.001591   0.000402  -0.037738  -0.012907
    43  H    0.000024   0.000028   0.000185  -0.000025   0.004573  -0.089609
    44  H    0.000010   0.000106  -0.000017  -0.000003   0.007741  -0.025465
    45  H   -0.000005  -0.000078   0.000091  -0.000001  -0.007017  -0.091682
    46  H    0.000000   0.000033  -0.000173   0.000005  -0.003372  -0.024263
    47  H   -0.000001  -0.000075  -0.000044  -0.000000  -0.001084   0.029663
    48  H    0.000000  -0.000002  -0.000075   0.000014  -0.005465  -0.043509
              25         26         27         28         29         30
     1  C   -0.514851  -1.091881  -0.564138   0.176938   0.794081  -0.339275
     2  O   -0.015708   0.001205   0.019688   0.018693   0.015030  -0.005353
     3  C    0.394716   0.821794  -0.489552   0.027811  -0.944263   0.094487
     4  H    0.001577  -0.096865  -0.056182   0.011088  -0.032161   0.075519
     5  F    0.007365   0.174177   0.037044  -0.008211  -0.003181  -0.076369
     6  C   -1.117990  -0.734265  -1.823290   0.449895   0.742397  -0.012653
     7  C   -1.785674  -3.051559  -2.395422   0.280539   1.750923  -0.571253
     8  N    0.355341   0.085975   0.608450  -0.201930  -0.083745  -0.120611
     9  H   -0.034270   0.060840   0.185170   0.014617   0.033870   0.013572
    10  C    0.060864  -0.171799   0.048249  -0.133163  -0.064286  -0.117513
    11  C    0.001573   0.015998  -0.010588  -0.002329   0.002315  -0.010931
    12  C   -0.024649   0.021294  -0.016918   0.016417   0.081374  -0.025298
    13  C    0.011728   0.079762  -0.063860  -0.004005   0.031229  -0.008315
    14  C    0.009867  -0.025429   0.003569  -0.002021  -0.024431   0.017993
    15  C   -0.007922  -0.001353   0.018270   0.004622   0.013300   0.010823
    16  H   -0.004164   0.020948   0.012379  -0.007857   0.044632  -0.012118
    17  H    0.000169  -0.001973  -0.001538   0.000512  -0.000810   0.001467
    18  H   -0.000278  -0.000469   0.001992   0.000102   0.000626   0.001127
    19  H    0.000069   0.001601  -0.000840  -0.000094   0.000134  -0.000815
    20  N    0.003424  -0.003152  -0.027312   0.002020  -0.003418  -0.014155
    21  H   -0.008472  -0.000016   0.008464   0.006941   0.012336  -0.007465
    22  H    0.001716  -0.009382  -0.003299  -0.001180  -0.003363   0.004256
    23  H   -0.010591  -0.078199  -1.022740   0.225830  -0.120783   0.015273
    24  C   -1.688042  -3.127724  -3.559171   1.500714   0.274838   0.068285
    25  C   17.962075   3.078002   0.253025  -2.339554  -4.080877   0.042647
    26  C    3.078002  19.734352  -1.450683  -0.186115  -8.072147   1.112049
    27  C    0.253025  -1.450683  18.244277  -4.730997   1.120291  -0.183315
    28  C   -2.339554  -0.186115  -4.730997  11.511882   0.295552   0.083046
    29  C   -4.080877  -8.072147   1.120291   0.295552  15.036722  -0.883052
    30  H    0.042647   1.112049  -0.183315   0.083046  -0.883052   1.701225
    31  H   -0.131786   0.010604   1.035156  -0.360431   0.209431  -0.019164
    32  H    0.086801   0.092458  -0.567689   0.553404  -0.107344   0.008514
    33  H   -0.258056  -0.718202   0.195697  -0.055576   0.872352  -0.231586
    34  C   -2.615031  -0.625636   0.668231  -0.983926  -0.428133  -0.034289
    35  C   -0.170962  -0.495377   0.714825  -0.037773  -0.032616   0.174910
    36  C    0.187405   0.228033   0.046962  -0.083519  -0.071807  -0.020879
    37  C   -0.014682  -0.289015  -0.107945   0.185435   0.292989  -0.118710
    38  C    0.308554   0.792609  -0.431605  -0.078385  -0.768003   0.038599
    39  C   -0.549090  -0.254219   0.394702  -0.014548   0.140258   0.057183
    40  C    0.438029   0.563491   0.216657  -0.219389  -0.354458   0.051890
    41  H   -0.009394  -0.007021   0.026654   0.010472  -0.004556  -0.002975
    42  H   -0.035868   0.100390   0.119093  -0.016690   0.094228  -0.026793
    43  H    0.016104   0.018581  -0.015123   0.019203  -0.005121   0.007644
    44  H    0.024489   0.032694   0.027800  -0.005270  -0.015186   0.004116
    45  H    0.007443   0.037964   0.066062   0.022758   0.000084  -0.004069
    46  H   -0.073522  -0.048011   0.061475  -0.071487   0.008936  -0.003050
    47  H   -0.163704  -0.053766   0.006128  -0.017106  -0.019836  -0.000362
    48  H   -0.135865  -0.002547   0.047285  -0.062584  -0.067681   0.002162
              31         32         33         34         35         36
     1  C    0.028898   0.009865   0.029849   0.067543  -8.967490  -0.768506
     2  O   -0.008597   0.001140   0.004214  -0.002848  -0.432094  -0.006166
     3  C   -0.056491   0.018624  -0.035409  -0.068207  -0.206160  -0.012712
     4  H   -0.007357   0.001983  -0.008821  -0.004150   0.230552   0.004565
     5  F    0.001493   0.000194   0.022031  -0.006394  -0.402088  -0.008191
     6  C   -0.158288  -0.019681  -0.073862  -0.034969   1.064817  -0.195140
     7  C   -0.563166   0.136554   0.117150  -0.014489   1.682889  -0.363046
     8  N    0.092262  -0.008823   0.019257   0.006491  -0.676724  -0.001720
     9  H    0.043943  -0.001474   0.009539  -0.011344  -0.063408   0.009432
    10  C    0.074558  -0.004762   0.025514  -0.001571  -0.881890   0.001945
    11  C    0.002917  -0.000018   0.000522   0.000010  -0.067167  -0.001411
    12  C   -0.000604   0.000649   0.000134   0.000938  -0.129036   0.011380
    13  C    0.035243  -0.001012  -0.004312   0.002987  -0.665737  -0.043712
    14  C   -0.006023  -0.000083  -0.001148  -0.000002   0.297289  -0.007560
    15  C    0.001593  -0.000000  -0.000275  -0.000106   0.024704   0.001098
    16  H    0.023084  -0.001851  -0.000412   0.001819  -0.283488  -0.002744
    17  H   -0.000638   0.000051  -0.000095   0.000022   0.003634  -0.000240
    18  H    0.000518  -0.000021  -0.000066   0.000013   0.002631   0.000020
    19  H    0.000183   0.000002   0.000037  -0.000001  -0.009731  -0.000049
    20  N   -0.008894   0.000600   0.001409   0.000057  -0.005086  -0.000768
    21  H   -0.001408   0.000040   0.000651  -0.001541   0.008154   0.000597
    22  H   -0.000428  -0.000005  -0.000228   0.000081   0.000102  -0.000009
    23  H   -0.366501   0.036650  -0.009598  -0.053695   0.213469  -0.015641
    24  C   -0.395139  -0.010337  -0.040980  -0.760552   0.828110   0.256416
    25  C   -0.131786   0.086801  -0.258056  -2.615031  -0.170962   0.187405
    26  C    0.010604   0.092458  -0.718202  -0.625636  -0.495377   0.228033
    27  C    1.035156  -0.567689   0.195697   0.668231   0.714825   0.046962
    28  C   -0.360431   0.553404  -0.055576  -0.983926  -0.037773  -0.083519
    29  C    0.209431  -0.107344   0.872352  -0.428133  -0.032616  -0.071807
    30  H   -0.019164   0.008514  -0.231586  -0.034289   0.174910  -0.020879
    31  H    1.258272  -0.173565   0.016841   0.092559  -0.161576   0.030108
    32  H   -0.173565   0.878711  -0.003520  -0.265952   0.038734   0.003577
    33  H    0.016841  -0.003520   0.912320  -0.139881   0.062275   0.006788
    34  C    0.092559  -0.265952  -0.139881  10.658687   0.091109  -0.351295
    35  C   -0.161576   0.038734   0.062275   0.091109  32.035758  -2.130051
    36  C    0.030108   0.003577   0.006788  -0.351295  -2.130051   8.942142
    37  C    0.012749  -0.012057   0.029625   0.013695  -8.441051   1.749898
    38  C    0.030147  -0.073513  -0.073843  -0.164144  -7.111950   1.825144
    39  C   -0.022482   0.033599   0.019066   0.355057   1.709850  -1.879550
    40  C    0.058753   0.003995  -0.032969   0.041285   1.402201  -1.392991
    41  H    0.015603  -0.005603  -0.000262  -0.002188  -1.130507   0.340242
    42  H    0.015081  -0.003205  -0.022010  -0.011838  -1.205470   0.325093
    43  H   -0.005300  -0.001590   0.016398   0.043016   0.308016  -0.575733
    44  H   -0.003350   0.000708  -0.001087   0.001655   0.359888  -0.458848
    45  H    0.009610  -0.003045   0.001229  -0.054623  -0.304320   0.699489
    46  H    0.008026  -0.033518  -0.008685   0.440749   0.016634  -0.079906
    47  H    0.005011  -0.001090  -0.040475   0.427736   0.007306  -0.004099
    48  H    0.008144  -0.038576  -0.021814   0.572292  -0.021244   0.002711
              37         38         39         40         41         42
     1  C    0.455212  -1.808618   0.159203   0.123112  -0.338159  -0.255460
     2  O    0.446417   0.129270   0.208387   0.061226   0.008990  -0.013352
     3  C   -0.308537  -0.867578  -0.014359   0.073733   0.014943   0.044200
     4  H   -0.025251  -0.040698  -0.000375   0.000108   0.016010   0.009513
     5  F    0.082385  -0.162801   0.024596   0.030305  -0.017613  -0.065904
     6  C   -1.639595  -0.457608   0.514691   0.149501  -0.262234  -0.479255
     7  C   -0.494336  -1.466375   0.461001   0.011682  -0.049193  -0.240904
     8  N    0.518573   0.049872  -0.106300   0.016670   0.070242   0.130244
     9  H    0.059441   0.098150  -0.011073   0.019753   0.005718   0.000246
    10  C    0.293351  -0.109638   0.022372   0.072683  -0.058938  -0.064829
    11  C    0.007686  -0.015733   0.000275   0.004919  -0.002993  -0.001944
    12  C    0.086141   0.047090  -0.018667  -0.022421   0.019867   0.024488
    13  C   -0.007853  -0.208120   0.018068   0.075924  -0.015430  -0.011742
    14  C   -0.110986  -0.025699   0.008031   0.014991  -0.022054  -0.007110
    15  C   -0.005607   0.009066  -0.000273  -0.001863  -0.001852  -0.000578
    16  H   -0.020889  -0.152777  -0.003368   0.053899  -0.045286  -0.006585
    17  H    0.000891   0.003524  -0.000182  -0.001256   0.001124   0.000815
    18  H   -0.000954  -0.000112  -0.000027  -0.000033  -0.000230  -0.000214
    19  H    0.002346  -0.000974   0.000019   0.000399  -0.000272  -0.000152
    20  N   -0.000026  -0.006625   0.001552   0.000263  -0.001378  -0.001581
    21  H   -0.006912  -0.005200   0.000331   0.000005  -0.000930  -0.001591
    22  H    0.000779   0.000386   0.000021  -0.000079   0.000254   0.000402
    23  H   -0.113180  -0.087000   0.019869  -0.029636  -0.044993  -0.037738
    24  C    0.039260   0.689531  -0.548504  -0.967323   0.092357  -0.012907
    25  C   -0.014682   0.308554  -0.549090   0.438029  -0.009394  -0.035868
    26  C   -0.289015   0.792609  -0.254219   0.563491  -0.007021   0.100390
    27  C   -0.107945  -0.431605   0.394702   0.216657   0.026654   0.119093
    28  C    0.185435  -0.078385  -0.014548  -0.219389   0.010472  -0.016690
    29  C    0.292989  -0.768003   0.140258  -0.354458  -0.004556   0.094228
    30  H   -0.118710   0.038599   0.057183   0.051890  -0.002975  -0.026793
    31  H    0.012749   0.030147  -0.022482   0.058753   0.015603   0.015081
    32  H   -0.012057  -0.073513   0.033599   0.003995  -0.005603  -0.003205
    33  H    0.029625  -0.073843   0.019066  -0.032969  -0.000262  -0.022010
    34  C    0.013695  -0.164144   0.355057   0.041285  -0.002188  -0.011838
    35  C   -8.441051  -7.111950   1.709850   1.402201  -1.130507  -1.205470
    36  C    1.749898   1.825144  -1.879550  -1.392991   0.340242   0.325093
    37  C   14.617742   2.362386  -1.556164  -3.333742   1.289788   0.408029
    38  C    2.362386  18.818312  -5.408504  -1.403243   0.549817   1.316852
    39  C   -1.556164  -5.408504  12.038221   1.282815  -0.231445  -0.880868
    40  C   -3.333742  -1.403243   1.282815   9.827455  -0.640999  -0.162193
    41  H    1.289788   0.549817  -0.231445  -0.640999   1.100110   0.066232
    42  H    0.408029   1.316852  -0.880868  -0.162193   0.066232   1.831592
    43  H   -0.203325  -0.712154   0.811312   0.278128  -0.022443  -0.322383
    44  H   -0.604001  -0.159765   0.239203   0.771111  -0.189303  -0.021128
    45  H    0.326681   0.473562  -0.633530  -0.479230   0.053870   0.079287
    46  H   -0.011149  -0.053566   0.081750   0.019296  -0.002969  -0.007891
    47  H   -0.004237   0.019444  -0.014612   0.000732  -0.000485   0.009719
    48  H    0.007889   0.010738  -0.002717   0.006248   0.000559   0.000658
              43         44         45         46         47         48
     1  C    0.077178  -0.056411  -0.083467   0.013420   0.011721  -0.003895
     2  O    0.012432   0.000198  -0.000791  -0.000291  -0.000954   0.000066
     3  C   -0.015970   0.004187   0.024887  -0.006471  -0.007832  -0.002173
     4  H   -0.006221  -0.000127   0.000425  -0.000152  -0.000360  -0.000339
     5  F    0.002558   0.001228  -0.000300   0.000051  -0.001811   0.000063
     6  C    0.066576   0.066714  -0.056055   0.007741   0.008633  -0.007476
     7  C    0.031665  -0.048848  -0.073296   0.017659  -0.010486  -0.037153
     8  N   -0.007985  -0.005496   0.001837   0.000874  -0.001143   0.002451
     9  H   -0.001996   0.001462   0.000627  -0.000322  -0.002394   0.000521
    10  C    0.002330   0.001305  -0.002510   0.001374  -0.002035   0.000630
    11  C    0.000296   0.000253  -0.000066   0.000013  -0.000013   0.000001
    12  C   -0.001138  -0.002225   0.000673  -0.000074   0.000227  -0.000097
    13  C    0.008135   0.004735  -0.003683   0.000585   0.000628  -0.000148
    14  C   -0.000167   0.002383  -0.000116   0.000006   0.000034   0.000011
    15  C   -0.000066  -0.000094   0.000015  -0.000018   0.000013  -0.000028
    16  H    0.001943   0.004362  -0.001812   0.000304   0.000238   0.000031
    17  H   -0.000061  -0.000008   0.000003   0.000005   0.000008  -0.000003
    18  H    0.000012  -0.000002  -0.000002   0.000002   0.000005  -0.000002
    19  H    0.000024   0.000010  -0.000005   0.000000  -0.000001   0.000000
    20  N    0.000028   0.000106  -0.000078   0.000033  -0.000075  -0.000002
    21  H    0.000185  -0.000017   0.000091  -0.000173  -0.000044  -0.000075
    22  H   -0.000025  -0.000003  -0.000001   0.000005  -0.000000   0.000014
    23  H    0.004573   0.007741  -0.007017  -0.003372  -0.001084  -0.005465
    24  C   -0.089609  -0.025465  -0.091682  -0.024263   0.029663  -0.043509
    25  C    0.016104   0.024489   0.007443  -0.073522  -0.163704  -0.135865
    26  C    0.018581   0.032694   0.037964  -0.048011  -0.053766  -0.002547
    27  C   -0.015123   0.027800   0.066062   0.061475   0.006128   0.047285
    28  C    0.019203  -0.005270   0.022758  -0.071487  -0.017106  -0.062584
    29  C   -0.005121  -0.015186   0.000084   0.008936  -0.019836  -0.067681
    30  H    0.007644   0.004116  -0.004069  -0.003050  -0.000362   0.002162
    31  H   -0.005300  -0.003350   0.009610   0.008026   0.005011   0.008144
    32  H   -0.001590   0.000708  -0.003045  -0.033518  -0.001090  -0.038576
    33  H    0.016398  -0.001087   0.001229  -0.008685  -0.040475  -0.021814
    34  C    0.043016   0.001655  -0.054623   0.440749   0.427736   0.572292
    35  C    0.308016   0.359888  -0.304320   0.016634   0.007306  -0.021244
    36  C   -0.575733  -0.458848   0.699489  -0.079906  -0.004099   0.002711
    37  C   -0.203325  -0.604001   0.326681  -0.011149  -0.004237   0.007889
    38  C   -0.712154  -0.159765   0.473562  -0.053566   0.019444   0.010738
    39  C    0.811312   0.239203  -0.633530   0.081750  -0.014612  -0.002717
    40  C    0.278128   0.771111  -0.479230   0.019296   0.000732   0.006248
    41  H   -0.022443  -0.189303   0.053870  -0.002969  -0.000485   0.000559
    42  H   -0.322383  -0.021128   0.079287  -0.007891   0.009719   0.000658
    43  H    1.177870   0.037316  -0.217483   0.015846  -0.008120   0.004293
    44  H    0.037316   0.730651  -0.172535   0.004634  -0.000498   0.000072
    45  H   -0.217483  -0.172535   0.860828  -0.030673   0.000330   0.001475
    46  H    0.015846   0.004634  -0.030673   0.435342  -0.029414  -0.018159
    47  H   -0.008120  -0.000498   0.000330  -0.029414   0.516099  -0.044073
    48  H    0.004293   0.000072   0.001475  -0.018159  -0.044073   0.478917
 Mulliken charges:
               1
     1  C    1.117746
     2  O   -1.404071
     3  C    1.283658
     4  H    0.657295
     5  F   -1.137947
     6  C    1.648093
     7  C    0.100779
     8  N   -2.337199
     9  H    0.214917
    10  C    1.055413
    11  C   -0.304270
    12  C    0.244298
    13  C   -0.484670
    14  C   -0.866991
    15  C   -0.566954
    16  H    0.701093
    17  H    0.378669
    18  H    0.488663
    19  H    0.463494
    20  N   -1.041966
    21  H    0.344716
    22  H    0.065244
    23  H    0.236199
    24  C   -0.406913
    25  C   -1.461980
    26  C   -0.488018
    27  C   -0.665390
    28  C    0.205649
    29  C    0.323328
    30  H    0.263580
    31  H    0.330402
    32  H    0.431484
    33  H    0.420270
    34  C   -0.849229
    35  C   -1.244861
    36  C   -0.196751
    37  C    0.140815
    38  C    0.281179
    39  C   -0.450573
    40  C   -0.629435
    41  H    0.428854
    42  H    0.342020
    43  H    0.250353
    44  H    0.440646
    45  H    0.551162
    46  H    0.372374
    47  H    0.386435
    48  H    0.368394
 Sum of Mulliken charges =  -0.00000
 Mulliken charges with hydrogens summed into heavy atoms:
               1
     1  C    1.117746
     2  O   -1.404071
     3  C    1.940953
     5  F   -1.137947
     6  C    1.648093
     7  C    0.336977
     8  N   -2.122282
    10  C    1.055413
    11  C    0.159224
    12  C    0.244298
    13  C    0.216424
    14  C   -0.488322
    15  C   -0.078292
    20  N   -0.632007
    24  C   -0.406913
    25  C   -1.461980
    26  C   -0.224438
    27  C   -0.334988
    28  C    0.637133
    29  C    0.743598
    34  C    0.277974
    35  C   -1.244861
    36  C    0.354411
    37  C    0.569669
    38  C    0.623199
    39  C   -0.200220
    40  C   -0.188790
 APT charges:
               1
     1  C    0.358589
     2  O   -0.375419
     3  C    0.305344
     4  H    0.907024
     5  F   -0.173066
     6  C    1.106561
     7  C   -0.456284
     8  N   -1.078241
     9  H    0.288891
    10  C   -0.316325
    11  C   -0.119938
    12  C   -0.223847
    13  C   -1.607399
    14  C   -0.480669
    15  C   -0.870045
    16  H   -0.371690
    17  H    1.013605
    18  H    1.384841
    19  H    1.863752
    20  N   -2.295089
    21  H    0.374180
    22  H    1.373268
    23  H    0.627449
    24  C   -1.550139
    25  C   -1.705288
    26  C   -1.250602
    27  C   -0.716649
    28  C   -0.280846
    29  C    0.311775
    30  H   -0.076324
    31  H    0.034773
    32  H    1.263645
    33  H    1.329568
    34  C   -1.074232
    35  C   -2.517036
    36  C    0.007394
    37  C   -0.065964
    38  C   -0.628838
    39  C   -1.221963
    40  C   -0.313666
    41  H    0.303246
    42  H    0.335495
    43  H    1.065559
    44  H    1.132731
    45  H    1.703701
    46  H    0.820639
    47  H    0.725783
    48  H    1.131745
 Sum of APT charges =  -0.00000
 APT charges with hydrogens summed into heavy atoms:
               1
     1  C    0.358589
     2  O   -0.375419
     3  C    1.212369
     5  F   -0.173066
     6  C    1.106561
     7  C    0.171165
     8  N   -0.789350
    10  C   -0.316325
    11  C    1.743814
    12  C   -0.223847
    13  C   -1.979089
    14  C    0.532936
    15  C    0.514796
    20  N   -0.547641
    24  C   -1.550139
    25  C   -1.705288
    26  C   -1.326925
    27  C   -0.681876
    28  C    0.982798
    29  C    1.641342
    34  C    1.603935
    35  C   -2.517036
    36  C    1.711095
    37  C    0.237282
    38  C   -0.293344
    39  C   -0.156404
    40  C    0.819065
 Electronic spatial extent (au):  <R**2>=          10431.4737
 Charge=             -0.0000 electrons
 Dipole moment (field-independent basis, Debye):
    X=             -0.4383    Y=             -2.7991    Z=              0.5861  Tot=              2.8932
 Quadrupole moment (field-independent basis, Debye-Ang):
   XX=           -124.1582   YY=           -162.8228   ZZ=           -153.6897
   XY=            -12.9238   XZ=              6.1730   YZ=             -6.5413
 Traceless Quadrupole moment (field-independent basis, Debye-Ang):
   XX=             22.7321   YY=            -15.9326   ZZ=             -6.7995
   XY=            -12.9238   XZ=              6.1730   YZ=             -6.5413
 Octapole moment (field-independent basis, Debye-Ang**2):
  XXX=             38.1394  YYY=            -52.2643  ZZZ=              7.5198  XYY=             50.2970
  XXY=            -45.9057  XXZ=             25.0921  XZZ=            -37.4426  YZZ=              8.3426
  YYZ=             15.4813  XYZ=              1.5748
 Hexadecapole moment (field-independent basis, Debye-Ang**3):
 XXXX=          -9320.0802 YYYY=          -2720.0766 ZZZZ=           -899.0524 XXXY=           -261.7414
 XXXZ=            154.3426 YYYX=           -160.2757 YYYZ=            -84.5428 ZZZX=             27.2186
 ZZZY=            -25.4860 XXYY=          -2002.8550 XXZZ=          -2013.2356 YYZZ=           -580.1324
 XXYZ=           -122.1715 YYXZ=             65.5809 ZZXY=             -3.8008
 N-N= 2.431339334688D+03 E-N=-7.596451792050D+03  KE= 1.167904927998D+03
  Exact polarizability:       0.000       0.000       0.000       0.000       0.000       0.000
 Approx polarizability:     435.648      25.389     300.117       9.296     -21.268     293.367
 No NMR shielding tensors so no spin-rotation constants.
 Leave Link  601 at Fri Apr 11 16:16:42 2025, MaxMem= 16106127360 cpu:               9.4 elap:               1.8
 (Enter /cm/shared/apps/Gaussian/g16-C01/g16/l701.exe)
 ... and contract with generalized density number  0.
 Compute integral second derivatives.
 R6Disp: Adding Grimme-D2 dispersion energy 2nd derivatives to the Hessian.
 D2PCM: PCM CHGder 2nd derivatives, FixD1E=F FixD2E=F DoIter=F DoCFld=F I1PDM=0
 GePol: Maximum number of non-zero 2nd derivatives   =     252
 Leave Link  701 at Fri Apr 11 16:17:19 2025, MaxMem= 16106127360 cpu:            1030.1 elap:              36.7
 (Enter /cm/shared/apps/Gaussian/g16-C01/g16/l702.exe)
 L702 exits ... SP integral derivatives will be done elsewhere.
 Leave Link  702 at Fri Apr 11 16:17:19 2025, MaxMem= 16106127360 cpu:               0.4 elap:               0.1
 (Enter /cm/shared/apps/Gaussian/g16-C01/g16/l703.exe)
 Integral derivatives from FoFJK, PRISM(SPDF).
 Compute integral second derivatives, UseDBF=F ICtDFT=           0.
 Calling FoFJK, ICntrl=    100127 FMM=F ISym2X=0 I1Cent= 0 IOpClX= 0 NMat=1 NMatS=1 NMatT=0.
 FoFJK:  IHMeth= 1 ICntrl=  100127 DoSepK=T KAlg= 0 I1Cent=           0 FoldK=F
 IRaf=         1 NMat=       1 IRICut=       1 DoRegI=T DoRafI=F ISym2E= 0 IDoP0=0 IntGTp=1.
 FoFCou: FMM=F IPFlag=           0 FMFlag=      100000 FMFlg1=         800
         NFxFlg=           0 DoJE=F BraDBF=F KetDBF=F FulRan=T
         wScrn=  0.000000 ICntrl=    100527 IOpCl=  0 I1Cent=           0 NGrid=           0
         NMat0=    1 NMatS0=      1 NMatT0=    0 NMatD0=    1 NMtDS0=    0 NMtDT0=    0
 Symmetry not used in FoFCou.
 Leave Link  703 at Fri Apr 11 16:54:05 2025, MaxMem= 16106127360 cpu:           87640.8 elap:            2206.3
 (Enter /cm/shared/apps/Gaussian/g16-C01/g16/l716.exe)
 Dipole        =-1.72442368D-01-1.10123826D+00 2.30594058D-01
 Polarizability= 0.00000000D+00 0.00000000D+00 0.00000000D+00
                 0.00000000D+00 0.00000000D+00 0.00000000D+00
 ***** Axes restored to original set *****
 -------------------------------------------------------------------
 Center     Atomic                   Forces (Hartrees/Bohr)
 Number     Number              X              Y              Z
 -------------------------------------------------------------------
      1        6          -0.006871253   -0.005950557    0.007993108
      2        8          -0.001126879    0.001788315   -0.007308423
      3        6          -0.004630670    0.007526337   -0.016540709
      4        1           0.003843342   -0.001783555   -0.000908199
      5        9           0.000817772   -0.003154801    0.006115952
      6        6           0.027967456   -0.002934885    0.030039185
      7        6          -0.003635423   -0.023008227   -0.009230848
      8        7           0.015994077    0.035884993    0.010033489
      9        1          -0.040269326    0.001284338   -0.014309805
     10        6          -0.001974057   -0.001266362   -0.005569376
     11        6          -0.000567203    0.000463923    0.000526008
     12        6           0.002835736   -0.001947254    0.005407762
     13        6          -0.000080332    0.002033325    0.001361905
     14        6           0.000455518   -0.003198717   -0.004426800
     15        6          -0.001311563    0.001874640    0.000056996
     16        1           0.003039531   -0.003774368   -0.001059065
     17        1           0.000074161   -0.001721921   -0.006064632
     18        1          -0.002647746    0.004737418    0.001623150
     19        1          -0.002860738    0.003496168   -0.003866562
     20        7           0.003484337    0.000276940   -0.002250614
     21        1          -0.000835209   -0.001430172    0.003982270
     22        1          -0.002446743    0.001547043    0.002122718
     23        1           0.000332007    0.004495778   -0.006327915
     24        6          -0.000113605    0.000317297    0.006199523
     25        6           0.000451053   -0.003180391    0.004572479
     26        6           0.001760863    0.004469886   -0.000302817
     27        6          -0.001477606    0.001553577   -0.001496693
     28        6           0.000866983    0.000045730    0.002186588
     29        6           0.000644568   -0.001359335    0.002719685
     30        1          -0.005496893    0.001319924    0.000115073
     31        1           0.003364393    0.002363183   -0.003431997
     32        1           0.005643299   -0.001352346   -0.000068617
     33        1          -0.003715353   -0.003011847    0.003207784
     34        6          -0.001117700    0.002972207   -0.001991446
     35        6           0.003613404   -0.006540740   -0.005854489
     36        6          -0.000518422   -0.002179519   -0.000195922
     37        6          -0.003012072    0.001374027   -0.001569658
     38        6          -0.002333743    0.000317856   -0.002606272
     39        6           0.000426678   -0.002888992    0.000370751
     40        6           0.002291741    0.000141831   -0.002235048
     41        1           0.002712056    0.003229100   -0.003318042
     42        1          -0.004073312    0.000733719    0.001990926
     43        1          -0.001554762   -0.003333453    0.004012779
     44        1           0.005195271    0.000262649   -0.001909476
     45        1           0.003725829   -0.003436233    0.002443970
     46        1           0.003331240   -0.004312785   -0.001362700
     47        1          -0.003161599   -0.003462947    0.002706762
     48        1           0.002960894    0.000719203    0.004417263
 -------------------------------------------------------------------
 Cartesian Forces:  Max     0.040269326 RMS     0.007170852
 FormGI is forming the generalized inverse of G from B-inverse, IUseBI=4.
 Leave Link  716 at Fri Apr 11 16:54:05 2025, MaxMem= 16106127360 cpu:               1.3 elap:               0.1
 (Enter /cm/shared/apps/Gaussian/g16-C01/g16/l103.exe)

 GradGradGradGradGradGradGradGradGradGradGradGradGradGradGradGradGradGrad
 Berny optimization.
 Red2BG is reusing G-inverse.
 Internal  Forces:  Max     0.043591338 RMS     0.007988304
 Search for a saddle point.
 Step number   1 out of a maximum of  255
 All quantities printed in internal units (Hartrees-Bohrs-Radians)
 Swapping is turned off.
 Second derivative matrix not updated -- analytic derivatives used.
 ITU=  0
     Eigenvalues ---   -0.27498   0.00002   0.00207   0.00281   0.00705
     Eigenvalues ---    0.00777   0.00859   0.00885   0.01152   0.01406
     Eigenvalues ---    0.01568   0.01715   0.01717   0.01739   0.01759
     Eigenvalues ---    0.01777   0.01789   0.01807   0.01849   0.01991
     Eigenvalues ---    0.02067   0.02214   0.02241   0.02254   0.02368
     Eigenvalues ---    0.02406   0.02429   0.02538   0.02577   0.02627
     Eigenvalues ---    0.02652   0.02680   0.02703   0.02748   0.02872
     Eigenvalues ---    0.02930   0.03039   0.03157   0.03681   0.04960
     Eigenvalues ---    0.05624   0.05823   0.05929   0.06550   0.08092
     Eigenvalues ---    0.08693   0.10060   0.10963   0.11032   0.11513
     Eigenvalues ---    0.11538   0.11656   0.11668   0.11832   0.11862
     Eigenvalues ---    0.12001   0.12274   0.12300   0.12358   0.12459
     Eigenvalues ---    0.12479   0.12728   0.12843   0.13464   0.14384
     Eigenvalues ---    0.14443   0.14670   0.14742   0.17753   0.18423
     Eigenvalues ---    0.18746   0.19123   0.19275   0.19439   0.19520
     Eigenvalues ---    0.19607   0.19819   0.20128   0.20156   0.20421
     Eigenvalues ---    0.20923   0.21335   0.22059   0.23142   0.25137
     Eigenvalues ---    0.26297   0.28720   0.29181   0.30623   0.31586
     Eigenvalues ---    0.32782   0.33060   0.33513   0.34028   0.34927
     Eigenvalues ---    0.35109   0.35675   0.35955   0.36134   0.36720
     Eigenvalues ---    0.37016   0.37330   0.37456   0.37556   0.37621
     Eigenvalues ---    0.37684   0.37888   0.37949   0.37957   0.38080
     Eigenvalues ---    0.38140   0.38303   0.38350   0.38993   0.39120
     Eigenvalues ---    0.40990   0.41472   0.43902   0.44264   0.44659
     Eigenvalues ---    0.44958   0.46811   0.47733   0.48743   0.48761
     Eigenvalues ---    0.49062   0.49497   0.49675   0.49703   0.50090
     Eigenvalues ---    0.50339   0.53820   0.54073   0.54171   0.54817
     Eigenvalues ---    0.67390   0.84166   1.41750
 Eigenvectors required to have negative eigenvalues:
                          R11       A16       A18       A12       R8
   1                   -0.66097   0.41003  -0.37848   0.19918   0.17859
                          D19       D17       R7        A11       D21
   1                    0.16940   0.16414  -0.13666  -0.13547   0.12509
 RFO step:  Lambda0=9.872851094D-03 Lambda=-2.71599995D-02.
 Linear search not attempted -- option 19 set.
 Iteration  1 RMS(Cart)=  0.13187848 RMS(Int)=  0.00349956
 Iteration  2 RMS(Cart)=  0.00858075 RMS(Int)=  0.00030748
 Iteration  3 RMS(Cart)=  0.00003049 RMS(Int)=  0.00030712
 Iteration  4 RMS(Cart)=  0.00000006 RMS(Int)=  0.00030712
 ITry= 1 IFail=0 DXMaxC= 5.76D-01 DCOld= 1.00D+10 DXMaxT= 3.00D-01 DXLimC= 3.00D+00 Rises=F
 Variable       Old X    -DE/DX   Delta X   Delta X   Delta X     New X
                                 (Linear)    (Quad)   (Total)
    R1        2.29615   0.00736   0.00000   0.00560   0.00560   2.30176
    R2        2.89803   0.01171   0.00000   0.00193   0.00193   2.89996
    R3        2.78775   0.00860   0.00000   0.02106   0.02106   2.80881
    R4        2.07360  -0.00298   0.00000  -0.00866  -0.00866   2.06494
    R5        2.60457   0.00570   0.00000   0.02094   0.02094   2.62552
    R6        2.82699   0.01849   0.00000   0.03448   0.03448   2.86147
    R7        2.71888   0.00208   0.00000   0.01003   0.01003   2.72891
    R8        2.48961   0.04359   0.00000   0.01256   0.01256   2.50217
    R9        2.05499   0.00534   0.00000   0.01331   0.01331   2.06829
   R10        2.73590   0.01456   0.00000   0.04133   0.04133   2.77723
   R11        2.46878  -0.04146   0.00000  -0.00290  -0.00290   2.46588
   R12        2.65053   0.00775   0.00000   0.00997   0.00997   2.66050
   R13        2.66289   0.00312   0.00000   0.00563   0.00563   2.66852
   R14        2.62992   0.00579   0.00000   0.00941   0.00942   2.63934
   R15        2.61969   0.00857   0.00000   0.01761   0.01761   2.63730
   R16        2.60938   0.00796   0.00000   0.01257   0.01257   2.62195
   R17        2.04059   0.00594   0.00000   0.01468   0.01468   2.05528
   R18        2.63338   0.00780   0.00000   0.01557   0.01557   2.64895
   R19        2.59712   0.00379   0.00000   0.00319   0.00319   2.60031
   R20        2.61177   0.00694   0.00000   0.01026   0.01026   2.62203
   R21        2.04141   0.00491   0.00000   0.01237   0.01237   2.05378
   R22        2.03855   0.00630   0.00000   0.01444   0.01444   2.05299
   R23        2.04220   0.00566   0.00000   0.01352   0.01352   2.05572
   R24        1.90263   0.00349   0.00000   0.00678   0.00678   1.90941
   R25        1.90159   0.00333   0.00000   0.00721   0.00721   1.90880
   R26        2.64088   0.00614   0.00000   0.00467   0.00466   2.64555
   R27        2.64417   0.00581   0.00000   0.00667   0.00666   2.65083
   R28        2.62945   0.00795   0.00000   0.01440   0.01440   2.64385
   R29        2.62368   0.00623   0.00000   0.01298   0.01298   2.63666
   R30        2.83216   0.00591   0.00000   0.01195   0.01195   2.84410
   R31        2.60746   0.01091   0.00000   0.02055   0.02056   2.62802
   R32        2.03879   0.00564   0.00000   0.01565   0.01565   2.05444
   R33        2.60251   0.01057   0.00000   0.02018   0.02018   2.62268
   R34        2.04412   0.00534   0.00000   0.01328   0.01328   2.05740
   R35        2.04346   0.00579   0.00000   0.01423   0.01423   2.05769
   R36        2.04328   0.00574   0.00000   0.01411   0.01411   2.05739
   R37        2.05806   0.00546   0.00000   0.01421   0.01421   2.07227
   R38        2.05475   0.00525   0.00000   0.01376   0.01376   2.06851
   R39        2.06069   0.00509   0.00000   0.01326   0.01326   2.07395
   R40        2.64101   0.00574   0.00000   0.00692   0.00693   2.64794
   R41        2.63266   0.00452   0.00000   0.00915   0.00916   2.64182
   R42        2.61464   0.00644   0.00000   0.01415   0.01414   2.62878
   R43        2.61934   0.00779   0.00000   0.01421   0.01420   2.63354
   R44        2.04087   0.00562   0.00000   0.01360   0.01360   2.05447
   R45        2.60583   0.00683   0.00000   0.01530   0.01530   2.62113
   R46        2.04081   0.00514   0.00000   0.01233   0.01233   2.05315
   R47        2.61352   0.00786   0.00000   0.01241   0.01241   2.62593
   R48        2.03418   0.00450   0.00000   0.01133   0.01133   2.04551
   R49        2.03989   0.00544   0.00000   0.01341   0.01341   2.05330
   R50        2.04075   0.00553   0.00000   0.01313   0.01313   2.05387
    A1        2.05313  -0.01823   0.00000  -0.02301  -0.02301   2.03012
    A2        2.12958  -0.01480   0.00000  -0.01281  -0.01281   2.11676
    A3        2.09146   0.03396   0.00000   0.03628   0.03628   2.12774
    A4        1.92080  -0.01943   0.00000  -0.02627  -0.02787   1.89293
    A5        2.01125  -0.00588   0.00000  -0.03857  -0.03731   1.97394
    A6        1.78455   0.04112   0.00000   0.10242   0.10270   1.88725
    A7        1.84997   0.00766   0.00000   0.02513   0.02448   1.87446
    A8        1.92623  -0.01380   0.00000   0.00609   0.00562   1.93185
    A9        1.97199  -0.01138   0.00000  -0.06907  -0.06814   1.90385
   A10        2.27156   0.00726   0.00000   0.00858   0.00854   2.28010
   A11        2.20598  -0.04204   0.00000  -0.03806  -0.03809   2.16789
   A12        1.80553   0.03477   0.00000   0.02926   0.02922   1.83475
   A13        1.99579  -0.01447   0.00000  -0.06765  -0.06836   1.92744
   A14        2.21483   0.01714   0.00000   0.00050  -0.00053   2.21430
   A15        1.97897   0.00159   0.00000   0.03069   0.02897   2.00794
   A16        1.51376   0.01287   0.00000  -0.11256  -0.11228   1.40148
   A17        2.24638  -0.00846   0.00000  -0.01337  -0.01306   2.23332
   A18        2.32066  -0.00323   0.00000   0.15899   0.15877   2.47943
   A19        2.04247  -0.00460   0.00000  -0.01006  -0.01009   2.03238
   A20        2.14612   0.00311   0.00000   0.00227   0.00224   2.14836
   A21        2.09419   0.00148   0.00000   0.00746   0.00744   2.10163
   A22        2.10161   0.00068   0.00000   0.00713   0.00713   2.10873
   A23        2.09454  -0.00002   0.00000  -0.00082  -0.00082   2.09372
   A24        2.08704  -0.00066   0.00000  -0.00632  -0.00632   2.08071
   A25        2.07053  -0.00086   0.00000  -0.00727  -0.00728   2.06325
   A26        2.09405   0.00047   0.00000   0.00739   0.00739   2.10144
   A27        2.11775   0.00040   0.00000   0.00009   0.00009   2.11783
   A28        2.10094   0.00156   0.00000   0.00465   0.00466   2.10560
   A29        2.08555  -0.00117   0.00000  -0.00608  -0.00609   2.07946
   A30        2.09661  -0.00040   0.00000   0.00136   0.00134   2.09796
   A31        2.09132  -0.00284   0.00000  -0.01189  -0.01188   2.07944
   A32        2.10154   0.00133   0.00000   0.00484   0.00483   2.10637
   A33        2.09028   0.00150   0.00000   0.00702   0.00701   2.09729
   A34        2.10754  -0.00003   0.00000  -0.00019  -0.00020   2.10734
   A35        2.10084   0.00012   0.00000  -0.00007  -0.00007   2.10077
   A36        2.07481  -0.00009   0.00000   0.00026   0.00027   2.07508
   A37        2.02286   0.00199   0.00000   0.01337   0.01337   2.03623
   A38        2.03934   0.00014   0.00000  -0.00228  -0.00228   2.03706
   A39        2.02019  -0.00221   0.00000  -0.01922  -0.01922   2.00097
   A40        2.12349   0.00108   0.00000   0.00026   0.00022   2.12371
   A41        2.10390   0.00177   0.00000   0.00574   0.00571   2.10961
   A42        2.05421  -0.00299   0.00000  -0.00505  -0.00511   2.04910
   A43        2.06292  -0.00296   0.00000  -0.00963  -0.00963   2.05329
   A44        2.10084   0.00154   0.00000   0.00501   0.00500   2.10584
   A45        2.11932   0.00143   0.00000   0.00469   0.00468   2.12400
   A46        2.11015   0.00239   0.00000   0.00528   0.00528   2.11542
   A47        2.08383  -0.00097   0.00000   0.00048   0.00048   2.08431
   A48        2.08918  -0.00143   0.00000  -0.00574  -0.00574   2.08344
   A49        2.11213   0.00139   0.00000   0.00320   0.00318   2.11531
   A50        2.08195  -0.00089   0.00000  -0.00058  -0.00057   2.08138
   A51        2.08889  -0.00049   0.00000  -0.00255  -0.00255   2.08635
   A52        2.11210   0.00149   0.00000   0.00411   0.00410   2.11620
   A53        2.08267  -0.00052   0.00000   0.00103   0.00102   2.08370
   A54        2.08840  -0.00097   0.00000  -0.00517  -0.00518   2.08323
   A55        2.11399   0.00067   0.00000   0.00257   0.00258   2.11657
   A56        2.08573  -0.00050   0.00000  -0.00096  -0.00097   2.08477
   A57        2.08346  -0.00017   0.00000  -0.00160  -0.00161   2.08185
   A58        1.92964   0.00116   0.00000   0.00641   0.00639   1.93603
   A59        1.93696   0.00113   0.00000   0.00515   0.00512   1.94209
   A60        1.92639   0.00197   0.00000   0.01107   0.01103   1.93742
   A61        1.89934  -0.00150   0.00000  -0.00929  -0.00929   1.89005
   A62        1.87964  -0.00149   0.00000  -0.00732  -0.00736   1.87228
   A63        1.89040  -0.00145   0.00000  -0.00692  -0.00695   1.88345
   A64        2.02980  -0.00176   0.00000   0.00400   0.00393   2.03373
   A65        2.17391   0.00117   0.00000  -0.00996  -0.01002   2.16389
   A66        2.07936   0.00055   0.00000   0.00624   0.00620   2.08556
   A67        2.09282  -0.00005   0.00000   0.00185   0.00184   2.09466
   A68        2.09560  -0.00017   0.00000  -0.00166  -0.00166   2.09394
   A69        2.09473   0.00022   0.00000  -0.00016  -0.00016   2.09458
   A70        2.10478   0.00035   0.00000  -0.00436  -0.00436   2.10042
   A71        2.06826   0.00119   0.00000   0.01214   0.01212   2.08038
   A72        2.11001  -0.00154   0.00000  -0.00790  -0.00792   2.10210
   A73        2.09234   0.00014   0.00000   0.00010   0.00010   2.09244
   A74        2.10964  -0.00039   0.00000  -0.00361  -0.00362   2.10602
   A75        2.08085   0.00023   0.00000   0.00368   0.00367   2.08452
   A76        2.10427  -0.00033   0.00000  -0.00372  -0.00373   2.10055
   A77        2.09416   0.00031   0.00000   0.00257   0.00256   2.09672
   A78        2.08473   0.00002   0.00000   0.00112   0.00112   2.08585
   A79        2.09219  -0.00066   0.00000  -0.00000  -0.00000   2.09219
   A80        2.09747   0.00049   0.00000   0.00116   0.00116   2.09863
   A81        2.09352   0.00016   0.00000  -0.00115  -0.00115   2.09236
    D1        0.49451   0.00307   0.00000   0.01471   0.01439   0.50890
    D2        2.58469  -0.00560   0.00000   0.00109   0.00142   2.58612
    D3       -1.55240   0.00584   0.00000  -0.03445  -0.03444  -1.58684
    D4       -2.78811   0.00900   0.00000   0.01711   0.01677  -2.77133
    D5       -0.69792   0.00033   0.00000   0.00349   0.00380  -0.69412
    D6        1.44818   0.01177   0.00000  -0.03205  -0.03206   1.41612
    D7        0.50013   0.00257   0.00000   0.01913   0.01911   0.51924
    D8       -2.62477   0.00573   0.00000  -0.00081  -0.00077  -2.62554
    D9       -2.49408  -0.00359   0.00000   0.01722   0.01718  -2.47690
   D10        0.66421  -0.00043   0.00000  -0.00272  -0.00270   0.66151
   D11       -0.91496  -0.01273   0.00000   0.04954   0.05062  -0.86434
   D12        2.20789  -0.01296   0.00000   0.03130   0.03254   2.24044
   D13       -2.95797  -0.00608   0.00000   0.02310   0.02248  -2.93549
   D14        0.16489  -0.00631   0.00000   0.00487   0.00440   0.16929
   D15        1.25747   0.00108   0.00000   0.03216   0.03146   1.28893
   D16       -1.90286   0.00085   0.00000   0.01392   0.01339  -1.88948
   D17        2.01650  -0.00444   0.00000  -0.13240  -0.13151   1.88499
   D18       -0.64003  -0.01407   0.00000  -0.04949  -0.05078  -0.69080
   D19       -1.10959  -0.00364   0.00000  -0.11676  -0.11548  -1.22507
   D20        2.51707  -0.01327   0.00000  -0.03385  -0.03475   2.48232
   D21       -3.12735  -0.00623   0.00000  -0.11545  -0.11586   3.03997
   D22       -0.57915  -0.00349   0.00000  -0.01469  -0.01440  -0.59354
   D23       -0.00048  -0.00644   0.00000  -0.12978  -0.13007  -0.13056
   D24        2.54772  -0.00370   0.00000  -0.02902  -0.02860   2.51911
   D25       -0.58098  -0.00079   0.00000  -0.05399  -0.05474  -0.63572
   D26        2.62231   0.00217   0.00000  -0.07257  -0.07337   2.54894
   D27        3.04178  -0.00655   0.00000   0.05105   0.05186   3.09364
   D28       -0.03812  -0.00359   0.00000   0.03247   0.03322  -0.00489
   D29        2.69379  -0.00471   0.00000  -0.03676  -0.03656   2.65723
   D30       -0.47877  -0.00492   0.00000  -0.04925  -0.04899  -0.52776
   D31       -1.31557   0.00277   0.00000  -0.02762  -0.02787  -1.34344
   D32        1.79506   0.00256   0.00000  -0.04011  -0.04031   1.75475
   D33        3.13291   0.00003   0.00000  -0.00693  -0.00691   3.12600
   D34        0.03529  -0.00026   0.00000  -0.01240  -0.01239   0.02290
   D35        0.02131   0.00019   0.00000   0.00526   0.00526   0.02657
   D36       -3.07631  -0.00010   0.00000  -0.00022  -0.00022  -3.07653
   D37       -3.13475  -0.00002   0.00000   0.00777   0.00780  -3.12695
   D38       -0.00668  -0.00015   0.00000   0.00186   0.00190  -0.00477
   D39       -0.02500  -0.00033   0.00000  -0.00538  -0.00541  -0.03041
   D40        3.10307  -0.00046   0.00000  -0.01129  -0.01131   3.09176
   D41        0.00276   0.00002   0.00000   0.00159   0.00159   0.00435
   D42       -3.12925   0.00023   0.00000   0.00546   0.00547  -3.12378
   D43        3.14051  -0.00012   0.00000  -0.00149  -0.00149   3.13901
   D44        0.00850   0.00009   0.00000   0.00239   0.00238   0.01088
   D45       -0.00614  -0.00012   0.00000  -0.00149  -0.00149  -0.00764
   D46        3.13598  -0.00001   0.00000  -0.00128  -0.00128   3.13470
   D47        3.13928   0.00002   0.00000   0.00156   0.00156   3.14083
   D48       -0.00178   0.00013   0.00000   0.00177   0.00177  -0.00001
   D49       -0.00589   0.00002   0.00000  -0.00190  -0.00188  -0.00777
   D50        3.13518  -0.00009   0.00000  -0.00210  -0.00210   3.13308
   D51        3.09111   0.00032   0.00000   0.00384   0.00384   3.09495
   D52       -0.05101   0.00020   0.00000   0.00364   0.00362  -0.04738
   D53       -0.35301  -0.00064   0.00000  -0.01565  -0.01564  -0.36865
   D54       -2.82981   0.00032   0.00000   0.00332   0.00333  -2.82648
   D55        2.83377  -0.00090   0.00000  -0.02110  -0.02111   2.81266
   D56        0.35697   0.00005   0.00000  -0.00213  -0.00214   0.35483
   D57        0.01287   0.00018   0.00000   0.00177   0.00177   0.01464
   D58       -3.13824  -0.00002   0.00000  -0.00209  -0.00210  -3.14034
   D59       -3.11512   0.00033   0.00000   0.00778   0.00779  -3.10733
   D60        0.01695   0.00012   0.00000   0.00392   0.00392   0.02088
   D61       -3.12064   0.00243   0.00000  -0.00961  -0.00955  -3.13020
   D62        0.01365   0.00188   0.00000  -0.00610  -0.00605   0.00760
   D63       -0.03906  -0.00030   0.00000   0.00883   0.00882  -0.03024
   D64        3.09523  -0.00084   0.00000   0.01234   0.01233   3.10756
   D65        3.12431  -0.00254   0.00000   0.00291   0.00294   3.12725
   D66       -0.03937  -0.00214   0.00000   0.00637   0.00640  -0.03297
   D67        0.04203   0.00017   0.00000  -0.01512  -0.01509   0.02694
   D68       -3.12166   0.00058   0.00000  -0.01166  -0.01162  -3.13329
   D69       -0.01565  -0.00009   0.00000  -0.00087  -0.00087  -0.01652
   D70        3.12929   0.00006   0.00000   0.00741   0.00744   3.13673
   D71        3.14127  -0.00029   0.00000  -0.00545  -0.00543   3.13584
   D72        0.00303  -0.00013   0.00000   0.00283   0.00287   0.00590
   D73        0.01860  -0.00002   0.00000  -0.00540  -0.00539   0.01322
   D74       -3.12074   0.00001   0.00000  -0.00659  -0.00658  -3.12732
   D75       -3.13849   0.00018   0.00000  -0.00077  -0.00077  -3.13926
   D76        0.00535   0.00020   0.00000  -0.00196  -0.00196   0.00340
   D77       -0.86094  -0.00014   0.00000  -0.00103  -0.00103  -0.86197
   D78       -2.97032   0.00022   0.00000   0.00295   0.00298  -2.96734
   D79        1.21690   0.00000   0.00000   0.00098   0.00099   1.21790
   D80        2.29649  -0.00030   0.00000  -0.00563  -0.00566   2.29083
   D81        0.18711   0.00006   0.00000  -0.00165  -0.00165   0.18546
   D82       -1.90886  -0.00015   0.00000  -0.00362  -0.00363  -1.91249
   D83        0.00921   0.00023   0.00000   0.00130   0.00130   0.01051
   D84       -3.13463   0.00021   0.00000   0.00249   0.00249  -3.13214
   D85       -3.12506   0.00077   0.00000  -0.00225  -0.00223  -3.12729
   D86        0.01428   0.00075   0.00000  -0.00106  -0.00104   0.01324
   D87       -0.01514  -0.00003   0.00000   0.01132   0.01134  -0.00380
   D88        3.12309  -0.00019   0.00000   0.00302   0.00305   3.12614
   D89       -3.13455  -0.00043   0.00000   0.00782   0.00784  -3.12671
   D90        0.00368  -0.00059   0.00000  -0.00048  -0.00045   0.00323
   D91        3.12209   0.00313   0.00000  -0.01321  -0.01332   3.10876
   D92       -0.00217   0.00275   0.00000  -0.00507  -0.00512  -0.00729
   D93       -0.03525   0.00016   0.00000   0.00543   0.00545  -0.02980
   D94        3.12368  -0.00022   0.00000   0.01357   0.01365   3.13733
   D95       -3.14111  -0.00369   0.00000   0.00972   0.00966  -3.13145
   D96        0.02917  -0.00288   0.00000   0.00271   0.00268   0.03185
   D97        0.01762  -0.00042   0.00000  -0.01073  -0.01074   0.00687
   D98       -3.09528   0.00038   0.00000  -0.01773  -0.01773  -3.11301
   D99       -0.02374   0.00021   0.00000   0.00053   0.00054  -0.02320
   D100       3.12563   0.00016   0.00000   0.00525   0.00524   3.13087
   D101       3.12588  -0.00019   0.00000  -0.00529  -0.00528   3.12060
   D102      -0.00794  -0.00024   0.00000  -0.00058  -0.00058  -0.00852
   D103       0.00614  -0.00046   0.00000  -0.00591  -0.00589   0.00025
   D104      -3.13289  -0.00023   0.00000  -0.00621  -0.00620  -3.13909
   D105       3.13971  -0.00006   0.00000  -0.00009  -0.00008   3.13963
   D106       0.00068   0.00017   0.00000  -0.00039  -0.00039   0.00029
   D107       0.02344   0.00027   0.00000   0.00283   0.00281   0.02625
   D108      -3.12071   0.00004   0.00000   0.00313   0.00312  -3.11758
   D109      -3.13590   0.00069   0.00000  -0.00530  -0.00529  -3.14120
   D110       0.00313   0.00046   0.00000  -0.00500  -0.00498  -0.00185
   D111       0.01162   0.00024   0.00000   0.00791   0.00788   0.01950
   D112      -3.13770   0.00030   0.00000   0.00322   0.00321  -3.13449
   D113       3.12500  -0.00056   0.00000   0.01468   0.01466   3.13966
   D114      -0.02433  -0.00051   0.00000   0.01000   0.01000  -0.01433
         Item               Value     Threshold  Converged?
 Maximum Force            0.043591     0.000450     NO 
 RMS     Force            0.007988     0.000300     NO 
 Maximum Displacement     0.576210     0.001800     NO 
 RMS     Displacement     0.136545     0.001200     NO 
 Predicted change in Energy=-1.039001D-02
 Lowest energy point so far.  Saving SCF results.
 GradGradGradGradGradGradGradGradGradGradGradGradGradGradGradGradGradGrad

 Leave Link  103 at Fri Apr 11 16:54:05 2025, MaxMem= 16106127360 cpu:               2.5 elap:               0.2
 (Enter /cm/shared/apps/Gaussian/g16-C01/g16/l202.exe)
                          Input orientation:                          
 ---------------------------------------------------------------------
 Center     Atomic      Atomic             Coordinates (Angstroms)
 Number     Number       Type             X           Y           Z
 ---------------------------------------------------------------------
      1          6           0       -0.704706   -2.147946   -1.479232
      2          8           0       -0.617588   -1.804356   -2.644552
      3          6           0       -1.644078   -1.318255   -0.593701
      4          1           0       -2.440796   -0.911001   -1.220933
      5          9           0       -2.246920   -2.064934    0.410978
      6          6           0       -0.835768   -0.203090    0.035519
      7          6           0        0.424498   -0.236827    0.739760
      8          7           0       -1.175904    1.075992   -0.002897
      9          1           0       -0.136670    1.148328    0.782908
     10          6           0       -1.835645    1.765941   -1.037705
     11          6           0       -3.150329    3.242267   -2.991071
     12          6           0       -2.605414    2.886420   -0.655515
     13          6           0       -1.713155    1.418514   -2.384923
     14          6           0       -2.373323    2.145096   -3.365466
     15          6           0       -3.262802    3.612162   -1.658550
     16          1           0       -1.078016    0.580536   -2.659794
     17          1           0       -2.273518    1.867321   -4.410995
     18          1           0       -3.865342    4.472577   -1.375663
     19          1           0       -3.671590    3.822631   -3.748932
     20          7           0       -2.664035    3.273879    0.663530
     21          1           0       -2.430263    2.573074    1.352853
     22          1           0       -3.426019    3.883527    0.924288
     23          1           0        1.217677    0.199759    0.124800
     24          6           0        0.871211   -1.256079    1.699677
     25          6           0        1.759224   -3.195400    3.575236
     26          6           0       -0.018100   -1.863660    2.594028
     27          6           0        2.223278   -1.619541    1.786534
     28          6           0        2.655110   -2.568971    2.702106
     29          6           0        0.417846   -2.817426    3.507424
     30          1           0       -1.068138   -1.582503    2.576899
     31          1           0        2.942321   -1.159639    1.110665
     32          1           0        3.709476   -2.839092    2.733979
     33          1           0       -0.302390   -3.276441    4.182617
     34          6           0        2.240948   -4.228600    4.557871
     35          6           0        0.187148   -3.194265   -0.914362
     36          6           0        2.007863   -5.072404    0.053961
     37          6           0        1.462758   -3.303357   -1.483888
     38          6           0       -0.174993   -4.048303    0.131510
     39          6           0        0.732051   -4.989896    0.602261
     40          6           0        2.373253   -4.226776   -0.991770
     41          1           0        1.737717   -2.639863   -2.299125
     42          1           0       -1.164400   -3.998328    0.567680
     43          1           0        0.441821   -5.655040    1.410942
     44          1           0        3.368290   -4.289658   -1.424458
     45          1           0        2.719150   -5.798258    0.440184
     46          1           0        2.866095   -4.980181    4.061039
     47          1           0        1.401724   -4.742364    5.037372
     48          1           0        2.849732   -3.767958    5.346327
 ---------------------------------------------------------------------
                    Distance matrix (angstroms):
                    1          2          3          4          5
     1  C    0.000000
     2  O    1.218037   0.000000
     3  C    1.534591   2.344347   0.000000
     4  H    2.147268   2.479690   1.092719   0.000000
     5  F    2.440944   3.472591   1.389363   2.008054   0.000000
     6  C    2.468625   3.129606   1.514224   2.157759   2.366174
     7  C    3.138694   3.872552   2.688236   3.536769   3.253697
     8  N    3.577061   3.947969   2.510111   2.651736   3.344216
     9  H    4.037990   4.549407   3.201775   3.683098   3.862193
    10  C    4.097862   4.100322   3.121874   2.750599   4.116240
    11  C    6.109101   5.657142   5.367917   4.570171   6.368396
    12  C    5.443899   5.469104   4.313615   3.842811   5.077581
    13  C    3.815348   3.413878   3.271567   2.703882   4.498486
    14  C    4.977185   4.381837   4.495473   3.734073   5.657018
    15  C    6.305145   6.108030   5.297470   4.618031   6.127347
    16  H    2.996281   2.428979   2.862616   2.480358   4.218351
    17  H    5.213326   4.398140   5.011569   4.233622   6.222119
    18  H    7.337007   7.180381   6.251337   5.571013   6.967814
    19  H    7.042849   6.496889   6.363567   5.505715   7.348330
    20  N    6.150332   6.396860   4.869151   4.595025   5.361034
    21  H    5.769426   6.198946   4.421493   4.331658   4.736229
    22  H    7.039965   7.278455   5.704221   5.344168   6.085881
    23  H    3.432229   3.879947   3.318170   4.053297   4.148996
    24  C    3.658470   4.624874   3.404428   4.429270   3.469543
    25  C    5.719769   6.802206   5.699665   6.772141   5.228735
    26  C    4.140494   5.273104   3.619791   4.618543   3.126317
    27  C    4.417865   5.266802   4.551125   5.594683   4.698212
    28  C    5.380448   6.315215   5.559645   6.641337   5.434448
    29  C    5.155101   6.320225   4.828900   5.844968   4.153938
    30  H    4.111449   5.245548   3.233302   4.093731   2.512664
    31  H    4.580952   5.214429   4.895414   5.871637   5.313882
    32  H    6.141159   6.980169   6.484361   7.562057   6.440055
    33  H    5.787218   6.991182   5.333652   6.274268   4.412959
    34  C    7.032255   8.119304   7.078293   8.143695   6.482217
    35  C    1.486360   2.360721   2.641141   3.494763   2.992758
    36  C    4.273309   4.985489   5.277288   6.223600   5.222596
    37  C    2.456196   2.814602   3.792821   4.585875   4.345794
    38  C    2.546850   3.596903   3.183914   4.099467   2.881794
    39  C    3.804414   4.744574   4.534012   5.479816   4.179265
    40  C    3.746063   4.188668   4.975631   5.849953   5.290299
    41  H    2.622907   2.522867   4.011440   4.648810   4.853095
    42  H    2.797335   3.928225   2.960015   3.789447   2.221354
    43  H    4.686933   5.691849   5.213182   6.143464   4.595445
    44  H    4.602090   4.853100   5.885849   6.723260   6.312591
    45  H    5.360199   6.049849   6.338542   7.298606   6.212924
    46  H    7.174035   8.196759   7.444324   8.521768   6.925642
    47  H    7.323536   8.468853   7.260194   8.283156   6.471843
    48  H    7.864269   8.929289   7.840874   8.903976   7.296151
                    6          7          8          9         10
     6  C    0.000000
     7  C    1.444079   0.000000
     8  N    1.324092   2.199164   0.000000
     9  H    1.695187   1.495134   1.304887   0.000000
    10  C    2.455330   3.504099   1.407876   2.565657   0.000000
    11  C    5.136917   6.229172   4.185724   5.263995   2.779132
    12  C    3.626878   4.569664   2.397302   3.344357   1.412121
    13  C    3.042687   4.131992   2.465767   3.548726   1.396676
    14  C    4.409620   5.509468   3.726079   4.817175   2.418952
    15  C    4.828718   5.844895   3.678109   4.669465   2.414697
    16  H    2.817350   3.805601   2.704470   3.613962   2.147174
    17  H    5.111282   6.183608   4.611104   5.662128   3.403101
    18  H    5.747314   6.712394   4.544706   5.441789   3.399966
    19  H    6.210505   7.307906   5.273068   6.339174   3.866707
    20  N    3.978225   4.676527   2.736671   3.304511   2.419568
    21  H    3.461917   4.052294   2.377547   2.759585   2.592258
    22  H    4.919324   5.642503   3.715500   4.280318   3.295888
    23  H    2.094492   1.094494   2.552121   1.779647   3.623137
    24  C    2.606144   1.469648   3.539490   2.763595   4.894173
    25  C    5.312015   4.309823   6.297842   5.500862   7.669238
    26  C    3.157855   2.506150   4.089754   3.516573   5.446738
    27  C    3.798704   2.498648   4.692803   3.773290   5.992718
    28  C    4.989420   3.776947   5.939652   5.029480   7.276299
    29  C    4.523320   3.784111   5.479151   4.843313   6.836934
    30  H    2.900930   2.722845   3.706017   3.397569   4.986633
    31  H    4.042880   2.707136   4.816414   3.861906   6.000289
    32  H    5.906728   4.641096   6.832665   5.873587   8.135127
    33  H    5.189259   4.649826   6.101248   5.582478   7.418103
    34  C    6.791361   5.814784   7.785511   6.986757   9.157707
    35  C    3.300872   3.396895   4.574251   4.673724   5.358222
    36  C    5.638865   5.134216   6.924044   6.620264   7.920053
    37  C    4.147707   3.927621   5.323023   5.245382   6.064349
    38  C    3.902756   3.905983   5.222862   5.237438   6.158755
    39  C    5.068803   4.764993   6.387605   6.202024   7.411064
    40  C    5.248160   4.766082   6.457069   6.192006   7.323222
    41  H    4.243966   4.090715   5.250660   5.230932   5.811300
    42  H    3.846430   4.086942   5.106311   5.252677   6.021181
    43  H    5.766089   5.459653   7.065604   6.856740   8.139636
    44  H    6.041993   5.456665   7.173614   6.835854   7.993797
    45  H    6.641318   6.023678   7.913475   7.518526   8.952509
    46  H    7.261487   6.284241   8.338498   7.571086   9.675417
    47  H    7.115470   6.302721   8.117989   7.427474   9.473391
    48  H    7.382133   6.290557   8.263401   7.342564   9.660883
                   11         12         13         14         15
    11  C    0.000000
    12  C    2.424537   0.000000
    13  C    2.399783   2.437565   0.000000
    14  C    1.395598   2.819089   1.387519   0.000000
    15  C    1.387474   1.401763   2.782286   2.420128   0.000000
    16  H    3.389548   3.415725   1.086813   2.150265   3.868661
    17  H    2.162280   3.905425   2.149512   1.086393   3.405746
    18  H    2.152778   2.149867   3.870118   3.406260   1.087839
    19  H    1.087607   3.403300   3.387590   2.155613   2.140350
    20  N    3.686949   1.376024   3.693185   4.194219   2.421779
    21  H    4.453761   2.040197   3.977212   4.738031   3.292624
    22  H    3.977091   2.040439   4.467781   4.746820   2.602178
    23  H    6.168062   4.737411   4.046462   5.372297   5.907582
    24  C    7.642710   5.898656   5.524161   6.910185   7.215783
    25  C   10.424186   8.598713   8.298742   9.683604   9.947672
    26  C    8.189913   6.310070   6.199664   7.558622   7.654877
    27  C    8.679766   7.041559   6.490481   7.864117   8.326848
    28  C    9.994292   8.289030   7.801259   9.182755   9.604343
    29  C    9.575082   7.681408   7.563340   8.924901   9.031836
    30  H    7.656123   5.725643   5.834538   7.135139   7.052668
    31  H    8.562791   7.089947   6.367061   7.695004   8.303143
    32  H   10.808147   9.173221   8.586926   9.952176  10.465450
    33  H   10.102778   8.166535   8.195453   9.521312   9.504532
    34  C   11.910762  10.064300   9.784029  11.166681  11.419839
    35  C    7.541911   6.696277   5.201099   6.408799   7.667035
    36  C   10.247581   9.226514   7.869317   9.109312  10.302150
    37  C    8.148458   7.453158   5.761455   6.923980   8.377699
    38  C    8.470865   7.390314   6.211640   7.444440   8.451131
    39  C    9.785367   8.646214   7.481311   8.734661   9.750155
    40  C    9.502303   8.688944   7.106962   8.292477   9.677741
    41  H    7.679273   7.218313   5.327880   6.397935   8.031398
    42  H    8.308720   7.139501   6.193640   7.394105   8.202375
    43  H   10.556672   9.301205   8.311900   9.569808  10.441602
    44  H   10.083480   9.368698   7.702390   8.839666  10.318185
    45  H   11.311737  10.245739   8.927954  10.174140  11.346561
    46  H   12.391055  10.680201  10.171688  11.548768  12.004392
    47  H   12.203746  10.327849  10.136535  11.501990  11.678668
    48  H   12.436084  10.491019  10.367818  11.753291  11.870027
                   16         17         18         19         20
    16  H    0.000000
    17  H    2.480271   0.000000
    18  H    4.956426   4.305172   0.000000
    19  H    4.292321   2.493225   2.468274   0.000000
    20  N    4.562240   5.280314   2.652984   4.559179   0.000000
    21  H    4.679756   5.809010   3.621099   5.397267   1.010417
    22  H    5.410037   5.818813   2.414490   4.680064   1.010091
    23  H    3.628934   5.961765   6.807749   7.213594   4.980776
    24  C    5.116408   7.548858   8.044262   8.724544   5.838842
    25  C    7.821971  10.279788  10.721242  11.506083   8.360313
    26  C    5.890685   8.250908   8.408782   9.269036   6.092791
    27  C    5.958919   8.413605   9.175222   9.747209   7.006606
    28  C    7.252972   9.724622  10.427267  11.067773   8.160147
    29  C    7.198495   9.586013   9.763933  10.652161   7.395250
    30  H    5.665844   7.885740   7.753135   8.718347   5.458233
    31  H    5.779938   8.176563   9.178669   9.601172   7.161511
    32  H    7.981649  10.440172  11.301661  11.869575   9.070657
    33  H    7.892811  10.207537  10.180196  11.165026   7.801797
    34  C    9.286442  11.746541  12.173911  12.991667   9.773021
    35  C    4.346987   6.625781   8.684236   8.494791   7.242643
    36  C    6.988766   9.296550  11.298010  11.217835   9.584292
    37  C    4.787788   7.018805   9.426851   9.070373   8.056169
    38  C    5.480236   7.748082   9.407213   9.446461   7.751950
    39  C    6.704257   9.010416  10.704513  10.769659   8.934603
    40  C    6.148481   8.391758  10.711965  10.437194   9.185538
    41  H    4.292949   6.392552   9.101311   8.551396   7.945130
    42  H    5.602682   7.773235   9.100983   9.278283   7.425839
    43  H    7.600211   9.892114  11.352773  11.548623   9.483172
    44  H    6.709284   8.868923  11.362420  10.989646   9.897259
    45  H    8.044710  10.354795  12.334622  12.286243  10.551410
    46  H    9.573253  12.044885  12.815015  13.462037  10.500233
    47  H    9.681360  12.102354  12.400973  13.277680   9.996051
    48  H    9.921420  12.377778  12.577114  13.522885  10.095428
                   21         22         23         24         25
    21  H    0.000000
    22  H    1.700730   0.000000
    23  H    4.521969   5.981073   0.000000
    24  C    5.067783   6.744105   2.172496   0.000000
    25  C    7.467670   9.166541   4.870923   2.840292   0.000000
    26  C    5.200352   6.887096   3.447018   1.399962   2.428000
    27  C    6.278658   7.933586   2.661286   1.402760   2.428608
    28  C    7.356775   9.042980   4.046552   2.431223   1.399065
    29  C    6.466173   8.145591   4.602747   2.431315   1.395262
    30  H    4.541200   6.178042   3.796604   2.153404   3.404716
    31  H    6.546484   8.125515   2.407133   2.155396   3.408541
    32  H    8.300328   9.969146   4.717148   3.410492   2.153637
    33  H    6.837561   8.463977   5.555218   3.409428   2.150751
    34  C    8.851844  10.541539   6.348982   4.345266   1.505035
    35  C    6.727058   8.156638   3.696113   3.325313   4.756881
    36  C    8.935179  10.511576   5.331521   4.308677   3.998043
    37  C    7.598366   9.019465   3.862611   3.830974   5.068953
    38  C    7.100744   8.608809   4.470527   3.369007   4.040778
    39  C    8.231776   9.804635   5.234149   3.894237   3.621309
    40  C    8.649219  10.152824   4.709172   4.280778   4.722109
    41  H    7.608135   8.922397   3.769524   4.319272   5.900610
    42  H    6.738117   8.207662   4.847099   3.597924   4.270558
    43  H    8.715165  10.304429   6.044401   4.429289   3.531225
    44  H    9.403923  10.884861   5.213464   5.019783   5.365019
    45  H    9.870594  11.477562   6.191131   5.062865   4.186273
    46  H    9.614434  11.313497   6.711410   4.839889   2.155599
    47  H    9.042978  10.706566   6.970783   4.855496   2.158412
    48  H    9.167054  10.839036   6.758012   4.849963   2.157265
                   26         27         28         29         30
    26  C    0.000000
    27  C    2.394874   0.000000
    28  C    2.766803   1.387865   0.000000
    29  C    1.390687   2.766943   2.390735   0.000000
    30  H    1.087163   3.385185   3.853748   2.144542   0.000000
    31  H    3.385278   1.088729   2.145085   3.855604   4.290972
    32  H    3.855629   2.143301   1.088884   3.381347   4.942599
    33  H    2.144851   3.855585   3.382194   1.088725   2.456446
    34  C    3.814829   3.806286   2.523839   2.533486   4.677193
    35  C    3.757850   3.731008   4.422745   4.443807   4.045050
    36  C    4.566455   3.869170   3.701187   4.420349   5.292108
    37  C    4.571113   3.756233   4.414020   5.122613   5.084956
    38  C    3.295645   3.793375   4.099497   3.641883   3.585778
    39  C    3.781959   3.871118   3.737430   3.641197   4.330151
    40  C    4.915368   3.813022   4.058631   5.104178   5.618786
    41  H    5.256266   4.239037   5.085169   5.957314   5.724198
    42  H    3.158622   4.315159   4.602988   3.541204   3.143634
    43  H    3.998222   4.427179   4.011182   3.528153   4.497220
    44  H    5.788034   4.330247   4.527463   5.932625   6.559073
    45  H    5.254774   4.418170   3.943183   4.856884   6.056542
    46  H    4.492594   4.108587   2.775814   3.313294   5.406022
    47  H    4.033952   4.582022   3.427547   2.648422   4.705196
    48  H    4.407489   4.204791   2.909872   3.193610   5.272158
                   31         32         33         34         35
    31  H    0.000000
    32  H    2.458503   0.000000
    33  H    4.944278   4.287761   0.000000
    34  C    4.668370   2.722846   2.741531   0.000000
    35  C    3.978872   5.083634   5.121093   5.935763   0.000000
    36  C    4.159275   3.881452   5.060490   4.588196   2.789275
    37  C    3.676458   4.801425   5.935129   6.161535   1.401229
    38  C    4.361281   4.829507   4.125951   5.045984   1.397990
    39  C    4.451363   4.246791   4.101822   4.301534   2.412748
    40  C    3.761835   4.194325   5.902244   5.551219   2.418911
    41  H    3.907532   5.409219   6.824972   7.056608   2.151556
    42  H    5.021767   5.458145   3.785756   5.250814   2.160937
    43  H    5.152795   4.511935   3.727434   3.895479   3.395189
    44  H    4.050348   4.417369   6.777890   6.087930   3.402903
    45  H    4.692136   3.872842   5.430937   4.432590   3.876417
    46  H    4.827738   2.656434   3.599556   1.096597   5.926286
    47  H    5.534292   3.775418   2.404899   1.094610   6.268567
    48  H    4.975212   2.902812   3.395833   1.097485   6.827496
                   36         37         38         39         40
    36  C    0.000000
    37  C    2.406584   0.000000
    38  C    2.412396   2.417992   0.000000
    39  C    1.391092   2.780353   1.389580   0.000000
    40  C    1.393611   1.387041   2.790551   2.411811   0.000000
    41  H    3.395180   1.086479   3.398551   3.866789   2.152062
    42  H    3.388333   3.404979   1.082436   2.140311   3.872863
    43  H    2.152522   3.866881   2.144529   1.086561   3.397557
    44  H    2.156195   2.146479   3.877389   3.398187   1.086862
    45  H    1.087181   3.391918   3.396129   2.151345   2.153995
    46  H    4.098993   5.960478   5.055473   4.064158   5.132386
    47  H    5.030976   6.678420   5.199542   4.492209   6.128642
    48  H    5.515385   6.985084   6.035054   5.337028   6.372521
                   41         42         43         44         45
    41  H    0.000000
    42  H    4.299568   0.000000
    43  H    4.953305   2.456772   0.000000
    44  H    2.479039   4.959714   4.297439   0.000000
    45  H    4.294471   4.282286   2.479741   2.484782   0.000000
    46  H    6.870371   5.423327   3.654525   5.551549   3.715028
    47  H    7.639213   5.207372   3.860749   6.769606   4.897414
    48  H    7.807824   6.245142   4.984614   6.810624   5.311254
                   46         47         48
    46  H    0.000000
    47  H    1.775997   0.000000
    48  H    1.766839   1.772470   0.000000
 Stoichiometry    C23H21FN2O
 Framework group  C1[X(C23H21FN2O)]
 Deg. of freedom   138
 Full point group                 C1      NOp   1
 RotChk:  IX=0 Diff= 1.96D-02
 Largest Abelian subgroup         C1      NOp   1
 Largest concise Abelian subgroup C1      NOp   1
                         Standard orientation:                         
 ---------------------------------------------------------------------
 Center     Atomic      Atomic             Coordinates (Angstroms)
 Number     Number       Type             X           Y           Z
 ---------------------------------------------------------------------
      1          6           0        0.151767    1.881656    0.497587
      2          8           0        0.867091    2.749857    0.030520
      3          6           0        0.864815    0.662034    1.096799
      4          1           0        1.841526    0.980661    1.469020
      5          9           0        0.176988    0.098585    2.164389
      6          6           0        1.020908   -0.375865    0.005344
      7          6           0        0.056901   -0.914391   -0.925271
      8          7           0        2.166303   -0.963058   -0.305292
      9          1           0        1.357977   -1.634892   -1.078582
     10          6           0        3.461154   -0.411904   -0.264002
     11          6           0        6.070527    0.542842   -0.207383
     12          6           0        4.523212   -1.316826   -0.046668
     13          6           0        3.719802    0.944198   -0.475645
     14          6           0        5.018908    1.430286   -0.440269
     15          6           0        5.829979   -0.810402   -0.017772
     16          1           0        2.890825    1.614409   -0.687252
     17          1           0        5.211144    2.486800   -0.604810
     18          1           0        6.655862   -1.496558    0.156869
     19          1           0        7.094222    0.909103   -0.179300
     20          7           0        4.274467   -2.663697    0.085652
     21          1           0        3.335085   -2.927748    0.347910
     22          1           0        5.002571   -3.220369    0.510230
     23          1           0        0.248766   -0.537827   -1.934878
     24          6           0       -1.344767   -1.255356   -0.644319
     25          6           0       -4.052065   -1.945379   -0.132784
     26          6           0       -1.736530   -1.802181    0.583442
     27          6           0       -2.335851   -1.090142   -1.623192
     28          6           0       -3.658651   -1.425782   -1.370777
     29          6           0       -3.063713   -2.133645    0.833899
     30          1           0       -0.989355   -1.974261    1.354182
     31          1           0       -2.062918   -0.674815   -2.591872
     32          1           0       -4.406101   -1.271661   -2.147458
     33          1           0       -3.335089   -2.548860    1.803060
     34          6           0       -5.491611   -2.297943    0.129009
     35          6           0       -1.324366    1.924309    0.328833
     36          6           0       -4.065193    2.052443   -0.172671
     37          6           0       -1.803715    2.543332   -0.833268
     38          6           0       -2.231642    1.387744    1.247159
     39          6           0       -3.596495    1.464633    0.997772
     40          6           0       -3.165911    2.593020   -1.089852
     41          1           0       -1.094475    2.962238   -1.541742
     42          1           0       -1.883368    0.928854    2.163562
     43          1           0       -4.296447    1.051483    1.718876
     44          1           0       -3.528183    3.055225   -2.004399
     45          1           0       -5.133466    2.091806   -0.370680
     46          1           0       -6.155253   -1.473629   -0.158409
     47          1           0       -5.659667   -2.521258    1.187337
     48          1           0       -5.793436   -3.177632   -0.453677
 ---------------------------------------------------------------------
 Rotational constants (GHZ):           0.3865335           0.1180707           0.1009968
 Leave Link  202 at Fri Apr 11 16:54:06 2025, MaxMem= 16106127360 cpu:               0.6 elap:               0.1
 (Enter /cm/shared/apps/Gaussian/g16-C01/g16/l301.exe)
 Basis read from rwf:  (5D, 7F)
 No pseudopotential information found on rwf file.
 There are   864 symmetry adapted cartesian basis functions of A   symmetry.
 There are   810 symmetry adapted basis functions of A   symmetry.
   810 basis functions,  1203 primitive gaussians,   864 cartesian basis functions
    95 alpha electrons       95 beta electrons
       nuclear repulsion energy      2401.1400345812 Hartrees.
 IExCor= 4639 DFT=T Ex+Corr=wB97XD ExCW=0 ScaHFX=  1.000000
 ScaDFX=  1.000000  1.000000  1.000000  1.000000 ScalE2=  1.000000  1.000000
 IRadAn=      5 IRanWt=     -1 IRanGd=            0 ICorTp=0 IEmpDi=121
 HFx  wShort=  0.000000 wLong=  0.200000 cFull=  0.222036 cShort=  0.000000 cLong=  0.777964
 DFx  wShort=  0.000000 wLong=  0.200000 cFull=  0.000000 cShort=  0.000000 cLong=  1.000000
 NAtoms=   48 NActive=   48 NUniq=   48 SFac= 1.00D+00 NAtFMM=   60 NAOKFM=F Big=F
 Integral buffers will be    131072 words long.
 Raffenetti 2 integral format.
 Two-electron integral symmetry is turned on.
 R6Disp:  Grimme-D2 Dispersion energy=       -0.0429298332 Hartrees.
 Nuclear repulsion after empirical dispersion term =     2401.0971047480 Hartrees.
 No density basis found on file    724.
 ------------------------------------------------------------------------------
 Polarizable Continuum Model (PCM)
 =================================
 Model                : PCM.
 Atomic radii         : SMD-Coulomb.
 Polarization charges : Total charges.
 Charge compensation  : None.
 Solution method      : Matrix inversion.
 Cavity type          : VdW (van der Waals Surface) (Alpha=1.000).
 Cavity algorithm     : GePol (No added spheres)
                        Default sphere list used, NSphG=   48.
                        Lebedev-Laikov grids with approx.  5.0 points / Ang**2.
                        Smoothing algorithm: York/Karplus (Gamma=1.0000).
                        Polarization charges: spherical gaussians, with
                                              point-specific exponents (IZeta= 3).
                        Self-potential: point-specific (ISelfS= 7).
                        Self-field    : sphere-specific E.n sum rule (ISelfD= 2).
 1st derivatives      : Analytical E(r).r(x)/FMM algorithm (CHGder, D1EAlg=3).
                        Cavity 1st derivative terms included.
 Solvent              : Ethanol, Eps=  24.852000 Eps(inf)=   1.852593
 ------------------------------------------------------------------------------
 GePol: Number of generator spheres                  =      48
 GePol: Total number of spheres                      =      48
 GePol: Number of exposed spheres                    =      48 (100.00%)
 GePol: Number of points                             =    3596
 GePol: Average weight of points                     =       0.11
 GePol: Minimum weight of points                     =   0.51D-11
 GePol: Maximum weight of points                     =    0.21501
 GePol: Number of points with low weight             =     219
 GePol: Fraction of low-weight points (<1% of avg)   =       6.09%
 GePol: Cavity surface area                          =    386.684 Ang**2
 GePol: Cavity volume                                =    375.256 Ang**3
 ------------------------------------------------------------------------------
 Atomic radii for non-electrostatic terms: SMD-CDS.
 ------------------------------------------------------------------------------
 PCM non-electrostatic energy =        -0.0024079952 Hartrees.
 Nuclear repulsion after PCM non-electrostatic terms =     2401.0946967528 Hartrees.
 Leave Link  301 at Fri Apr 11 16:54:06 2025, MaxMem= 16106127360 cpu:               0.4 elap:               0.1
 (Enter /cm/shared/apps/Gaussian/g16-C01/g16/l302.exe)
 NPDir=0 NMtPBC=     1 NCelOv=     1 NCel=       1 NClECP=     1 NCelD=      1
         NCelK=      1 NCelE2=     1 NClLst=     1 CellRange=     0.0.
 One-electron integrals computed using PRISM.
 One-electron integral symmetry used in STVInt
 NBasis=   810 RedAO= T EigKep=  1.02D-06  NBF=   810
 NBsUse=   804 1.00D-06 EigRej=  8.80D-07 NBFU=   804
 Precomputing XC quadrature grid using
 IXCGrd= 4 IRadAn=           5 IRanWt=          -1 IRanGd=           0 AccXCQ= 0.00D+00.
 Generated NRdTot=       0 NPtTot=           0 NUsed=           0 NTot=          32
 NSgBfM=   857   857   857   857   857 MxSgAt=    48 MxSgA2=    48.
 Leave Link  302 at Fri Apr 11 16:54:08 2025, MaxMem= 16106127360 cpu:              40.6 elap:               2.8
 (Enter /cm/shared/apps/Gaussian/g16-C01/g16/l303.exe)
 DipDrv:  MaxL=1.
 Leave Link  303 at Fri Apr 11 16:54:09 2025, MaxMem= 16106127360 cpu:               1.4 elap:               0.2
 (Enter /cm/shared/apps/Gaussian/g16-C01/g16/l401.exe)
 Initial guess from the checkpoint file:  "4_to_6_TS.chk"
 B after Tr=     0.000000    0.000000   -0.000000
         Rot=    0.999965   -0.008199   -0.001107   -0.001516 Ang=  -0.96 deg.
 Guess basis will be translated and rotated to current coordinates.
 JPrj=2 DoOrth=T DoCkMO=T.
 Generating alternative initial guess.
 ExpMin= 2.65D-02 ExpMax= 2.93D+03 ExpMxC= 4.41D+02 IAcc=3 IRadAn=         5 AccDes= 0.00D+00
 Harris functional with IExCor= 4639 and IRadAn=       5 diagonalized for initial guess.
 HarFok:  IExCor= 4639 AccDes= 0.00D+00 IRadAn=         5 IDoV= 1 UseB2=F ITyADJ=14
 ICtDFT=  3500011 ScaDFX=  1.000000  1.000000  1.000000  1.000000
 FoFCou: FMM=F IPFlag=           0 FMFlag=      100000 FMFlg1=           0
         NFxFlg=           0 DoJE=T BraDBF=F KetDBF=T FulRan=T
         wScrn=  0.000000 ICntrl=       500 IOpCl=  0 I1Cent=   200000004 NGrid=           0
         NMat0=    1 NMatS0=      1 NMatT0=    0 NMatD0=    1 NMtDS0=    0 NMtDT0=    0
 Petite list used in FoFCou.
 Harris En= -1122.25026996354    
 Leave Link  401 at Fri Apr 11 16:54:20 2025, MaxMem= 16106127360 cpu:             294.4 elap:              10.9
 (Enter /cm/shared/apps/Gaussian/g16-C01/g16/l502.exe)
 Integral symmetry usage will be decided dynamically.
 Closed shell SCF:
 Using DIIS extrapolation, IDIIS=  1040.
 NGot= 16106127360 LenX= 16104590708 LenY= 16103843348
 Requested convergence on RMS density matrix=1.00D-08 within 128 cycles.
 Requested convergence on MAX density matrix=1.00D-06.
 Requested convergence on             energy=1.00D-06.
 No special actions if energy rises.
 Fock matrices will be formed incrementally for  20 cycles.

 Cycle   1  Pass 1  IDiag  1:
 FoFJK:  IHMeth= 1 ICntrl=       0 DoSepK=T KAlg= 0 I1Cent=           0 FoldK=F
 IRaf=         1 NMat=       1 IRICut=       1 DoRegI=T DoRafI=F ISym2E= 0 IDoP0=0 IntGTp=1.
 FoFCou: FMM=F IPFlag=           0 FMFlag=      100000 FMFlg1=           0
         NFxFlg=           0 DoJE=T BraDBF=F KetDBF=F FulRan=T
         wScrn=  0.000000 ICntrl=       500 IOpCl=  0 I1Cent=           0 NGrid=           0
         NMat0=    1 NMatS0=      1 NMatT0=    0 NMatD0=    1 NMtDS0=    0 NMtDT0=    0
 Symmetry not used in FoFCou.
 Inv3:  Mode=1 IEnd=    38793648.
 Iteration    1 A*A^-1 deviation from unit magnitude is 7.11D-15 for   3591.
 Iteration    1 A*A^-1 deviation from orthogonality  is 3.38D-15 for   3583    129.
 Iteration    1 A^-1*A deviation from unit magnitude is 6.88D-15 for   3591.
 Iteration    1 A^-1*A deviation from orthogonality  is 1.76D-14 for   2849   2798.
 E= -1172.85540776131    
 DIIS: error= 9.95D-03 at cycle   1 NSaved=   1.
 NSaved= 1 IEnMin= 1 EnMin= -1172.85540776131     IErMin= 1 ErrMin= 9.95D-03
 ErrMax= 9.95D-03  0.00D+00 EMaxC= 1.00D-01 BMatC= 1.70D-01 BMatP= 1.70D-01
 IDIUse=3 WtCom= 9.01D-01 WtEn= 9.95D-02
 Coeff-Com:  0.100D+01
 Coeff-En:   0.100D+01
 Coeff:      0.100D+01
 Gap=     0.491 Goal=   None    Shift=    0.000
 GapD=    0.491 DampG=2.000 DampE=1.000 DampFc=2.0000 IDamp=-1.
 RMSDP=3.67D-02 MaxDP=4.43D+00              OVMax= 6.38D-02

 Cycle   2  Pass 1  IDiag  1:
 RMSU=  3.53D-02    CP:  8.31D-01
 E= -1173.02223979852     Delta-E=       -0.166832037207 Rises=F Damp=F
 DIIS: error= 8.38D-04 at cycle   2 NSaved=   2.
 NSaved= 2 IEnMin= 2 EnMin= -1173.02223979852     IErMin= 2 ErrMin= 8.38D-04
 ErrMax= 8.38D-04  0.00D+00 EMaxC= 1.00D-01 BMatC= 3.54D-03 BMatP= 1.70D-01
 IDIUse=3 WtCom= 9.92D-01 WtEn= 8.38D-03
 Coeff-Com: -0.506D-01 0.105D+01
 Coeff-En:   0.000D+00 0.100D+01
 Coeff:     -0.502D-01 0.105D+01
 Gap=     0.250 Goal=   None    Shift=    0.000
 RMSDP=6.35D-03 MaxDP=7.09D-01 DE=-1.67D-01 OVMax= 2.08D-02

 Cycle   3  Pass 1  IDiag  1:
 RMSU=  2.63D-03    CP:  8.09D-01  1.16D+00
 E= -1173.02976519135     Delta-E=       -0.007525392834 Rises=F Damp=F
 DIIS: error= 6.75D-04 at cycle   3 NSaved=   3.
 NSaved= 3 IEnMin= 3 EnMin= -1173.02976519135     IErMin= 3 ErrMin= 6.75D-04
 ErrMax= 6.75D-04  0.00D+00 EMaxC= 1.00D-01 BMatC= 1.93D-03 BMatP= 3.54D-03
 IDIUse=3 WtCom= 9.93D-01 WtEn= 6.75D-03
 Coeff-Com: -0.352D-01 0.443D+00 0.592D+00
 Coeff-En:   0.000D+00 0.000D+00 0.100D+01
 Coeff:     -0.349D-01 0.440D+00 0.595D+00
 Gap=     0.252 Goal=   None    Shift=    0.000
 RMSDP=6.75D-04 MaxDP=6.35D-02 DE=-7.53D-03 OVMax= 1.13D-02

 Cycle   4  Pass 1  IDiag  1:
 RMSU=  5.41D-04    CP:  8.06D-01  1.17D+00  1.09D+00
 E= -1173.03141093222     Delta-E=       -0.001645740872 Rises=F Damp=F
 DIIS: error= 1.95D-04 at cycle   4 NSaved=   4.
 NSaved= 4 IEnMin= 4 EnMin= -1173.03141093222     IErMin= 4 ErrMin= 1.95D-04
 ErrMax= 1.95D-04  0.00D+00 EMaxC= 1.00D-01 BMatC= 2.27D-04 BMatP= 1.93D-03
 IDIUse=3 WtCom= 9.98D-01 WtEn= 1.95D-03
 Coeff-Com:  0.228D-02-0.132D+00 0.177D+00 0.952D+00
 Coeff-En:   0.000D+00 0.000D+00 0.000D+00 0.100D+01
 Coeff:      0.227D-02-0.131D+00 0.177D+00 0.952D+00
 Gap=     0.251 Goal=   None    Shift=    0.000
 RMSDP=5.82D-04 MaxDP=4.00D-02 DE=-1.65D-03 OVMax= 9.64D-03

 Cycle   5  Pass 1  IDiag  1:
 RMSU=  3.65D-04    CP:  8.04D-01  1.17D+00  1.22D+00  1.22D+00
 E= -1173.03180825919     Delta-E=       -0.000397326968 Rises=F Damp=F
 DIIS: error= 1.14D-04 at cycle   5 NSaved=   5.
 NSaved= 5 IEnMin= 5 EnMin= -1173.03180825919     IErMin= 5 ErrMin= 1.14D-04
 ErrMax= 1.14D-04  0.00D+00 EMaxC= 1.00D-01 BMatC= 2.97D-05 BMatP= 2.27D-04
 IDIUse=3 WtCom= 9.99D-01 WtEn= 1.14D-03
 Coeff-Com:  0.319D-02-0.859D-01 0.392D-01 0.409D+00 0.635D+00
 Coeff-En:   0.000D+00 0.000D+00 0.000D+00 0.000D+00 0.100D+01
 Coeff:      0.319D-02-0.858D-01 0.392D-01 0.408D+00 0.635D+00
 Gap=     0.252 Goal=   None    Shift=    0.000
 RMSDP=1.23D-04 MaxDP=7.23D-03 DE=-3.97D-04 OVMax= 3.70D-03

 Cycle   6  Pass 1  IDiag  1:
 RMSU=  9.61D-05    CP:  8.04D-01  1.17D+00  1.24D+00  1.31D+00  1.09D+00
 E= -1173.03185815180     Delta-E=       -0.000049892607 Rises=F Damp=F
 DIIS: error= 4.44D-05 at cycle   6 NSaved=   6.
 NSaved= 6 IEnMin= 6 EnMin= -1173.03185815180     IErMin= 6 ErrMin= 4.44D-05
 ErrMax= 4.44D-05  0.00D+00 EMaxC= 1.00D-01 BMatC= 5.29D-06 BMatP= 2.97D-05
 IDIUse=1 WtCom= 1.00D+00 WtEn= 0.00D+00
 Coeff-Com:  0.709D-03-0.307D-02-0.218D-01-0.602D-01 0.222D+00 0.862D+00
 Coeff:      0.709D-03-0.307D-02-0.218D-01-0.602D-01 0.222D+00 0.862D+00
 Gap=     0.252 Goal=   None    Shift=    0.000
 RMSDP=9.47D-05 MaxDP=6.61D-03 DE=-4.99D-05 OVMax= 3.48D-03

 Cycle   7  Pass 1  IDiag  1:
 RMSU=  5.28D-05    CP:  8.03D-01  1.17D+00  1.25D+00  1.36D+00  1.23D+00
                    CP:  1.47D+00
 E= -1173.03187635690     Delta-E=       -0.000018205100 Rises=F Damp=F
 DIIS: error= 1.57D-05 at cycle   7 NSaved=   7.
 NSaved= 7 IEnMin= 7 EnMin= -1173.03187635690     IErMin= 7 ErrMin= 1.57D-05
 ErrMax= 1.57D-05  0.00D+00 EMaxC= 1.00D-01 BMatC= 1.17D-06 BMatP= 5.29D-06
 IDIUse=1 WtCom= 1.00D+00 WtEn= 0.00D+00
 Coeff-Com: -0.480D-03 0.194D-01-0.156D-01-0.124D+00-0.642D-01 0.318D+00
 Coeff-Com:  0.867D+00
 Coeff:     -0.480D-03 0.194D-01-0.156D-01-0.124D+00-0.642D-01 0.318D+00
 Coeff:      0.867D+00
 Gap=     0.252 Goal=   None    Shift=    0.000
 RMSDP=5.87D-05 MaxDP=4.22D-03 DE=-1.82D-05 OVMax= 2.41D-03

 Cycle   8  Pass 1  IDiag  1:
 RMSU=  2.44D-05    CP:  8.03D-01  1.17D+00  1.25D+00  1.39D+00  1.31D+00
                    CP:  1.80D+00  1.47D+00
 E= -1173.03188229428     Delta-E=       -0.000005937381 Rises=F Damp=F
 DIIS: error= 7.24D-06 at cycle   8 NSaved=   8.
 NSaved= 8 IEnMin= 8 EnMin= -1173.03188229428     IErMin= 8 ErrMin= 7.24D-06
 ErrMax= 7.24D-06  0.00D+00 EMaxC= 1.00D-01 BMatC= 2.35D-07 BMatP= 1.17D-06
 IDIUse=1 WtCom= 1.00D+00 WtEn= 0.00D+00
 Coeff-Com: -0.200D-03 0.374D-02 0.246D-02-0.114D-01-0.492D-01-0.131D+00
 Coeff-Com:  0.198D+00 0.987D+00
 Coeff:     -0.200D-03 0.374D-02 0.246D-02-0.114D-01-0.492D-01-0.131D+00
 Coeff:      0.198D+00 0.987D+00
 Gap=     0.252 Goal=   None    Shift=    0.000
 RMSDP=2.98D-05 MaxDP=1.63D-03 DE=-5.94D-06 OVMax= 1.37D-03

 Cycle   9  Pass 1  IDiag  1:
 RMSU=  1.21D-05    CP:  8.03D-01  1.17D+00  1.26D+00  1.40D+00  1.34D+00
                    CP:  1.94D+00  1.79D+00  1.40D+00
 E= -1173.03188377224     Delta-E=       -0.000001477957 Rises=F Damp=F
 DIIS: error= 3.57D-06 at cycle   9 NSaved=   9.
 NSaved= 9 IEnMin= 9 EnMin= -1173.03188377224     IErMin= 9 ErrMin= 3.57D-06
 ErrMax= 3.57D-06  0.00D+00 EMaxC= 1.00D-01 BMatC= 5.38D-08 BMatP= 2.35D-07
 IDIUse=1 WtCom= 1.00D+00 WtEn= 0.00D+00
 Coeff-Com:  0.636D-04-0.409D-02 0.555D-02 0.297D-01 0.661D-03-0.138D+00
 Coeff-Com: -0.155D+00 0.312D+00 0.949D+00
 Coeff:      0.636D-04-0.409D-02 0.555D-02 0.297D-01 0.661D-03-0.138D+00
 Coeff:     -0.155D+00 0.312D+00 0.949D+00
 Gap=     0.252 Goal=   None    Shift=    0.000
 RMSDP=1.63D-05 MaxDP=9.10D-04 DE=-1.48D-06 OVMax= 7.35D-04

 Cycle  10  Pass 1  IDiag  1:
 RMSU=  5.12D-06    CP:  8.03D-01  1.17D+00  1.26D+00  1.40D+00  1.35D+00
                    CP:  2.02D+00  1.96D+00  1.68D+00  1.32D+00
 E= -1173.03188407800     Delta-E=       -0.000000305763 Rises=F Damp=F
 DIIS: error= 2.11D-06 at cycle  10 NSaved=  10.
 NSaved=10 IEnMin=10 EnMin= -1173.03188407800     IErMin=10 ErrMin= 2.11D-06
 ErrMax= 2.11D-06  0.00D+00 EMaxC= 1.00D-01 BMatC= 1.21D-08 BMatP= 5.38D-08
 IDIUse=1 WtCom= 1.00D+00 WtEn= 0.00D+00
 Coeff-Com:  0.614D-04-0.249D-02 0.229D-02 0.154D-01 0.761D-02-0.444D-01
 Coeff-Com: -0.103D+00-0.614D-02 0.445D+00 0.685D+00
 Coeff:      0.614D-04-0.249D-02 0.229D-02 0.154D-01 0.761D-02-0.444D-01
 Coeff:     -0.103D+00-0.614D-02 0.445D+00 0.685D+00
 Gap=     0.252 Goal=   None    Shift=    0.000
 RMSDP=4.12D-06 MaxDP=2.45D-04 DE=-3.06D-07 OVMax= 1.87D-04

 Cycle  11  Pass 1  IDiag  1:
 RMSU=  1.83D-06    CP:  8.03D-01  1.17D+00  1.26D+00  1.40D+00  1.35D+00
                    CP:  2.05D+00  1.99D+00  1.74D+00  1.42D+00  1.22D+00
 E= -1173.03188410634     Delta-E=       -0.000000028345 Rises=F Damp=F
 DIIS: error= 8.10D-07 at cycle  11 NSaved=  11.
 NSaved=11 IEnMin=11 EnMin= -1173.03188410634     IErMin=11 ErrMin= 8.10D-07
 ErrMax= 8.10D-07  0.00D+00 EMaxC= 1.00D-01 BMatC= 1.50D-09 BMatP= 1.21D-08
 IDIUse=1 WtCom= 1.00D+00 WtEn= 0.00D+00
 Coeff-Com:  0.993D-05-0.165D-03-0.843D-04 0.233D-03 0.217D-02 0.828D-02
 Coeff-Com: -0.819D-02-0.550D-01-0.113D-01 0.236D+00 0.828D+00
 Coeff:      0.993D-05-0.165D-03-0.843D-04 0.233D-03 0.217D-02 0.828D-02
 Coeff:     -0.819D-02-0.550D-01-0.113D-01 0.236D+00 0.828D+00
 Gap=     0.252 Goal=   None    Shift=    0.000
 RMSDP=1.48D-06 MaxDP=1.08D-04 DE=-2.83D-08 OVMax= 5.83D-05

 Cycle  12  Pass 1  IDiag  1:
 RMSU=  7.87D-07    CP:  8.03D-01  1.17D+00  1.26D+00  1.40D+00  1.35D+00
                    CP:  2.05D+00  1.99D+00  1.75D+00  1.47D+00  1.36D+00
                    CP:  1.21D+00
 E= -1173.03188411068     Delta-E=       -0.000000004333 Rises=F Damp=F
 DIIS: error= 2.30D-07 at cycle  12 NSaved=  12.
 NSaved=12 IEnMin=12 EnMin= -1173.03188411068     IErMin=12 ErrMin= 2.30D-07
 ErrMax= 2.30D-07  0.00D+00 EMaxC= 1.00D-01 BMatC= 2.70D-10 BMatP= 1.50D-09
 IDIUse=1 WtCom= 1.00D+00 WtEn= 0.00D+00
 Coeff-Com: -0.912D-05 0.463D-03-0.498D-03-0.320D-02-0.847D-03 0.129D-01
 Coeff-Com:  0.190D-01-0.198D-01-0.966D-01-0.470D-01 0.312D+00 0.824D+00
 Coeff:     -0.912D-05 0.463D-03-0.498D-03-0.320D-02-0.847D-03 0.129D-01
 Coeff:      0.190D-01-0.198D-01-0.966D-01-0.470D-01 0.312D+00 0.824D+00
 Gap=     0.252 Goal=   None    Shift=    0.000
 RMSDP=6.60D-07 MaxDP=5.28D-05 DE=-4.33D-09 OVMax= 2.10D-05

 Cycle  13  Pass 1  IDiag  1:
 RMSU=  3.80D-07    CP:  8.03D-01  1.17D+00  1.26D+00  1.40D+00  1.35D+00
                    CP:  2.05D+00  1.99D+00  1.75D+00  1.49D+00  1.42D+00
                    CP:  1.33D+00  1.35D+00
 E= -1173.03188411158     Delta-E=       -0.000000000905 Rises=F Damp=F
 DIIS: error= 7.37D-08 at cycle  13 NSaved=  13.
 NSaved=13 IEnMin=13 EnMin= -1173.03188411158     IErMin=13 ErrMin= 7.37D-08
 ErrMax= 7.37D-08  0.00D+00 EMaxC= 1.00D-01 BMatC= 2.41D-11 BMatP= 2.70D-10
 IDIUse=1 WtCom= 1.00D+00 WtEn= 0.00D+00
 Coeff-Com: -0.269D-05 0.960D-04-0.643D-04-0.555D-03-0.465D-03 0.128D-02
 Coeff-Com:  0.402D-02 0.274D-02-0.143D-01-0.342D-01-0.510D-01 0.123D+00
 Coeff-Com:  0.970D+00
 Coeff:     -0.269D-05 0.960D-04-0.643D-04-0.555D-03-0.465D-03 0.128D-02
 Coeff:      0.402D-02 0.274D-02-0.143D-01-0.342D-01-0.510D-01 0.123D+00
 Coeff:      0.970D+00
 Gap=     0.252 Goal=   None    Shift=    0.000
 RMSDP=2.71D-07 MaxDP=1.74D-05 DE=-9.05D-10 OVMax= 8.54D-06

 Cycle  14  Pass 1  IDiag  1:
 RMSU=  1.28D-07    CP:  8.03D-01  1.17D+00  1.26D+00  1.40D+00  1.35D+00
                    CP:  2.05D+00  1.99D+00  1.75D+00  1.49D+00  1.43D+00
                    CP:  1.38D+00  1.51D+00  1.37D+00
 E= -1173.03188411128     Delta-E=        0.000000000300 Rises=F Damp=F
 DIIS: error= 3.35D-08 at cycle  14 NSaved=  14.
 NSaved=14 IEnMin=13 EnMin= -1173.03188411158     IErMin=14 ErrMin= 3.35D-08
 ErrMax= 3.35D-08  0.00D+00 EMaxC= 1.00D-01 BMatC= 5.42D-12 BMatP= 2.41D-11
 IDIUse=1 WtCom= 1.00D+00 WtEn= 0.00D+00
 Coeff-Com:  0.998D-06-0.604D-04 0.768D-04 0.442D-03-0.172D-04-0.199D-02
 Coeff-Com: -0.249D-02 0.429D-02 0.140D-01 0.253D-03-0.729D-01-0.122D+00
 Coeff-Com:  0.287D+00 0.893D+00
 Coeff:      0.998D-06-0.604D-04 0.768D-04 0.442D-03-0.172D-04-0.199D-02
 Coeff:     -0.249D-02 0.429D-02 0.140D-01 0.253D-03-0.729D-01-0.122D+00
 Coeff:      0.287D+00 0.893D+00
 Gap=     0.252 Goal=   None    Shift=    0.000
 RMSDP=1.18D-07 MaxDP=1.19D-05 DE= 3.00D-10 OVMax= 3.56D-06

 Cycle  15  Pass 1  IDiag  1:
 RMSU=  5.79D-08    CP:  8.03D-01  1.17D+00  1.26D+00  1.40D+00  1.35D+00
                    CP:  2.05D+00  1.99D+00  1.75D+00  1.49D+00  1.43D+00
                    CP:  1.39D+00  1.57D+00  1.52D+00  1.21D+00
 E= -1173.03188411115     Delta-E=        0.000000000136 Rises=F Damp=F
 DIIS: error= 1.15D-08 at cycle  15 NSaved=  15.
 NSaved=15 IEnMin=13 EnMin= -1173.03188411158     IErMin=15 ErrMin= 1.15D-08
 ErrMax= 1.15D-08  0.00D+00 EMaxC= 1.00D-01 BMatC= 6.63D-13 BMatP= 5.42D-12
 IDIUse=1 WtCom= 1.00D+00 WtEn= 0.00D+00
 Coeff-Com:  0.631D-06-0.300D-04 0.310D-04 0.199D-03 0.526D-04-0.716D-03
 Coeff-Com: -0.121D-02 0.791D-03 0.599D-02 0.478D-02-0.132D-01-0.530D-01
 Coeff-Com: -0.558D-01 0.242D+00 0.870D+00
 Coeff:      0.631D-06-0.300D-04 0.310D-04 0.199D-03 0.526D-04-0.716D-03
 Coeff:     -0.121D-02 0.791D-03 0.599D-02 0.478D-02-0.132D-01-0.530D-01
 Coeff:     -0.558D-01 0.242D+00 0.870D+00
 Gap=     0.252 Goal=   None    Shift=    0.000
 RMSDP=3.92D-08 MaxDP=4.18D-06 DE= 1.36D-10 OVMax= 9.61D-07

 Cycle  16  Pass 1  IDiag  1:
 RMSU=  2.04D-08    CP:  8.03D-01  1.17D+00  1.26D+00  1.40D+00  1.35D+00
                    CP:  2.05D+00  1.99D+00  1.75D+00  1.49D+00  1.43D+00
                    CP:  1.39D+00  1.58D+00  1.56D+00  1.33D+00  1.29D+00
 E= -1173.03188411104     Delta-E=        0.000000000102 Rises=F Damp=F
 DIIS: error= 4.17D-09 at cycle  16 NSaved=  16.
 NSaved=16 IEnMin=13 EnMin= -1173.03188411158     IErMin=16 ErrMin= 4.17D-09
 ErrMax= 4.17D-09  0.00D+00 EMaxC= 1.00D-01 BMatC= 7.41D-14 BMatP= 6.63D-13
 IDIUse=1 WtCom= 1.00D+00 WtEn= 0.00D+00
 Coeff-Com: -0.514D-08 0.179D-05-0.329D-05-0.172D-04 0.119D-04 0.114D-03
 Coeff-Com:  0.891D-04-0.397D-03-0.559D-03 0.893D-03 0.691D-02 0.509D-02
 Coeff-Com: -0.453D-01-0.689D-01 0.169D+00 0.933D+00
 Coeff:     -0.514D-08 0.179D-05-0.329D-05-0.172D-04 0.119D-04 0.114D-03
 Coeff:      0.891D-04-0.397D-03-0.559D-03 0.893D-03 0.691D-02 0.509D-02
 Coeff:     -0.453D-01-0.689D-01 0.169D+00 0.933D+00
 Gap=     0.252 Goal=   None    Shift=    0.000
 RMSDP=1.57D-08 MaxDP=1.62D-06 DE= 1.02D-10 OVMax= 3.84D-07

 Cycle  17  Pass 1  IDiag  1:
 RMSU=  7.84D-09    CP:  8.03D-01  1.17D+00  1.26D+00  1.40D+00  1.35D+00
                    CP:  2.05D+00  1.99D+00  1.75D+00  1.49D+00  1.43D+00
                    CP:  1.39D+00  1.58D+00  1.56D+00  1.38D+00  1.38D+00
                    CP:  1.20D+00
 E= -1173.03188411114     Delta-E=       -0.000000000095 Rises=F Damp=F
 DIIS: error= 1.53D-09 at cycle  17 NSaved=  17.
 NSaved=17 IEnMin=13 EnMin= -1173.03188411158     IErMin=17 ErrMin= 1.53D-09
 ErrMax= 1.53D-09  0.00D+00 EMaxC= 1.00D-01 BMatC= 1.35D-14 BMatP= 7.41D-14
 IDIUse=1 WtCom= 1.00D+00 WtEn= 0.00D+00
 Coeff-Com: -0.911D-07 0.488D-05-0.535D-05-0.342D-04-0.500D-05 0.134D-03
 Coeff-Com:  0.200D-03-0.230D-03-0.105D-02-0.495D-03 0.371D-02 0.917D-02
 Coeff-Com: -0.328D-02-0.552D-01-0.857D-01 0.247D+00 0.886D+00
 Coeff:     -0.911D-07 0.488D-05-0.535D-05-0.342D-04-0.500D-05 0.134D-03
 Coeff:      0.200D-03-0.230D-03-0.105D-02-0.495D-03 0.371D-02 0.917D-02
 Coeff:     -0.328D-02-0.552D-01-0.857D-01 0.247D+00 0.886D+00
 Gap=     0.252 Goal=   None    Shift=    0.000
 RMSDP=6.20D-09 MaxDP=5.77D-07 DE=-9.50D-11 OVMax= 1.43D-07

 Error on total polarization charges =  0.06504
 SCF Done:  E(RwB97XD) =  -1173.03188411     A.U. after   17 cycles
            NFock= 17  Conv=0.62D-08     -V/T= 2.0050
 KE= 1.167224036916D+03 PE=-7.535429188099D+03 EE= 2.794078570320D+03
 SMD-CDS (non-electrostatic) energy       (kcal/mol) =      -1.51
 (included in total energy above)
 Leave Link  502 at Fri Apr 11 17:14:20 2025, MaxMem= 16106127360 cpu:           45814.3 elap:            1200.2
 (Enter /cm/shared/apps/Gaussian/g16-C01/g16/l701.exe)
 ... and contract with generalized density number  0.
 Compute integral first derivatives.
 R6Disp: Adding Grimme-D2 dispersion energy 1st derivatives to the gradient.
 D1PCM: PCM CHGder 1st derivatives, ID1Alg=3 FixD1E=F DoIter=F DoCFld=F I1PDM=0.
 GePol: Maximum number of non-zero 1st derivatives   =     251
 Leave Link  701 at Fri Apr 11 17:14:26 2025, MaxMem= 16106127360 cpu:             189.6 elap:               5.8
 (Enter /cm/shared/apps/Gaussian/g16-C01/g16/l702.exe)
 L702 exits ... SP integral derivatives will be done elsewhere.
 Leave Link  702 at Fri Apr 11 17:14:26 2025, MaxMem= 16106127360 cpu:               0.6 elap:               0.1
 (Enter /cm/shared/apps/Gaussian/g16-C01/g16/l703.exe)
 Integral derivatives from FoFJK, PRISM(SPDF).
 Compute integral first derivatives, UseDBF=F ICtDFT=           0.
 Calling FoFJK, ICntrl=      2127 FMM=F ISym2X=0 I1Cent= 0 IOpClX= 0 NMat=1 NMatS=1 NMatT=0.
 FoFJK:  IHMeth= 1 ICntrl=    2127 DoSepK=T KAlg= 0 I1Cent=           0 FoldK=F
 IRaf=         1 NMat=       1 IRICut=       1 DoRegI=T DoRafI=F ISym2E= 0 IDoP0=0 IntGTp=1.
 FoFCou: FMM=F IPFlag=           0 FMFlag=      100000 FMFlg1=         800
         NFxFlg=           0 DoJE=F BraDBF=F KetDBF=F FulRan=T
         wScrn=  0.000000 ICntrl=      2527 IOpCl=  0 I1Cent=           0 NGrid=           0
         NMat0=    1 NMatS0=      1 NMatT0=    0 NMatD0=    1 NMtDS0=    0 NMtDT0=    0
 Symmetry not used in FoFCou.
 Leave Link  703 at Fri Apr 11 17:19:26 2025, MaxMem= 16106127360 cpu:           11916.8 elap:             299.9
 (Enter /cm/shared/apps/Gaussian/g16-C01/g16/l716.exe)
 Dipole        =-1.19070883D-01-8.22636085D-01 4.36481581D-01
 ***** Axes restored to original set *****
 -------------------------------------------------------------------
 Center     Atomic                   Forces (Hartrees/Bohr)
 Number     Number              X              Y              Z
 -------------------------------------------------------------------
      1        6           0.000801165    0.000701599    0.002026370
      2        8          -0.000759897   -0.000389054   -0.001636811
      3        6           0.001404107    0.001614753   -0.003289010
      4        1          -0.000158546   -0.000824073   -0.000060764
      5        9          -0.000565800   -0.000581855    0.001429486
      6        6           0.003425082   -0.001930991    0.001067234
      7        6          -0.002735724   -0.000089584    0.000951067
      8        7           0.002842411    0.003353501    0.003377499
      9        1          -0.001467484    0.002191352   -0.002639189
     10        6          -0.002625805   -0.001265307   -0.000314214
     11        6          -0.000000877   -0.000175121    0.000045582
     12        6           0.000061452   -0.000209814    0.000049177
     13        6           0.000493557    0.000577991    0.000310405
     14        6          -0.000203516   -0.000147248   -0.000295317
     15        6          -0.000137079   -0.000079226   -0.000018868
     16        1           0.000473854   -0.000242648    0.000178091
     17        1           0.000127258   -0.000064718   -0.000487428
     18        1          -0.000270529    0.000403903    0.000103709
     19        1          -0.000231968    0.000351495   -0.000322560
     20        7           0.001195238    0.000072727   -0.000232496
     21        1          -0.000847192   -0.000220111    0.000468310
     22        1          -0.000308216   -0.000026718    0.000253750
     23        1           0.000147078   -0.000703794   -0.001116859
     24        6          -0.000951654   -0.000580816    0.000755438
     25        6           0.000272840    0.000081650    0.000593226
     26        6           0.000354387    0.000869335    0.000839958
     27        6          -0.000472999   -0.000791552   -0.000931303
     28        6          -0.000482440    0.000007715   -0.000163705
     29        6           0.000048409   -0.000031775    0.000141292
     30        1          -0.000408971    0.000024517    0.000013683
     31        1           0.000283207    0.000040229   -0.000310594
     32        1           0.000438759   -0.000149855   -0.000121947
     33        1          -0.000384568   -0.000299523    0.000174659
     34        6          -0.000195360    0.000603260   -0.000420893
     35        6           0.000087998   -0.001509133   -0.001394653
     36        6          -0.000375612   -0.000069450   -0.000309756
     37        6          -0.000314015    0.000199736    0.000291245
     38        6          -0.000138354   -0.000159641   -0.000601631
     39        6           0.000729147    0.000055315    0.000325235
     40        6          -0.000233726    0.000041513   -0.000171673
     41        1           0.000481731    0.000385619   -0.000100216
     42        1          -0.000300927    0.000467685    0.000498458
     43        1          -0.000155713   -0.000365414    0.000334516
     44        1           0.000475988    0.000062724   -0.000152274
     45        1           0.000346709   -0.000274977    0.000250112
     46        1           0.000200312   -0.000491762   -0.000046966
     47        1          -0.000244619   -0.000374663    0.000251639
     48        1           0.000280904   -0.000057796    0.000408986
 -------------------------------------------------------------------
 Cartesian Forces:  Max     0.003425082 RMS     0.000941867
 Leave Link  716 at Fri Apr 11 17:19:26 2025, MaxMem= 16106127360 cpu:               0.3 elap:               0.0
 (Enter /cm/shared/apps/Gaussian/g16-C01/g16/l103.exe)

 GradGradGradGradGradGradGradGradGradGradGradGradGradGradGradGradGradGrad
 Berny optimization.
 FormGI is forming the generalized inverse of G from B-inverse, IUseBI=4.
 GSVD:  received Info=                   1 from GESDD.
 Internal  Forces:  Max     0.006744207 RMS     0.001006790
 Search for a saddle point.
 Step number   2 out of a maximum of  255
 All quantities printed in internal units (Hartrees-Bohrs-Radians)
 Swapping is turned off.
 Update second derivatives using D2CorX and points    1    2
 ITU=  0  0
     Eigenvalues ---   -0.26683   0.00002   0.00168   0.00279   0.00720
     Eigenvalues ---    0.00780   0.00825   0.00883   0.01142   0.01406
     Eigenvalues ---    0.01532   0.01713   0.01732   0.01743   0.01761
     Eigenvalues ---    0.01777   0.01788   0.01809   0.01851   0.02005
     Eigenvalues ---    0.02070   0.02215   0.02236   0.02250   0.02362
     Eigenvalues ---    0.02407   0.02430   0.02521   0.02585   0.02621
     Eigenvalues ---    0.02652   0.02683   0.02705   0.02748   0.02872
     Eigenvalues ---    0.02928   0.03039   0.03158   0.03631   0.05013
     Eigenvalues ---    0.05623   0.05811   0.05823   0.07980   0.08080
     Eigenvalues ---    0.08722   0.10076   0.10962   0.11035   0.11511
     Eigenvalues ---    0.11538   0.11656   0.11691   0.11829   0.11865
     Eigenvalues ---    0.11998   0.12273   0.12303   0.12354   0.12454
     Eigenvalues ---    0.12505   0.12725   0.12843   0.13460   0.14434
     Eigenvalues ---    0.14657   0.14675   0.14743   0.17750   0.18420
     Eigenvalues ---    0.18738   0.19123   0.19276   0.19425   0.19520
     Eigenvalues ---    0.19606   0.19811   0.20149   0.20154   0.20429
     Eigenvalues ---    0.20899   0.21344   0.22060   0.23162   0.25080
     Eigenvalues ---    0.26381   0.28587   0.29191   0.30521   0.31504
     Eigenvalues ---    0.32795   0.33059   0.33512   0.34057   0.34925
     Eigenvalues ---    0.35108   0.35673   0.35949   0.36133   0.36753
     Eigenvalues ---    0.37067   0.37333   0.37455   0.37557   0.37618
     Eigenvalues ---    0.37684   0.37876   0.37946   0.37954   0.38080
     Eigenvalues ---    0.38139   0.38306   0.38359   0.38984   0.39119
     Eigenvalues ---    0.40990   0.41518   0.43901   0.44266   0.44657
     Eigenvalues ---    0.44963   0.46889   0.47734   0.48742   0.48759
     Eigenvalues ---    0.49062   0.49496   0.49683   0.49703   0.50090
     Eigenvalues ---    0.50337   0.53800   0.54048   0.54162   0.54786
     Eigenvalues ---    0.67187   0.84165   1.41692
 Eigenvectors required to have negative eigenvalues:
                          R11       A16       A18       A12       R8
   1                    0.67886  -0.39937   0.36824  -0.19334  -0.17656
                          D19       D17       A11       R7        D21
   1                   -0.16987  -0.15837   0.13862   0.13293  -0.11705
 RFO step:  Lambda0=1.696562056D-04 Lambda=-3.66146537D-03.
 Linear search not attempted -- option 19 set.
 Iteration  1 RMS(Cart)=  0.21350029 RMS(Int)=  0.01143212
 Iteration  2 RMS(Cart)=  0.04434088 RMS(Int)=  0.00047573
 Iteration  3 RMS(Cart)=  0.00088430 RMS(Int)=  0.00033579
 Iteration  4 RMS(Cart)=  0.00000054 RMS(Int)=  0.00033579
 ITry= 1 IFail=0 DXMaxC= 9.56D-01 DCOld= 1.00D+10 DXMaxT= 3.00D-01 DXLimC= 3.00D+00 Rises=F
 Variable       Old X    -DE/DX   Delta X   Delta X   Delta X     New X
                                 (Linear)    (Quad)   (Total)
    R1        2.30176   0.00140   0.00000   0.00309   0.00309   2.30485
    R2        2.89996   0.00121   0.00000   0.00137   0.00137   2.90133
    R3        2.80881   0.00078   0.00000   0.00357   0.00357   2.81239
    R4        2.06494  -0.00016   0.00000  -0.00057  -0.00057   2.06437
    R5        2.62552   0.00159   0.00000   0.01077   0.01077   2.63629
    R6        2.86147   0.00086   0.00000   0.00202   0.00202   2.86349
    R7        2.72891  -0.00281   0.00000  -0.00215  -0.00215   2.72677
    R8        2.50217   0.00459   0.00000  -0.00610  -0.00610   2.49607
    R9        2.06829   0.00045   0.00000   0.00085   0.00085   2.06914
   R10        2.77723   0.00119   0.00000   0.00406   0.00406   2.78129
   R11        2.46588  -0.00264   0.00000  -0.02433  -0.02433   2.44155
   R12        2.66050   0.00075   0.00000   0.01100   0.01100   2.67150
   R13        2.66852  -0.00002   0.00000  -0.00442  -0.00441   2.66411
   R14        2.63934  -0.00004   0.00000  -0.00207  -0.00206   2.63727
   R15        2.63730   0.00050   0.00000   0.00175   0.00175   2.63904
   R16        2.62195   0.00057   0.00000   0.00158   0.00157   2.62352
   R17        2.05528   0.00052   0.00000   0.00211   0.00211   2.05739
   R18        2.64895   0.00058   0.00000   0.00188   0.00188   2.65082
   R19        2.60031   0.00042   0.00000   0.00393   0.00393   2.60423
   R20        2.62203   0.00060   0.00000   0.00101   0.00101   2.62304
   R21        2.05378   0.00042   0.00000   0.00154   0.00154   2.05532
   R22        2.05299   0.00050   0.00000   0.00163   0.00163   2.05462
   R23        2.05572   0.00050   0.00000   0.00177   0.00177   2.05749
   R24        1.90941   0.00028   0.00000   0.00215   0.00215   1.91156
   R25        1.90880   0.00028   0.00000   0.00206   0.00206   1.91086
   R26        2.64555   0.00063   0.00000   0.00237   0.00237   2.64792
   R27        2.65083   0.00000   0.00000  -0.00318  -0.00318   2.64765
   R28        2.64385   0.00052   0.00000   0.00067   0.00068   2.64453
   R29        2.63666   0.00032   0.00000  -0.00003  -0.00003   2.63663
   R30        2.84410   0.00036   0.00000  -0.00018  -0.00018   2.84392
   R31        2.62802   0.00053   0.00000   0.00181   0.00180   2.62982
   R32        2.05444   0.00040   0.00000   0.00291   0.00291   2.05735
   R33        2.62268   0.00048   0.00000  -0.00066  -0.00065   2.62203
   R34        2.05740   0.00040   0.00000   0.00100   0.00100   2.05840
   R35        2.05769   0.00046   0.00000   0.00165   0.00165   2.05934
   R36        2.05739   0.00049   0.00000   0.00180   0.00180   2.05919
   R37        2.07227   0.00047   0.00000   0.00246   0.00246   2.07473
   R38        2.06851   0.00047   0.00000   0.00192   0.00192   2.07044
   R39        2.07395   0.00043   0.00000   0.00151   0.00151   2.07545
   R40        2.64794   0.00021   0.00000   0.00057   0.00056   2.64850
   R41        2.64182   0.00025   0.00000   0.00400   0.00399   2.64581
   R42        2.62878   0.00017   0.00000   0.00116   0.00117   2.62996
   R43        2.63354   0.00032   0.00000  -0.00123  -0.00123   2.63231
   R44        2.05447   0.00050   0.00000   0.00177   0.00177   2.05624
   R45        2.62113   0.00013   0.00000   0.00283   0.00283   2.62396
   R46        2.05315   0.00043   0.00000   0.00148   0.00148   2.05463
   R47        2.62593   0.00084   0.00000   0.00057   0.00058   2.62650
   R48        2.04551   0.00050   0.00000  -0.00005  -0.00005   2.04546
   R49        2.05330   0.00052   0.00000   0.00171   0.00171   2.05502
   R50        2.05387   0.00049   0.00000   0.00188   0.00188   2.05576
    A1        2.03012  -0.00148   0.00000  -0.01169  -0.01194   2.01818
    A2        2.11676  -0.00154   0.00000  -0.00480  -0.00505   2.11171
    A3        2.12774   0.00312   0.00000   0.02152   0.02127   2.14900
    A4        1.89293  -0.00164   0.00000  -0.01728  -0.01744   1.87548
    A5        1.97394   0.00050   0.00000  -0.00428  -0.00433   1.96962
    A6        1.88725   0.00192   0.00000   0.02758   0.02757   1.91482
    A7        1.87446   0.00014   0.00000  -0.00411  -0.00419   1.87026
    A8        1.93185   0.00059   0.00000   0.00718   0.00726   1.93910
    A9        1.90385  -0.00150   0.00000  -0.00918  -0.00918   1.89467
   A10        2.28010  -0.00431   0.00000  -0.00616  -0.00616   2.27394
   A11        2.16789  -0.00242   0.00000  -0.00718  -0.00718   2.16071
   A12        1.83475   0.00674   0.00000   0.01320   0.01319   1.84795
   A13        1.92744  -0.00010   0.00000  -0.01815  -0.02043   1.90700
   A14        2.21430  -0.00311   0.00000  -0.06229  -0.06456   2.14974
   A15        2.00794   0.00232   0.00000   0.02163   0.01842   2.02636
   A16        1.40148   0.00453   0.00000   0.01727   0.01722   1.41871
   A17        2.23332  -0.00331   0.00000  -0.03393  -0.03400   2.19932
   A18        2.47943  -0.00141   0.00000   0.03114   0.03135   2.51078
   A19        2.03238   0.00020   0.00000   0.01234   0.01225   2.04463
   A20        2.14836  -0.00042   0.00000  -0.01849  -0.01855   2.12981
   A21        2.10163   0.00022   0.00000   0.00538   0.00535   2.10698
   A22        2.10873   0.00000   0.00000   0.00261   0.00260   2.11133
   A23        2.09372   0.00007   0.00000  -0.00023  -0.00023   2.09349
   A24        2.08071  -0.00007   0.00000  -0.00238  -0.00237   2.07834
   A25        2.06325  -0.00012   0.00000  -0.00414  -0.00413   2.05912
   A26        2.10144  -0.00004   0.00000   0.00230   0.00229   2.10373
   A27        2.11783   0.00016   0.00000   0.00203   0.00201   2.11985
   A28        2.10560   0.00018   0.00000   0.00059   0.00061   2.10621
   A29        2.07946  -0.00041   0.00000  -0.00769  -0.00770   2.07176
   A30        2.09796   0.00023   0.00000   0.00708   0.00707   2.10503
   A31        2.07944  -0.00029   0.00000  -0.00468  -0.00468   2.07476
   A32        2.10637   0.00014   0.00000   0.00154   0.00154   2.10791
   A33        2.09729   0.00014   0.00000   0.00310   0.00310   2.10039
   A34        2.10734   0.00001   0.00000   0.00022   0.00022   2.10756
   A35        2.10077  -0.00003   0.00000  -0.00044  -0.00044   2.10033
   A36        2.07508   0.00002   0.00000   0.00021   0.00021   2.07529
   A37        2.03623   0.00026   0.00000  -0.00335  -0.00369   2.03255
   A38        2.03706  -0.00012   0.00000  -0.01079  -0.01113   2.02593
   A39        2.00097  -0.00049   0.00000  -0.01821  -0.01866   1.98231
   A40        2.12371  -0.00013   0.00000  -0.02305  -0.02318   2.10054
   A41        2.10961   0.00032   0.00000   0.02090   0.02079   2.13040
   A42        2.04910  -0.00019   0.00000   0.00314   0.00305   2.05215
   A43        2.05329  -0.00027   0.00000   0.00106   0.00100   2.05429
   A44        2.10584   0.00029   0.00000   0.00064   0.00053   2.10637
   A45        2.12400  -0.00002   0.00000  -0.00146  -0.00156   2.12244
   A46        2.11542   0.00025   0.00000   0.00111   0.00110   2.11652
   A47        2.08431  -0.00005   0.00000  -0.00257  -0.00261   2.08170
   A48        2.08344  -0.00019   0.00000   0.00151   0.00147   2.08491
   A49        2.11531  -0.00003   0.00000  -0.00533  -0.00537   2.10994
   A50        2.08138   0.00007   0.00000   0.00304   0.00296   2.08434
   A51        2.08635  -0.00004   0.00000   0.00194   0.00185   2.08820
   A52        2.11620   0.00032   0.00000   0.00407   0.00408   2.12028
   A53        2.08370  -0.00008   0.00000  -0.00256  -0.00260   2.08110
   A54        2.08323  -0.00024   0.00000  -0.00164  -0.00168   2.08155
   A55        2.11657  -0.00008   0.00000  -0.00459  -0.00459   2.11198
   A56        2.08477   0.00008   0.00000   0.00223   0.00219   2.08696
   A57        2.08185  -0.00001   0.00000   0.00238   0.00235   2.08420
   A58        1.93603   0.00019   0.00000  -0.00103  -0.00103   1.93500
   A59        1.94209   0.00013   0.00000   0.00054   0.00053   1.94262
   A60        1.93742   0.00033   0.00000   0.00723   0.00723   1.94464
   A61        1.89005  -0.00027   0.00000  -0.00436  -0.00437   1.88568
   A62        1.87228  -0.00021   0.00000  -0.00160  -0.00161   1.87067
   A63        1.88345  -0.00020   0.00000  -0.00111  -0.00112   1.88233
   A64        2.03373  -0.00050   0.00000  -0.00269  -0.00265   2.03108
   A65        2.16389   0.00052   0.00000   0.00614   0.00619   2.17007
   A66        2.08556  -0.00001   0.00000  -0.00348  -0.00360   2.08197
   A67        2.09466   0.00002   0.00000  -0.00062  -0.00075   2.09392
   A68        2.09394  -0.00003   0.00000  -0.00008  -0.00009   2.09385
   A69        2.09458   0.00001   0.00000   0.00073   0.00071   2.09529
   A70        2.10042   0.00011   0.00000   0.00256   0.00243   2.10285
   A71        2.08038   0.00023   0.00000   0.00236   0.00240   2.08278
   A72        2.10210  -0.00034   0.00000  -0.00469  -0.00465   2.09744
   A73        2.09244  -0.00006   0.00000   0.00150   0.00140   2.09384
   A74        2.10602  -0.00008   0.00000  -0.00226  -0.00222   2.10380
   A75        2.08452   0.00014   0.00000   0.00094   0.00097   2.08549
   A76        2.10055  -0.00008   0.00000   0.00095   0.00083   2.10138
   A77        2.09672   0.00004   0.00000  -0.00029  -0.00029   2.09643
   A78        2.08585   0.00005   0.00000  -0.00048  -0.00048   2.08537
   A79        2.09219   0.00003   0.00000   0.00025   0.00015   2.09234
   A80        2.09863   0.00002   0.00000   0.00102   0.00106   2.09969
   A81        2.09236  -0.00005   0.00000  -0.00126  -0.00121   2.09115
    D1        0.50890  -0.00012   0.00000  -0.01642  -0.01651   0.49238
    D2        2.58612  -0.00074   0.00000  -0.03584  -0.03578   2.55034
    D3       -1.58684  -0.00098   0.00000  -0.03102  -0.03093  -1.61776
    D4       -2.77133   0.00055   0.00000   0.02352   0.02339  -2.74795
    D5       -0.69412  -0.00007   0.00000   0.00410   0.00412  -0.68999
    D6        1.41612  -0.00031   0.00000   0.00892   0.00897   1.42509
    D7        0.51924   0.00050   0.00000  -0.06593  -0.06588   0.45335
    D8       -2.62554   0.00030   0.00000  -0.07494  -0.07490  -2.70044
    D9       -2.47690  -0.00023   0.00000  -0.10744  -0.10747  -2.58437
   D10        0.66151  -0.00043   0.00000  -0.11645  -0.11649   0.54502
   D11       -0.86434  -0.00165   0.00000   0.04325   0.04332  -0.82102
   D12        2.24044  -0.00069   0.00000   0.03788   0.03797   2.27841
   D13       -2.93549  -0.00116   0.00000   0.04330   0.04321  -2.89228
   D14        0.16929  -0.00020   0.00000   0.03793   0.03786   0.20715
   D15        1.28893  -0.00076   0.00000   0.04968   0.04967   1.33860
   D16       -1.88948   0.00020   0.00000   0.04431   0.04433  -1.84515
   D17        1.88499  -0.00201   0.00000  -0.12521  -0.12412   1.76087
   D18       -0.69080  -0.00121   0.00000  -0.02108  -0.02219  -0.71300
   D19       -1.22507  -0.00273   0.00000  -0.12034  -0.11923  -1.34430
   D20        2.48232  -0.00192   0.00000  -0.01621  -0.01730   2.46502
   D21        3.03997   0.00092   0.00000   0.04533   0.04554   3.08551
   D22       -0.59354   0.00096   0.00000   0.08339   0.08320  -0.51035
   D23       -0.13056   0.00151   0.00000   0.04085   0.04104  -0.08952
   D24        2.51911   0.00156   0.00000   0.07891   0.07870   2.59781
   D25       -0.63572  -0.00240   0.00000  -0.15042  -0.15071  -0.78643
   D26        2.54894  -0.00251   0.00000  -0.17831  -0.17855   2.37039
   D27        3.09364  -0.00081   0.00000  -0.02991  -0.02967   3.06396
   D28       -0.00489  -0.00092   0.00000  -0.05781  -0.05751  -0.06240
   D29        2.65723  -0.00135   0.00000  -0.21464  -0.21479   2.44244
   D30       -0.52776  -0.00159   0.00000  -0.23479  -0.23486  -0.76262
   D31       -1.34344  -0.00005   0.00000  -0.18203  -0.18196  -1.52540
   D32        1.75475  -0.00029   0.00000  -0.20218  -0.20203   1.55272
   D33        3.12600  -0.00019   0.00000  -0.01671  -0.01689   3.10911
   D34        0.02290  -0.00033   0.00000  -0.02215  -0.02231   0.00059
   D35        0.02657   0.00006   0.00000   0.00350   0.00354   0.03011
   D36       -3.07653  -0.00008   0.00000  -0.00194  -0.00188  -3.07841
   D37       -3.12695   0.00015   0.00000   0.02032   0.02017  -3.10678
   D38       -0.00477   0.00005   0.00000   0.01914   0.01903   0.01426
   D39       -0.03041  -0.00010   0.00000  -0.00047  -0.00047  -0.03089
   D40        3.09176  -0.00020   0.00000  -0.00164  -0.00161   3.09015
   D41        0.00435   0.00000   0.00000  -0.00158  -0.00156   0.00279
   D42       -3.12378   0.00012   0.00000   0.00193   0.00191  -3.12187
   D43        3.13901  -0.00006   0.00000  -0.00173  -0.00171   3.13731
   D44        0.01088   0.00006   0.00000   0.00178   0.00176   0.01264
   D45       -0.00764  -0.00003   0.00000   0.00481   0.00483  -0.00281
   D46        3.13470  -0.00000   0.00000   0.00127   0.00126   3.13596
   D47        3.14083   0.00003   0.00000   0.00495   0.00497  -3.13738
   D48       -0.00001   0.00006   0.00000   0.00141   0.00140   0.00139
   D49       -0.00777   0.00000   0.00000  -0.00564  -0.00568  -0.01345
   D50        3.13308  -0.00002   0.00000  -0.00215  -0.00215   3.13093
   D51        3.09495   0.00014   0.00000  -0.00014  -0.00020   3.09474
   D52       -0.04738   0.00011   0.00000   0.00335   0.00332  -0.04406
   D53       -0.36865  -0.00056   0.00000  -0.04931  -0.04918  -0.41782
   D54       -2.82648   0.00014   0.00000   0.00349   0.00335  -2.82313
   D55        2.81266  -0.00069   0.00000  -0.05478  -0.05465   2.75801
   D56        0.35483   0.00001   0.00000  -0.00199  -0.00212   0.35271
   D57        0.01464   0.00006   0.00000  -0.00065  -0.00068   0.01396
   D58       -3.14034  -0.00006   0.00000  -0.00415  -0.00415   3.13870
   D59       -3.10733   0.00017   0.00000   0.00070   0.00064  -3.10668
   D60        0.02088   0.00005   0.00000  -0.00280  -0.00282   0.01806
   D61       -3.13020  -0.00004   0.00000  -0.04427  -0.04397   3.10902
   D62        0.00760  -0.00003   0.00000  -0.02919  -0.02897  -0.02137
   D63       -0.03024   0.00009   0.00000  -0.01685  -0.01690  -0.04714
   D64        3.10756   0.00010   0.00000  -0.00177  -0.00189   3.10567
   D65        3.12725   0.00008   0.00000   0.04585   0.04616  -3.10977
   D66       -0.03297  -0.00004   0.00000   0.02396   0.02422  -0.00875
   D67        0.02694  -0.00003   0.00000   0.01976   0.01971   0.04665
   D68       -3.13329  -0.00015   0.00000  -0.00212  -0.00223  -3.13552
   D69       -0.01652   0.00010   0.00000  -0.00655  -0.00657  -0.02309
   D70        3.13673   0.00014   0.00000   0.00668   0.00672  -3.13974
   D71        3.13584  -0.00005   0.00000  -0.03069  -0.03074   3.10510
   D72        0.00590  -0.00002   0.00000  -0.01746  -0.01745  -0.01155
   D73        0.01322  -0.00004   0.00000   0.00950   0.00946   0.02267
   D74       -3.12732  -0.00016   0.00000  -0.00276  -0.00275  -3.13007
   D75       -3.13926   0.00012   0.00000   0.03392   0.03387  -3.10538
   D76        0.00340  -0.00001   0.00000   0.02166   0.02166   0.02506
   D77       -0.86197  -0.00001   0.00000   0.00031   0.00031  -0.86166
   D78       -2.96734   0.00012   0.00000   0.00618   0.00618  -2.96116
   D79        1.21790   0.00007   0.00000   0.00235   0.00234   1.22024
   D80        2.29083  -0.00017   0.00000  -0.02483  -0.02483   2.26600
   D81        0.18546  -0.00004   0.00000  -0.01896  -0.01896   0.16650
   D82       -1.91249  -0.00009   0.00000  -0.02280  -0.02280  -1.93529
   D83        0.01051  -0.00006   0.00000   0.00228   0.00231   0.01282
   D84       -3.13214   0.00007   0.00000   0.01452   0.01451  -3.11764
   D85       -3.12729  -0.00007   0.00000  -0.01278  -0.01271  -3.14000
   D86        0.01324   0.00006   0.00000  -0.00054  -0.00052   0.01272
   D87       -0.00380  -0.00007   0.00000  -0.00835  -0.00829  -0.01209
   D88        3.12614  -0.00011   0.00000  -0.02159  -0.02159   3.10455
   D89       -3.12671   0.00005   0.00000   0.01358   0.01369  -3.11302
   D90        0.00323   0.00001   0.00000   0.00035   0.00039   0.00362
   D91        3.10876   0.00003   0.00000   0.02444   0.02448   3.13324
   D92       -0.00729   0.00010   0.00000   0.01474   0.01474   0.00745
   D93       -0.02980   0.00022   0.00000   0.03301   0.03299   0.00320
   D94        3.13733   0.00029   0.00000   0.02331   0.02326  -3.12260
   D95       -3.13145   0.00008   0.00000  -0.00468  -0.00467  -3.13612
   D96        0.03185  -0.00018   0.00000  -0.01483  -0.01481   0.01704
   D97        0.00687  -0.00012   0.00000  -0.01394  -0.01393  -0.00706
   D98       -3.11301  -0.00039   0.00000  -0.02409  -0.02407  -3.13709
   D99       -0.02320   0.00020   0.00000   0.03210   0.03210   0.00889
   D100       3.13087   0.00014   0.00000   0.01570   0.01571  -3.13661
   D101       3.12060  -0.00000   0.00000   0.01282   0.01280   3.13340
   D102      -0.00852  -0.00007   0.00000  -0.00358  -0.00359  -0.01210
   D103       0.00025  -0.00010   0.00000  -0.01296  -0.01298  -0.01274
   D104      -3.13909  -0.00021   0.00000  -0.01873  -0.01877   3.12533
   D105       3.13963   0.00010   0.00000   0.00633   0.00633  -3.13723
   D106       0.00029  -0.00001   0.00000   0.00055   0.00054   0.00083
   D107       0.02625  -0.00011   0.00000  -0.01954  -0.01956   0.00669
   D108      -3.11758   0.00000   0.00000  -0.01378  -0.01380  -3.13139
   D109      -3.14120  -0.00017   0.00000  -0.00961  -0.00964   3.13235
   D110      -0.00185  -0.00006   0.00000  -0.00385  -0.00388  -0.00573
   D111       0.01950  -0.00009   0.00000  -0.01847  -0.01845   0.00106
   D112      -3.13449  -0.00003   0.00000  -0.00217  -0.00216  -3.13665
   D113       3.13966   0.00017   0.00000  -0.00848  -0.00846   3.13120
   D114      -0.01433   0.00023   0.00000   0.00782   0.00783  -0.00650
         Item               Value     Threshold  Converged?
 Maximum Force            0.006744     0.000450     NO 
 RMS     Force            0.001007     0.000300     NO 
 Maximum Displacement     0.956416     0.001800     NO 
 RMS     Displacement     0.242856     0.001200     NO 
 Predicted change in Energy=-2.421807D-03
 Lowest energy point so far.  Saving SCF results.
 GradGradGradGradGradGradGradGradGradGradGradGradGradGradGradGradGradGrad

 Leave Link  103 at Fri Apr 11 17:19:26 2025, MaxMem= 16106127360 cpu:               3.6 elap:               0.2
 (Enter /cm/shared/apps/Gaussian/g16-C01/g16/l202.exe)
                          Input orientation:                          
 ---------------------------------------------------------------------
 Center     Atomic      Atomic             Coordinates (Angstroms)
 Number     Number       Type             X           Y           Z
 ---------------------------------------------------------------------
      1          6           0       -0.575505   -2.083657   -1.423678
      2          8           0       -0.519012   -1.793019   -2.606868
      3          6           0       -1.481719   -1.191731   -0.563188
      4          1           0       -2.268967   -0.801336   -1.212197
      5          9           0       -2.108101   -1.891102    0.468667
      6          6           0       -0.666069   -0.067263    0.042122
      7          6           0        0.608422   -0.098235    0.717989
      8          7           0       -1.018366    1.204812   -0.006845
      9          1           0        0.051948    1.325446    0.706714
     10          6           0       -1.787464    1.815732   -1.023605
     11          6           0       -3.275922    3.131990   -2.960203
     12          6           0       -2.749673    2.763956   -0.620454
     13          6           0       -1.562638    1.559249   -2.376870
     14          6           0       -2.307388    2.205960   -3.353500
     15          6           0       -3.495026    3.410082   -1.617797
     16          1           0       -0.779080    0.857031   -2.652296
     17          1           0       -2.125847    2.004027   -4.406304
     18          1           0       -4.249245    4.137827   -1.322879
     19          1           0       -3.867320    3.652302   -3.711765
     20          7           0       -2.916792    3.068338    0.713182
     21          1           0       -2.625516    2.362358    1.376500
     22          1           0       -3.786562    3.521089    0.960174
     23          1           0        1.392990    0.221547    0.024381
     24          6           0        0.983578   -1.145390    1.681787
     25          6           0        1.640933   -3.204323    3.520637
     26          6           0        0.078695   -1.555133    2.670072
     27          6           0        2.245333   -1.754247    1.664918
     28          6           0        2.560356   -2.765485    2.561226
     29          6           0        0.399047   -2.570046    3.566726
     30          1           0       -0.897274   -1.076389    2.729714
     31          1           0        2.974193   -1.454362    0.913044
     32          1           0        3.537364   -3.244567    2.501980
     33          1           0       -0.336003   -2.880138    4.308977
     34          6           0        1.984583   -4.334226    4.453411
     35          6           0        0.287121   -3.155208   -0.855749
     36          6           0        2.042339   -5.121714    0.069447
     37          6           0        1.491741   -3.405798   -1.526841
     38          6           0       -0.025462   -3.896259    0.290300
     39          6           0        0.851414   -4.873818    0.745545
     40          6           0        2.366008   -4.380522   -1.064665
     41          1           0        1.743530   -2.818576   -2.406565
     42          1           0       -0.952154   -3.722356    0.821909
     43          1           0        0.598574   -5.447888    1.633860
     44          1           0        3.302498   -4.559429   -1.588513
     45          1           0        2.727290   -5.883417    0.436388
     46          1           0        2.384735   -5.192291    3.897547
     47          1           0        1.103981   -4.671930    5.010994
     48          1           0        2.749718   -4.034276    5.181988
 ---------------------------------------------------------------------
                    Distance matrix (angstroms):
                    1          2          3          4          5
     1  C    0.000000
     2  O    1.219672   0.000000
     3  C    1.535317   2.337729   0.000000
     4  H    2.134686   2.447628   1.092419   0.000000
     5  F    2.442724   3.463198   1.395063   2.009670   0.000000
     6  C    2.494517   3.164965   1.515293   2.163668   2.363850
     7  C    3.151241   3.898471   2.684369   3.535440   3.264358
     8  N    3.607987   3.999557   2.503524   2.653583   3.316371
     9  H    4.068692   4.585918   3.209512   3.686742   3.881838
    10  C    4.102943   4.139900   3.057826   2.667669   4.008778
    11  C    6.070926   5.655184   5.259221   4.420468   6.192932
    12  C    5.373223   5.448642   4.154328   3.645894   4.823625
    13  C    3.892785   3.518487   3.296041   2.725385   4.505501
    14  C    5.012429   4.443824   4.473463   3.691949   5.606656
    15  C    6.224344   6.075127   5.132474   4.404971   5.863399
    16  H    3.193524   2.663167   3.009236   2.654022   4.365655
    17  H    5.292332   4.498605   5.039574   4.253571   6.240007
    18  H    7.225884   7.123075   6.053142   5.322508   6.643954
    19  H    6.998044   6.487178   6.250543   5.351399   7.162415
    20  N    6.049037   6.356482   4.672981   4.370485   5.030886
    21  H    5.640088   6.129578   4.207400   4.103345   4.379932
    22  H    6.885261   7.186126   5.462931   5.070074   5.687761
    23  H    3.359436   3.825924   3.256769   3.998167   4.113188
    24  C    3.599305   4.590181   3.334629   4.367214   3.403855
    25  C    5.533058   6.648568   5.520788   6.592524   5.009423
    26  C    4.179247   5.316008   3.608452   4.599102   3.121079
    27  C    4.195839   5.088346   4.378561   5.437346   4.516872
    28  C    5.116441   6.094045   5.345749   6.435756   5.190167
    29  C    5.107881   6.289663   4.742702   5.751933   4.042861
    30  H    4.285882   5.397754   3.346354   4.182805   2.691132
    31  H    4.296118   4.970608   4.701424   5.695069   5.120344
    32  H    5.802946   6.682926   6.229011   7.312862   6.151219
    33  H    5.792674   7.003158   5.282175   6.208150   4.343558
    34  C    6.794062   7.910326   6.859795   7.916635   6.212656
    35  C    1.488250   2.360472   2.658878   3.493044   3.014819
    36  C    4.279289   4.980300   5.316387   6.236636   5.274693
    37  C    2.456054   2.794753   3.830428   4.585318   4.385798
    38  C    2.554562   3.613971   3.188039   4.107232   2.896525
    39  C    3.811380   4.754794   4.551269   5.491323   4.210936
    40  C    3.749263   4.170960   5.022436   5.857929   5.344715
    41  H    2.623756   2.492185   4.055477   4.647139   4.895123
    42  H    2.805327   3.958089   2.933086   3.795252   2.194193
    43  H    4.695215   5.708839   5.222022   6.157376   4.618928
    44  H    4.603860   4.826387   5.939816   6.730980   6.373896
    45  H    5.367166   6.044108   6.381757   7.314913   6.270616
    46  H    6.836816   7.892668   7.131066   8.188217   6.545276
    47  H    7.136163   8.303857   7.061808   8.067613   6.219582
    48  H    7.648323   8.739228   7.680636   8.747840   7.099788
                    6          7          8          9         10
     6  C    0.000000
     7  C    1.442942   0.000000
     8  N    1.320866   2.206752   0.000000
     9  H    1.702020   1.528613   1.292011   0.000000
    10  C    2.437001   3.526569   1.413696   2.572512   0.000000
    11  C    5.104950   6.249126   4.187230   5.271110   2.774609
    12  C    3.577180   4.610896   2.409329   3.417567   1.409788
    13  C    3.049739   4.127822   2.457413   3.488559   1.395585
    14  C    4.403604   5.512557   3.723436   4.777772   2.418887
    15  C    4.780195   5.882386   3.686764   4.725472   2.410557
    16  H    2.850786   3.767827   2.678922   3.491843   2.142098
    17  H    5.119540   6.176901   4.606571   5.598769   3.404792
    18  H    5.690797   6.760643   4.557752   5.525305   3.397360
    19  H    6.178580   7.329497   5.275716   6.348061   3.863288
    20  N    3.917662   4.738602   2.755937   3.442548   2.420916
    21  H    3.394563   4.116614   2.415882   2.948324   2.600314
    22  H    4.843199   5.698601   3.736733   4.429362   3.292418
    23  H    2.079290   1.094943   2.604308   1.866163   3.708772
    24  C    2.563628   1.471795   3.518907   2.814912   4.875044
    25  C    5.221442   4.309141   6.241431   5.564337   7.589795
    26  C    3.110394   2.492747   3.998340   3.486148   5.337464
    27  C    3.735725   2.513669   4.711959   3.900462   6.019665
    28  C    4.902662   3.784414   5.930050   5.144613   7.262376
    29  C    4.452103   3.777431   5.387859   4.845102   6.714686
    30  H    2.880094   2.696469   3.564730   3.280605   4.821225
    31  H    3.991748   2.733861   4.884458   4.038492   6.092413
    32  H    5.815066   4.654108   6.844402   6.021306   8.148016
    33  H    5.121255   4.639625   5.981534   5.551013   7.252197
    34  C    6.685237   5.812987   7.719620   7.057245   9.058036
    35  C    3.354124   3.453255   4.629764   4.751091   5.389094
    36  C    5.734430   5.264225   7.028418   6.777436   7.999394
    37  C    4.273594   4.093835   5.465231   5.426458   6.186341
    38  C    3.890138   3.874237   5.205293   5.238854   6.120281
    39  C    5.089256   4.781840   6.404054   6.250722   7.405650
    40  C    5.387269   4.960337   6.615809   6.407085   7.459664
    41  H    4.401358   4.295528   5.438233   5.452236   5.988097
    42  H    3.748281   3.947208   4.996819   5.147990   5.896955
    43  H    5.751875   5.427495   7.040229   6.858313   8.094163
    44  H    6.211928   5.699145   7.375501   7.103936   8.177378
    45  H    6.745218   6.167433   8.029283   7.694039   9.043864
    46  H    7.101944   6.262131   8.230935   7.622612   9.525616
    47  H    7.001836   6.292388   8.013685   7.456683   9.320225
    48  H    7.336417   6.324939   8.280730   7.485497   9.660124
                   11         12         13         14         15
    11  C    0.000000
    12  C    2.426275   0.000000
    13  C    2.397735   2.438312   0.000000
    14  C    1.396522   2.824272   1.388054   0.000000
    15  C    1.388307   1.402755   2.781348   2.423440   0.000000
    16  H    3.391824   3.412914   1.087628   2.155695   3.868414
    17  H    2.164759   3.911433   2.152587   1.087258   3.409899
    18  H    2.154042   2.151660   3.870119   3.409742   1.088777
    19  H    1.088725   3.405070   3.387384   2.157232   2.140556
    20  N    3.691447   1.378102   3.695877   4.201544   2.425821
    21  H    4.452230   2.040716   3.982773   4.743265   3.289313
    22  H    3.972595   2.036364   4.464361   4.746084   2.596777
    23  H    6.259166   4.903193   4.036235   5.388949   6.062689
    24  C    7.614945   5.875411   5.501907   6.885936   7.190095
    25  C   10.311431   8.488015   8.230132   9.597612   9.825066
    26  C    8.057454   6.122234   6.153452   7.491504   7.470653
    27  C    8.703524   7.112466   6.466526   7.848250   8.390366
    28  C    9.966370   8.300253   7.751593   9.132041   9.605702
    29  C    9.413788   7.476529   7.498375   8.833151   8.820715
    30  H    7.466162   5.422477   5.785024   7.054625   6.765914
    31  H    8.666060   7.273820   6.363036   7.713394   8.480493
    32  H   10.812806   9.240063   8.537555   9.907371  10.521949
    33  H    9.880778   7.872794   8.118703   9.405759   9.201790
    34  C   11.763459   9.926805   9.693739  11.051828  11.263214
    35  C    7.526810   6.656875   5.287866   6.458511   7.615011
    36  C   10.275520   9.253276   7.975938   9.183218  10.310225
    37  C    8.217530   7.541683   5.890965   7.018681   8.445847
    38  C    8.398067   7.253223   6.264126   7.464686   8.310314
    39  C    9.739632   8.553909   7.547282   8.769461   9.648830
    40  C    9.584481   8.798356   7.241341   8.394113   9.764793
    41  H    7.804528   7.385372   5.486072   6.523234   8.176846
    42  H    8.166170   6.883584   6.204856   7.376695   7.955503
    43  H   10.475278   9.150249   8.358036   9.586436  10.285644
    44  H   10.213475   9.549758   7.856798   8.964178  10.474746
    45  H   11.351341  10.290339   9.039424  10.254231  11.371280
    46  H   12.180534  10.491727  10.026632  11.372239  11.789462
    47  H   11.984352  10.092386  10.025916  11.353747  11.419748
    48  H   12.408021  10.494169  10.345061  11.720470  11.859695
                   16         17         18         19         20
    16  H    0.000000
    17  H    2.491169   0.000000
    18  H    4.957119   4.309226   0.000000
    19  H    4.298051   2.496382   2.467464   0.000000
    20  N    4.559182   5.288430   2.657966   4.563406   0.000000
    21  H    4.680442   5.815401   3.615997   5.394115   1.011553
    22  H    5.402972   5.818809   2.409725   4.674479   1.011182
    23  H    3.505186   5.932151   6.999084   7.307512   5.210843
    24  C    5.089295   7.526765   8.020152   8.697095   5.822936
    25  C    7.775356  10.205485  10.585887  11.386913   8.246268
    26  C    5.906091   8.222087   8.190514   9.133250   5.846268
    27  C    5.882533   8.372071   9.264072   9.772616   7.128160
    28  C    7.173232   9.656874  10.445701  11.038724   8.212668
    29  C    7.197852   9.532389   9.513697  10.483126   7.136447
    30  H    5.719976   7.868997   7.405895   8.524925   5.032258
    31  H    5.669324   8.140413   9.404785   9.709437   7.429567
    32  H    7.875363  10.360698  11.391249  11.874627   9.203733
    33  H    7.913411  10.149617   9.812395  10.930475   7.414485
    34  C    9.223777  11.643180  12.000076  12.833530   9.633833
    35  C    4.523542   6.711674   8.601465   8.471033   7.173502
    36  C    7.149383   9.390543  11.281033  11.234099   9.596058
    37  C    4.959333   7.116492   9.481920   9.127442   8.146613
    38  C    5.640972   7.828350   9.218960   9.367879   7.552763
    39  C    6.859042   9.094525  10.559586  10.715819   8.790806
    40  C    6.312219   8.491512  10.788444  10.506559   9.303453
    41  H    4.464754   6.498349   9.245500   8.663570   8.130632
    42  H    5.750725   7.842399   8.789392   9.134439   7.070018
    43  H    7.747326   9.971815  11.141346  11.460077   9.259134
    44  H    6.865053   8.971390  11.521357  11.106170  10.107433
    45  H    8.201721  10.450664  12.336628  12.313650  10.586132
    46  H    9.460680  11.877974  12.582275  13.236942  10.319126
    47  H    9.635421  11.986896  12.099041  13.041978   9.723659
    48  H    9.887027  12.335622  12.573069  13.489534  10.125547
                   21         22         23         24         25
    21  H    0.000000
    22  H    1.692339   0.000000
    23  H    4.749704   6.212121   0.000000
    24  C    5.042128   6.712003   2.187036   0.000000
    25  C    7.334020   9.013592   4.901211   2.837726   0.000000
    26  C    4.932831   6.605452   3.447266   1.401217   2.425670
    27  C    6.383949   8.044228   2.705848   1.401078   2.431401
    28  C    7.388614   9.075668   4.089094   2.425768   1.399424
    29  C    6.186573   7.836796   4.618346   2.433992   1.395246
    30  H    4.079583   5.711048   3.774755   2.154186   3.405313
    31  H    6.792561   8.394352   2.469534   2.156149   3.411669
    32  H    8.407461  10.089160   4.769778   3.406036   2.153075
    33  H    6.428457   8.006032   5.564857   3.413616   2.152871
    34  C    8.692792  10.354458   6.381329   4.341957   1.504940
    35  C    6.626457   8.029036   3.660608   3.311119   4.581263
    36  C    8.916759  10.462673   5.382762   4.419476   3.968403
    37  C    7.658513   9.056903   3.946350   3.957647   5.053700
    38  C    6.863701   8.343360   4.363375   3.243714   3.700098
    39  C    8.052912   9.593297   5.174566   3.846452   3.333420
    40  C    8.737336  10.217121   4.828232   4.463205   4.788964
    41  H    7.761586   9.061358   3.908290   4.482376   5.940626
    42  H    6.334939   7.779492   4.657266   3.335746   3.778305
    43  H    8.453457  10.006289   5.946765   4.319956   3.111273
    44  H    9.583517  11.047414   5.394941   5.265731   5.540805
    45  H    9.875685  11.452046   6.262643   5.200044   4.227329
    46  H    9.409092  11.074117   6.730127   4.821851   2.155764
    47  H    8.752137  10.365911   6.992564   4.851247   2.159479
    48  H    9.181057  10.845747   6.823024   4.869941   2.162942
                   26         27         28         29         30
    26  C    0.000000
    27  C    2.396727   0.000000
    28  C    2.763230   1.387519   0.000000
    29  C    1.391640   2.773296   2.391753   0.000000
    30  H    1.088700   3.386630   3.851836   2.147568   0.000000
    31  H    3.388393   1.089258   2.146348   3.862403   4.293182
    32  H    3.852899   2.142677   1.089758   3.381966   4.941545
    33  H    2.147935   3.862897   3.384771   1.089675   2.462236
    34  C    3.812619   3.807883   2.524446   2.532285   4.678646
    35  C    3.877512   3.485835   4.122523   4.462424   4.310433
    36  C    4.831113   3.731831   3.468301   4.630591   5.664186
    37  C    4.799557   3.671900   4.273667   5.276067   5.408494
    38  C    3.339916   3.410909   3.622459   3.560058   3.829160
    39  C    3.913384   3.538358   3.265310   3.670294   4.627667
    40  C    5.211803   3.789790   3.974066   5.347573   5.996968
    41  H    5.490010   4.238110   5.034776   6.127773   6.032447
    42  H    3.029061   3.848121   4.034668   3.269186   3.262495
    43  H    4.061718   4.044225   3.450200   3.472428   4.748522
    44  H    6.128152   4.423964   4.581413   6.242128   6.958214
    45  H    5.544226   4.334929   3.776811   5.118413   6.442385
    46  H    4.478106   4.101732   2.775965   3.305838   5.392222
    47  H    4.030577   4.583860   3.428837   2.645894   4.705015
    48  H    4.426086   4.221696   2.917890   3.206041   5.297480
                   31         32         33         34         35
    31  H    0.000000
    32  H    2.459006   0.000000
    33  H    4.952029   4.289641   0.000000
    34  C    4.669812   2.721502   2.742326   0.000000
    35  C    3.638936   4.674013   5.209447   5.697248   0.000000
    36  C    3.876787   3.417015   5.353016   4.454505   2.793550
    37  C    3.458151   4.521279   6.137894   6.071927   1.401524
    38  C    3.917728   4.243814   4.156766   4.643662   1.400104
    39  C    4.028266   3.599146   4.252383   3.914525   2.415820
    40  C    3.583802   3.922171   6.199036   5.531437   2.422150
    41  H    3.794129   5.243388   7.030416   7.029550   2.153944
    42  H    4.535229   4.817332   3.639864   4.710267   2.161480
    43  H    4.702275   3.774220   3.824006   3.333336   3.398755
    44  H    4.000877   4.303040   7.130154   6.188091   3.406065
    45  H    4.461467   3.447669   5.779307   4.368991   3.881644
    46  H    4.819422   2.658908   3.594126   1.097899   5.580637
    47  H    5.535669   3.775430   2.403518   1.095628   6.114440
    48  H    4.993018   2.902839   3.408205   1.098283   6.579621
                   36         37         38         39         40
    36  C    0.000000
    37  C    2.407418   0.000000
    38  C    2.413776   2.417531   0.000000
    39  C    1.391713   2.780079   1.389885   0.000000
    40  C    1.392960   1.388538   2.790980   2.411265   0.000000
    41  H    3.394755   1.087263   3.400560   3.867258   2.151243
    42  H    3.389896   3.404330   1.082409   2.141157   3.873312
    43  H    2.153656   3.867546   2.145257   1.087468   3.397813
    44  H    2.157080   2.147908   3.878795   3.399189   1.087859
    45  H    1.088115   3.394031   3.398203   2.152622   2.154618
    46  H    3.844029   5.780396   4.527801   3.519604   5.028207
    47  H    5.049921   6.670587   4.915512   4.277686   6.212187
    48  H    5.274560   6.854625   5.625770   4.898001   6.267998
                   41         42         43         44         45
    41  H    0.000000
    42  H    4.301927   0.000000
    43  H    4.954718   2.457943   0.000000
    44  H    2.475916   4.961138   4.299332   0.000000
    45  H    4.294579   4.284521   2.480938   2.486772   0.000000
    46  H    6.766645   4.770228   2.894819   5.598183   3.546071
    47  H    7.672295   4.762122   3.501796   6.956984   5.002984
    48  H    7.750902   5.728127   4.383484   6.813299   5.093186
                   46         47         48
    46  H    0.000000
    47  H    1.775069   0.000000
    48  H    1.767485   1.773215   0.000000
 Stoichiometry    C23H21FN2O
 Framework group  C1[X(C23H21FN2O)]
 Deg. of freedom   138
 Full point group                 C1      NOp   1
 RotChk:  IX=0 Diff= 1.19D-01
 Largest Abelian subgroup         C1      NOp   1
 Largest concise Abelian subgroup C1      NOp   1
                         Standard orientation:                         
 ---------------------------------------------------------------------
 Center     Atomic      Atomic             Coordinates (Angstroms)
 Number     Number       Type             X           Y           Z
 ---------------------------------------------------------------------
      1          6           0        0.092855    1.787851    0.541693
      2          8           0        0.776849    2.735764    0.193535
      3          6           0        0.866145    0.532317    0.969306
      4          1           0        1.833619    0.859492    1.357030
      5          9           0        0.230642   -0.173550    1.991113
      6          6           0        1.038881   -0.391164   -0.219584
      7          6           0        0.080309   -0.837293   -1.201516
      8          7           0        2.194102   -0.924702   -0.573827
      9          1           0        1.438059   -1.492461   -1.454360
     10          6           0        3.471539   -0.357743   -0.361112
     11          6           0        6.031239    0.655000   -0.013630
     12          6           0        4.507025   -1.232315    0.026697
     13          6           0        3.730008    0.993472   -0.595785
     14          6           0        5.005043    1.512090   -0.416857
     15          6           0        5.790594   -0.694897    0.203774
     16          1           0        2.917141    1.628620   -0.940415
     17          1           0        5.200930    2.565081   -0.603850
     18          1           0        6.599434   -1.354918    0.512943
     19          1           0        7.038781    1.042423    0.128091
     20          7           0        4.263152   -2.579356    0.185348
     21          1           0        3.306916   -2.844101    0.382229
     22          1           0        4.944904   -3.093769    0.726718
     23          1           0        0.208558   -0.257043   -2.121168
     24          6           0       -1.300515   -1.218556   -0.863663
     25          6           0       -3.950902   -1.927037   -0.138274
     26          6           0       -1.557894   -2.039857    0.242063
     27          6           0       -2.396362   -0.799543   -1.629539
     28          6           0       -3.691219   -1.142276   -1.267478
     29          6           0       -2.858382   -2.380730    0.601505
     30          1           0       -0.723898   -2.409147    0.836490
     31          1           0       -2.230143   -0.165001   -2.499142
     32          1           0       -4.526166   -0.773079   -1.862566
     33          1           0       -3.025063   -3.003036    1.480337
     34          6           0       -5.364696   -2.249177    0.264538
     35          6           0       -1.390322    1.829651    0.426251
     36          6           0       -4.151424    2.031685    0.052862
     37          6           0       -1.914496    2.679171   -0.557530
     38          6           0       -2.265548    1.075254    1.216919
     39          6           0       -3.638377    1.180396    1.027005
     40          6           0       -3.286761    2.776581   -0.745778
     41          1           0       -1.234937    3.251885   -1.183899
     42          1           0       -1.882888    0.415890    1.985307
     43          1           0       -4.311125    0.594287    1.648674
     44          1           0       -3.681439    3.432219   -1.518958
     45          1           0       -5.227097    2.102821   -0.094992
     46          1           0       -5.980848   -1.340818    0.289494
     47          1           0       -5.400319   -2.710749    1.257556
     48          1           0       -5.836218   -2.941636   -0.445669
 ---------------------------------------------------------------------
 Rotational constants (GHZ):           0.3973795           0.1196534           0.1018493
 Leave Link  202 at Fri Apr 11 17:19:26 2025, MaxMem= 16106127360 cpu:               0.1 elap:               0.0
 (Enter /cm/shared/apps/Gaussian/g16-C01/g16/l301.exe)
 Basis read from rwf:  (5D, 7F)
 No pseudopotential information found on rwf file.
 There are   864 symmetry adapted cartesian basis functions of A   symmetry.
 There are   810 symmetry adapted basis functions of A   symmetry.
   810 basis functions,  1203 primitive gaussians,   864 cartesian basis functions
    95 alpha electrons       95 beta electrons
       nuclear repulsion energy      2412.1401307454 Hartrees.
 IExCor= 4639 DFT=T Ex+Corr=wB97XD ExCW=0 ScaHFX=  1.000000
 ScaDFX=  1.000000  1.000000  1.000000  1.000000 ScalE2=  1.000000  1.000000
 IRadAn=      5 IRanWt=     -1 IRanGd=            0 ICorTp=0 IEmpDi=121
 HFx  wShort=  0.000000 wLong=  0.200000 cFull=  0.222036 cShort=  0.000000 cLong=  0.777964
 DFx  wShort=  0.000000 wLong=  0.200000 cFull=  0.000000 cShort=  0.000000 cLong=  1.000000
 NAtoms=   48 NActive=   48 NUniq=   48 SFac= 1.00D+00 NAtFMM=   60 NAOKFM=F Big=F
 Integral buffers will be    131072 words long.
 Raffenetti 2 integral format.
 Two-electron integral symmetry is turned on.
 R6Disp:  Grimme-D2 Dispersion energy=       -0.0443016600 Hartrees.
 Nuclear repulsion after empirical dispersion term =     2412.0958290853 Hartrees.
 No density basis found on file    724.
 ------------------------------------------------------------------------------
 Polarizable Continuum Model (PCM)
 =================================
 Model                : PCM.
 Atomic radii         : SMD-Coulomb.
 Polarization charges : Total charges.
 Charge compensation  : None.
 Solution method      : Matrix inversion.
 Cavity type          : VdW (van der Waals Surface) (Alpha=1.000).
 Cavity algorithm     : GePol (No added spheres)
                        Default sphere list used, NSphG=   48.
                        Lebedev-Laikov grids with approx.  5.0 points / Ang**2.
                        Smoothing algorithm: York/Karplus (Gamma=1.0000).
                        Polarization charges: spherical gaussians, with
                                              point-specific exponents (IZeta= 3).
                        Self-potential: point-specific (ISelfS= 7).
                        Self-field    : sphere-specific E.n sum rule (ISelfD= 2).
 1st derivatives      : Analytical E(r).r(x)/FMM algorithm (CHGder, D1EAlg=3).
                        Cavity 1st derivative terms included.
 Solvent              : Ethanol, Eps=  24.852000 Eps(inf)=   1.852593
 ------------------------------------------------------------------------------
 GePol: Number of generator spheres                  =      48
 GePol: Total number of spheres                      =      48
 GePol: Number of exposed spheres                    =      48 (100.00%)
 GePol: Number of points                             =    3523
 GePol: Average weight of points                     =       0.11
 GePol: Minimum weight of points                     =   0.75D-10
 GePol: Maximum weight of points                     =    0.21501
 GePol: Number of points with low weight             =     226
 GePol: Fraction of low-weight points (<1% of avg)   =       6.41%
 GePol: Cavity surface area                          =    381.996 Ang**2
 GePol: Cavity volume                                =    376.328 Ang**3
 ------------------------------------------------------------------------------
 Atomic radii for non-electrostatic terms: SMD-CDS.
 ------------------------------------------------------------------------------
 PCM non-electrostatic energy =        -0.0023078712 Hartrees.
 Nuclear repulsion after PCM non-electrostatic terms =     2412.0935212141 Hartrees.
 Leave Link  301 at Fri Apr 11 17:19:26 2025, MaxMem= 16106127360 cpu:               0.6 elap:               0.1
 (Enter /cm/shared/apps/Gaussian/g16-C01/g16/l302.exe)
 NPDir=0 NMtPBC=     1 NCelOv=     1 NCel=       1 NClECP=     1 NCelD=      1
         NCelK=      1 NCelE2=     1 NClLst=     1 CellRange=     0.0.
 One-electron integrals computed using PRISM.
 One-electron integral symmetry used in STVInt
 NBasis=   810 RedAO= T EigKep=  1.18D-06  NBF=   810
 NBsUse=   803 1.00D-06 EigRej=  1.00D-06 NBFU=   803
 Precomputing XC quadrature grid using
 IXCGrd= 4 IRadAn=           5 IRanWt=          -1 IRanGd=           0 AccXCQ= 0.00D+00.
 Generated NRdTot=       0 NPtTot=           0 NUsed=           0 NTot=          32
 NSgBfM=   857   857   857   857   857 MxSgAt=    48 MxSgA2=    48.
 Leave Link  302 at Fri Apr 11 17:19:29 2025, MaxMem= 16106127360 cpu:              38.1 elap:               2.7
 (Enter /cm/shared/apps/Gaussian/g16-C01/g16/l303.exe)
 DipDrv:  MaxL=1.
 Leave Link  303 at Fri Apr 11 17:19:29 2025, MaxMem= 16106127360 cpu:               1.0 elap:               0.2
 (Enter /cm/shared/apps/Gaussian/g16-C01/g16/l401.exe)
 Initial guess from the checkpoint file:  "4_to_6_TS.chk"
 B after Tr=    -0.000000    0.000000    0.000000
         Rot=    0.999207   -0.039106   -0.002238   -0.007089 Ang=  -4.56 deg.
 Guess basis will be translated and rotated to current coordinates.
 JPrj=2 DoOrth=T DoCkMO=T.
 Generating alternative initial guess.
 ExpMin= 2.65D-02 ExpMax= 2.93D+03 ExpMxC= 4.41D+02 IAcc=3 IRadAn=         5 AccDes= 0.00D+00
 Harris functional with IExCor= 4639 and IRadAn=       5 diagonalized for initial guess.
 HarFok:  IExCor= 4639 AccDes= 0.00D+00 IRadAn=         5 IDoV= 1 UseB2=F ITyADJ=14
 ICtDFT=  3500011 ScaDFX=  1.000000  1.000000  1.000000  1.000000
 FoFCou: FMM=F IPFlag=           0 FMFlag=      100000 FMFlg1=           0
         NFxFlg=           0 DoJE=T BraDBF=F KetDBF=T FulRan=T
         wScrn=  0.000000 ICntrl=       500 IOpCl=  0 I1Cent=   200000004 NGrid=           0
         NMat0=    1 NMatS0=      1 NMatT0=    0 NMatD0=    1 NMtDS0=    0 NMtDT0=    0
 Petite list used in FoFCou.
 Harris En= -1122.25350004170    
 Leave Link  401 at Fri Apr 11 17:19:39 2025, MaxMem= 16106127360 cpu:             285.3 elap:              10.5
 (Enter /cm/shared/apps/Gaussian/g16-C01/g16/l502.exe)
 Integral symmetry usage will be decided dynamically.
 Closed shell SCF:
 Using DIIS extrapolation, IDIIS=  1040.
 NGot= 16106127360 LenX= 16104590708 LenY= 16103843348
 Requested convergence on RMS density matrix=1.00D-08 within 128 cycles.
 Requested convergence on MAX density matrix=1.00D-06.
 Requested convergence on             energy=1.00D-06.
 No special actions if energy rises.
 Fock matrices will be formed incrementally for  20 cycles.

 Cycle   1  Pass 1  IDiag  1:
 FoFJK:  IHMeth= 1 ICntrl=       0 DoSepK=T KAlg= 0 I1Cent=           0 FoldK=F
 IRaf=         1 NMat=       1 IRICut=       1 DoRegI=T DoRafI=F ISym2E= 0 IDoP0=0 IntGTp=1.
 FoFCou: FMM=F IPFlag=           0 FMFlag=      100000 FMFlg1=           0
         NFxFlg=           0 DoJE=T BraDBF=F KetDBF=F FulRan=T
         wScrn=  0.000000 ICntrl=       500 IOpCl=  0 I1Cent=           0 NGrid=           0
         NMat0=    1 NMatS0=      1 NMatT0=    0 NMatD0=    1 NMtDS0=    0 NMtDT0=    0
 Symmetry not used in FoFCou.
 Inv3:  Mode=1 IEnd=    37234587.
 Iteration    1 A*A^-1 deviation from unit magnitude is 1.13D-14 for   1483.
 Iteration    1 A*A^-1 deviation from orthogonality  is 5.07D-15 for   2476    329.
 Iteration    1 A^-1*A deviation from unit magnitude is 1.13D-14 for    162.
 Iteration    1 A^-1*A deviation from orthogonality  is 4.63D-15 for   2628   1513.
 E= -1172.34176908555    
 DIIS: error= 3.87D-02 at cycle   1 NSaved=   1.
 NSaved= 1 IEnMin= 1 EnMin= -1172.34176908555     IErMin= 1 ErrMin= 3.87D-02
 ErrMax= 3.87D-02  0.00D+00 EMaxC= 1.00D-01 BMatC= 7.75D-01 BMatP= 7.75D-01
 IDIUse=3 WtCom= 6.13D-01 WtEn= 3.87D-01
 Coeff-Com:  0.100D+01
 Coeff-En:   0.100D+01
 Coeff:      0.100D+01
 Recover alternate guess density for next cycle.
 RMSDP=4.14D-02 MaxDP=4.99D+00              OVMax= 0.00D+00

 Cycle   2  Pass 1  IDiag  1:
 RMSU=  3.54D-02    CP:  1.42D+00
 E= -1172.72970239074     Delta-E=       -0.387933305190 Rises=F Damp=F
 DIIS: error= 1.36D-02 at cycle   2 NSaved=   2.
 NSaved= 2 IEnMin= 2 EnMin= -1172.72970239074     IErMin= 2 ErrMin= 1.36D-02
 ErrMax= 1.36D-02  0.00D+00 EMaxC= 1.00D-01 BMatC= 5.81D-01 BMatP= 7.75D-01
 IDIUse=3 WtCom= 8.64D-01 WtEn= 1.36D-01
 Coeff-Com:  0.428D+00 0.572D+00
 Coeff-En:   0.000D+00 0.100D+01
 Coeff:      0.370D+00 0.630D+00
 Gap=     0.252 Goal=   None    Shift=    0.000
 RMSDP=2.83D-02 MaxDP=2.90D+00 DE=-3.88D-01 OVMax= 1.62D-01

 Cycle   3  Pass 1  IDiag  1:
 RMSU=  1.00D-02    CP:  1.02D+00  5.35D-01
 E= -1172.92563425319     Delta-E=       -0.195931862450 Rises=F Damp=F
 DIIS: error= 6.68D-03 at cycle   3 NSaved=   3.
 NSaved= 3 IEnMin= 3 EnMin= -1172.92563425319     IErMin= 3 ErrMin= 6.68D-03
 ErrMax= 6.68D-03  0.00D+00 EMaxC= 1.00D-01 BMatC= 1.46D-01 BMatP= 5.81D-01
 IDIUse=3 WtCom= 9.33D-01 WtEn= 6.68D-02
 Coeff-Com:  0.469D-01 0.287D+00 0.667D+00
 Coeff-En:   0.000D+00 0.174D+00 0.826D+00
 Coeff:      0.437D-01 0.279D+00 0.677D+00
 Gap=     0.261 Goal=   None    Shift=    0.000
 RMSDP=4.77D-03 MaxDP=3.46D-01 DE=-1.96D-01 OVMax= 7.79D-02

 Cycle   4  Pass 1  IDiag  1:
 RMSU=  3.90D-03    CP:  1.05D+00  5.74D-01  8.25D-01
 E= -1173.01632334261     Delta-E=       -0.090689089419 Rises=F Damp=F
 DIIS: error= 2.15D-03 at cycle   4 NSaved=   4.
 NSaved= 4 IEnMin= 4 EnMin= -1173.01632334261     IErMin= 4 ErrMin= 2.15D-03
 ErrMax= 2.15D-03  0.00D+00 EMaxC= 1.00D-01 BMatC= 2.02D-02 BMatP= 1.46D-01
 IDIUse=3 WtCom= 9.79D-01 WtEn= 2.15D-02
 Coeff-Com: -0.746D-02 0.125D-01 0.272D+00 0.723D+00
 Coeff-En:   0.000D+00 0.000D+00 0.436D-01 0.956D+00
 Coeff:     -0.730D-02 0.122D-01 0.267D+00 0.728D+00
 Gap=     0.255 Goal=   None    Shift=    0.000
 RMSDP=1.74D-03 MaxDP=2.07D-01 DE=-9.07D-02 OVMax= 2.43D-02

 Cycle   5  Pass 1  IDiag  1:
 RMSU=  1.33D-03    CP:  1.03D+00  5.64D-01  8.72D-01  9.13D-01
 E= -1173.03001776939     Delta-E=       -0.013694426773 Rises=F Damp=F
 DIIS: error= 7.44D-04 at cycle   5 NSaved=   5.
 NSaved= 5 IEnMin= 5 EnMin= -1173.03001776939     IErMin= 5 ErrMin= 7.44D-04
 ErrMax= 7.44D-04  0.00D+00 EMaxC= 1.00D-01 BMatC= 2.18D-03 BMatP= 2.02D-02
 IDIUse=3 WtCom= 9.93D-01 WtEn= 7.44D-03
 Coeff-Com: -0.521D-02-0.617D-02 0.104D+00 0.380D+00 0.528D+00
 Coeff-En:   0.000D+00 0.000D+00 0.000D+00 0.000D+00 0.100D+01
 Coeff:     -0.517D-02-0.612D-02 0.103D+00 0.377D+00 0.531D+00
 Gap=     0.251 Goal=   None    Shift=    0.000
 RMSDP=6.93D-04 MaxDP=5.28D-02 DE=-1.37D-02 OVMax= 9.32D-03

 Cycle   6  Pass 1  IDiag  1:
 RMSU=  5.07D-04    CP:  1.02D+00  5.61D-01  8.87D-01  9.08D-01  7.09D-01
 E= -1173.03197276447     Delta-E=       -0.001954995080 Rises=F Damp=F
 DIIS: error= 1.41D-04 at cycle   6 NSaved=   6.
 NSaved= 6 IEnMin= 6 EnMin= -1173.03197276447     IErMin= 6 ErrMin= 1.41D-04
 ErrMax= 1.41D-04  0.00D+00 EMaxC= 1.00D-01 BMatC= 6.97D-05 BMatP= 2.18D-03
 IDIUse=3 WtCom= 9.99D-01 WtEn= 1.41D-03
 Coeff-Com: -0.129D-02-0.243D-02 0.659D-02 0.551D-01 0.155D+00 0.787D+00
 Coeff-En:   0.000D+00 0.000D+00 0.000D+00 0.000D+00 0.000D+00 0.100D+01
 Coeff:     -0.129D-02-0.242D-02 0.658D-02 0.550D-01 0.155D+00 0.787D+00
 Gap=     0.251 Goal=   None    Shift=    0.000
 RMSDP=1.91D-04 MaxDP=2.21D-02 DE=-1.95D-03 OVMax= 3.06D-03

 Cycle   7  Pass 1  IDiag  1:
 RMSU=  1.28D-04    CP:  1.02D+00  5.60D-01  8.89D-01  9.16D-01  7.72D-01
                    CP:  1.15D+00
 E= -1173.03205933571     Delta-E=       -0.000086571245 Rises=F Damp=F
 DIIS: error= 5.16D-05 at cycle   7 NSaved=   7.
 NSaved= 7 IEnMin= 7 EnMin= -1173.03205933571     IErMin= 7 ErrMin= 5.16D-05
 ErrMax= 5.16D-05  0.00D+00 EMaxC= 1.00D-01 BMatC= 1.87D-05 BMatP= 6.97D-05
 IDIUse=1 WtCom= 1.00D+00 WtEn= 0.00D+00
 Coeff-Com:  0.291D-03 0.443D-03-0.195D-01-0.554D-01-0.449D-01 0.352D+00
 Coeff-Com:  0.767D+00
 Coeff:      0.291D-03 0.443D-03-0.195D-01-0.554D-01-0.449D-01 0.352D+00
 Coeff:      0.767D+00
 Gap=     0.252 Goal=   None    Shift=    0.000
 RMSDP=1.03D-04 MaxDP=7.54D-03 DE=-8.66D-05 OVMax= 1.87D-03

 Cycle   8  Pass 1  IDiag  1:
 RMSU=  5.30D-05    CP:  1.02D+00  5.60D-01  8.87D-01  9.26D-01  8.06D-01
                    CP:  1.27D+00  1.14D+00
 E= -1173.03208627474     Delta-E=       -0.000026939034 Rises=F Damp=F
 DIIS: error= 1.36D-05 at cycle   8 NSaved=   8.
 NSaved= 8 IEnMin= 8 EnMin= -1173.03208627474     IErMin= 8 ErrMin= 1.36D-05
 ErrMax= 1.36D-05  0.00D+00 EMaxC= 1.00D-01 BMatC= 1.01D-06 BMatP= 1.87D-05
 IDIUse=1 WtCom= 1.00D+00 WtEn= 0.00D+00
 Coeff-Com:  0.170D-03 0.308D-03-0.641D-02-0.201D-01-0.240D-01 0.487D-01
 Coeff-Com:  0.220D+00 0.782D+00
 Coeff:      0.170D-03 0.308D-03-0.641D-02-0.201D-01-0.240D-01 0.487D-01
 Coeff:      0.220D+00 0.782D+00
 Gap=     0.252 Goal=   None    Shift=    0.000
 RMSDP=3.47D-05 MaxDP=2.36D-03 DE=-2.69D-05 OVMax= 8.63D-04

 Cycle   9  Pass 1  IDiag  1:
 RMSU=  2.60D-05    CP:  1.02D+00  5.60D-01  8.88D-01  9.27D-01  8.07D-01
                    CP:  1.31D+00  1.20D+00  1.13D+00
 E= -1173.03208863107     Delta-E=       -0.000002356328 Rises=F Damp=F
 DIIS: error= 7.24D-06 at cycle   9 NSaved=   9.
 NSaved= 9 IEnMin= 9 EnMin= -1173.03208863107     IErMin= 9 ErrMin= 7.24D-06
 ErrMax= 7.24D-06  0.00D+00 EMaxC= 1.00D-01 BMatC= 2.61D-07 BMatP= 1.01D-06
 IDIUse=1 WtCom= 1.00D+00 WtEn= 0.00D+00
 Coeff-Com:  0.234D-05-0.425D-05 0.205D-02 0.560D-02 0.227D-02-0.608D-01
 Coeff-Com: -0.994D-01 0.284D+00 0.866D+00
 Coeff:      0.234D-05-0.425D-05 0.205D-02 0.560D-02 0.227D-02-0.608D-01
 Coeff:     -0.994D-01 0.284D+00 0.866D+00
 Gap=     0.252 Goal=   None    Shift=    0.000
 RMSDP=1.80D-05 MaxDP=1.19D-03 DE=-2.36D-06 OVMax= 5.74D-04

 Cycle  10  Pass 1  IDiag  1:
 RMSU=  7.58D-06    CP:  1.02D+00  5.60D-01  8.88D-01  9.28D-01  8.08D-01
                    CP:  1.32D+00  1.26D+00  1.31D+00  1.28D+00
 E= -1173.03208931746     Delta-E=       -0.000000686391 Rises=F Damp=F
 DIIS: error= 2.76D-06 at cycle  10 NSaved=  10.
 NSaved=10 IEnMin=10 EnMin= -1173.03208931746     IErMin=10 ErrMin= 2.76D-06
 ErrMax= 2.76D-06  0.00D+00 EMaxC= 1.00D-01 BMatC= 4.65D-08 BMatP= 2.61D-07
 IDIUse=1 WtCom= 1.00D+00 WtEn= 0.00D+00
 Coeff-Com: -0.227D-04-0.466D-04 0.184D-02 0.551D-02 0.464D-02-0.344D-01
 Coeff-Com: -0.769D-01 0.303D-01 0.368D+00 0.701D+00
 Coeff:     -0.227D-04-0.466D-04 0.184D-02 0.551D-02 0.464D-02-0.344D-01
 Coeff:     -0.769D-01 0.303D-01 0.368D+00 0.701D+00
 Gap=     0.252 Goal=   None    Shift=    0.000
 RMSDP=6.64D-06 MaxDP=4.38D-04 DE=-6.86D-07 OVMax= 2.00D-04

 Cycle  11  Pass 1  IDiag  1:
 RMSU=  4.10D-06    CP:  1.02D+00  5.60D-01  8.88D-01  9.28D-01  8.09D-01
                    CP:  1.32D+00  1.28D+00  1.37D+00  1.36D+00  1.16D+00
 E= -1173.03208942153     Delta-E=       -0.000000104067 Rises=F Damp=F
 DIIS: error= 1.08D-06 at cycle  11 NSaved=  11.
 NSaved=11 IEnMin=11 EnMin= -1173.03208942153     IErMin=11 ErrMin= 1.08D-06
 ErrMax= 1.08D-06  0.00D+00 EMaxC= 1.00D-01 BMatC= 7.14D-09 BMatP= 4.65D-08
 IDIUse=1 WtCom= 1.00D+00 WtEn= 0.00D+00
 Coeff-Com: -0.699D-05-0.134D-04 0.155D-03 0.689D-03 0.126D-02 0.192D-02
 Coeff-Com: -0.489D-02-0.443D-01-0.725D-01 0.221D+00 0.897D+00
 Coeff:     -0.699D-05-0.134D-04 0.155D-03 0.689D-03 0.126D-02 0.192D-02
 Coeff:     -0.489D-02-0.443D-01-0.725D-01 0.221D+00 0.897D+00
 Gap=     0.252 Goal=   None    Shift=    0.000
 RMSDP=3.56D-06 MaxDP=2.44D-04 DE=-1.04D-07 OVMax= 1.50D-04

 Cycle  12  Pass 1  IDiag  1:
 RMSU=  1.77D-06    CP:  1.02D+00  5.60D-01  8.88D-01  9.28D-01  8.09D-01
                    CP:  1.32D+00  1.29D+00  1.40D+00  1.40D+00  1.31D+00
                    CP:  1.43D+00
 E= -1173.03208945024     Delta-E=       -0.000000028707 Rises=F Damp=F
 DIIS: error= 4.94D-07 at cycle  12 NSaved=  12.
 NSaved=12 IEnMin=12 EnMin= -1173.03208945024     IErMin=12 ErrMin= 4.94D-07
 ErrMax= 4.94D-07  0.00D+00 EMaxC= 1.00D-01 BMatC= 1.56D-09 BMatP= 7.14D-09
 IDIUse=1 WtCom= 1.00D+00 WtEn= 0.00D+00
 Coeff-Com:  0.191D-05 0.488D-05-0.257D-03-0.678D-03-0.383D-03 0.602D-02
 Coeff-Com:  0.108D-01-0.143D-01-0.875D-01-0.877D-01 0.273D+00 0.901D+00
 Coeff:      0.191D-05 0.488D-05-0.257D-03-0.678D-03-0.383D-03 0.602D-02
 Coeff:      0.108D-01-0.143D-01-0.875D-01-0.877D-01 0.273D+00 0.901D+00
 Gap=     0.252 Goal=   None    Shift=    0.000
 RMSDP=1.71D-06 MaxDP=1.06D-04 DE=-2.87D-08 OVMax= 7.02D-05

 Cycle  13  Pass 1  IDiag  1:
 RMSU=  9.15D-07    CP:  1.02D+00  5.60D-01  8.88D-01  9.28D-01  8.09D-01
                    CP:  1.32D+00  1.29D+00  1.41D+00  1.42D+00  1.40D+00
                    CP:  1.65D+00  1.36D+00
 E= -1173.03208945588     Delta-E=       -0.000000005641 Rises=F Damp=F
 DIIS: error= 1.94D-07 at cycle  13 NSaved=  13.
 NSaved=13 IEnMin=13 EnMin= -1173.03208945588     IErMin=13 ErrMin= 1.94D-07
 ErrMax= 1.94D-07  0.00D+00 EMaxC= 1.00D-01 BMatC= 2.07D-10 BMatP= 1.56D-09
 IDIUse=1 WtCom= 1.00D+00 WtEn= 0.00D+00
 Coeff-Com:  0.164D-05 0.336D-05-0.954D-04-0.276D-03-0.283D-03 0.118D-02
 Coeff-Com:  0.325D-02 0.591D-02-0.111D-01-0.645D-01-0.718D-01 0.226D+00
 Coeff-Com:  0.912D+00
 Coeff:      0.164D-05 0.336D-05-0.954D-04-0.276D-03-0.283D-03 0.118D-02
 Coeff:      0.325D-02 0.591D-02-0.111D-01-0.645D-01-0.718D-01 0.226D+00
 Coeff:      0.912D+00
 Gap=     0.252 Goal=   None    Shift=    0.000
 RMSDP=7.62D-07 MaxDP=6.31D-05 DE=-5.64D-09 OVMax= 3.30D-05

 Cycle  14  Pass 1  IDiag  1:
 RMSU=  3.46D-07    CP:  1.02D+00  5.60D-01  8.88D-01  9.28D-01  8.09D-01
                    CP:  1.32D+00  1.29D+00  1.41D+00  1.42D+00  1.41D+00
                    CP:  1.76D+00  1.60D+00  1.21D+00
 E= -1173.03208945719     Delta-E=       -0.000000001311 Rises=F Damp=F
 DIIS: error= 7.95D-08 at cycle  14 NSaved=  14.
 NSaved=14 IEnMin=14 EnMin= -1173.03208945719     IErMin=14 ErrMin= 7.95D-08
 ErrMax= 7.95D-08  0.00D+00 EMaxC= 1.00D-01 BMatC= 3.74D-11 BMatP= 2.07D-10
 IDIUse=1 WtCom= 1.00D+00 WtEn= 0.00D+00
 Coeff-Com: -0.596D-07-0.380D-06 0.280D-04 0.803D-04 0.315D-04-0.886D-03
 Coeff-Com: -0.151D-02 0.440D-02 0.128D-01 0.123D-02-0.555D-01-0.116D+00
 Coeff-Com:  0.195D+00 0.960D+00
 Coeff:     -0.596D-07-0.380D-06 0.280D-04 0.803D-04 0.315D-04-0.886D-03
 Coeff:     -0.151D-02 0.440D-02 0.128D-01 0.123D-02-0.555D-01-0.116D+00
 Coeff:      0.195D+00 0.960D+00
 Gap=     0.252 Goal=   None    Shift=    0.000
 RMSDP=3.74D-07 MaxDP=2.03D-05 DE=-1.31D-09 OVMax= 1.57D-05

 Cycle  15  Pass 1  IDiag  1:
 RMSU=  1.54D-07    CP:  1.02D+00  5.60D-01  8.88D-01  9.28D-01  8.09D-01
                    CP:  1.32D+00  1.29D+00  1.41D+00  1.42D+00  1.40D+00
                    CP:  1.78D+00  1.72D+00  1.40D+00  1.47D+00
 E= -1173.03208945711     Delta-E=        0.000000000076 Rises=F Damp=F
 DIIS: error= 4.10D-08 at cycle  15 NSaved=  15.
 NSaved=15 IEnMin=14 EnMin= -1173.03208945719     IErMin=15 ErrMin= 4.10D-08
 ErrMax= 4.10D-08  0.00D+00 EMaxC= 1.00D-01 BMatC= 7.82D-12 BMatP= 3.74D-11
 IDIUse=1 WtCom= 1.00D+00 WtEn= 0.00D+00
 Coeff-Com: -0.309D-06-0.709D-06 0.268D-04 0.803D-04 0.669D-04-0.502D-03
 Coeff-Com: -0.114D-02 0.506D-03 0.589D-02 0.111D-01-0.229D-02-0.790D-01
 Coeff-Com: -0.103D+00 0.236D+00 0.933D+00
 Coeff:     -0.309D-06-0.709D-06 0.268D-04 0.803D-04 0.669D-04-0.502D-03
 Coeff:     -0.114D-02 0.506D-03 0.589D-02 0.111D-01-0.229D-02-0.790D-01
 Coeff:     -0.103D+00 0.236D+00 0.933D+00
 Gap=     0.252 Goal=   None    Shift=    0.000
 RMSDP=1.80D-07 MaxDP=9.69D-06 DE= 7.59D-11 OVMax= 7.87D-06

 Cycle  16  Pass 1  IDiag  1:
 RMSU=  5.91D-08    CP:  1.02D+00  5.60D-01  8.88D-01  9.28D-01  8.09D-01
                    CP:  1.32D+00  1.29D+00  1.41D+00  1.42D+00  1.40D+00
                    CP:  1.79D+00  1.75D+00  1.51D+00  1.73D+00  1.50D+00
 E= -1173.03208945688     Delta-E=        0.000000000235 Rises=F Damp=F
 DIIS: error= 1.69D-08 at cycle  16 NSaved=  16.
 NSaved=16 IEnMin=14 EnMin= -1173.03208945719     IErMin=16 ErrMin= 1.69D-08
 ErrMax= 1.69D-08  0.00D+00 EMaxC= 1.00D-01 BMatC= 1.34D-12 BMatP= 7.82D-12
 IDIUse=1 WtCom= 1.00D+00 WtEn= 0.00D+00
 Coeff-Com: -0.864D-07-0.719D-07 0.915D-06 0.459D-05 0.118D-04 0.629D-04
 Coeff-Com:  0.153D-04-0.717D-03-0.144D-02 0.165D-02 0.122D-01 0.688D-02
 Coeff-Com: -0.560D-01-0.174D+00 0.182D+00 0.103D+01
 Coeff:     -0.864D-07-0.719D-07 0.915D-06 0.459D-05 0.118D-04 0.629D-04
 Coeff:      0.153D-04-0.717D-03-0.144D-02 0.165D-02 0.122D-01 0.688D-02
 Coeff:     -0.560D-01-0.174D+00 0.182D+00 0.103D+01
 Gap=     0.252 Goal=   None    Shift=    0.000
 RMSDP=8.99D-08 MaxDP=6.77D-06 DE= 2.35D-10 OVMax= 4.02D-06

 Cycle  17  Pass 1  IDiag  1:
 RMSU=  3.00D-08    CP:  1.02D+00  5.60D-01  8.88D-01  9.28D-01  8.09D-01
                    CP:  1.32D+00  1.29D+00  1.41D+00  1.42D+00  1.40D+00
                    CP:  1.79D+00  1.76D+00  1.54D+00  1.87D+00  1.80D+00
                    CP:  1.34D+00
 E= -1173.03208945721     Delta-E=       -0.000000000330 Rises=F Damp=F
 DIIS: error= 6.09D-09 at cycle  17 NSaved=  17.
 NSaved=17 IEnMin=17 EnMin= -1173.03208945721     IErMin=17 ErrMin= 6.09D-09
 ErrMax= 6.09D-09  0.00D+00 EMaxC= 1.00D-01 BMatC= 2.15D-13 BMatP= 1.34D-12
 IDIUse=1 WtCom= 1.00D+00 WtEn= 0.00D+00
 Coeff-Com:  0.131D-07 0.833D-07-0.340D-05-0.969D-05-0.589D-05 0.804D-04
 Coeff-Com:  0.154D-03-0.162D-03-0.111D-02-0.135D-02 0.318D-02 0.119D-01
 Coeff-Com:  0.668D-02-0.742D-01-0.114D+00 0.228D+00 0.940D+00
 Coeff:      0.131D-07 0.833D-07-0.340D-05-0.969D-05-0.589D-05 0.804D-04
 Coeff:      0.154D-03-0.162D-03-0.111D-02-0.135D-02 0.318D-02 0.119D-01
 Coeff:      0.668D-02-0.742D-01-0.114D+00 0.228D+00 0.940D+00
 Gap=     0.252 Goal=   None    Shift=    0.000
 RMSDP=2.84D-08 MaxDP=2.17D-06 DE=-3.30D-10 OVMax= 1.16D-06

 Cycle  18  Pass 1  IDiag  1:
 RMSU=  8.20D-09    CP:  1.02D+00  5.60D-01  8.88D-01  9.28D-01  8.09D-01
                    CP:  1.32D+00  1.29D+00  1.41D+00  1.42D+00  1.40D+00
                    CP:  1.79D+00  1.77D+00  1.54D+00  1.90D+00  1.91D+00
                    CP:  1.52D+00  1.29D+00
 E= -1173.03208945674     Delta-E=        0.000000000473 Rises=F Damp=F
 DIIS: error= 2.14D-09 at cycle  18 NSaved=  18.
 NSaved=18 IEnMin=17 EnMin= -1173.03208945721     IErMin=18 ErrMin= 2.14D-09
 ErrMax= 2.14D-09  0.00D+00 EMaxC= 1.00D-01 BMatC= 2.96D-14 BMatP= 2.15D-13
 IDIUse=1 WtCom= 1.00D+00 WtEn= 0.00D+00
 Coeff-Com:  0.159D-07 0.381D-07-0.106D-05-0.336D-05-0.324D-05 0.109D-04
 Coeff-Com:  0.381D-04 0.741D-04-0.112D-03-0.692D-03-0.899D-03 0.190D-02
 Coeff-Com:  0.114D-01 0.350D-02-0.620D-01-0.719D-01 0.274D+00 0.845D+00
 Coeff:      0.159D-07 0.381D-07-0.106D-05-0.336D-05-0.324D-05 0.109D-04
 Coeff:      0.381D-04 0.741D-04-0.112D-03-0.692D-03-0.899D-03 0.190D-02
 Coeff:      0.114D-01 0.350D-02-0.620D-01-0.719D-01 0.274D+00 0.845D+00
 Gap=     0.252 Goal=   None    Shift=    0.000
 RMSDP=6.87D-09 MaxDP=3.37D-07 DE= 4.73D-10 OVMax= 2.69D-07

 Error on total polarization charges =  0.06590
 SCF Done:  E(RwB97XD) =  -1173.03208946     A.U. after   18 cycles
            NFock= 18  Conv=0.69D-08     -V/T= 2.0050
 KE= 1.167168096929D+03 PE=-7.557103059737D+03 EE= 2.804809352136D+03
 SMD-CDS (non-electrostatic) energy       (kcal/mol) =      -1.45
 (included in total energy above)
 Leave Link  502 at Fri Apr 11 17:41:04 2025, MaxMem= 16106127360 cpu:           49132.6 elap:            1284.6
 (Enter /cm/shared/apps/Gaussian/g16-C01/g16/l701.exe)
 ... and contract with generalized density number  0.
 Compute integral first derivatives.
 R6Disp: Adding Grimme-D2 dispersion energy 1st derivatives to the gradient.
 D1PCM: PCM CHGder 1st derivatives, ID1Alg=3 FixD1E=F DoIter=F DoCFld=F I1PDM=0.
 GePol: Maximum number of non-zero 1st derivatives   =     257
 Leave Link  701 at Fri Apr 11 17:41:09 2025, MaxMem= 16106127360 cpu:             165.5 elap:               5.1
 (Enter /cm/shared/apps/Gaussian/g16-C01/g16/l702.exe)
 L702 exits ... SP integral derivatives will be done elsewhere.
 Leave Link  702 at Fri Apr 11 17:41:09 2025, MaxMem= 16106127360 cpu:               0.3 elap:               0.0
 (Enter /cm/shared/apps/Gaussian/g16-C01/g16/l703.exe)
 Integral derivatives from FoFJK, PRISM(SPDF).
 Compute integral first derivatives, UseDBF=F ICtDFT=           0.
 Calling FoFJK, ICntrl=      2127 FMM=F ISym2X=0 I1Cent= 0 IOpClX= 0 NMat=1 NMatS=1 NMatT=0.
 FoFJK:  IHMeth= 1 ICntrl=    2127 DoSepK=T KAlg= 0 I1Cent=           0 FoldK=F
 IRaf=         1 NMat=       1 IRICut=       1 DoRegI=T DoRafI=F ISym2E= 0 IDoP0=0 IntGTp=1.
 FoFCou: FMM=F IPFlag=           0 FMFlag=      100000 FMFlg1=         800
         NFxFlg=           0 DoJE=F BraDBF=F KetDBF=F FulRan=T
         wScrn=  0.000000 ICntrl=      2527 IOpCl=  0 I1Cent=           0 NGrid=           0
         NMat0=    1 NMatS0=      1 NMatT0=    0 NMatD0=    1 NMtDS0=    0 NMtDT0=    0
 Symmetry not used in FoFCou.
 Leave Link  703 at Fri Apr 11 17:46:12 2025, MaxMem= 16106127360 cpu:           12028.9 elap:             302.8
 (Enter /cm/shared/apps/Gaussian/g16-C01/g16/l716.exe)
 Dipole        =-1.92274249D-01-6.59726947D-01 6.11940214D-01
 ***** Axes restored to original set *****
 -------------------------------------------------------------------
 Center     Atomic                   Forces (Hartrees/Bohr)
 Number     Number              X              Y              Z
 -------------------------------------------------------------------
      1        6           0.000423214    0.000031510   -0.000408154
      2        8          -0.000138096    0.000212920    0.000480155
      3        6          -0.000565211   -0.000935163    0.001213213
      4        1          -0.000029229    0.000236225    0.000278846
      5        9           0.000106968    0.000332808   -0.000247553
      6        6          -0.000891614    0.001210550   -0.000972540
      7        6          -0.000840592    0.000236788   -0.000549503
      8        7           0.001534917   -0.002283070    0.000251396
      9        1          -0.001209900    0.000058457   -0.000791662
     10        6           0.000014841    0.001715287   -0.000318762
     11        6          -0.000070421    0.000109960   -0.000452815
     12        6          -0.000399228   -0.000462982   -0.000947914
     13        6           0.000316633    0.000119142    0.000163236
     14        6          -0.000419096    0.000477858    0.000312677
     15        6           0.000189431   -0.000279028    0.000311714
     16        1           0.000068467   -0.000598655    0.000009682
     17        1          -0.000084259   -0.000060605    0.000190897
     18        1           0.000040587   -0.000107253   -0.000112182
     19        1           0.000122176   -0.000127713    0.000101097
     20        7           0.000311426    0.000316535    0.000724094
     21        1          -0.000057138   -0.000052158   -0.000278913
     22        1          -0.000002668   -0.000087858   -0.000123208
     23        1           0.001195059    0.000169211    0.000597553
     24        6          -0.000645006    0.000666090    0.001921668
     25        6           0.000146490    0.000409686    0.000450844
     26        6           0.000390912   -0.000095277   -0.000282292
     27        6           0.000584484    0.000039362    0.000614898
     28        6           0.001384174    0.000790203    0.000941663
     29        6           0.000108633   -0.000280642   -0.000485688
     30        1           0.000150833   -0.000177631    0.000024320
     31        1          -0.000069078   -0.000039197    0.000047783
     32        1          -0.000114242    0.000078291   -0.000002372
     33        1           0.000148153    0.000102998   -0.000078932
     34        6           0.000152438   -0.000180518    0.000120486
     35        6           0.000583625   -0.000189882    0.000105331
     36        6          -0.000293827    0.000236812    0.000742238
     37        6           0.000172656   -0.000715059   -0.000423477
     38        6          -0.000797535   -0.000344760   -0.001406941
     39        6          -0.001403215   -0.001857921   -0.001689019
     40        6          -0.000106459    0.000761181   -0.000136751
     41        1          -0.000071852   -0.000147342    0.000118120
     42        1           0.000146143    0.000072142    0.000315950
     43        1          -0.000002086    0.000274441   -0.000265433
     44        1          -0.000174837    0.000000952    0.000062569
     45        1          -0.000122529    0.000027927   -0.000117207
     46        1           0.000099984    0.000195737    0.000172918
     47        1           0.000150877    0.000132706   -0.000021933
     48        1          -0.000035008    0.000006934   -0.000160097
 -------------------------------------------------------------------
 Cartesian Forces:  Max     0.002283070 RMS     0.000588837
 Leave Link  716 at Fri Apr 11 17:46:12 2025, MaxMem= 16106127360 cpu:               0.4 elap:               0.0
 (Enter /cm/shared/apps/Gaussian/g16-C01/g16/l103.exe)

 GradGradGradGradGradGradGradGradGradGradGradGradGradGradGradGradGradGrad
 Berny optimization.
 FormGI is forming the generalized inverse of G from B-inverse, IUseBI=4.
 GSVD:  received Info=                   1 from GESDD.
 Internal  Forces:  Max     0.020026726 RMS     0.002503892
 Search for a saddle point.
 Step number   3 out of a maximum of  255
 All quantities printed in internal units (Hartrees-Bohrs-Radians)
 Swapping is turned off.
 Update second derivatives using D2CorX and points    2    3
 ITU=  0  0  0
     Eigenvalues ---   -0.26682  -0.00366   0.00004   0.00255   0.00719
     Eigenvalues ---    0.00768   0.00842   0.00941   0.01405   0.01435
     Eigenvalues ---    0.01619   0.01714   0.01737   0.01751   0.01775
     Eigenvalues ---    0.01780   0.01790   0.01809   0.01978   0.02044
     Eigenvalues ---    0.02069   0.02214   0.02237   0.02268   0.02392
     Eigenvalues ---    0.02423   0.02434   0.02581   0.02584   0.02620
     Eigenvalues ---    0.02652   0.02704   0.02747   0.02747   0.02872
     Eigenvalues ---    0.02930   0.03037   0.03198   0.03642   0.05029
     Eigenvalues ---    0.05624   0.05822   0.05962   0.07998   0.08072
     Eigenvalues ---    0.08741   0.10117   0.10961   0.11035   0.11500
     Eigenvalues ---    0.11538   0.11655   0.11690   0.11824   0.11862
     Eigenvalues ---    0.11995   0.12262   0.12303   0.12351   0.12455
     Eigenvalues ---    0.12504   0.12733   0.12840   0.13483   0.14434
     Eigenvalues ---    0.14662   0.14689   0.14743   0.17742   0.18418
     Eigenvalues ---    0.18739   0.19123   0.19276   0.19411   0.19516
     Eigenvalues ---    0.19603   0.19814   0.20145   0.20150   0.20435
     Eigenvalues ---    0.20893   0.21333   0.22059   0.23157   0.25077
     Eigenvalues ---    0.26466   0.28675   0.29190   0.30552   0.31526
     Eigenvalues ---    0.32793   0.33059   0.33512   0.34056   0.34926
     Eigenvalues ---    0.35108   0.35674   0.35951   0.36133   0.36759
     Eigenvalues ---    0.37159   0.37337   0.37461   0.37558   0.37618
     Eigenvalues ---    0.37683   0.37880   0.37947   0.37955   0.38080
     Eigenvalues ---    0.38139   0.38310   0.38362   0.38986   0.39124
     Eigenvalues ---    0.40991   0.41610   0.43901   0.44264   0.44652
     Eigenvalues ---    0.44971   0.47044   0.47734   0.48742   0.48758
     Eigenvalues ---    0.49062   0.49496   0.49690   0.49702   0.50094
     Eigenvalues ---    0.50338   0.53800   0.54048   0.54164   0.54778
     Eigenvalues ---    0.67187   0.84166   1.42717
 Eigenvectors required to have negative eigenvalues:
                          R11       A16       A18       A12       R8
   1                   -0.67881   0.39932  -0.36791   0.19381   0.17668
                          D19       D17       A11       R7        D21
   1                    0.16872   0.15690  -0.13798  -0.13321   0.11750
 Eigenvalue     2 is  -3.66D-03 should be greater than     0.000000 Eigenvector:
                          D32       D30       D31       D29       D15
   1                    0.42982   0.41621   0.40942   0.39581  -0.18172
                          D13       D11       D16       D6        D5
   1                   -0.17030  -0.15556  -0.13216  -0.12741  -0.12081
 RFO step:  Lambda0=3.048423886D-08 Lambda=-6.63343263D-03.
 Linear search not attempted -- option 19 set.
 Iteration  1 RMS(Cart)=  0.31472405 RMS(Int)=  0.02669879
 Iteration  2 RMS(Cart)=  0.14479308 RMS(Int)=  0.00457818
 Iteration  3 RMS(Cart)=  0.00944465 RMS(Int)=  0.00020661
 Iteration  4 RMS(Cart)=  0.00003230 RMS(Int)=  0.00020574
 Iteration  5 RMS(Cart)=  0.00000000 RMS(Int)=  0.00020574
 ITry= 1 IFail=0 DXMaxC= 1.84D+00 DCOld= 1.00D+10 DXMaxT= 3.00D-01 DXLimC= 3.00D+00 Rises=F
 Variable       Old X    -DE/DX   Delta X   Delta X   Delta X     New X
                                 (Linear)    (Quad)   (Total)
    R1        2.30485  -0.00042   0.00000  -0.00263  -0.00263   2.30221
    R2        2.90133   0.00139   0.00000  -0.00817  -0.00817   2.89316
    R3        2.81239  -0.00088   0.00000  -0.00478  -0.00478   2.80761
    R4        2.06437  -0.00006   0.00000   0.00085   0.00085   2.06522
    R5        2.63629  -0.00040   0.00000   0.00090   0.00090   2.63719
    R6        2.86349   0.00324   0.00000   0.00045   0.00045   2.86394
    R7        2.72677   0.00397   0.00000   0.00994   0.00994   2.73670
    R8        2.49607  -0.00126   0.00000  -0.01246  -0.01246   2.48361
    R9        2.06914   0.00053   0.00000   0.00353   0.00353   2.07267
   R10        2.78129   0.00160   0.00000   0.00485   0.00485   2.78614
   R11        2.44155  -0.00143   0.00000   0.00364   0.00364   2.44519
   R12        2.67150   0.00069   0.00000   0.01462   0.01462   2.68612
   R13        2.66411  -0.00041   0.00000  -0.00663  -0.00663   2.65749
   R14        2.63727  -0.00026   0.00000  -0.00343  -0.00342   2.63386
   R15        2.63904  -0.00036   0.00000  -0.00150  -0.00150   2.63754
   R16        2.62352  -0.00007   0.00000   0.00121   0.00119   2.62471
   R17        2.05739  -0.00020   0.00000  -0.00067  -0.00067   2.05673
   R18        2.65082  -0.00031   0.00000  -0.00151  -0.00153   2.64930
   R19        2.60423   0.00033   0.00000   0.00718   0.00718   2.61142
   R20        2.62304   0.00018   0.00000   0.00118   0.00119   2.62423
   R21        2.05532   0.00043   0.00000   0.00177   0.00177   2.05709
   R22        2.05462  -0.00019   0.00000  -0.00055  -0.00055   2.05407
   R23        2.05749  -0.00013   0.00000  -0.00053  -0.00053   2.05696
   R24        1.91156  -0.00016   0.00000   0.00139   0.00139   1.91295
   R25        1.91086  -0.00006   0.00000   0.00127   0.00127   1.91213
   R26        2.64792  -0.00063   0.00000  -0.00453  -0.00457   2.64335
   R27        2.64765   0.00103   0.00000   0.00796   0.00791   2.65556
   R28        2.64453  -0.00043   0.00000   0.00318   0.00322   2.64774
   R29        2.63663   0.00037   0.00000   0.00157   0.00162   2.63825
   R30        2.84392   0.00004   0.00000   0.00123   0.00123   2.84516
   R31        2.62982   0.00049   0.00000   0.00268   0.00269   2.63251
   R32        2.05735  -0.00021   0.00000   0.00269   0.00269   2.06003
   R33        2.62203  -0.00033   0.00000   0.00218   0.00217   2.62420
   R34        2.05840  -0.00009   0.00000   0.00030   0.00030   2.05870
   R35        2.05934  -0.00014   0.00000  -0.00056  -0.00056   2.05879
   R36        2.05919  -0.00018   0.00000  -0.00070  -0.00070   2.05849
   R37        2.07473  -0.00020   0.00000  -0.00148  -0.00148   2.07325
   R38        2.07044  -0.00017   0.00000  -0.00075  -0.00075   2.06969
   R39        2.07545  -0.00013   0.00000  -0.00036  -0.00036   2.07509
   R40        2.64850  -0.00016   0.00000   0.00146   0.00147   2.64997
   R41        2.64581  -0.00093   0.00000  -0.00581  -0.00581   2.64001
   R42        2.62996  -0.00049   0.00000   0.00021   0.00020   2.63016
   R43        2.63231   0.00033   0.00000   0.00401   0.00401   2.63632
   R44        2.05624  -0.00014   0.00000  -0.00035  -0.00035   2.05589
   R45        2.62396  -0.00063   0.00000  -0.00605  -0.00604   2.61791
   R46        2.05463  -0.00019   0.00000  -0.00112  -0.00112   2.05351
   R47        2.62650  -0.00077   0.00000   0.00023   0.00022   2.62673
   R48        2.04546   0.00004   0.00000  -0.00038  -0.00038   2.04507
   R49        2.05502  -0.00036   0.00000  -0.00044  -0.00044   2.05458
   R50        2.05576  -0.00018   0.00000  -0.00112  -0.00112   2.05464
    A1        2.01818  -0.00392   0.00000  -0.00088  -0.00097   2.01721
    A2        2.11171  -0.00250   0.00000   0.01045   0.01037   2.12208
    A3        2.14900   0.00667   0.00000  -0.00747  -0.00755   2.14145
    A4        1.87548  -0.00414   0.00000   0.00079   0.00070   1.87618
    A5        1.96962  -0.00165   0.00000   0.02573   0.02571   1.99532
    A6        1.91482   0.01087   0.00000   0.00018   0.00018   1.91500
    A7        1.87026   0.00110   0.00000   0.00529   0.00501   1.87528
    A8        1.93910  -0.00693   0.00000  -0.01770  -0.01777   1.92134
    A9        1.89467   0.00019   0.00000  -0.01451  -0.01458   1.88009
   A10        2.27394   0.02003   0.00000   0.03372   0.03349   2.30743
   A11        2.16071  -0.01042   0.00000  -0.02813  -0.02827   2.13244
   A12        1.84795  -0.00961   0.00000  -0.00673  -0.00690   1.84105
   A13        1.90700  -0.00437   0.00000   0.01573   0.01512   1.92212
   A14        2.14974   0.01600   0.00000   0.05350   0.05275   2.20248
   A15        2.02636  -0.00631   0.00000  -0.02788  -0.02907   1.99729
   A16        1.41871   0.00004   0.00000   0.00842   0.00855   1.42726
   A17        2.19932   0.00023   0.00000  -0.03603  -0.03590   2.16342
   A18        2.51078  -0.00034   0.00000   0.02968   0.02973   2.54051
   A19        2.04463   0.00035   0.00000   0.01751   0.01744   2.06207
   A20        2.12981  -0.00039   0.00000  -0.02401  -0.02404   2.10577
   A21        2.10698   0.00005   0.00000   0.00564   0.00563   2.11260
   A22        2.11133  -0.00024   0.00000   0.00036   0.00034   2.11167
   A23        2.09349   0.00008   0.00000  -0.00081  -0.00081   2.09268
   A24        2.07834   0.00017   0.00000   0.00049   0.00049   2.07883
   A25        2.05912   0.00016   0.00000  -0.00230  -0.00231   2.05681
   A26        2.10373  -0.00035   0.00000  -0.00142  -0.00142   2.10231
   A27        2.11985   0.00019   0.00000   0.00359   0.00359   2.12343
   A28        2.10621  -0.00028   0.00000  -0.00258  -0.00262   2.10359
   A29        2.07176   0.00002   0.00000  -0.00827  -0.00835   2.06341
   A30        2.10503   0.00026   0.00000   0.01125   0.01116   2.11619
   A31        2.07476   0.00029   0.00000  -0.00091  -0.00091   2.07386
   A32        2.10791  -0.00012   0.00000   0.00007   0.00006   2.10796
   A33        2.10039  -0.00017   0.00000   0.00097   0.00095   2.10134
   A34        2.10756   0.00003   0.00000  -0.00002  -0.00005   2.10751
   A35        2.10033  -0.00010   0.00000  -0.00149  -0.00149   2.09883
   A36        2.07529   0.00007   0.00000   0.00149   0.00149   2.07678
   A37        2.03255  -0.00030   0.00000  -0.01434  -0.01496   2.01759
   A38        2.02593  -0.00010   0.00000  -0.01532  -0.01593   2.01000
   A39        1.98231   0.00017   0.00000  -0.01552  -0.01638   1.96593
   A40        2.10054   0.00317   0.00000   0.01317   0.01329   2.11383
   A41        2.13040  -0.00266   0.00000  -0.00908  -0.00895   2.12145
   A42        2.05215  -0.00053   0.00000  -0.00442  -0.00499   2.04717
   A43        2.05429  -0.00010   0.00000  -0.00256  -0.00285   2.05145
   A44        2.10637  -0.00038   0.00000  -0.00189  -0.00175   2.10463
   A45        2.12244   0.00048   0.00000   0.00446   0.00460   2.12704
   A46        2.11652  -0.00035   0.00000  -0.00082  -0.00126   2.11526
   A47        2.08170   0.00026   0.00000   0.00201   0.00217   2.08387
   A48        2.08491   0.00009   0.00000  -0.00102  -0.00087   2.08404
   A49        2.10994   0.00098   0.00000   0.00934   0.00846   2.11840
   A50        2.08434  -0.00050   0.00000  -0.00359  -0.00381   2.08053
   A51        2.08820  -0.00044   0.00000  -0.00382  -0.00404   2.08416
   A52        2.12028  -0.00056   0.00000  -0.00551  -0.00586   2.11442
   A53        2.08110   0.00030   0.00000   0.00427   0.00444   2.08554
   A54        2.08155   0.00026   0.00000   0.00133   0.00150   2.08304
   A55        2.11198   0.00059   0.00000   0.00740   0.00693   2.11891
   A56        2.08696  -0.00029   0.00000  -0.00311  -0.00311   2.08385
   A57        2.08420  -0.00030   0.00000  -0.00398  -0.00398   2.08022
   A58        1.93500   0.00012   0.00000   0.00370   0.00369   1.93869
   A59        1.94262   0.00002   0.00000   0.00075   0.00074   1.94336
   A60        1.94464  -0.00017   0.00000  -0.00564  -0.00564   1.93900
   A61        1.88568   0.00007   0.00000   0.00238   0.00237   1.88806
   A62        1.87067  -0.00008   0.00000  -0.00124  -0.00123   1.86944
   A63        1.88233   0.00003   0.00000   0.00011   0.00011   1.88243
   A64        2.03108   0.00134   0.00000   0.00161   0.00164   2.03271
   A65        2.17007  -0.00187   0.00000  -0.00630  -0.00627   2.16380
   A66        2.08197   0.00056   0.00000   0.00471   0.00465   2.08662
   A67        2.09392   0.00007   0.00000   0.00063   0.00051   2.09443
   A68        2.09385  -0.00001   0.00000   0.00072   0.00071   2.09456
   A69        2.09529  -0.00005   0.00000  -0.00109  -0.00110   2.09419
   A70        2.10285  -0.00049   0.00000  -0.00195  -0.00207   2.10078
   A71        2.08278   0.00024   0.00000  -0.00105  -0.00111   2.08167
   A72        2.09744   0.00025   0.00000   0.00267   0.00262   2.10006
   A73        2.09384  -0.00002   0.00000  -0.00204  -0.00214   2.09170
   A74        2.10380   0.00020   0.00000   0.00799   0.00799   2.11179
   A75        2.08549  -0.00020   0.00000  -0.00581  -0.00580   2.07969
   A76        2.10138  -0.00009   0.00000  -0.00071  -0.00092   2.10046
   A77        2.09643   0.00017   0.00000   0.00149   0.00140   2.09783
   A78        2.08537  -0.00007   0.00000  -0.00067  -0.00076   2.08461
   A79        2.09234  -0.00003   0.00000  -0.00053  -0.00058   2.09176
   A80        2.09969   0.00002   0.00000  -0.00089  -0.00087   2.09882
   A81        2.09115   0.00001   0.00000   0.00143   0.00146   2.09261
    D1        0.49238   0.00135   0.00000   0.09054   0.09051   0.58289
    D2        2.55034  -0.00092   0.00000   0.11246   0.11253   2.66286
    D3       -1.61776   0.00592   0.00000   0.11139   0.11144  -1.50632
    D4       -2.74795   0.00397   0.00000   0.11522   0.11513  -2.63282
    D5       -0.68999   0.00171   0.00000   0.13714   0.13715  -0.55285
    D6        1.42509   0.00855   0.00000   0.13607   0.13606   1.56115
    D7        0.45335   0.00195   0.00000   0.00554   0.00559   0.45894
    D8       -2.70044   0.00409   0.00000   0.00725   0.00729  -2.69314
    D9       -2.58437  -0.00077   0.00000  -0.01974  -0.01978  -2.60416
   D10        0.54502   0.00137   0.00000  -0.01803  -0.01808   0.52694
   D11       -0.82102  -0.00329   0.00000   0.13460   0.13469  -0.68634
   D12        2.27841  -0.00383   0.00000   0.09340   0.09339   2.37180
   D13       -2.89228  -0.00079   0.00000   0.14447   0.14457  -2.74772
   D14        0.20715  -0.00133   0.00000   0.10327   0.10327   0.31042
   D15        1.33860   0.00177   0.00000   0.15715   0.15711   1.49572
   D16       -1.84515   0.00123   0.00000   0.11596   0.11582  -1.72933
   D17        1.76087   0.00041   0.00000  -0.02725  -0.02696   1.73391
   D18       -0.71300  -0.00374   0.00000  -0.07419  -0.07513  -0.78813
   D19       -1.34430   0.00103   0.00000   0.00895   0.00989  -1.33441
   D20        2.46502  -0.00312   0.00000  -0.03799  -0.03828   2.42674
   D21        3.08551  -0.00011   0.00000   0.07133   0.07081  -3.12687
   D22       -0.51035  -0.00036   0.00000   0.09147   0.09104  -0.41931
   D23       -0.08952   0.00012   0.00000   0.03969   0.04012  -0.04939
   D24        2.59781  -0.00013   0.00000   0.05983   0.06036   2.65817
   D25       -0.78643   0.00345   0.00000   0.06745   0.06703  -0.71940
   D26        2.37039   0.00552   0.00000   0.09452   0.09421   2.46460
   D27        3.06396  -0.00240   0.00000  -0.00002   0.00030   3.06426
   D28       -0.06240  -0.00034   0.00000   0.02706   0.02748  -0.03493
   D29        2.44244   0.00001   0.00000  -0.33601  -0.33599   2.10646
   D30       -0.76262   0.00026   0.00000  -0.35122  -0.35115  -1.11377
   D31       -1.52540  -0.00005   0.00000  -0.33674  -0.33681  -1.86221
   D32        1.55272   0.00020   0.00000  -0.35195  -0.35197   1.20074
   D33        3.10911   0.00017   0.00000  -0.01742  -0.01762   3.09148
   D34        0.00059   0.00020   0.00000  -0.01300  -0.01319  -0.01259
   D35        0.03011  -0.00006   0.00000  -0.00127  -0.00126   0.02885
   D36       -3.07841  -0.00003   0.00000   0.00314   0.00318  -3.07523
   D37       -3.10678  -0.00020   0.00000   0.02723   0.02710  -3.07967
   D38        0.01426   0.00003   0.00000   0.04956   0.04934   0.06360
   D39       -0.03089   0.00006   0.00000   0.01185   0.01187  -0.01901
   D40        3.09015   0.00030   0.00000   0.03418   0.03411   3.12426
   D41        0.00279  -0.00004   0.00000  -0.00354  -0.00352  -0.00073
   D42       -3.12187  -0.00015   0.00000  -0.01311  -0.01314  -3.13501
   D43        3.13731   0.00003   0.00000   0.00345   0.00347   3.14078
   D44        0.01264  -0.00007   0.00000  -0.00613  -0.00615   0.00649
   D45       -0.00281   0.00004   0.00000   0.01421   0.01424   0.01143
   D46        3.13596   0.00006   0.00000   0.00481   0.00481   3.14077
   D47       -3.13738  -0.00004   0.00000   0.00729   0.00731  -3.13007
   D48        0.00139  -0.00002   0.00000  -0.00211  -0.00212  -0.00074
   D49       -0.01345   0.00001   0.00000  -0.01153  -0.01157  -0.02502
   D50        3.13093  -0.00000   0.00000  -0.00226  -0.00225   3.12868
   D51        3.09474  -0.00003   0.00000  -0.01609  -0.01616   3.07858
   D52       -0.04406  -0.00005   0.00000  -0.00682  -0.00685  -0.05091
   D53       -0.41782  -0.00014   0.00000  -0.06098  -0.06072  -0.47855
   D54       -2.82313   0.00009   0.00000   0.00333   0.00303  -2.82009
   D55        2.75801  -0.00011   0.00000  -0.05629  -0.05600   2.70202
   D56        0.35271   0.00012   0.00000   0.00801   0.00776   0.36047
   D57        0.01396  -0.00001   0.00000  -0.00948  -0.00949   0.00447
   D58        3.13870   0.00010   0.00000   0.00004   0.00009   3.13879
   D59       -3.10668  -0.00025   0.00000  -0.03201  -0.03218  -3.13886
   D60        0.01806  -0.00014   0.00000  -0.02249  -0.02260  -0.00454
   D61        3.10902   0.00215   0.00000   0.07624   0.07629  -3.09788
   D62       -0.02137   0.00166   0.00000   0.05886   0.05887   0.03750
   D63       -0.04714   0.00015   0.00000   0.05030   0.05018   0.00304
   D64        3.10567  -0.00034   0.00000   0.03292   0.03276   3.13843
   D65       -3.10977  -0.00257   0.00000  -0.10446  -0.10439   3.06902
   D66       -0.00875  -0.00151   0.00000  -0.04906  -0.04897  -0.05772
   D67        0.04665  -0.00059   0.00000  -0.07825  -0.07836  -0.03171
   D68       -3.13552   0.00047   0.00000  -0.02285  -0.02294   3.12473
   D69       -0.02309   0.00006   0.00000   0.02421   0.02420   0.00111
   D70       -3.13974  -0.00001   0.00000   0.02007   0.02008  -3.11965
   D71        3.10510   0.00017   0.00000   0.02494   0.02491   3.13001
   D72       -0.01155   0.00010   0.00000   0.02081   0.02079   0.00925
   D73        0.02267  -0.00053   0.00000  -0.05243  -0.05249  -0.02981
   D74       -3.13007   0.00014   0.00000  -0.01907  -0.01914   3.13397
   D75       -3.10538  -0.00063   0.00000  -0.05312  -0.05316   3.12464
   D76        0.02506   0.00004   0.00000  -0.01976  -0.01981   0.00525
   D77       -0.86166   0.00006   0.00000  -0.02298  -0.02296  -0.88462
   D78       -2.96116  -0.00013   0.00000  -0.02899  -0.02898  -2.99014
   D79        1.22024  -0.00008   0.00000  -0.02579  -0.02578   1.19446
   D80        2.26600   0.00016   0.00000  -0.02227  -0.02228   2.24372
   D81        0.16650  -0.00002   0.00000  -0.02828  -0.02830   0.13820
   D82       -1.93529   0.00003   0.00000  -0.02508  -0.02510  -1.96039
   D83        0.01282   0.00045   0.00000   0.01538   0.01528   0.02810
   D84       -3.11764  -0.00022   0.00000  -0.01793  -0.01800  -3.13564
   D85       -3.14000   0.00094   0.00000   0.03281   0.03272  -3.10728
   D86        0.01272   0.00028   0.00000  -0.00050  -0.00056   0.01217
   D87       -0.01209   0.00051   0.00000   0.04220   0.04223   0.03014
   D88        3.10455   0.00058   0.00000   0.04638   0.04638  -3.13226
   D89       -3.11302  -0.00055   0.00000  -0.01333  -0.01331  -3.12633
   D90        0.00362  -0.00048   0.00000  -0.00915  -0.00916  -0.00554
   D91        3.13324   0.00154   0.00000  -0.02064  -0.02066   3.11258
   D92        0.00745   0.00145   0.00000   0.00288   0.00284   0.01029
   D93        0.00320  -0.00047   0.00000  -0.02218  -0.02220  -0.01900
   D94       -3.12260  -0.00056   0.00000   0.00134   0.00129  -3.12130
   D95       -3.13612  -0.00245   0.00000  -0.00511  -0.00511  -3.14123
   D96        0.01704  -0.00162   0.00000  -0.01888  -0.01893  -0.00190
   D97       -0.00706  -0.00024   0.00000  -0.00337  -0.00338  -0.01044
   D98       -3.13709   0.00059   0.00000  -0.01715  -0.01720   3.12890
   D99        0.00889  -0.00058   0.00000  -0.03422  -0.03424  -0.02534
   D100      -3.13661  -0.00017   0.00000  -0.00448  -0.00449  -3.14110
   D101       3.13340  -0.00029   0.00000  -0.01602  -0.01604   3.11736
   D102      -0.01210   0.00012   0.00000   0.01372   0.01372   0.00161
   D103      -0.01274  -0.00014   0.00000   0.00856   0.00854  -0.00419
   D104       3.12533   0.00038   0.00000   0.01043   0.01040   3.13572
   D105      -3.13723  -0.00043   0.00000  -0.00967  -0.00967   3.13628
   D106       0.00083   0.00008   0.00000  -0.00780  -0.00782  -0.00698
   D107       0.00669   0.00066   0.00000   0.01962   0.01961   0.02630
   D108      -3.13139   0.00015   0.00000   0.01777   0.01776  -3.11362
   D109       3.13235   0.00075   0.00000  -0.00412  -0.00417   3.12818
   D110      -0.00573   0.00024   0.00000  -0.00598  -0.00601  -0.01174
   D111       0.00106   0.00077   0.00000   0.03150   0.03150   0.03256
   D112      -3.13665   0.00036   0.00000   0.00195   0.00197  -3.13468
   D113       3.13120  -0.00005   0.00000   0.04523   0.04516  -3.10682
   D114      -0.00650  -0.00046   0.00000   0.01567   0.01563   0.00913
         Item               Value     Threshold  Converged?
 Maximum Force            0.020027     0.000450     NO 
 RMS     Force            0.002504     0.000300     NO 
 Maximum Displacement     1.836829     0.001800     NO 
 RMS     Displacement     0.426243     0.001200     NO 
 Predicted change in Energy=-5.846169D-03
 Lowest energy point so far.  Saving SCF results.
 GradGradGradGradGradGradGradGradGradGradGradGradGradGradGradGradGradGrad

 Leave Link  103 at Fri Apr 11 17:46:12 2025, MaxMem= 16106127360 cpu:               3.1 elap:               0.2
 (Enter /cm/shared/apps/Gaussian/g16-C01/g16/l202.exe)
                          Input orientation:                          
 ---------------------------------------------------------------------
 Center     Atomic      Atomic             Coordinates (Angstroms)
 Number     Number       Type             X           Y           Z
 ---------------------------------------------------------------------
      1          6           0       -0.449984   -1.987376   -1.524845
      2          8           0       -0.149719   -1.615231   -2.645359
      3          6           0       -1.375419   -1.051110   -0.743230
      4          1           0       -2.044978   -0.574350   -1.463474
      5          9           0       -2.171292   -1.691554    0.207534
      6          6           0       -0.552112   -0.001432   -0.024079
      7          6           0        0.716665   -0.068076    0.670938
      8          7           0       -0.892456    1.267949   -0.012161
      9          1           0        0.196084    1.361663    0.681075
     10          6           0       -1.708374    1.880476   -1.001892
     11          6           0       -3.248041    3.212654   -2.879539
     12          6           0       -2.911668    2.481173   -0.590946
     13          6           0       -1.278139    1.964753   -2.324923
     14          6           0       -2.043851    2.628034   -3.274759
     15          6           0       -3.681384    3.136781   -1.562117
     16          1           0       -0.331454    1.496875   -2.589220
     17          1           0       -1.705060    2.694737   -4.305421
     18          1           0       -4.622209    3.597740   -1.266841
     19          1           0       -3.861646    3.737469   -3.609342
     20          7           0       -3.288044    2.457442    0.738504
     21          1           0       -2.935424    1.677575    1.279056
     22          1           0       -4.268188    2.639751    0.911504
     23          1           0        1.523069    0.290555    0.019718
     24          6           0        1.127309   -1.104265    1.636043
     25          6           0        1.949518   -3.001985    3.590046
     26          6           0        0.233944   -1.594068    2.594494
     27          6           0        2.440738   -1.603097    1.664909
     28          6           0        2.846348   -2.516086    2.629447
     29          6           0        0.634659   -2.535359    3.540021
     30          1           0       -0.792907   -1.228241    2.605255
     31          1           0        3.158078   -1.254793    0.922660
     32          1           0        3.875138   -2.874575    2.626283
     33          1           0       -0.089689   -2.898676    4.267972
     34          6           0        2.399139   -4.002948    4.620931
     35          6           0        0.128924   -3.221253   -0.933422
     36          6           0        1.383282   -5.491684    0.090750
     37          6           0        1.386976   -3.613388   -1.412992
     38          6           0       -0.497725   -3.980081    0.058136
     39          6           0        0.123128   -5.121684    0.551486
     40          6           0        2.016983   -4.732324   -0.893145
     41          1           0        1.878720   -3.009227   -2.170641
     42          1           0       -1.463231   -3.692378    0.453355
     43          1           0       -0.373434   -5.710914    1.318502
     44          1           0        3.003721   -5.014510   -1.252130
     45          1           0        1.873841   -6.373658    0.497030
     46          1           0        2.912827   -4.850450    4.150264
     47          1           0        1.551367   -4.392915    5.194293
     48          1           0        3.105256   -3.550331    5.329692
 ---------------------------------------------------------------------
                    Distance matrix (angstroms):
                    1          2          3          4          5
     1  C    0.000000
     2  O    1.218279   0.000000
     3  C    1.530995   2.332095   0.000000
     4  H    2.131763   2.464202   1.092868   0.000000
     5  F    2.459989   3.497367   1.395541   2.014042   0.000000
     6  C    2.491326   3.104413   1.515531   2.151451   2.351999
     7  C    3.141058   3.760604   2.709805   3.526854   3.345253
     8  N    3.616785   3.974684   2.479061   2.613174   3.231461
     9  H    4.061964   4.477348   3.212434   3.656445   3.892408
    10  C    4.100891   4.165376   2.961750   2.520423   3.799527
    11  C    6.058434   5.741333   5.123496   4.218293   5.894121
    12  C    5.186520   5.350655   3.854903   3.293733   4.312468
    13  C    4.116466   3.767267   3.406853   2.788760   4.536479
    14  C    5.186967   4.689262   4.515700   3.679133   5.549905
    15  C    6.058079   6.018944   4.850410   4.057099   5.359558
    16  H    3.645127   3.117913   3.315081   2.914350   4.623084
    17  H    5.588292   4.873471   5.179695   4.345013   6.310601
    18  H    6.976213   7.005608   5.694525   4.907863   6.013103
    19  H    6.982723   6.584760   6.109535   5.147506   6.848367
    20  N    5.738792   6.155183   4.261878   3.947870   4.329345
    21  H    5.241292   5.831274   3.737509   3.658624   3.617055
    22  H    6.474934   6.907816   4.972797   4.573142   4.863409
    23  H    3.386382   3.678706   3.283806   3.959656   4.196705
    24  C    3.641284   4.496920   3.453608   4.466678   3.642295
    25  C    5.740135   6.723850   5.799862   6.883856   5.489963
    26  C    4.194210   5.253923   3.745030   4.764494   3.390020
    27  C    4.321861   5.028820   4.546084   5.564778   4.837622
    28  C    5.329492   6.132825   5.598609   6.666889   5.632249
    29  C    5.208608   6.302445   4.958795   6.005079   4.437436
    30  H    4.213265   5.303999   3.403387   4.306949   2.804224
    31  H    4.420981   4.878750   4.834177   5.764410   5.394844
    32  H    6.060171   6.750973   6.499768   7.554132   6.618852
    33  H    5.875117   7.031713   5.493518   6.486533   4.719891
    34  C    7.067573   8.062062   7.192694   8.278009   6.760876
    35  C    1.485721   2.363827   2.647403   3.465963   2.988771
    36  C    4.272140   4.986308   5.293831   6.192636   5.204768
    37  C    2.455778   2.805850   3.826836   4.584387   4.356698
    38  C    2.545383   3.608671   3.160918   4.038352   2.839102
    39  C    3.803090   4.752839   4.526754   5.425771   4.141069
    40  C    3.744290   4.181043   5.008213   5.840680   5.291448
    41  H    2.623756   2.506620   4.057233   4.671628   4.877968
    42  H    2.801245   3.954982   2.901004   3.706044   2.136604
    43  H    4.685639   5.704109   5.193119   6.075997   4.541123
    44  H    4.600651   4.841525   5.928270   6.726741   6.320871
    45  H    5.359814   6.050788   6.358102   7.268610   6.194272
    46  H    7.191144   8.125658   7.534608   8.624321   7.167427
    47  H    7.412074   8.489368   7.415383   8.475906   6.784048
    48  H    7.878276   8.828415   7.950027   9.029311   7.585085
                    6          7          8          9         10
     6  C    0.000000
     7  C    1.448201   0.000000
     8  N    1.314270   2.200195   0.000000
     9  H    1.707357   1.521598   1.293939   0.000000
    10  C    2.415500   3.532142   1.421435   2.593936   0.000000
    11  C    5.074646   6.252037   4.189572   5.288302   2.769627
    12  C    3.471624   4.610404   2.425720   3.539698   1.406282
    13  C    3.112376   4.133621   2.446048   3.401923   1.393778
    14  C    4.439178   5.518875   3.717537   4.719071   2.416054
    15  C    4.691086   5.882217   3.697704   4.818476   2.405186
    16  H    2.978852   3.765136   2.647331   3.315329   2.136040
    17  H    5.189269   6.185632   4.596534   5.500598   3.402402
    18  H    5.573525   6.759938   4.573095   5.657770   3.392584
    19  H    6.147074   7.332387   5.277720   6.365321   3.857953
    20  N    3.756716   4.735029   2.777991   3.652831   2.420170
    21  H    3.193337   4.093270   2.451276   3.203705   2.597988
    22  H    4.654071   5.677936   3.759064   4.649337   3.284848
    23  H    2.096080   1.096809   2.605970   1.829085   3.743496
    24  C    2.606281   1.474362   3.524688   2.803559   4.889629
    25  C    5.321971   4.318442   6.267779   5.529744   7.635738
    26  C    3.164063   2.502347   4.031696   3.521214   5.364610
    27  C    3.791460   2.513304   4.708042   3.846584   6.038398
    28  C    4.991414   3.789995   5.939333   5.084977   7.298073
    29  C    4.531227   3.784951   5.423581   4.853112   6.754138
    30  H    2.911432   2.714106   3.618251   3.374637   4.849093
    31  H    4.028987   2.726198   4.862607   3.959496   6.100505
    32  H    5.905922   4.655724   6.844841   5.938433   8.182284
    33  H    5.198996   4.647705   6.027001   5.576556   7.296019
    34  C    6.804272   5.823777   7.751290   7.011060   9.116056
    35  C    3.414376   3.586355   4.695197   4.859447   5.422914
    36  C    5.822525   5.495136   7.133176   6.980421   8.068515
    37  C    4.328437   4.166691   5.566470   5.527609   6.319235
    38  C    3.979869   4.141745   5.263323   5.422513   6.077455
    39  C    5.196556   5.089745   6.494345   6.485052   7.402542
    40  C    5.453152   5.088457   6.726384   6.552138   7.590734
    41  H    4.423065   4.251507   5.534680   5.483450   6.175954
    42  H    3.831600   4.234956   5.014712   5.324332   5.764941
    43  H    5.867932   5.783535   7.123523   7.124044   8.049565
    44  H    6.267616   5.778929   7.495799   7.230192   8.355076
    45  H    6.838280   6.413242   8.142840   7.917319   9.121939
    46  H    7.276257   6.308719   8.321104   7.616187   9.654303
    47  H    7.137307   6.313612   8.069995   7.437815   9.400747
    48  H    7.391473   6.287722   8.230001   7.362105   9.630869
                   11         12         13         14         15
    11  C    0.000000
    12  C    2.426081   0.000000
    13  C    2.396950   2.437577   0.000000
    14  C    1.395727   2.824452   1.388684   0.000000
    15  C    1.388936   1.401948   2.780487   2.423527   0.000000
    16  H    3.396271   3.408731   1.088566   2.163744   3.868625
    17  H    2.163832   3.911374   2.153488   1.086965   3.409836
    18  H    2.153468   2.151628   3.868977   3.408811   1.088495
    19  H    1.088373   3.404623   3.386261   2.155730   2.141134
    20  N    3.696239   1.381904   3.696896   4.205163   2.430859
    21  H    4.443885   2.035495   3.977151   4.736614   3.279940
    22  H    3.967483   2.030430   4.457631   4.740529   2.590401
    23  H    6.301416   4.983835   4.018339   5.388906   6.139180
    24  C    7.626923   5.841933   5.558264   6.935581   7.165070
    25  C   10.367830   8.436637   8.370969   9.734971   9.794707
    26  C    8.074269   6.053882   6.257177   7.580411   7.415399
    27  C    8.729586   7.100592   6.517543   7.900275   8.388118
    28  C   10.015436   8.276369   7.850803   9.232317   9.598719
    29  C    9.451231   7.403170   7.635927   8.959703   8.765456
    30  H    7.472094   5.335223   5.893837   7.142148   6.690568
    31  H    8.686378   7.286306   6.371208   7.730119   8.499310
    32  H   10.867756   9.224714   8.630748  10.006770  10.525214
    33  H    9.920204   7.779166   8.278383   9.552804   9.127812
    34  C   11.841140   9.869759   9.868167  11.227288  11.232923
    35  C    7.522394   6.471488   5.550744   6.664606   7.438972
    36  C   10.297439   9.081726   8.277505   9.434071  10.140671
    37  C    8.380273   7.503184   6.249009   7.361528   8.442469
    38  C    8.241941   6.927931   6.452059   7.560812   7.963078
    39  C    9.622780   8.265505   7.775272   8.910335   9.335088
    40  C    9.735959   8.741708   7.599912   8.737123   9.738671
    41  H    8.093084   7.455719   5.893220   6.955886   8.310142
    42  H    7.872305   6.426606   6.305253   7.360949   7.457864
    43  H   10.272145   8.786291   8.544524   9.665733   9.875333
    44  H   10.460363   9.571533   8.258046   9.379631  10.546576
    45  H   11.381224  10.123874   9.350267  10.516899  11.204868
    46  H   12.344556  10.495547  10.292679  11.645915  11.828388
    47  H   12.085766  10.031986  10.245226  11.573425  11.389779
    48  H   12.389262  10.374794  10.403049  11.778033  11.758953
                   16         17         18         19         20
    16  H    0.000000
    17  H    2.503401   0.000000
    18  H    4.957105   4.307916   0.000000
    19  H    4.303855   2.494530   2.466838   0.000000
    20  N    4.553883   5.291817   2.664898   4.568507   0.000000
    21  H    4.666569   5.808167   3.607474   5.384932   1.012290
    22  H    5.390649   5.812827   2.405880   4.669937   1.011854
    23  H    3.420676   5.908277   7.096277   7.351629   5.325303
    24  C    5.171727   7.599719   7.974493   8.708968   5.743403
    25  C    7.976585  10.399374  10.503967  11.446444   8.085091
    26  C    6.061723   8.352390   8.089932   9.148045   5.680126
    27  C    5.949159   8.444162   9.248194   9.800991   7.082736
    28  C    7.310046   9.795938  10.408615  11.091737   8.120494
    29  C    7.399992   9.714894   9.399760  10.520387   6.940040
    30  H    5.884026   7.998701   7.276453   8.526233   4.826461
    31  H    5.664081   8.159763   9.427293   9.733358   7.440906
    32  H    8.000404  10.497827  11.368913  11.935660   9.127174
    33  H    8.148644  10.363338   9.663401  10.968964   7.167609
    34  C    9.470505  11.890466  11.905278  12.917000   9.442136
    35  C    5.021389   7.052150   8.317638   8.456300   6.835099
    36  C    7.678704   9.791918  10.978460  11.241762   9.242806
    37  C    5.518269   7.597320   9.387866   9.295541   7.958625
    38  C    6.085489   8.065450   8.728705   9.182970   7.049147
    39  C    7.340027   9.382337  10.092219  10.567663   8.313496
    40  C    6.869843   8.981006  10.658728  10.661773   9.082859
    41  H    5.036370   7.066538   9.312944   8.974384   8.064926
    42  H    6.120990   7.968668   8.129209   8.801167   6.421179
    43  H    8.199041  10.200819  10.554010  11.212636   8.692145
    44  H    7.437024   9.535601  11.503298  11.370437   9.968901
    45  H    8.736908  10.867744  12.030739  12.328544  10.231896
    46  H    9.809920  12.237374  12.549649  13.411090  10.173308
    47  H    9.940709  12.291611  11.987904  13.149443   9.497439
    48  H    9.999721  12.448912  12.422676  13.474275   9.901849
                   21         22         23         24         25
    21  H    0.000000
    22  H    1.684380   0.000000
    23  H    4.836105   6.312896   0.000000
    24  C    4.936788   6.607117   2.171325   0.000000
    25  C    7.148540   8.812698   4.875440   2.845259   0.000000
    26  C    4.741194   6.405222   3.441383   1.398799   2.432396
    27  C    6.309898   7.973649   2.671084   1.405263   2.429884
    28  C    7.269061   8.952687   4.054502   2.436224   1.401125
    29  C    5.967099   7.597945   4.600825   2.432256   1.396101
    30  H    3.846160   5.468796   3.788863   2.154524   3.411287
    31  H    6.771748   8.385524   2.424182   2.157683   3.410021
    32  H    8.301858   9.983087   4.726993   3.415427   2.157101
    33  H    6.162297   7.707133   5.551562   3.409992   2.151423
    34  C    8.479035  10.116251   6.353961   4.350801   1.505592
    35  C    6.187391   7.555773   3.896782   3.475710   4.881025
    36  C    8.453494   9.936447   5.784364   4.658637   4.331777
    37  C    7.343334   8.745622   4.160763   3.957238   5.071553
    38  C    6.280294   7.665950   4.724766   3.660716   4.406820
    39  C    7.490929   8.924860   5.615598   4.280689   4.130577
    40  C    8.386394   9.854320   5.128994   4.511222   4.805999
    41  H    7.552649   8.899159   3.976521   4.322538   5.761126
    42  H    5.628990   6.940716   4.996977   3.848113   4.686398
    43  H    7.820174   9.223251   6.426600   4.855335   4.230167
    44  H    9.298621  10.777276   5.652755   5.210804   5.348670
    45  H    9.410789  10.915029   6.690486   5.442533   4.576096
    46  H    9.222851  10.870126   6.739641   4.852142   2.158386
    47  H    8.503600  10.083050   6.979392   4.863763   2.160282
    48  H    8.957034  10.592694   6.741775   4.851655   2.159347
                   26         27         28         29         30
    26  C    0.000000
    27  C    2.394609   0.000000
    28  C    2.770559   1.388669   0.000000
    29  C    1.393063   2.765335   2.391879   0.000000
    30  H    1.090123   3.388396   3.860480   2.149486   0.000000
    31  H    3.385365   1.089415   2.145031   3.854617   4.294428
    32  H    3.859923   2.144388   1.089465   3.383887   4.949900
    33  H    2.146455   3.854546   3.384000   1.089308   2.459573
    34  C    3.820631   3.807765   2.525225   2.536843   4.685201
    35  C    3.886508   3.835915   4.536044   4.553889   4.164625
    36  C    4.772957   4.326349   4.176091   4.604103   5.406984
    37  C    4.633257   3.824285   4.435668   5.124496   5.156270
    38  C    3.558301   4.106865   4.465171   3.936120   3.761326
    39  C    4.078018   4.357922   4.303835   3.985232   4.496219
    40  C    5.019114   4.063898   4.243609   5.137162   5.693231
    41  H    5.235883   4.123653   4.921417   5.863778   5.754883
    42  H    3.444964   4.590635   4.969055   3.907344   3.339458
    43  H    4.352641   4.991365   4.721494   4.004441   4.682526
    44  H    5.845306   4.523694   4.618824   5.892653   6.605273
    45  H    5.471115   4.944044   4.513739   5.052515   6.166967
    46  H    4.494536   4.116449   2.786854   3.304858   5.407394
    47  H    4.040805   4.585914   3.431894   2.650940   4.713162
    48  H    4.421844   4.202848   2.903104   3.215111   5.292479
                   31         32         33         34         35
    31  H    0.000000
    32  H    2.457682   0.000000
    33  H    4.943830   4.291338   0.000000
    34  C    4.669641   2.725879   2.745589   0.000000
    35  C    4.060515   5.179363   5.215970   6.051096   0.000000
    36  C    4.668321   4.414468   5.132496   4.875535   2.788762
    37  C    3.762319   4.801305   5.913096   6.130616   1.402302
    38  C    4.641066   5.190323   4.365622   5.404761   1.397031
    39  C    4.929659   4.840646   4.335818   4.795016   2.411767
    40  C    4.085642   4.392077   5.868344   5.575219   2.418620
    41  H    3.779327   5.197528   6.733691   6.883587   2.153474
    42  H    5.245814   5.821391   4.131329   5.690610   2.163346
    43  H    5.699586   5.273090   4.085164   4.637925   3.394398
    44  H    4.346149   4.514507   6.672141   5.990127   3.403205
    45  H    5.294640   4.558782   5.490989   4.785684   3.876672
    46  H    4.838008   2.674442   3.583068   1.097116   6.020653
    47  H    5.538608   3.781526   2.404971   1.095233   6.398830
    48  H    4.969327   2.890983   3.429224   1.098092   6.942149
                   36         37         38         39         40
    36  C    0.000000
    37  C    2.406085   0.000000
    38  C    2.413337   2.418838   0.000000
    39  C    1.391821   2.780547   1.390004   0.000000
    40  C    1.395082   1.385340   2.791875   2.413555   0.000000
    41  H    3.394398   1.086672   3.399631   3.867112   2.149460
    42  H    3.386978   3.407810   1.082207   2.137540   3.873814
    43  H    2.154411   3.867779   2.144704   1.087235   3.400458
    44  H    2.157972   2.145433   3.879042   3.400343   1.087268
    45  H    1.087930   3.391801   3.397965   2.152998   2.155703
    46  H    4.385242   5.899861   5.397678   4.561490   5.123716
    47  H    5.223189   6.655141   5.545207   4.911886   6.114646
    48  H    5.846414   6.958465   6.399646   5.847520   6.426908
                   41         42         43         44         45
    41  H    0.000000
    42  H    4.303566   0.000000
    43  H    4.954334   2.451657   0.000000
    44  H    2.475974   4.960884   4.300965   0.000000
    45  H    4.293704   4.281030   2.482799   2.486660   0.000000
    46  H    6.664332   5.844497   4.422532   5.405649   4.092160
    47  H    7.500934   5.661717   4.523686   6.637174   5.107995
    48  H    7.619198   6.683555   5.732281   6.743479   5.730810
                   46         47         48
    46  H    0.000000
    47  H    1.775643   0.000000
    48  H    1.765896   1.772809   0.000000
 Stoichiometry    C23H21FN2O
 Framework group  C1[X(C23H21FN2O)]
 Deg. of freedom   138
 Full point group                 C1      NOp   1
 RotChk:  IX=0 Diff= 1.63D-01
 Largest Abelian subgroup         C1      NOp   1
 Largest concise Abelian subgroup C1      NOp   1
                         Standard orientation:                         
 ---------------------------------------------------------------------
 Center     Atomic      Atomic             Coordinates (Angstroms)
 Number     Number       Type             X           Y           Z
 ---------------------------------------------------------------------
      1          6           0        0.156297    1.872301    0.168209
      2          8           0        0.759326    2.677127   -0.519407
      3          6           0        0.992252    0.711447    0.713686
      4          1           0        1.999109    1.092020    0.902797
      5          9           0        0.516810    0.173252    1.910279
      6          6           0        1.041985   -0.407131   -0.307658
      7          6           0        0.043417   -0.950523   -1.204805
      8          7           0        2.155392   -1.043544   -0.595076
      9          1           0        1.369309   -1.667831   -1.411543
     10          6           0        3.453837   -0.497284   -0.405030
     11          6           0        6.039438    0.456460   -0.129583
     12          6           0        4.341763   -1.177973    0.446957
     13          6           0        3.862946    0.627657   -1.118999
     14          6           0        5.156265    1.115614   -0.986074
     15          6           0        5.640577   -0.667749    0.581900
     16          1           0        3.142583    1.109355   -1.777801
     17          1           0        5.473885    1.991540   -1.545864
     18          1           0        6.339507   -1.172989    1.246017
     19          1           0        7.057415    0.823371   -0.012731
     20          7           0        3.947285   -2.336658    1.088435
     21          1           0        2.954714   -2.420598    1.268673
     22          1           0        4.511617   -2.600495    1.885785
     23          1           0        0.175486   -0.536534   -2.211860
     24          6           0       -1.351536   -1.279077   -0.858536
     25          6           0       -4.022245   -2.041925   -0.241385
     26          6           0       -1.668234   -1.899677    0.354393
     27          6           0       -2.408788   -1.029336   -1.749946
     28          6           0       -3.709306   -1.417465   -1.455993
     29          6           0       -2.979136   -2.257553    0.661126
     30          1           0       -0.873922   -2.112275    1.070101
     31          1           0       -2.199669   -0.533012   -2.696919
     32          1           0       -4.502414   -1.215024   -2.174972
     33          1           0       -3.189691   -2.734257    1.617688
     34          6           0       -5.439206   -2.444108    0.070510
     35          6           0       -1.311787    1.970400    0.374298
     36          6           0       -4.082744    2.211523    0.576424
     37          6           0       -2.043309    2.610879   -0.636205
     38          6           0       -1.979578    1.458335    1.489439
     39          6           0       -3.358528    1.598211    1.594523
     40          6           0       -3.421461    2.716811   -0.543238
     41          1           0       -1.521581    2.990621   -1.510533
     42          1           0       -1.439660    0.949512    2.277322
     43          1           0       -3.870697    1.202905    2.468305
     44          1           0       -3.983706    3.191827   -1.343482
     45          1           0       -5.164455    2.297910    0.654072
     46          1           0       -6.131188   -1.608097   -0.090450
     47          1           0       -5.539969   -2.775873    1.109411
     48          1           0       -5.768841   -3.265971   -0.578864
 ---------------------------------------------------------------------
 Rotational constants (GHZ):           0.3677678           0.1182357           0.1024741
 Leave Link  202 at Fri Apr 11 17:46:12 2025, MaxMem= 16106127360 cpu:               0.1 elap:               0.0
 (Enter /cm/shared/apps/Gaussian/g16-C01/g16/l301.exe)
 Basis read from rwf:  (5D, 7F)
 No pseudopotential information found on rwf file.
 There are   864 symmetry adapted cartesian basis functions of A   symmetry.
 There are   810 symmetry adapted basis functions of A   symmetry.
   810 basis functions,  1203 primitive gaussians,   864 cartesian basis functions
    95 alpha electrons       95 beta electrons
       nuclear repulsion energy      2387.9442046924 Hartrees.
 IExCor= 4639 DFT=T Ex+Corr=wB97XD ExCW=0 ScaHFX=  1.000000
 ScaDFX=  1.000000  1.000000  1.000000  1.000000 ScalE2=  1.000000  1.000000
 IRadAn=      5 IRanWt=     -1 IRanGd=            0 ICorTp=0 IEmpDi=121
 HFx  wShort=  0.000000 wLong=  0.200000 cFull=  0.222036 cShort=  0.000000 cLong=  0.777964
 DFx  wShort=  0.000000 wLong=  0.200000 cFull=  0.000000 cShort=  0.000000 cLong=  1.000000
 NAtoms=   48 NActive=   48 NUniq=   48 SFac= 1.00D+00 NAtFMM=   60 NAOKFM=F Big=F
 Integral buffers will be    131072 words long.
 Raffenetti 2 integral format.
 Two-electron integral symmetry is turned on.
 R6Disp:  Grimme-D2 Dispersion energy=       -0.0406359130 Hartrees.
 Nuclear repulsion after empirical dispersion term =     2387.9035687794 Hartrees.
 No density basis found on file    724.
 ------------------------------------------------------------------------------
 Polarizable Continuum Model (PCM)
 =================================
 Model                : PCM.
 Atomic radii         : SMD-Coulomb.
 Polarization charges : Total charges.
 Charge compensation  : None.
 Solution method      : Matrix inversion.
 Cavity type          : VdW (van der Waals Surface) (Alpha=1.000).
 Cavity algorithm     : GePol (No added spheres)
                        Default sphere list used, NSphG=   48.
                        Lebedev-Laikov grids with approx.  5.0 points / Ang**2.
                        Smoothing algorithm: York/Karplus (Gamma=1.0000).
                        Polarization charges: spherical gaussians, with
                                              point-specific exponents (IZeta= 3).
                        Self-potential: point-specific (ISelfS= 7).
                        Self-field    : sphere-specific E.n sum rule (ISelfD= 2).
 1st derivatives      : Analytical E(r).r(x)/FMM algorithm (CHGder, D1EAlg=3).
                        Cavity 1st derivative terms included.
 Solvent              : Ethanol, Eps=  24.852000 Eps(inf)=   1.852593
 ------------------------------------------------------------------------------
 GePol: Number of generator spheres                  =      48
 GePol: Total number of spheres                      =      48
 GePol: Number of exposed spheres                    =      48 (100.00%)
 GePol: Number of points                             =    3636
 GePol: Average weight of points                     =       0.11
 GePol: Minimum weight of points                     =   0.27D-10
 GePol: Maximum weight of points                     =    0.21501
 GePol: Number of points with low weight             =     228
 GePol: Fraction of low-weight points (<1% of avg)   =       6.27%
 GePol: Cavity surface area                          =    401.109 Ang**2
 GePol: Cavity volume                                =    378.239 Ang**3
 ------------------------------------------------------------------------------
 Atomic radii for non-electrostatic terms: SMD-CDS.
 ------------------------------------------------------------------------------
 PCM non-electrostatic energy =        -0.0022181168 Hartrees.
 Nuclear repulsion after PCM non-electrostatic terms =     2387.9013506627 Hartrees.
 Leave Link  301 at Fri Apr 11 17:46:12 2025, MaxMem= 16106127360 cpu:               0.3 elap:               0.1
 (Enter /cm/shared/apps/Gaussian/g16-C01/g16/l302.exe)
 NPDir=0 NMtPBC=     1 NCelOv=     1 NCel=       1 NClECP=     1 NCelD=      1
         NCelK=      1 NCelE2=     1 NClLst=     1 CellRange=     0.0.
 One-electron integrals computed using PRISM.
 One-electron integral symmetry used in STVInt
 NBasis=   810 RedAO= T EigKep=  1.05D-06  NBF=   810
 NBsUse=   804 1.00D-06 EigRej=  8.86D-07 NBFU=   804
 Precomputing XC quadrature grid using
 IXCGrd= 4 IRadAn=           5 IRanWt=          -1 IRanGd=           0 AccXCQ= 0.00D+00.
 Generated NRdTot=       0 NPtTot=           0 NUsed=           0 NTot=          32
 NSgBfM=   857   857   857   857   857 MxSgAt=    48 MxSgA2=    48.
 Leave Link  302 at Fri Apr 11 17:46:15 2025, MaxMem= 16106127360 cpu:              40.3 elap:               2.8
 (Enter /cm/shared/apps/Gaussian/g16-C01/g16/l303.exe)
 DipDrv:  MaxL=1.
 Leave Link  303 at Fri Apr 11 17:46:15 2025, MaxMem= 16106127360 cpu:               0.8 elap:               0.2
 (Enter /cm/shared/apps/Gaussian/g16-C01/g16/l401.exe)
 Initial guess from the checkpoint file:  "4_to_6_TS.chk"
 B after Tr=    -0.000000    0.000000    0.000000
         Rot=    0.998658    0.050998   -0.004048    0.008092 Ang=   5.94 deg.
 Guess basis will be translated and rotated to current coordinates.
 JPrj=2 DoOrth=T DoCkMO=T.
 Generating alternative initial guess.
 ExpMin= 2.65D-02 ExpMax= 2.93D+03 ExpMxC= 4.41D+02 IAcc=3 IRadAn=         5 AccDes= 0.00D+00
 Harris functional with IExCor= 4639 and IRadAn=       5 diagonalized for initial guess.
 HarFok:  IExCor= 4639 AccDes= 0.00D+00 IRadAn=         5 IDoV= 1 UseB2=F ITyADJ=14
 ICtDFT=  3500011 ScaDFX=  1.000000  1.000000  1.000000  1.000000
 FoFCou: FMM=F IPFlag=           0 FMFlag=      100000 FMFlg1=           0
         NFxFlg=           0 DoJE=T BraDBF=F KetDBF=T FulRan=T
         wScrn=  0.000000 ICntrl=       500 IOpCl=  0 I1Cent=   200000004 NGrid=           0
         NMat0=    1 NMatS0=      1 NMatT0=    0 NMatD0=    1 NMtDS0=    0 NMtDT0=    0
 Petite list used in FoFCou.
 Harris En= -1122.24979129556    
 Leave Link  401 at Fri Apr 11 17:46:26 2025, MaxMem= 16106127360 cpu:             291.1 elap:              10.8
 (Enter /cm/shared/apps/Gaussian/g16-C01/g16/l502.exe)
 Integral symmetry usage will be decided dynamically.
 Closed shell SCF:
 Using DIIS extrapolation, IDIIS=  1040.
 NGot= 16106127360 LenX= 16104590708 LenY= 16103843348
 Requested convergence on RMS density matrix=1.00D-08 within 128 cycles.
 Requested convergence on MAX density matrix=1.00D-06.
 Requested convergence on             energy=1.00D-06.
 No special actions if energy rises.
 Fock matrices will be formed incrementally for  20 cycles.

 Cycle   1  Pass 1  IDiag  1:
 FoFJK:  IHMeth= 1 ICntrl=       0 DoSepK=T KAlg= 0 I1Cent=           0 FoldK=F
 IRaf=         1 NMat=       1 IRICut=       1 DoRegI=T DoRafI=F ISym2E= 0 IDoP0=0 IntGTp=1.
 FoFCou: FMM=F IPFlag=           0 FMFlag=      100000 FMFlg1=           0
         NFxFlg=           0 DoJE=T BraDBF=F KetDBF=F FulRan=T
         wScrn=  0.000000 ICntrl=       500 IOpCl=  0 I1Cent=           0 NGrid=           0
         NMat0=    1 NMatS0=      1 NMatT0=    0 NMatD0=    1 NMtDS0=    0 NMtDT0=    0
 Symmetry not used in FoFCou.
 Inv3:  Mode=1 IEnd=    39661488.
 Iteration    1 A*A^-1 deviation from unit magnitude is 1.43D-14 for    635.
 Iteration    1 A*A^-1 deviation from orthogonality  is 8.85D-15 for   3297    718.
 Iteration    1 A^-1*A deviation from unit magnitude is 1.41D-14 for    635.
 Iteration    1 A^-1*A deviation from orthogonality  is 1.60D-14 for   2081   2062.
 E= -1171.41384231407    
 DIIS: error= 3.25D-02 at cycle   1 NSaved=   1.
 NSaved= 1 IEnMin= 1 EnMin= -1171.41384231407     IErMin= 1 ErrMin= 3.25D-02
 ErrMax= 3.25D-02  0.00D+00 EMaxC= 1.00D-01 BMatC= 1.70D+00 BMatP= 1.70D+00
 IDIUse=3 WtCom= 6.75D-01 WtEn= 3.25D-01
 Coeff-Com:  0.100D+01
 Coeff-En:   0.100D+01
 Coeff:      0.100D+01
 Recover alternate guess density for next cycle.
 RMSDP=6.26D-02 MaxDP=7.69D+00              OVMax= 0.00D+00

 Cycle   2  Pass 1  IDiag  1:
 RMSU=  6.18D-02    CP:  1.19D+00
 E= -1172.72991546180     Delta-E=       -1.316073147729 Rises=F Damp=F
 DIIS: error= 1.31D-02 at cycle   2 NSaved=   2.
 NSaved= 2 IEnMin= 2 EnMin= -1172.72991546180     IErMin= 2 ErrMin= 1.31D-02
 ErrMax= 1.31D-02  0.00D+00 EMaxC= 1.00D-01 BMatC= 5.79D-01 BMatP= 1.70D+00
 IDIUse=3 WtCom= 8.69D-01 WtEn= 1.31D-01
 Coeff-Com:  0.245D+00 0.755D+00
 Coeff-En:   0.000D+00 0.100D+01
 Coeff:      0.213D+00 0.787D+00
 Gap=     0.253 Goal=   None    Shift=    0.000
 RMSDP=3.39D-02 MaxDP=4.78D+00 DE=-1.32D+00 OVMax= 1.73D-01

 Cycle   3  Pass 1  IDiag  1:
 RMSU=  1.16D-02    CP:  8.25D-01  5.92D-01
 E= -1172.86406315779     Delta-E=       -0.134147695985 Rises=F Damp=F
 DIIS: error= 1.01D-02 at cycle   3 NSaved=   3.
 NSaved= 3 IEnMin= 3 EnMin= -1172.86406315779     IErMin= 3 ErrMin= 1.01D-02
 ErrMax= 1.01D-02  0.00D+00 EMaxC= 1.00D-01 BMatC= 2.34D-01 BMatP= 5.79D-01
 IDIUse=3 WtCom= 8.99D-01 WtEn= 1.01D-01
 Coeff-Com:  0.347D-01 0.350D+00 0.615D+00
 Coeff-En:   0.000D+00 0.318D+00 0.682D+00
 Coeff:      0.312D-01 0.347D+00 0.622D+00
 Gap=     0.268 Goal=   None    Shift=    0.000
 RMSDP=5.31D-03 MaxDP=7.23D-01 DE=-1.34D-01 OVMax= 9.46D-02

 Cycle   4  Pass 1  IDiag  1:
 RMSU=  4.29D-03    CP:  8.48D-01  6.26D-01  8.30D-01
 E= -1173.01212651669     Delta-E=       -0.148063358899 Rises=F Damp=F
 DIIS: error= 2.69D-03 at cycle   4 NSaved=   4.
 NSaved= 4 IEnMin= 4 EnMin= -1173.01212651669     IErMin= 4 ErrMin= 2.69D-03
 ErrMax= 2.69D-03  0.00D+00 EMaxC= 1.00D-01 BMatC= 2.27D-02 BMatP= 2.34D-01
 IDIUse=3 WtCom= 9.73D-01 WtEn= 2.69D-02
 Coeff-Com: -0.388D-02 0.142D-01 0.235D+00 0.755D+00
 Coeff-En:   0.000D+00 0.000D+00 0.000D+00 0.100D+01
 Coeff:     -0.377D-02 0.138D-01 0.229D+00 0.761D+00
 Gap=     0.257 Goal=   None    Shift=    0.000
 RMSDP=2.22D-03 MaxDP=2.58D-01 DE=-1.48D-01 OVMax= 3.13D-02

 Cycle   5  Pass 1  IDiag  1:
 RMSU=  1.43D-03    CP:  8.26D-01  6.10D-01  8.67D-01  8.51D-01
 E= -1173.02705765371     Delta-E=       -0.014931137020 Rises=F Damp=F
 DIIS: error= 7.97D-04 at cycle   5 NSaved=   5.
 NSaved= 5 IEnMin= 5 EnMin= -1173.02705765371     IErMin= 5 ErrMin= 7.97D-04
 ErrMax= 7.97D-04  0.00D+00 EMaxC= 1.00D-01 BMatC= 2.83D-03 BMatP= 2.27D-02
 IDIUse=3 WtCom= 9.92D-01 WtEn= 7.97D-03
 Coeff-Com: -0.327D-02-0.716D-02 0.850D-01 0.392D+00 0.533D+00
 Coeff-En:   0.000D+00 0.000D+00 0.000D+00 0.225D-01 0.978D+00
 Coeff:     -0.325D-02-0.710D-02 0.843D-01 0.389D+00 0.537D+00
 Gap=     0.253 Goal=   None    Shift=    0.000
 RMSDP=9.12D-04 MaxDP=1.08D-01 DE=-1.49D-02 OVMax= 1.28D-02

 Cycle   6  Pass 1  IDiag  1:
 RMSU=  5.54D-04    CP:  8.19D-01  6.03D-01  8.82D-01  8.52D-01  7.41D-01
 E= -1173.02957979297     Delta-E=       -0.002522139259 Rises=F Damp=F
 DIIS: error= 1.73D-04 at cycle   6 NSaved=   6.
 NSaved= 6 IEnMin= 6 EnMin= -1173.02957979297     IErMin= 6 ErrMin= 1.73D-04
 ErrMax= 1.73D-04  0.00D+00 EMaxC= 1.00D-01 BMatC= 8.45D-05 BMatP= 2.83D-03
 IDIUse=3 WtCom= 9.98D-01 WtEn= 1.73D-03
 Coeff-Com: -0.827D-03-0.313D-02 0.983D-02 0.787D-01 0.172D+00 0.743D+00
 Coeff-En:   0.000D+00 0.000D+00 0.000D+00 0.000D+00 0.000D+00 0.100D+01
 Coeff:     -0.826D-03-0.312D-02 0.981D-02 0.785D-01 0.172D+00 0.743D+00
 Gap=     0.252 Goal=   None    Shift=    0.000
 RMSDP=2.56D-04 MaxDP=3.58D-02 DE=-2.52D-03 OVMax= 3.22D-03

 Cycle   7  Pass 1  IDiag  1:
 RMSU=  1.25D-04    CP:  8.16D-01  6.01D-01  8.85D-01  8.52D-01  7.89D-01
                    CP:  1.15D+00
 E= -1173.02966958908     Delta-E=       -0.000089796109 Rises=F Damp=F
 DIIS: error= 5.66D-05 at cycle   7 NSaved=   7.
 NSaved= 7 IEnMin= 7 EnMin= -1173.02966958908     IErMin= 7 ErrMin= 5.66D-05
 ErrMax= 5.66D-05  0.00D+00 EMaxC= 1.00D-01 BMatC= 2.08D-05 BMatP= 8.45D-05
 IDIUse=1 WtCom= 1.00D+00 WtEn= 0.00D+00
 Coeff-Com:  0.105D-03 0.457D-03-0.146D-01-0.500D-01-0.436D-01 0.325D+00
 Coeff-Com:  0.782D+00
 Coeff:      0.105D-03 0.457D-03-0.146D-01-0.500D-01-0.436D-01 0.325D+00
 Coeff:      0.782D+00
 Gap=     0.253 Goal=   None    Shift=    0.000
 RMSDP=1.19D-04 MaxDP=1.24D-02 DE=-8.98D-05 OVMax= 1.96D-03

 Cycle   8  Pass 1  IDiag  1:
 RMSU=  5.46D-05    CP:  8.15D-01  6.00D-01  8.84D-01  8.56D-01  8.17D-01
                    CP:  1.25D+00  1.16D+00
 E= -1173.02969868937     Delta-E=       -0.000029100297 Rises=F Damp=F
 DIIS: error= 1.30D-05 at cycle   8 NSaved=   8.
 NSaved= 8 IEnMin= 8 EnMin= -1173.02969868937     IErMin= 8 ErrMin= 1.30D-05
 ErrMax= 1.30D-05  0.00D+00 EMaxC= 1.00D-01 BMatC= 9.75D-07 BMatP= 2.08D-05
 IDIUse=1 WtCom= 1.00D+00 WtEn= 0.00D+00
 Coeff-Com:  0.107D-03 0.311D-03-0.483D-02-0.187D-01-0.233D-01 0.391D-01
 Coeff-Com:  0.201D+00 0.806D+00
 Coeff:      0.107D-03 0.311D-03-0.483D-02-0.187D-01-0.233D-01 0.391D-01
 Coeff:      0.201D+00 0.806D+00
 Gap=     0.253 Goal=   None    Shift=    0.000
 RMSDP=4.12D-05 MaxDP=4.77D-03 DE=-2.91D-05 OVMax= 9.71D-04

 Cycle   9  Pass 1  IDiag  1:
 RMSU=  2.37D-05    CP:  8.15D-01  6.00D-01  8.85D-01  8.57D-01  8.22D-01
                    CP:  1.28D+00  1.28D+00  1.17D+00
 E= -1173.02970130668     Delta-E=       -0.000002617312 Rises=F Damp=F
 DIIS: error= 7.99D-06 at cycle   9 NSaved=   9.
 NSaved= 9 IEnMin= 9 EnMin= -1173.02970130668     IErMin= 9 ErrMin= 7.99D-06
 ErrMax= 7.99D-06  0.00D+00 EMaxC= 1.00D-01 BMatC= 2.84D-07 BMatP= 9.75D-07
 IDIUse=1 WtCom= 1.00D+00 WtEn= 0.00D+00
 Coeff-Com:  0.531D-05-0.140D-05 0.152D-02 0.498D-02 0.245D-02-0.566D-01
 Coeff-Com: -0.112D+00 0.283D+00 0.877D+00
 Coeff:      0.531D-05-0.140D-05 0.152D-02 0.498D-02 0.245D-02-0.566D-01
 Coeff:     -0.112D+00 0.283D+00 0.877D+00
 Gap=     0.253 Goal=   None    Shift=    0.000
 RMSDP=1.92D-05 MaxDP=2.32D-03 DE=-2.62D-06 OVMax= 6.24D-04

 Cycle  10  Pass 1  IDiag  1:
 RMSU=  8.65D-06    CP:  8.15D-01  6.00D-01  8.85D-01  8.57D-01  8.22D-01
                    CP:  1.29D+00  1.35D+00  1.37D+00  1.33D+00
 E= -1173.02970208691     Delta-E=       -0.000000780227 Rises=F Damp=F
 DIIS: error= 2.67D-06 at cycle  10 NSaved=  10.
 NSaved=10 IEnMin=10 EnMin= -1173.02970208691     IErMin=10 ErrMin= 2.67D-06
 ErrMax= 2.67D-06  0.00D+00 EMaxC= 1.00D-01 BMatC= 4.64D-08 BMatP= 2.84D-07
 IDIUse=1 WtCom= 1.00D+00 WtEn= 0.00D+00
 Coeff-Com: -0.112D-04-0.490D-04 0.137D-02 0.505D-02 0.482D-02-0.302D-01
 Coeff-Com: -0.801D-01 0.246D-01 0.344D+00 0.731D+00
 Coeff:     -0.112D-04-0.490D-04 0.137D-02 0.505D-02 0.482D-02-0.302D-01
 Coeff:     -0.801D-01 0.246D-01 0.344D+00 0.731D+00
 Gap=     0.253 Goal=   None    Shift=    0.000
 RMSDP=7.11D-06 MaxDP=7.90D-04 DE=-7.80D-07 OVMax= 2.29D-04

 Cycle  11  Pass 1  IDiag  1:
 RMSU=  4.19D-06    CP:  8.15D-01  6.00D-01  8.85D-01  8.57D-01  8.22D-01
                    CP:  1.29D+00  1.37D+00  1.43D+00  1.43D+00  1.28D+00
 E= -1173.02970220455     Delta-E=       -0.000000117637 Rises=F Damp=F
 DIIS: error= 1.37D-06 at cycle  11 NSaved=  11.
 NSaved=11 IEnMin=11 EnMin= -1173.02970220455     IErMin=11 ErrMin= 1.37D-06
 ErrMax= 1.37D-06  0.00D+00 EMaxC= 1.00D-01 BMatC= 9.35D-09 BMatP= 4.64D-08
 IDIUse=1 WtCom= 1.00D+00 WtEn= 0.00D+00
 Coeff-Com: -0.472D-05-0.159D-04 0.173D-03 0.879D-03 0.155D-02 0.135D-02
 Coeff-Com: -0.667D-02-0.433D-01-0.799D-01 0.269D+00 0.857D+00
 Coeff:     -0.472D-05-0.159D-04 0.173D-03 0.879D-03 0.155D-02 0.135D-02
 Coeff:     -0.667D-02-0.433D-01-0.799D-01 0.269D+00 0.857D+00
 Gap=     0.253 Goal=   None    Shift=    0.000
 RMSDP=4.03D-06 MaxDP=4.26D-04 DE=-1.18D-07 OVMax= 1.64D-04

 Cycle  12  Pass 1  IDiag  1:
 RMSU=  1.71D-06    CP:  8.15D-01  6.00D-01  8.85D-01  8.57D-01  8.21D-01
                    CP:  1.28D+00  1.37D+00  1.45D+00  1.48D+00  1.51D+00
                    CP:  1.34D+00
 E= -1173.02970223790     Delta-E=       -0.000000033357 Rises=F Damp=F
 DIIS: error= 6.25D-07 at cycle  12 NSaved=  12.
 NSaved=12 IEnMin=12 EnMin= -1173.02970223790     IErMin=12 ErrMin= 6.25D-07
 ErrMax= 6.25D-07  0.00D+00 EMaxC= 1.00D-01 BMatC= 1.92D-09 BMatP= 9.35D-09
 IDIUse=1 WtCom= 1.00D+00 WtEn= 0.00D+00
 Coeff-Com:  0.559D-06 0.434D-05-0.162D-03-0.498D-03-0.241D-03 0.498D-02
 Coeff-Com:  0.100D-01-0.121D-01-0.882D-01-0.708D-01 0.277D+00 0.880D+00
 Coeff:      0.559D-06 0.434D-05-0.162D-03-0.498D-03-0.241D-03 0.498D-02
 Coeff:      0.100D-01-0.121D-01-0.882D-01-0.708D-01 0.277D+00 0.880D+00
 Gap=     0.253 Goal=   None    Shift=    0.000
 RMSDP=1.85D-06 MaxDP=1.40D-04 DE=-3.34D-08 OVMax= 7.91D-05

 Cycle  13  Pass 1  IDiag  1:
 RMSU=  9.53D-07    CP:  8.15D-01  6.00D-01  8.85D-01  8.57D-01  8.21D-01
                    CP:  1.28D+00  1.37D+00  1.45D+00  1.50D+00  1.63D+00
                    CP:  1.54D+00  1.35D+00
 E= -1173.02970224458     Delta-E=       -0.000000006677 Rises=F Damp=F
 DIIS: error= 2.55D-07 at cycle  13 NSaved=  13.
 NSaved=13 IEnMin=13 EnMin= -1173.02970224458     IErMin=13 ErrMin= 2.55D-07
 ErrMax= 2.55D-07  0.00D+00 EMaxC= 1.00D-01 BMatC= 2.88D-10 BMatP= 1.92D-09
 IDIUse=1 WtCom= 1.00D+00 WtEn= 0.00D+00
 Coeff-Com:  0.951D-06 0.411D-05-0.803D-04-0.289D-03-0.321D-03 0.985D-03
 Coeff-Com:  0.356D-02 0.784D-02-0.106D-01-0.754D-01-0.826D-01 0.234D+00
 Coeff-Com:  0.923D+00
 Coeff:      0.951D-06 0.411D-05-0.803D-04-0.289D-03-0.321D-03 0.985D-03
 Coeff:      0.356D-02 0.784D-02-0.106D-01-0.754D-01-0.826D-01 0.234D+00
 Coeff:      0.923D+00
 Gap=     0.253 Goal=   None    Shift=    0.000
 RMSDP=8.66D-07 MaxDP=7.46D-05 DE=-6.68D-09 OVMax= 4.12D-05

 Cycle  14  Pass 1  IDiag  1:
 RMSU=  3.79D-07    CP:  8.15D-01  6.00D-01  8.85D-01  8.57D-01  8.21D-01
                    CP:  1.28D+00  1.37D+00  1.46D+00  1.49D+00  1.66D+00
                    CP:  1.63D+00  1.62D+00  1.26D+00
 E= -1173.02970224613     Delta-E=       -0.000000001550 Rises=F Damp=F
 DIIS: error= 1.05D-07 at cycle  14 NSaved=  14.
 NSaved=14 IEnMin=14 EnMin= -1173.02970224613     IErMin=14 ErrMin= 1.05D-07
 ErrMax= 1.05D-07  0.00D+00 EMaxC= 1.00D-01 BMatC= 4.82D-11 BMatP= 2.88D-10
 IDIUse=1 WtCom= 1.00D+00 WtEn= 0.00D+00
 Coeff-Com:  0.605D-07-0.186D-06 0.133D-04 0.452D-04 0.408D-05-0.730D-03
 Coeff-Com: -0.132D-02 0.459D-02 0.123D-01-0.308D-02-0.583D-01-0.107D+00
 Coeff-Com:  0.212D+00 0.941D+00
 Coeff:      0.605D-07-0.186D-06 0.133D-04 0.452D-04 0.408D-05-0.730D-03
 Coeff:     -0.132D-02 0.459D-02 0.123D-01-0.308D-02-0.583D-01-0.107D+00
 Coeff:      0.212D+00 0.941D+00
 Gap=     0.253 Goal=   None    Shift=    0.000
 RMSDP=3.57D-07 MaxDP=2.42D-05 DE=-1.55D-09 OVMax= 1.79D-05

 Cycle  15  Pass 1  IDiag  1:
 RMSU=  1.45D-07    CP:  8.15D-01  6.00D-01  8.85D-01  8.57D-01  8.21D-01
                    CP:  1.28D+00  1.37D+00  1.46D+00  1.49D+00  1.66D+00
                    CP:  1.64D+00  1.72D+00  1.46D+00  1.41D+00
 E= -1173.02970224646     Delta-E=       -0.000000000328 Rises=F Damp=F
 DIIS: error= 5.62D-08 at cycle  15 NSaved=  15.
 NSaved=15 IEnMin=15 EnMin= -1173.02970224646     IErMin=15 ErrMin= 5.62D-08
 ErrMax= 5.62D-08  0.00D+00 EMaxC= 1.00D-01 BMatC= 1.03D-11 BMatP= 4.82D-11
 IDIUse=1 WtCom= 1.00D+00 WtEn= 0.00D+00
 Coeff-Com: -0.123D-06-0.802D-06 0.197D-04 0.725D-04 0.646D-04-0.437D-03
 Coeff-Com: -0.118D-02 0.263D-03 0.578D-02 0.120D-01-0.242D-02-0.814D-01
 Coeff-Com: -0.101D+00 0.253D+00 0.915D+00
 Coeff:     -0.123D-06-0.802D-06 0.197D-04 0.725D-04 0.646D-04-0.437D-03
 Coeff:     -0.118D-02 0.263D-03 0.578D-02 0.120D-01-0.242D-02-0.814D-01
 Coeff:     -0.101D+00 0.253D+00 0.915D+00
 Gap=     0.253 Goal=   None    Shift=    0.000
 RMSDP=1.85D-07 MaxDP=1.20D-05 DE=-3.28D-10 OVMax= 8.89D-06

 Cycle  16  Pass 1  IDiag  1:
 RMSU=  5.93D-08    CP:  8.15D-01  6.00D-01  8.85D-01  8.57D-01  8.21D-01
                    CP:  1.28D+00  1.37D+00  1.46D+00  1.49D+00  1.66D+00
                    CP:  1.64D+00  1.76D+00  1.58D+00  1.63D+00  1.42D+00
 E= -1173.02970224633     Delta-E=        0.000000000127 Rises=F Damp=F
 DIIS: error= 2.32D-08 at cycle  16 NSaved=  16.
 NSaved=16 IEnMin=15 EnMin= -1173.02970224646     IErMin=16 ErrMin= 2.32D-08
 ErrMax= 2.32D-08  0.00D+00 EMaxC= 1.00D-01 BMatC= 1.44D-12 BMatP= 1.03D-11
 IDIUse=1 WtCom= 1.00D+00 WtEn= 0.00D+00
 Coeff-Com: -0.598D-07-0.798D-07 0.113D-05 0.628D-05 0.123D-04 0.735D-04
 Coeff-Com:  0.270D-04-0.754D-03-0.157D-02 0.192D-02 0.120D-01 0.933D-02
 Coeff-Com: -0.496D-01-0.169D+00 0.103D+00 0.109D+01
 Coeff:     -0.598D-07-0.798D-07 0.113D-05 0.628D-05 0.123D-04 0.735D-04
 Coeff:      0.270D-04-0.754D-03-0.157D-02 0.192D-02 0.120D-01 0.933D-02
 Coeff:     -0.496D-01-0.169D+00 0.103D+00 0.109D+01
 Gap=     0.253 Goal=   None    Shift=    0.000
 RMSDP=8.61D-08 MaxDP=6.91D-06 DE= 1.27D-10 OVMax= 4.38D-06

 Cycle  17  Pass 1  IDiag  1:
 RMSU=  3.13D-08    CP:  8.15D-01  6.00D-01  8.85D-01  8.57D-01  8.21D-01
                    CP:  1.28D+00  1.37D+00  1.46D+00  1.49D+00  1.66D+00
                    CP:  1.65D+00  1.77D+00  1.61D+00  1.75D+00  1.73D+00
                    CP:  1.32D+00
 E= -1173.02970224629     Delta-E=        0.000000000040 Rises=F Damp=F
 DIIS: error= 1.13D-08 at cycle  17 NSaved=  17.
 NSaved=17 IEnMin=15 EnMin= -1173.02970224646     IErMin=17 ErrMin= 1.13D-08
 ErrMax= 1.13D-08  0.00D+00 EMaxC= 1.00D-01 BMatC= 2.39D-13 BMatP= 1.44D-12
 IDIUse=1 WtCom= 1.00D+00 WtEn= 0.00D+00
 Coeff-Com: -0.394D-08 0.744D-07-0.201D-05-0.694D-05-0.482D-05 0.694D-04
 Coeff-Com:  0.140D-03-0.160D-03-0.106D-02-0.119D-02 0.323D-02 0.121D-01
 Coeff-Com:  0.425D-02-0.755D-01-0.104D+00 0.263D+00 0.899D+00
 Coeff:     -0.394D-08 0.744D-07-0.201D-05-0.694D-05-0.482D-05 0.694D-04
 Coeff:      0.140D-03-0.160D-03-0.106D-02-0.119D-02 0.323D-02 0.121D-01
 Coeff:      0.425D-02-0.755D-01-0.104D+00 0.263D+00 0.899D+00
 Gap=     0.253 Goal=   None    Shift=    0.000
 RMSDP=2.55D-08 MaxDP=1.52D-06 DE= 3.96D-11 OVMax= 1.10D-06

 Cycle  18  Pass 1  IDiag  1:
 RMSU=  9.07D-09    CP:  8.15D-01  6.00D-01  8.85D-01  8.57D-01  8.21D-01
                    CP:  1.28D+00  1.37D+00  1.46D+00  1.49D+00  1.66D+00
                    CP:  1.65D+00  1.77D+00  1.62D+00  1.77D+00  1.81D+00
                    CP:  1.51D+00  1.30D+00
 E= -1173.02970224650     Delta-E=       -0.000000000209 Rises=F Damp=F
 DIIS: error= 2.74D-09 at cycle  18 NSaved=  18.
 NSaved=18 IEnMin=18 EnMin= -1173.02970224650     IErMin=18 ErrMin= 2.74D-09
 ErrMax= 2.74D-09  0.00D+00 EMaxC= 1.00D-01 BMatC= 3.63D-14 BMatP= 2.39D-13
 IDIUse=1 WtCom= 1.00D+00 WtEn= 0.00D+00
 Coeff-Com:  0.770D-08 0.374D-07-0.669D-06-0.281D-05-0.347D-05 0.350D-05
 Coeff-Com:  0.277D-04 0.104D-03-0.112D-05-0.734D-03-0.128D-02 0.140D-02
 Coeff-Com:  0.112D-01 0.712D-02-0.494D-01-0.108D+00 0.261D+00 0.879D+00
 Coeff:      0.770D-08 0.374D-07-0.669D-06-0.281D-05-0.347D-05 0.350D-05
 Coeff:      0.277D-04 0.104D-03-0.112D-05-0.734D-03-0.128D-02 0.140D-02
 Coeff:      0.112D-01 0.712D-02-0.494D-01-0.108D+00 0.261D+00 0.879D+00
 Gap=     0.253 Goal=   None    Shift=    0.000
 RMSDP=8.85D-09 MaxDP=8.86D-07 DE=-2.09D-10 OVMax= 3.09D-07

 Error on total polarization charges =  0.06645
 SCF Done:  E(RwB97XD) =  -1173.02970225     A.U. after   18 cycles
            NFock= 18  Conv=0.88D-08     -V/T= 2.0050
 KE= 1.167152876479D+03 PE=-7.508779696113D+03 EE= 2.780695766725D+03
 SMD-CDS (non-electrostatic) energy       (kcal/mol) =      -1.39
 (included in total energy above)
 Leave Link  502 at Fri Apr 11 18:07:38 2025, MaxMem= 16106127360 cpu:           48587.8 elap:            1271.8
 (Enter /cm/shared/apps/Gaussian/g16-C01/g16/l701.exe)
 ... and contract with generalized density number  0.
 Compute integral first derivatives.
 R6Disp: Adding Grimme-D2 dispersion energy 1st derivatives to the gradient.
 D1PCM: PCM CHGder 1st derivatives, ID1Alg=3 FixD1E=F DoIter=F DoCFld=F I1PDM=0.
 GePol: Maximum number of non-zero 1st derivatives   =     252
 Leave Link  701 at Fri Apr 11 18:07:44 2025, MaxMem= 16106127360 cpu:             182.5 elap:               5.7
 (Enter /cm/shared/apps/Gaussian/g16-C01/g16/l702.exe)
 L702 exits ... SP integral derivatives will be done elsewhere.
 Leave Link  702 at Fri Apr 11 18:07:44 2025, MaxMem= 16106127360 cpu:               0.1 elap:               0.0
 (Enter /cm/shared/apps/Gaussian/g16-C01/g16/l703.exe)
 Integral derivatives from FoFJK, PRISM(SPDF).
 Compute integral first derivatives, UseDBF=F ICtDFT=           0.
 Calling FoFJK, ICntrl=      2127 FMM=F ISym2X=0 I1Cent= 0 IOpClX= 0 NMat=1 NMatS=1 NMatT=0.
 FoFJK:  IHMeth= 1 ICntrl=    2127 DoSepK=T KAlg= 0 I1Cent=           0 FoldK=F
 IRaf=         1 NMat=       1 IRICut=       1 DoRegI=T DoRafI=F ISym2E= 0 IDoP0=0 IntGTp=1.
 FoFCou: FMM=F IPFlag=           0 FMFlag=      100000 FMFlg1=         800
         NFxFlg=           0 DoJE=F BraDBF=F KetDBF=F FulRan=T
         wScrn=  0.000000 ICntrl=      2527 IOpCl=  0 I1Cent=           0 NGrid=           0
         NMat0=    1 NMatS0=      1 NMatT0=    0 NMatD0=    1 NMtDS0=    0 NMtDT0=    0
 Symmetry not used in FoFCou.
 Leave Link  703 at Fri Apr 11 18:12:40 2025, MaxMem= 16106127360 cpu:           11768.6 elap:             296.2
 (Enter /cm/shared/apps/Gaussian/g16-C01/g16/l716.exe)
 Dipole        =-3.45718138D-01-2.47319868D-01 1.10447416D+00
 ***** Axes restored to original set *****
 -------------------------------------------------------------------
 Center     Atomic                   Forces (Hartrees/Bohr)
 Number     Number              X              Y              Z
 -------------------------------------------------------------------
      1        6          -0.002358081   -0.003005157    0.002212118
      2        8           0.000905604    0.001495129   -0.000240480
      3        6           0.000253216    0.000095167    0.004505632
      4        1          -0.000364368   -0.000386390    0.000102948
      5        9          -0.000103969    0.000365065   -0.001144968
      6        6           0.003363232    0.002369093   -0.001220986
      7        6           0.004667062    0.001263389   -0.001237985
      8        7          -0.004714252   -0.002073926   -0.002387916
      9        1          -0.000398725   -0.002103987    0.004018328
     10        6           0.002671811    0.004586590   -0.001230550
     11        6          -0.000260775    0.000059102   -0.000534400
     12        6           0.000545608    0.000164293   -0.000783681
     13        6          -0.000635872   -0.001760717    0.000390127
     14        6          -0.000350468    0.000316981    0.000381760
     15        6           0.000641156    0.000110395   -0.000127086
     16        1          -0.000046928    0.000444307   -0.000560282
     17        1          -0.000030394   -0.000124157   -0.000109384
     18        1          -0.000065427   -0.000064732    0.000127183
     19        1          -0.000050818   -0.000041216   -0.000002970
     20        7          -0.000613970   -0.000438338    0.000716402
     21        1           0.000029464    0.000334959    0.000216526
     22        1           0.000039084   -0.000106466    0.000130924
     23        1          -0.001576486   -0.001008168   -0.001212751
     24        6          -0.001452280   -0.000893966   -0.002120923
     25        6          -0.000068619   -0.001311349   -0.002072984
     26        6          -0.001107977   -0.001221353    0.000651917
     27        6           0.000098954    0.002362524    0.000511771
     28        6          -0.001999846   -0.000721310   -0.000959052
     29        6          -0.000049949    0.000735201    0.000815829
     30        1           0.000665912   -0.000262173    0.000216836
     31        1          -0.000107295    0.000004188   -0.000088185
     32        1           0.000037536    0.000033074    0.000067560
     33        1          -0.000137118   -0.000180565    0.000020079
     34        6          -0.000196310    0.000540556    0.000251907
     35        6           0.001953335    0.001650803   -0.001727799
     36        6          -0.000418398   -0.000044918   -0.000652472
     37        6          -0.000326906    0.001064504    0.000648001
     38        6           0.000279188   -0.000753167    0.001692867
     39        6           0.001841137    0.000475386    0.001397679
     40        6           0.000045235   -0.001016461    0.000769641
     41        1          -0.000054623   -0.000100691   -0.000491185
     42        1          -0.000505231   -0.000504117   -0.000845530
     43        1          -0.000026054   -0.000246142   -0.000062817
     44        1           0.000193191   -0.000065879   -0.000023735
     45        1          -0.000002092    0.000008568    0.000077267
     46        1          -0.000069548   -0.000126834   -0.000166595
     47        1          -0.000114723   -0.000004249    0.000034893
     48        1          -0.000023224    0.000087153    0.000046520
 -------------------------------------------------------------------
 Cartesian Forces:  Max     0.004714252 RMS     0.001284358
 Leave Link  716 at Fri Apr 11 18:12:40 2025, MaxMem= 16106127360 cpu:               0.3 elap:               0.0
 (Enter /cm/shared/apps/Gaussian/g16-C01/g16/l103.exe)

 GradGradGradGradGradGradGradGradGradGradGradGradGradGradGradGradGradGrad
 Berny optimization.
 FormGI is forming the generalized inverse of G from B-inverse, IUseBI=4.
 Internal  Forces:  Max     0.016440256 RMS     0.002117614
 Search for a saddle point.
 Step number   4 out of a maximum of  255
 All quantities printed in internal units (Hartrees-Bohrs-Radians)
 Swapping is turned off.
 Update second derivatives using D2CorX and points    3    4
 ITU=  0  0  0  0
     Eigenvalues ---   -0.26667  -0.00001   0.00226   0.00410   0.00727
     Eigenvalues ---    0.00766   0.00843   0.00942   0.01411   0.01453
     Eigenvalues ---    0.01623   0.01715   0.01748   0.01753   0.01778
     Eigenvalues ---    0.01786   0.01792   0.01809   0.01968   0.02061
     Eigenvalues ---    0.02069   0.02214   0.02257   0.02272   0.02392
     Eigenvalues ---    0.02426   0.02441   0.02577   0.02586   0.02625
     Eigenvalues ---    0.02652   0.02704   0.02746   0.02809   0.02872
     Eigenvalues ---    0.02930   0.03044   0.03207   0.03643   0.05032
     Eigenvalues ---    0.05624   0.05822   0.05953   0.08018   0.08077
     Eigenvalues ---    0.08753   0.10205   0.10964   0.11036   0.11507
     Eigenvalues ---    0.11537   0.11653   0.11689   0.11826   0.11847
     Eigenvalues ---    0.12000   0.12284   0.12303   0.12388   0.12459
     Eigenvalues ---    0.12504   0.12745   0.12840   0.13510   0.14434
     Eigenvalues ---    0.14661   0.14692   0.14743   0.17747   0.18413
     Eigenvalues ---    0.18772   0.19122   0.19276   0.19422   0.19519
     Eigenvalues ---    0.19594   0.19835   0.20141   0.20149   0.20468
     Eigenvalues ---    0.20902   0.21350   0.22060   0.23153   0.25080
     Eigenvalues ---    0.26540   0.28684   0.29189   0.30566   0.31527
     Eigenvalues ---    0.32794   0.33059   0.33511   0.34056   0.34920
     Eigenvalues ---    0.35108   0.35675   0.35951   0.36134   0.36773
     Eigenvalues ---    0.37226   0.37337   0.37502   0.37561   0.37618
     Eigenvalues ---    0.37684   0.37881   0.37947   0.37964   0.38080
     Eigenvalues ---    0.38140   0.38320   0.38364   0.38994   0.39126
     Eigenvalues ---    0.40991   0.41776   0.43889   0.44266   0.44645
     Eigenvalues ---    0.44975   0.47375   0.47748   0.48741   0.48753
     Eigenvalues ---    0.49062   0.49492   0.49702   0.49742   0.50108
     Eigenvalues ---    0.50337   0.53803   0.54047   0.54167   0.54776
     Eigenvalues ---    0.67180   0.84166   1.43463
 Eigenvectors required to have negative eigenvalues:
                          R11       A16       A18       A12       R8
   1                    0.67886  -0.39651   0.36642  -0.19374  -0.17691
                          D19       D17       A11       R7        D21
   1                   -0.17109  -0.15688   0.13735   0.13346  -0.11997
 Eigenvalue     2 is  -5.81D-06 should be greater than     0.000000 Eigenvector:
                          D82       D80       D81       D79       D77
   1                    0.42667   0.42175   0.41182   0.39919   0.39427
                          D78       D72       D76       D75       D71
   1                    0.38435   0.03239  -0.03221  -0.03128   0.03087
 RFO step:  Lambda0=3.740912457D-05 Lambda=-3.76045075D-03.
 Linear search not attempted -- option 19 set.
 Iteration  1 RMS(Cart)=  0.17263419 RMS(Int)=  0.00443940
 Iteration  2 RMS(Cart)=  0.01199106 RMS(Int)=  0.00005880
 Iteration  3 RMS(Cart)=  0.00005910 RMS(Int)=  0.00005620
 Iteration  4 RMS(Cart)=  0.00000001 RMS(Int)=  0.00005620
 ITry= 1 IFail=0 DXMaxC= 7.53D-01 DCOld= 1.00D+10 DXMaxT= 3.00D-01 DXLimC= 3.00D+00 Rises=F
 Variable       Old X    -DE/DX   Delta X   Delta X   Delta X     New X
                                 (Linear)    (Quad)   (Total)
    R1        2.30221   0.00090   0.00000   0.00258   0.00258   2.30480
    R2        2.89316   0.00015   0.00000   0.00638   0.00638   2.89954
    R3        2.80761   0.00109   0.00000  -0.00016  -0.00016   2.80745
    R4        2.06522  -0.00001   0.00000   0.00056   0.00056   2.06578
    R5        2.63719  -0.00089   0.00000  -0.00546  -0.00546   2.63173
    R6        2.86394  -0.00300   0.00000  -0.00018  -0.00018   2.86376
    R7        2.73670  -0.00374   0.00000  -0.00756  -0.00756   2.72914
    R8        2.48361   0.00016   0.00000   0.00668   0.00668   2.49029
    R9        2.07267  -0.00077   0.00000  -0.00310  -0.00310   2.06957
   R10        2.78614  -0.00241   0.00000  -0.00308  -0.00308   2.78306
   R11        2.44519   0.00166   0.00000  -0.00917  -0.00917   2.43602
   R12        2.68612   0.00139   0.00000  -0.00402  -0.00402   2.68210
   R13        2.65749  -0.00002   0.00000   0.00229   0.00231   2.65980
   R14        2.63386   0.00006   0.00000  -0.00001   0.00001   2.63386
   R15        2.63754  -0.00027   0.00000  -0.00039  -0.00040   2.63714
   R16        2.62471  -0.00014   0.00000  -0.00002  -0.00004   2.62467
   R17        2.05673   0.00001   0.00000  -0.00005  -0.00005   2.05668
   R18        2.64930  -0.00004   0.00000  -0.00047  -0.00047   2.64883
   R19        2.61142   0.00117   0.00000   0.00018   0.00018   2.61160
   R20        2.62423   0.00041   0.00000   0.00073   0.00073   2.62497
   R21        2.05709  -0.00010   0.00000  -0.00077  -0.00077   2.05632
   R22        2.05407   0.00009   0.00000   0.00029   0.00029   2.05436
   R23        2.05696   0.00006   0.00000   0.00021   0.00021   2.05717
   R24        1.91295  -0.00013   0.00000  -0.00061  -0.00061   1.91234
   R25        1.91213  -0.00003   0.00000  -0.00037  -0.00037   1.91175
   R26        2.64335   0.00143   0.00000   0.00286   0.00285   2.64619
   R27        2.65556  -0.00192   0.00000  -0.00345  -0.00346   2.65210
   R28        2.64774  -0.00025   0.00000  -0.00226  -0.00224   2.64550
   R29        2.63825  -0.00075   0.00000  -0.00140  -0.00138   2.63687
   R30        2.84516  -0.00034   0.00000  -0.00095  -0.00095   2.84421
   R31        2.63251  -0.00101   0.00000  -0.00177  -0.00177   2.63074
   R32        2.06003  -0.00071   0.00000  -0.00341  -0.00341   2.05662
   R33        2.62420  -0.00049   0.00000  -0.00172  -0.00172   2.62249
   R34        2.05870  -0.00001   0.00000  -0.00028  -0.00028   2.05842
   R35        2.05879   0.00002   0.00000   0.00020   0.00020   2.05899
   R36        2.05849   0.00016   0.00000   0.00027   0.00027   2.05876
   R37        2.07325   0.00014   0.00000   0.00078   0.00078   2.07402
   R38        2.06969   0.00011   0.00000   0.00020   0.00020   2.06989
   R39        2.07509   0.00005   0.00000  -0.00006  -0.00006   2.07503
   R40        2.64997   0.00003   0.00000  -0.00143  -0.00143   2.64854
   R41        2.64001   0.00182   0.00000   0.00335   0.00335   2.64335
   R42        2.63016  -0.00062   0.00000  -0.00071  -0.00071   2.62945
   R43        2.63632  -0.00062   0.00000  -0.00224  -0.00224   2.63408
   R44        2.05589   0.00002   0.00000   0.00003   0.00003   2.05592
   R45        2.61791   0.00108   0.00000   0.00306   0.00307   2.62098
   R46        2.05351   0.00026   0.00000   0.00055   0.00055   2.05406
   R47        2.62673   0.00092   0.00000   0.00006   0.00006   2.62679
   R48        2.04507   0.00001   0.00000   0.00126   0.00126   2.04633
   R49        2.05458   0.00010   0.00000   0.00011   0.00011   2.05469
   R50        2.05464   0.00020   0.00000   0.00055   0.00055   2.05519
    A1        2.01721  -0.00160   0.00000  -0.00875  -0.00884   2.00837
    A2        2.12208  -0.00028   0.00000  -0.00638  -0.00647   2.11561
    A3        2.14145   0.00168   0.00000   0.01354   0.01346   2.15491
    A4        1.87618   0.00302   0.00000  -0.00421  -0.00419   1.87199
    A5        1.99532   0.00234   0.00000   0.00007   0.00013   1.99546
    A6        1.91500  -0.01011   0.00000  -0.01713  -0.01711   1.89789
    A7        1.87528  -0.00157   0.00000  -0.00263  -0.00273   1.87255
    A8        1.92134   0.00473   0.00000   0.00923   0.00914   1.93048
    A9        1.88009   0.00201   0.00000   0.01541   0.01537   1.89546
   A10        2.30743  -0.01644   0.00000  -0.02874  -0.02881   2.27862
   A11        2.13244   0.01064   0.00000   0.02222   0.02218   2.15462
   A12        1.84105   0.00580   0.00000   0.00772   0.00767   1.84872
   A13        1.92212   0.00411   0.00000  -0.00256  -0.00261   1.91951
   A14        2.20248  -0.01382   0.00000  -0.02851  -0.02860   2.17388
   A15        1.99729   0.00573   0.00000   0.01798   0.01781   2.01510
   A16        1.42726  -0.00495   0.00000  -0.01004  -0.01002   1.41724
   A17        2.16342   0.00445   0.00000   0.01997   0.01998   2.18340
   A18        2.54051   0.00124   0.00000  -0.01381  -0.01376   2.52675
   A19        2.06207  -0.00113   0.00000  -0.00764  -0.00781   2.05427
   A20        2.10577   0.00146   0.00000   0.01129   0.01114   2.11691
   A21        2.11260  -0.00029   0.00000  -0.00154  -0.00163   2.11097
   A22        2.11167  -0.00046   0.00000  -0.00210  -0.00211   2.10956
   A23        2.09268   0.00025   0.00000   0.00127   0.00128   2.09396
   A24        2.07883   0.00021   0.00000   0.00082   0.00083   2.07966
   A25        2.05681   0.00015   0.00000   0.00133   0.00136   2.05817
   A26        2.10231   0.00011   0.00000   0.00040   0.00039   2.10270
   A27        2.12343  -0.00026   0.00000  -0.00175  -0.00176   2.12167
   A28        2.10359  -0.00010   0.00000  -0.00073  -0.00070   2.10289
   A29        2.06341   0.00074   0.00000   0.00543   0.00541   2.06882
   A30        2.11619  -0.00064   0.00000  -0.00470  -0.00472   2.11147
   A31        2.07386   0.00038   0.00000   0.00266   0.00266   2.07651
   A32        2.10796  -0.00018   0.00000  -0.00062  -0.00063   2.10734
   A33        2.10134  -0.00021   0.00000  -0.00201  -0.00201   2.09933
   A34        2.10751   0.00031   0.00000   0.00067   0.00065   2.10816
   A35        2.09883  -0.00002   0.00000   0.00081   0.00080   2.09963
   A36        2.07678  -0.00029   0.00000  -0.00138  -0.00139   2.07539
   A37        2.01759   0.00039   0.00000   0.00345   0.00342   2.02102
   A38        2.01000   0.00013   0.00000   0.00365   0.00363   2.01362
   A39        1.96593  -0.00020   0.00000   0.00318   0.00314   1.96907
   A40        2.11383  -0.00020   0.00000   0.00423   0.00428   2.11810
   A41        2.12145  -0.00028   0.00000  -0.00495  -0.00491   2.11654
   A42        2.04717   0.00053   0.00000   0.00105   0.00093   2.04809
   A43        2.05145   0.00036   0.00000   0.00107   0.00100   2.05244
   A44        2.10463   0.00046   0.00000   0.00155   0.00156   2.10618
   A45        2.12704  -0.00082   0.00000  -0.00249  -0.00248   2.12456
   A46        2.11526   0.00015   0.00000   0.00105   0.00095   2.11621
   A47        2.08387   0.00012   0.00000   0.00110   0.00115   2.08501
   A48        2.08404  -0.00027   0.00000  -0.00213  -0.00209   2.08196
   A49        2.11840  -0.00092   0.00000  -0.00236  -0.00257   2.11584
   A50        2.08053   0.00034   0.00000   0.00076   0.00070   2.08123
   A51        2.08416   0.00060   0.00000   0.00195   0.00189   2.08605
   A52        2.11442   0.00071   0.00000   0.00283   0.00276   2.11717
   A53        2.08554  -0.00038   0.00000  -0.00215  -0.00212   2.08342
   A54        2.08304  -0.00033   0.00000  -0.00062  -0.00059   2.08246
   A55        2.11891  -0.00080   0.00000  -0.00238  -0.00248   2.11642
   A56        2.08385   0.00039   0.00000   0.00157   0.00158   2.08543
   A57        2.08022   0.00042   0.00000   0.00109   0.00110   2.08131
   A58        1.93869  -0.00012   0.00000  -0.00109  -0.00109   1.93760
   A59        1.94336  -0.00007   0.00000  -0.00042  -0.00042   1.94294
   A60        1.93900  -0.00002   0.00000   0.00094   0.00094   1.93994
   A61        1.88806   0.00004   0.00000  -0.00065  -0.00065   1.88740
   A62        1.86944   0.00015   0.00000   0.00086   0.00086   1.87030
   A63        1.88243   0.00003   0.00000   0.00042   0.00042   1.88285
   A64        2.03271  -0.00130   0.00000   0.00172   0.00172   2.03444
   A65        2.16380   0.00237   0.00000  -0.00039  -0.00039   2.16341
   A66        2.08662  -0.00108   0.00000  -0.00134  -0.00134   2.08529
   A67        2.09443   0.00002   0.00000   0.00043   0.00042   2.09486
   A68        2.09456  -0.00006   0.00000  -0.00073  -0.00073   2.09384
   A69        2.09419   0.00004   0.00000   0.00030   0.00030   2.09449
   A70        2.10078   0.00048   0.00000   0.00008   0.00006   2.10084
   A71        2.08167  -0.00021   0.00000   0.00079   0.00077   2.08245
   A72        2.10006  -0.00026   0.00000  -0.00049  -0.00051   2.09955
   A73        2.09170   0.00015   0.00000   0.00073   0.00071   2.09241
   A74        2.11179  -0.00020   0.00000  -0.00443  -0.00444   2.10735
   A75        2.07969   0.00005   0.00000   0.00372   0.00371   2.08340
   A76        2.10046   0.00023   0.00000  -0.00004  -0.00007   2.10039
   A77        2.09783  -0.00025   0.00000  -0.00066  -0.00069   2.09715
   A78        2.08461   0.00002   0.00000   0.00102   0.00099   2.08560
   A79        2.09176   0.00022   0.00000   0.00056   0.00056   2.09232
   A80        2.09882  -0.00015   0.00000   0.00007   0.00007   2.09890
   A81        2.09261  -0.00007   0.00000  -0.00064  -0.00064   2.09197
    D1        0.58289  -0.00021   0.00000   0.00167   0.00170   0.58459
    D2        2.66286   0.00134   0.00000  -0.00452  -0.00454   2.65833
    D3       -1.50632  -0.00196   0.00000   0.00276   0.00274  -1.50358
    D4       -2.63282  -0.00311   0.00000  -0.02274  -0.02270  -2.65552
    D5       -0.55285  -0.00155   0.00000  -0.02893  -0.02894  -0.58178
    D6        1.56115  -0.00486   0.00000  -0.02164  -0.02166   1.53949
    D7        0.45894  -0.00121   0.00000  -0.00108  -0.00108   0.45787
    D8       -2.69314  -0.00220   0.00000  -0.00117  -0.00117  -2.69432
    D9       -2.60416   0.00190   0.00000   0.02479   0.02480  -2.57936
   D10        0.52694   0.00091   0.00000   0.02470   0.02470   0.55164
   D11       -0.68634   0.00098   0.00000  -0.06768  -0.06763  -0.75397
   D12        2.37180   0.00144   0.00000  -0.04504  -0.04507   2.32673
   D13       -2.74772   0.00057   0.00000  -0.05770  -0.05760  -2.80532
   D14        0.31042   0.00103   0.00000  -0.03507  -0.03504   0.27538
   D15        1.49572  -0.00127   0.00000  -0.06838  -0.06842   1.42730
   D16       -1.72933  -0.00081   0.00000  -0.04574  -0.04585  -1.77518
   D17        1.73391   0.00013   0.00000   0.02414   0.02411   1.75802
   D18       -0.78813   0.00390   0.00000   0.03874   0.03849  -0.74963
   D19       -1.33441  -0.00065   0.00000   0.00341   0.00366  -1.33075
   D20        2.42674   0.00312   0.00000   0.01801   0.01804   2.44478
   D21       -3.12687  -0.00282   0.00000  -0.04716  -0.04736   3.10896
   D22       -0.41931  -0.00224   0.00000  -0.06057  -0.06082  -0.48013
   D23       -0.04939  -0.00352   0.00000  -0.03159  -0.03134  -0.08073
   D24        2.65817  -0.00295   0.00000  -0.04500  -0.04480   2.61336
   D25       -0.71940  -0.00143   0.00000   0.00394   0.00386  -0.71554
   D26        2.46460  -0.00307   0.00000  -0.00551  -0.00558   2.45902
   D27        3.06426   0.00334   0.00000   0.02605   0.02612   3.09038
   D28       -0.03493   0.00170   0.00000   0.01660   0.01668  -0.01824
   D29        2.10646   0.00038   0.00000   0.12547   0.12544   2.23190
   D30       -1.11377   0.00099   0.00000   0.15563   0.15564  -0.95813
   D31       -1.86221   0.00054   0.00000   0.11748   0.11747  -1.74474
   D32        1.20074   0.00115   0.00000   0.14764   0.14767   1.34841
   D33        3.09148   0.00049   0.00000   0.01806   0.01789   3.10938
   D34       -0.01259   0.00041   0.00000   0.01846   0.01832   0.00572
   D35        0.02885  -0.00021   0.00000  -0.01283  -0.01280   0.01605
   D36       -3.07523  -0.00029   0.00000  -0.01242  -0.01237  -3.08760
   D37       -3.07967  -0.00043   0.00000  -0.02191  -0.02205  -3.10173
   D38        0.06360  -0.00048   0.00000  -0.02546  -0.02558   0.03802
   D39       -0.01901   0.00017   0.00000   0.00887   0.00887  -0.01014
   D40        3.12426   0.00012   0.00000   0.00533   0.00534   3.12960
   D41       -0.00073   0.00002   0.00000   0.00165   0.00167   0.00094
   D42       -3.13501  -0.00009   0.00000  -0.00203  -0.00205  -3.13706
   D43        3.14078   0.00007   0.00000   0.00158   0.00160  -3.14081
   D44        0.00649  -0.00003   0.00000  -0.00210  -0.00212   0.00437
   D45        0.01143  -0.00007   0.00000  -0.00603  -0.00601   0.00542
   D46        3.14077   0.00011   0.00000   0.00325   0.00325  -3.13917
   D47       -3.13007  -0.00012   0.00000  -0.00595  -0.00594  -3.13601
   D48       -0.00074   0.00005   0.00000   0.00333   0.00332   0.00258
   D49       -0.02502   0.00016   0.00000   0.01137   0.01134  -0.01368
   D50        3.12868  -0.00002   0.00000   0.00219   0.00219   3.13087
   D51        3.07858   0.00024   0.00000   0.01101   0.01096   3.08954
   D52       -0.05091   0.00006   0.00000   0.00183   0.00181  -0.04910
   D53       -0.47855   0.00032   0.00000   0.01773   0.01773  -0.46082
   D54       -2.82009   0.00005   0.00000   0.00474   0.00472  -2.81537
   D55        2.70202   0.00024   0.00000   0.01808   0.01810   2.72012
   D56        0.36047  -0.00003   0.00000   0.00509   0.00509   0.36556
   D57        0.00447  -0.00006   0.00000  -0.00303  -0.00306   0.00141
   D58        3.13879   0.00004   0.00000   0.00064   0.00064   3.13943
   D59       -3.13886  -0.00002   0.00000   0.00063   0.00056  -3.13829
   D60       -0.00454   0.00009   0.00000   0.00431   0.00427  -0.00027
   D61       -3.09788  -0.00191   0.00000  -0.03125  -0.03130  -3.12918
   D62        0.03750  -0.00145   0.00000  -0.02696  -0.02699   0.01052
   D63        0.00304  -0.00036   0.00000  -0.02234  -0.02236  -0.01931
   D64        3.13843   0.00010   0.00000  -0.01804  -0.01805   3.12038
   D65        3.06902   0.00247   0.00000   0.04678   0.04673   3.11576
   D66       -0.05772   0.00128   0.00000   0.01917   0.01915  -0.03858
   D67       -0.03171   0.00091   0.00000   0.03759   0.03757   0.00586
   D68        3.12473  -0.00028   0.00000   0.00999   0.00999   3.13471
   D69        0.00111  -0.00011   0.00000  -0.00972  -0.00973  -0.00862
   D70       -3.11965  -0.00021   0.00000  -0.01290  -0.01292  -3.13257
   D71        3.13001   0.00020   0.00000   0.00135   0.00136   3.13137
   D72        0.00925   0.00010   0.00000  -0.00183  -0.00183   0.00742
   D73       -0.02981   0.00066   0.00000   0.02496   0.02495  -0.00486
   D74        3.13397   0.00002   0.00000   0.00989   0.00988  -3.13934
   D75        3.12464   0.00033   0.00000   0.01370   0.01371   3.13835
   D76        0.00525  -0.00031   0.00000  -0.00136  -0.00137   0.00388
   D77       -0.88462  -0.00025   0.00000  -0.01566  -0.01566  -0.90028
   D78       -2.99014  -0.00017   0.00000  -0.01380  -0.01380  -3.00394
   D79        1.19446  -0.00015   0.00000  -0.01468  -0.01468   1.17978
   D80        2.24372   0.00009   0.00000  -0.00408  -0.00408   2.23964
   D81        0.13820   0.00017   0.00000  -0.00221  -0.00222   0.13598
   D82       -1.96039   0.00019   0.00000  -0.00310  -0.00310  -1.96349
   D83        0.02810  -0.00042   0.00000  -0.00884  -0.00886   0.01925
   D84       -3.13564   0.00022   0.00000   0.00620   0.00619  -3.12945
   D85       -3.10728  -0.00088   0.00000  -0.01315  -0.01317  -3.12045
   D86        0.01217  -0.00024   0.00000   0.00189   0.00188   0.01404
   D87        0.03014  -0.00068   0.00000  -0.02201  -0.02203   0.00811
   D88       -3.13226  -0.00058   0.00000  -0.01885  -0.01886   3.13207
   D89       -3.12633   0.00051   0.00000   0.00564   0.00562  -3.12071
   D90       -0.00554   0.00061   0.00000   0.00880   0.00879   0.00325
   D91        3.11258  -0.00081   0.00000   0.00376   0.00375   3.11633
   D92        0.01029  -0.00091   0.00000  -0.00712  -0.00713   0.00316
   D93       -0.01900   0.00011   0.00000   0.00384   0.00384  -0.01517
   D94       -3.12130   0.00001   0.00000  -0.00704  -0.00704  -3.12835
   D95       -3.14123   0.00129   0.00000   0.00597   0.00598  -3.13526
   D96       -0.00190   0.00125   0.00000   0.01570   0.01569   0.01379
   D97       -0.01044   0.00027   0.00000   0.00589   0.00589  -0.00455
   D98        3.12890   0.00024   0.00000   0.01562   0.01560  -3.13868
   D99       -0.02534   0.00034   0.00000   0.01110   0.01110  -0.01425
   D100      -3.14110  -0.00013   0.00000  -0.00322  -0.00322   3.13887
   D101       3.11736   0.00024   0.00000   0.00618   0.00618   3.12354
   D102       0.00161  -0.00023   0.00000  -0.00814  -0.00814  -0.00653
   D103      -0.00419   0.00004   0.00000  -0.00132  -0.00131  -0.00551
   D104       3.13572  -0.00012   0.00000  -0.00174  -0.00174   3.13398
   D105       3.13628   0.00013   0.00000   0.00360   0.00360   3.13989
   D106      -0.00698  -0.00002   0.00000   0.00318   0.00318  -0.00380
   D107       0.02630  -0.00025   0.00000  -0.00610  -0.00610   0.02020
   D108      -3.11362  -0.00010   0.00000  -0.00568  -0.00568  -3.11930
   D109       3.12818  -0.00014   0.00000   0.00492   0.00491   3.13309
   D110      -0.01174   0.00001   0.00000   0.00534   0.00534  -0.00641
   D111       0.03256  -0.00049   0.00000  -0.01335  -0.01335   0.01921
   D112      -3.13468  -0.00002   0.00000   0.00084   0.00085  -3.13383
   D113      -3.10682  -0.00045   0.00000  -0.02289  -0.02292  -3.12974
   D114       0.00913   0.00001   0.00000  -0.00871  -0.00872   0.00041
         Item               Value     Threshold  Converged?
 Maximum Force            0.016440     0.000450     NO 
 RMS     Force            0.002118     0.000300     NO 
 Maximum Displacement     0.753029     0.001800     NO 
 RMS     Displacement     0.177221     0.001200     NO 
 Predicted change in Energy=-2.103072D-03
 GradGradGradGradGradGradGradGradGradGradGradGradGradGradGradGradGradGrad

 Leave Link  103 at Fri Apr 11 18:12:40 2025, MaxMem= 16106127360 cpu:               2.9 elap:               0.2
 (Enter /cm/shared/apps/Gaussian/g16-C01/g16/l202.exe)
                          Input orientation:                          
 ---------------------------------------------------------------------
 Center     Atomic      Atomic             Coordinates (Angstroms)
 Number     Number       Type             X           Y           Z
 ---------------------------------------------------------------------
      1          6           0       -0.510815   -2.020586   -1.446285
      2          8           0       -0.294221   -1.649349   -2.587690
      3          6           0       -1.438892   -1.110045   -0.631494
      4          1           0       -2.166745   -0.683395   -1.326625
      5          9           0       -2.155055   -1.766180    0.366544
      6          6           0       -0.608357   -0.016216    0.009047
      7          6           0        0.670963   -0.077445    0.676357
      8          7           0       -0.944154    1.257898   -0.012743
      9          1           0        0.135811    1.350527    0.684996
     10          6           0       -1.731617    1.877245   -1.018098
     11          6           0       -3.252284    3.186503   -2.930968
     12          6           0       -2.849288    2.626326   -0.604875
     13          6           0       -1.379919    1.797836   -2.364436
     14          6           0       -2.136298    2.449773   -3.330041
     15          6           0       -3.607400    3.272564   -1.590978
     16          1           0       -0.501663    1.216939   -2.638875
     17          1           0       -1.857795    2.387250   -4.379021
     18          1           0       -4.481162    3.848019   -1.290208
     19          1           0       -3.856877    3.703149   -3.673967
     20          7           0       -3.152190    2.750733    0.737769
     21          1           0       -2.832691    1.997232    1.332944
     22          1           0       -4.100067    3.038237    0.943482
     23          1           0        1.463172    0.256940   -0.001868
     24          6           0        1.061244   -1.120293    1.640247
     25          6           0        1.831500   -3.095513    3.534104
     26          6           0        0.163157   -1.594347    2.604388
     27          6           0        2.360684   -1.650285    1.653704
     28          6           0        2.736270   -2.611071    2.581983
     29          6           0        0.539019   -2.569733    3.523827
     30          1           0       -0.847640   -1.192354    2.637948
     31          1           0        3.082653   -1.308140    0.913298
     32          1           0        3.750808   -3.007715    2.558508
     33          1           0       -0.189505   -2.923214    4.252662
     34          6           0        2.250293   -4.147240    4.525962
     35          6           0        0.188400   -3.200118   -0.874511
     36          6           0        1.656934   -5.360739    0.105139
     37          6           0        1.443131   -3.508892   -1.417320
     38          6           0       -0.326754   -3.987977    0.160159
     39          6           0        0.404242   -5.070061    0.636544
[truncated: 12,722,905 more chars]
