# Supplementary material for: Non-Catalyzed Cascade Double Imination Reaction of 2‑Fluoro-alk-3-yn-1-ones: Sustainable Synthesis of 3‑Fluoro-1,5-benzodiazepines
Source: ACS Org Inorg Au. 2026 Jan 30;6(2):237–47. doi: 10.1021/acsorginorgau.5c00116 (PMC13047452; doi:10.1021/acsorginorgau.5c00116)
Supplement: Supplementary file 2 [file gg5c00116_si_002.zip › Figure_6/9.out]

 Entering Gaussian System, Link 0=g16
 Initial command:
 /cm/shared/apps/Gaussian/g16-C01/g16/l1.exe "/scratch/projects/rusakov-research-group/rusakov/159904/Gau-1409823.inp" -scrdir="/scratch/projects/rusakov-research-group/rusakov/159904/"
 Entering Link 1 = /cm/shared/apps/Gaussian/g16-C01/g16/l1.exe PID=   1409824.
  
 Copyright (c) 1988-2019, Gaussian, Inc.  All Rights Reserved.
  
 This is part of the Gaussian(R) 16 program.  It is based on
 the Gaussian(R) 09 system (copyright 2009, Gaussian, Inc.),
 the Gaussian(R) 03 system (copyright 2003, Gaussian, Inc.),
 the Gaussian(R) 98 system (copyright 1998, Gaussian, Inc.),
 the Gaussian(R) 94 system (copyright 1995, Gaussian, Inc.),
 the Gaussian 92(TM) system (copyright 1992, Gaussian, Inc.),
 the Gaussian 90(TM) system (copyright 1990, Gaussian, Inc.),
 the Gaussian 88(TM) system (copyright 1988, Gaussian, Inc.),
 the Gaussian 86(TM) system (copyright 1986, Carnegie Mellon
 University), and the Gaussian 82(TM) system (copyright 1983,
 Carnegie Mellon University). Gaussian is a federally registered
 trademark of Gaussian, Inc.
  
 This software contains proprietary and confidential information,
 including trade secrets, belonging to Gaussian, Inc.
  
 This software is provided under written license and may be
 used, copied, transmitted, or stored only in accord with that
 written license.
  
 The following legend is applicable only to US Government
 contracts under FAR:
  
                    RESTRICTED RIGHTS LEGEND
  
 Use, reproduction and disclosure by the US Government is
 subject to restrictions as set forth in subparagraphs (a)
 and (c) of the Commercial Computer Software - Restricted
 Rights clause in FAR 52.227-19.
  
 Gaussian, Inc.
 340 Quinnipiac St., Bldg. 40, Wallingford CT 06492
  
  
 ---------------------------------------------------------------
 Warning -- This program may not be used in any manner that
 competes with the business of Gaussian, Inc. or will provide
 assistance to any competitor of Gaussian, Inc.  The licensee
 of this program is prohibited from giving any competitor of
 Gaussian, Inc. access to this program.  By using this program,
 the user acknowledges that Gaussian, Inc. is engaged in the
 business of creating and licensing software in the field of
 computational chemistry and represents and warrants to the
 licensee that it is not a competitor of Gaussian, Inc. and that
 it will not use this program in any manner prohibited above.
 ---------------------------------------------------------------
  

 Cite this work as:
 Gaussian 16, Revision C.01,
 M. J. Frisch, G. W. Trucks, H. B. Schlegel, G. E. Scuseria, 
 M. A. Robb, J. R. Cheeseman, G. Scalmani, V. Barone, 
 G. A. Petersson, H. Nakatsuji, X. Li, M. Caricato, A. V. Marenich, 
 J. Bloino, B. G. Janesko, R. Gomperts, B. Mennucci, H. P. Hratchian, 
 J. V. Ortiz, A. F. Izmaylov, J. L. Sonnenberg, D. Williams-Young, 
 F. Ding, F. Lipparini, F. Egidi, J. Goings, B. Peng, A. Petrone, 
 T. Henderson, D. Ranasinghe, V. G. Zakrzewski, J. Gao, N. Rega, 
 G. Zheng, W. Liang, M. Hada, M. Ehara, K. Toyota, R. Fukuda, 
 J. Hasegawa, M. Ishida, T. Nakajima, Y. Honda, O. Kitao, H. Nakai, 
 T. Vreven, K. Throssell, J. A. Montgomery, Jr., J. E. Peralta, 
 F. Ogliaro, M. J. Bearpark, J. J. Heyd, E. N. Brothers, K. N. Kudin, 
 V. N. Staroverov, T. A. Keith, R. Kobayashi, J. Normand, 
 K. Raghavachari, A. P. Rendell, J. C. Burant, S. S. Iyengar, 
 J. Tomasi, M. Cossi, J. M. Millam, M. Klene, C. Adamo, R. Cammi, 
 J. W. Ochterski, R. L. Martin, K. Morokuma, O. Farkas, 
 J. B. Foresman, and D. J. Fox, Gaussian, Inc., Wallingford CT, 2019.
 
 ******************************************
 Gaussian 16:  ES64L-G16RevC.01  3-Jul-2019
                 7-May-2025 
 ******************************************
 %chk=8_global_opt
 %mem=120GB
 %CPU=0-39
 SetSPE:  set environment variable "MP_BIND" = "yes"
 SetSPE:  set environment variable "MP_BLIST" = "0,1,2,3,4,5,6,7,8,9,10,11,12,13,14,15,16,17,18,19,20,21,22,23,24,25,26,27,28,29,30,31,32,33,34,35,36,37,38,39"
 Will use up to   40 processors via shared memory.
 ------------------------------------------------
 #p wB97XD/Gen SCRF(SMD,Solvent=Ethanol) opt freq
 ------------------------------------------------
 1/18=20,19=15,26=3,38=1/1,3;
 2/9=110,12=2,17=6,18=5,40=1/2;
 3/5=7,11=2,25=1,30=1,70=32201,71=1,72=4,74=-58/1,2,3;
 4//1;
 5/5=2,38=5,53=4/2;
 6/7=2,8=2,9=2,10=2,28=1/1;
 7//1,2,3,16;
 1/18=20,19=15,26=3/3(2);
 2/9=110/2;
 99//99;
 2/9=110/2;
 3/5=7,6=1,11=2,25=1,30=1,70=32205,71=1,72=4,74=-58,82=7/1,2,3;
 4/5=5,16=3,69=1/1;
 5/5=2,38=5,53=4/2;
 7//1,2,3,16;
 1/18=20,19=15,26=3/3(-5);
 2/9=110/2;
 6/7=2,8=2,9=2,10=2,19=2,28=1/1;
 99/9=1/99;
 Leave Link    1 at Wed May  7 14:33:35 2025, MaxMem= 16106127360 cpu:               0.4 elap:               0.0
 (Enter /cm/shared/apps/Gaussian/g16-C01/g16/l101.exe)
 ---------
 5 to 9 TS
 ---------
 Symbolic Z-matrix:
 Charge =  0 Multiplicity = 1
 C                     1.5401   -1.72479  -0.55546 
 C                     1.69271  -0.37952   0.01191 
 F                     2.80837   0.30998  -0.37482 
 C                     0.8659    0.19763   0.8981 
 C                     1.10134   1.5721    1.47157 
 N                    -0.28458  -0.46295   1.33939 
 H                    -0.74696   0.05446   2.07988 
 C                    -1.21603  -0.85304   0.34489 
 C                    -3.08606  -1.61402  -1.56939 
 C                    -0.82429  -1.69374  -0.71005 
 C                    -2.5276   -0.41724   0.42797 
 C                    -3.46496  -0.79854  -0.51935 
 C                    -1.78168  -2.06452  -1.65378 
 H                    -2.81856   0.227     1.24712 
 H                    -4.48506  -0.45709  -0.42934 
 H                    -1.47074  -2.71083  -2.4597 
 H                    -3.80747  -1.91279  -2.31476 
 N                     0.4228   -2.26428  -0.85307 
 H                     1.95612   2.03444   0.97653 
 C                    -0.15048   2.38319   1.25623 
 C                    -2.56897   3.72198   0.80082 
 C                    -0.55725   2.69152  -0.03744 
 C                    -0.96535   2.75165   2.31638 
 C                    -2.1577    3.41883   2.09022 
 C                    -1.74825   3.35178  -0.26007 
 H                     0.06466   2.40213  -0.87249 
 H                    -0.66772   2.52036   3.33072 
 H                    -2.77795   3.69822   2.93027 
 H                    -2.05345   3.57924  -1.27118 
 C                    -3.86081   4.43472   0.54222 
 C                     2.75867  -2.50401  -0.81321 
 C                     5.02897  -4.02831  -1.31997 
 C                     3.91467  -2.31739  -0.05827 
 C                     2.7504   -3.473    -1.81602 
 C                     3.87908  -4.22642  -2.06869 
 C                     5.04086  -3.07789  -0.31293 
 H                     3.93146  -1.59054   0.74008 
 H                     1.8463   -3.61279  -2.38753 
 H                     3.86666  -4.97029  -2.85192 
 H                     5.93251  -2.92834   0.27825 
 H                     5.9133   -4.61571  -1.51946 
 H                    -3.6679    5.42638   0.13345 
 H                    -4.43662   4.54575   1.45764 
 H                    -4.45844   3.88686  -0.18473 
 H                     1.31997   1.48984   2.54 
 
 ITRead=  0  0  0  0  0  0  0  0  0  0  0  0  0  0  0  0  0  0  0  0
 ITRead=  0  0  0  0  0  0  0  0  0  0  0  0  0  0  0  0  0  0  0  0
 ITRead=  0  0  0  0  0
 MicOpt= -1 -1 -1 -1 -1 -1 -1 -1 -1 -1 -1 -1 -1 -1 -1 -1 -1 -1 -1 -1
 MicOpt= -1 -1 -1 -1 -1 -1 -1 -1 -1 -1 -1 -1 -1 -1 -1 -1 -1 -1 -1 -1
 MicOpt= -1 -1 -1 -1 -1
 NAtoms=     45 NQM=       45 NQMF=       0 NMMI=      0 NMMIF=      0
                NMic=       0 NMicF=      0.
                    Isotopes and Nuclear Properties:
 (Nuclear quadrupole moments (NQMom) in fm**2, nuclear magnetic moments (NMagM)
  in nuclear magnetons)

  Atom         1           2           3           4           5           6           7           8           9          10
 IAtWgt=          12          12          19          12          12          14           1          12          12          12
 AtmWgt=  12.0000000  12.0000000  18.9984032  12.0000000  12.0000000  14.0030740   1.0078250  12.0000000  12.0000000  12.0000000
 NucSpn=           0           0           1           0           0           2           1           0           0           0
 AtZEff=  -0.0000000  -0.0000000  -0.0000000  -0.0000000  -0.0000000  -0.0000000  -0.0000000  -0.0000000  -0.0000000  -0.0000000
 NQMom=    0.0000000   0.0000000   0.0000000   0.0000000   0.0000000   2.0440000   0.0000000   0.0000000   0.0000000   0.0000000
 NMagM=    0.0000000   0.0000000   2.6288670   0.0000000   0.0000000   0.4037610   2.7928460   0.0000000   0.0000000   0.0000000
 AtZNuc=   6.0000000   6.0000000   9.0000000   6.0000000   6.0000000   7.0000000   1.0000000   6.0000000   6.0000000   6.0000000

  Atom        11          12          13          14          15          16          17          18          19          20
 IAtWgt=          12          12          12           1           1           1           1          14           1          12
 AtmWgt=  12.0000000  12.0000000  12.0000000   1.0078250   1.0078250   1.0078250   1.0078250  14.0030740   1.0078250  12.0000000
 NucSpn=           0           0           0           1           1           1           1           2           1           0
 AtZEff=  -0.0000000  -0.0000000  -0.0000000  -0.0000000  -0.0000000  -0.0000000  -0.0000000  -0.0000000  -0.0000000  -0.0000000
 NQMom=    0.0000000   0.0000000   0.0000000   0.0000000   0.0000000   0.0000000   0.0000000   2.0440000   0.0000000   0.0000000
 NMagM=    0.0000000   0.0000000   0.0000000   2.7928460   2.7928460   2.7928460   2.7928460   0.4037610   2.7928460   0.0000000
 AtZNuc=   6.0000000   6.0000000   6.0000000   1.0000000   1.0000000   1.0000000   1.0000000   7.0000000   1.0000000   6.0000000

  Atom        21          22          23          24          25          26          27          28          29          30
 IAtWgt=          12          12          12          12          12           1           1           1           1          12
 AtmWgt=  12.0000000  12.0000000  12.0000000  12.0000000  12.0000000   1.0078250   1.0078250   1.0078250   1.0078250  12.0000000
 NucSpn=           0           0           0           0           0           1           1           1           1           0
 AtZEff=  -0.0000000  -0.0000000  -0.0000000  -0.0000000  -0.0000000  -0.0000000  -0.0000000  -0.0000000  -0.0000000  -0.0000000
 NQMom=    0.0000000   0.0000000   0.0000000   0.0000000   0.0000000   0.0000000   0.0000000   0.0000000   0.0000000   0.0000000
 NMagM=    0.0000000   0.0000000   0.0000000   0.0000000   0.0000000   2.7928460   2.7928460   2.7928460   2.7928460   0.0000000
 AtZNuc=   6.0000000   6.0000000   6.0000000   6.0000000   6.0000000   1.0000000   1.0000000   1.0000000   1.0000000   6.0000000

  Atom        31          32          33          34          35          36          37          38          39          40
 IAtWgt=          12          12          12          12          12          12           1           1           1           1
 AtmWgt=  12.0000000  12.0000000  12.0000000  12.0000000  12.0000000  12.0000000   1.0078250   1.0078250   1.0078250   1.0078250
 NucSpn=           0           0           0           0           0           0           1           1           1           1
 AtZEff=  -0.0000000  -0.0000000  -0.0000000  -0.0000000  -0.0000000  -0.0000000  -0.0000000  -0.0000000  -0.0000000  -0.0000000
 NQMom=    0.0000000   0.0000000   0.0000000   0.0000000   0.0000000   0.0000000   0.0000000   0.0000000   0.0000000   0.0000000
 NMagM=    0.0000000   0.0000000   0.0000000   0.0000000   0.0000000   0.0000000   2.7928460   2.7928460   2.7928460   2.7928460
 AtZNuc=   6.0000000   6.0000000   6.0000000   6.0000000   6.0000000   6.0000000   1.0000000   1.0000000   1.0000000   1.0000000

  Atom        41          42          43          44          45
 IAtWgt=           1           1           1           1           1
 AtmWgt=   1.0078250   1.0078250   1.0078250   1.0078250   1.0078250
 NucSpn=           1           1           1           1           1
 AtZEff=  -0.0000000  -0.0000000  -0.0000000  -0.0000000  -0.0000000
 NQMom=    0.0000000   0.0000000   0.0000000   0.0000000   0.0000000
 NMagM=    2.7928460   2.7928460   2.7928460   2.7928460   2.7928460
 AtZNuc=   1.0000000   1.0000000   1.0000000   1.0000000   1.0000000
 Leave Link  101 at Wed May  7 14:33:35 2025, MaxMem= 16106127360 cpu:               0.6 elap:               0.3
 (Enter /cm/shared/apps/Gaussian/g16-C01/g16/l103.exe)

 GradGradGradGradGradGradGradGradGradGradGradGradGradGradGradGradGradGrad
 Berny optimization.
 Initialization pass.
                           ----------------------------
                           !    Initial Parameters    !
                           ! (Angstroms and Degrees)  !
 --------------------------                            --------------------------
 ! Name  Definition              Value          Derivative Info.                !
 --------------------------------------------------------------------------------
 ! R1    R(1,2)                  1.468          estimate D2E/DX2                !
 ! R2    R(1,18)                 1.2759         estimate D2E/DX2                !
 ! R3    R(1,31)                 1.4692         estimate D2E/DX2                !
 ! R4    R(2,3)                  1.3674         estimate D2E/DX2                !
 ! R5    R(2,4)                  1.3424         estimate D2E/DX2                !
 ! R6    R(4,5)                  1.5078         estimate D2E/DX2                !
 ! R7    R(4,6)                  1.3981         estimate D2E/DX2                !
 ! R8    R(5,19)                 1.0906         estimate D2E/DX2                !
 ! R9    R(5,20)                 1.5071         estimate D2E/DX2                !
 ! R10   R(5,45)                 1.0937         estimate D2E/DX2                !
 ! R11   R(6,7)                  1.0148         estimate D2E/DX2                !
 ! R12   R(6,8)                  1.4173         estimate D2E/DX2                !
 ! R13   R(8,10)                 1.4047         estimate D2E/DX2                !
 ! R14   R(8,11)                 1.3846         estimate D2E/DX2                !
 ! R15   R(9,12)                 1.3824         estimate D2E/DX2                !
 ! R16   R(9,13)                 1.3826         estimate D2E/DX2                !
 ! R17   R(9,17)                 1.0795         estimate D2E/DX2                !
 ! R18   R(10,13)                1.3945         estimate D2E/DX2                !
 ! R19   R(10,18)                1.3788         estimate D2E/DX2                !
 ! R20   R(11,12)                1.3862         estimate D2E/DX2                !
 ! R21   R(11,14)                1.082          estimate D2E/DX2                !
 ! R22   R(12,15)                1.0795         estimate D2E/DX2                !
 ! R23   R(13,16)                1.0788         estimate D2E/DX2                !
 ! R24   R(20,22)                1.3907         estimate D2E/DX2                !
 ! R25   R(20,23)                1.387          estimate D2E/DX2                !
 ! R26   R(21,24)                1.3869         estimate D2E/DX2                !
 ! R27   R(21,25)                1.3914         estimate D2E/DX2                !
 ! R28   R(21,30)                1.4979         estimate D2E/DX2                !
 ! R29   R(22,25)                1.3799         estimate D2E/DX2                !
 ! R30   R(22,26)                1.0807         estimate D2E/DX2                !
 ! R31   R(23,24)                1.3849         estimate D2E/DX2                !
 ! R32   R(23,27)                1.0821         estimate D2E/DX2                !
 ! R33   R(24,28)                1.0809         estimate D2E/DX2                !
 ! R34   R(25,29)                1.0804         estimate D2E/DX2                !
 ! R35   R(30,42)                1.0898         estimate D2E/DX2                !
 ! R36   R(30,43)                1.0871         estimate D2E/DX2                !
 ! R37   R(30,44)                1.0889         estimate D2E/DX2                !
 ! R38   R(31,33)                1.3932         estimate D2E/DX2                !
 ! R39   R(31,34)                1.3945         estimate D2E/DX2                !
 ! R40   R(32,35)                1.3864         estimate D2E/DX2                !
 ! R41   R(32,36)                1.3848         estimate D2E/DX2                !
 ! R42   R(32,41)                1.0802         estimate D2E/DX2                !
 ! R43   R(33,36)                1.3826         estimate D2E/DX2                !
 ! R44   R(33,37)                1.0798         estimate D2E/DX2                !
 ! R45   R(34,35)                1.3804         estimate D2E/DX2                !
 ! R46   R(34,38)                1.0787         estimate D2E/DX2                !
 ! R47   R(35,39)                1.0803         estimate D2E/DX2                !
 ! R48   R(36,40)                1.0802         estimate D2E/DX2                !
 ! A1    A(2,1,18)             124.6568         estimate D2E/DX2                !
 ! A2    A(2,1,31)             117.8801         estimate D2E/DX2                !
 ! A3    A(18,1,31)            117.4601         estimate D2E/DX2                !
 ! A4    A(1,2,3)              115.9517         estimate D2E/DX2                !
 ! A5    A(1,2,4)              125.8116         estimate D2E/DX2                !
 ! A6    A(3,2,4)              118.1936         estimate D2E/DX2                !
 ! A7    A(2,4,5)              123.1497         estimate D2E/DX2                !
 ! A8    A(2,4,6)              120.8008         estimate D2E/DX2                !
 ! A9    A(5,4,6)              116.0491         estimate D2E/DX2                !
 ! A10   A(4,5,19)             109.6438         estimate D2E/DX2                !
 ! A11   A(4,5,20)             107.8518         estimate D2E/DX2                !
 ! A12   A(4,5,45)             109.5245         estimate D2E/DX2                !
 ! A13   A(19,5,20)            110.9773         estimate D2E/DX2                !
 ! A14   A(19,5,45)            108.5807         estimate D2E/DX2                !
 ! A15   A(20,5,45)            110.2499         estimate D2E/DX2                !
 ! A16   A(4,6,7)              111.3674         estimate D2E/DX2                !
 ! A17   A(4,6,8)              116.7029         estimate D2E/DX2                !
 ! A18   A(7,6,8)              110.6638         estimate D2E/DX2                !
 ! A19   A(6,8,10)             120.5581         estimate D2E/DX2                !
 ! A20   A(6,8,11)             119.5913         estimate D2E/DX2                !
 ! A21   A(10,8,11)            119.8428         estimate D2E/DX2                !
 ! A22   A(12,9,13)            119.8119         estimate D2E/DX2                !
 ! A23   A(12,9,17)            120.3025         estimate D2E/DX2                !
 ! A24   A(13,9,17)            119.8787         estimate D2E/DX2                !
 ! A25   A(8,10,13)            118.4186         estimate D2E/DX2                !
 ! A26   A(8,10,18)            125.2946         estimate D2E/DX2                !
 ! A27   A(13,10,18)           116.1501         estimate D2E/DX2                !
 ! A28   A(8,11,12)            120.863          estimate D2E/DX2                !
 ! A29   A(8,11,14)            119.1812         estimate D2E/DX2                !
 ! A30   A(12,11,14)           119.9555         estimate D2E/DX2                !
 ! A31   A(9,12,11)            119.7361         estimate D2E/DX2                !
 ! A32   A(9,12,15)            120.5915         estimate D2E/DX2                !
 ! A33   A(11,12,15)           119.6724         estimate D2E/DX2                !
 ! A34   A(9,13,10)            121.3165         estimate D2E/DX2                !
 ! A35   A(9,13,16)            120.8453         estimate D2E/DX2                !
 ! A36   A(10,13,16)           117.8367         estimate D2E/DX2                !
 ! A37   A(1,18,10)            126.3601         estimate D2E/DX2                !
 ! A38   A(5,20,22)            119.6815         estimate D2E/DX2                !
 ! A39   A(5,20,23)            121.4507         estimate D2E/DX2                !
 ! A40   A(22,20,23)           118.7039         estimate D2E/DX2                !
 ! A41   A(24,21,25)           118.4092         estimate D2E/DX2                !
 ! A42   A(24,21,30)           121.348          estimate D2E/DX2                !
 ! A43   A(25,21,30)           120.2424         estimate D2E/DX2                !
 ! A44   A(20,22,25)           120.5722         estimate D2E/DX2                !
 ! A45   A(20,22,26)           119.4132         estimate D2E/DX2                !
 ! A46   A(25,22,26)           120.0127         estimate D2E/DX2                !
 ! A47   A(20,23,24)           120.5963         estimate D2E/DX2                !
 ! A48   A(20,23,27)           119.8753         estimate D2E/DX2                !
 ! A49   A(24,23,27)           119.528          estimate D2E/DX2                !
 ! A50   A(21,24,23)           120.8248         estimate D2E/DX2                !
 ! A51   A(21,24,28)           119.7253         estimate D2E/DX2                !
 ! A52   A(23,24,28)           119.4477         estimate D2E/DX2                !
 ! A53   A(21,25,22)           120.8906         estimate D2E/DX2                !
 ! A54   A(21,25,29)           119.4005         estimate D2E/DX2                !
 ! A55   A(22,25,29)           119.7075         estimate D2E/DX2                !
 ! A56   A(21,30,42)           110.1858         estimate D2E/DX2                !
 ! A57   A(21,30,43)           111.1012         estimate D2E/DX2                !
 ! A58   A(21,30,44)           110.4368         estimate D2E/DX2                !
 ! A59   A(42,30,43)           108.4613         estimate D2E/DX2                !
 ! A60   A(42,30,44)           107.7311         estimate D2E/DX2                !
 ! A61   A(43,30,44)           108.8341         estimate D2E/DX2                !
 ! A62   A(1,31,33)            121.4724         estimate D2E/DX2                !
 ! A63   A(1,31,34)            119.3262         estimate D2E/DX2                !
 ! A64   A(33,31,34)           119.1861         estimate D2E/DX2                !
 ! A65   A(35,32,36)           119.8635         estimate D2E/DX2                !
 ! A66   A(35,32,41)           120.104          estimate D2E/DX2                !
 ! A67   A(36,32,41)           120.0323         estimate D2E/DX2                !
 ! A68   A(31,33,36)           120.1576         estimate D2E/DX2                !
 ! A69   A(31,33,37)           120.2443         estimate D2E/DX2                !
 ! A70   A(36,33,37)           119.5896         estimate D2E/DX2                !
 ! A71   A(31,34,35)           120.4015         estimate D2E/DX2                !
 ! A72   A(31,34,38)           118.4256         estimate D2E/DX2                !
 ! A73   A(35,34,38)           121.1722         estimate D2E/DX2                !
 ! A74   A(32,35,34)           120.0884         estimate D2E/DX2                !
 ! A75   A(32,35,39)           119.9664         estimate D2E/DX2                !
 ! A76   A(34,35,39)           119.9452         estimate D2E/DX2                !
 ! A77   A(32,36,33)           120.2971         estimate D2E/DX2                !
 ! A78   A(32,36,40)           120.0061         estimate D2E/DX2                !
 ! A79   A(33,36,40)           119.6968         estimate D2E/DX2                !
 ! D1    D(18,1,2,3)          -145.9585         estimate D2E/DX2                !
 ! D2    D(18,1,2,4)            36.4866         estimate D2E/DX2                !
 ! D3    D(31,1,2,3)            33.3974         estimate D2E/DX2                !
 ! D4    D(31,1,2,4)          -144.1575         estimate D2E/DX2                !
 ! D5    D(2,1,18,10)            0.503          estimate D2E/DX2                !
 ! D6    D(31,1,18,10)        -178.8554         estimate D2E/DX2                !
 ! D7    D(2,1,31,33)           28.4946         estimate D2E/DX2                !
 ! D8    D(2,1,31,34)         -152.9429         estimate D2E/DX2                !
 ! D9    D(18,1,31,33)        -152.1025         estimate D2E/DX2                !
 ! D10   D(18,1,31,34)          26.46           estimate D2E/DX2                !
 ! D11   D(1,2,4,5)            178.2586         estimate D2E/DX2                !
 ! D12   D(1,2,4,6)             -1.9683         estimate D2E/DX2                !
 ! D13   D(3,2,4,5)              0.7532         estimate D2E/DX2                !
 ! D14   D(3,2,4,6)           -179.4737         estimate D2E/DX2                !
 ! D15   D(2,4,5,19)             6.1764         estimate D2E/DX2                !
 ! D16   D(2,4,5,20)           127.1275         estimate D2E/DX2                !
 ! D17   D(2,4,5,45)          -112.8718         estimate D2E/DX2                !
 ! D18   D(6,4,5,19)          -173.6067         estimate D2E/DX2                !
 ! D19   D(6,4,5,20)           -52.6555         estimate D2E/DX2                !
 ! D20   D(6,4,5,45)            67.3451         estimate D2E/DX2                !
 ! D21   D(2,4,6,7)            173.6341         estimate D2E/DX2                !
 ! D22   D(2,4,6,8)            -57.9792         estimate D2E/DX2                !
 ! D23   D(5,4,6,7)             -6.5774         estimate D2E/DX2                !
 ! D24   D(5,4,6,8)            121.8094         estimate D2E/DX2                !
 ! D25   D(4,5,20,22)          -65.0246         estimate D2E/DX2                !
 ! D26   D(4,5,20,23)          110.2608         estimate D2E/DX2                !
 ! D27   D(19,5,20,22)          55.0898         estimate D2E/DX2                !
 ! D28   D(19,5,20,23)        -129.6249         estimate D2E/DX2                !
 ! D29   D(45,5,20,22)         175.4335         estimate D2E/DX2                !
 ! D30   D(45,5,20,23)          -9.2812         estimate D2E/DX2                !
 ! D31   D(4,6,8,10)            57.5981         estimate D2E/DX2                !
 ! D32   D(4,6,8,11)          -123.4167         estimate D2E/DX2                !
 ! D33   D(7,6,8,10)          -173.6761         estimate D2E/DX2                !
 ! D34   D(7,6,8,11)             5.3092         estimate D2E/DX2                !
 ! D35   D(6,8,10,13)          179.1272         estimate D2E/DX2                !
 ! D36   D(6,8,10,18)            3.5546         estimate D2E/DX2                !
 ! D37   D(11,8,10,13)           0.1445         estimate D2E/DX2                !
 ! D38   D(11,8,10,18)        -175.4281         estimate D2E/DX2                !
 ! D39   D(6,8,11,12)         -179.0545         estimate D2E/DX2                !
 ! D40   D(6,8,11,14)            0.7773         estimate D2E/DX2                !
 ! D41   D(10,8,11,12)          -0.0619         estimate D2E/DX2                !
 ! D42   D(10,8,11,14)         179.7699         estimate D2E/DX2                !
 ! D43   D(13,9,12,11)           1.2338         estimate D2E/DX2                !
 ! D44   D(13,9,12,15)        -178.6622         estimate D2E/DX2                !
 ! D45   D(17,9,12,11)        -179.7167         estimate D2E/DX2                !
 ! D46   D(17,9,12,15)           0.3873         estimate D2E/DX2                !
 ! D47   D(12,9,13,10)          -1.1665         estimate D2E/DX2                !
 ! D48   D(12,9,13,16)         179.285          estimate D2E/DX2                !
 ! D49   D(17,9,13,10)         179.78           estimate D2E/DX2                !
 ! D50   D(17,9,13,16)           0.2314         estimate D2E/DX2                !
 ! D51   D(8,10,13,9)            0.4702         estimate D2E/DX2                !
 ! D52   D(8,10,13,16)        -179.9681         estimate D2E/DX2                !
 ! D53   D(18,10,13,9)         176.4452         estimate D2E/DX2                !
 ! D54   D(18,10,13,16)         -3.9931         estimate D2E/DX2                !
 ! D55   D(8,10,18,1)          -36.764          estimate D2E/DX2                !
 ! D56   D(13,10,18,1)         147.5738         estimate D2E/DX2                !
 ! D57   D(8,11,12,9)           -0.6306         estimate D2E/DX2                !
 ! D58   D(8,11,12,15)         179.2664         estimate D2E/DX2                !
 ! D59   D(14,11,12,9)         179.539          estimate D2E/DX2                !
 ! D60   D(14,11,12,15)         -0.5641         estimate D2E/DX2                !
 ! D61   D(5,20,22,25)         175.4483         estimate D2E/DX2                !
 ! D62   D(5,20,22,26)          -4.0536         estimate D2E/DX2                !
 ! D63   D(23,20,22,25)          0.0335         estimate D2E/DX2                !
 ! D64   D(23,20,22,26)       -179.4683         estimate D2E/DX2                !
 ! D65   D(5,20,23,24)        -175.6147         estimate D2E/DX2                !
 ! D66   D(5,20,23,27)           4.6126         estimate D2E/DX2                !
 ! D67   D(22,20,23,24)         -0.2845         estimate D2E/DX2                !
 ! D68   D(22,20,23,27)        179.9428         estimate D2E/DX2                !
 ! D69   D(25,21,24,23)         -0.6438         estimate D2E/DX2                !
 ! D70   D(25,21,24,28)        179.888          estimate D2E/DX2                !
 ! D71   D(30,21,24,23)        179.5713         estimate D2E/DX2                !
 ! D72   D(30,21,24,28)          0.1031         estimate D2E/DX2                !
 ! D73   D(24,21,25,22)          0.3921         estimate D2E/DX2                !
 ! D74   D(24,21,25,29)        179.946          estimate D2E/DX2                !
 ! D75   D(30,21,25,22)       -179.8205         estimate D2E/DX2                !
 ! D76   D(30,21,25,29)         -0.2666         estimate D2E/DX2                !
 ! D77   D(24,21,30,42)        113.1859         estimate D2E/DX2                !
 ! D78   D(24,21,30,43)         -7.0464         estimate D2E/DX2                !
 ! D79   D(24,21,30,44)       -127.9148         estimate D2E/DX2                !
 ! D80   D(25,21,30,42)        -66.5951         estimate D2E/DX2                !
 ! D81   D(25,21,30,43)        173.1726         estimate D2E/DX2                !
 ! D82   D(25,21,30,44)         52.3042         estimate D2E/DX2                !
 ! D83   D(20,22,25,21)         -0.0921         estimate D2E/DX2                !
 ! D84   D(20,22,25,29)       -179.6447         estimate D2E/DX2                !
 ! D85   D(26,22,25,21)        179.4068         estimate D2E/DX2                !
 ! D86   D(26,22,25,29)         -0.1458         estimate D2E/DX2                !
 ! D87   D(20,23,24,21)          0.6003         estimate D2E/DX2                !
 ! D88   D(20,23,24,28)       -179.9301         estimate D2E/DX2                !
 ! D89   D(27,23,24,21)       -179.6262         estimate D2E/DX2                !
 ! D90   D(27,23,24,28)         -0.1566         estimate D2E/DX2                !
 ! D91   D(1,31,33,36)         179.1601         estimate D2E/DX2                !
 ! D92   D(1,31,33,37)           0.2248         estimate D2E/DX2                !
 ! D93   D(34,31,33,36)          0.5956         estimate D2E/DX2                !
 ! D94   D(34,31,33,37)       -178.3397         estimate D2E/DX2                !
 ! D95   D(1,31,34,35)        -179.4011         estimate D2E/DX2                !
 ! D96   D(1,31,34,38)           0.9037         estimate D2E/DX2                !
 ! D97   D(33,31,34,35)         -0.8054         estimate D2E/DX2                !
 ! D98   D(33,31,34,38)        179.4995         estimate D2E/DX2                !
 ! D99   D(36,32,35,34)          0.3512         estimate D2E/DX2                !
 ! D100  D(36,32,35,39)       -179.7422         estimate D2E/DX2                !
 ! D101  D(41,32,35,34)       -179.8165         estimate D2E/DX2                !
 ! D102  D(41,32,35,39)          0.0901         estimate D2E/DX2                !
 ! D103  D(35,32,36,33)         -0.5605         estimate D2E/DX2                !
 ! D104  D(35,32,36,40)        179.4029         estimate D2E/DX2                !
 ! D105  D(41,32,36,33)        179.6071         estimate D2E/DX2                !
 ! D106  D(41,32,36,40)         -0.4295         estimate D2E/DX2                !
 ! D107  D(31,33,36,32)          0.0828         estimate D2E/DX2                !
 ! D108  D(31,33,36,40)       -179.8807         estimate D2E/DX2                !
 ! D109  D(37,33,36,32)        179.0251         estimate D2E/DX2                !
 ! D110  D(37,33,36,40)         -0.9384         estimate D2E/DX2                !
 ! D111  D(31,34,35,32)          0.3351         estimate D2E/DX2                !
 ! D112  D(31,34,35,39)       -179.5715         estimate D2E/DX2                !
 ! D113  D(38,34,35,32)       -179.9782         estimate D2E/DX2                !
 ! D114  D(38,34,35,39)          0.1152         estimate D2E/DX2                !
 --------------------------------------------------------------------------------
 Trust Radius=3.00D-01 FncErr=1.00D-07 GrdErr=1.00D-06 EigMax=2.50D+02 EigMin=1.00D-04
 Number of steps in this run=    251 maximum allowed number of steps=    270.
 GradGradGradGradGradGradGradGradGradGradGradGradGradGradGradGradGradGrad

 Leave Link  103 at Wed May  7 14:33:35 2025, MaxMem= 16106127360 cpu:               0.4 elap:               0.0
 (Enter /cm/shared/apps/Gaussian/g16-C01/g16/l202.exe)
                          Input orientation:                          
 ---------------------------------------------------------------------
 Center     Atomic      Atomic             Coordinates (Angstroms)
 Number     Number       Type             X           Y           Z
 ---------------------------------------------------------------------
      1          6           0        1.540103   -1.724794   -0.555464
      2          6           0        1.692706   -0.379518    0.011909
      3          9           0        2.808367    0.309981   -0.374817
      4          6           0        0.865903    0.197628    0.898097
      5          6           0        1.101336    1.572099    1.471573
      6          7           0       -0.284577   -0.462952    1.339386
      7          1           0       -0.746965    0.054465    2.079876
      8          6           0       -1.216032   -0.853042    0.344890
      9          6           0       -3.086061   -1.614022   -1.569385
     10          6           0       -0.824289   -1.693736   -0.710052
     11          6           0       -2.527598   -0.417242    0.427968
     12          6           0       -3.464960   -0.798536   -0.519347
     13          6           0       -1.781681   -2.064520   -1.653781
     14          1           0       -2.818563    0.226997    1.247120
     15          1           0       -4.485059   -0.457093   -0.429340
     16          1           0       -1.470742   -2.710828   -2.459699
     17          1           0       -3.807466   -1.912795   -2.314756
     18          7           0        0.422804   -2.264280   -0.853068
     19          1           0        1.956119    2.034439    0.976530
     20          6           0       -0.150477    2.383187    1.256235
     21          6           0       -2.568967    3.721979    0.800820
     22          6           0       -0.557247    2.691516   -0.037444
     23          6           0       -0.965346    2.751648    2.316383
     24          6           0       -2.157700    3.418834    2.090221
     25          6           0       -1.748246    3.351777   -0.260073
     26          1           0        0.064663    2.402128   -0.872491
     27          1           0       -0.667718    2.520355    3.330719
     28          1           0       -2.777953    3.698222    2.930266
     29          1           0       -2.053449    3.579239   -1.271180
     30          6           0       -3.860810    4.434722    0.542224
     31          6           0        2.758665   -2.504006   -0.813210
     32          6           0        5.028969   -4.028313   -1.319973
     33          6           0        3.914673   -2.317390   -0.058273
     34          6           0        2.750404   -3.472997   -1.816017
     35          6           0        3.879084   -4.226416   -2.068694
     36          6           0        5.040859   -3.077886   -0.312928
     37          1           0        3.931461   -1.590536    0.740083
     38          1           0        1.846300   -3.612786   -2.387529
     39          1           0        3.866664   -4.970295   -2.851921
     40          1           0        5.932513   -2.928341    0.278248
     41          1           0        5.913304   -4.615715   -1.519461
     42          1           0       -3.667904    5.426380    0.133451
     43          1           0       -4.436616    4.545746    1.457637
     44          1           0       -4.458440    3.886858   -0.184731
     45          1           0        1.319966    1.489838    2.539996
 ---------------------------------------------------------------------
                    Distance matrix (angstroms):
                    1          2          3          4          5
     1  C    0.000000
     2  C    1.467980   0.000000
     3  F    2.404461   1.367357   0.000000
     4  C    2.502617   1.342397   2.325102   0.000000
     5  C    3.894983   2.507817   2.813548   1.507804   0.000000
     6  N    2.917560   2.383024   3.619699   1.398108   2.465697
     7  H    3.916817   3.227510   4.327954   2.004605   2.467684
     8  C    3.027684   2.965781   4.250458   2.396748   3.538492
     9  C    4.737267   5.182770   6.314512   4.998856   6.077260
    10  C    2.369643   2.929788   4.162145   3.003356   4.374151
    11  C    4.384407   4.240931   5.444799   3.480652   4.267992
    12  C    5.090178   5.201858   6.372152   4.664533   5.516768
    13  C    3.515105   4.205368   5.323771   4.317302   5.595053
    14  H    5.104582   4.716477   5.856612   3.701077   4.150336
    15  H    6.158372   6.193989   7.333856   5.551896   6.240105
    16  H    3.696426   4.642333   5.637623   5.019345   6.357197
    17  H    5.632668   6.165728   7.243848   6.051173   7.111759
    18  N    1.275919   2.431700   3.542097   3.053507   4.536757
    19  H    4.080674   2.612865   2.350791   2.137427   1.090632
    20  C    4.797480   3.546577   3.963997   2.436793   1.507073
    21  C    6.956385   5.967119   6.476077   4.922280   4.306160
    22  C    4.916402   3.807357   4.136772   3.019945   2.506217
    23  C    5.879056   4.709569   5.238817   3.447901   2.525117
    24  C    6.865151   5.794176   6.356351   4.575970   3.796639
    25  C    6.055746   5.082980   5.479819   4.257204   3.779678
    26  H    4.394190   3.342191   3.486068   2.938841   2.694118
    27  H    6.164266   4.999536   5.540751   3.696580   2.735903
    28  H    7.759189   6.718003   7.321935   5.446242   4.658012
    29  H    6.446597   5.599263   5.926952   4.966253   4.637237
    30  C    8.265253   7.368831   7.895085   6.357785   5.803550
    31  C    1.469183   2.516057   2.848364   3.716174   4.957984
    32  C    4.250043   5.120378   4.964392   6.333209   7.388074
    33  C    2.497389   2.949137   2.868308   4.066320   5.038196
    34  C    2.471849   3.745617   4.048621   4.938749   6.243449
    35  C    3.744171   4.889559   4.959289   6.119908   7.339765
    36  C    3.760981   4.312405   4.057770   5.442962   6.350327
    37  H    2.723061   2.647419   2.473117   3.552484   4.306617
    38  H    2.648535   4.029258   4.512724   5.125990   6.506203
    39  H    4.606505   5.831197   5.927677   7.055114   8.315201
    40  H    4.629997   4.954130   4.546813   5.985518   6.709564
    41  H    5.330253   6.172836   5.934081   7.381674   8.389896
    42  H    8.873400   7.903124   8.269097   6.962753   6.276281
    43  H    8.893447   7.994807   8.590073   6.880110   6.285832
    44  H    8.222566   7.488473   8.101646   6.567463   6.246004
    45  H    4.468130   3.166172   3.479013   2.138179   1.093661
                    6          7          8          9         10
     6  N    0.000000
     7  H    1.014814   0.000000
     8  C    1.417322   2.013398   0.000000
     9  C    4.199313   4.644602   2.782184   0.000000
    10  C    2.450778   3.293309   1.404682   2.420831   0.000000
    11  C    2.421553   2.474260   1.384568   2.394490   2.413667
    12  C    3.698965   3.856303   2.409886   1.382448   2.794798
    13  C    3.710174   4.415986   2.404646   1.382562   1.394527
    14  H    2.627856   2.239368   2.132746   3.375442   3.390702
    15  H    4.557683   4.531138   3.382712   2.143685   3.874187
    16  H    4.570884   5.364554   3.373717   2.145902   2.124534
    17  H    5.278783   5.705223   3.861647   1.079476   3.394467
    18  N    2.924384   3.917537   2.472343   3.639791   1.378845
    19  H    3.374810   3.527652   4.335788   6.724323   4.947172
    20  C    2.850510   2.541089   3.526917   5.707843   4.576200
    21  C    4.798139   4.290261   4.792611   5.861584   5.886986
    22  C    3.452633   3.387193   3.625475   5.222969   4.444563
    23  C    3.428064   2.716325   4.116238   6.217371   5.379650
    24  C    4.374997   3.648186   4.709760   6.291598   5.979789
    25  C    4.387796   4.165356   4.281324   5.306902   5.149114
    26  H    3.636351   3.858333   3.703826   5.151910   4.194367
    27  H    3.607260   2.766135   4.538242   6.852188   5.840454
    28  H    5.105212   4.257352   5.462396   6.968625   6.792785
    29  H    5.126721   5.035922   4.791457   5.303317   5.443340
    30  C    6.116545   5.589907   5.915593   6.453405   6.953175
    31  C    4.249811   5.215857   4.457028   5.960260   3.674880
    32  C    6.929485   7.847895   7.200983   8.470225   6.331104
    33  C    4.798551   5.650508   5.350794   7.196420   4.824056
    34  C    5.313007   6.312888   5.221714   6.130329   4.143350
    35  C    6.566182   7.545655   6.570027   7.455680   5.511996
    36  C    6.158595   7.002573   6.673181   8.352749   6.039332
    37  H    4.405177   5.136997   5.215052   7.387815   4.972997
    38  H    5.324658   6.334940   4.945723   5.384478   3.691711
    39  H    7.424015   8.417625   7.280465   7.826228   6.109704
    40  H    6.771733   7.533818   7.443991   9.299240   6.939406
    41  H    7.989504   8.895222   8.274113   9.486897   7.388386
    42  H    6.898218   6.417003   6.744444   7.266736   7.713215
    43  H    6.506955   5.845709   6.384142   6.994970   7.528539
    44  H    6.218112   5.795751   5.767180   5.836127   6.680273
    45  H    2.798108   2.558165   4.091315   6.777465   5.029490
                   11         12         13         14         15
    11  C    0.000000
    12  C    1.386159   0.000000
    13  C    2.757462   2.392297   0.000000
    14  H    1.081995   2.142417   3.839453   0.000000
    15  H    2.137339   1.079485   3.375105   2.460834   0.000000
    16  H    3.836158   3.376201   1.078842   4.918124   4.276422
    17  H    3.375985   2.140649   2.136285   4.271253   2.476489
    18  N    3.709107   4.168271   2.353890   4.596053   5.247151
    19  H    5.139589   6.296943   6.139311   5.112500   7.047906
    20  C    3.765519   4.925632   5.559777   3.430441   5.449492
    21  C    4.156185   4.793819   6.334702   3.532193   4.759133
    22  C    3.709888   4.568095   5.170267   3.582947   5.049261
    23  C    4.006071   5.185869   6.294765   3.309320   5.497580
    24  C    4.197068   5.128838   6.650271   3.366806   5.175674
    25  C    3.909768   4.498825   5.592835   3.630628   4.693217
    26  H    4.044732   4.777782   4.895951   4.187713   5.391799
    27  H    4.529304   5.801949   6.863471   3.771871   6.129872
    28  H    4.822988   5.708996   7.430696   3.857983   5.609617
    29  H    4.368498   4.660743   5.663236   4.262014   4.786794
    30  C    5.033096   5.354495   7.168358   4.391823   5.026279
    31  C    5.817190   6.459760   4.638368   6.542844   7.537158
    32  C    8.555516   9.122461   7.095975   9.288777  10.201155
    33  C    6.734230   7.548410   5.920983   7.315355   8.611266
    34  C    6.498493   6.889473   4.748675   7.354328   7.960557
    35  C    7.860580   8.251413   6.073731   8.699769   9.319559
    36  C    8.056643   8.808348   7.026510   8.667555   9.880548
    37  H    6.572175   7.544566   6.212507   7.008804   8.572634
    38  H    6.104876   6.294409   4.012201   7.050925   7.340232
    39  H    8.507324   8.751982   6.463967   9.407776   9.797407
    40  H    8.826184   9.668750   7.999232   9.352871  10.730031
    41  H    9.626447  10.174621   8.107985  10.361048  11.252042
    42  H    5.961120   6.262341   7.928784   5.384722   5.966551
    43  H    5.416254   5.780478   7.773365   4.616709   5.347095
    44  H    4.756976   4.801238   6.688950   4.258401   4.350914
    45  H    4.785537   6.123050   6.312007   4.515940   6.804837
                   16         17         18         19         20
    16  H    0.000000
    17  H    2.473488   0.000000
    18  N    2.523130   4.489461   0.000000
    19  H    6.787386   7.722184   4.917058   0.000000
    20  C    6.442070   6.676901   5.135831   2.153510   0.000000
    21  C    7.295073   6.556781   6.893572   4.832708   2.801582
    22  C    5.990586   6.078631   5.117192   2.788709   1.390731
    23  C    7.273584   7.161153   6.093595   3.293107   1.386971
    24  C    7.664623   7.109980   6.900705   4.481112   2.407705
    25  C    6.455273   6.014800   6.050222   4.121515   2.406288
    26  H    5.569472   5.974284   4.680171   2.670520   2.139654
    27  H    7.844684   7.834681   6.448724   3.558489   2.142391
    28  H    8.475639   7.749430   7.753057   5.384859   3.381617
    29  H    6.427835   5.859015   6.360295   4.849251   3.382257
    30  C    8.110663   6.961045   8.072968   6.307665   4.299439
    31  C    4.543302   6.761527   2.348469   4.944161   6.052303
    32  C    6.729115   9.140437   4.954450   7.174489   8.635441
    33  C    5.909682   8.055237   3.581574   4.883151   6.352070
    34  C    4.337430   6.759336   2.793920   6.225837   7.221407
    35  C    5.574095   8.030968   4.156152   7.222845   8.424926
    36  C    6.866171   9.146453   4.720184   6.108534   7.696464
    37  H    6.377889   8.326277   3.911871   4.135012   5.720062
    38  H    3.438242   5.904264   2.489856   6.574199   7.294918
    39  H    5.809211   8.278232   4.814365   8.208137   9.332099
    40  H    7.896319  10.130261   5.663722   6.397537   8.134590
    41  H    7.683539  10.120851   6.009901   8.131040   9.667396
    42  H    8.818509   7.738002   8.766605   6.621607   4.784763
    43  H    8.763549   7.505966   8.679272   6.885142   4.805019
    44  H    7.591527   6.212628   7.880972   6.776913   4.784972
    45  H    7.101450   7.838181   5.139180   1.773614   2.146699
                   21         22         23         24         25
    21  C    0.000000
    22  C    2.410717   0.000000
    23  C    2.410409   2.389699   0.000000
    24  C    1.386937   2.759964   1.384916   0.000000
    25  C    1.391447   1.379851   2.758842   2.386636   0.000000
    26  H    3.387917   1.080658   3.369273   3.840606   2.136242
    27  H    3.385120   3.374318   1.082107   2.136854   3.840910
    28  H    2.139809   3.840872   2.135041   1.080948   3.370250
    29  H    2.139934   2.132786   3.839203   3.366841   1.080382
    30  C    1.497910   3.779988   3.789998   2.515732   2.505868
    31  C    8.351745   6.212128   7.161320   8.226821   7.410021
    32  C   11.058635   8.832145   9.753090  10.896680  10.075701
    33  C    8.902225   6.714733   7.426218   8.625196   8.015537
    34  C    9.322618   7.218385   8.344442   9.319093   8.320838
    35  C   10.629603   8.465506   9.559852  10.591939   9.610773
    36  C   10.265868   8.043673   8.773326   9.990082   9.350685
    37  H    8.395360   6.252121   6.731865   7.999659   7.595120
    38  H    9.135586   7.144519   8.398700   9.248023   8.121082
    39  H   11.415581   9.284159  10.473208  11.449682  10.368306
    40  H   10.806248   8.590659   9.164973  10.441332   9.935982
    41  H   12.118158   9.872184  10.784598  11.946751  11.125031
    42  H    2.134954   4.145465   4.384427   3.184322   2.853756
    43  H    2.144321   4.552245   4.000743   2.619838   3.406379
    44  H    2.137429   4.082872   4.443644   3.269229   2.763537
    45  H    4.809468   3.407514   2.620080   4.002184   4.552046
                   26         27         28         29         30
    26  H    0.000000
    27  H    4.268177   0.000000
    28  H    4.921513   2.449658   0.000000
    29  H    2.455797   4.921276   4.265116   0.000000
    30  C    4.641357   4.651488   2.723556   2.699415   0.000000
    31  C    5.597438   7.359107   9.117861   7.769945   9.685071
    32  C    8.136039   9.847144  11.777602  10.394126  12.414464
    33  C    6.144866   7.475784   9.482099   8.477019  10.315510
    34  C    6.528440   8.607712  10.223322   8.550314  10.573621
    35  C    7.740691   9.764527  11.493722   9.836626  11.905384
    36  C    7.423354   8.786599  10.842867   9.775723  11.679481
    37  H    5.787390   6.690536   8.819530   8.160324   9.852024
    38  H    6.453584   8.754089  10.154482   8.257087  10.291596
    39  H    8.527952  10.718932  12.358310  10.518603  12.636788
    40  H    8.010603   9.086744  11.261295  10.417528  12.255348
    41  H    9.158344  10.851617  12.824179  11.431887  13.479401
    42  H    4.908165   5.260097   3.405983   2.826904   1.089813
    43  H    5.503281   4.670678   2.374467   3.749675   1.087133
    44  H    4.809979   5.347456   3.544408   2.656875   1.088935
    45  H    3.748750   2.374468   4.671425   5.501871   6.285211
                   31         32         33         34         35
    31  C    0.000000
    32  C    2.781115   0.000000
    33  C    1.393237   2.400167   0.000000
    34  C    1.394501   2.397143   2.404291   0.000000
    35  C    2.407961   1.386385   2.772624   1.380365   0.000000
    36  C    2.405832   1.384772   1.382570   2.767955   2.398240
    37  H    2.150022   3.375072   1.079801   3.387064   3.852251
    38  H    2.130794   3.382561   3.373671   1.078689   2.147186
    39  H    3.386235   2.141296   3.852880   2.135659   1.080257
    40  H    3.382994   2.140243   2.134991   3.848171   3.377826
    41  H    3.861327   1.080224   3.378149   3.376046   2.142722
    42  H   10.251243  12.928235  10.839659  11.144236  12.449215
    43  H   10.326074  13.070076  10.915339  11.254789  12.591136
    44  H    9.660473  12.407645  10.421982  10.430531  11.785111
    45  H    5.409679   7.688046   5.289469   6.756532   7.775903
                   36         37         38         39         40
    36  C    0.000000
    37  H    2.133496   0.000000
    38  H    3.846465   4.268413   0.000000
    39  H    3.377341   4.932491   2.477976   0.000000
    40  H    1.080232   2.450964   4.926659   4.270277   0.000000
    41  H    2.140514   4.264381   4.277841   2.467774   2.465636
    42  H   12.180491  10.361248  10.884315  13.182299  12.727542
    43  H   12.291346  10.401613  10.991905  13.344354  12.836345
    44  H   11.779677  10.062185  10.042247  12.444695  12.435160
    45  H    6.545863   4.421345   7.112967   8.791573   6.775795
                   41         42         43         44         45
    41  H    0.000000
    42  H   13.977672   0.000000
    43  H   14.139176   1.766324   0.000000
    44  H   13.477697   1.759634   1.769740   0.000000
    45  H    8.651920   6.794606   6.606686   6.823475   0.000000
 Stoichiometry    C23H19FN2
 Framework group  C1[X(C23H19FN2)]
 Deg. of freedom   129
 Full point group                 C1      NOp   1
 Largest Abelian subgroup         C1      NOp   1
 Largest concise Abelian subgroup C1      NOp   1
                         Standard orientation:                         
 ---------------------------------------------------------------------
 Center     Atomic      Atomic             Coordinates (Angstroms)
 Number     Number       Type             X           Y           Z
 ---------------------------------------------------------------------
      1          6           0        2.061423    0.177318   -0.010179
      2          6           0        1.123485   -0.946001    0.105554
      3          9           0        1.511883   -1.967619    0.927204
      4          6           0       -0.039457   -1.069346   -0.553521
      5          6           0       -0.941067   -2.270181   -0.417245
      6          7           0       -0.483735   -0.062752   -1.416129
      7          1           0       -1.320552   -0.346313   -1.915306
      8          6           0       -0.648825    1.228790   -0.856248
      9          6           0       -1.013334    3.774725    0.204833
     10          6           0        0.428438    1.879958   -0.232858
     11          6           0       -1.877867    1.860221   -0.944445
     12          6           0       -2.063339    3.131227   -0.423310
     13          6           0        0.221055    3.157408    0.286583
     14          1           0       -2.699298    1.350298   -1.430186
     15          1           0       -3.026474    3.610361   -0.513246
     16          1           0        1.054926    3.649051    0.762867
     17          1           0       -1.148888    4.762760    0.617967
     18          7           0        1.717871    1.396791   -0.161264
     19          1           0       -0.555179   -2.932204    0.358831
     20          6           0       -2.320588   -1.774754   -0.066896
     21          6           0       -4.821030   -0.668749    0.544171
     22          6           0       -2.533647   -1.132261    1.147987
     23          6           0       -3.370171   -1.857438   -0.969797
     24          6           0       -4.607461   -1.315628   -0.663939
     25          6           0       -3.766022   -0.588844    1.447884
     26          1           0       -1.721369   -1.053649    1.856398
     27          1           0       -3.225105   -2.352342   -1.921103
     28          1           0       -5.412826   -1.391667   -1.380913
     29          1           0       -3.914438   -0.087749    2.393454
     30          6           0       -6.151690   -0.070235    0.883077
     31          6           0        3.498766   -0.117121    0.066311
     32          6           0        6.232115   -0.612549    0.200302
     33          6           0        4.011442   -1.348499   -0.336160
     34          6           0        4.374172    0.867174    0.523979
     35          6           0        5.730212    0.618630    0.593182
     36          6           0        5.371020   -1.590364   -0.268723
     37          1           0        3.352134   -2.113386   -0.718560
     38          1           0        3.964885    1.818800    0.824748
     39          1           0        6.400927    1.384068    0.955398
     40          1           0        5.760693   -2.547088   -0.584530
     41          1           0        7.292924   -0.808348    0.257142
     42          1           0       -6.607453   -0.611641    1.711843
     43          1           0       -6.827251   -0.110915    0.032300
     44          1           0       -6.034607    0.968070    1.189661
     45          1           0       -0.964739   -2.818697   -1.363111
 ---------------------------------------------------------------------
 Rotational constants (GHZ):           0.4303423           0.1251348           0.1043813
 Leave Link  202 at Wed May  7 14:33:35 2025, MaxMem= 16106127360 cpu:               0.5 elap:               0.0
 (Enter /cm/shared/apps/Gaussian/g16-C01/g16/l301.exe)
 General basis read from cards:  (5D, 7F)
 Centers:       7     14     15     16     17     19     26     27     28     29
 Centers:      37     38     39     40     41     42     43     44     45
 S 3 1.00
     Exponent=  1.2251800000D+01 Coefficients=  2.3337100000D-02
     Exponent=  1.8687100000D+00 Coefficients=  1.5915000000D-01
     Exponent=  4.1820800000D-01 Coefficients=  5.0000000000D-01
 S 1 1.00
     Exponent=  1.0610000000D-01 Coefficients=  1.0000000000D+00
 S 1 1.00
     Exponent=  2.6525000000D-02 Coefficients=  1.0000000000D+00
 P 1 1.00
     Exponent=  1.0000000000D+00 Coefficients=  1.0000000000D+00
 P 1 1.00
     Exponent=  7.9575000000D-02 Coefficients=  1.0000000000D+00
 ****
 Centers:       1      2      4      5      8      9     10     11     12     13
 Centers:      20     21     22     23     24     25     30     31     32     33
 Centers:      34     35     36
 S 5 1.00
     Exponent=  1.2432000000D+03 Coefficients=  6.0336600000D-03
     Exponent=  1.8714500000D+02 Coefficients=  4.4957600000D-02
     Exponent=  4.2512600000D+01 Coefficients=  1.9790100000D-01
     Exponent=  1.1739300000D+01 Coefficients=  5.0000000000D-01
     Exponent=  3.5054800000D+00 Coefficients=  4.8036400000D-01
 S 2 1.00
     Exponent=  5.3908900000D+00 Coefficients= -7.0398000000D-02
     Exponent=  4.9334100000D-01 Coefficients=  5.0000000000D-01
 S 1 1.00
     Exponent=  1.4974100000D-01 Coefficients=  1.0000000000D+00
 S 1 1.00
     Exponent=  4.2849000000D-02 Coefficients=  1.0000000000D+00
 P 3 1.00
     Exponent=  9.1805600000D+00 Coefficients=  4.3170100000D-02
     Exponent=  1.9365800000D+00 Coefficients=  2.2499900000D-01
     Exponent=  5.2629600000D-01 Coefficients=  5.0000000000D-01
 P 1 1.00
     Exponent=  1.3631900000D-01 Coefficients=  1.0000000000D+00
 P 1 1.00
     Exponent=  3.4080000000D-02 Coefficients=  1.0000000000D+00
 D 1 1.00
     Exponent=  8.0000000000D-01 Coefficients=  1.0000000000D+00
 D 1 1.00
     Exponent=  1.0224000000D-01 Coefficients=  1.0000000000D+00
 ****
 Centers:       6     18
 S 5 1.00
     Exponent=  1.7263200000D+03 Coefficients=  5.9307700000D-03
     Exponent=  2.5982700000D+02 Coefficients=  4.4253900000D-02
     Exponent=  5.9033500000D+01 Coefficients=  1.9609600000D-01
     Exponent=  1.6350900000D+01 Coefficients=  5.0000000000D-01
     Exponent=  4.9108400000D+00 Coefficients=  4.8298700000D-01
 S 2 1.00
     Exponent=  7.7589400000D+00 Coefficients= -7.0335600000D-02
     Exponent=  7.0557300000D-01 Coefficients=  5.0000000000D-01
 S 1 1.00
     Exponent=  2.0928600000D-01 Coefficients=  1.0000000000D+00
 S 1 1.00
     Exponent=  5.8602000000D-02 Coefficients=  1.0000000000D+00
 P 3 1.00
     Exponent=  1.3184400000D+01 Coefficients=  4.4074700000D-02
     Exponent=  2.8186000000D+00 Coefficients=  2.3047800000D-01
     Exponent=  7.6557100000D-01 Coefficients=  5.0000000000D-01
 P 1 1.00
     Exponent=  1.9594900000D-01 Coefficients=  1.0000000000D+00
 P 1 1.00
     Exponent=  4.8987000000D-02 Coefficients=  1.0000000000D+00
 D 1 1.00
     Exponent=  9.0000000000D-01 Coefficients=  1.0000000000D+00
 D 1 1.00
     Exponent=  1.4696000000D-01 Coefficients=  1.0000000000D+00
 ****
 Centers:       3
 S 5 1.00
     Exponent=  2.9315500000D+03 Coefficients=  5.7950400000D-03
     Exponent=  4.4112500000D+02 Coefficients=  4.3323800000D-02
     Exponent=  1.0023200000D+02 Coefficients=  1.9373900000D-01
     Exponent=  2.7865500000D+01 Coefficients=  5.0000000000D-01
     Exponent=  8.4447000000D+00 Coefficients=  4.8642000000D-01
 S 2 1.00
     Exponent=  1.3612300000D+01 Coefficients= -7.1978500000D-02
     Exponent=  1.2612200000D+00 Coefficients=  5.0000000000D-01
 S 1 1.00
     Exponent=  3.7080000000D-01 Coefficients=  1.0000000000D+00
 S 1 1.00
     Exponent=  1.0296000000D-01 Coefficients=  1.0000000000D+00
 P 3 1.00
     Exponent=  2.1930500000D+01 Coefficients=  4.8877100000D-02
     Exponent=  4.7855200000D+00 Coefficients=  2.4783000000D-01
     Exponent=  1.2837800000D+00 Coefficients=  5.0000000000D-01
 P 1 1.00
     Exponent=  3.1155800000D-01 Coefficients=  1.0000000000D+00
 P 1 1.00
     Exponent=  7.7889000000D-02 Coefficients=  1.0000000000D+00
 D 1 1.00
     Exponent=  1.1000000000D+00 Coefficients=  1.0000000000D+00
 D 1 1.00
     Exponent=  2.3367000000D-01 Coefficients=  1.0000000000D+00
 ****
 Ernie: Thresh=  0.10000D-02 Tol=  0.10000D-05 Strict=F.
 There are   821 symmetry adapted cartesian basis functions of A   symmetry.
 There are   769 symmetry adapted basis functions of A   symmetry.
   769 basis functions,  1145 primitive gaussians,   821 cartesian basis functions
    90 alpha electrons       90 beta electrons
       nuclear repulsion energy      2189.3681048880 Hartrees.
 IExCor= 4639 DFT=T Ex+Corr=wB97XD ExCW=0 ScaHFX=  1.000000
 ScaDFX=  1.000000  1.000000  1.000000  1.000000 ScalE2=  1.000000  1.000000
 IRadAn=      5 IRanWt=     -1 IRanGd=            0 ICorTp=0 IEmpDi=121
 HFx  wShort=  0.000000 wLong=  0.200000 cFull=  0.222036 cShort=  0.000000 cLong=  0.777964
 DFx  wShort=  0.000000 wLong=  0.200000 cFull=  0.000000 cShort=  0.000000 cLong=  1.000000
 NAtoms=   45 NActive=   45 NUniq=   45 SFac= 1.00D+00 NAtFMM=   60 NAOKFM=F Big=F
 Integral buffers will be    131072 words long.
 Raffenetti 2 integral format.
 Two-electron integral symmetry is turned on.
 R6Disp:  Grimme-D2 Dispersion energy=       -0.0361965493 Hartrees.
 Nuclear repulsion after empirical dispersion term =     2189.3319083387 Hartrees.
 ------------------------------------------------------------------------------
 Polarizable Continuum Model (PCM)
 =================================
 Model                : PCM.
 Atomic radii         : SMD-Coulomb.
 Polarization charges : Total charges.
 Charge compensation  : None.
 Solution method      : On-the-fly selection.
 Cavity type          : VdW (van der Waals Surface) (Alpha=1.000).
 Cavity algorithm     : GePol (No added spheres)
                        Default sphere list used, NSphG=   45.
                        Lebedev-Laikov grids with approx.  5.0 points / Ang**2.
                        Smoothing algorithm: York/Karplus (Gamma=1.0000).
                        Polarization charges: spherical gaussians, with
                                              point-specific exponents (IZeta= 3).
                        Self-potential: point-specific (ISelfS= 7).
                        Self-field    : sphere-specific E.n sum rule (ISelfD= 2).
 1st derivatives      : Analytical E(r).r(x)/FMM algorithm (CHGder, D1EAlg=3).
                        Cavity 1st derivative terms included.
 Solvent              : Ethanol, Eps=  24.852000 Eps(inf)=   1.852593
 ------------------------------------------------------------------------------
 GePol: Number of generator spheres                  =      45
 GePol: Total number of spheres                      =      45
 GePol: Number of exposed spheres                    =      45 (100.00%)
 GePol: Number of points                             =    3355
 GePol: Average weight of points                     =       0.11
 GePol: Minimum weight of points                     =   0.20D-10
 GePol: Maximum weight of points                     =    0.21501
 GePol: Number of points with low weight             =     185
 GePol: Fraction of low-weight points (<1% of avg)   =       5.51%
 GePol: Cavity surface area                          =    368.763 Ang**2
 GePol: Cavity volume                                =    353.963 Ang**3
 ------------------------------------------------------------------------------
 Atomic radii for non-electrostatic terms: SMD-CDS.
 ------------------------------------------------------------------------------
 PCM non-electrostatic energy =        -0.0048397074 Hartrees.
 Nuclear repulsion after PCM non-electrostatic terms =     2189.3270686313 Hartrees.
 Leave Link  301 at Wed May  7 14:33:35 2025, MaxMem= 16106127360 cpu:               0.5 elap:               0.2
 (Enter /cm/shared/apps/Gaussian/g16-C01/g16/l302.exe)
 NPDir=0 NMtPBC=     1 NCelOv=     1 NCel=       1 NClECP=     1 NCelD=      1
         NCelK=      1 NCelE2=     1 NClLst=     1 CellRange=     0.0.
 One-electron integrals computed using PRISM.
 One-electron integral symmetry used in STVInt
 NBasis=   769 RedAO= T EigKep=  1.06D-06  NBF=   769
 NBsUse=   764 1.00D-06 EigRej=  7.97D-07 NBFU=   764
 Precomputing XC quadrature grid using
 IXCGrd= 4 IRadAn=           5 IRanWt=          -1 IRanGd=           0 AccXCQ= 0.00D+00.
 Generated NRdTot=       0 NPtTot=           0 NUsed=           0 NTot=          32
 NSgBfM=   813   813   813   813   813 MxSgAt=    45 MxSgA2=    45.
 Leave Link  302 at Wed May  7 14:33:37 2025, MaxMem= 16106127360 cpu:              25.1 elap:               2.2
 (Enter /cm/shared/apps/Gaussian/g16-C01/g16/l303.exe)
 DipDrv:  MaxL=1.
 Leave Link  303 at Wed May  7 14:33:38 2025, MaxMem= 16106127360 cpu:               1.0 elap:               0.2
 (Enter /cm/shared/apps/Gaussian/g16-C01/g16/l401.exe)
 ExpMin= 2.65D-02 ExpMax= 2.93D+03 ExpMxC= 4.41D+02 IAcc=3 IRadAn=         5 AccDes= 0.00D+00
 Harris functional with IExCor= 4639 and IRadAn=       5 diagonalized for initial guess.
 HarFok:  IExCor= 4639 AccDes= 0.00D+00 IRadAn=         5 IDoV= 1 UseB2=F ITyADJ=14
 ICtDFT=  3500011 ScaDFX=  1.000000  1.000000  1.000000  1.000000
 FoFCou: FMM=F IPFlag=           0 FMFlag=      100000 FMFlg1=           0
         NFxFlg=           0 DoJE=T BraDBF=F KetDBF=T FulRan=T
         wScrn=  0.000000 ICntrl=       500 IOpCl=  0 I1Cent=   200000004 NGrid=           0
         NMat0=    1 NMatS0=      1 NMatT0=    0 NMatD0=    1 NMtDS0=    0 NMtDT0=    0
 Petite list used in FoFCou.
 Harris En= -1048.68828276319    
 JPrj=0 DoOrth=F DoCkMO=F.
 Leave Link  401 at Wed May  7 14:33:45 2025, MaxMem= 16106127360 cpu:             245.8 elap:               7.4
 (Enter /cm/shared/apps/Gaussian/g16-C01/g16/l502.exe)
 Integral symmetry usage will be decided dynamically.
 Closed shell SCF:
 Using DIIS extrapolation, IDIIS=  1040.
 NGot= 16106127360 LenX= 16104737818 LenY= 16104062956
 Requested convergence on RMS density matrix=1.00D-08 within 128 cycles.
 Requested convergence on MAX density matrix=1.00D-06.
 Requested convergence on             energy=1.00D-06.
 No special actions if energy rises.
 Fock matrices will be formed incrementally for  20 cycles.

 Cycle   1  Pass 1  IDiag  1:
 FoFJK:  IHMeth= 1 ICntrl=       0 DoSepK=T KAlg= 0 I1Cent=           0 FoldK=F
 IRaf=         1 NMat=       1 IRICut=       1 DoRegI=T DoRafI=F ISym2E= 0 IDoP0=0 IntGTp=1.
 FoFCou: FMM=F IPFlag=           0 FMFlag=      100000 FMFlg1=           0
         NFxFlg=           0 DoJE=T BraDBF=F KetDBF=F FulRan=T
         wScrn=  0.000000 ICntrl=       500 IOpCl=  0 I1Cent=           0 NGrid=           0
         NMat0=    1 NMatS0=      1 NMatT0=    0 NMatD0=    1 NMtDS0=    0 NMtDT0=    0
 Symmetry not used in FoFCou.
 Inv3:  Mode=1 IEnd=    33768075.
 Iteration    1 A*A^-1 deviation from unit magnitude is 9.44D-15 for   3340.
 Iteration    1 A*A^-1 deviation from orthogonality  is 5.80D-15 for   3340    233.
 Iteration    1 A^-1*A deviation from unit magnitude is 9.44D-15 for   3340.
 Iteration    1 A^-1*A deviation from orthogonality  is 7.70D-13 for   2077   2052.
 E= -1096.44481860223    
 DIIS: error= 1.47D-02 at cycle   1 NSaved=   1.
 NSaved= 1 IEnMin= 1 EnMin= -1096.44481860223     IErMin= 1 ErrMin= 1.47D-02
 ErrMax= 1.47D-02  0.00D+00 EMaxC= 1.00D-01 BMatC= 5.33D-01 BMatP= 5.33D-01
 IDIUse=3 WtCom= 8.53D-01 WtEn= 1.47D-01
 Coeff-Com:  0.100D+01
 Coeff-En:   0.100D+01
 Coeff:      0.100D+01
 Gap=     0.330 Goal=   None    Shift=    0.000
 GapD=    0.330 DampG=1.000 DampE=0.500 DampFc=0.5000 IDamp=-1.
 Damping current iteration by 5.00D-01
 RMSDP=4.20D-02 MaxDP=6.34D+00              OVMax= 1.60D-01

 Cycle   2  Pass 1  IDiag  1:
 RMSU=  9.26D-03    CP:  8.51D-01
 E= -1096.57460288923     Delta-E=       -0.129784286995 Rises=F Damp=T
 DIIS: error= 8.37D-03 at cycle   2 NSaved=   2.
 NSaved= 2 IEnMin= 2 EnMin= -1096.57460288923     IErMin= 2 ErrMin= 8.37D-03
 ErrMax= 8.37D-03  0.00D+00 EMaxC= 1.00D-01 BMatC= 8.17D-02 BMatP= 5.33D-01
 IDIUse=3 WtCom= 9.16D-01 WtEn= 8.37D-02
 Coeff-Com: -0.189D+00 0.119D+01
 Coeff-En:   0.000D+00 0.100D+01
 Coeff:     -0.173D+00 0.117D+01
 Gap=     0.289 Goal=   None    Shift=    0.000
 RMSDP=1.66D-02 MaxDP=2.02D+00 DE=-1.30D-01 OVMax= 6.85D-02

 Cycle   3  Pass 1  IDiag  1:
 RMSU=  8.46D-03    CP:  7.42D-01  1.44D+00
 E= -1096.69877336129     Delta-E=       -0.124170472061 Rises=F Damp=F
 DIIS: error= 1.90D-03 at cycle   3 NSaved=   3.
 NSaved= 3 IEnMin= 3 EnMin= -1096.69877336129     IErMin= 3 ErrMin= 1.90D-03
 ErrMax= 1.90D-03  0.00D+00 EMaxC= 1.00D-01 BMatC= 1.41D-02 BMatP= 8.17D-02
 IDIUse=3 WtCom= 9.81D-01 WtEn= 1.90D-02
 Coeff-Com: -0.173D+00 0.353D+00 0.820D+00
 Coeff-En:   0.000D+00 0.000D+00 0.100D+01
 Coeff:     -0.170D+00 0.346D+00 0.824D+00
 Gap=     0.263 Goal=   None    Shift=    0.000
 RMSDP=4.22D-03 MaxDP=8.06D-01 DE=-1.24D-01 OVMax= 2.39D-02

 Cycle   4  Pass 1  IDiag  1:
 RMSU=  2.18D-03    CP:  7.17D-01  1.55D+00  8.29D-01
 E= -1096.70798947711     Delta-E=       -0.009216115820 Rises=F Damp=F
 DIIS: error= 4.73D-04 at cycle   4 NSaved=   4.
 NSaved= 4 IEnMin= 4 EnMin= -1096.70798947711     IErMin= 4 ErrMin= 4.73D-04
 ErrMax= 4.73D-04  0.00D+00 EMaxC= 1.00D-01 BMatC= 1.20D-03 BMatP= 1.41D-02
 IDIUse=3 WtCom= 9.95D-01 WtEn= 4.73D-03
 Coeff-Com: -0.682D-01 0.124D+00 0.388D+00 0.556D+00
 Coeff-En:   0.000D+00 0.000D+00 0.000D+00 0.100D+01
 Coeff:     -0.678D-01 0.124D+00 0.386D+00 0.558D+00
 Gap=     0.264 Goal=   None    Shift=    0.000
 RMSDP=9.14D-04 MaxDP=1.04D-01 DE=-9.22D-03 OVMax= 6.99D-03

 Cycle   5  Pass 1  IDiag  1:
 RMSU=  5.93D-04    CP:  7.15D-01  1.57D+00  8.67D-01  7.71D-01
 E= -1096.70905825148     Delta-E=       -0.001068774366 Rises=F Damp=F
 DIIS: error= 9.90D-05 at cycle   5 NSaved=   5.
 NSaved= 5 IEnMin= 5 EnMin= -1096.70905825148     IErMin= 5 ErrMin= 9.90D-05
 ErrMax= 9.90D-05  0.00D+00 EMaxC= 1.00D-01 BMatC= 3.69D-05 BMatP= 1.20D-03
 IDIUse=1 WtCom= 1.00D+00 WtEn= 0.00D+00
 Coeff-Com: -0.329D-02 0.274D-02 0.468D-01 0.126D+00 0.828D+00
 Coeff:     -0.329D-02 0.274D-02 0.468D-01 0.126D+00 0.828D+00
 Gap=     0.264 Goal=   None    Shift=    0.000
 RMSDP=3.00D-04 MaxDP=2.78D-02 DE=-1.07D-03 OVMax= 3.55D-03

 Cycle   6  Pass 1  IDiag  1:
 RMSU=  1.60D-04    CP:  7.14D-01  1.57D+00  8.80D-01  8.14D-01  1.17D+00
 E= -1096.70910971186     Delta-E=       -0.000051460386 Rises=F Damp=F
 DIIS: error= 5.47D-05 at cycle   6 NSaved=   6.
 NSaved= 6 IEnMin= 6 EnMin= -1096.70910971186     IErMin= 6 ErrMin= 5.47D-05
 ErrMax= 5.47D-05  0.00D+00 EMaxC= 1.00D-01 BMatC= 1.26D-05 BMatP= 3.69D-05
 IDIUse=1 WtCom= 1.00D+00 WtEn= 0.00D+00
 Coeff-Com:  0.138D-01-0.269D-01-0.612D-01-0.646D-01 0.393D+00 0.746D+00
 Coeff:      0.138D-01-0.269D-01-0.612D-01-0.646D-01 0.393D+00 0.746D+00
 Gap=     0.264 Goal=   None    Shift=    0.000
 RMSDP=1.64D-04 MaxDP=1.51D-02 DE=-5.15D-05 OVMax= 2.26D-03

 Cycle   7  Pass 1  IDiag  1:
 RMSU=  7.11D-05    CP:  7.13D-01  1.57D+00  8.86D-01  8.41D-01  1.29D+00
                    CP:  1.03D+00
 E= -1096.70912802657     Delta-E=       -0.000018314707 Rises=F Damp=F
 DIIS: error= 1.23D-05 at cycle   7 NSaved=   7.
 NSaved= 7 IEnMin= 7 EnMin= -1096.70912802657     IErMin= 7 ErrMin= 1.23D-05
 ErrMax= 1.23D-05  0.00D+00 EMaxC= 1.00D-01 BMatC= 6.20D-07 BMatP= 1.26D-05
 IDIUse=1 WtCom= 1.00D+00 WtEn= 0.00D+00
 Coeff-Com:  0.366D-02-0.681D-02-0.189D-01-0.256D-01 0.361D-01 0.197D+00
 Coeff-Com:  0.814D+00
 Coeff:      0.366D-02-0.681D-02-0.189D-01-0.256D-01 0.361D-01 0.197D+00
 Coeff:      0.814D+00
 Gap=     0.265 Goal=   None    Shift=    0.000
 RMSDP=4.50D-05 MaxDP=3.37D-03 DE=-1.83D-05 OVMax= 1.01D-03

 Cycle   8  Pass 1  IDiag  1:
 RMSU=  3.06D-05    CP:  7.13D-01  1.57D+00  8.86D-01  8.46D-01  1.32D+00
                    CP:  1.11D+00  1.20D+00
 E= -1096.70912972113     Delta-E=       -0.000001694557 Rises=F Damp=F
 DIIS: error= 5.85D-06 at cycle   8 NSaved=   8.
 NSaved= 8 IEnMin= 8 EnMin= -1096.70912972113     IErMin= 8 ErrMin= 5.85D-06
 ErrMax= 5.85D-06  0.00D+00 EMaxC= 1.00D-01 BMatC= 1.48D-07 BMatP= 6.20D-07
 IDIUse=1 WtCom= 1.00D+00 WtEn= 0.00D+00
 Coeff-Com: -0.138D-02 0.279D-02 0.528D-02 0.416D-02-0.536D-01-0.691D-01
 Coeff-Com:  0.246D+00 0.866D+00
 Coeff:     -0.138D-02 0.279D-02 0.528D-02 0.416D-02-0.536D-01-0.691D-01
 Coeff:      0.246D+00 0.866D+00
 Gap=     0.265 Goal=   None    Shift=    0.000
 RMSDP=2.08D-05 MaxDP=2.03D-03 DE=-1.69D-06 OVMax= 5.59D-04

 Cycle   9  Pass 1  IDiag  1:
 RMSU=  1.58D-05    CP:  7.13D-01  1.57D+00  8.86D-01  8.47D-01  1.32D+00
                    CP:  1.14D+00  1.34D+00  1.17D+00
 E= -1096.70913020810     Delta-E=       -0.000000486976 Rises=F Damp=F
 DIIS: error= 2.61D-06 at cycle   9 NSaved=   9.
 NSaved= 9 IEnMin= 9 EnMin= -1096.70913020810     IErMin= 9 ErrMin= 2.61D-06
 ErrMax= 2.61D-06  0.00D+00 EMaxC= 1.00D-01 BMatC= 2.83D-08 BMatP= 1.48D-07
 IDIUse=1 WtCom= 1.00D+00 WtEn= 0.00D+00
 Coeff-Com: -0.106D-02 0.202D-02 0.517D-02 0.615D-02-0.215D-01-0.614D-01
 Coeff-Com: -0.983D-01 0.272D+00 0.897D+00
 Coeff:     -0.106D-02 0.202D-02 0.517D-02 0.615D-02-0.215D-01-0.614D-01
 Coeff:     -0.983D-01 0.272D+00 0.897D+00
 Gap=     0.265 Goal=   None    Shift=    0.000
 RMSDP=1.19D-05 MaxDP=1.46D-03 DE=-4.87D-07 OVMax= 3.58D-04

 Cycle  10  Pass 1  IDiag  1:
 RMSU=  6.44D-06    CP:  7.13D-01  1.57D+00  8.86D-01  8.48D-01  1.32D+00
                    CP:  1.15D+00  1.44D+00  1.32D+00  1.30D+00
 E= -1096.70913032870     Delta-E=       -0.000000120604 Rises=F Damp=F
 DIIS: error= 1.26D-06 at cycle  10 NSaved=  10.
 NSaved=10 IEnMin=10 EnMin= -1096.70913032870     IErMin=10 ErrMin= 1.26D-06
 ErrMax= 1.26D-06  0.00D+00 EMaxC= 1.00D-01 BMatC= 5.09D-09 BMatP= 2.83D-08
 IDIUse=1 WtCom= 1.00D+00 WtEn= 0.00D+00
 Coeff-Com: -0.115D-03 0.200D-03 0.871D-03 0.109D-02 0.756D-03-0.115D-01
 Coeff-Com: -0.716D-01-0.387D-01 0.268D+00 0.851D+00
 Coeff:     -0.115D-03 0.200D-03 0.871D-03 0.109D-02 0.756D-03-0.115D-01
 Coeff:     -0.716D-01-0.387D-01 0.268D+00 0.851D+00
 Gap=     0.265 Goal=   None    Shift=    0.000
 RMSDP=5.98D-06 MaxDP=6.66D-04 DE=-1.21D-07 OVMax= 1.44D-04

 Cycle  11  Pass 1  IDiag  1:
 RMSU=  2.38D-06    CP:  7.13D-01  1.57D+00  8.87D-01  8.48D-01  1.32D+00
                    CP:  1.15D+00  1.47D+00  1.40D+00  1.51D+00  1.40D+00
 E= -1096.70913035042     Delta-E=       -0.000000021711 Rises=F Damp=F
 DIIS: error= 5.74D-07 at cycle  11 NSaved=  11.
 NSaved=11 IEnMin=11 EnMin= -1096.70913035042     IErMin=11 ErrMin= 5.74D-07
 ErrMax= 5.74D-07  0.00D+00 EMaxC= 1.00D-01 BMatC= 9.11D-10 BMatP= 5.09D-09
 IDIUse=1 WtCom= 1.00D+00 WtEn= 0.00D+00
 Coeff-Com:  0.222D-03-0.430D-03-0.962D-03-0.122D-02 0.574D-02 0.104D-01
 Coeff-Com:  0.259D-02-0.659D-01-0.130D+00 0.216D+00 0.964D+00
 Coeff:      0.222D-03-0.430D-03-0.962D-03-0.122D-02 0.574D-02 0.104D-01
 Coeff:      0.259D-02-0.659D-01-0.130D+00 0.216D+00 0.964D+00
 Gap=     0.265 Goal=   None    Shift=    0.000
 RMSDP=2.98D-06 MaxDP=3.23D-04 DE=-2.17D-08 OVMax= 7.31D-05

 Cycle  12  Pass 1  IDiag  1:
 RMSU=  9.15D-07    CP:  7.13D-01  1.57D+00  8.87D-01  8.48D-01  1.32D+00
                    CP:  1.15D+00  1.47D+00  1.41D+00  1.60D+00  1.71D+00
                    CP:  1.26D+00
 E= -1096.70913035472     Delta-E=       -0.000000004307 Rises=F Damp=F
 DIIS: error= 1.91D-07 at cycle  12 NSaved=  12.
 NSaved=12 IEnMin=12 EnMin= -1096.70913035472     IErMin=12 ErrMin= 1.91D-07
 ErrMax= 1.91D-07  0.00D+00 EMaxC= 1.00D-01 BMatC= 1.32D-10 BMatP= 9.11D-10
 IDIUse=1 WtCom= 1.00D+00 WtEn= 0.00D+00
 Coeff-Com:  0.624D-04-0.118D-03-0.332D-03-0.438D-03 0.156D-02 0.386D-02
 Coeff-Com:  0.106D-01-0.858D-02-0.679D-01-0.781D-01 0.228D+00 0.911D+00
 Coeff:      0.624D-04-0.118D-03-0.332D-03-0.438D-03 0.156D-02 0.386D-02
 Coeff:      0.106D-01-0.858D-02-0.679D-01-0.781D-01 0.228D+00 0.911D+00
 Gap=     0.265 Goal=   None    Shift=    0.000
 RMSDP=1.30D-06 MaxDP=1.41D-04 DE=-4.31D-09 OVMax= 2.66D-05

 Cycle  13  Pass 1  IDiag  1:
 RMSU=  4.12D-07    CP:  7.13D-01  1.57D+00  8.87D-01  8.48D-01  1.32D+00
                    CP:  1.15D+00  1.48D+00  1.42D+00  1.63D+00  1.83D+00
                    CP:  1.44D+00  1.40D+00
 E= -1096.70913035535     Delta-E=       -0.000000000631 Rises=F Damp=F
 DIIS: error= 8.34D-08 at cycle  13 NSaved=  13.
 NSaved=13 IEnMin=13 EnMin= -1096.70913035535     IErMin=13 ErrMin= 8.34D-08
 ErrMax= 8.34D-08  0.00D+00 EMaxC= 1.00D-01 BMatC= 3.11D-11 BMatP= 1.32D-10
 IDIUse=1 WtCom= 1.00D+00 WtEn= 0.00D+00
 Coeff-Com: -0.212D-04 0.421D-04 0.685D-04 0.664D-04-0.424D-03-0.786D-03
 Coeff-Com:  0.250D-02 0.873D-02-0.569D-03-0.672D-01-0.955D-01 0.320D+00
 Coeff-Com:  0.833D+00
 Coeff:     -0.212D-04 0.421D-04 0.685D-04 0.664D-04-0.424D-03-0.786D-03
 Coeff:      0.250D-02 0.873D-02-0.569D-03-0.672D-01-0.955D-01 0.320D+00
 Coeff:      0.833D+00
 Gap=     0.265 Goal=   None    Shift=    0.000
 RMSDP=4.97D-07 MaxDP=4.54D-05 DE=-6.31D-10 OVMax= 1.21D-05

 Cycle  14  Pass 1  IDiag  1:
 RMSU=  1.76D-07    CP:  7.13D-01  1.57D+00  8.87D-01  8.48D-01  1.32D+00
                    CP:  1.15D+00  1.48D+00  1.42D+00  1.64D+00  1.87D+00
                    CP:  1.51D+00  1.62D+00  1.16D+00
 E= -1096.70913035580     Delta-E=       -0.000000000446 Rises=F Damp=F
 DIIS: error= 3.42D-08 at cycle  14 NSaved=  14.
 NSaved=14 IEnMin=14 EnMin= -1096.70913035580     IErMin=14 ErrMin= 3.42D-08
 ErrMax= 3.42D-08  0.00D+00 EMaxC= 1.00D-01 BMatC= 3.97D-12 BMatP= 3.11D-11
 IDIUse=1 WtCom= 1.00D+00 WtEn= 0.00D+00
 Coeff-Com: -0.133D-04 0.256D-04 0.635D-04 0.681D-04-0.303D-03-0.811D-03
 Coeff-Com: -0.100D-02 0.429D-02 0.106D-01-0.203D-02-0.558D-01-0.706D-01
 Coeff-Com:  0.160D+00 0.955D+00
 Coeff:     -0.133D-04 0.256D-04 0.635D-04 0.681D-04-0.303D-03-0.811D-03
 Coeff:     -0.100D-02 0.429D-02 0.106D-01-0.203D-02-0.558D-01-0.706D-01
 Coeff:      0.160D+00 0.955D+00
 Gap=     0.265 Goal=   None    Shift=    0.000
 RMSDP=1.86D-07 MaxDP=1.65D-05 DE=-4.46D-10 OVMax= 4.82D-06

 Cycle  15  Pass 1  IDiag  1:
 RMSU=  5.77D-08    CP:  7.13D-01  1.57D+00  8.87D-01  8.48D-01  1.32D+00
                    CP:  1.15D+00  1.48D+00  1.42D+00  1.64D+00  1.88D+00
                    CP:  1.54D+00  1.71D+00  1.29D+00  1.29D+00
 E= -1096.70913035536     Delta-E=        0.000000000436 Rises=F Damp=F
 DIIS: error= 1.46D-08 at cycle  15 NSaved=  15.
 NSaved=15 IEnMin=14 EnMin= -1096.70913035580     IErMin=15 ErrMin= 1.46D-08
 ErrMax= 1.46D-08  0.00D+00 EMaxC= 1.00D-01 BMatC= 1.16D-12 BMatP= 3.97D-12
 IDIUse=1 WtCom= 1.00D+00 WtEn= 0.00D+00
 Coeff-Com:  0.947D-07-0.490D-06 0.735D-05 0.564D-05-0.830D-05-0.138D-03
 Coeff-Com: -0.934D-03-0.320D-03 0.307D-02 0.123D-01 0.194D-02-0.862D-01
 Coeff-Com: -0.132D+00 0.321D+00 0.881D+00
 Coeff:      0.947D-07-0.490D-06 0.735D-05 0.564D-05-0.830D-05-0.138D-03
 Coeff:     -0.934D-03-0.320D-03 0.307D-02 0.123D-01 0.194D-02-0.862D-01
 Coeff:     -0.132D+00 0.321D+00 0.881D+00
 Gap=     0.265 Goal=   None    Shift=    0.000
 RMSDP=1.03D-07 MaxDP=8.83D-06 DE= 4.36D-10 OVMax= 2.50D-06

 Cycle  16  Pass 1  IDiag  1:
 RMSU=  2.78D-08    CP:  7.13D-01  1.57D+00  8.87D-01  8.48D-01  1.32D+00
                    CP:  1.15D+00  1.48D+00  1.42D+00  1.64D+00  1.89D+00
                    CP:  1.54D+00  1.75D+00  1.36D+00  1.49D+00  1.29D+00
 E= -1096.70913035520     Delta-E=        0.000000000163 Rises=F Damp=F
 DIIS: error= 7.60D-09 at cycle  16 NSaved=  16.
 NSaved=16 IEnMin=14 EnMin= -1096.70913035580     IErMin=16 ErrMin= 7.60D-09
 ErrMax= 7.60D-09  0.00D+00 EMaxC= 1.00D-01 BMatC= 1.05D-13 BMatP= 1.16D-12
 IDIUse=1 WtCom= 1.00D+00 WtEn= 0.00D+00
 Coeff-Com:  0.279D-05-0.545D-05-0.119D-04-0.139D-04 0.652D-04 0.135D-03
 Coeff-Com:  0.554D-04-0.834D-03-0.156D-02 0.210D-02 0.117D-01-0.742D-03
 Coeff-Com: -0.560D-01-0.106D+00 0.119D+00 0.103D+01
 Coeff:      0.279D-05-0.545D-05-0.119D-04-0.139D-04 0.652D-04 0.135D-03
 Coeff:      0.554D-04-0.834D-03-0.156D-02 0.210D-02 0.117D-01-0.742D-03
 Coeff:     -0.560D-01-0.106D+00 0.119D+00 0.103D+01
 Gap=     0.265 Goal=   None    Shift=    0.000
 RMSDP=3.71D-08 MaxDP=3.13D-06 DE= 1.63D-10 OVMax= 9.40D-07

 Cycle  17  Pass 1  IDiag  1:
 RMSU=  1.02D-08    CP:  7.13D-01  1.57D+00  8.87D-01  8.48D-01  1.32D+00
                    CP:  1.15D+00  1.48D+00  1.42D+00  1.64D+00  1.89D+00
                    CP:  1.55D+00  1.75D+00  1.37D+00  1.55D+00  1.52D+00
                    CP:  1.31D+00
 E= -1096.70913035512     Delta-E=        0.000000000079 Rises=F Damp=F
 DIIS: error= 2.77D-09 at cycle  17 NSaved=  17.
 NSaved=17 IEnMin=14 EnMin= -1096.70913035580     IErMin=17 ErrMin= 2.77D-09
 ErrMax= 2.77D-09  0.00D+00 EMaxC= 1.00D-01 BMatC= 2.15D-14 BMatP= 1.05D-13
 IDIUse=1 WtCom= 1.00D+00 WtEn= 0.00D+00
 Coeff-Com:  0.771D-06-0.145D-05-0.461D-05-0.468D-05 0.223D-04 0.609D-04
 Coeff-Com:  0.157D-03-0.202D-03-0.889D-03-0.131D-02 0.333D-02 0.127D-01
 Coeff-Com:  0.336D-02-0.727D-01-0.996D-01 0.299D+00 0.856D+00
 Coeff:      0.771D-06-0.145D-05-0.461D-05-0.468D-05 0.223D-04 0.609D-04
 Coeff:      0.157D-03-0.202D-03-0.889D-03-0.131D-02 0.333D-02 0.127D-01
 Coeff:      0.336D-02-0.727D-01-0.996D-01 0.299D+00 0.856D+00
 Gap=     0.265 Goal=   None    Shift=    0.000
 RMSDP=1.03D-08 MaxDP=9.13D-07 DE= 7.91D-11 OVMax= 2.19D-07

 Cycle  18  Pass 1  IDiag  1:
 RMSU=  3.96D-09    CP:  7.13D-01  1.57D+00  8.87D-01  8.48D-01  1.32D+00
                    CP:  1.15D+00  1.48D+00  1.42D+00  1.64D+00  1.89D+00
                    CP:  1.55D+00  1.75D+00  1.37D+00  1.55D+00  1.56D+00
                    CP:  1.46D+00  1.30D+00
 E= -1096.70913035609     Delta-E=       -0.000000000970 Rises=F Damp=F
 DIIS: error= 1.16D-09 at cycle  18 NSaved=  18.
 NSaved=18 IEnMin=18 EnMin= -1096.70913035609     IErMin=18 ErrMin= 1.16D-09
 ErrMax= 1.16D-09  0.00D+00 EMaxC= 1.00D-01 BMatC= 3.21D-15 BMatP= 2.15D-14
 IDIUse=1 WtCom= 1.00D+00 WtEn= 0.00D+00
 Coeff-Com: -0.166D-06 0.343D-06 0.237D-06 0.647D-06-0.208D-05 0.154D-06
 Coeff-Com:  0.406D-04 0.585D-04-0.473D-04-0.753D-03-0.806D-03 0.426D-02
 Coeff-Com:  0.107D-01-0.595D-02-0.534D-01-0.854D-01 0.240D+00 0.891D+00
 Coeff:     -0.166D-06 0.343D-06 0.237D-06 0.647D-06-0.208D-05 0.154D-06
 Coeff:      0.406D-04 0.585D-04-0.473D-04-0.753D-03-0.806D-03 0.426D-02
 Coeff:      0.107D-01-0.595D-02-0.534D-01-0.854D-01 0.240D+00 0.891D+00
 Gap=     0.265 Goal=   None    Shift=    0.000
 RMSDP=5.13D-09 MaxDP=4.75D-07 DE=-9.70D-10 OVMax= 8.62D-08

 Error on total polarization charges =  0.06569
 SCF Done:  E(RwB97XD) =  -1096.70913036     A.U. after   18 cycles
            NFock= 18  Conv=0.51D-08     -V/T= 2.0045
 KE= 1.091844985693D+03 PE=-6.931994775371D+03 EE= 2.554113590691D+03
 SMD-CDS (non-electrostatic) energy       (kcal/mol) =      -3.04
 (included in total energy above)
 Leave Link  502 at Wed May  7 14:51:20 2025, MaxMem= 16106127360 cpu:           40151.9 elap:            1055.4
 (Enter /cm/shared/apps/Gaussian/g16-C01/g16/l601.exe)
 Copying SCF densities to generalized density rwf, IOpCl= 0 IROHF=0.

 **********************************************************************

            Population analysis using the SCF Density.

 **********************************************************************

 Orbital symmetries:
       Occupied  (A) (A) (A) (A) (A) (A) (A) (A) (A) (A) (A) (A)
                 (A) (A) (A) (A) (A) (A) (A) (A) (A) (A) (A) (A)
                 (A) (A) (A) (A) (A) (A) (A) (A) (A) (A) (A) (A)
                 (A) (A) (A) (A) (A) (A) (A) (A) (A) (A) (A) (A)
                 (A) (A) (A) (A) (A) (A) (A) (A) (A) (A) (A) (A)
                 (A) (A) (A) (A) (A) (A) (A) (A) (A) (A) (A) (A)
                 (A) (A) (A) (A) (A) (A) (A) (A) (A) (A) (A) (A)
                 (A) (A) (A) (A) (A) (A)
       Virtual   (A) (A) (A) (A) (A) (A) (A) (A) (A) (A) (A) (A)
                 (A) (A) (A) (A) (A) (A) (A) (A) (A) (A) (A) (A)
                 (A) (A) (A) (A) (A) (A) (A) (A) (A) (A) (A) (A)
                 (A) (A) (A) (A) (A) (A) (A) (A) (A) (A) (A) (A)
                 (A) (A) (A) (A) (A) (A) (A) (A) (A) (A) (A) (A)
                 (A) (A) (A) (A) (A) (A) (A) (A) (A) (A) (A) (A)
                 (A) (A) (A) (A) (A) (A) (A) (A) (A) (A) (A) (A)
                 (A) (A) (A) (A) (A) (A) (A) (A) (A) (A) (A) (A)
                 (A) (A) (A) (A) (A) (A) (A) (A) (A) (A) (A) (A)
                 (A) (A) (A) (A) (A) (A) (A) (A) (A) (A) (A) (A)
                 (A) (A) (A) (A) (A) (A) (A) (A) (A) (A) (A) (A)
                 (A) (A) (A) (A) (A) (A) (A) (A) (A) (A) (A) (A)
                 (A) (A) (A) (A) (A) (A) (A) (A) (A) (A) (A) (A)
                 (A) (A) (A) (A) (A) (A) (A) (A) (A) (A) (A) (A)
                 (A) (A) (A) (A) (A) (A) (A) (A) (A) (A) (A) (A)
                 (A) (A) (A) (A) (A) (A) (A) (A) (A) (A) (A) (A)
                 (A) (A) (A) (A) (A) (A) (A) (A) (A) (A) (A) (A)
                 (A) (A) (A) (A) (A) (A) (A) (A) (A) (A) (A) (A)
                 (A) (A) (A) (A) (A) (A) (A) (A) (A) (A) (A) (A)
                 (A) (A) (A) (A) (A) (A) (A) (A) (A) (A) (A) (A)
                 (A) (A) (A) (A) (A) (A) (A) (A) (A) (A) (A) (A)
                 (A) (A) (A) (A) (A) (A) (A) (A) (A) (A) (A) (A)
                 (A) (A) (A) (A) (A) (A) (A) (A) (A) (A) (A) (A)
                 (A) (A) (A) (A) (A) (A) (A) (A) (A) (A) (A) (A)
                 (A) (A) (A) (A) (A) (A) (A) (A) (A) (A) (A) (A)
                 (A) (A) (A) (A) (A) (A) (A) (A) (A) (A) (A) (A)
                 (A) (A) (A) (A) (A) (A) (A) (A) (A) (A) (A) (A)
                 (A) (A) (A) (A) (A) (A) (A) (A) (A) (A) (A) (A)
                 (A) (A) (A) (A) (A) (A) (A) (A) (A) (A) (A) (A)
                 (A) (A) (A) (A) (A) (A) (A) (A) (A) (A) (A) (A)
                 (A) (A) (A) (A) (A) (A) (A) (A) (A) (A) (A) (A)
                 (A) (A) (A) (A) (A) (A) (A) (A) (A) (A) (A) (A)
                 (A) (A) (A) (A) (A) (A) (A) (A) (A) (A) (A) (A)
                 (A) (A) (A) (A) (A) (A) (A) (A) (A) (A) (A) (A)
                 (A) (A) (A) (A) (A) (A) (A) (A) (A) (A) (A) (A)
                 (A) (A) (A) (A) (A) (A) (A) (A) (A) (A) (A) (A)
                 (A) (A) (A) (A) (A) (A) (A) (A) (A) (A) (A) (A)
                 (A) (A) (A) (A) (A) (A) (A) (A) (A) (A) (A) (A)
                 (A) (A) (A) (A) (A) (A) (A) (A) (A) (A) (A) (A)
                 (A) (A) (A) (A) (A) (A) (A) (A) (A) (A) (A) (A)
                 (A) (A) (A) (A) (A) (A) (A) (A) (A) (A) (A) (A)
                 (A) (A) (A) (A) (A) (A) (A) (A) (A) (A) (A) (A)
                 (A) (A) (A) (A) (A) (A) (A) (A) (A) (A) (A) (A)
                 (A) (A) (A) (A) (A) (A) (A) (A) (A) (A) (A) (A)
                 (A) (A) (A) (A) (A) (A) (A) (A) (A) (A) (A) (A)
                 (A) (A) (A) (A) (A) (A) (A) (A) (A) (A) (A) (A)
                 (A) (A) (A) (A) (A) (A) (A) (A) (A) (A) (A) (A)
                 (A) (A) (A) (A) (A) (A) (A) (A) (A) (A) (A) (A)
                 (A) (A) (A) (A) (A) (A) (A) (A) (A) (A) (A) (A)
                 (A) (A) (A) (A) (A) (A) (A) (A) (A) (A) (A) (A)
                 (A) (A) (A) (A) (A) (A) (A) (A) (A) (A) (A) (A)
                 (A) (A) (A) (A) (A) (A) (A) (A) (A) (A) (A) (A)
                 (A) (A) (A) (A) (A) (A) (A) (A) (A) (A) (A) (A)
                 (A) (A) (A) (A) (A) (A) (A) (A) (A) (A) (A) (A)
                 (A) (A) (A) (A) (A) (A) (A) (A) (A) (A) (A) (A)
                 (A) (A) (A) (A) (A) (A) (A) (A) (A) (A) (A) (A)
                 (A) (A)
 The electronic state is 1-A.
 Alpha  occ. eigenvalues --  -24.82123 -14.45815 -14.43886 -10.36709 -10.35840
 Alpha  occ. eigenvalues --  -10.34959 -10.33679 -10.32622 -10.30329 -10.29903
 Alpha  occ. eigenvalues --  -10.29776 -10.29546 -10.29532 -10.29310 -10.29279
 Alpha  occ. eigenvalues --  -10.29109 -10.29077 -10.29076 -10.28980 -10.28969
 Alpha  occ. eigenvalues --  -10.28692 -10.28622 -10.28607 -10.28405 -10.28400
 Alpha  occ. eigenvalues --  -10.27311  -1.33448  -1.08153  -1.04357  -0.97685
 Alpha  occ. eigenvalues --   -0.97130  -0.96051  -0.90879  -0.89150  -0.87357
 Alpha  occ. eigenvalues --   -0.85615  -0.84979  -0.84678  -0.82837  -0.82443
 Alpha  occ. eigenvalues --   -0.77620  -0.75035  -0.71719  -0.71480  -0.70611
 Alpha  occ. eigenvalues --   -0.70209  -0.68453  -0.67289  -0.66527  -0.63344
 Alpha  occ. eigenvalues --   -0.62209  -0.60584  -0.59345  -0.58325  -0.57555
 Alpha  occ. eigenvalues --   -0.56298  -0.56215  -0.55155  -0.54961  -0.54071
 Alpha  occ. eigenvalues --   -0.53709  -0.52234  -0.51887  -0.51792  -0.50928
 Alpha  occ. eigenvalues --   -0.50807  -0.50482  -0.50417  -0.49137  -0.48822
 Alpha  occ. eigenvalues --   -0.47705  -0.47402  -0.45668  -0.45452  -0.44608
 Alpha  occ. eigenvalues --   -0.44283  -0.43939  -0.42866  -0.42617  -0.42096
 Alpha  occ. eigenvalues --   -0.41724  -0.41373  -0.37003  -0.34289  -0.33863
 Alpha  occ. eigenvalues --   -0.33566  -0.33396  -0.31599  -0.31417  -0.27589
 Alpha virt. eigenvalues --   -0.01131   0.03355   0.03566   0.03759   0.04158
 Alpha virt. eigenvalues --    0.04329   0.04545   0.04829   0.05176   0.05203
 Alpha virt. eigenvalues --    0.05339   0.05429   0.05625   0.05749   0.06006
 Alpha virt. eigenvalues --    0.06236   0.06504   0.06727   0.07129   0.07333
 Alpha virt. eigenvalues --    0.07612   0.07714   0.08126   0.08306   0.09011
 Alpha virt. eigenvalues --    0.09170   0.09303   0.09425   0.10015   0.10417
 Alpha virt. eigenvalues --    0.10546   0.10643   0.11137   0.11170   0.11299
 Alpha virt. eigenvalues --    0.11499   0.11714   0.11855   0.12206   0.12300
 Alpha virt. eigenvalues --    0.12456   0.12906   0.13021   0.13083   0.13201
 Alpha virt. eigenvalues --    0.13488   0.13743   0.14004   0.14069   0.14284
 Alpha virt. eigenvalues --    0.14374   0.14565   0.14846   0.14982   0.15219
 Alpha virt. eigenvalues --    0.15293   0.15373   0.15531   0.15817   0.16272
 Alpha virt. eigenvalues --    0.16396   0.16678   0.16966   0.17163   0.17208
 Alpha virt. eigenvalues --    0.17565   0.17686   0.17919   0.18075   0.18167
 Alpha virt. eigenvalues --    0.18696   0.18900   0.18954   0.19413   0.19475
 Alpha virt. eigenvalues --    0.19728   0.20026   0.20200   0.20418   0.20645
 Alpha virt. eigenvalues --    0.20741   0.21091   0.21340   0.21701   0.21782
 Alpha virt. eigenvalues --    0.22397   0.22552   0.22707   0.23031   0.23221
 Alpha virt. eigenvalues --    0.23380   0.23506   0.23640   0.23767   0.24205
 Alpha virt. eigenvalues --    0.24333   0.24614   0.24792   0.24997   0.25151
 Alpha virt. eigenvalues --    0.25429   0.25495   0.25690   0.25885   0.25933
 Alpha virt. eigenvalues --    0.26299   0.26551   0.26594   0.26624   0.26784
 Alpha virt. eigenvalues --    0.27043   0.27150   0.27361   0.27602   0.27714
 Alpha virt. eigenvalues --    0.27916   0.28095   0.28384   0.28457   0.28616
 Alpha virt. eigenvalues --    0.28943   0.29060   0.29180   0.29416   0.29611
 Alpha virt. eigenvalues --    0.29683   0.29880   0.30044   0.30171   0.30210
 Alpha virt. eigenvalues --    0.30630   0.30985   0.31056   0.31214   0.31386
 Alpha virt. eigenvalues --    0.31549   0.31814   0.32029   0.32200   0.32282
 Alpha virt. eigenvalues --    0.32528   0.32792   0.32991   0.33166   0.33256
 Alpha virt. eigenvalues --    0.33707   0.33857   0.34216   0.34545   0.34600
 Alpha virt. eigenvalues --    0.34864   0.34930   0.35243   0.35485   0.35574
 Alpha virt. eigenvalues --    0.35800   0.36112   0.36270   0.36302   0.36476
 Alpha virt. eigenvalues --    0.36776   0.37103   0.37280   0.37460   0.37830
 Alpha virt. eigenvalues --    0.38380   0.38562   0.38598   0.38773   0.38939
 Alpha virt. eigenvalues --    0.39086   0.39414   0.39522   0.39784   0.39970
 Alpha virt. eigenvalues --    0.40330   0.40506   0.40670   0.40853   0.41264
 Alpha virt. eigenvalues --    0.41481   0.41541   0.41911   0.42088   0.42356
 Alpha virt. eigenvalues --    0.42581   0.42779   0.43204   0.43497   0.43560
 Alpha virt. eigenvalues --    0.43757   0.43919   0.44241   0.44606   0.44789
 Alpha virt. eigenvalues --    0.44907   0.45333   0.45480   0.45760   0.45850
 Alpha virt. eigenvalues --    0.45949   0.46060   0.46326   0.46524   0.46626
 Alpha virt. eigenvalues --    0.46936   0.47226   0.47449   0.47525   0.47659
 Alpha virt. eigenvalues --    0.48015   0.48125   0.48389   0.48534   0.48993
 Alpha virt. eigenvalues --    0.49318   0.49351   0.49783   0.49830   0.50012
 Alpha virt. eigenvalues --    0.50059   0.50154   0.50527   0.51005   0.51094
 Alpha virt. eigenvalues --    0.51127   0.51301   0.51528   0.51710   0.51941
 Alpha virt. eigenvalues --    0.52075   0.52474   0.52503   0.52866   0.53104
 Alpha virt. eigenvalues --    0.53427   0.53572   0.53739   0.54127   0.54181
 Alpha virt. eigenvalues --    0.54432   0.54547   0.54676   0.54791   0.55112
 Alpha virt. eigenvalues --    0.55558   0.55785   0.55899   0.56192   0.56622
 Alpha virt. eigenvalues --    0.56649   0.56790   0.57046   0.57405   0.57477
 Alpha virt. eigenvalues --    0.57651   0.57871   0.58019   0.58173   0.58696
 Alpha virt. eigenvalues --    0.58852   0.59202   0.59575   0.59916   0.60425
 Alpha virt. eigenvalues --    0.60870   0.61001   0.61105   0.61278   0.61693
 Alpha virt. eigenvalues --    0.61874   0.61963   0.62410   0.62467   0.62742
 Alpha virt. eigenvalues --    0.63336   0.63502   0.63669   0.64047   0.64344
 Alpha virt. eigenvalues --    0.64719   0.65144   0.65362   0.65877   0.66066
 Alpha virt. eigenvalues --    0.66444   0.66873   0.67233   0.67564   0.67890
 Alpha virt. eigenvalues --    0.68159   0.68607   0.68691   0.69006   0.69405
 Alpha virt. eigenvalues --    0.69997   0.70414   0.70656   0.70955   0.71323
 Alpha virt. eigenvalues --    0.71677   0.71793   0.71954   0.72836   0.73378
 Alpha virt. eigenvalues --    0.73605   0.73621   0.74104   0.74554   0.74703
 Alpha virt. eigenvalues --    0.75102   0.75237   0.75631   0.75974   0.76066
 Alpha virt. eigenvalues --    0.76485   0.77051   0.77449   0.78048   0.78227
 Alpha virt. eigenvalues --    0.78800   0.79723   0.80000   0.80280   0.80887
 Alpha virt. eigenvalues --    0.81004   0.81196   0.81650   0.82052   0.82288
 Alpha virt. eigenvalues --    0.82774   0.82953   0.83054   0.83573   0.84045
 Alpha virt. eigenvalues --    0.84777   0.85042   0.85497   0.86104   0.86381
 Alpha virt. eigenvalues --    0.86753   0.86896   0.87525   0.87880   0.88923
 Alpha virt. eigenvalues --    0.89265   0.90103   0.90484   0.90507   0.91646
 Alpha virt. eigenvalues --    0.92052   0.92757   0.93390   0.94068   0.94396
 Alpha virt. eigenvalues --    0.94894   0.96329   0.96602   0.97062   0.97291
 Alpha virt. eigenvalues --    0.98349   0.98620   0.99635   1.00256   1.00653
 Alpha virt. eigenvalues --    1.01151   1.01577   1.02162   1.02456   1.02794
 Alpha virt. eigenvalues --    1.03156   1.03416   1.03670   1.04571   1.05012
 Alpha virt. eigenvalues --    1.05111   1.05613   1.06094   1.06714   1.06879
 Alpha virt. eigenvalues --    1.07399   1.07531   1.07927   1.08946   1.09089
 Alpha virt. eigenvalues --    1.09956   1.10169   1.10838   1.11024   1.11488
 Alpha virt. eigenvalues --    1.12056   1.12160   1.12871   1.13010   1.13246
 Alpha virt. eigenvalues --    1.14285   1.14676   1.15209   1.15699   1.16183
 Alpha virt. eigenvalues --    1.16543   1.16945   1.17622   1.18186   1.18599
 Alpha virt. eigenvalues --    1.19590   1.20215   1.20334   1.20654   1.21563
 Alpha virt. eigenvalues --    1.21998   1.23276   1.23446   1.23721   1.24538
 Alpha virt. eigenvalues --    1.24973   1.25292   1.26532   1.26668   1.27051
 Alpha virt. eigenvalues --    1.27588   1.28176   1.29642   1.30951   1.31878
 Alpha virt. eigenvalues --    1.32834   1.33478   1.34317   1.34456   1.36377
 Alpha virt. eigenvalues --    1.36475   1.38347   1.38493   1.39337   1.40692
 Alpha virt. eigenvalues --    1.41083   1.41727   1.42901   1.45130   1.46257
 Alpha virt. eigenvalues --    1.46857   1.48554   1.50153   1.50626   1.53026
 Alpha virt. eigenvalues --    1.53994   1.56152   1.56449   1.57898   1.59056
 Alpha virt. eigenvalues --    1.60512   1.61316   1.62447   1.62709   1.63813
 Alpha virt. eigenvalues --    1.64659   1.65304   1.65737   1.66827   1.67165
 Alpha virt. eigenvalues --    1.67368   1.68468   1.68892   1.69454   1.70022
 Alpha virt. eigenvalues --    1.70930   1.71226   1.72242   1.72689   1.73251
 Alpha virt. eigenvalues --    1.74261   1.74596   1.75405   1.76267   1.76579
 Alpha virt. eigenvalues --    1.77099   1.77708   1.78804   1.79315   1.80166
 Alpha virt. eigenvalues --    1.80848   1.81499   1.82242   1.82707   1.83743
 Alpha virt. eigenvalues --    1.85068   1.86165   1.87158   1.88464   1.89266
 Alpha virt. eigenvalues --    1.90486   1.91070   1.91418   1.91851   1.93090
 Alpha virt. eigenvalues --    1.93740   1.95060   1.95720   1.96818   1.97540
 Alpha virt. eigenvalues --    1.98848   1.99226   2.00117   2.00701   2.01330
 Alpha virt. eigenvalues --    2.02060   2.02474   2.02688   2.03024   2.03610
 Alpha virt. eigenvalues --    2.04315   2.04485   2.05086   2.05539   2.06238
 Alpha virt. eigenvalues --    2.06450   2.06679   2.07109   2.07686   2.08237
 Alpha virt. eigenvalues --    2.08709   2.08887   2.09711   2.11103   2.11794
 Alpha virt. eigenvalues --    2.12327   2.13242   2.13686   2.13875   2.15788
 Alpha virt. eigenvalues --    2.16307   2.17526   2.18503   2.20016   2.21147
 Alpha virt. eigenvalues --    2.21644   2.23000   2.23486   2.23887   2.25316
 Alpha virt. eigenvalues --    2.25635   2.26777   2.27196   2.28615   2.29883
 Alpha virt. eigenvalues --    2.30466   2.31369   2.32431   2.32932   2.34607
 Alpha virt. eigenvalues --    2.36051   2.36530   2.37913   2.38840   2.40090
 Alpha virt. eigenvalues --    2.40350   2.40604   2.41442   2.41679   2.42559
 Alpha virt. eigenvalues --    2.43480   2.43930   2.44547   2.45433   2.46187
 Alpha virt. eigenvalues --    2.46639   2.46812   2.46944   2.47546   2.48167
 Alpha virt. eigenvalues --    2.48856   2.49098   2.49810   2.51561   2.52214
 Alpha virt. eigenvalues --    2.52930   2.53391   2.55177   2.55419   2.56531
 Alpha virt. eigenvalues --    2.56877   2.59107   2.60223   2.60902   2.61760
 Alpha virt. eigenvalues --    2.63696   2.64317   2.65371   2.65649   2.65905
 Alpha virt. eigenvalues --    2.66581   2.67218   2.68303   2.68673   2.69890
 Alpha virt. eigenvalues --    2.71144   2.72193   2.73780   2.74238   2.74968
 Alpha virt. eigenvalues --    2.75999   2.76561   2.76898   2.77441   2.78508
 Alpha virt. eigenvalues --    2.79174   2.80110   2.80392   2.81055   2.82023
 Alpha virt. eigenvalues --    2.82613   2.83111   2.83615   2.84979   2.85135
 Alpha virt. eigenvalues --    2.87139   2.87619   2.89577   2.90477   2.91379
 Alpha virt. eigenvalues --    2.94121   2.94517   2.95569   2.97380   2.99005
 Alpha virt. eigenvalues --    2.99526   3.00938   3.01982   3.02870   3.03266
 Alpha virt. eigenvalues --    3.07061   3.08462   3.09299   3.10237   3.12729
 Alpha virt. eigenvalues --    3.15096   3.15562   3.17051   3.17854   3.19103
 Alpha virt. eigenvalues --    3.20166   3.21852   3.22831   3.24766   3.26255
 Alpha virt. eigenvalues --    3.27449   3.27493   3.27914   3.28335   3.29707
 Alpha virt. eigenvalues --    3.33047   3.34522   3.35807   3.36402   3.39879
 Alpha virt. eigenvalues --    3.40193   3.42592   3.44432   3.45809   3.46141
 Alpha virt. eigenvalues --    3.46549   3.50667   3.51613   3.54257   3.55693
 Alpha virt. eigenvalues --    3.56590   3.59293   3.61606   3.62952   3.69933
 Alpha virt. eigenvalues --    3.82789   3.92538   3.97541   4.00123
          Condensed to atoms (all electrons):
               1          2          3          4          5          6
     1  C   61.159765 -18.382572   1.124413  -5.900178  -1.074943   2.285681
     2  C  -18.382572  39.027382  -3.809008 -13.834489   0.184693   1.061940
     3  F    1.124413  -3.809008  11.967469   1.112484  -0.230373  -0.043770
     4  C   -5.900178 -13.834489   1.112484  49.488109  -2.379731  -8.655652
     5  C   -1.074943   0.184693  -0.230373  -2.379731  19.114579  -0.449687
     6  N    2.285681   1.061940  -0.043770  -8.655652  -0.449687  20.430182
     7  H    0.069742  -0.940679   0.012317   0.797754  -0.187166  -0.852410
     8  C   -2.582463  -1.808597  -0.142417  -4.681408  -1.724900  -2.088073
     9  C   -0.514013  -0.054684   0.015592  -0.984539   0.028954  -0.279094
    10  C    2.712844  -4.291491   0.427702  -4.144018  -0.387154  -1.045159
    11  C    0.748155   1.592690  -0.057209  -4.153194   0.591161   0.474483
    12  C   -0.350401   0.077008  -0.002691  -0.452218   0.064793   0.273182
    13  C   -1.872974  -1.322354  -0.006569   3.795055  -0.137003   0.024196
    14  H    0.200100   0.214048  -0.004728  -0.666321   0.285634  -0.811947
    15  H   -0.073381  -0.009194   0.000482   0.040150  -0.025696   0.064135
    16  H   -0.686212  -0.320089  -0.001459   0.360678  -0.027216   0.023338
    17  H    0.151767   0.018637   0.000493  -0.112631   0.007639  -0.041817
    18  N   -8.265889   0.954982   0.078131   2.050044   0.008637  -1.312813
    19  H   -0.021212   0.163573  -0.161747  -0.708069   0.167575   0.161533
    20  C   -2.435375  -0.699861  -0.057020  -4.256678  -4.023454   1.212003
    21  C   -0.034429   0.073975   0.008900  -0.548954  -1.102409  -0.088684
    22  C    0.669265  -0.059847   0.012589  -1.566914  -1.433914  -0.079536
    23  C   -0.376332   1.132889  -0.006646  -0.550248  -0.544215  -0.511708
    24  C   -0.189605  -0.082409  -0.003837   0.039231  -0.147222  -0.393909
    25  C    0.171125  -0.901883   0.024047   1.973620   0.024454  -0.453808
    26  H    0.151884   0.526997  -0.017707  -0.418432  -0.197549  -0.045743
    27  H    0.038464   0.234913  -0.001384  -0.068128  -0.111678  -0.093570
    28  H   -0.007293  -0.046567   0.000478  -0.013240  -0.060889  -0.001769
    29  H   -0.008537  -0.120616   0.003094   0.064990   0.023589   0.009476
    30  C    0.000811  -0.097363   0.000454  -0.064756  -0.339164   0.054049
    31  C  -28.461716   7.363462  -0.643320   2.936755   0.233149  -1.165869
    32  C    0.354979  -0.206438   0.037171  -0.075283  -0.055385   0.003934
    33  C    1.801653  -0.508055   0.167003  -1.124812   0.137677   0.184501
    34  C    1.894364   0.353053   0.084564  -1.493943  -0.312490   0.016882
    35  C   -0.749663  -0.108931  -0.021184   0.274664   0.060381  -0.012930
    36  C    1.141266  -0.689317   0.008480  -0.149199   0.077909   0.055190
    37  H   -0.098639   0.444204  -0.020904  -0.194181  -0.267035  -0.004193
    38  H    1.155366  -0.055942   0.022144  -0.343471  -0.039005   0.042442
    39  H    0.017573  -0.054529  -0.001707   0.033454   0.005578  -0.000410
    40  H    0.100442  -0.126176   0.001608  -0.007631   0.035096  -0.002585
    41  H   -0.059667   0.031397   0.001764  -0.007455  -0.004984   0.000469
    42  H   -0.000798  -0.005493   0.000087   0.007072  -0.032352  -0.001108
    43  H    0.000835   0.003579  -0.000097  -0.009953  -0.013390   0.006813
    44  H    0.001361  -0.013750   0.000250   0.001735  -0.011138   0.002512
    45  H    0.051266  -0.371014   0.019100   0.489020   0.622334  -0.163843
               7          8          9         10         11         12
     1  C    0.069742  -2.582463  -0.514013   2.712844   0.748155  -0.350401
     2  C   -0.940679  -1.808597  -0.054684  -4.291491   1.592690   0.077008
     3  F    0.012317  -0.142417   0.015592   0.427702  -0.057209  -0.002691
     4  C    0.797754  -4.681408  -0.984539  -4.144018  -4.153194  -0.452218
     5  C   -0.187166  -1.724900   0.028954  -0.387154   0.591161   0.064793
     6  N   -0.852410  -2.088073  -0.279094  -1.045159   0.474483   0.273182
     7  H    1.841143   0.706452   0.023493  -0.181830  -0.106142  -0.108739
     8  C    0.706452  31.228356  -0.065167  -7.037349  -2.465386  -0.636455
     9  C    0.023493  -0.065167   8.821298   0.068097   1.409828  -1.193810
    10  C   -0.181830  -7.037349   0.068097  28.789224  -1.440206   0.580440
    11  C   -0.106142  -2.465386   1.409828  -1.440206  13.902696  -2.113512
    12  C   -0.108739  -0.636455  -1.193810   0.580440  -2.113512   9.363340
    13  C    0.063976  -0.520890  -2.128389  -2.794376  -1.981273   1.201037
    14  H   -0.087782  -0.783594   0.176166   0.429217   0.169881   0.097962
    15  H    0.013871  -0.013880  -0.485402   0.017832  -0.122316   0.483987
    16  H    0.011905   0.235574  -0.391486  -0.315626  -0.079612   0.250599
    17  H   -0.006583  -0.193884   0.640273   0.310315   0.131902  -0.431440
    18  N    0.125429   0.115821   1.058188  -4.853371   0.413466  -0.357628
    19  H    0.033847   0.053871   0.004692   0.000680   0.044699   0.015012
    20  C   -0.255853  -0.247109   0.086985  -0.310298  -0.916359  -0.613906
    21  C   -0.063722  -0.923747   0.052928   0.073308   0.466029   0.131375
    22  C    0.181558  -1.643662   0.031151   1.023264   0.128220   0.676319
    23  C    0.092949  -1.952510  -0.053321   0.028957   0.585110   0.205228
    24  C   -0.125663   0.749041  -0.042740  -0.035875  -0.462265   0.011196
    25  C    0.001369   0.705790  -0.090142  -0.300309  -0.479294  -0.373926
    26  H   -0.037868  -0.053360  -0.013804   0.028318   0.059935   0.062752
    27  H   -0.073706  -0.106152   0.000578  -0.003007   0.049751   0.017752
    28  H    0.022029   0.007824  -0.010255   0.016244  -0.038285   0.024522
    29  H    0.014387   0.041423  -0.027539  -0.028497  -0.053034  -0.011409
    30  C    0.037564   0.123214  -0.006885   0.038563  -0.062912  -0.044533
    31  C    0.101775   0.804119   0.611764  -1.479114  -0.225918  -0.105791
    32  C   -0.001252   0.073163  -0.006493  -0.074677   0.011991   0.001478
    33  C   -0.089164   0.019568  -0.078763   0.229917   0.148690   0.019999
    34  C   -0.007208   0.557044  -0.100179  -0.431034   0.104034   0.025804
    35  C    0.007142  -0.114520   0.023161   0.123947  -0.058147   0.014243
    36  C   -0.007971  -0.091364   0.015077  -0.015828   0.006421  -0.005981
    37  H    0.002763   0.253969   0.000226  -0.195200   0.037189   0.001433
    38  H   -0.012428   0.036726  -0.021254  -0.270728   0.066038  -0.036084
    39  H    0.000528  -0.019467   0.001986   0.037411  -0.006175   0.002186
    40  H   -0.000196  -0.026376   0.000937   0.022234  -0.002090  -0.000506
    41  H   -0.000126   0.007326  -0.000397  -0.014360   0.001094   0.000002
    42  H    0.000849   0.003598  -0.000158   0.001758   0.006704  -0.003396
    43  H    0.000347   0.020979   0.004635  -0.002283   0.007810  -0.012592
    44  H    0.005324   0.003038   0.003245   0.000135  -0.003191  -0.016457
    45  H   -0.005986   0.145011   0.003802   0.020369   0.024989   0.000124
              13         14         15         16         17         18
     1  C   -1.872974   0.200100  -0.073381  -0.686212   0.151767  -8.265889
     2  C   -1.322354   0.214048  -0.009194  -0.320089   0.018637   0.954982
     3  F   -0.006569  -0.004728   0.000482  -0.001459   0.000493   0.078131
     4  C    3.795055  -0.666321   0.040150   0.360678  -0.112631   2.050044
     5  C   -0.137003   0.285634  -0.025696  -0.027216   0.007639   0.008637
     6  N    0.024196  -0.811947   0.064135   0.023338  -0.041817  -1.312813
     7  H    0.063976  -0.087782   0.013871   0.011905  -0.006583   0.125429
     8  C   -0.520890  -0.783594  -0.013880   0.235574  -0.193884   0.115821
     9  C   -2.128389   0.176166  -0.485402  -0.391486   0.640273   1.058188
    10  C   -2.794376   0.429217   0.017832  -0.315626   0.310315  -4.853371
    11  C   -1.981273   0.169881  -0.122316  -0.079612   0.131902   0.413466
    12  C    1.201037   0.097962   0.483987   0.250599  -0.431440  -0.357628
    13  C   12.144278  -0.093730   0.150450   0.812220  -0.351014  -0.149211
    14  H   -0.093730   1.860779  -0.249089  -0.013891   0.037649   0.016408
    15  H    0.150450  -0.249089   0.883666   0.034413  -0.183917  -0.034101
    16  H    0.812220  -0.013891   0.034413   0.901585  -0.213095  -0.214014
    17  H   -0.351014   0.037649  -0.183917  -0.213095   0.756181   0.034937
    18  N   -0.149211   0.016408  -0.034101  -0.214014   0.034937  16.602076
    19  H   -0.006314  -0.010745   0.001938  -0.000832   0.000229   0.015068
    20  C    0.213170  -0.707704   0.001121   0.009046   0.000641   0.064971
    21  C    0.001576   0.317981  -0.019591  -0.005782   0.004084   0.067454
    22  C   -0.147861   0.089979   0.049951  -0.014323  -0.000883   0.134592
    23  C    0.013647   0.131065   0.022379   0.000001  -0.002109   0.016803
    24  C    0.030127   0.007684   0.017432   0.001417  -0.003790  -0.021598
    25  C    0.188542  -0.102730  -0.022243   0.033019  -0.006806  -0.175104
    26  H   -0.028450   0.012552  -0.000139  -0.011153   0.001283  -0.058149
    27  H    0.004091   0.032492   0.000284   0.000024   0.000146  -0.001299
    28  H    0.005384  -0.013798   0.006158   0.000446  -0.001018   0.001558
    29  H    0.015757  -0.014152   0.005523   0.002183  -0.002097  -0.005860
    30  C   -0.026106  -0.078078  -0.010809  -0.000021  -0.000288   0.004060
    31  C    0.138685  -0.066960   0.002052   0.124814  -0.012702   3.672207
    32  C   -0.036554   0.000810   0.000123  -0.004375   0.000355   0.020083
    33  C   -0.066692   0.026322  -0.000368   0.009073   0.000243  -0.231317
    34  C   -0.462237   0.007963   0.001266  -0.158681   0.004491  -1.028421
    35  C    0.172174  -0.005776   0.000816   0.041636  -0.003958   0.344039
    36  C    0.026575   0.003109  -0.000440  -0.003787   0.000264  -0.250724
    37  H   -0.010279   0.004612   0.000222   0.000327   0.000060   0.071261
    38  H   -0.329405   0.005395  -0.001613  -0.138641   0.011870  -0.258211
    39  H    0.028806  -0.000427   0.000084   0.011216  -0.000902   0.013883
    40  H    0.004148  -0.000039  -0.000024   0.000118  -0.000011  -0.009607
    41  H   -0.003402   0.000076   0.000003  -0.001274   0.000064  -0.000461
    42  H   -0.001647  -0.008339   0.001216   0.000113  -0.000105   0.000686
    43  H   -0.002458  -0.006944  -0.003179  -0.000334   0.000669  -0.000947
    44  H   -0.005575   0.004439  -0.010360  -0.000294   0.000194   0.002446
    45  H   -0.017332   0.040453  -0.002065  -0.001158   0.000367  -0.004802
              19         20         21         22         23         24
     1  C   -0.021212  -2.435375  -0.034429   0.669265  -0.376332  -0.189605
     2  C    0.163573  -0.699861   0.073975  -0.059847   1.132889  -0.082409
     3  F   -0.161747  -0.057020   0.008900   0.012589  -0.006646  -0.003837
     4  C   -0.708069  -4.256678  -0.548954  -1.566914  -0.550248   0.039231
     5  C    0.167575  -4.023454  -1.102409  -1.433914  -0.544215  -0.147222
     6  N    0.161533   1.212003  -0.088684  -0.079536  -0.511708  -0.393909
     7  H    0.033847  -0.255853  -0.063722   0.181558   0.092949  -0.125663
     8  C    0.053871  -0.247109  -0.923747  -1.643662  -1.952510   0.749041
     9  C    0.004692   0.086985   0.052928   0.031151  -0.053321  -0.042740
    10  C    0.000680  -0.310298   0.073308   1.023264   0.028957  -0.035875
    11  C    0.044699  -0.916359   0.466029   0.128220   0.585110  -0.462265
    12  C    0.015012  -0.613906   0.131375   0.676319   0.205228   0.011196
    13  C   -0.006314   0.213170   0.001576  -0.147861   0.013647   0.030127
    14  H   -0.010745  -0.707704   0.317981   0.089979   0.131065   0.007684
    15  H    0.001938   0.001121  -0.019591   0.049951   0.022379   0.017432
    16  H   -0.000832   0.009046  -0.005782  -0.014323   0.000001   0.001417
    17  H    0.000229   0.000641   0.004084  -0.000883  -0.002109  -0.003790
    18  N    0.015068   0.064971   0.067454   0.134592   0.016803  -0.021598
    19  H    0.909803   0.420081  -0.004706   0.055028  -0.033631   0.037238
    20  C    0.420081  35.357574  -4.136667 -10.348348  -7.174204   3.931657
    21  C   -0.004706  -4.136667  17.988785   2.074551   2.707707  -3.207932
    22  C    0.055028 -10.348348   2.074551  23.123229   3.219640  -1.495767
    23  C   -0.033631  -7.174204   2.707707   3.219640  14.858080  -4.756455
    24  C    0.037238   3.931657  -3.207932  -1.495767  -4.756455  11.835292
    25  C   -0.173598   4.354275  -4.094819  -9.307757  -2.004659   1.408317
    26  H   -0.002758  -0.810121   0.368588   0.597259   0.217407  -0.113978
    27  H   -0.022813  -0.874230   0.218160   0.239898   0.923389  -0.545991
    28  H    0.011972   0.002526  -0.396119   0.147323  -0.186493   0.533952
    29  H    0.001396   0.130521  -0.305283  -0.455682   0.056278   0.071180
    30  C   -0.004368  -0.516624  -1.646439   0.093499   0.072078  -1.261550
    31  C   -0.101973   0.651826  -0.014178  -0.255471   0.082347   0.028915
    32  C    0.002742  -0.017469   0.000483   0.001286   0.000768  -0.000914
    33  C    0.005442  -0.286837   0.000857   0.054365   0.079099  -0.011765
    34  C    0.007662  -0.054821   0.005120   0.013670  -0.017247  -0.004321
    35  C   -0.003925   0.034984  -0.001162  -0.004798  -0.000208   0.001362
    36  C    0.002303   0.003550  -0.000897  -0.001609   0.000065  -0.000327
    37  H    0.006758  -0.203998   0.006928   0.034012   0.011576  -0.015868
    38  H   -0.002174  -0.011430   0.001432  -0.007863   0.004918  -0.002481
    39  H   -0.000266   0.001025  -0.000097   0.000037   0.000073   0.000074
    40  H    0.000384   0.010019  -0.000285  -0.000643  -0.000423   0.000420
    41  H    0.000135  -0.000697   0.000040  -0.000080   0.000052  -0.000059
    42  H   -0.000662  -0.037388  -0.263662   0.008840  -0.010470  -0.048557
    43  H   -0.000776   0.055853   0.072055  -0.044332  -0.058879  -0.045033
    44  H   -0.000568  -0.017622  -0.107638   0.032448   0.019152  -0.039079
    45  H   -0.202931  -0.474513  -0.032760  -0.072269  -0.189182   0.057211
              25         26         27         28         29         30
     1  C    0.171125   0.151884   0.038464  -0.007293  -0.008537   0.000811
     2  C   -0.901883   0.526997   0.234913  -0.046567  -0.120616  -0.097363
     3  F    0.024047  -0.017707  -0.001384   0.000478   0.003094   0.000454
     4  C    1.973620  -0.418432  -0.068128  -0.013240   0.064990  -0.064756
     5  C    0.024454  -0.197549  -0.111678  -0.060889   0.023589  -0.339164
     6  N   -0.453808  -0.045743  -0.093570  -0.001769   0.009476   0.054049
     7  H    0.001369  -0.037868  -0.073706   0.022029   0.014387   0.037564
     8  C    0.705790  -0.053360  -0.106152   0.007824   0.041423   0.123214
     9  C   -0.090142  -0.013804   0.000578  -0.010255  -0.027539  -0.006885
    10  C   -0.300309   0.028318  -0.003007   0.016244  -0.028497   0.038563
    11  C   -0.479294   0.059935   0.049751  -0.038285  -0.053034  -0.062912
    12  C   -0.373926   0.062752   0.017752   0.024522  -0.011409  -0.044533
    13  C    0.188542  -0.028450   0.004091   0.005384   0.015757  -0.026106
    14  H   -0.102730   0.012552   0.032492  -0.013798  -0.014152  -0.078078
    15  H   -0.022243  -0.000139   0.000284   0.006158   0.005523  -0.010809
    16  H    0.033019  -0.011153   0.000024   0.000446   0.002183  -0.000021
    17  H   -0.006806   0.001283   0.000146  -0.001018  -0.002097  -0.000288
    18  N   -0.175104  -0.058149  -0.001299   0.001558  -0.005860   0.004060
    19  H   -0.173598  -0.002758  -0.022813   0.011972   0.001396  -0.004368
    20  C    4.354275  -0.810121  -0.874230   0.002526   0.130521  -0.516624
    21  C   -4.094819   0.368588   0.218160  -0.396119  -0.305283  -1.646439
    22  C   -9.307757   0.597259   0.239898   0.147323  -0.455682   0.093499
    23  C   -2.004659   0.217407   0.923389  -0.186493   0.056278   0.072078
    24  C    1.408317  -0.113978  -0.545991   0.533952   0.071180  -1.261550
    25  C   15.592347  -0.527171  -0.041617   0.026956   0.681114  -0.145243
    26  H   -0.527171   1.269407   0.029039  -0.004107  -0.214626  -0.058444
    27  H   -0.041617   0.029039   1.007545  -0.106528  -0.002255  -0.045292
    28  H    0.026956  -0.004107  -0.106528   0.750956   0.009290  -0.111267
    29  H    0.681114  -0.214626  -0.002255   0.009290   0.859987  -0.100175
    30  C   -0.145243  -0.058444  -0.045292  -0.111267  -0.100175   9.628624
    31  C    0.020156  -0.164160  -0.018249  -0.000481   0.013561   0.002136
    32  C   -0.001130   0.003236   0.000902  -0.000025  -0.000233  -0.000038
    33  C    0.017277   0.055295   0.013929  -0.001140  -0.004377  -0.002503
    34  C   -0.024654   0.028704   0.003295   0.000054  -0.002757   0.000175
    35  C    0.004106  -0.004338  -0.000575   0.000041   0.000394   0.000123
    36  C    0.002216  -0.001631   0.000434  -0.000022   0.000166  -0.000045
    37  H   -0.011308   0.006856   0.008128  -0.000938  -0.002097  -0.000026
    38  H   -0.007129   0.012056   0.001242  -0.000213  -0.000747  -0.000328
    39  H    0.000600  -0.000479  -0.000033   0.000003   0.000037   0.000006
    40  H    0.000641  -0.001283  -0.000351   0.000020   0.000106   0.000004
    41  H   -0.000103   0.000288   0.000071  -0.000002  -0.000020  -0.000002
    42  H    0.070228  -0.002517   0.000364  -0.010670  -0.018119   0.578943
    43  H   -0.020588  -0.000564  -0.002335  -0.035965  -0.004783   0.340374
    44  H   -0.044132   0.000327  -0.001410  -0.014165  -0.020854   0.458286
    45  H    0.038765  -0.017562  -0.062638   0.007080   0.002756  -0.014079
              31         32         33         34         35         36
     1  C  -28.461716   0.354979   1.801653   1.894364  -0.749663   1.141266
     2  C    7.363462  -0.206438  -0.508055   0.353053  -0.108931  -0.689317
     3  F   -0.643320   0.037171   0.167003   0.084564  -0.021184   0.008480
     4  C    2.936755  -0.075283  -1.124812  -1.493943   0.274664  -0.149199
     5  C    0.233149  -0.055385   0.137677  -0.312490   0.060381   0.077909
     6  N   -1.165869   0.003934   0.184501   0.016882  -0.012930   0.055190
     7  H    0.101775  -0.001252  -0.089164  -0.007208   0.007142  -0.007971
     8  C    0.804119   0.073163   0.019568   0.557044  -0.114520  -0.091364
     9  C    0.611764  -0.006493  -0.078763  -0.100179   0.023161   0.015077
    10  C   -1.479114  -0.074677   0.229917  -0.431034   0.123947  -0.015828
    11  C   -0.225918   0.011991   0.148690   0.104034  -0.058147   0.006421
    12  C   -0.105791   0.001478   0.019999   0.025804   0.014243  -0.005981
    13  C    0.138685  -0.036554  -0.066692  -0.462237   0.172174   0.026575
    14  H   -0.066960   0.000810   0.026322   0.007963  -0.005776   0.003109
    15  H    0.002052   0.000123  -0.000368   0.001266   0.000816  -0.000440
    16  H    0.124814  -0.004375   0.009073  -0.158681   0.041636  -0.003787
    17  H   -0.012702   0.000355   0.000243   0.004491  -0.003958   0.000264
    18  N    3.672207   0.020083  -0.231317  -1.028421   0.344039  -0.250724
    19  H   -0.101973   0.002742   0.005442   0.007662  -0.003925   0.002303
    20  C    0.651826  -0.017469  -0.286837  -0.054821   0.034984   0.003550
    21  C   -0.014178   0.000483   0.000857   0.005120  -0.001162  -0.000897
    22  C   -0.255471   0.001286   0.054365   0.013670  -0.004798  -0.001609
    23  C    0.082347   0.000768   0.079099  -0.017247  -0.000208   0.000065
    24  C    0.028915  -0.000914  -0.011765  -0.004321   0.001362  -0.000327
    25  C    0.020156  -0.001130   0.017277  -0.024654   0.004106   0.002216
    26  H   -0.164160   0.003236   0.055295   0.028704  -0.004338  -0.001631
    27  H   -0.018249   0.000902   0.013929   0.003295  -0.000575   0.000434
    28  H   -0.000481  -0.000025  -0.001140   0.000054   0.000041  -0.000022
    29  H    0.013561  -0.000233  -0.004377  -0.002757   0.000394   0.000166
    30  C    0.002136  -0.000038  -0.002503   0.000175   0.000123  -0.000045
    31  C   35.230972  -2.408625  -6.797345  -5.210080   2.268271   1.925936
    32  C   -2.408625   7.433231   1.785732   1.419407  -1.041561  -1.285333
    33  C   -6.797345   1.785732  14.239324   0.577775  -1.490842  -3.460316
    34  C   -5.210080   1.419407   0.577775  12.816059  -2.409689  -1.068499
    35  C    2.268271  -1.041561  -1.490842  -2.409689   8.232196   1.375735
    36  C    1.925936  -1.285333  -3.460316  -1.068499   1.375735   9.260047
    37  H   -1.096631   0.285444   1.082347   0.276941  -0.194888  -0.614617
    38  H   -1.453198   0.238938   0.138104   1.414365  -0.585078  -0.170072
    39  H    0.284920  -0.367251  -0.150131  -0.582837   0.707321   0.278036
    40  H    0.391191  -0.440220  -0.666170  -0.196072   0.275379   0.925136
    41  H   -0.189444   0.455369   0.291223   0.202403  -0.306826  -0.379913
    42  H    0.000070  -0.000001  -0.000115   0.000021   0.000007  -0.000007
    43  H    0.000079  -0.000003   0.000046  -0.000020   0.000003   0.000002
    44  H    0.000432  -0.000002  -0.000315   0.000030   0.000017  -0.000002
    45  H    0.005311  -0.003482  -0.035041   0.008245  -0.001362   0.007455
              37         38         39         40         41         42
     1  C   -0.098639   1.155366   0.017573   0.100442  -0.059667  -0.000798
     2  C    0.444204  -0.055942  -0.054529  -0.126176   0.031397  -0.005493
     3  F   -0.020904   0.022144  -0.001707   0.001608   0.001764   0.000087
     4  C   -0.194181  -0.343471   0.033454  -0.007631  -0.007455   0.007072
     5  C   -0.267035  -0.039005   0.005578   0.035096  -0.004984  -0.032352
     6  N   -0.004193   0.042442  -0.000410  -0.002585   0.000469  -0.001108
     7  H    0.002763  -0.012428   0.000528  -0.000196  -0.000126   0.000849
     8  C    0.253969   0.036726  -0.019467  -0.026376   0.007326   0.003598
     9  C    0.000226  -0.021254   0.001986   0.000937  -0.000397  -0.000158
    10  C   -0.195200  -0.270728   0.037411   0.022234  -0.014360   0.001758
    11  C    0.037189   0.066038  -0.006175  -0.002090   0.001094   0.006704
    12  C    0.001433  -0.036084   0.002186  -0.000506   0.000002  -0.003396
    13  C   -0.010279  -0.329405   0.028806   0.004148  -0.003402  -0.001647
    14  H    0.004612   0.005395  -0.000427  -0.000039   0.000076  -0.008339
    15  H    0.000222  -0.001613   0.000084  -0.000024   0.000003   0.001216
    16  H    0.000327  -0.138641   0.011216   0.000118  -0.001274   0.000113
    17  H    0.000060   0.011870  -0.000902  -0.000011   0.000064  -0.000105
    18  N    0.071261  -0.258211   0.013883  -0.009607  -0.000461   0.000686
    19  H    0.006758  -0.002174  -0.000266   0.000384   0.000135  -0.000662
    20  C   -0.203998  -0.011430   0.001025   0.010019  -0.000697  -0.037388
    21  C    0.006928   0.001432  -0.000097  -0.000285   0.000040  -0.263662
    22  C    0.034012  -0.007863   0.000037  -0.000643  -0.000080   0.008840
    23  C    0.011576   0.004918   0.000073  -0.000423   0.000052  -0.010470
    24  C   -0.015868  -0.002481   0.000074   0.000420  -0.000059  -0.048557
    25  C   -0.011308  -0.007129   0.000600   0.000641  -0.000103   0.070228
    26  H    0.006856   0.012056  -0.000479  -0.001283   0.000288  -0.002517
    27  H    0.008128   0.001242  -0.000033  -0.000351   0.000071   0.000364
    28  H   -0.000938  -0.000213   0.000003   0.000020  -0.000002  -0.010670
    29  H   -0.002097  -0.000747   0.000037   0.000106  -0.000020  -0.018119
    30  C   -0.000026  -0.000328   0.000006   0.000004  -0.000002   0.578943
    31  C   -1.096631  -1.453198   0.284920   0.391191  -0.189444   0.000070
    32  C    0.285444   0.238938  -0.367251  -0.440220   0.455369  -0.000001
    33  C    1.082347   0.138104  -0.150131  -0.666170   0.291223  -0.000115
    34  C    0.276941   1.414365  -0.582837  -0.196072   0.202403   0.000021
    35  C   -0.194888  -0.585078   0.707321   0.275379  -0.306826   0.000007
    36  C   -0.614617  -0.170072   0.278036   0.925136  -0.379913  -0.000007
    37  H    1.157107   0.015477  -0.013249  -0.217502   0.035253   0.000030
    38  H    0.015477   1.350417  -0.224185  -0.014667   0.036443  -0.000041
    39  H   -0.013249  -0.224185   0.679126   0.030812  -0.102475   0.000000
    40  H   -0.217502  -0.014667   0.030812   0.759022  -0.112638  -0.000000
    41  H    0.035253   0.036443  -0.102475  -0.112638   0.524889  -0.000000
    42  H    0.000030  -0.000041   0.000000  -0.000000  -0.000000   0.446815
    43  H    0.000013   0.000045  -0.000000   0.000000  -0.000000  -0.036307
    44  H    0.000082  -0.000112   0.000002  -0.000002   0.000000  -0.014289
    45  H   -0.019052   0.000595  -0.000156   0.001341  -0.000273  -0.000562
              43         44         45
     1  C    0.000835   0.001361   0.051266
     2  C    0.003579  -0.013750  -0.371014
     3  F   -0.000097   0.000250   0.019100
     4  C   -0.009953   0.001735   0.489020
     5  C   -0.013390  -0.011138   0.622334
     6  N    0.006813   0.002512  -0.163843
     7  H    0.000347   0.005324  -0.005986
     8  C    0.020979   0.003038   0.145011
     9  C    0.004635   0.003245   0.003802
    10  C   -0.002283   0.000135   0.020369
    11  C    0.007810  -0.003191   0.024989
    12  C   -0.012592  -0.016457   0.000124
    13  C   -0.002458  -0.005575  -0.017332
    14  H   -0.006944   0.004439   0.040453
    15  H   -0.003179  -0.010360  -0.002065
    16  H   -0.000334  -0.000294  -0.001158
    17  H    0.000669   0.000194   0.000367
    18  N   -0.000947   0.002446  -0.004802
    19  H   -0.000776  -0.000568  -0.202931
    20  C    0.055853  -0.017622  -0.474513
    21  C    0.072055  -0.107638  -0.032760
    22  C   -0.044332   0.032448  -0.072269
    23  C   -0.058879   0.019152  -0.189182
    24  C   -0.045033  -0.039079   0.057211
    25  C   -0.020588  -0.044132   0.038765
    26  H   -0.000564   0.000327  -0.017562
    27  H   -0.002335  -0.001410  -0.062638
    28  H   -0.035965  -0.014165   0.007080
    29  H   -0.004783  -0.020854   0.002756
    30  C    0.340374   0.458286  -0.014079
    31  C    0.000079   0.000432   0.005311
    32  C   -0.000003  -0.000002  -0.003482
    33  C    0.000046  -0.000315  -0.035041
    34  C   -0.000020   0.000030   0.008245
    35  C    0.000003   0.000017  -0.001362
    36  C    0.000002  -0.000002   0.007455
    37  H    0.000013   0.000082  -0.019052
    38  H    0.000045  -0.000112   0.000595
    39  H   -0.000000   0.000002  -0.000156
    40  H    0.000000  -0.000002   0.001341
    41  H   -0.000000   0.000000  -0.000273
    42  H   -0.036307  -0.014289  -0.000562
    43  H    0.462844  -0.009501  -0.002649
    44  H   -0.009501   0.395445   0.000011
    45  H   -0.002649   0.000011   0.845478
 Mulliken charges:
               1
     1  C    2.143173
     2  C    1.461927
     3  F   -0.897039
     4  C    0.100910
     5  C   -0.353692
     6  N   -0.786855
     7  H   -0.016037
     8  C    0.030825
     9  C   -0.534542
    10  C    0.671016
    11  C   -0.356447
    12  C   -0.730297
    13  C   -0.531798
    14  H    0.553999
    15  H    0.468250
    16  H    0.739610
    17  H    0.454300
    18  N   -1.653701
    19  H    0.340406
    20  C   -1.053242
    21  C   -1.642355
    22  C    0.249586
    23  C   -0.052716
    24  C    0.297246
    25  C   -0.028811
    26  H    0.373906
    27  H    0.358352
    28  H    0.486432
    29  H    0.396540
    30  C   -0.795623
    31  C   -1.023680
    32  C   -0.104881
    33  C   -0.079391
    34  C   -0.258202
    35  C   -0.841781
    36  C   -0.917474
    37  H    0.437392
    38  H    0.432488
    39  H    0.389999
    40  H    0.266440
    41  H    0.596301
    42  H    0.369363
    43  H    0.336932
    44  H    0.399545
    45  H    0.303627
 Sum of Mulliken charges =  -0.00000
 Mulliken charges with hydrogens summed into heavy atoms:
               1
     1  C    2.143173
     2  C    1.461927
     3  F   -0.897039
     4  C    0.100910
     5  C    0.290341
     6  N   -0.802892
     8  C    0.030825
     9  C   -0.080241
    10  C    0.671016
    11  C    0.197552
    12  C   -0.262047
    13  C    0.207812
    18  N   -1.653701
    20  C   -1.053242
    21  C   -1.642355
    22  C    0.623492
    23  C    0.305636
    24  C    0.783678
    25  C    0.367730
    30  C    0.310216
    31  C   -1.023680
    32  C    0.491420
    33  C    0.358000
    34  C    0.174286
    35  C   -0.451782
    36  C   -0.651033
 Electronic spatial extent (au):  <R**2>=          10136.4747
 Charge=             -0.0000 electrons
 Dipole moment (field-independent basis, Debye):
    X=             -3.8871    Y=             -1.6513    Z=             -0.8501  Tot=              4.3080
 Quadrupole moment (field-independent basis, Debye-Ang):
   XX=           -123.5022   YY=           -144.3268   ZZ=           -149.9425
   XY=             -5.5426   XZ=              6.3995   YZ=             12.3427
 Traceless Quadrupole moment (field-independent basis, Debye-Ang):
   XX=             15.7550   YY=             -5.0696   ZZ=            -10.6853
   XY=             -5.5426   XZ=              6.3995   YZ=             12.3427
 Octapole moment (field-independent basis, Debye-Ang**2):
  XXX=             28.9192  YYY=              3.7941  ZZZ=              5.6832  XYY=             10.7737
  XXY=             -0.9097  XXZ=              1.8052  XZZ=            -34.8365  YZZ=            -15.5911
  YYZ=              1.5887  XYZ=              8.1865
 Hexadecapole moment (field-independent basis, Debye-Ang**3):
 XXXX=          -9117.8095 YYYY=          -2644.4934 ZZZZ=           -671.0766 XXXY=           -178.3910
 XXXZ=            142.0130 YYYX=           -131.5251 YYYZ=            112.3338 ZZZX=             13.0102
 ZZZY=             18.9966 XXYY=          -2163.9689 XXZZ=          -1898.0566 YYZZ=           -590.4282
 XXYZ=            125.9372 YYXZ=             27.0429 ZZXY=             26.9986
 N-N= 2.189327068631D+03 E-N=-6.931994775125D+03  KE= 1.091844985693D+03
 No NMR shielding tensors so no spin-rotation constants.
 Leave Link  601 at Wed May  7 14:51:21 2025, MaxMem= 16106127360 cpu:               7.0 elap:               0.8
 (Enter /cm/shared/apps/Gaussian/g16-C01/g16/l701.exe)
 ... and contract with generalized density number  0.
 Compute integral first derivatives.
 R6Disp: Adding Grimme-D2 dispersion energy 1st derivatives to the gradient.
 D1PCM: PCM CHGder 1st derivatives, ID1Alg=3 FixD1E=F DoIter=F DoCFld=F I1PDM=0.
 GePol: Maximum number of non-zero 1st derivatives   =     248
 Leave Link  701 at Wed May  7 14:51:26 2025, MaxMem= 16106127360 cpu:             163.0 elap:               5.1
 (Enter /cm/shared/apps/Gaussian/g16-C01/g16/l702.exe)
 L702 exits ... SP integral derivatives will be done elsewhere.
 Leave Link  702 at Wed May  7 14:51:26 2025, MaxMem= 16106127360 cpu:               0.3 elap:               0.0
 (Enter /cm/shared/apps/Gaussian/g16-C01/g16/l703.exe)
 Integral derivatives from FoFJK, PRISM(SPDF).
 Compute integral first derivatives, UseDBF=F ICtDFT=           0.
 Calling FoFJK, ICntrl=      2127 FMM=F ISym2X=0 I1Cent= 0 IOpClX= 0 NMat=1 NMatS=1 NMatT=0.
 FoFJK:  IHMeth= 1 ICntrl=    2127 DoSepK=T KAlg= 0 I1Cent=           0 FoldK=F
 IRaf=         1 NMat=       1 IRICut=       1 DoRegI=T DoRafI=F ISym2E= 0 IDoP0=0 IntGTp=1.
 FoFCou: FMM=F IPFlag=           0 FMFlag=      100000 FMFlg1=         800
         NFxFlg=           0 DoJE=F BraDBF=F KetDBF=F FulRan=T
         wScrn=  0.000000 ICntrl=      2527 IOpCl=  0 I1Cent=           0 NGrid=           0
         NMat0=    1 NMatS0=      1 NMatT0=    0 NMatD0=    1 NMtDS0=    0 NMtDT0=    0
 Symmetry not used in FoFCou.
 Leave Link  703 at Wed May  7 14:55:37 2025, MaxMem= 16106127360 cpu:            9939.8 elap:             250.4
 (Enter /cm/shared/apps/Gaussian/g16-C01/g16/l716.exe)
 Dipole        =-1.52928427D+00-6.49667438D-01-3.34436279D-01
 ***** Axes restored to original set *****
 -------------------------------------------------------------------
 Center     Atomic                   Forces (Hartrees/Bohr)
 Number     Number              X              Y              Z
 -------------------------------------------------------------------
      1        6           0.000868485    0.009707678    0.001945084
      2        6          -0.004902137    0.004693133    0.005289566
      3        9          -0.002381635   -0.002088729   -0.002682218
      4        6           0.009488471    0.002259620    0.000200675
      5        6          -0.001310470   -0.002743382   -0.003922418
      6        7          -0.001640259   -0.007040158    0.002230199
      7        1           0.000980298   -0.000983745   -0.000915436
      8        6           0.003853900    0.000589066    0.000076050
      9        6          -0.001500839   -0.001439378   -0.003802361
     10        6          -0.010133704    0.008277742    0.001291992
     11        6          -0.003177395    0.001077758    0.000297262
     12        6           0.000070016    0.001401448    0.002810940
     13        6           0.000424544    0.002527759    0.001606757
     14        1          -0.000496068    0.003204524    0.003771899
     15        1          -0.005436188    0.001931140    0.000507343
     16        1           0.001307093   -0.004611930   -0.004237046
     17        1          -0.003808337   -0.001714310   -0.004215759
     18        7           0.007329574   -0.013804257    0.000946341
     19        1           0.001659741    0.000319315    0.000859460
     20        6           0.003372222    0.000662073    0.002670208
     21        6          -0.005185846    0.002497588    0.000322193
     22        6           0.001159632    0.000791443    0.000047278
     23        6           0.003278957   -0.000054282    0.001208289
     24        6          -0.001816454    0.000416526    0.000218018
     25        6           0.000501948   -0.000309870   -0.001060295
     26        1           0.003086046   -0.001888426   -0.004973738
     27        1           0.001662099   -0.001635753    0.004317659
     28        1          -0.003410863    0.001524949    0.004253219
     29        1          -0.001641616    0.001327659   -0.005946677
     30        6           0.002928451   -0.000994620    0.000363687
     31        6           0.005576925   -0.003596357   -0.002013715
     32        6           0.001836337   -0.001268097   -0.000077506
     33        6          -0.002232348    0.000970126   -0.000056126
     34        6          -0.001024444    0.002840797    0.001419707
     35        6           0.000191713   -0.002355194   -0.002023443
     36        6           0.002766204   -0.000194102    0.001667904
     37        1           0.000264087    0.003706130    0.003806492
     38        1          -0.003942491   -0.001465073   -0.004214526
     39        1          -0.000274551   -0.003638997   -0.004181274
     40        1           0.004445782    0.000729587    0.003219827
     41        1           0.004586356   -0.003001184   -0.001068734
     42        1          -0.000581713    0.005029424   -0.002059662
     43        1          -0.003579031    0.000950699    0.003803593
     44        1          -0.003940364   -0.001749385   -0.003445724
     45        1           0.000777872   -0.000858953    0.001745017
 -------------------------------------------------------------------
 Cartesian Forces:  Max     0.013804257 RMS     0.003382634
 Leave Link  716 at Wed May  7 14:55:37 2025, MaxMem= 16106127360 cpu:               0.2 elap:               0.0
 (Enter /cm/shared/apps/Gaussian/g16-C01/g16/l103.exe)

 GradGradGradGradGradGradGradGradGradGradGradGradGradGradGradGradGradGrad
 Berny optimization.
 FormGI is forming the generalized inverse of G from B-inverse, IUseBI=4.
 Internal  Forces:  Max     0.018210206 RMS     0.003287579
 Search for a local minimum.
 Step number   1 out of a maximum of  251
 All quantities printed in internal units (Hartrees-Bohrs-Radians)
 RMS Force = .32876D-02 SwitMx=.10000D-02 MixMth= 1
 Mixed Optimization -- RFO/linear search
 Second derivative matrix not updated -- first step.
 ITU=  0
     Eigenvalues ---    0.00663   0.00672   0.00794   0.01174   0.01548
     Eigenvalues ---    0.01580   0.01674   0.01685   0.01869   0.01875
     Eigenvalues ---    0.01922   0.02111   0.02140   0.02187   0.02187
     Eigenvalues ---    0.02227   0.02236   0.02242   0.02255   0.02258
     Eigenvalues ---    0.02261   0.02270   0.02276   0.02278   0.02279
     Eigenvalues ---    0.02282   0.02282   0.02287   0.02296   0.02298
     Eigenvalues ---    0.02303   0.02304   0.02306   0.02315   0.02320
     Eigenvalues ---    0.02627   0.02911   0.04245   0.05518   0.06635
     Eigenvalues ---    0.07260   0.07410   0.09219   0.11828   0.12792
     Eigenvalues ---    0.15997   0.15998   0.15999   0.15999   0.16000
     Eigenvalues ---    0.16000   0.16000   0.16000   0.16000   0.16000
     Eigenvalues ---    0.16000   0.16000   0.16000   0.16000   0.16000
     Eigenvalues ---    0.16000   0.20190   0.21946   0.21989   0.22000
     Eigenvalues ---    0.22000   0.22000   0.22004   0.22629   0.22955
     Eigenvalues ---    0.23474   0.23980   0.24469   0.24709   0.24874
     Eigenvalues ---    0.24914   0.24988   0.24992   0.24999   0.25000
     Eigenvalues ---    0.25000   0.31572   0.31646   0.32598   0.34393
     Eigenvalues ---    0.34610   0.34740   0.34834   0.34936   0.35146
     Eigenvalues ---    0.35741   0.35754   0.35838   0.35880   0.35915
     Eigenvalues ---    0.35948   0.35963   0.35966   0.35967   0.36018
     Eigenvalues ---    0.36057   0.36058   0.36135   0.36153   0.40201
     Eigenvalues ---    0.41612   0.42942   0.43147   0.43338   0.43387
     Eigenvalues ---    0.43450   0.44388   0.45176   0.46156   0.47106
     Eigenvalues ---    0.47327   0.47354   0.47458   0.47525   0.47891
     Eigenvalues ---    0.47982   0.48272   0.48351   0.48524   0.48803
     Eigenvalues ---    0.48863   0.51488   0.55251   0.71783
 RFO step:  Lambda=-8.06863737D-03 EMin= 6.62710325D-03
 Linear search not attempted -- first point.
 Iteration  1 RMS(Cart)=  0.07612827 RMS(Int)=  0.00085456
 Iteration  2 RMS(Cart)=  0.00171516 RMS(Int)=  0.00009957
 Iteration  3 RMS(Cart)=  0.00000117 RMS(Int)=  0.00009957
 Iteration  4 RMS(Cart)=  0.00000000 RMS(Int)=  0.00009957
 ITry= 1 IFail=0 DXMaxC= 3.34D-01 DCOld= 1.00D+10 DXMaxT= 3.00D-01 DXLimC= 3.00D+00 Rises=F
 Variable       Old X    -DE/DX   Delta X   Delta X   Delta X     New X
                                 (Linear)    (Quad)   (Total)
    R1        2.77408   0.00224   0.00000   0.00705   0.00713   2.78121
    R2        2.41114   0.00964   0.00000   0.01425   0.01427   2.42541
    R3        2.77635   0.01459   0.00000   0.03980   0.03980   2.81616
    R4        2.58393  -0.00224   0.00000  -0.00428  -0.00428   2.57965
    R5        2.53676  -0.00282   0.00000  -0.00568  -0.00564   2.53113
    R6        2.84934   0.00192   0.00000   0.00594   0.00594   2.85528
    R7        2.64204   0.00559   0.00000   0.01003   0.01000   2.65205
    R8        2.06100   0.00104   0.00000   0.00294   0.00294   2.06393
    R9        2.84796   0.00702   0.00000   0.02164   0.02164   2.86959
   R10        2.06672   0.00193   0.00000   0.00547   0.00547   2.07219
   R11        1.91772  -0.00162   0.00000  -0.00352  -0.00352   1.91421
   R12        2.67835   0.00211   0.00000   0.00273   0.00272   2.68107
   R13        2.65446   0.00228   0.00000   0.00377   0.00365   2.65811
   R14        2.61646   0.00785   0.00000   0.01527   0.01524   2.63170
   R15        2.61245   0.00850   0.00000   0.01838   0.01845   2.63089
   R16        2.61266   0.00710   0.00000   0.01508   0.01511   2.62778
   R17        2.03991   0.00593   0.00000   0.01609   0.01609   2.05600
   R18        2.63527   0.00634   0.00000   0.01293   0.01289   2.64817
   R19        2.60564   0.01821   0.00000   0.03810   0.03805   2.64369
   R20        2.61946   0.00527   0.00000   0.01128   0.01131   2.63077
   R21        2.04467   0.00490   0.00000   0.01339   0.01339   2.05807
   R22        2.03993   0.00579   0.00000   0.01571   0.01571   2.05564
   R23        2.03872   0.00631   0.00000   0.01707   0.01707   2.05579
   R24        2.62810   0.00770   0.00000   0.01588   0.01589   2.64399
   R25        2.62100   0.00604   0.00000   0.01228   0.01228   2.63327
   R26        2.62093   0.00771   0.00000   0.01601   0.01601   2.63694
   R27        2.62945   0.00868   0.00000   0.01825   0.01825   2.64771
   R28        2.83064   0.00623   0.00000   0.01864   0.01864   2.84928
   R29        2.60754   0.00869   0.00000   0.01738   0.01738   2.62492
   R30        2.04215   0.00612   0.00000   0.01668   0.01668   2.05883
   R31        2.61711   0.01047   0.00000   0.02138   0.02138   2.63849
   R32        2.04489   0.00486   0.00000   0.01328   0.01328   2.05817
   R33        2.04269   0.00566   0.00000   0.01542   0.01542   2.05811
   R34        2.04163   0.00631   0.00000   0.01716   0.01716   2.05879
   R35        2.05945   0.00525   0.00000   0.01473   0.01473   2.07417
   R36        2.05438   0.00519   0.00000   0.01445   0.01445   2.06883
   R37        2.05779   0.00534   0.00000   0.01494   0.01494   2.07273
   R38        2.63284   0.00615   0.00000   0.01272   0.01271   2.64555
   R39        2.63522   0.00614   0.00000   0.01277   0.01277   2.64799
   R40        2.61989   0.00771   0.00000   0.01602   0.01602   2.63591
   R41        2.61684   0.00732   0.00000   0.01512   0.01513   2.63197
   R42        2.04133   0.00558   0.00000   0.01518   0.01518   2.05651
   R43        2.61268   0.00841   0.00000   0.01699   0.01699   2.62967
   R44        2.04053   0.00531   0.00000   0.01443   0.01443   2.05495
   R45        2.60851   0.00843   0.00000   0.01693   0.01693   2.62544
   R46        2.03843   0.00573   0.00000   0.01550   0.01550   2.05393
   R47        2.04139   0.00554   0.00000   0.01507   0.01507   2.05646
   R48        2.04134   0.00553   0.00000   0.01504   0.01504   2.05639
    A1        2.17567  -0.00191   0.00000  -0.01145  -0.01162   2.16406
    A2        2.05740  -0.00035   0.00000   0.00070   0.00077   2.05817
    A3        2.05007   0.00226   0.00000   0.01083   0.01089   2.06096
    A4        2.02374  -0.00545   0.00000  -0.01679  -0.01677   2.00697
    A5        2.19583   0.00436   0.00000   0.00922   0.00888   2.20471
    A6        2.06287   0.00109   0.00000   0.00851   0.00854   2.07140
    A7        2.14937  -0.00048   0.00000   0.00479   0.00492   2.15429
    A8        2.10837  -0.00099   0.00000  -0.01721  -0.01759   2.09078
    A9        2.02544   0.00147   0.00000   0.01237   0.01250   2.03794
   A10        1.91365  -0.00188   0.00000  -0.00453  -0.00470   1.90895
   A11        1.88237   0.00829   0.00000   0.04075   0.04065   1.92302
   A12        1.91156  -0.00329   0.00000  -0.01659  -0.01678   1.89479
   A13        1.93692  -0.00236   0.00000  -0.00701  -0.00714   1.92978
   A14        1.89509   0.00034   0.00000  -0.01302  -0.01317   1.88192
   A15        1.92422  -0.00116   0.00000   0.00028   0.00033   1.92456
   A16        1.94373  -0.00083   0.00000  -0.00771  -0.00766   1.93606
   A17        2.03685   0.00004   0.00000  -0.01570  -0.01649   2.02036
   A18        1.93145  -0.00101   0.00000  -0.00401  -0.00406   1.92739
   A19        2.10414   0.00017   0.00000  -0.01076  -0.01112   2.09301
   A20        2.08726  -0.00102   0.00000   0.00577   0.00608   2.09334
   A21        2.09165   0.00084   0.00000   0.00493   0.00497   2.09663
   A22        2.09111  -0.00160   0.00000  -0.00473  -0.00472   2.08640
   A23        2.09968   0.00100   0.00000   0.00355   0.00353   2.10321
   A24        2.09228   0.00059   0.00000   0.00110   0.00109   2.09336
   A25        2.06679  -0.00049   0.00000  -0.00367  -0.00361   2.06318
   A26        2.18680  -0.00138   0.00000  -0.00973  -0.01011   2.17670
   A27        2.02720   0.00185   0.00000   0.01297   0.01327   2.04048
   A28        2.10946   0.00028   0.00000  -0.00123  -0.00131   2.10815
   A29        2.08010  -0.00094   0.00000  -0.00413  -0.00410   2.07601
   A30        2.09362   0.00066   0.00000   0.00537   0.00540   2.09902
   A31        2.08979  -0.00045   0.00000  -0.00022  -0.00019   2.08960
   A32        2.10472   0.00030   0.00000   0.00058   0.00056   2.10528
   A33        2.08868   0.00015   0.00000  -0.00036  -0.00037   2.08831
   A34        2.11737   0.00142   0.00000   0.00487   0.00477   2.12215
   A35        2.10915  -0.00100   0.00000  -0.00411  -0.00409   2.10506
   A36        2.05664  -0.00042   0.00000  -0.00069  -0.00066   2.05597
   A37        2.20540  -0.00337   0.00000  -0.01628  -0.01667   2.18873
   A38        2.08884   0.00112   0.00000   0.00512   0.00508   2.09392
   A39        2.11971   0.00061   0.00000   0.00313   0.00309   2.12281
   A40        2.07177  -0.00170   0.00000  -0.00719  -0.00722   2.06455
   A41        2.06663  -0.00248   0.00000  -0.00942  -0.00942   2.05721
   A42        2.11792   0.00125   0.00000   0.00477   0.00477   2.12269
   A43        2.09863   0.00122   0.00000   0.00465   0.00465   2.10327
   A44        2.10438   0.00121   0.00000   0.00447   0.00446   2.10885
   A45        2.08415  -0.00026   0.00000  -0.00019  -0.00019   2.08396
   A46        2.09462  -0.00095   0.00000  -0.00433  -0.00433   2.09028
   A47        2.10480   0.00096   0.00000   0.00360   0.00359   2.10839
   A48        2.09222  -0.00110   0.00000  -0.00549  -0.00551   2.08671
   A49        2.08616   0.00014   0.00000   0.00193   0.00191   2.08806
   A50        2.10879   0.00104   0.00000   0.00455   0.00455   2.11334
   A51        2.08960  -0.00075   0.00000  -0.00362  -0.00362   2.08598
   A52        2.08476  -0.00029   0.00000  -0.00089  -0.00089   2.08386
   A53        2.10994   0.00097   0.00000   0.00406   0.00406   2.11400
   A54        2.08393  -0.00035   0.00000  -0.00122  -0.00122   2.08271
   A55        2.08929  -0.00062   0.00000  -0.00284  -0.00284   2.08645
   A56        1.92311   0.00172   0.00000   0.01063   0.01059   1.93370
   A57        1.93908   0.00084   0.00000   0.00472   0.00469   1.94378
   A58        1.92749   0.00139   0.00000   0.00819   0.00816   1.93564
   A59        1.89301  -0.00131   0.00000  -0.00762  -0.00765   1.88536
   A60        1.88026  -0.00146   0.00000  -0.00810  -0.00815   1.87211
   A61        1.89951  -0.00134   0.00000  -0.00870  -0.00871   1.89080
   A62        2.12009  -0.00157   0.00000  -0.00570  -0.00570   2.11440
   A63        2.08263   0.00255   0.00000   0.01028   0.01029   2.09292
   A64        2.08019  -0.00098   0.00000  -0.00471  -0.00473   2.07546
   A65        2.09201  -0.00064   0.00000  -0.00198  -0.00199   2.09003
   A66        2.09621   0.00031   0.00000   0.00097   0.00097   2.09718
   A67        2.09496   0.00032   0.00000   0.00102   0.00102   2.09598
   A68        2.09715   0.00134   0.00000   0.00529   0.00526   2.10241
   A69        2.09866  -0.00055   0.00000  -0.00201  -0.00202   2.09664
   A70        2.08723  -0.00079   0.00000  -0.00345  -0.00346   2.08378
   A71        2.10140   0.00076   0.00000   0.00287   0.00285   2.10425
   A72        2.06692   0.00118   0.00000   0.00784   0.00785   2.07476
   A73        2.11485  -0.00194   0.00000  -0.01072  -0.01072   2.10414
   A74        2.09594   0.00001   0.00000   0.00045   0.00045   2.09639
   A75        2.09381   0.00028   0.00000   0.00145   0.00145   2.09526
   A76        2.09344  -0.00029   0.00000  -0.00190  -0.00190   2.09154
   A77        2.09958  -0.00048   0.00000  -0.00180  -0.00181   2.09777
   A78        2.09450   0.00038   0.00000   0.00169   0.00170   2.09620
   A79        2.08910   0.00011   0.00000   0.00011   0.00011   2.08921
    D1       -2.54746   0.00083   0.00000   0.05120   0.05094  -2.49652
    D2        0.63681   0.00071   0.00000   0.02444   0.02432   0.66113
    D3        0.58289   0.00114   0.00000   0.05987   0.05966   0.64255
    D4       -2.51602   0.00103   0.00000   0.03311   0.03304  -2.48298
    D5        0.00878   0.00169   0.00000   0.03212   0.03210   0.04088
    D6       -3.12162   0.00139   0.00000   0.02355   0.02343  -3.09819
    D7        0.49732   0.00115   0.00000   0.05969   0.05962   0.55695
    D8       -2.66936   0.00098   0.00000   0.05366   0.05357  -2.61579
    D9       -2.65469   0.00142   0.00000   0.06758   0.06768  -2.58701
   D10        0.46181   0.00125   0.00000   0.06156   0.06163   0.52344
   D11        3.11120  -0.00179   0.00000  -0.01111  -0.01117   3.10003
   D12       -0.03435  -0.00192   0.00000  -0.02796  -0.02797  -0.06232
   D13        0.01315  -0.00176   0.00000  -0.03786  -0.03812  -0.02497
   D14       -3.13241  -0.00190   0.00000  -0.05471  -0.05492   3.09586
   D15        0.10780  -0.00208   0.00000  -0.07353  -0.07361   0.03419
   D16        2.21879  -0.00101   0.00000  -0.05988  -0.05989   2.15890
   D17       -1.96998   0.00063   0.00000  -0.04485  -0.04508  -2.01507
   D18       -3.03001  -0.00195   0.00000  -0.05736  -0.05722  -3.08723
   D19       -0.91901  -0.00087   0.00000  -0.04371  -0.04350  -0.96251
   D20        1.17539   0.00076   0.00000  -0.02868  -0.02869   1.14670
   D21        3.03049  -0.00060   0.00000  -0.00274  -0.00278   3.02770
   D22       -1.01193  -0.00279   0.00000  -0.02992  -0.02987  -1.04180
   D23       -0.11480  -0.00073   0.00000  -0.01845  -0.01849  -0.13329
   D24        2.12598  -0.00292   0.00000  -0.04563  -0.04559   2.08039
   D25       -1.13489  -0.00058   0.00000  -0.01405  -0.01402  -1.14891
   D26        1.92441  -0.00028   0.00000   0.00072   0.00080   1.92521
   D27        0.96150   0.00094   0.00000   0.00190   0.00189   0.96339
   D28       -2.26238   0.00124   0.00000   0.01667   0.01672  -2.24566
   D29        3.06189  -0.00094   0.00000  -0.01880  -0.01890   3.04299
   D30       -0.16199  -0.00064   0.00000  -0.00403  -0.00408  -0.16607
   D31        1.00528   0.00219   0.00000   0.05173   0.05157   1.05685
   D32       -2.15403   0.00209   0.00000   0.04786   0.04780  -2.10622
   D33       -3.03122   0.00010   0.00000   0.02301   0.02291  -3.00831
   D34        0.09266  -0.00000   0.00000   0.01914   0.01914   0.11181
   D35        3.12636  -0.00013   0.00000  -0.00814  -0.00801   3.11835
   D36        0.06204   0.00011   0.00000  -0.00182  -0.00177   0.06027
   D37        0.00252  -0.00001   0.00000  -0.00427  -0.00424  -0.00172
   D38       -3.06180   0.00022   0.00000   0.00205   0.00199  -3.05981
   D39       -3.12509  -0.00003   0.00000   0.00264   0.00258  -3.12251
   D40        0.01357   0.00024   0.00000   0.00949   0.00942   0.02299
   D41       -0.00108  -0.00013   0.00000  -0.00137  -0.00136  -0.00244
   D42        3.13758   0.00014   0.00000   0.00549   0.00548  -3.14013
   D43        0.02153   0.00006   0.00000   0.00081   0.00081   0.02234
   D44       -3.11824   0.00003   0.00000   0.00057   0.00056  -3.11768
   D45       -3.13665  -0.00016   0.00000  -0.00499  -0.00499   3.14154
   D46        0.00676  -0.00019   0.00000  -0.00523  -0.00524   0.00152
   D47       -0.02036  -0.00023   0.00000  -0.00669  -0.00670  -0.02706
   D48        3.12911  -0.00062   0.00000  -0.01770  -0.01771   3.11141
   D49        3.13775  -0.00002   0.00000  -0.00094  -0.00095   3.13680
   D50        0.00404  -0.00041   0.00000  -0.01195  -0.01196  -0.00792
   D51        0.00821   0.00021   0.00000   0.00838   0.00838   0.01658
   D52       -3.14104   0.00059   0.00000   0.01906   0.01907  -3.12196
   D53        3.07955  -0.00014   0.00000   0.00171   0.00166   3.08121
   D54       -0.06969   0.00024   0.00000   0.01238   0.01236  -0.05734
   D55       -0.64165  -0.00115   0.00000  -0.04638  -0.04614  -0.68780
   D56        2.57565  -0.00083   0.00000  -0.03955  -0.03933   2.53632
   D57       -0.01101   0.00010   0.00000   0.00311   0.00310  -0.00791
   D58        3.12879   0.00012   0.00000   0.00334   0.00334   3.13213
   D59        3.13355  -0.00017   0.00000  -0.00378  -0.00382   3.12973
   D60       -0.00984  -0.00014   0.00000  -0.00354  -0.00357  -0.01342
   D61        3.06215   0.00023   0.00000   0.00855   0.00853   3.07068
   D62       -0.07075   0.00041   0.00000   0.01468   0.01467  -0.05607
   D63        0.00058  -0.00017   0.00000  -0.00629  -0.00627  -0.00568
   D64       -3.13231   0.00002   0.00000  -0.00015  -0.00012  -3.13243
   D65       -3.06505  -0.00011   0.00000  -0.00439  -0.00437  -3.06943
   D66        0.08050  -0.00045   0.00000  -0.01547  -0.01544   0.06506
   D67       -0.00497   0.00031   0.00000   0.01080   0.01076   0.00580
   D68        3.14059  -0.00002   0.00000  -0.00028  -0.00030   3.14029
   D69       -0.01124   0.00016   0.00000   0.00474   0.00473  -0.00650
   D70        3.13964   0.00002   0.00000   0.00006   0.00006   3.13970
   D71        3.13411   0.00019   0.00000   0.00644   0.00643   3.14054
   D72        0.00180   0.00005   0.00000   0.00176   0.00176   0.00356
   D73        0.00684  -0.00002   0.00000  -0.00022  -0.00022   0.00662
   D74        3.14065  -0.00001   0.00000   0.00023   0.00024   3.14089
   D75       -3.13846  -0.00005   0.00000  -0.00190  -0.00190  -3.14036
   D76       -0.00465  -0.00004   0.00000  -0.00145  -0.00144  -0.00610
   D77        1.97547  -0.00007   0.00000  -0.00208  -0.00209   1.97338
   D78       -0.12298  -0.00011   0.00000  -0.00262  -0.00263  -0.12561
   D79       -2.23253   0.00008   0.00000  -0.00029  -0.00028  -2.23282
   D80       -1.16230  -0.00003   0.00000  -0.00032  -0.00032  -1.16262
   D81        3.02243  -0.00007   0.00000  -0.00086  -0.00086   3.02157
   D82        0.91288   0.00012   0.00000   0.00147   0.00149   0.91437
   D83       -0.00161   0.00002   0.00000   0.00104   0.00105  -0.00056
   D84       -3.13539   0.00001   0.00000   0.00058   0.00058  -3.13481
   D85        3.13124  -0.00017   0.00000  -0.00512  -0.00510   3.12614
   D86       -0.00254  -0.00018   0.00000  -0.00557  -0.00556  -0.00811
   D87        0.01048  -0.00030   0.00000  -0.01012  -0.01015   0.00032
   D88       -3.14037  -0.00016   0.00000  -0.00547  -0.00550   3.13732
   D89       -3.13507   0.00004   0.00000   0.00091   0.00091  -3.13416
   D90       -0.00273   0.00018   0.00000   0.00555   0.00556   0.00283
   D91        3.12693  -0.00059   0.00000  -0.02096  -0.02094   3.10600
   D92        0.00392  -0.00027   0.00000  -0.01032  -0.01029  -0.00636
   D93        0.01040  -0.00047   0.00000  -0.01515  -0.01516  -0.00476
   D94       -3.11262  -0.00015   0.00000  -0.00451  -0.00451  -3.11712
   D95       -3.13114   0.00046   0.00000   0.01527   0.01528  -3.11586
   D96        0.01577   0.00055   0.00000   0.01821   0.01824   0.03401
   D97       -0.01406   0.00029   0.00000   0.00936   0.00934  -0.00471
   D98        3.13286   0.00038   0.00000   0.01230   0.01230  -3.13803
   D99        0.00613  -0.00021   0.00000  -0.00699  -0.00699  -0.00086
   D100      -3.13709  -0.00021   0.00000  -0.00694  -0.00695   3.13915
   D101      -3.13839  -0.00007   0.00000  -0.00215  -0.00214  -3.14053
   D102       0.00157  -0.00006   0.00000  -0.00211  -0.00210  -0.00053
   D103      -0.00978   0.00004   0.00000   0.00117   0.00119  -0.00859
   D104       3.13117   0.00005   0.00000   0.00139   0.00142   3.13259
   D105       3.13474  -0.00011   0.00000  -0.00366  -0.00365   3.13108
   D106      -0.00750  -0.00010   0.00000  -0.00344  -0.00343  -0.01092
   D107       0.00144   0.00031   0.00000   0.00997   0.00999   0.01144
   D108      -3.13951   0.00030   0.00000   0.00975   0.00977  -3.12974
   D109       3.12458  -0.00000   0.00000  -0.00059  -0.00056   3.12401
   D110      -0.01638  -0.00001   0.00000  -0.00081  -0.00079  -0.01717
   D111       0.00585   0.00006   0.00000   0.00170   0.00168   0.00753
   D112      -3.13411   0.00005   0.00000   0.00165   0.00164  -3.13247
   D113      -3.14121  -0.00002   0.00000  -0.00127  -0.00126   3.14071
   D114       0.00201  -0.00003   0.00000  -0.00132  -0.00131   0.00071
         Item               Value     Threshold  Converged?
 Maximum Force            0.018210     0.000450     NO 
 RMS     Force            0.003288     0.000300     NO 
 Maximum Displacement     0.334494     0.001800     NO 
 RMS     Displacement     0.075699     0.001200     NO 
 Predicted change in Energy=-4.358646D-03
 Lowest energy point so far.  Saving SCF results.
 GradGradGradGradGradGradGradGradGradGradGradGradGradGradGradGradGradGrad

 Leave Link  103 at Wed May  7 14:55:37 2025, MaxMem= 16106127360 cpu:               3.0 elap:               0.2
 (Enter /cm/shared/apps/Gaussian/g16-C01/g16/l202.exe)
                          Input orientation:                          
 ---------------------------------------------------------------------
 Center     Atomic      Atomic             Coordinates (Angstroms)
 Number     Number       Type             X           Y           Z
 ---------------------------------------------------------------------
      1          6           0        1.532439   -1.771894   -0.567764
      2          6           0        1.650864   -0.414111   -0.012379
      3          9           0        2.704646    0.312896   -0.486171
      4          6           0        0.846125    0.141668    0.902791
      5          6           0        1.059062    1.527036    1.467045
      6          7           0       -0.275699   -0.563513    1.365143
      7          1           0       -0.726028   -0.068589    2.125623
      8          6           0       -1.227418   -0.924514    0.376813
      9          6           0       -3.131285   -1.650282   -1.536943
     10          6           0       -0.848697   -1.759130   -0.690213
     11          6           0       -2.540832   -0.472898    0.478863
     12          6           0       -3.494468   -0.834846   -0.468576
     13          6           0       -1.824426   -2.116124   -1.630580
     14          1           0       -2.812695    0.173607    1.312062
     15          1           0       -4.517173   -0.478678   -0.365995
     16          1           0       -1.528722   -2.776923   -2.442600
     17          1           0       -3.866272   -1.940954   -2.284625
     18          7           0        0.414478   -2.342504   -0.835848
     19          1           0        1.927368    1.984087    0.987439
     20          6           0       -0.179947    2.377535    1.249274
     21          6           0       -2.574284    3.814681    0.788720
     22          6           0       -0.572319    2.721538   -0.048913
     23          6           0       -0.994716    2.767003    2.310510
     24          6           0       -2.175637    3.476124    2.082407
     25          6           0       -1.747434    3.427170   -0.273944
     26          1           0        0.046761    2.418728   -0.892727
     27          1           0       -0.709646    2.509077    3.329544
     28          1           0       -2.797302    3.765594    2.928513
     29          1           0       -2.036169    3.678576   -1.293922
     30          6           0       -3.847686    4.578935    0.528437
     31          6           0        2.788245   -2.527550   -0.837524
     32          6           0        5.112836   -4.014070   -1.323554
     33          6           0        3.927861   -2.344465   -0.045277
     34          6           0        2.829090   -3.466995   -1.876418
     35          6           0        3.983247   -4.200938   -2.120268
     36          6           0        5.079545   -3.088318   -0.283503
     37          1           0        3.910666   -1.637164    0.780522
     38          1           0        1.945061   -3.606212   -2.493219
     39          1           0        4.004610   -4.921325   -2.935641
     40          1           0        5.954708   -2.943941    0.346898
     41          1           0        6.017602   -4.587860   -1.514530
     42          1           0       -3.628017    5.578927    0.132836
     43          1           0       -4.435437    4.698570    1.444286
     44          1           0       -4.468252    4.063865   -0.214976
     45          1           0        1.275346    1.438178    2.538383
 ---------------------------------------------------------------------
                    Distance matrix (angstroms):
                    1          2          3          4          5
     1  C    0.000000
     2  C    1.471752   0.000000
     3  F    2.393131   1.365091   0.000000
     4  C    2.509040   1.339415   2.326507   0.000000
     5  C    3.904802   2.511370   2.827921   1.510950   0.000000
     6  N    2.909584   2.373085   3.616339   1.403402   2.482411
     7  H    3.905926   3.215596   4.328571   2.002796   2.483202
     8  C    3.037613   2.948981   4.211538   2.390183   3.525151
     9  C    4.764916   5.169272   6.246302   4.998318   6.056262
    10  C    2.384317   2.918278   4.118395   3.003851   4.369462
    11  C    4.401632   4.220793   5.391086   3.468269   4.235030
    12  C    5.114460   5.182623   6.304494   4.655639   5.482678
    13  C    3.537883   4.194409   5.265198   4.318268   5.584120
    14  H    5.118488   4.692858   5.804662   3.681778   4.104424
    15  H    6.189582   6.178503   7.266065   5.546135   6.203010
    16  H    3.727707   4.647432   5.594283   5.034849   6.364433
    17  H    5.667652   6.158989   7.175740   6.058351   7.096541
    18  N    1.283472   2.434225   3.523960   3.062727   4.548862
    19  H    4.084363   2.612938   2.359780   2.137933   1.092187
    20  C    4.842691   3.568883   3.949098   2.484346   1.518524
    21  C    7.065058   6.031278   6.461806   5.020282   4.346797
    22  C    4.989003   3.843979   4.090385   3.094100   2.527126
    23  C    5.939071   4.744934   5.246842   3.501822   2.543021
    24  C    6.950895   5.845013   6.357733   4.652004   3.826342
    25  C    6.154199   5.135396   5.437349   4.348078   3.810246
    26  H    4.458044   3.372408   3.415285   3.007968   2.718160
    27  H    6.208275   5.028468   5.571380   3.730171   2.749843
    28  H    7.850757   6.775320   7.338434   5.523672   4.692395
    29  H    6.555143   5.655675   5.869888   5.063881   4.672528
    30  C    8.395263   7.446949   7.884261   6.470035   5.854165
    31  C    1.490246   2.537936   2.863315   3.731655   4.974010
    32  C    4.291598   5.163732   5.022273   6.358584   7.411099
    33  C    2.517712   2.985307   2.958413   4.071459   5.050311
    34  C    2.503446   3.766026   4.029373   4.967756   6.265148
    35  C    3.783778   4.921713   4.967876   6.151312   7.364058
    36  C    3.794171   4.356689   4.153249   5.455451   6.366333
    37  H    2.737150   2.689099   2.619490   3.545505   4.314524
    38  H    2.691162   4.053470   4.468178   5.175630   6.543616
    39  H    4.651600   5.865199   5.923418   7.095314   8.345134
    40  H    4.665486   5.005216   4.675885   5.993965   6.723966
    41  H    5.379843   6.224551   6.004216   7.413234   8.418364
    42  H    9.008647   7.987752   8.259350   7.083401   6.337716
    43  H    9.029441   8.081117   8.598929   6.996676   6.344184
    44  H    8.377878   7.585308   8.098999   6.698928   6.309984
    45  H    4.474239   3.174645   3.529459   2.130805   1.096557
                    6          7          8          9         10
     6  N    0.000000
     7  H    1.012954   0.000000
     8  C    1.418762   2.010556   0.000000
     9  C    4.213970   4.658477   2.795338   0.000000
    10  C    2.445877   3.286626   1.406612   2.437008   0.000000
    11  C    2.434037   2.483707   1.392634   2.407974   2.425789
    12  C    3.714381   3.870566   2.421207   1.392209   2.811321
    13  C    3.712616   4.416780   2.409561   1.390560   1.401350
    14  H    2.642445   2.252714   2.143284   3.397779   3.406151
    15  H    4.581936   4.555120   3.401915   2.159736   3.899024
    16  H    4.579100   5.371038   3.386930   2.158181   2.137567
    17  H    5.301921   5.728628   3.883292   1.087991   3.417743
    18  N    2.912991   3.904069   2.485371   3.680102   1.398981
    19  H    3.389163   3.542521   4.334224   6.720946   4.953052
    20  C    2.944886   2.655130   3.572381   5.718104   4.617449
    21  C    4.978387   4.503682   4.944056   5.965298   6.019324
    22  C    3.588746   3.540769   3.728820   5.279712   4.534759
    23  C    3.535964   2.854288   4.173803   6.235402   5.432453
    24  C    4.521382   3.829912   4.813916   6.347677   6.070921
    25  C    4.558306   4.361367   4.430694   5.412091   5.280029
    26  H    3.754426   3.986776   3.796384   5.203061   4.277541
    27  H    3.672600   2.845005   4.558097   6.844509   5.864757
    28  H    5.248216   4.431227   5.565323   7.027343   6.885841
    29  H    5.307090   5.239371   4.963253   5.445647   5.598500
    30  C    6.316957   5.821962   6.097274   6.601680   7.116889
    31  C    4.254049   5.213141   4.491089   6.024917   3.720151
    32  C    6.940587   7.845762   7.255027   8.578961   6.405135
    33  C    4.778178   5.617036   5.363890   7.248345   4.855313
    34  C    5.345805   6.340690   5.291173   6.240333   4.224926
    35  C    6.596784   7.568432   6.642393   7.580414   5.599568
    36  C    6.145837   6.973330   6.700436   8.429519   6.089024
    37  H    4.361211   5.076283   5.202956   7.413494   4.982919
    38  H    5.392286   6.401811   5.049080   5.523533   3.803633
    39  H    7.470496   8.458391   7.370276   7.973524   6.212569
    40  H    6.746942   7.487573   7.460691   9.368975   6.983245
    41  H    8.005843   8.896688   8.335922   9.608955   7.471766
    42  H    7.105363   6.654861   6.936652   7.436153   7.889810
    43  H    6.708145   6.078630   6.561247   7.134176   7.689127
    44  H    6.441033   6.046472   5.978055   6.015526   6.872721
    45  H    2.790878   2.538940   4.064298   6.750205   5.015792
                   11         12         13         14         15
    11  C    0.000000
    12  C    1.392145   0.000000
    13  C    2.768245   2.404365   0.000000
    14  H    1.089082   2.156957   3.857290   0.000000
    15  H    2.149358   1.087797   3.395776   2.479233   0.000000
    16  H    3.855884   3.395967   1.087875   4.944866   4.304075
    17  H    3.398359   2.158645   2.151185   4.303202   2.498612
    18  N    3.736008   4.205685   2.386533   4.621578   5.292995
    19  H    5.124475   6.281932   6.143428   5.084429   7.030584
    20  C    3.780513   4.925084   5.584876   3.434036   5.438619
    21  C    4.298891   4.903634   6.449011   3.686210   4.851919
    22  C    3.789197   4.622006   5.241414   3.655611   5.089578
    23  C    4.030182   5.190896   6.329735   3.320790   5.486878
    24  C    4.277791   5.179893   6.721820   3.450492   5.207488
    25  C    4.050522   4.610291   5.707407   3.773044   4.789110
    26  H    4.115629   4.827624   4.960912   4.251841   5.431566
    27  H    4.513513   5.776051   6.872994   3.734631   6.089413
    28  H    4.902181   5.761102   7.505093   3.938975   5.641417
    29  H    4.542267   4.814438   5.808332   4.436097   4.929421
    30  C    5.218366   5.516142   7.319751   4.592623   5.179544
    31  C    5.861189   6.517197   4.698398   6.579324   7.601931
    32  C    8.623645   9.215430   7.198755   9.343295  10.303058
    33  C    6.754367   7.586112   5.971108   7.322441   8.654630
    34  C    6.583922   6.992683   4.851855   7.433042   8.073351
    35  C    7.950935   8.365099   6.189936   8.780795   9.444037
    36  C    8.092699   8.867135   7.101027   8.687545   9.945553
    37  H    6.562648   7.552482   6.239720   6.983195   8.584001
    38  H    6.226890   6.431806   4.144097   7.169619   7.487791
    39  H    8.619174   8.889426   6.599242   9.511938   9.947913
    40  H    8.848598   9.715978   8.069116   9.355106  10.781746
    41  H    9.703264  10.279038   8.223159  10.422828  11.366002
    42  H    6.158432   6.443292   8.097925   5.592209   6.142802
    43  H    5.591570   5.929853   7.919106   4.808957   5.485226
    44  H    4.977808   5.000993   6.869208   4.495199   4.545316
    45  H    4.738887   6.079438   6.294593   4.451413   6.757442
                   16         17         18         19         20
    16  H    0.000000
    17  H    2.487558   0.000000
    18  N    2.558593   4.537072   0.000000
    19  H    6.810061   7.725193   4.932809   0.000000
    20  C    6.482096   6.687809   5.194213   2.159661   0.000000
    21  C    7.415111   6.651467   7.034405   4.863685   2.830256
    22  C    6.072687   6.130854   5.218962   2.804692   1.399137
    23  C    7.322044   7.178159   6.163803   3.301826   1.393469
    24  C    7.745630   7.160583   7.005808   4.501087   2.425652
    25  C    6.575840   6.111388   6.186982   4.144605   2.424654
    26  H    5.646153   6.021299   4.775750   2.694554   2.154359
    27  H    7.869582   7.828535   6.492456   3.565798   2.150676
    28  H    8.559362   7.802832   7.860968   5.409625   3.405451
    29  H    6.576506   5.992486   6.516818   4.877041   3.406775
    30  C    8.265187   7.100889   8.242187   6.347848   4.337981
    31  C    4.612446   6.835261   2.380969   4.942313   6.101208
    32  C    6.847853   9.265304   5.010644   7.173965   8.688245
    33  C    5.975656   8.119483   3.601230   4.879019   6.391183
    34  C    4.448289   6.879194   2.859652   6.223268   7.278927
    35  C    5.702062   8.170036   4.223697   7.220734   8.483059
    36  C    6.959012   9.238429   4.756487   6.105801   7.738683
    37  H    6.424524   8.364699   3.915800   4.133974   5.750708
    38  H    3.571757   6.048817   2.585830   6.585342   7.370694
    39  H    5.954772   8.441399   4.893719   8.209153   9.396669
    40  H    7.988173  10.216778   5.696908   6.396500   8.171070
    41  H    7.815869  10.261098   6.074309   8.135130   9.724451
    42  H    8.992227   7.902499   8.945904   6.671996   4.835756
    43  H    8.912905   7.636230   8.848583   6.932706   4.851230
    44  H    7.771713   6.379943   8.078868   6.831928   4.835008
    45  H    7.102116   7.817683   5.140047   1.768778   2.159182
                   21         22         23         24         25
    21  C    0.000000
    22  C    2.429908   0.000000
    23  C    2.430743   2.397366   0.000000
    24  C    1.395409   2.771742   1.396230   0.000000
    25  C    1.401106   1.389047   2.771608   2.395442   0.000000
    26  H    3.412598   1.089484   3.386251   3.861160   2.149182
    27  H    3.411343   3.387915   1.089138   2.153987   3.860703
    28  H    2.151943   3.860786   2.151378   1.089107   3.387105
    29  H    2.155340   2.146818   3.861026   3.385268   1.089463
    30  C    1.507775   3.809369   3.820775   2.535106   2.526151
    31  C    8.463172   6.282374   7.228638   8.319268   7.506577
    32  C   11.173310   8.905847   9.823012  10.992062  10.175315
    33  C    8.994916   6.776136   7.477205   8.698217   8.097717
    34  C    9.451043   7.294333   8.427015   9.430084   8.428641
    35  C   10.757024   8.541918   9.641790  10.701944   9.717903
    36  C   10.362536   8.108824   8.826683  10.066136   9.437124
    37  H    8.472146   6.307408   6.767594   8.055042   7.666386
    38  H    9.287909   7.235486   8.505055   9.384881   8.247918
    39  H   11.552944   9.364552  10.565309  11.571232  10.481794
    40  H   10.891184   8.651959   9.206799  10.503892  10.014964
    41  H   12.236345   9.949994  10.858063  12.045537  11.228336
    42  H    2.157105   4.187481   4.425320   3.214345   2.886541
    43  H    2.162156   4.589333   4.039784   2.647314   3.434258
    44  H    2.157919   4.124041   4.486132   3.298407   2.794943
    45  H    4.850643   3.428553   2.640243   4.033661   4.582845
                   26         27         28         29         30
    26  H    0.000000
    27  H    4.290441   0.000000
    28  H    4.950213   2.469406   0.000000
    29  H    2.467138   4.950135   4.291370   0.000000
    30  C    4.674711   4.688050   2.743208   2.722726   0.000000
    31  C    5.655479   7.413994   9.218732   7.873961   9.818532
    32  C    8.199489   9.904750  11.881647  10.501712  12.552313
    33  C    6.202347   7.513505   9.560547   8.567718  10.426972
    34  C    6.584128   8.679753  10.346689   8.664250  10.728451
    35  C    7.798894   9.836055  11.616008   9.950023  12.059242
    36  C    7.485160   8.826079  10.924188   9.871433  11.795825
    37  H    5.846348   6.710895   8.876964   8.241678   9.944620
    38  H    6.516519   8.851485  10.306731   8.387886  10.472963
    39  H    8.585712  10.802205  12.494673  10.636943  12.802865
    40  H    8.074573   9.112914  11.326088  10.507337  12.357733
    41  H    9.226584  10.912719  12.931487  11.543217  13.620857
    42  H    4.954052   5.306582   3.434249   2.860237   1.097606
    43  H    5.545215   4.714827   2.399346   3.780828   1.094779
    44  H    4.852954   5.395193   3.572472   2.688420   1.096842
    45  H    3.774044   2.390179   4.706966   5.538237   6.336378
                   31         32         33         34         35
    31  C    0.000000
    32  C    2.801730   0.000000
    33  C    1.399964   2.413657   0.000000
    34  C    1.401259   2.412561   2.412560   0.000000
    35  C    2.423569   1.394864   2.784806   1.389321   0.000000
    36  C    2.423108   1.392777   1.391562   2.783041   2.411119
    37  H    2.161178   3.394412   1.087435   3.402561   3.872052
    38  H    2.148440   3.401362   3.393511   1.086890   2.155688
    39  H    3.407609   2.156410   3.873022   2.149158   1.088232
    40  H    3.406277   2.155072   2.149717   3.871203   3.399060
    41  H    3.889982   1.088259   3.399786   3.399105   2.157598
    42  H   10.383881  13.059448  10.950030  11.294248  12.595776
    43  H   10.469243  13.218947  11.034849  11.422647  12.758586
    44  H    9.822986  12.580907  10.563626  10.617223  11.973510
    45  H    5.423339   7.705056   5.293347   6.779772   7.799704
                   36         37         38         39         40
    36  C    0.000000
    37  H    2.145758   0.000000
    38  H    3.869889   4.296293   0.000000
    39  H    3.398416   4.960283   2.483345   0.000000
    40  H    1.088192   2.464509   4.958037   4.299767   0.000000
    41  H    2.154995   4.291043   4.301983   2.486543   2.484217
    42  H   12.292929  10.455774  11.059934  13.338959  12.826290
    43  H   12.415948  10.499502  11.188570  13.526290  12.944781
    44  H   11.929746  10.183271  10.254319  12.646147  12.572317
    45  H    6.551652   4.415055   7.156214   8.823667   6.775102
                   41         42         43         44         45
    41  H    0.000000
    42  H   14.110823   0.000000
    43  H   14.291900   1.773938   0.000000
    44  H   13.656292   1.767026   1.776817   0.000000
    45  H    8.673420   6.853862   6.666351   6.889421   0.000000
 Stoichiometry    C23H19FN2
 Framework group  C1[X(C23H19FN2)]
 Deg. of freedom   129
 Full point group                 C1      NOp   1
 RotChk:  IX=0 Diff= 2.93D-02
 Largest Abelian subgroup         C1      NOp   1
 Largest concise Abelian subgroup C1      NOp   1
                         Standard orientation:                         
 ---------------------------------------------------------------------
 Center     Atomic      Atomic             Coordinates (Angstroms)
 Number     Number       Type             X           Y           Z
 ---------------------------------------------------------------------
      1          6           0        2.088232    0.200389   -0.012463
      2          6           0        1.117696   -0.901258    0.089949
      3          9           0        1.452595   -1.884409    0.975799
      4          6           0       -0.020873   -1.022664   -0.605000
      5          6           0       -0.946687   -2.210710   -0.485060
      6          7           0       -0.415492    0.000184   -1.481124
      7          1           0       -1.232782   -0.274208   -2.012934
      8          6           0       -0.613646    1.275111   -0.891053
      9          6           0       -1.021314    3.802574    0.231289
     10          6           0        0.453683    1.921091   -0.241378
     11          6           0       -1.857278    1.895733   -0.978447
     12          6           0       -2.064983    3.156377   -0.425544
     13          6           0        0.225711    3.191608    0.304147
     14          1           0       -2.670573    1.377542   -1.484539
     15          1           0       -3.041464    3.627825   -0.512292
     16          1           0        1.060769    3.692997    0.788665
     17          1           0       -1.169566    4.787981    0.668003
     18          7           0        1.762370    1.430623   -0.178712
     19          1           0       -0.553888   -2.902020    0.263721
     20          6           0       -2.343163   -1.750431   -0.105703
     21          6           0       -4.891467   -0.723891    0.574527
     22          6           0       -2.569983   -1.161844    1.143177
     23          6           0       -3.406197   -1.824829   -1.003579
     24          6           0       -4.663056   -1.318325   -0.667103
     25          6           0       -3.821084   -0.658599    1.476257
     26          1           0       -1.749413   -1.086434    1.855885
     27          1           0       -3.252374   -2.277792   -1.982038
     28          1           0       -5.476759   -1.384976   -1.387936
     29          1           0       -3.972770   -0.198845    2.452242
     30          6           0       -6.243374   -0.171817    0.949956
     31          6           0        3.537018   -0.134453    0.086189
     32          6           0        6.276186   -0.707961    0.219382
     33          6           0        4.030254   -1.359696   -0.377922
     34          6           0        4.435754    0.800361    0.617153
     35          6           0        5.793474    0.514201    0.687306
     36          6           0        5.391842   -1.640511   -0.317383
     37          1           0        3.353546   -2.090347   -0.814649
     38          1           0        4.051696    1.750047    0.980370
     39          1           0        6.479797    1.245476    1.109734
     40          1           0        5.763255   -2.592363   -0.691807
     41          1           0        7.339417   -0.933278    0.274881
     42          1           0       -6.691683   -0.758000    1.762450
     43          1           0       -6.932068   -0.190167    0.099130
     44          1           0       -6.159085    0.863101    1.303373
     45          1           0       -0.968022   -2.735249   -1.447786
 ---------------------------------------------------------------------
 Rotational constants (GHZ):           0.4227972           0.1223212           0.1027161
 Leave Link  202 at Wed May  7 14:55:37 2025, MaxMem= 16106127360 cpu:               0.2 elap:               0.0
 (Enter /cm/shared/apps/Gaussian/g16-C01/g16/l301.exe)
 Basis read from rwf:  (5D, 7F)
 No pseudopotential information found on rwf file.
 There are   821 symmetry adapted cartesian basis functions of A   symmetry.
 There are   769 symmetry adapted basis functions of A   symmetry.
   769 basis functions,  1145 primitive gaussians,   821 cartesian basis functions
    90 alpha electrons       90 beta electrons
       nuclear repulsion energy      2172.4721612663 Hartrees.
 IExCor= 4639 DFT=T Ex+Corr=wB97XD ExCW=0 ScaHFX=  1.000000
 ScaDFX=  1.000000  1.000000  1.000000  1.000000 ScalE2=  1.000000  1.000000
 IRadAn=      5 IRanWt=     -1 IRanGd=            0 ICorTp=0 IEmpDi=121
 HFx  wShort=  0.000000 wLong=  0.200000 cFull=  0.222036 cShort=  0.000000 cLong=  0.777964
 DFx  wShort=  0.000000 wLong=  0.200000 cFull=  0.000000 cShort=  0.000000 cLong=  1.000000
 NAtoms=   45 NActive=   45 NUniq=   45 SFac= 1.00D+00 NAtFMM=   60 NAOKFM=F Big=F
 Integral buffers will be    131072 words long.
 Raffenetti 2 integral format.
 Two-electron integral symmetry is turned on.
 R6Disp:  Grimme-D2 Dispersion energy=       -0.0355883548 Hartrees.
 Nuclear repulsion after empirical dispersion term =     2172.4365729114 Hartrees.
 No density basis found on file    724.
 ------------------------------------------------------------------------------
 Polarizable Continuum Model (PCM)
 =================================
 Model                : PCM.
 Atomic radii         : SMD-Coulomb.
 Polarization charges : Total charges.
 Charge compensation  : None.
 Solution method      : On-the-fly selection.
 Cavity type          : VdW (van der Waals Surface) (Alpha=1.000).
 Cavity algorithm     : GePol (No added spheres)
                        Default sphere list used, NSphG=   45.
                        Lebedev-Laikov grids with approx.  5.0 points / Ang**2.
                        Smoothing algorithm: York/Karplus (Gamma=1.0000).
                        Polarization charges: spherical gaussians, with
                                              point-specific exponents (IZeta= 3).
                        Self-potential: point-specific (ISelfS= 7).
                        Self-field    : sphere-specific E.n sum rule (ISelfD= 2).
 1st derivatives      : Analytical E(r).r(x)/FMM algorithm (CHGder, D1EAlg=3).
                        Cavity 1st derivative terms included.
 Solvent              : Ethanol, Eps=  24.852000 Eps(inf)=   1.852593
 ------------------------------------------------------------------------------
 GePol: Number of generator spheres                  =      45
 GePol: Total number of spheres                      =      45
 GePol: Number of exposed spheres                    =      45 (100.00%)
 GePol: Number of points                             =    3378
 GePol: Average weight of points                     =       0.11
 GePol: Minimum weight of points                     =   0.75D-11
 GePol: Maximum weight of points                     =    0.21501
 GePol: Number of points with low weight             =     156
 GePol: Fraction of low-weight points (<1% of avg)   =       4.62%
 GePol: Cavity surface area                          =    374.808 Ang**2
 GePol: Cavity volume                                =    357.020 Ang**3
 ------------------------------------------------------------------------------
 Atomic radii for non-electrostatic terms: SMD-CDS.
 ------------------------------------------------------------------------------
 PCM non-electrostatic energy =        -0.0047135030 Hartrees.
 Nuclear repulsion after PCM non-electrostatic terms =     2172.4318594085 Hartrees.
 Leave Link  301 at Wed May  7 14:55:37 2025, MaxMem= 16106127360 cpu:               0.3 elap:               0.1
 (Enter /cm/shared/apps/Gaussian/g16-C01/g16/l302.exe)
 NPDir=0 NMtPBC=     1 NCelOv=     1 NCel=       1 NClECP=     1 NCelD=      1
         NCelK=      1 NCelE2=     1 NClLst=     1 CellRange=     0.0.
 One-electron integrals computed using PRISM.
 One-electron integral symmetry used in STVInt
 NBasis=   769 RedAO= T EigKep=  1.17D-06  NBF=   769
 NBsUse=   764 1.00D-06 EigRej=  8.63D-07 NBFU=   764
 Precomputing XC quadrature grid using
 IXCGrd= 4 IRadAn=           5 IRanWt=          -1 IRanGd=           0 AccXCQ= 0.00D+00.
 Generated NRdTot=       0 NPtTot=           0 NUsed=           0 NTot=          32
 NSgBfM=   808   808   808   808   808 MxSgAt=    45 MxSgA2=    45.
 Leave Link  302 at Wed May  7 14:55:40 2025, MaxMem= 16106127360 cpu:              37.6 elap:               2.5
 (Enter /cm/shared/apps/Gaussian/g16-C01/g16/l303.exe)
 DipDrv:  MaxL=1.
 Leave Link  303 at Wed May  7 14:55:40 2025, MaxMem= 16106127360 cpu:               1.1 elap:               0.2
 (Enter /cm/shared/apps/Gaussian/g16-C01/g16/l401.exe)
 Initial guess from the checkpoint file:  "8_global_opt.chk"
 B after Tr=     0.000000    0.000000   -0.000000
         Rot=    0.999974   -0.006881    0.001172    0.001590 Ang=  -0.82 deg.
 Guess basis will be translated and rotated to current coordinates.
 JPrj=2 DoOrth=T DoCkMO=T.
 Generating alternative initial guess.
 ExpMin= 2.65D-02 ExpMax= 2.93D+03 ExpMxC= 4.41D+02 IAcc=3 IRadAn=         5 AccDes= 0.00D+00
 Harris functional with IExCor= 4639 and IRadAn=       5 diagonalized for initial guess.
 HarFok:  IExCor= 4639 AccDes= 0.00D+00 IRadAn=         5 IDoV= 1 UseB2=F ITyADJ=14
 ICtDFT=  3500011 ScaDFX=  1.000000  1.000000  1.000000  1.000000
 FoFCou: FMM=F IPFlag=           0 FMFlag=      100000 FMFlg1=           0
         NFxFlg=           0 DoJE=T BraDBF=F KetDBF=T FulRan=T
         wScrn=  0.000000 ICntrl=       500 IOpCl=  0 I1Cent=   200000004 NGrid=           0
         NMat0=    1 NMatS0=      1 NMatT0=    0 NMatD0=    1 NMtDS0=    0 NMtDT0=    0
 Petite list used in FoFCou.
 Harris En= -1048.71585801965    
 Leave Link  401 at Wed May  7 14:55:49 2025, MaxMem= 16106127360 cpu:             253.9 elap:               9.3
 (Enter /cm/shared/apps/Gaussian/g16-C01/g16/l502.exe)
 Integral symmetry usage will be decided dynamically.
 Closed shell SCF:
 Using DIIS extrapolation, IDIIS=  1040.
 NGot= 16106127360 LenX= 16104737818 LenY= 16104062956
 Requested convergence on RMS density matrix=1.00D-08 within 128 cycles.
 Requested convergence on MAX density matrix=1.00D-06.
 Requested convergence on             energy=1.00D-06.
 No special actions if energy rises.
 Fock matrices will be formed incrementally for  20 cycles.

 Cycle   1  Pass 1  IDiag  1:
 FoFJK:  IHMeth= 1 ICntrl=       0 DoSepK=T KAlg= 0 I1Cent=           0 FoldK=F
 IRaf=         1 NMat=       1 IRICut=       1 DoRegI=T DoRafI=F ISym2E= 0 IDoP0=0 IntGTp=1.
 FoFCou: FMM=F IPFlag=           0 FMFlag=      100000 FMFlg1=           0
         NFxFlg=           0 DoJE=T BraDBF=F KetDBF=F FulRan=T
         wScrn=  0.000000 ICntrl=       500 IOpCl=  0 I1Cent=           0 NGrid=           0
         NMat0=    1 NMatS0=      1 NMatT0=    0 NMatD0=    1 NMtDS0=    0 NMtDT0=    0
 Symmetry not used in FoFCou.
 Inv3:  Mode=1 IEnd=    34232652.
 Iteration    1 A*A^-1 deviation from unit magnitude is 9.99D-15 for   1086.
 Iteration    1 A*A^-1 deviation from orthogonality  is 3.78D-15 for   2246    505.
 Iteration    1 A^-1*A deviation from unit magnitude is 1.02D-14 for   1086.
 Iteration    1 A^-1*A deviation from orthogonality  is 3.26D-15 for   2099   1781.
 E= -1096.65718224420    
 DIIS: error= 6.98D-03 at cycle   1 NSaved=   1.
 NSaved= 1 IEnMin= 1 EnMin= -1096.65718224420     IErMin= 1 ErrMin= 6.98D-03
 ErrMax= 6.98D-03  0.00D+00 EMaxC= 1.00D-01 BMatC= 5.33D-02 BMatP= 5.33D-02
 IDIUse=3 WtCom= 9.30D-01 WtEn= 6.98D-02
 Coeff-Com:  0.100D+01
 Coeff-En:   0.100D+01
 Coeff:      0.100D+01
 Gap=     0.483 Goal=   None    Shift=    0.000
 GapD=    0.483 DampG=2.000 DampE=1.000 DampFc=2.0000 IDamp=-1.
 RMSDP=1.63D-02 MaxDP=1.44D+00              OVMax= 3.02D-02

 Cycle   2  Pass 1  IDiag  1:
 RMSU=  1.46D-02    CP:  9.22D-01
 E= -1096.71055660620     Delta-E=       -0.053374361998 Rises=F Damp=F
 DIIS: error= 5.33D-04 at cycle   2 NSaved=   2.
 NSaved= 2 IEnMin= 2 EnMin= -1096.71055660620     IErMin= 2 ErrMin= 5.33D-04
 ErrMax= 5.33D-04  0.00D+00 EMaxC= 1.00D-01 BMatC= 1.00D-03 BMatP= 5.33D-02
 IDIUse=3 WtCom= 9.95D-01 WtEn= 5.33D-03
 Coeff-Com: -0.534D-01 0.105D+01
 Coeff-En:   0.000D+00 0.100D+01
 Coeff:     -0.531D-01 0.105D+01
 Gap=     0.269 Goal=   None    Shift=    0.000
 RMSDP=2.00D-03 MaxDP=1.51D-01 DE=-5.34D-02 OVMax= 8.46D-03

 Cycle   3  Pass 1  IDiag  1:
 RMSU=  1.23D-03    CP:  9.16D-01  1.10D+00
 E= -1096.71271886973     Delta-E=       -0.002162263527 Rises=F Damp=F
 DIIS: error= 2.63D-04 at cycle   3 NSaved=   3.
 NSaved= 3 IEnMin= 3 EnMin= -1096.71271886973     IErMin= 3 ErrMin= 2.63D-04
 ErrMax= 2.63D-04  0.00D+00 EMaxC= 1.00D-01 BMatC= 3.98D-04 BMatP= 1.00D-03
 IDIUse=3 WtCom= 9.97D-01 WtEn= 2.63D-03
 Coeff-Com: -0.326D-01 0.390D+00 0.643D+00
 Coeff-En:   0.000D+00 0.000D+00 0.100D+01
 Coeff:     -0.325D-01 0.389D+00 0.644D+00
 Gap=     0.270 Goal=   None    Shift=    0.000
 RMSDP=5.46D-04 MaxDP=1.07D-01 DE=-2.16D-03 OVMax= 3.89D-03

 Cycle   4  Pass 1  IDiag  1:
 RMSU=  4.34D-04    CP:  9.12D-01  1.10D+00  1.01D+00
 E= -1096.71309966301     Delta-E=       -0.000380793284 Rises=F Damp=F
 DIIS: error= 1.28D-04 at cycle   4 NSaved=   4.
 NSaved= 4 IEnMin= 4 EnMin= -1096.71309966301     IErMin= 4 ErrMin= 1.28D-04
 ErrMax= 1.28D-04  0.00D+00 EMaxC= 1.00D-01 BMatC= 4.66D-05 BMatP= 3.98D-04
 IDIUse=3 WtCom= 9.99D-01 WtEn= 1.28D-03
 Coeff-Com:  0.257D-02-0.123D+00 0.174D+00 0.946D+00
 Coeff-En:   0.000D+00 0.000D+00 0.000D+00 0.100D+01
 Coeff:      0.257D-02-0.123D+00 0.174D+00 0.946D+00
 Gap=     0.269 Goal=   None    Shift=    0.000
 RMSDP=2.83D-04 MaxDP=2.42D-02 DE=-3.81D-04 OVMax= 1.81D-03

 Cycle   5  Pass 1  IDiag  1:
 RMSU=  1.69D-04    CP:  9.13D-01  1.10D+00  1.18D+00  1.12D+00
 E= -1096.71316972552     Delta-E=       -0.000070062512 Rises=F Damp=F
 DIIS: error= 2.75D-05 at cycle   5 NSaved=   5.
 NSaved= 5 IEnMin= 5 EnMin= -1096.71316972552     IErMin= 5 ErrMin= 2.75D-05
 ErrMax= 2.75D-05  0.00D+00 EMaxC= 1.00D-01 BMatC= 3.44D-06 BMatP= 4.66D-05
 IDIUse=1 WtCom= 1.00D+00 WtEn= 0.00D+00
 Coeff-Com:  0.246D-02-0.622D-01 0.295D-01 0.337D+00 0.693D+00
 Coeff:      0.246D-02-0.622D-01 0.295D-01 0.337D+00 0.693D+00
 Gap=     0.270 Goal=   None    Shift=    0.000
 RMSDP=6.06D-05 MaxDP=6.35D-03 DE=-7.01D-05 OVMax= 5.76D-04

 Cycle   6  Pass 1  IDiag  1:
 RMSU=  5.03D-05    CP:  9.13D-01  1.10D+00  1.21D+00  1.15D+00  1.00D+00
 E= -1096.71317444681     Delta-E=       -0.000004721288 Rises=F Damp=F
 DIIS: error= 9.75D-06 at cycle   6 NSaved=   6.
 NSaved= 6 IEnMin= 6 EnMin= -1096.71317444681     IErMin= 6 ErrMin= 9.75D-06
 ErrMax= 9.75D-06  0.00D+00 EMaxC= 1.00D-01 BMatC= 3.53D-07 BMatP= 3.44D-06
 IDIUse=1 WtCom= 1.00D+00 WtEn= 0.00D+00
 Coeff-Com:  0.183D-03 0.404D-02-0.189D-01-0.657D-01 0.159D+00 0.922D+00
 Coeff:      0.183D-03 0.404D-02-0.189D-01-0.657D-01 0.159D+00 0.922D+00
 Gap=     0.270 Goal=   None    Shift=    0.000
 RMSDP=4.01D-05 MaxDP=3.04D-03 DE=-4.72D-06 OVMax= 3.84D-04

 Cycle   7  Pass 1  IDiag  1:
 RMSU=  1.89D-05    CP:  9.13D-01  1.10D+00  1.22D+00  1.18D+00  1.16D+00
                    CP:  1.16D+00
 E= -1096.71317519154     Delta-E=       -0.000000744730 Rises=F Damp=F
 DIIS: error= 4.05D-06 at cycle   7 NSaved=   7.
 NSaved= 7 IEnMin= 7 EnMin= -1096.71317519154     IErMin= 7 ErrMin= 4.05D-06
 ErrMax= 4.05D-06  0.00D+00 EMaxC= 1.00D-01 BMatC= 7.40D-08 BMatP= 3.53D-07
 IDIUse=1 WtCom= 1.00D+00 WtEn= 0.00D+00
 Coeff-Com: -0.198D-03 0.894D-02-0.119D-01-0.670D-01-0.652D-02 0.390D+00
 Coeff-Com:  0.686D+00
 Coeff:     -0.198D-03 0.894D-02-0.119D-01-0.670D-01-0.652D-02 0.390D+00
 Coeff:      0.686D+00
 Gap=     0.270 Goal=   None    Shift=    0.000
 RMSDP=1.26D-05 MaxDP=1.29D-03 DE=-7.45D-07 OVMax= 1.44D-04

 Cycle   8  Pass 1  IDiag  1:
 RMSU=  7.14D-06    CP:  9.13D-01  1.10D+00  1.22D+00  1.19D+00  1.21D+00
                    CP:  1.25D+00  1.07D+00
 E= -1096.71317530732     Delta-E=       -0.000000115781 Rises=F Damp=F
 DIIS: error= 1.47D-06 at cycle   8 NSaved=   8.
 NSaved= 8 IEnMin= 8 EnMin= -1096.71317530732     IErMin= 8 ErrMin= 1.47D-06
 ErrMax= 1.47D-06  0.00D+00 EMaxC= 1.00D-01 BMatC= 6.96D-09 BMatP= 7.40D-08
 IDIUse=1 WtCom= 1.00D+00 WtEn= 0.00D+00
 Coeff-Com: -0.803D-04 0.220D-02-0.157D-02-0.121D-01-0.195D-01 0.774D-02
 Coeff-Com:  0.211D+00 0.813D+00
 Coeff:     -0.803D-04 0.220D-02-0.157D-02-0.121D-01-0.195D-01 0.774D-02
 Coeff:      0.211D+00 0.813D+00
 Gap=     0.270 Goal=   None    Shift=    0.000
 RMSDP=5.62D-06 MaxDP=5.39D-04 DE=-1.16D-07 OVMax= 9.23D-05

 Cycle   9  Pass 1  IDiag  1:
 RMSU=  2.88D-06    CP:  9.13D-01  1.10D+00  1.22D+00  1.19D+00  1.23D+00
                    CP:  1.28D+00  1.18D+00  1.30D+00
 E= -1096.71317532594     Delta-E=       -0.000000018617 Rises=F Damp=F
 DIIS: error= 5.96D-07 at cycle   9 NSaved=   9.
 NSaved= 9 IEnMin= 9 EnMin= -1096.71317532594     IErMin= 9 ErrMin= 5.96D-07
 ErrMax= 5.96D-07  0.00D+00 EMaxC= 1.00D-01 BMatC= 1.71D-09 BMatP= 6.96D-09
 IDIUse=1 WtCom= 1.00D+00 WtEn= 0.00D+00
 Coeff-Com:  0.106D-04-0.950D-03 0.163D-02 0.876D-02-0.536D-02-0.737D-01
 Coeff-Com: -0.606D-01 0.288D+00 0.842D+00
 Coeff:      0.106D-04-0.950D-03 0.163D-02 0.876D-02-0.536D-02-0.737D-01
 Coeff:     -0.606D-01 0.288D+00 0.842D+00
 Gap=     0.270 Goal=   None    Shift=    0.000
 RMSDP=2.92D-06 MaxDP=2.58D-04 DE=-1.86D-08 OVMax= 5.82D-05

 Cycle  10  Pass 1  IDiag  1:
 RMSU=  1.09D-06    CP:  9.13D-01  1.10D+00  1.22D+00  1.19D+00  1.24D+00
                    CP:  1.29D+00  1.26D+00  1.50D+00  1.23D+00
 E= -1096.71317533149     Delta-E=       -0.000000005556 Rises=F Damp=F
 DIIS: error= 2.48D-07 at cycle  10 NSaved=  10.
 NSaved=10 IEnMin=10 EnMin= -1096.71317533149     IErMin=10 ErrMin= 2.48D-07
 ErrMax= 2.48D-07  0.00D+00 EMaxC= 1.00D-01 BMatC= 2.84D-10 BMatP= 1.71D-09
 IDIUse=1 WtCom= 1.00D+00 WtEn= 0.00D+00
 Coeff-Com:  0.209D-04-0.825D-03 0.930D-03 0.595D-02 0.224D-02-0.296D-01
 Coeff-Com: -0.663D-01-0.417D-01 0.303D+00 0.826D+00
 Coeff:      0.209D-04-0.825D-03 0.930D-03 0.595D-02 0.224D-02-0.296D-01
 Coeff:     -0.663D-01-0.417D-01 0.303D+00 0.826D+00
 Gap=     0.270 Goal=   None    Shift=    0.000
 RMSDP=1.48D-06 MaxDP=1.65D-04 DE=-5.56D-09 OVMax= 3.31D-05

 Cycle  11  Pass 1  IDiag  1:
 RMSU=  4.26D-07    CP:  9.13D-01  1.10D+00  1.22D+00  1.19D+00  1.24D+00
                    CP:  1.30D+00  1.29D+00  1.62D+00  1.39D+00  1.40D+00
 E= -1096.71317533301     Delta-E=       -0.000000001515 Rises=F Damp=F
 DIIS: error= 1.11D-07 at cycle  11 NSaved=  11.
 NSaved=11 IEnMin=11 EnMin= -1096.71317533301     IErMin=11 ErrMin= 1.11D-07
 ErrMax= 1.11D-07  0.00D+00 EMaxC= 1.00D-01 BMatC= 5.56D-11 BMatP= 2.84D-10
 IDIUse=1 WtCom= 1.00D+00 WtEn= 0.00D+00
 Coeff-Com:  0.223D-05 0.853D-05-0.112D-03-0.392D-03 0.133D-02 0.729D-02
 Coeff-Com: -0.350D-02-0.571D-01-0.117D+00 0.186D+00 0.984D+00
 Coeff:      0.223D-05 0.853D-05-0.112D-03-0.392D-03 0.133D-02 0.729D-02
 Coeff:     -0.350D-02-0.571D-01-0.117D+00 0.186D+00 0.984D+00
 Gap=     0.270 Goal=   None    Shift=    0.000
 RMSDP=6.74D-07 MaxDP=5.58D-05 DE=-1.51D-09 OVMax= 1.84D-05

 Cycle  12  Pass 1  IDiag  1:
 RMSU=  2.24D-07    CP:  9.13D-01  1.10D+00  1.22D+00  1.19D+00  1.24D+00
                    CP:  1.30D+00  1.29D+00  1.67D+00  1.49D+00  1.69D+00
                    CP:  1.29D+00
 E= -1096.71317533295     Delta-E=        0.000000000060 Rises=F Damp=F
 DIIS: error= 4.04D-08 at cycle  12 NSaved=  12.
 NSaved=12 IEnMin=11 EnMin= -1096.71317533301     IErMin=12 ErrMin= 4.04D-08
 ErrMax= 4.04D-08  0.00D+00 EMaxC= 1.00D-01 BMatC= 8.56D-12 BMatP= 5.56D-11
 IDIUse=1 WtCom= 1.00D+00 WtEn= 0.00D+00
 Coeff-Com: -0.396D-05 0.184D-03-0.242D-03-0.142D-02-0.878D-04 0.880D-02
 Coeff-Com:  0.131D-01-0.457D-02-0.104D+00-0.112D+00 0.291D+00 0.909D+00
 Coeff:     -0.396D-05 0.184D-03-0.242D-03-0.142D-02-0.878D-04 0.880D-02
 Coeff:      0.131D-01-0.457D-02-0.104D+00-0.112D+00 0.291D+00 0.909D+00
 Gap=     0.270 Goal=   None    Shift=    0.000
 RMSDP=2.48D-07 MaxDP=2.08D-05 DE= 6.05D-11 OVMax= 8.03D-06

 Cycle  13  Pass 1  IDiag  1:
 RMSU=  8.87D-08    CP:  9.13D-01  1.10D+00  1.22D+00  1.19D+00  1.24D+00
                    CP:  1.30D+00  1.29D+00  1.68D+00  1.51D+00  1.82D+00
                    CP:  1.50D+00  1.24D+00
 E= -1096.71317533268     Delta-E=        0.000000000269 Rises=F Damp=F
 DIIS: error= 1.75D-08 at cycle  13 NSaved=  13.
 NSaved=13 IEnMin=11 EnMin= -1096.71317533301     IErMin=13 ErrMin= 1.75D-08
 ErrMax= 1.75D-08  0.00D+00 EMaxC= 1.00D-01 BMatC= 1.14D-12 BMatP= 8.56D-12
 IDIUse=1 WtCom= 1.00D+00 WtEn= 0.00D+00
 Coeff-Com: -0.112D-05 0.381D-04-0.379D-04-0.258D-03-0.171D-03 0.110D-02
 Coeff-Com:  0.304D-02 0.618D-02-0.910D-02-0.455D-01-0.548D-01 0.203D+00
 Coeff-Com:  0.896D+00
 Coeff:     -0.112D-05 0.381D-04-0.379D-04-0.258D-03-0.171D-03 0.110D-02
 Coeff:      0.304D-02 0.618D-02-0.910D-02-0.455D-01-0.548D-01 0.203D+00
 Coeff:      0.896D+00
 Gap=     0.270 Goal=   None    Shift=    0.000
 RMSDP=7.39D-08 MaxDP=5.00D-06 DE= 2.69D-10 OVMax= 2.36D-06

 Cycle  14  Pass 1  IDiag  1:
 RMSU=  3.01D-08    CP:  9.13D-01  1.10D+00  1.22D+00  1.19D+00  1.24D+00
                    CP:  1.30D+00  1.29D+00  1.68D+00  1.51D+00  1.85D+00
                    CP:  1.56D+00  1.39D+00  1.27D+00
 E= -1096.71317533306     Delta-E=       -0.000000000378 Rises=F Damp=F
 DIIS: error= 6.82D-09 at cycle  14 NSaved=  14.
 NSaved=14 IEnMin=14 EnMin= -1096.71317533306     IErMin=14 ErrMin= 6.82D-09
 ErrMax= 6.82D-09  0.00D+00 EMaxC= 1.00D-01 BMatC= 2.58D-13 BMatP= 1.14D-12
 IDIUse=1 WtCom= 1.00D+00 WtEn= 0.00D+00
 Coeff-Com:  0.519D-06-0.283D-04 0.413D-04 0.230D-03-0.391D-04-0.159D-02
 Coeff-Com: -0.204D-02 0.298D-02 0.199D-01 0.924D-02-0.827D-01-0.131D+00
 Coeff-Com:  0.278D+00 0.908D+00
 Coeff:      0.519D-06-0.283D-04 0.413D-04 0.230D-03-0.391D-04-0.159D-02
 Coeff:     -0.204D-02 0.298D-02 0.199D-01 0.924D-02-0.827D-01-0.131D+00
 Coeff:      0.278D+00 0.908D+00
 Gap=     0.270 Goal=   None    Shift=    0.000
 RMSDP=3.57D-08 MaxDP=2.88D-06 DE=-3.78D-10 OVMax= 1.17D-06

 Cycle  15  Pass 1  IDiag  1:
 RMSU=  1.52D-08    CP:  9.13D-01  1.10D+00  1.22D+00  1.19D+00  1.24D+00
                    CP:  1.30D+00  1.29D+00  1.69D+00  1.51D+00  1.86D+00
                    CP:  1.58D+00  1.47D+00  1.45D+00  1.31D+00
 E= -1096.71317533284     Delta-E=        0.000000000220 Rises=F Damp=F
 DIIS: error= 2.70D-09 at cycle  15 NSaved=  15.
 NSaved=15 IEnMin=14 EnMin= -1096.71317533306     IErMin=15 ErrMin= 2.70D-09
 ErrMax= 2.70D-09  0.00D+00 EMaxC= 1.00D-01 BMatC= 3.70D-14 BMatP= 2.58D-13
 IDIUse=1 WtCom= 1.00D+00 WtEn= 0.00D+00
 Coeff-Com:  0.320D-06-0.137D-04 0.174D-04 0.104D-03 0.154D-04-0.599D-03
 Coeff-Com: -0.102D-02-0.171D-04 0.700D-02 0.927D-02-0.125D-01-0.627D-01
 Coeff-Com: -0.624D-01 0.240D+00 0.883D+00
 Coeff:      0.320D-06-0.137D-04 0.174D-04 0.104D-03 0.154D-04-0.599D-03
 Coeff:     -0.102D-02-0.171D-04 0.700D-02 0.927D-02-0.125D-01-0.627D-01
 Coeff:     -0.624D-01 0.240D+00 0.883D+00
 Gap=     0.270 Goal=   None    Shift=    0.000
 RMSDP=1.17D-08 MaxDP=1.38D-06 DE= 2.20D-10 OVMax= 3.07D-07

 Cycle  16  Pass 1  IDiag  1:
 RMSU=  4.92D-09    CP:  9.13D-01  1.10D+00  1.22D+00  1.19D+00  1.24D+00
                    CP:  1.30D+00  1.29D+00  1.69D+00  1.51D+00  1.86D+00
                    CP:  1.58D+00  1.48D+00  1.50D+00  1.55D+00  1.25D+00
 E= -1096.71317533281     Delta-E=        0.000000000028 Rises=F Damp=F
 DIIS: error= 1.38D-09 at cycle  16 NSaved=  16.
 NSaved=16 IEnMin=14 EnMin= -1096.71317533306     IErMin=16 ErrMin= 1.38D-09
 ErrMax= 1.38D-09  0.00D+00 EMaxC= 1.00D-01 BMatC= 8.46D-15 BMatP= 3.70D-14
 IDIUse=1 WtCom= 1.00D+00 WtEn= 0.00D+00
 Coeff-Com:  0.590D-09 0.103D-05-0.231D-05-0.107D-04 0.111D-04 0.108D-03
 Coeff-Com:  0.601D-04-0.588D-03-0.157D-02 0.618D-03 0.112D-01 0.381D-02
 Coeff-Com: -0.748D-01-0.962D-01 0.293D+00 0.864D+00
 Coeff:      0.590D-09 0.103D-05-0.231D-05-0.107D-04 0.111D-04 0.108D-03
 Coeff:      0.601D-04-0.588D-03-0.157D-02 0.618D-03 0.112D-01 0.381D-02
 Coeff:     -0.748D-01-0.962D-01 0.293D+00 0.864D+00
 Gap=     0.270 Goal=   None    Shift=    0.000
 RMSDP=6.04D-09 MaxDP=4.74D-07 DE= 2.77D-11 OVMax= 1.68D-07

 Error on total polarization charges =  0.06635
 SCF Done:  E(RwB97XD) =  -1096.71317533     A.U. after   16 cycles
            NFock= 16  Conv=0.60D-08     -V/T= 2.0052
 KE= 1.091090757193D+03 PE=-6.897589715647D+03 EE= 2.537353923712D+03
 SMD-CDS (non-electrostatic) energy       (kcal/mol) =      -2.96
 (included in total energy above)
 Leave Link  502 at Wed May  7 15:11:17 2025, MaxMem= 16106127360 cpu:           35245.8 elap:             927.6
 (Enter /cm/shared/apps/Gaussian/g16-C01/g16/l701.exe)
 ... and contract with generalized density number  0.
 Compute integral first derivatives.
 R6Disp: Adding Grimme-D2 dispersion energy 1st derivatives to the gradient.
 D1PCM: PCM CHGder 1st derivatives, ID1Alg=3 FixD1E=F DoIter=F DoCFld=F I1PDM=0.
 GePol: Maximum number of non-zero 1st derivatives   =     249
 Leave Link  701 at Wed May  7 15:11:22 2025, MaxMem= 16106127360 cpu:             145.3 elap:               4.5
 (Enter /cm/shared/apps/Gaussian/g16-C01/g16/l702.exe)
 L702 exits ... SP integral derivatives will be done elsewhere.
 Leave Link  702 at Wed May  7 15:11:22 2025, MaxMem= 16106127360 cpu:               0.5 elap:               0.1
 (Enter /cm/shared/apps/Gaussian/g16-C01/g16/l703.exe)
 Integral derivatives from FoFJK, PRISM(SPDF).
 Compute integral first derivatives, UseDBF=F ICtDFT=           0.
 Calling FoFJK, ICntrl=      2127 FMM=F ISym2X=0 I1Cent= 0 IOpClX= 0 NMat=1 NMatS=1 NMatT=0.
 FoFJK:  IHMeth= 1 ICntrl=    2127 DoSepK=T KAlg= 0 I1Cent=           0 FoldK=F
 IRaf=         1 NMat=       1 IRICut=       1 DoRegI=T DoRafI=F ISym2E= 0 IDoP0=0 IntGTp=1.
 FoFCou: FMM=F IPFlag=           0 FMFlag=      100000 FMFlg1=         800
         NFxFlg=           0 DoJE=F BraDBF=F KetDBF=F FulRan=T
         wScrn=  0.000000 ICntrl=      2527 IOpCl=  0 I1Cent=           0 NGrid=           0
         NMat0=    1 NMatS0=      1 NMatT0=    0 NMatD0=    1 NMtDS0=    0 NMtDT0=    0
 Symmetry not used in FoFCou.
 Leave Link  703 at Wed May  7 15:15:28 2025, MaxMem= 16106127360 cpu:            9795.7 elap:             246.8
 (Enter /cm/shared/apps/Gaussian/g16-C01/g16/l716.exe)
 Dipole        =-1.50209445D+00-6.77245827D-01-3.58937110D-01
 ***** Axes restored to original set *****
 -------------------------------------------------------------------
 Center     Atomic                   Forces (Hartrees/Bohr)
 Number     Number              X              Y              Z
 -------------------------------------------------------------------
      1        6          -0.001972704    0.002246629    0.000058037
      2        6          -0.000864666    0.001657870    0.000197183
      3        9           0.000089374   -0.001661031   -0.000731538
      4        6           0.003228989    0.004972510   -0.000339308
      5        6          -0.002203862   -0.000925032   -0.002718299
      6        7          -0.000634869   -0.003662809    0.001783324
      7        1           0.000256013    0.000187988    0.001055813
      8        6           0.000360955   -0.000027454   -0.001315514
      9        6           0.000794605   -0.000432206   -0.000113137
     10        6          -0.005213474    0.004295705    0.000343580
     11        6          -0.001541044    0.000427062   -0.001270337
     12        6           0.001226645    0.000168374    0.001125046
     13        6           0.001611828    0.000499992    0.000356554
     14        1           0.000280836   -0.000046577   -0.000100882
     15        1           0.000111639    0.000016746   -0.000081574
     16        1          -0.000310059   -0.000262436   -0.000040036
     17        1           0.000351961    0.000057162    0.000098307
     18        7           0.004963582   -0.006033836    0.000290566
     19        1           0.000750928    0.000024382    0.000616957
     20        6          -0.000017287   -0.001218057    0.000260520
     21        6          -0.000607539    0.000316835    0.000332545
     22        6          -0.000352060    0.000085169    0.000359679
     23        6           0.000116914   -0.000398743   -0.000557923
     24        6           0.000427359    0.000023479   -0.000616468
     25        6           0.000558311   -0.000465847    0.000310725
     26        1          -0.000301764   -0.000108567   -0.000115075
     27        1          -0.000237797   -0.000083248   -0.000056408
     28        1           0.000094326   -0.000056838    0.000053089
     29        1           0.000224532   -0.000045597   -0.000005303
     30        6           0.001721332   -0.000874436    0.000197556
     31        6           0.001482271   -0.001892954   -0.000910670
     32        6          -0.000714117    0.000312329   -0.000065303
     33        6          -0.001517204   -0.000132250   -0.000090660
     34        6          -0.001018476    0.002362564    0.001372607
     35        6           0.000483009   -0.000000021    0.000326208
     36        6          -0.000214601    0.000030554   -0.000192013
     37        1          -0.000046374    0.000660515    0.000079915
     38        1           0.000110274   -0.000348599   -0.000554673
     39        1          -0.000164733    0.000227920    0.000073361
     40        1          -0.000268283    0.000056619   -0.000036239
     41        1          -0.000199802    0.000000584    0.000053655
     42        1          -0.000024356    0.000104072   -0.000010023
     43        1          -0.000079372   -0.000053251    0.000198801
     44        1          -0.000133635   -0.000021733   -0.000081393
     45        1          -0.000607606    0.000016461    0.000458750
 -------------------------------------------------------------------
 Cartesian Forces:  Max     0.006033836 RMS     0.001309659
 Leave Link  716 at Wed May  7 15:15:28 2025, MaxMem= 16106127360 cpu:               0.2 elap:               0.0
 (Enter /cm/shared/apps/Gaussian/g16-C01/g16/l103.exe)

 GradGradGradGradGradGradGradGradGradGradGradGradGradGradGradGradGradGrad
 Berny optimization.
 Using GEDIIS/GDIIS optimizer.
 FormGI is forming the generalized inverse of G from B-inverse, IUseBI=4.
 Internal  Forces:  Max     0.003990966 RMS     0.000863391
 Search for a local minimum.
 Step number   2 out of a maximum of  251
 All quantities printed in internal units (Hartrees-Bohrs-Radians)
 RMS Force = .86339D-03 SwitMx=.10000D-02 MixMth= 2
 Mixed Optimization -- En-DIIS/RFO-DIIS
 Update second derivatives using D2CorX and points    1    2
 DE= -4.04D-03 DEPred=-4.36D-03 R= 9.28D-01
 TightC=F SS=  1.41D+00  RLast= 2.88D-01 DXNew= 5.0454D-01 8.6307D-01
 Trust test= 9.28D-01 RLast= 2.88D-01 DXMaxT set to 5.05D-01
 ITU=  1  0
 Use linear search instead of GDIIS.
     Eigenvalues ---    0.00670   0.00672   0.00794   0.01181   0.01534
     Eigenvalues ---    0.01575   0.01673   0.01680   0.01866   0.01870
     Eigenvalues ---    0.01931   0.02113   0.02170   0.02182   0.02195
     Eigenvalues ---    0.02225   0.02236   0.02245   0.02256   0.02258
     Eigenvalues ---    0.02261   0.02269   0.02277   0.02279   0.02279
     Eigenvalues ---    0.02282   0.02282   0.02288   0.02296   0.02298
     Eigenvalues ---    0.02303   0.02304   0.02306   0.02315   0.02321
     Eigenvalues ---    0.02680   0.02925   0.04269   0.05219   0.06585
     Eigenvalues ---    0.07189   0.07306   0.09601   0.11569   0.13047
     Eigenvalues ---    0.15883   0.15994   0.15996   0.15998   0.16000
     Eigenvalues ---    0.16000   0.16000   0.16000   0.16000   0.16000
     Eigenvalues ---    0.16000   0.16000   0.16000   0.16000   0.16000
     Eigenvalues ---    0.16023   0.20037   0.21404   0.21992   0.21999
     Eigenvalues ---    0.22000   0.22000   0.22353   0.22734   0.22953
     Eigenvalues ---    0.23539   0.23957   0.24288   0.24528   0.24854
     Eigenvalues ---    0.24934   0.24942   0.24990   0.25000   0.25000
     Eigenvalues ---    0.25397   0.31377   0.31872   0.32793   0.34329
     Eigenvalues ---    0.34441   0.34736   0.34850   0.34949   0.35143
     Eigenvalues ---    0.35710   0.35749   0.35803   0.35892   0.35927
     Eigenvalues ---    0.35954   0.35965   0.35967   0.35995   0.36040
     Eigenvalues ---    0.36057   0.36114   0.36146   0.37731   0.40195
     Eigenvalues ---    0.41633   0.42914   0.43172   0.43363   0.43435
     Eigenvalues ---    0.43472   0.44243   0.45165   0.45687   0.46601
     Eigenvalues ---    0.47114   0.47340   0.47420   0.47523   0.47972
     Eigenvalues ---    0.48135   0.48274   0.48386   0.48592   0.48838
     Eigenvalues ---    0.51464   0.52880   0.55429   0.72327
 RFO step:  Lambda=-1.09994093D-03 EMin= 6.69745655D-03
 Quartic linear search produced a step of  0.02717.
 Iteration  1 RMS(Cart)=  0.04760231 RMS(Int)=  0.00033567
 Iteration  2 RMS(Cart)=  0.00090279 RMS(Int)=  0.00008239
 Iteration  3 RMS(Cart)=  0.00000059 RMS(Int)=  0.00008239
 ITry= 1 IFail=0 DXMaxC= 2.45D-01 DCOld= 1.00D+10 DXMaxT= 5.05D-01 DXLimC= 3.00D+00 Rises=F
 Variable       Old X    -DE/DX   Delta X   Delta X   Delta X     New X
                                 (Linear)    (Quad)   (Total)
    R1        2.78121  -0.00116   0.00019  -0.00195  -0.00175   2.77945
    R2        2.42541  -0.00165   0.00039  -0.00089  -0.00047   2.42494
    R3        2.81616  -0.00240   0.00108  -0.00353  -0.00245   2.81371
    R4        2.57965  -0.00056  -0.00012  -0.00147  -0.00158   2.57806
    R5        2.53113  -0.00161  -0.00015  -0.00316  -0.00329   2.52784
    R6        2.85528  -0.00397   0.00016  -0.01231  -0.01215   2.84313
    R7        2.65205   0.00233   0.00027   0.00566   0.00595   2.65799
    R8        2.06393   0.00033   0.00008   0.00122   0.00130   2.06524
    R9        2.86959  -0.00275   0.00059  -0.00704  -0.00645   2.86314
   R10        2.07219   0.00033   0.00015   0.00142   0.00157   2.07377
   R11        1.91421   0.00077  -0.00010   0.00145   0.00135   1.91556
   R12        2.68107   0.00083   0.00007   0.00199   0.00199   2.68306
   R13        2.65811  -0.00104   0.00010  -0.00305  -0.00305   2.65506
   R14        2.63170   0.00012   0.00041   0.00132   0.00170   2.63339
   R15        2.63089   0.00017   0.00050   0.00246   0.00302   2.63392
   R16        2.62778  -0.00124   0.00041  -0.00114  -0.00070   2.62708
   R17        2.05600  -0.00032   0.00044   0.00043   0.00087   2.05687
   R18        2.64817  -0.00207   0.00035  -0.00384  -0.00351   2.64465
   R19        2.64369   0.00329   0.00103   0.00974   0.01082   2.65451
   R20        2.63077  -0.00146   0.00031  -0.00181  -0.00148   2.62930
   R21        2.05807  -0.00018   0.00036   0.00061   0.00097   2.05904
   R22        2.05564  -0.00011   0.00043   0.00100   0.00142   2.05706
   R23        2.05579   0.00011   0.00046   0.00171   0.00217   2.05796
   R24        2.64399  -0.00079   0.00043  -0.00041   0.00002   2.64400
   R25        2.63327  -0.00115   0.00033  -0.00147  -0.00114   2.63214
   R26        2.63694  -0.00086   0.00043  -0.00048  -0.00004   2.63690
   R27        2.64771  -0.00030   0.00050   0.00088   0.00138   2.64909
   R28        2.84928  -0.00174   0.00051  -0.00388  -0.00337   2.84591
   R29        2.62492  -0.00138   0.00047  -0.00140  -0.00093   2.62399
   R30        2.05883  -0.00005   0.00045   0.00123   0.00168   2.06051
   R31        2.63849  -0.00108   0.00058  -0.00053   0.00005   2.63855
   R32        2.05817  -0.00009   0.00036   0.00083   0.00119   2.05936
   R33        2.05811  -0.00003   0.00042   0.00120   0.00162   2.05973
   R34        2.05879  -0.00007   0.00047   0.00123   0.00170   2.06049
   R35        2.07417   0.00010   0.00040   0.00150   0.00190   2.07607
   R36        2.06883   0.00020   0.00039   0.00178   0.00217   2.07100
   R37        2.07273   0.00014   0.00041   0.00164   0.00205   2.07478
   R38        2.64555  -0.00189   0.00035  -0.00320  -0.00285   2.64269
   R39        2.64799  -0.00240   0.00035  -0.00434  -0.00399   2.64401
   R40        2.63591  -0.00054   0.00044   0.00031   0.00075   2.63666
   R41        2.63197  -0.00024   0.00041   0.00086   0.00127   2.63324
   R42        2.05651  -0.00018   0.00041   0.00076   0.00117   2.05768
   R43        2.62967  -0.00082   0.00046  -0.00031   0.00015   2.62983
   R44        2.05495   0.00049   0.00039   0.00258   0.00297   2.05793
   R45        2.62544  -0.00044   0.00046   0.00049   0.00095   2.62639
   R46        2.05393   0.00027   0.00042   0.00204   0.00246   2.05639
   R47        2.05646  -0.00021   0.00041   0.00065   0.00106   2.05752
   R48        2.05639  -0.00023   0.00041   0.00060   0.00100   2.05739
    A1        2.16406   0.00315  -0.00032   0.00786   0.00727   2.17133
    A2        2.05817  -0.00214   0.00002  -0.00665  -0.00651   2.05166
    A3        2.06096  -0.00101   0.00030  -0.00119  -0.00077   2.06019
    A4        2.00697  -0.00210  -0.00046  -0.00741  -0.00779   1.99917
    A5        2.20471  -0.00023   0.00024  -0.00555  -0.00556   2.19915
    A6        2.07140   0.00233   0.00023   0.01275   0.01305   2.08445
    A7        2.15429   0.00222   0.00013   0.01286   0.01304   2.16733
    A8        2.09078  -0.00055  -0.00048  -0.01087  -0.01164   2.07915
    A9        2.03794  -0.00167   0.00034  -0.00234  -0.00194   2.03601
   A10        1.90895   0.00102  -0.00013   0.00859   0.00847   1.91742
   A11        1.92302  -0.00255   0.00110  -0.00908  -0.00801   1.91501
   A12        1.89479   0.00059  -0.00046  -0.00341  -0.00393   1.89086
   A13        1.92978   0.00116  -0.00019   0.00944   0.00926   1.93904
   A14        1.88192  -0.00037  -0.00036  -0.00042  -0.00076   1.88116
   A15        1.92456   0.00019   0.00001  -0.00503  -0.00507   1.91949
   A16        1.93606  -0.00038  -0.00021  -0.00444  -0.00466   1.93140
   A17        2.02036  -0.00191  -0.00045  -0.02048  -0.02143   1.99893
   A18        1.92739   0.00101  -0.00011   0.00419   0.00417   1.93156
   A19        2.09301   0.00019  -0.00030  -0.00605  -0.00681   2.08620
   A20        2.09334   0.00035   0.00017   0.00689   0.00742   2.10076
   A21        2.09663  -0.00053   0.00014  -0.00072  -0.00050   2.09613
   A22        2.08640   0.00008  -0.00013   0.00045   0.00034   2.08674
   A23        2.10321   0.00013   0.00010   0.00099   0.00108   2.10429
   A24        2.09336  -0.00021   0.00003  -0.00140  -0.00138   2.09198
   A25        2.06318   0.00115  -0.00010   0.00501   0.00495   2.06813
   A26        2.17670   0.00048  -0.00027  -0.00432  -0.00491   2.17178
   A27        2.04048  -0.00164   0.00036  -0.00062   0.00002   2.04050
   A28        2.10815  -0.00037  -0.00004  -0.00276  -0.00288   2.10526
   A29        2.07601  -0.00005  -0.00011  -0.00052  -0.00058   2.07543
   A30        2.09902   0.00042   0.00015   0.00327   0.00346   2.10248
   A31        2.08960   0.00019  -0.00001   0.00164   0.00165   2.09124
   A32        2.10528  -0.00013   0.00002  -0.00100  -0.00099   2.10429
   A33        2.08831  -0.00006  -0.00001  -0.00064  -0.00066   2.08765
   A34        2.12215  -0.00051   0.00013  -0.00361  -0.00356   2.11859
   A35        2.10506  -0.00005  -0.00011  -0.00027  -0.00034   2.10472
   A36        2.05597   0.00056  -0.00002   0.00387   0.00388   2.05985
   A37        2.18873  -0.00399  -0.00045  -0.02547  -0.02624   2.16249
   A38        2.09392  -0.00018   0.00014  -0.00038  -0.00024   2.09368
   A39        2.12281  -0.00045   0.00008  -0.00164  -0.00155   2.12125
   A40        2.06455   0.00063  -0.00020   0.00187   0.00166   2.06621
   A41        2.05721   0.00026  -0.00026   0.00047   0.00021   2.05742
   A42        2.12269  -0.00027   0.00013  -0.00081  -0.00068   2.12200
   A43        2.10327   0.00002   0.00013   0.00035   0.00048   2.10375
   A44        2.10885  -0.00028   0.00012  -0.00082  -0.00071   2.10814
   A45        2.08396   0.00036  -0.00001   0.00200   0.00200   2.08596
   A46        2.09028  -0.00009  -0.00012  -0.00119  -0.00130   2.08898
   A47        2.10839  -0.00028   0.00010  -0.00098  -0.00089   2.10750
   A48        2.08671   0.00028  -0.00015   0.00109   0.00094   2.08765
   A49        2.08806  -0.00000   0.00005  -0.00011  -0.00005   2.08801
   A50        2.11334  -0.00013   0.00012  -0.00008   0.00004   2.11338
   A51        2.08598   0.00018  -0.00010   0.00070   0.00060   2.08658
   A52        2.08386  -0.00006  -0.00002  -0.00062  -0.00064   2.08322
   A53        2.11400  -0.00020   0.00011  -0.00039  -0.00029   2.11371
   A54        2.08271   0.00032  -0.00003   0.00163   0.00160   2.08431
   A55        2.08645  -0.00011  -0.00008  -0.00122  -0.00130   2.08515
   A56        1.93370   0.00008   0.00029   0.00147   0.00175   1.93545
   A57        1.94378  -0.00015   0.00013  -0.00074  -0.00061   1.94316
   A58        1.93564   0.00011   0.00022   0.00145   0.00167   1.93731
   A59        1.88536   0.00002  -0.00021  -0.00062  -0.00083   1.88453
   A60        1.87211  -0.00004  -0.00022  -0.00061  -0.00084   1.87128
   A61        1.89080  -0.00002  -0.00024  -0.00104  -0.00128   1.88952
   A62        2.11440  -0.00184  -0.00015  -0.00772  -0.00787   2.10652
   A63        2.09292   0.00004   0.00028   0.00126   0.00153   2.09445
   A64        2.07546   0.00180  -0.00013   0.00659   0.00646   2.08191
   A65        2.09003   0.00017  -0.00005   0.00136   0.00130   2.09133
   A66        2.09718  -0.00014   0.00003  -0.00101  -0.00098   2.09620
   A67        2.09598  -0.00004   0.00003  -0.00036  -0.00033   2.09565
   A68        2.10241  -0.00065   0.00014  -0.00271  -0.00257   2.09984
   A69        2.09664   0.00014  -0.00005   0.00028   0.00022   2.09686
   A70        2.08378   0.00052  -0.00009   0.00253   0.00244   2.08621
   A71        2.10425  -0.00083   0.00008  -0.00372  -0.00365   2.10061
   A72        2.07476   0.00102   0.00021   0.00648   0.00669   2.08146
   A73        2.10414  -0.00019  -0.00029  -0.00276  -0.00305   2.10109
   A74        2.09639  -0.00015   0.00001  -0.00023  -0.00023   2.09616
   A75        2.09526   0.00027   0.00004   0.00150   0.00154   2.09680
   A76        2.09154  -0.00012  -0.00005  -0.00127  -0.00132   2.09022
   A77        2.09777  -0.00034  -0.00005  -0.00129  -0.00134   2.09643
   A78        2.09620   0.00033   0.00005   0.00170   0.00175   2.09795
   A79        2.08921   0.00001   0.00000  -0.00042  -0.00041   2.08880
    D1       -2.49652   0.00051   0.00138   0.00912   0.01052  -2.48601
    D2        0.66113   0.00100   0.00066   0.02532   0.02581   0.68694
    D3        0.64255   0.00028   0.00162   0.01612   0.01780   0.66035
    D4       -2.48298   0.00078   0.00090   0.03232   0.03309  -2.44989
    D5        0.04088   0.00045   0.00087   0.02128   0.02218   0.06306
    D6       -3.09819   0.00068   0.00064   0.01428   0.01487  -3.08332
    D7        0.55695   0.00035   0.00162   0.02399   0.02561   0.58255
    D8       -2.61579   0.00049   0.00146   0.02907   0.03052  -2.58527
    D9       -2.58701   0.00014   0.00184   0.03058   0.03243  -2.55458
   D10        0.52344   0.00028   0.00167   0.03566   0.03734   0.56078
   D11        3.10003   0.00002  -0.00030  -0.00233  -0.00253   3.09750
   D12       -0.06232  -0.00011  -0.00076  -0.02282  -0.02354  -0.08586
   D13       -0.02497   0.00057  -0.00104   0.01459   0.01362  -0.01135
   D14        3.09586   0.00044  -0.00149  -0.00590  -0.00739   3.08847
   D15        0.03419  -0.00031  -0.00200  -0.04911  -0.05120  -0.01702
   D16        2.15890   0.00017  -0.00163  -0.03761  -0.03935   2.11956
   D17       -2.01507  -0.00078  -0.00122  -0.05148  -0.05278  -2.06785
   D18       -3.08723  -0.00019  -0.00155  -0.02909  -0.03056  -3.11779
   D19       -0.96251   0.00029  -0.00118  -0.01760  -0.01870  -0.98121
   D20        1.14670  -0.00066  -0.00078  -0.03146  -0.03213   1.11457
   D21        3.02770  -0.00005  -0.00008  -0.00150  -0.00159   3.02611
   D22       -1.04180  -0.00059  -0.00081  -0.01681  -0.01741  -1.05921
   D23       -0.13329  -0.00013  -0.00050  -0.02047  -0.02085  -0.15414
   D24        2.08039  -0.00067  -0.00124  -0.03577  -0.03667   2.04372
   D25       -1.14891  -0.00037  -0.00038  -0.00910  -0.00946  -1.15838
   D26        1.92521  -0.00041   0.00002  -0.01169  -0.01165   1.91357
   D27        0.96339  -0.00001   0.00005   0.00186   0.00191   0.96530
   D28       -2.24566  -0.00005   0.00045  -0.00074  -0.00028  -2.24594
   D29        3.04299   0.00039  -0.00051   0.00410   0.00357   3.04655
   D30       -0.16607   0.00035  -0.00011   0.00151   0.00138  -0.16469
   D31        1.05685   0.00164   0.00140   0.04146   0.04286   1.09971
   D32       -2.10622   0.00149   0.00130   0.04798   0.04933  -2.05689
   D33       -3.00831   0.00041   0.00062   0.02197   0.02261  -2.98570
   D34        0.11181   0.00027   0.00052   0.02850   0.02908   0.14088
   D35        3.11835  -0.00026  -0.00022  -0.00013  -0.00030   3.11804
   D36        0.06027  -0.00002  -0.00005  -0.00126  -0.00126   0.05901
   D37       -0.00172  -0.00013  -0.00012  -0.00676  -0.00685  -0.00858
   D38       -3.05981   0.00012   0.00005  -0.00789  -0.00781  -3.06761
   D39       -3.12251   0.00018   0.00007  -0.00088  -0.00089  -3.12340
   D40        0.02299   0.00019   0.00026  -0.00005   0.00014   0.02313
   D41       -0.00244   0.00005  -0.00004   0.00560   0.00553   0.00309
   D42       -3.14013   0.00005   0.00015   0.00642   0.00657  -3.13356
   D43        0.02234  -0.00004   0.00002  -0.00176  -0.00171   0.02063
   D44       -3.11768  -0.00004   0.00002  -0.00400  -0.00398  -3.12167
   D45        3.14154  -0.00002  -0.00014   0.00050   0.00038  -3.14127
   D46        0.00152  -0.00002  -0.00014  -0.00174  -0.00189  -0.00037
   D47       -0.02706  -0.00004  -0.00018   0.00051   0.00034  -0.02672
   D48        3.11141  -0.00010  -0.00048  -0.00348  -0.00397   3.10743
   D49        3.13680  -0.00006  -0.00003  -0.00176  -0.00177   3.13503
   D50       -0.00792  -0.00012  -0.00032  -0.00575  -0.00608  -0.01401
   D51        0.01658   0.00013   0.00023   0.00377   0.00397   0.02055
   D52       -3.12196   0.00019   0.00052   0.00766   0.00818  -3.11378
   D53        3.08121  -0.00001   0.00005   0.00460   0.00459   3.08580
   D54       -0.05734   0.00005   0.00034   0.00849   0.00880  -0.04854
   D55       -0.68780  -0.00151  -0.00125  -0.03855  -0.03962  -0.72742
   D56        2.53632  -0.00139  -0.00107  -0.03991  -0.04078   2.49554
   D57       -0.00791   0.00004   0.00008  -0.00125  -0.00117  -0.00908
   D58        3.13213   0.00005   0.00009   0.00097   0.00107   3.13321
   D59        3.12973   0.00004  -0.00010  -0.00209  -0.00223   3.12750
   D60       -0.01342   0.00004  -0.00010   0.00013   0.00001  -0.01340
   D61        3.07068   0.00011   0.00023   0.00533   0.00556   3.07624
   D62       -0.05607   0.00012   0.00040   0.00606   0.00646  -0.04962
   D63       -0.00568   0.00019  -0.00017   0.00797   0.00780   0.00212
   D64       -3.13243   0.00020  -0.00000   0.00870   0.00870  -3.12374
   D65       -3.06943  -0.00014  -0.00012  -0.00621  -0.00632  -3.07575
   D66        0.06506  -0.00010  -0.00042  -0.00501  -0.00543   0.05964
   D67        0.00580  -0.00022   0.00029  -0.00884  -0.00855  -0.00275
   D68        3.14029  -0.00017  -0.00001  -0.00764  -0.00765   3.13264
   D69       -0.00650   0.00005   0.00013   0.00265   0.00278  -0.00373
   D70        3.13970   0.00007   0.00000   0.00313   0.00313  -3.14036
   D71        3.14054   0.00003   0.00017   0.00147   0.00164  -3.14100
   D72        0.00356   0.00005   0.00005   0.00195   0.00200   0.00555
   D73        0.00662  -0.00007  -0.00001  -0.00352  -0.00353   0.00310
   D74        3.14089  -0.00003   0.00001  -0.00172  -0.00171   3.13918
   D75       -3.14036  -0.00005  -0.00005  -0.00236  -0.00241   3.14042
   D76       -0.00610  -0.00001  -0.00004  -0.00055  -0.00059  -0.00669
   D77        1.97338  -0.00004  -0.00006  -0.00220  -0.00226   1.97112
   D78       -0.12561  -0.00002  -0.00007  -0.00191  -0.00198  -0.12759
   D79       -2.23282   0.00003  -0.00001  -0.00107  -0.00108  -2.23390
   D80       -1.16262  -0.00006  -0.00001  -0.00341  -0.00342  -1.16604
   D81        3.02157  -0.00004  -0.00002  -0.00312  -0.00314   3.01843
   D82        0.91437   0.00001   0.00004  -0.00228  -0.00224   0.91213
   D83       -0.00056  -0.00005   0.00003  -0.00184  -0.00180  -0.00236
   D84       -3.13481  -0.00009   0.00002  -0.00365  -0.00363  -3.13844
   D85        3.12614  -0.00005  -0.00014  -0.00253  -0.00267   3.12347
   D86       -0.00811  -0.00009  -0.00015  -0.00435  -0.00450  -0.01261
   D87        0.00032   0.00010  -0.00028   0.00361   0.00333   0.00365
   D88        3.13732   0.00008  -0.00015   0.00313   0.00297   3.14029
   D89       -3.13416   0.00005   0.00002   0.00240   0.00242  -3.13174
   D90        0.00283   0.00003   0.00015   0.00192   0.00207   0.00490
   D91        3.10600  -0.00004  -0.00057  -0.00325  -0.00383   3.10217
   D92       -0.00636  -0.00016  -0.00028  -0.00739  -0.00768  -0.01404
   D93       -0.00476  -0.00014  -0.00041  -0.00820  -0.00862  -0.01338
   D94       -3.11712  -0.00027  -0.00012  -0.01234  -0.01247  -3.12959
   D95       -3.11586   0.00007   0.00042   0.00311   0.00351  -3.11235
   D96        0.03401   0.00007   0.00050   0.00308   0.00357   0.03758
   D97       -0.00471   0.00014   0.00025   0.00783   0.00810   0.00338
   D98       -3.13803   0.00014   0.00033   0.00781   0.00816  -3.12987
   D99       -0.00086  -0.00008  -0.00019  -0.00422  -0.00440  -0.00526
   D100       3.13915  -0.00009  -0.00019  -0.00494  -0.00512   3.13402
   D101      -3.14053  -0.00004  -0.00006  -0.00183  -0.00189   3.14076
   D102      -0.00053  -0.00005  -0.00006  -0.00255  -0.00261  -0.00314
   D103      -0.00859   0.00008   0.00003   0.00384   0.00387  -0.00472
   D104       3.13259   0.00008   0.00004   0.00396   0.00399   3.13658
   D105       3.13108   0.00004  -0.00010   0.00145   0.00136   3.13244
   D106      -0.01092   0.00004  -0.00009   0.00158   0.00148  -0.00944
   D107       0.01144   0.00003   0.00027   0.00241   0.00267   0.01411
   D108      -3.12974   0.00003   0.00027   0.00229   0.00254  -3.12720
   D109       3.12401   0.00015  -0.00002   0.00648   0.00646   3.13047
   D110      -0.01717   0.00015  -0.00002   0.00636   0.00633  -0.01083
   D111       0.00753  -0.00003   0.00005  -0.00168  -0.00163   0.00590
   D112      -3.13247  -0.00002   0.00004  -0.00097  -0.00092  -3.13339
   D113       3.14071  -0.00002  -0.00003  -0.00161  -0.00164   3.13907
   D114       0.00071  -0.00001  -0.00004  -0.00090  -0.00093  -0.00023
         Item               Value     Threshold  Converged?
 Maximum Force            0.003991     0.000450     NO 
 RMS     Force            0.000863     0.000300     NO 
 Maximum Displacement     0.245463     0.001800     NO 
 RMS     Displacement     0.047821     0.001200     NO 
 Predicted change in Energy=-5.566244D-04
 Lowest energy point so far.  Saving SCF results.
 GradGradGradGradGradGradGradGradGradGradGradGradGradGradGradGradGradGrad

 Leave Link  103 at Wed May  7 15:15:29 2025, MaxMem= 16106127360 cpu:               3.1 elap:               0.2
 (Enter /cm/shared/apps/Gaussian/g16-C01/g16/l202.exe)
                          Input orientation:                          
 ---------------------------------------------------------------------
 Center     Atomic      Atomic             Coordinates (Angstroms)
 Number     Number       Type             X           Y           Z
 ---------------------------------------------------------------------
      1          6           0        1.518252   -1.774253   -0.568328
      2          6           0        1.645160   -0.410273   -0.032814
      3          9           0        2.682952    0.307746   -0.551102
      4          6           0        0.871365    0.139592    0.909664
      5          6           0        1.071869    1.522613    1.467006
      6          7           0       -0.235357   -0.581279    1.393286
      7          1           0       -0.664757   -0.096664    2.173215
      8          6           0       -1.205469   -0.903193    0.407830
      9          6           0       -3.125168   -1.561799   -1.512932
     10          6           0       -0.852483   -1.740279   -0.663950
     11          6           0       -2.504248   -0.408527    0.509866
     12          6           0       -3.464920   -0.738077   -0.441134
     13          6           0       -1.833329   -2.066646   -1.607346
     14          1           0       -2.754921    0.245158    1.344778
     15          1           0       -4.476547   -0.348785   -0.341102
     16          1           0       -1.558370   -2.737187   -2.420210
     17          1           0       -3.866942   -1.827078   -2.264012
     18          7           0        0.400999   -2.357099   -0.810619
     19          1           0        1.943444    1.988265    1.000202
     20          6           0       -0.176172    2.351162    1.240163
     21          6           0       -2.583324    3.758799    0.763565
     22          6           0       -0.562616    2.690491   -0.061039
     23          6           0       -1.006099    2.722260    2.295429
     24          6           0       -2.192926    3.418868    2.059382
     25          6           0       -1.743606    3.382632   -0.294037
     26          1           0        0.064824    2.394440   -0.902224
     27          1           0       -0.728668    2.460818    3.316347
     28          1           0       -2.825992    3.696936    2.901951
     29          1           0       -2.025470    3.633491   -1.317029
     30          6           0       -3.860587    4.510570    0.496269
     31          6           0        2.773820   -2.526945   -0.840305
     32          6           0        5.099965   -4.004787   -1.316188
     33          6           0        3.904352   -2.343165   -0.037938
     34          6           0        2.821579   -3.452564   -1.888429
     35          6           0        3.978781   -4.184393   -2.127013
     36          6           0        5.058632   -3.085020   -0.270230
     37          1           0        3.878971   -1.634538    0.788587
     38          1           0        1.945268   -3.587269   -2.519379
     39          1           0        4.007795   -4.896570   -2.950078
     40          1           0        5.928334   -2.943292    0.369185
     41          1           0        6.006353   -4.578693   -1.502599
     42          1           0       -3.649311    5.516572    0.108629
     43          1           0       -4.458241    4.618267    1.408558
     44          1           0       -4.471098    3.994038   -0.256002
     45          1           0        1.273907    1.435658    2.542127
 ---------------------------------------------------------------------
                    Distance matrix (angstroms):
                    1          2          3          4          5
     1  C    0.000000
     2  C    1.470823   0.000000
     3  F    2.385695   1.364253   0.000000
     4  C    2.503143   1.337675   2.333230   0.000000
     5  C    3.900149   2.512801   2.853813   1.504519   0.000000
     6  N    2.888989   2.366294   3.617671   1.406549   2.478031
     7  H    3.885343   3.209459   4.335044   2.003010   2.477228
     8  C    3.021635   2.926298   4.183986   2.377494   3.491798
     9  C    4.743286   5.125699   6.176939   4.973528   6.000729
    10  C    2.372905   2.899218   4.087351   2.996969   4.346327
    11  C    4.382717   4.184745   5.342822   3.443114   4.175408
    12  C    5.091349   5.136837   6.237161   4.625832   5.416103
    13  C    3.521100   4.162043   5.210584   4.303277   5.547485
    14  H    5.098823   4.657044   5.759231   3.653823   4.036230
    15  H    6.166133   6.129773   7.192605   5.513900   6.128320
    16  H    3.717837   4.623504   5.545629   5.026682   6.338336
    17  H    5.646100   6.113006   7.098778   6.032542   7.037953
    18  N    1.283225   2.437836   3.517962   3.068238   4.548605
    19  H    4.098489   2.628513   2.403656   2.138958   1.092877
    20  C    4.812562   3.544466   3.944461   2.469333   1.515110
    21  C    7.015093   5.991282   6.432091   5.005486   4.342326
    22  C    4.951898   3.806548   4.056027   3.083124   2.523966
    23  C    5.898481   4.718332   5.248021   3.480717   2.538384
    24  C    6.902622   5.811239   6.345699   4.633074   3.821724
    25  C    6.108061   5.092946   5.395871   4.336389   3.806289
    26  H    4.427408   3.334629   3.366330   3.002963   2.717990
    27  H    6.170507   5.009500   5.588562   3.706793   2.746310
    28  H    7.800589   6.743382   7.332029   5.504030   4.688290
    29  H    6.508625   5.610236   5.815192   5.055407   4.669064
    30  C    8.340519   7.403234   7.847205   6.455053   5.848020
    31  C    1.488949   2.531050   2.850854   3.713778   4.961778
    32  C    4.285236   5.148132   5.002524   6.325453   7.384028
    33  C    2.509672   2.973222   2.963525   4.032498   5.023152
    34  C    2.501611   3.752706   3.993443   4.953407   6.250825
    35  C    3.780540   4.906673   4.933759   6.129787   7.344183
    36  C    3.786987   4.343091   4.151338   5.415116   6.335815
    37  H    2.726488   2.676460   2.645315   3.493979   4.278747
    38  H    2.697400   4.045537   4.425995   5.176977   6.539494
    39  H    4.649670   5.849730   5.881768   7.077975   8.326836
    40  H    4.657726   4.992331   4.684941   5.947203   6.688405
    41  H    5.374086   6.209348   5.985618   7.378979   8.390091
    42  H    8.962036   7.948516   8.225854   7.070366   6.331385
    43  H    8.971669   8.038362   8.568401   6.979407   6.337870
    44  H    8.321239   7.540316   8.053339   6.690100   6.308818
    45  H    4.476400   3.189923   3.581293   2.122913   1.097390
                    6          7          8          9         10
     6  N    0.000000
     7  H    1.013669   0.000000
     8  C    1.419813   2.014806   0.000000
     9  C    4.214087   4.667754   2.794340   0.000000
    10  C    2.440562   3.284237   1.404999   2.432637   0.000000
    11  C    2.440930   2.499543   1.393533   2.409832   2.424816
    12  C    3.717493   3.884218   2.419323   1.393809   2.806935
    13  C    3.709935   4.420298   2.410138   1.390191   1.399490
    14  H    2.652085   2.274190   2.144151   3.401277   3.405322
    15  H    4.588011   4.573303   3.401209   2.161207   3.895424
    16  H    4.576140   5.373124   3.389083   2.158598   2.139288
    17  H    5.302476   5.739104   3.882750   1.088449   3.413898
    18  N    2.900979   3.892129   2.485800   3.682337   1.404705
    19  H    3.391791   3.539152   4.315910   6.679044   4.948600
    20  C    2.937032   2.664799   3.513268   5.620265   4.563214
    21  C    4.974513   4.531293   4.874341   5.812470   5.939147
    22  C    3.595364   3.573592   3.680715   5.172682   4.480987
    23  C    3.510167   2.842144   4.092271   6.111238   5.356843
    24  C    4.502991   3.834999   4.731057   6.199802   5.985826
    25  C    4.564478   4.399630   4.376128   5.276535   5.212979
    26  H    3.770196   4.024452   3.768855   5.118676   4.241948
    27  H    3.632612   2.802061   4.472513   6.726559   5.788549
    28  H    5.224038   4.426442   5.477948   6.872772   6.795122
    29  H    5.321146   5.286530   4.922300   5.314015   5.538935
    30  C    6.314575   5.852528   6.030448   6.438276   7.033342
    31  C    4.222522   5.177970   4.475393   6.015147   3.714837
    32  C    6.894006   7.789825   7.235373   8.582524   6.401957
    33  C    4.721211   5.550921   5.327522   7.224977   4.835581
    34  C    5.325297   6.317717   5.290483   6.251383   4.234383
    35  C    6.567640   7.534184   6.638384   7.597446   5.608508
    36  C    6.087884   6.903469   6.667766   8.416597   6.074918
    37  H    4.289839   4.992766   5.150861   7.372941   4.950526
    38  H    5.394446   6.404451   5.069512   5.552007   3.831631
    39  H    7.449221   8.433266   7.375685   8.004077   6.229837
    40  H    6.679744   7.404502   7.419881   9.349694   6.963769
    41  H    7.957664   8.837641   8.316815   9.616986   7.470178
    42  H    7.105576   6.684197   6.875701   7.280627   7.815434
    43  H    6.698377   6.099655   6.486023   6.964582   7.597886
    44  H    6.449432   6.092879   5.923502   5.853095   6.792877
    45  H    2.768709   2.498504   4.021535   6.691794   4.988690
                   11         12         13         14         15
    11  C    0.000000
    12  C    1.391364   0.000000
    13  C    2.771656   2.405668   0.000000
    14  H    1.089596   2.158779   3.861192   0.000000
    15  H    2.148879   1.088551   3.397208   2.481724   0.000000
    16  H    3.860400   3.398252   1.089025   4.949874   4.306148
    17  H    3.400532   2.161118   2.150392   4.307448   2.500910
    18  N    3.739127   4.207503   2.389845   4.623560   5.295681
    19  H    5.076121   6.225816   6.124183   5.023125   6.962555
    20  C    3.683633   4.815186   5.511034   3.331088   5.318208
    21  C    4.175790   4.738185   6.333997   3.565520   4.655838
    22  C    3.701321   4.508094   5.161020   3.572419   4.963314
    23  C    3.903141   5.050594   6.232943   3.177759   5.331662
    24  C    4.140878   5.015050   6.607954   3.301353   5.017215
    25  C    3.949395   4.468198   5.606020   3.681333   4.625435
    26  H    4.055953   4.741767   4.899130   4.197546   5.335185
    27  H    4.388867   5.642576   6.779451   3.591927   5.942844
    28  H    4.762396   5.590508   7.384985   3.787428   5.441468
    29  H    4.461466   4.685062   5.710758   4.370138   4.776895
    30  C    5.102681   5.346360   7.196856   4.487338   4.969298
    31  C    5.845396   6.502404   4.693192   6.559430   7.586923
    32  C    8.607648   9.208386   7.204980   9.318906  10.296928
    33  C    6.716626   7.552817   5.954871   7.277173   8.620263
    34  C    6.586532   6.998798   4.864971   7.431294   8.080242
    35  C    7.952355   8.374244   6.207699   8.775933   9.454837
    36  C    8.060355   8.842415   7.093948   8.645806   9.920265
    37  H    6.505865   7.499907   6.209476   6.917452   8.529012
    38  H    6.251313   6.458106   4.173954   7.191034   7.514811
    39  H    8.632523   8.912314   6.627981   9.519322   9.973624
    40  H    8.806433   9.682603   8.057207   9.301447  10.746977
    41  H    9.688685  10.275313   8.232980  10.398895  11.363643
    42  H    6.048054   6.281470   7.984206   5.487786   5.940453
    43  H    5.467576   5.753126   7.789345   4.693554   5.266236
    44  H    4.882379   4.841443   6.746543   4.422879   4.343659
    45  H    4.669642   6.006783   6.256131   4.368340   6.675699
                   16         17         18         19         20
    16  H    0.000000
    17  H    2.486403   0.000000
    18  N    2.564056   4.539669   0.000000
    19  H    6.803809   7.679357   4.953826   0.000000
    20  C    6.418730   6.584733   5.167838   2.163804   0.000000
    21  C    7.306490   6.481969   6.984873   4.866458   2.828952
    22  C    6.001409   6.014989   5.193129   2.810639   1.399146
    23  C    7.235179   7.047652   6.117789   3.303962   1.392868
    24  C    7.639791   7.001000   6.951772   4.503114   2.424543
    25  C    6.481289   5.960741   6.149040   4.148933   2.423746
    26  H    5.592195   5.927434   4.764298   2.704332   2.156333
    27  H    7.785611   7.705531   6.443625   3.567634   2.151236
    28  H    8.445720   7.634492   7.800511   5.411443   3.405024
    29  H    6.482340   5.840001   6.483160   4.881455   3.406391
    30  C    8.144693   6.912667   8.187426   6.348444   4.334897
    31  C    4.616078   6.827626   2.379077   4.946121   6.068502
    32  C    6.867249   9.276110   5.005073   7.158629   8.647002
    33  C    5.972589   8.100294   3.587577   4.866639   6.349876
    34  C    4.469733   6.893445   2.867215   6.222373   7.242777
    35  C    5.730655   8.193355   4.227578   7.212751   8.444820
    36  C    6.966213   9.231656   4.745043   6.087415   7.696528
    37  H    6.409126   8.327942   3.895619   4.112876   5.703851
    38  H    3.606654   6.078262   2.611119   6.593484   7.341636
    39  H    5.993822   8.479621   4.902568   8.201659   9.359130
    40  H    7.992117  10.204268   5.682164   6.371639   8.127413
    41  H    7.839527  10.277796   6.069127   8.117646   9.683452
    42  H    8.882094   7.720491   8.901950   6.672537   4.833516
    43  H    8.784726   7.441765   8.785937   6.932909   4.848116
    44  H    7.647036   6.187285   8.023831   6.837215   4.835694
    45  H    7.075254   7.757109   5.136913   1.769516   2.153134
                   21         22         23         24         25
    21  C    0.000000
    22  C    2.429921   0.000000
    23  C    2.430774   2.398047   0.000000
    24  C    1.395388   2.772116   1.396258   0.000000
    25  C    1.401838   1.388554   2.772245   2.396201   0.000000
    26  H    3.413066   1.090376   3.388116   3.862381   2.148682
    27  H    3.411921   3.389256   1.089767   2.154501   3.861957
    28  H    2.153000   3.862008   2.151713   1.089962   3.388906
    29  H    2.157724   2.146322   3.862552   3.387366   1.090362
    30  C    1.505990   3.807872   3.818786   2.533027   2.525557
    31  C    8.413202   6.241851   7.188516   8.272208   7.458461
    32  C   11.118974   8.858159   9.776552  10.940355  10.121917
    33  C    8.942389   6.729936   7.430724   8.647344   8.046724
    34  C    9.394137   7.247707   8.383569   9.378008   8.372747
    35  C   10.700980   8.494502   9.597337  10.650138   9.662576
    36  C   10.310485   8.062179   8.779982  10.015625   9.386242
    37  H    8.417243   6.257431   6.716858   8.001235   7.612978
    38  H    9.233124   7.193274   8.467768   9.336789   8.193867
    39  H   11.495626   9.316583  10.521457  11.519120  10.424891
    40  H   10.840751   8.605640   9.159435  10.454123   9.965733
    41  H   12.183260   9.903055  10.812188  11.994868  11.176098
    42  H    2.157552   4.188461   4.424573   3.213543   2.889213
    43  H    2.161021   4.588237   4.037160   2.644576   3.434365
    44  H    2.158366   4.124739   4.487030   3.298771   2.795438
    45  H    4.841332   3.424017   2.629569   4.023070   4.576015
                   26         27         28         29         30
    26  H    0.000000
    27  H    4.293061   0.000000
    28  H    4.952278   2.469510   0.000000
    29  H    2.465084   4.952275   4.294723   0.000000
    30  C    4.673611   4.686495   2.742205   2.724880   0.000000
    31  C    5.618053   7.377191   9.170554   7.823772   9.763626
    32  C    8.153166   9.860901  11.829202  10.445818  12.493510
    33  C    6.159048   7.469561   9.509116   8.515825  10.370792
    34  C    6.539094   8.640718  10.293597   8.604217  10.665347
    35  C    7.752433   9.795359  11.563336   9.890723  11.997486
    36  C    7.440566   8.781383  10.873130   9.819301  11.740229
    37  H    5.799933   6.662720   8.823120   8.188295   9.886787
    38  H    6.475500   8.819579  10.257454   8.327771  10.410431
    39  H    8.538124  10.762588  12.441673  10.574927  12.739036
    40  H    8.030480   9.066743  11.275892  10.457551  12.304437
    41  H    9.180784  10.869105  12.880078  11.488454  13.563431
    42  H    4.956241   5.306340   3.433886   2.866244   1.098609
    43  H    5.544658   4.712108   2.396520   3.783778   1.095928
    44  H    4.852927   5.396131   3.573137   2.690142   1.097926
    45  H    3.774214   2.379217   4.695958   5.532579   6.324843
                   31         32         33         34         35
    31  C    0.000000
    32  C    2.796683   0.000000
    33  C    1.398453   2.413380   0.000000
    34  C    1.399148   2.413183   2.414017   0.000000
    35  C    2.419645   1.395260   2.785659   1.389824   0.000000
    36  C    2.420083   1.393451   1.391644   2.785330   2.412953
    37  H    2.161259   3.396908   1.089008   3.404366   3.874590
    38  H    2.151761   3.402074   3.397552   1.088194   2.155385
    39  H    3.404257   2.158172   3.874421   2.149270   1.088794
    40  H    3.403993   2.157185   2.149977   3.874029   3.401778
    41  H    3.885560   1.088878   3.400180   3.399973   2.157872
    42  H   10.337081  13.009082  10.902053  11.238596  12.541714
    43  H   10.412211  13.158290  10.976649  11.358002  12.695291
    44  H    9.764909  12.518404  10.505039  10.549873  11.907471
    45  H    5.421513   7.689197   5.277829   6.776417   7.791161
                   36         37         38         39         40
    36  C    0.000000
    37  H    2.148626   0.000000
    38  H    3.873495   4.300582   0.000000
    39  H    3.401111   4.963372   2.480684   0.000000
    40  H    1.088723   2.467513   4.962189   4.303634   0.000000
    41  H    2.155914   4.294570   4.302229   2.488066   2.486805
    42  H   12.245783  10.405563  11.003893  13.282338  12.781567
    43  H   12.358391  10.439877  11.124946  13.461188  12.889468
    44  H   11.871353  10.124015  10.186699  12.577463  12.516612
    45  H    6.532230   4.391739   7.162357   8.816778   6.749857
                   41         42         43         44         45
    41  H    0.000000
    42  H   14.062086   0.000000
    43  H   14.232590   1.775144   0.000000
    44  H   13.594951   1.768163   1.777804   0.000000
    45  H    8.656112   6.842064   6.653682   6.883306   0.000000
 Stoichiometry    C23H19FN2
 Framework group  C1[X(C23H19FN2)]
 Deg. of freedom   129
 Full point group                 C1      NOp   1
 RotChk:  IX=0 Diff= 1.28D-02
 Largest Abelian subgroup         C1      NOp   1
 Largest concise Abelian subgroup C1      NOp   1
                         Standard orientation:                         
 ---------------------------------------------------------------------
 Center     Atomic      Atomic             Coordinates (Angstroms)
 Number     Number       Type             X           Y           Z
 ---------------------------------------------------------------------
      1          6           0        2.079045    0.224809   -0.018078
      2          6           0        1.121683   -0.884013    0.113427
      3          9           0        1.467955   -1.824980    1.038557
      4          6           0        0.003325   -1.046318   -0.602330
      5          6           0       -0.920311   -2.226680   -0.471104
      6          7           0       -0.381702   -0.041450   -1.508076
      7          1           0       -1.180015   -0.340865   -2.056321
      8          6           0       -0.627922    1.224515   -0.914295
      9          6           0       -1.106714    3.730585    0.225313
     10          6           0        0.420292    1.902835   -0.269971
     11          6           0       -1.894748    1.800896   -0.984065
     12          6           0       -2.136566    3.050873   -0.422836
     13          6           0        0.160575    3.161993    0.282876
     14          1           0       -2.695417    1.254535   -1.481696
     15          1           0       -3.130448    3.489183   -0.493743
     16          1           0        0.984977    3.692409    0.757213
     17          1           0       -1.282442    4.708881    0.668910
     18          7           0        1.748439    1.448168   -0.219970
     19          1           0       -0.528971   -2.923242    0.274573
     20          6           0       -2.308907   -1.750154   -0.096561
     21          6           0       -4.848790   -0.703040    0.578358
     22          6           0       -2.530863   -1.155402    1.150281
     23          6           0       -3.368700   -1.813211   -0.998194
     24          6           0       -4.622503   -1.298035   -0.663367
     25          6           0       -3.778194   -0.642907    1.481331
     26          1           0       -1.709742   -1.081114    1.863836
     27          1           0       -3.215829   -2.264638   -1.978213
     28          1           0       -5.435578   -1.358340   -1.386755
     29          1           0       -3.926493   -0.181301    2.457967
     30          6           0       -6.196703   -0.144490    0.951394
     31          6           0        3.528310   -0.100716    0.085029
     32          6           0        6.264188   -0.665938    0.215142
     33          6           0        4.020215   -1.323759   -0.381733
     34          6           0        4.418646    0.833932    0.624798
     35          6           0        5.777782    0.551508    0.692619
     36          6           0        5.382801   -1.600761   -0.324274
     37          1           0        3.341231   -2.056841   -0.814756
     38          1           0        4.034002    1.781013    0.997962
     39          1           0        6.460985    1.282746    1.121570
     40          1           0        5.756215   -2.550767   -0.702916
     41          1           0        7.329117   -0.886925    0.267553
     42          1           0       -6.652435   -0.729329    1.762082
     43          1           0       -6.883739   -0.157227    0.097651
     44          1           0       -6.108994    0.890541    1.307007
     45          1           0       -0.950846   -2.750050   -1.435167
 ---------------------------------------------------------------------
 Rotational constants (GHZ):           0.4326218           0.1231785           0.1041056
 Leave Link  202 at Wed May  7 15:15:29 2025, MaxMem= 16106127360 cpu:               0.3 elap:               0.0
 (Enter /cm/shared/apps/Gaussian/g16-C01/g16/l301.exe)
 Basis read from rwf:  (5D, 7F)
 No pseudopotential information found on rwf file.
 There are   821 symmetry adapted cartesian basis functions of A   symmetry.
 There are   769 symmetry adapted basis functions of A   symmetry.
   769 basis functions,  1145 primitive gaussians,   821 cartesian basis functions
    90 alpha electrons       90 beta electrons
       nuclear repulsion energy      2180.6152318566 Hartrees.
 IExCor= 4639 DFT=T Ex+Corr=wB97XD ExCW=0 ScaHFX=  1.000000
 ScaDFX=  1.000000  1.000000  1.000000  1.000000 ScalE2=  1.000000  1.000000
 IRadAn=      5 IRanWt=     -1 IRanGd=            0 ICorTp=0 IEmpDi=121
 HFx  wShort=  0.000000 wLong=  0.200000 cFull=  0.222036 cShort=  0.000000 cLong=  0.777964
 DFx  wShort=  0.000000 wLong=  0.200000 cFull=  0.000000 cShort=  0.000000 cLong=  1.000000
 NAtoms=   45 NActive=   45 NUniq=   45 SFac= 1.00D+00 NAtFMM=   60 NAOKFM=F Big=F
 Integral buffers will be    131072 words long.
 Raffenetti 2 integral format.
 Two-electron integral symmetry is turned on.
 R6Disp:  Grimme-D2 Dispersion energy=       -0.0361938706 Hartrees.
 Nuclear repulsion after empirical dispersion term =     2180.5790379860 Hartrees.
 No density basis found on file    724.
 ------------------------------------------------------------------------------
 Polarizable Continuum Model (PCM)
 =================================
 Model                : PCM.
 Atomic radii         : SMD-Coulomb.
 Polarization charges : Total charges.
 Charge compensation  : None.
 Solution method      : On-the-fly selection.
 Cavity type          : VdW (van der Waals Surface) (Alpha=1.000).
 Cavity algorithm     : GePol (No added spheres)
                        Default sphere list used, NSphG=   45.
                        Lebedev-Laikov grids with approx.  5.0 points / Ang**2.
                        Smoothing algorithm: York/Karplus (Gamma=1.0000).
                        Polarization charges: spherical gaussians, with
                                              point-specific exponents (IZeta= 3).
                        Self-potential: point-specific (ISelfS= 7).
                        Self-field    : sphere-specific E.n sum rule (ISelfD= 2).
 1st derivatives      : Analytical E(r).r(x)/FMM algorithm (CHGder, D1EAlg=3).
                        Cavity 1st derivative terms included.
 Solvent              : Ethanol, Eps=  24.852000 Eps(inf)=   1.852593
 ------------------------------------------------------------------------------
 GePol: Number of generator spheres                  =      45
 GePol: Total number of spheres                      =      45
 GePol: Number of exposed spheres                    =      45 (100.00%)
 GePol: Number of points                             =    3397
 GePol: Average weight of points                     =       0.11
 GePol: Minimum weight of points                     =   0.29D-10
 GePol: Maximum weight of points                     =    0.21501
 GePol: Number of points with low weight             =     186
 GePol: Fraction of low-weight points (<1% of avg)   =       5.48%
 GePol: Cavity surface area                          =    374.115 Ang**2
 GePol: Cavity volume                                =    356.837 Ang**3
 ------------------------------------------------------------------------------
 Atomic radii for non-electrostatic terms: SMD-CDS.
 ------------------------------------------------------------------------------
 PCM non-electrostatic energy =        -0.0046831384 Hartrees.
 Nuclear repulsion after PCM non-electrostatic terms =     2180.5743548476 Hartrees.
 Leave Link  301 at Wed May  7 15:15:29 2025, MaxMem= 16106127360 cpu:               0.2 elap:               0.1
 (Enter /cm/shared/apps/Gaussian/g16-C01/g16/l302.exe)
 NPDir=0 NMtPBC=     1 NCelOv=     1 NCel=       1 NClECP=     1 NCelD=      1
         NCelK=      1 NCelE2=     1 NClLst=     1 CellRange=     0.0.
 One-electron integrals computed using PRISM.
 One-electron integral symmetry used in STVInt
 NBasis=   769 RedAO= T EigKep=  1.17D-06  NBF=   769
 NBsUse=   764 1.00D-06 EigRej=  8.60D-07 NBFU=   764
 Precomputing XC quadrature grid using
 IXCGrd= 4 IRadAn=           5 IRanWt=          -1 IRanGd=           0 AccXCQ= 0.00D+00.
 Generated NRdTot=       0 NPtTot=           0 NUsed=           0 NTot=          32
 NSgBfM=   811   810   810   811   811 MxSgAt=    45 MxSgA2=    45.
 Leave Link  302 at Wed May  7 15:15:31 2025, MaxMem= 16106127360 cpu:              27.2 elap:               2.2
 (Enter /cm/shared/apps/Gaussian/g16-C01/g16/l303.exe)
 DipDrv:  MaxL=1.
 Leave Link  303 at Wed May  7 15:15:31 2025, MaxMem= 16106127360 cpu:               1.0 elap:               0.2
 (Enter /cm/shared/apps/Gaussian/g16-C01/g16/l401.exe)
 Initial guess from the checkpoint file:  "8_global_opt.chk"
 B after Tr=    -0.000000    0.000000    0.000000
         Rot=    0.999983    0.004577   -0.000215   -0.003559 Ang=   0.66 deg.
 Guess basis will be translated and rotated to current coordinates.
 JPrj=2 DoOrth=T DoCkMO=T.
 Generating alternative initial guess.
 ExpMin= 2.65D-02 ExpMax= 2.93D+03 ExpMxC= 4.41D+02 IAcc=3 IRadAn=         5 AccDes= 0.00D+00
 Harris functional with IExCor= 4639 and IRadAn=       5 diagonalized for initial guess.
 HarFok:  IExCor= 4639 AccDes= 0.00D+00 IRadAn=         5 IDoV= 1 UseB2=F ITyADJ=14
 ICtDFT=  3500011 ScaDFX=  1.000000  1.000000  1.000000  1.000000
 FoFCou: FMM=F IPFlag=           0 FMFlag=      100000 FMFlg1=           0
         NFxFlg=           0 DoJE=T BraDBF=F KetDBF=T FulRan=T
         wScrn=  0.000000 ICntrl=       500 IOpCl=  0 I1Cent=   200000004 NGrid=           0
         NMat0=    1 NMatS0=      1 NMatT0=    0 NMatD0=    1 NMtDS0=    0 NMtDT0=    0
 Petite list used in FoFCou.
 Harris En= -1048.71571296121    
 Leave Link  401 at Wed May  7 15:15:40 2025, MaxMem= 16106127360 cpu:             255.5 elap:               9.3
 (Enter /cm/shared/apps/Gaussian/g16-C01/g16/l502.exe)
 Integral symmetry usage will be decided dynamically.
 Closed shell SCF:
 Using DIIS extrapolation, IDIIS=  1040.
 NGot= 16106127360 LenX= 16104737818 LenY= 16104062956
 Requested convergence on RMS density matrix=1.00D-08 within 128 cycles.
 Requested convergence on MAX density matrix=1.00D-06.
 Requested convergence on             energy=1.00D-06.
 No special actions if energy rises.
 Fock matrices will be formed incrementally for  20 cycles.

 Cycle   1  Pass 1  IDiag  1:
 FoFJK:  IHMeth= 1 ICntrl=       0 DoSepK=T KAlg= 0 I1Cent=           0 FoldK=F
 IRaf=         1 NMat=       1 IRICut=       1 DoRegI=T DoRafI=F ISym2E= 0 IDoP0=0 IntGTp=1.
 FoFCou: FMM=F IPFlag=           0 FMFlag=      100000 FMFlg1=           0
         NFxFlg=           0 DoJE=T BraDBF=F KetDBF=F FulRan=T
         wScrn=  0.000000 ICntrl=       500 IOpCl=  0 I1Cent=           0 NGrid=           0
         NMat0=    1 NMatS0=      1 NMatT0=    0 NMatD0=    1 NMtDS0=    0 NMtDT0=    0
 Symmetry not used in FoFCou.
 Inv3:  Mode=1 IEnd=    34618827.
 Iteration    1 A*A^-1 deviation from unit magnitude is 1.21D-14 for    339.
 Iteration    1 A*A^-1 deviation from orthogonality  is 3.74D-15 for   2272    473.
 Iteration    1 A^-1*A deviation from unit magnitude is 1.22D-14 for    339.
 Iteration    1 A^-1*A deviation from orthogonality  is 3.43D-15 for   1959    579.
 E= -1096.69253451548    
 DIIS: error= 3.24D-03 at cycle   1 NSaved=   1.
 NSaved= 1 IEnMin= 1 EnMin= -1096.69253451548     IErMin= 1 ErrMin= 3.24D-03
 ErrMax= 3.24D-03  0.00D+00 EMaxC= 1.00D-01 BMatC= 2.00D-02 BMatP= 2.00D-02
 IDIUse=3 WtCom= 9.68D-01 WtEn= 3.24D-02
 Coeff-Com:  0.100D+01
 Coeff-En:   0.100D+01
 Coeff:      0.100D+01
 Gap=     0.489 Goal=   None    Shift=    0.000
 GapD=    0.489 DampG=2.000 DampE=1.000 DampFc=2.0000 IDamp=-1.
 RMSDP=7.19D-03 MaxDP=6.08D-01              OVMax= 2.42D-02

 Cycle   2  Pass 1  IDiag  1:
 RMSU=  6.64D-03    CP:  9.67D-01
 E= -1096.71285008605     Delta-E=       -0.020315570573 Rises=F Damp=F
 DIIS: error= 3.07D-04 at cycle   2 NSaved=   2.
 NSaved= 2 IEnMin= 2 EnMin= -1096.71285008605     IErMin= 2 ErrMin= 3.07D-04
 ErrMax= 3.07D-04  0.00D+00 EMaxC= 1.00D-01 BMatC= 4.83D-04 BMatP= 2.00D-02
 IDIUse=3 WtCom= 9.97D-01 WtEn= 3.07D-03
 Coeff-Com: -0.418D-01 0.104D+01
 Coeff-En:   0.000D+00 0.100D+01
 Coeff:     -0.417D-01 0.104D+01
 Gap=     0.275 Goal=   None    Shift=    0.000
 RMSDP=9.95D-04 MaxDP=4.91D-02 DE=-2.03D-02 OVMax= 6.42D-03

 Cycle   3  Pass 1  IDiag  1:
 RMSU=  8.45D-04    CP:  9.69D-01  1.08D+00
 E= -1096.71366141193     Delta-E=       -0.000811325876 Rises=F Damp=F
 DIIS: error= 2.21D-04 at cycle   3 NSaved=   3.
 NSaved= 3 IEnMin= 3 EnMin= -1096.71366141193     IErMin= 3 ErrMin= 2.21D-04
 ErrMax= 2.21D-04  0.00D+00 EMaxC= 1.00D-01 BMatC= 2.76D-04 BMatP= 4.83D-04
 IDIUse=3 WtCom= 9.98D-01 WtEn= 2.21D-03
 Coeff-Com: -0.367D-01 0.449D+00 0.588D+00
 Coeff-En:   0.000D+00 0.000D+00 0.100D+01
 Coeff:     -0.366D-01 0.448D+00 0.589D+00
 Gap=     0.274 Goal=   None    Shift=    0.000
 RMSDP=4.12D-04 MaxDP=7.26D-02 DE=-8.11D-04 OVMax= 2.34D-03

 Cycle   4  Pass 1  IDiag  1:
 RMSU=  4.06D-04    CP:  9.68D-01  1.07D+00  1.02D+00
 E= -1096.71388627686     Delta-E=       -0.000224864930 Rises=F Damp=F
 DIIS: error= 7.53D-05 at cycle   4 NSaved=   4.
 NSaved= 4 IEnMin= 4 EnMin= -1096.71388627686     IErMin= 4 ErrMin= 7.53D-05
 ErrMax= 7.53D-05  0.00D+00 EMaxC= 1.00D-01 BMatC= 1.96D-05 BMatP= 2.76D-04
 IDIUse=1 WtCom= 1.00D+00 WtEn= 0.00D+00
 Coeff-Com: -0.213D-02-0.632D-01 0.144D+00 0.921D+00
 Coeff:     -0.213D-02-0.632D-01 0.144D+00 0.921D+00
 Gap=     0.274 Goal=   None    Shift=    0.000
 RMSDP=2.17D-04 MaxDP=2.07D-02 DE=-2.25D-04 OVMax= 1.19D-03

 Cycle   5  Pass 1  IDiag  1:
 RMSU=  1.34D-04    CP:  9.69D-01  1.07D+00  1.16D+00  1.19D+00
 E= -1096.71391320145     Delta-E=       -0.000026924588 Rises=F Damp=F
 DIIS: error= 2.17D-05 at cycle   5 NSaved=   5.
 NSaved= 5 IEnMin= 5 EnMin= -1096.71391320145     IErMin= 5 ErrMin= 2.17D-05
 ErrMax= 2.17D-05  0.00D+00 EMaxC= 1.00D-01 BMatC= 3.18D-06 BMatP= 1.96D-05
 IDIUse=1 WtCom= 1.00D+00 WtEn= 0.00D+00
 Coeff-Com:  0.263D-02-0.688D-01-0.813D-03 0.380D+00 0.687D+00
 Coeff:      0.263D-02-0.688D-01-0.813D-03 0.380D+00 0.687D+00
 Gap=     0.274 Goal=   None    Shift=    0.000
 RMSDP=5.84D-05 MaxDP=5.60D-03 DE=-2.69D-05 OVMax= 3.99D-04

 Cycle   6  Pass 1  IDiag  1:
 RMSU=  4.37D-05    CP:  9.69D-01  1.07D+00  1.20D+00  1.22D+00  9.01D-01
 E= -1096.71391722471     Delta-E=       -0.000004023256 Rises=F Damp=F
 DIIS: error= 5.96D-06 at cycle   6 NSaved=   6.
 NSaved= 6 IEnMin= 6 EnMin= -1096.71391722471     IErMin= 6 ErrMin= 5.96D-06
 ErrMax= 5.96D-06  0.00D+00 EMaxC= 1.00D-01 BMatC= 2.16D-07 BMatP= 3.18D-06
 IDIUse=1 WtCom= 1.00D+00 WtEn= 0.00D+00
 Coeff-Com:  0.925D-03-0.146D-01-0.128D-01 0.350D-01 0.193D+00 0.798D+00
 Coeff:      0.925D-03-0.146D-01-0.128D-01 0.350D-01 0.193D+00 0.798D+00
 Gap=     0.274 Goal=   None    Shift=    0.000
 RMSDP=1.91D-05 MaxDP=1.36D-03 DE=-4.02D-06 OVMax= 2.37D-04

 Cycle   7  Pass 1  IDiag  1:
 RMSU=  1.03D-05    CP:  9.69D-01  1.07D+00  1.20D+00  1.23D+00  9.72D-01
                    CP:  1.22D+00
 E= -1096.71391762255     Delta-E=       -0.000000397843 Rises=F Damp=F
 DIIS: error= 3.44D-06 at cycle   7 NSaved=   7.
 NSaved= 7 IEnMin= 7 EnMin= -1096.71391762255     IErMin= 7 ErrMin= 3.44D-06
 ErrMax= 3.44D-06  0.00D+00 EMaxC= 1.00D-01 BMatC= 5.87D-08 BMatP= 2.16D-07
 IDIUse=1 WtCom= 1.00D+00 WtEn= 0.00D+00
 Coeff-Com: -0.207D-03 0.966D-02-0.542D-02-0.713D-01-0.761D-01 0.337D+00
 Coeff-Com:  0.807D+00
 Coeff:     -0.207D-03 0.966D-02-0.542D-02-0.713D-01-0.761D-01 0.337D+00
 Coeff:      0.807D+00
 Gap=     0.274 Goal=   None    Shift=    0.000
 RMSDP=1.21D-05 MaxDP=1.07D-03 DE=-3.98D-07 OVMax= 1.31D-04

 Cycle   8  Pass 1  IDiag  1:
 RMSU=  6.11D-06    CP:  9.69D-01  1.07D+00  1.21D+00  1.24D+00  1.03D+00
                    CP:  1.35D+00  1.12D+00
 E= -1096.71391773682     Delta-E=       -0.000000114275 Rises=F Damp=F
 DIIS: error= 8.96D-07 at cycle   8 NSaved=   8.
 NSaved= 8 IEnMin= 8 EnMin= -1096.71391773682     IErMin= 8 ErrMin= 8.96D-07
 ErrMax= 8.96D-07  0.00D+00 EMaxC= 1.00D-01 BMatC= 5.51D-09 BMatP= 5.87D-08
 IDIUse=1 WtCom= 1.00D+00 WtEn= 0.00D+00
 Coeff-Com: -0.153D-03 0.479D-02-0.119D-02-0.294D-01-0.441D-01 0.627D-01
 Coeff-Com:  0.293D+00 0.715D+00
 Coeff:     -0.153D-03 0.479D-02-0.119D-02-0.294D-01-0.441D-01 0.627D-01
 Coeff:      0.293D+00 0.715D+00
 Gap=     0.274 Goal=   None    Shift=    0.000
 RMSDP=3.32D-06 MaxDP=3.41D-04 DE=-1.14D-07 OVMax= 5.18D-05

 Cycle   9  Pass 1  IDiag  1:
 RMSU=  1.79D-06    CP:  9.69D-01  1.07D+00  1.21D+00  1.24D+00  1.03D+00
                    CP:  1.38D+00  1.26D+00  1.20D+00
 E= -1096.71391774945     Delta-E=       -0.000000012623 Rises=F Damp=F
 DIIS: error= 4.66D-07 at cycle   9 NSaved=   9.
 NSaved= 9 IEnMin= 9 EnMin= -1096.71391774945     IErMin= 9 ErrMin= 4.66D-07
 ErrMax= 4.66D-07  0.00D+00 EMaxC= 1.00D-01 BMatC= 1.04D-09 BMatP= 5.51D-09
 IDIUse=1 WtCom= 1.00D+00 WtEn= 0.00D+00
 Coeff-Com:  0.830D-05-0.110D-02 0.978D-03 0.101D-01 0.614D-02-0.663D-01
 Coeff-Com: -0.129D+00 0.190D+00 0.989D+00
 Coeff:      0.830D-05-0.110D-02 0.978D-03 0.101D-01 0.614D-02-0.663D-01
 Coeff:     -0.129D+00 0.190D+00 0.989D+00
 Gap=     0.274 Goal=   None    Shift=    0.000
 RMSDP=2.10D-06 MaxDP=2.46D-04 DE=-1.26D-08 OVMax= 3.45D-05

 Cycle  10  Pass 1  IDiag  1:
 RMSU=  9.10D-07    CP:  9.69D-01  1.07D+00  1.21D+00  1.24D+00  1.04D+00
                    CP:  1.40D+00  1.34D+00  1.39D+00  1.37D+00
 E= -1096.71391775348     Delta-E=       -0.000000004034 Rises=F Damp=F
 DIIS: error= 1.81D-07 at cycle  10 NSaved=  10.
 NSaved=10 IEnMin=10 EnMin= -1096.71391775348     IErMin=10 ErrMin= 1.81D-07
 ErrMax= 1.81D-07  0.00D+00 EMaxC= 1.00D-01 BMatC= 1.40D-10 BMatP= 1.04D-09
 IDIUse=1 WtCom= 1.00D+00 WtEn= 0.00D+00
 Coeff-Com:  0.250D-04-0.102D-02 0.452D-03 0.726D-02 0.816D-02-0.270D-01
 Coeff-Com: -0.801D-01-0.486D-01 0.291D+00 0.850D+00
 Coeff:      0.250D-04-0.102D-02 0.452D-03 0.726D-02 0.816D-02-0.270D-01
 Coeff:     -0.801D-01-0.486D-01 0.291D+00 0.850D+00
 Gap=     0.274 Goal=   None    Shift=    0.000
 RMSDP=6.92D-07 MaxDP=6.61D-05 DE=-4.03D-09 OVMax= 1.21D-05

 Cycle  11  Pass 1  IDiag  1:
 RMSU=  4.10D-07    CP:  9.69D-01  1.07D+00  1.21D+00  1.24D+00  1.04D+00
                    CP:  1.39D+00  1.36D+00  1.45D+00  1.51D+00  1.08D+00
 E= -1096.71391775380     Delta-E=       -0.000000000322 Rises=F Damp=F
 DIIS: error= 7.34D-08 at cycle  11 NSaved=  11.
 NSaved=11 IEnMin=11 EnMin= -1096.71391775380     IErMin=11 ErrMin= 7.34D-08
 ErrMax= 7.34D-08  0.00D+00 EMaxC= 1.00D-01 BMatC= 2.20D-11 BMatP= 1.40D-10
 IDIUse=1 WtCom= 1.00D+00 WtEn= 0.00D+00
 Coeff-Com:  0.484D-05-0.881D-04-0.211D-04 0.276D-03 0.108D-02 0.323D-02
 Coeff-Com: -0.115D-02-0.425D-01-0.765D-01 0.228D+00 0.888D+00
 Coeff:      0.484D-05-0.881D-04-0.211D-04 0.276D-03 0.108D-02 0.323D-02
 Coeff:     -0.115D-02-0.425D-01-0.765D-01 0.228D+00 0.888D+00
 Gap=     0.274 Goal=   None    Shift=    0.000
 RMSDP=2.15D-07 MaxDP=1.63D-05 DE=-3.22D-10 OVMax= 4.43D-06

 Cycle  12  Pass 1  IDiag  1:
 RMSU=  1.26D-07    CP:  9.69D-01  1.07D+00  1.21D+00  1.24D+00  1.04D+00
                    CP:  1.39D+00  1.36D+00  1.46D+00  1.56D+00  1.19D+00
                    CP:  1.23D+00
 E= -1096.71391775378     Delta-E=        0.000000000019 Rises=F Damp=F
 DIIS: error= 2.65D-08 at cycle  12 NSaved=  12.
 NSaved=12 IEnMin=11 EnMin= -1096.71391775380     IErMin=12 ErrMin= 2.65D-08
 ErrMax= 2.65D-08  0.00D+00 EMaxC= 1.00D-01 BMatC= 3.03D-12 BMatP= 2.20D-11
 IDIUse=1 WtCom= 1.00D+00 WtEn= 0.00D+00
 Coeff-Com: -0.332D-05 0.161D-03-0.821D-04-0.126D-02-0.118D-02 0.570D-02
 Coeff-Com:  0.141D-01-0.345D-02-0.714D-01-0.920D-01 0.225D+00 0.925D+00
 Coeff:     -0.332D-05 0.161D-03-0.821D-04-0.126D-02-0.118D-02 0.570D-02
 Coeff:      0.141D-01-0.345D-02-0.714D-01-0.920D-01 0.225D+00 0.925D+00
 Gap=     0.274 Goal=   None    Shift=    0.000
 RMSDP=1.11D-07 MaxDP=8.61D-06 DE= 1.91D-11 OVMax= 2.08D-06

 Cycle  13  Pass 1  IDiag  1:
 RMSU=  5.22D-08    CP:  9.69D-01  1.07D+00  1.21D+00  1.24D+00  1.04D+00
                    CP:  1.39D+00  1.36D+00  1.46D+00  1.58D+00  1.23D+00
                    CP:  1.40D+00  1.20D+00
 E= -1096.71391775401     Delta-E=       -0.000000000231 Rises=F Damp=F
 DIIS: error= 1.02D-08 at cycle  13 NSaved=  13.
 NSaved=13 IEnMin=13 EnMin= -1096.71391775401     IErMin=13 ErrMin= 1.02D-08
 ErrMax= 1.02D-08  0.00D+00 EMaxC= 1.00D-01 BMatC= 4.98D-13 BMatP= 3.03D-12
 IDIUse=1 WtCom= 1.00D+00 WtEn= 0.00D+00
 Coeff-Com: -0.173D-05 0.699D-04-0.268D-04-0.512D-03-0.537D-03 0.189D-02
 Coeff-Com:  0.557D-02 0.248D-02-0.190D-01-0.548D-01 0.275D-02 0.344D+00
 Coeff-Com:  0.718D+00
 Coeff:     -0.173D-05 0.699D-04-0.268D-04-0.512D-03-0.537D-03 0.189D-02
 Coeff:      0.557D-02 0.248D-02-0.190D-01-0.548D-01 0.275D-02 0.344D+00
 Coeff:      0.718D+00
 Gap=     0.274 Goal=   None    Shift=    0.000
 RMSDP=3.13D-08 MaxDP=2.96D-06 DE=-2.31D-10 OVMax= 5.84D-07

 Cycle  14  Pass 1  IDiag  1:
 RMSU=  1.80D-08    CP:  9.69D-01  1.07D+00  1.21D+00  1.24D+00  1.04D+00
                    CP:  1.39D+00  1.36D+00  1.45D+00  1.58D+00  1.23D+00
                    CP:  1.42D+00  1.29D+00  1.27D+00
 E= -1096.71391775383     Delta-E=        0.000000000186 Rises=F Damp=F
 DIIS: error= 6.18D-09 at cycle  14 NSaved=  14.
 NSaved=14 IEnMin=13 EnMin= -1096.71391775401     IErMin=14 ErrMin= 6.18D-09
 ErrMax= 6.18D-09  0.00D+00 EMaxC= 1.00D-01 BMatC= 6.01D-14 BMatP= 4.98D-13
 IDIUse=1 WtCom= 1.00D+00 WtEn= 0.00D+00
 Coeff-Com:  0.338D-06-0.191D-04 0.138D-04 0.149D-03 0.146D-03-0.827D-03
 Coeff-Com: -0.172D-02 0.704D-03 0.108D-01 0.849D-02-0.447D-01-0.121D+00
 Coeff-Com:  0.117D+00 0.103D+01
 Coeff:      0.338D-06-0.191D-04 0.138D-04 0.149D-03 0.146D-03-0.827D-03
 Coeff:     -0.172D-02 0.704D-03 0.108D-01 0.849D-02-0.447D-01-0.121D+00
 Coeff:      0.117D+00 0.103D+01
 Gap=     0.274 Goal=   None    Shift=    0.000
 RMSDP=2.02D-08 MaxDP=1.67D-06 DE= 1.86D-10 OVMax= 5.11D-07

 Cycle  15  Pass 1  IDiag  1:
 RMSU=  8.10D-09    CP:  9.69D-01  1.07D+00  1.21D+00  1.24D+00  1.04D+00
                    CP:  1.39D+00  1.36D+00  1.45D+00  1.59D+00  1.23D+00
                    CP:  1.44D+00  1.34D+00  1.50D+00  1.33D+00
 E= -1096.71391775382     Delta-E=        0.000000000008 Rises=F Damp=F
 DIIS: error= 1.89D-09 at cycle  15 NSaved=  15.
 NSaved=15 IEnMin=13 EnMin= -1096.71391775401     IErMin=15 ErrMin= 1.89D-09
 ErrMax= 1.89D-09  0.00D+00 EMaxC= 1.00D-01 BMatC= 1.43D-14 BMatP= 6.01D-14
 IDIUse=1 WtCom= 1.00D+00 WtEn= 0.00D+00
 Coeff-Com:  0.321D-06-0.148D-04 0.832D-05 0.110D-03 0.118D-03-0.508D-03
 Coeff-Com: -0.121D-02-0.121D-03 0.610D-02 0.961D-02-0.156D-01-0.824D-01
 Coeff-Com: -0.650D-01 0.354D+00 0.795D+00
 Coeff:      0.321D-06-0.148D-04 0.832D-05 0.110D-03 0.118D-03-0.508D-03
 Coeff:     -0.121D-02-0.121D-03 0.610D-02 0.961D-02-0.156D-01-0.824D-01
 Coeff:     -0.650D-01 0.354D+00 0.795D+00
 Gap=     0.274 Goal=   None    Shift=    0.000
 RMSDP=6.35D-09 MaxDP=3.83D-07 DE= 8.19D-12 OVMax= 1.77D-07

 Error on total polarization charges =  0.06622
 SCF Done:  E(RwB97XD) =  -1096.71391775     A.U. after   15 cycles
            NFock= 15  Conv=0.64D-08     -V/T= 2.0051
 KE= 1.091104906916D+03 PE=-6.913900837507D+03 EE= 2.545507657990D+03
 SMD-CDS (non-electrostatic) energy       (kcal/mol) =      -2.94
 (included in total energy above)
 Leave Link  502 at Wed May  7 15:30:16 2025, MaxMem= 16106127360 cpu:           33284.1 elap:             876.0
 (Enter /cm/shared/apps/Gaussian/g16-C01/g16/l701.exe)
 ... and contract with generalized density number  0.
 Compute integral first derivatives.
 R6Disp: Adding Grimme-D2 dispersion energy 1st derivatives to the gradient.
 D1PCM: PCM CHGder 1st derivatives, ID1Alg=3 FixD1E=F DoIter=F DoCFld=F I1PDM=0.
 GePol: Maximum number of non-zero 1st derivatives   =     248
 Leave Link  701 at Wed May  7 15:30:21 2025, MaxMem= 16106127360 cpu:             155.0 elap:               4.8
 (Enter /cm/shared/apps/Gaussian/g16-C01/g16/l702.exe)
 L702 exits ... SP integral derivatives will be done elsewhere.
 Leave Link  702 at Wed May  7 15:30:21 2025, MaxMem= 16106127360 cpu:               0.4 elap:               0.0
 (Enter /cm/shared/apps/Gaussian/g16-C01/g16/l703.exe)
 Integral derivatives from FoFJK, PRISM(SPDF).
 Compute integral first derivatives, UseDBF=F ICtDFT=           0.
 Calling FoFJK, ICntrl=      2127 FMM=F ISym2X=0 I1Cent= 0 IOpClX= 0 NMat=1 NMatS=1 NMatT=0.
 FoFJK:  IHMeth= 1 ICntrl=    2127 DoSepK=T KAlg= 0 I1Cent=           0 FoldK=F
 IRaf=         1 NMat=       1 IRICut=       1 DoRegI=T DoRafI=F ISym2E= 0 IDoP0=0 IntGTp=1.
 FoFCou: FMM=F IPFlag=           0 FMFlag=      100000 FMFlg1=         800
         NFxFlg=           0 DoJE=F BraDBF=F KetDBF=F FulRan=T
         wScrn=  0.000000 ICntrl=      2527 IOpCl=  0 I1Cent=           0 NGrid=           0
         NMat0=    1 NMatS0=      1 NMatT0=    0 NMatD0=    1 NMtDS0=    0 NMtDT0=    0
 Symmetry not used in FoFCou.
 Leave Link  703 at Wed May  7 15:34:29 2025, MaxMem= 16106127360 cpu:            9849.3 elap:             248.0
 (Enter /cm/shared/apps/Gaussian/g16-C01/g16/l716.exe)
 Dipole        =-1.50911419D+00-7.45921529D-01-3.37283228D-01
 ***** Axes restored to original set *****
 -------------------------------------------------------------------
 Center     Atomic                   Forces (Hartrees/Bohr)
 Number     Number              X              Y              Z
 -------------------------------------------------------------------
      1        6          -0.000565857    0.000609678    0.000107202
      2        6           0.000410232    0.000104016   -0.000902399
      3        9          -0.000460047   -0.000218525    0.000474390
      4        6           0.001777137    0.002867362   -0.000753775
      5        6           0.000031476   -0.000453173   -0.000236908
      6        7          -0.000032705   -0.002494607    0.001431240
      7        1          -0.000153966   -0.000305732    0.000552899
      8        6          -0.000934630   -0.000327884   -0.000859015
      9        6           0.000304861    0.000151630    0.000341892
     10        6          -0.002306448    0.001650099    0.000359016
     11        6          -0.000472571    0.000052738   -0.000762671
     12        6           0.000291350    0.000010795    0.000173186
     13        6           0.000548684   -0.000384295   -0.000454287
     14        1           0.000159519   -0.000354906   -0.000477696
     15        1           0.000544927   -0.000210485   -0.000147898
     16        1          -0.000286051    0.000477063    0.000483929
     17        1           0.000375756    0.000199497    0.000463654
     18        7           0.001222633   -0.002067969    0.000283659
     19        1           0.000207105   -0.000061348    0.000242152
     20        6          -0.000582205    0.000263389   -0.000491773
     21        6           0.000252935   -0.000146003    0.000094553
     22        6          -0.000104368    0.000349171    0.000050049
     23        6          -0.000001370    0.000255956   -0.000384789
     24        6           0.000051046   -0.000104949   -0.000223311
     25        6           0.000074609   -0.000123029    0.000078382
     26        1          -0.000428318    0.000156608    0.000533065
     27        1          -0.000209458    0.000157626   -0.000505745
     28        1           0.000352656   -0.000184111   -0.000469206
     29        1           0.000148330   -0.000181941    0.000664266
     30        6           0.000078394   -0.000071638    0.000041493
     31        6           0.000199202   -0.000244585   -0.000465204
     32        6          -0.000414159    0.000167093   -0.000236855
     33        6           0.000119791   -0.000241626    0.000378586
     34        6          -0.000560775    0.000639381    0.000323921
     35        6           0.000618345   -0.000050944    0.000262157
     36        6          -0.000160604   -0.000000078   -0.000096970
     37        1          -0.000069387   -0.000290918   -0.000541707
     38        1           0.000533207    0.000036268    0.000342546
     39        1           0.000039070    0.000400679    0.000443940
     40        1          -0.000438706   -0.000126237   -0.000391424
     41        1          -0.000513824    0.000250388    0.000134254
     42        1          -0.000052100   -0.000495332    0.000207324
     43        1           0.000288196   -0.000075971   -0.000416410
     44        1           0.000331765    0.000238174    0.000347094
     45        1          -0.000213679    0.000178675    0.000003198
 -------------------------------------------------------------------
 Cartesian Forces:  Max     0.002867362 RMS     0.000609736
 Leave Link  716 at Wed May  7 15:34:29 2025, MaxMem= 16106127360 cpu:               0.4 elap:               0.0
 (Enter /cm/shared/apps/Gaussian/g16-C01/g16/l103.exe)

 GradGradGradGradGradGradGradGradGradGradGradGradGradGradGradGradGradGrad
 Berny optimization.
 Using GEDIIS/GDIIS optimizer.
 FormGI is forming the generalized inverse of G from B-inverse, IUseBI=4.
 Internal  Forces:  Max     0.002762063 RMS     0.000415467
 Search for a local minimum.
 Step number   3 out of a maximum of  251
 All quantities printed in internal units (Hartrees-Bohrs-Radians)
 RMS Force = .41547D-03 SwitMx=.10000D-02 MixMth= 2
 Mixed Optimization -- En-DIIS/RFO-DIIS
 Swapping is turned off.
 Update second derivatives using D2CorX and points    1    2    3
 DE= -7.42D-04 DEPred=-5.57D-04 R= 1.33D+00
 TightC=F SS=  1.41D+00  RLast= 1.81D-01 DXNew= 8.4853D-01 5.4430D-01
 Trust test= 1.33D+00 RLast= 1.81D-01 DXMaxT set to 5.44D-01
 ITU=  1  1  0
     Eigenvalues ---    0.00522   0.00672   0.00793   0.01133   0.01543
     Eigenvalues ---    0.01576   0.01678   0.01681   0.01773   0.01872
     Eigenvalues ---    0.01939   0.02106   0.02171   0.02195   0.02202
     Eigenvalues ---    0.02232   0.02239   0.02245   0.02255   0.02260
     Eigenvalues ---    0.02266   0.02272   0.02277   0.02278   0.02281
     Eigenvalues ---    0.02282   0.02287   0.02294   0.02296   0.02302
     Eigenvalues ---    0.02303   0.02304   0.02308   0.02315   0.02321
     Eigenvalues ---    0.02703   0.02860   0.04125   0.05361   0.06613
     Eigenvalues ---    0.07187   0.07287   0.09536   0.11378   0.13007
     Eigenvalues ---    0.15915   0.15996   0.15998   0.15998   0.16000
     Eigenvalues ---    0.16000   0.16000   0.16000   0.16000   0.16000
     Eigenvalues ---    0.16000   0.16000   0.16000   0.16000   0.16021
     Eigenvalues ---    0.16039   0.19949   0.20933   0.21997   0.22000
     Eigenvalues ---    0.22000   0.22012   0.22322   0.22670   0.22962
     Eigenvalues ---    0.23533   0.23978   0.24362   0.24479   0.24913
     Eigenvalues ---    0.24937   0.24991   0.24996   0.24999   0.25062
     Eigenvalues ---    0.26613   0.31482   0.32493   0.33002   0.34283
     Eigenvalues ---    0.34411   0.34736   0.34858   0.34975   0.35182
     Eigenvalues ---    0.35746   0.35774   0.35888   0.35925   0.35954
     Eigenvalues ---    0.35965   0.35967   0.35990   0.36038   0.36057
     Eigenvalues ---    0.36100   0.36145   0.36627   0.37610   0.40194
     Eigenvalues ---    0.41586   0.42629   0.43172   0.43366   0.43432
     Eigenvalues ---    0.43492   0.44470   0.45217   0.45773   0.46428
     Eigenvalues ---    0.47124   0.47358   0.47430   0.47523   0.47971
     Eigenvalues ---    0.48122   0.48274   0.48569   0.48608   0.48841
     Eigenvalues ---    0.51467   0.52866   0.55191   0.72211
 En-DIIS/RFO-DIIS/Sim-DIIS IScMMF=       -3 using points:     3    2
 RFO step:  Lambda=-5.18281237D-04.
 NNeg= 0 NGDIIS= 2 SimSw=  2.50D-03 Rises=F DC= -7.42D-04 SmlDif=  1.00D-05
 NRisDI= 0 DoIntr=F SqrtH=F CThrHd= 10.0 CDAdj=  3.0
 RMS Error=  0.1590843677D-01 NUsed= 2 OKEnD=T EnDIS=F
 InvSVX:  RCond= 7.06D-03 Info=           0 Equed=N FErr=  6.97D-15 BErr=  5.03D-17
 DidBck=F Rises=F RFO-DIIS coefs:    2.20539   -1.20539
 Iteration  1 RMS(Cart)=  0.08884391 RMS(Int)=  0.00091369
 Iteration  2 RMS(Cart)=  0.00211509 RMS(Int)=  0.00015616
 Iteration  3 RMS(Cart)=  0.00000079 RMS(Int)=  0.00015615
 ITry= 1 IFail=0 DXMaxC= 3.59D-01 DCOld= 1.00D+10 DXMaxT= 5.44D-01 DXLimC= 3.00D+00 Rises=F
 Variable       Old X    -DE/DX   Delta X   Delta X   Delta X     New X
                                 (Linear)    (Quad)   (Total)
    R1        2.77945  -0.00027  -0.00211   0.00161  -0.00050   2.77896
    R2        2.42494  -0.00006  -0.00056   0.00145   0.00096   2.42590
    R3        2.81371  -0.00085  -0.00295   0.00122  -0.00173   2.81197
    R4        2.57806  -0.00065  -0.00191  -0.00068  -0.00259   2.57548
    R5        2.52784  -0.00045  -0.00396   0.00160  -0.00233   2.52551
    R6        2.84313  -0.00041  -0.01465   0.00927  -0.00538   2.83775
    R7        2.65799   0.00276   0.00717   0.00375   0.01093   2.66893
    R8        2.06524   0.00004   0.00157  -0.00083   0.00075   2.06599
    R9        2.86314  -0.00009  -0.00778   0.00667  -0.00111   2.86204
   R10        2.07377  -0.00005   0.00190  -0.00126   0.00063   2.07440
   R11        1.91556   0.00034   0.00163  -0.00031   0.00132   1.91687
   R12        2.68306   0.00124   0.00239   0.00223   0.00447   2.68753
   R13        2.65506  -0.00089  -0.00367  -0.00071  -0.00457   2.65050
   R14        2.63339  -0.00040   0.00205  -0.00193   0.00005   2.63344
   R15        2.63392  -0.00085   0.00364  -0.00374   0.00002   2.63394
   R16        2.62708  -0.00080  -0.00084  -0.00066  -0.00143   2.62565
   R17        2.05687  -0.00062   0.00104  -0.00227  -0.00123   2.05564
   R18        2.64465  -0.00085  -0.00424   0.00113  -0.00316   2.64150
   R19        2.65451   0.00110   0.01304  -0.00406   0.00906   2.66357
   R20        2.62930  -0.00104  -0.00178  -0.00097  -0.00270   2.62660
   R21        2.05904  -0.00062   0.00117  -0.00252  -0.00135   2.05769
   R22        2.05706  -0.00059   0.00172  -0.00267  -0.00096   2.05611
   R23        2.05796  -0.00073   0.00262  -0.00378  -0.00116   2.05680
   R24        2.64400  -0.00074   0.00002  -0.00127  -0.00125   2.64275
   R25        2.63214  -0.00088  -0.00137  -0.00090  -0.00227   2.62987
   R26        2.63690  -0.00102  -0.00005  -0.00208  -0.00213   2.63477
   R27        2.64909  -0.00086   0.00167  -0.00275  -0.00108   2.64801
   R28        2.84591  -0.00079  -0.00407   0.00066  -0.00341   2.84250
   R29        2.62399  -0.00095  -0.00112  -0.00087  -0.00200   2.62199
   R30        2.06051  -0.00070   0.00203  -0.00328  -0.00125   2.05926
   R31        2.63855  -0.00098   0.00007  -0.00169  -0.00163   2.63692
   R32        2.05936  -0.00056   0.00143  -0.00251  -0.00107   2.05829
   R33        2.05973  -0.00061   0.00195  -0.00295  -0.00100   2.05873
   R34        2.06049  -0.00071   0.00205  -0.00328  -0.00123   2.05925
   R35        2.07607  -0.00054   0.00229  -0.00300  -0.00071   2.07536
   R36        2.07100  -0.00051   0.00262  -0.00312  -0.00050   2.07050
   R37        2.07478  -0.00054   0.00247  -0.00311  -0.00064   2.07414
   R38        2.64269  -0.00058  -0.00344   0.00156  -0.00188   2.64081
   R39        2.64401  -0.00117  -0.00481   0.00071  -0.00410   2.63991
   R40        2.63666  -0.00109   0.00090  -0.00300  -0.00209   2.63456
   R41        2.63324  -0.00074   0.00154  -0.00242  -0.00088   2.63236
   R42        2.05768  -0.00058   0.00141  -0.00244  -0.00103   2.05665
   R43        2.62983  -0.00075   0.00019  -0.00130  -0.00111   2.62871
   R44        2.05793  -0.00060   0.00358  -0.00415  -0.00057   2.05736
   R45        2.62639  -0.00034   0.00115  -0.00079   0.00035   2.62674
   R46        2.05639  -0.00063   0.00297  -0.00374  -0.00078   2.05561
   R47        2.05752  -0.00059   0.00128  -0.00240  -0.00112   2.05641
   R48        2.05739  -0.00060   0.00121  -0.00236  -0.00115   2.05623
    A1        2.17133   0.00109   0.00876  -0.00268   0.00559   2.17692
    A2        2.05166  -0.00063  -0.00784   0.00312  -0.00449   2.04717
    A3        2.06019  -0.00046  -0.00093  -0.00040  -0.00109   2.05910
    A4        1.99917   0.00029  -0.00940   0.00904  -0.00020   1.99897
    A5        2.19915  -0.00001  -0.00670   0.00238  -0.00478   2.19437
    A6        2.08445  -0.00028   0.01573  -0.01118   0.00470   2.08915
    A7        2.16733  -0.00016   0.01572  -0.00981   0.00604   2.17336
    A8        2.07915  -0.00072  -0.01403   0.00042  -0.01414   2.06501
    A9        2.03601   0.00088  -0.00233   0.00997   0.00780   2.04380
   A10        1.91742   0.00014   0.01021  -0.00747   0.00276   1.92017
   A11        1.91501  -0.00039  -0.00966   0.00707  -0.00263   1.91237
   A12        1.89086   0.00022  -0.00474   0.00534   0.00054   1.89139
   A13        1.93904   0.00001   0.01116  -0.01008   0.00109   1.94013
   A14        1.88116  -0.00011  -0.00092  -0.00099  -0.00189   1.87927
   A15        1.91949   0.00015  -0.00611   0.00634   0.00017   1.91966
   A16        1.93140   0.00012  -0.00562   0.00701   0.00142   1.93282
   A17        1.99893  -0.00057  -0.02583   0.00815  -0.01865   1.98028
   A18        1.93156   0.00009   0.00502  -0.00285   0.00241   1.93397
   A19        2.08620  -0.00002  -0.00821   0.00106  -0.00807   2.07813
   A20        2.10076   0.00042   0.00894  -0.00029   0.00932   2.11009
   A21        2.09613  -0.00040  -0.00060  -0.00071  -0.00116   2.09496
   A22        2.08674   0.00017   0.00041   0.00076   0.00120   2.08794
   A23        2.10429  -0.00017   0.00130  -0.00211  -0.00083   2.10346
   A24        2.09198  -0.00001  -0.00166   0.00135  -0.00033   2.09165
   A25        2.06813   0.00050   0.00597  -0.00107   0.00498   2.07311
   A26        2.17178   0.00002  -0.00592   0.00044  -0.00611   2.16567
   A27        2.04050  -0.00052   0.00003   0.00085   0.00142   2.04192
   A28        2.10526   0.00007  -0.00348   0.00198  -0.00167   2.10359
   A29        2.07543  -0.00005  -0.00070   0.00037  -0.00025   2.07518
   A30        2.10248  -0.00002   0.00417  -0.00235   0.00190   2.10438
   A31        2.09124   0.00004   0.00198  -0.00107   0.00093   2.09217
   A32        2.10429  -0.00010  -0.00119  -0.00002  -0.00122   2.10307
   A33        2.08765   0.00006  -0.00079   0.00109   0.00028   2.08793
   A34        2.11859  -0.00038  -0.00429   0.00012  -0.00431   2.11428
   A35        2.10472   0.00007  -0.00042   0.00061   0.00026   2.10498
   A36        2.05985   0.00032   0.00468  -0.00069   0.00405   2.06390
   A37        2.16249  -0.00093  -0.03163   0.01258  -0.01961   2.14288
   A38        2.09368   0.00010  -0.00029   0.00104   0.00076   2.09444
   A39        2.12125  -0.00006  -0.00187   0.00118  -0.00069   2.12057
   A40        2.06621  -0.00004   0.00200  -0.00212  -0.00013   2.06608
   A41        2.05742   0.00009   0.00025  -0.00031  -0.00006   2.05736
   A42        2.12200  -0.00011  -0.00082   0.00031  -0.00051   2.12149
   A43        2.10375   0.00002   0.00058  -0.00001   0.00057   2.10433
   A44        2.10814  -0.00002  -0.00085   0.00089   0.00003   2.10817
   A45        2.08596   0.00002   0.00241  -0.00175   0.00065   2.08661
   A46        2.08898   0.00000  -0.00157   0.00079  -0.00078   2.08821
   A47        2.10750   0.00005  -0.00107   0.00132   0.00024   2.10774
   A48        2.08765   0.00005   0.00114  -0.00069   0.00045   2.08810
   A49        2.08801  -0.00010  -0.00006  -0.00067  -0.00073   2.08728
   A50        2.11338  -0.00003   0.00004  -0.00003   0.00001   2.11339
   A51        2.08658   0.00003   0.00073  -0.00048   0.00025   2.08683
   A52        2.08322  -0.00000  -0.00077   0.00051  -0.00026   2.08296
   A53        2.11371  -0.00004  -0.00035   0.00026  -0.00009   2.11362
   A54        2.08431   0.00000   0.00192  -0.00157   0.00035   2.08466
   A55        2.08515   0.00004  -0.00157   0.00129  -0.00027   2.08488
   A56        1.93545  -0.00007   0.00211  -0.00153   0.00059   1.93604
   A57        1.94316  -0.00002  -0.00074   0.00072  -0.00002   1.94315
   A58        1.93731  -0.00003   0.00202  -0.00123   0.00079   1.93810
   A59        1.88453   0.00004  -0.00100   0.00058  -0.00042   1.88410
   A60        1.87128   0.00004  -0.00101   0.00057  -0.00044   1.87084
   A61        1.88952   0.00003  -0.00154   0.00098  -0.00057   1.88895
   A62        2.10652  -0.00001  -0.00949   0.00651  -0.00298   2.10354
   A63        2.09445  -0.00021   0.00185  -0.00198  -0.00013   2.09432
   A64        2.08191   0.00022   0.00778  -0.00463   0.00314   2.08506
   A65        2.09133   0.00010   0.00157  -0.00070   0.00086   2.09219
   A66        2.09620  -0.00006  -0.00118   0.00050  -0.00068   2.09552
   A67        2.09565  -0.00003  -0.00040   0.00021  -0.00018   2.09547
   A68        2.09984  -0.00015  -0.00310   0.00175  -0.00136   2.09848
   A69        2.09686  -0.00005   0.00027  -0.00099  -0.00072   2.09614
   A70        2.08621   0.00020   0.00294  -0.00076   0.00217   2.08838
   A71        2.10061  -0.00016  -0.00440   0.00242  -0.00199   2.09862
   A72        2.08146   0.00014   0.00807  -0.00445   0.00362   2.08508
   A73        2.10109   0.00003  -0.00367   0.00202  -0.00165   2.09944
   A74        2.09616   0.00002  -0.00027   0.00031   0.00003   2.09619
   A75        2.09680  -0.00006   0.00186  -0.00174   0.00012   2.09692
   A76        2.09022   0.00004  -0.00159   0.00143  -0.00015   2.09007
   A77        2.09643  -0.00003  -0.00162   0.00091  -0.00072   2.09571
   A78        2.09795  -0.00007   0.00211  -0.00207   0.00005   2.09800
   A79        2.08880   0.00009  -0.00050   0.00116   0.00067   2.08947
    D1       -2.48601   0.00018   0.01268  -0.00451   0.00814  -2.47786
    D2        0.68694   0.00031   0.03111  -0.01343   0.01734   0.70427
    D3        0.66035  -0.00000   0.02146  -0.01492   0.00662   0.66697
    D4       -2.44989   0.00012   0.03989  -0.02384   0.01581  -2.43408
    D5        0.06306   0.00007   0.02673  -0.01037   0.01639   0.07945
    D6       -3.08332   0.00026   0.01792   0.00010   0.01792  -3.06540
    D7        0.58255   0.00025   0.03087   0.00362   0.03446   0.61702
    D8       -2.58527   0.00026   0.03679  -0.00090   0.03585  -2.54942
    D9       -2.55458   0.00007   0.03909  -0.00610   0.03302  -2.52156
   D10        0.56078   0.00008   0.04501  -0.01062   0.03441   0.59519
   D11        3.09750   0.00007  -0.00305   0.00240  -0.00048   3.09701
   D12       -0.08586   0.00017  -0.02837   0.01980  -0.00849  -0.09435
   D13       -0.01135   0.00020   0.01642  -0.00726   0.00923  -0.00212
   D14        3.08847   0.00029  -0.00890   0.01014   0.00123   3.08970
   D15       -0.01702  -0.00026  -0.06172  -0.03219  -0.09407  -0.11109
   D16        2.11956  -0.00041  -0.04743  -0.04503  -0.09264   2.02692
   D17       -2.06785  -0.00033  -0.06362  -0.02990  -0.09366  -2.16151
   D18       -3.11779  -0.00031  -0.03683  -0.04900  -0.08567   3.07973
   D19       -0.98121  -0.00046  -0.02254  -0.06184  -0.08424  -1.06545
   D20        1.11457  -0.00039  -0.03873  -0.04671  -0.08526   1.02930
   D21        3.02611  -0.00013  -0.00192  -0.01286  -0.01473   3.01138
   D22       -1.05921  -0.00036  -0.02099  -0.00437  -0.02494  -1.08415
   D23       -0.15414  -0.00006  -0.02513   0.00279  -0.02213  -0.17627
   D24        2.04372  -0.00030  -0.04420   0.01128  -0.03235   2.01137
   D25       -1.15838   0.00005  -0.01140   0.00438  -0.00700  -1.16537
   D26        1.91357   0.00003  -0.01404   0.00598  -0.00804   1.90552
   D27        0.96530  -0.00003   0.00230  -0.00690  -0.00459   0.96071
   D28       -2.24594  -0.00005  -0.00033  -0.00530  -0.00563  -2.25158
   D29        3.04655  -0.00007   0.00430  -0.01041  -0.00614   3.04042
   D30       -0.16469  -0.00008   0.00166  -0.00882  -0.00718  -0.17187
   D31        1.09971   0.00060   0.05167  -0.01421   0.03743   1.13714
   D32       -2.05689   0.00061   0.05946  -0.00951   0.05003  -2.00687
   D33       -2.98570   0.00038   0.02725  -0.00058   0.02669  -2.95901
   D34        0.14088   0.00039   0.03505   0.00412   0.03928   0.18017
   D35        3.11804  -0.00000  -0.00037   0.00775   0.00743   3.12548
   D36        0.05901   0.00006  -0.00152   0.00442   0.00297   0.06198
   D37       -0.00858  -0.00003  -0.00826   0.00306  -0.00514  -0.01372
   D38       -3.06761   0.00004  -0.00941  -0.00027  -0.00961  -3.07722
   D39       -3.12340  -0.00004  -0.00107  -0.00763  -0.00892  -3.13233
   D40        0.02313   0.00001   0.00017  -0.00556  -0.00554   0.01759
   D41        0.00309  -0.00002   0.00667  -0.00289   0.00373   0.00683
   D42       -3.13356   0.00002   0.00792  -0.00081   0.00712  -3.12645
   D43        0.02063  -0.00000  -0.00207   0.00094  -0.00108   0.01954
   D44       -3.12167  -0.00002  -0.00480   0.00055  -0.00426  -3.12592
   D45       -3.14127   0.00000   0.00045   0.00065   0.00114  -3.14013
   D46       -0.00037  -0.00001  -0.00228   0.00026  -0.00204  -0.00241
   D47       -0.02672  -0.00003   0.00041  -0.00074  -0.00031  -0.02703
   D48        3.10743   0.00001  -0.00479   0.00545   0.00063   3.10806
   D49        3.13503  -0.00004  -0.00213  -0.00041  -0.00251   3.13252
   D50       -0.01401   0.00001  -0.00733   0.00578  -0.00157  -0.01557
   D51        0.02055   0.00005   0.00479  -0.00127   0.00344   0.02400
   D52       -3.11378   0.00001   0.00986  -0.00732   0.00254  -3.11124
   D53        3.08580   0.00001   0.00553   0.00180   0.00722   3.09301
   D54       -0.04854  -0.00004   0.01061  -0.00424   0.00631  -0.04222
   D55       -0.72742  -0.00062  -0.04776   0.01349  -0.03388  -0.76130
   D56        2.49554  -0.00060  -0.04915   0.01029  -0.03843   2.45711
   D57       -0.00908   0.00004  -0.00141   0.00087  -0.00058  -0.00966
   D58        3.13321   0.00005   0.00129   0.00125   0.00257   3.13577
   D59        3.12750  -0.00001  -0.00269  -0.00124  -0.00403   3.12347
   D60       -0.01340   0.00001   0.00002  -0.00085  -0.00088  -0.01428
   D61        3.07624  -0.00010   0.00671  -0.01045  -0.00375   3.07250
   D62       -0.04962  -0.00001   0.00778  -0.00573   0.00206  -0.04756
   D63        0.00212  -0.00008   0.00941  -0.01212  -0.00271  -0.00059
   D64       -3.12374   0.00000   0.01048  -0.00740   0.00310  -3.12064
   D65       -3.07575   0.00010  -0.00762   0.01216   0.00454  -3.07121
   D66        0.05964   0.00002  -0.00654   0.00547  -0.00108   0.05856
   D67       -0.00275   0.00009  -0.01030   0.01385   0.00355   0.00080
   D68        3.13264   0.00001  -0.00922   0.00716  -0.00207   3.13057
   D69       -0.00373  -0.00000   0.00335  -0.00212   0.00122  -0.00251
   D70       -3.14036   0.00001   0.00378  -0.00235   0.00143  -3.13893
   D71       -3.14100  -0.00000   0.00198  -0.00114   0.00084  -3.14016
   D72        0.00555   0.00000   0.00241  -0.00136   0.00104   0.00660
   D73        0.00310   0.00001  -0.00425   0.00387  -0.00038   0.00272
   D74        3.13918  -0.00002  -0.00206   0.00052  -0.00153   3.13765
   D75        3.14042   0.00001  -0.00290   0.00289  -0.00001   3.14041
   D76       -0.00669  -0.00001  -0.00071  -0.00045  -0.00116  -0.00784
   D77        1.97112  -0.00002  -0.00272  -0.00114  -0.00387   1.96726
   D78       -0.12759  -0.00001  -0.00239  -0.00133  -0.00371  -0.13131
   D79       -2.23390  -0.00002  -0.00130  -0.00222  -0.00352  -2.23741
   D80       -1.16604  -0.00002  -0.00412  -0.00013  -0.00425  -1.17029
   D81        3.01843  -0.00001  -0.00379  -0.00032  -0.00410   3.01433
   D82        0.91213  -0.00003  -0.00270  -0.00121  -0.00391   0.90822
   D83       -0.00236   0.00003  -0.00217   0.00333   0.00117  -0.00120
   D84       -3.13844   0.00006  -0.00438   0.00669   0.00231  -3.13613
   D85        3.12347  -0.00006  -0.00322  -0.00142  -0.00463   3.11883
   D86       -0.01261  -0.00003  -0.00543   0.00193  -0.00349  -0.01610
   D87        0.00365  -0.00005   0.00401  -0.00687  -0.00287   0.00079
   D88        3.14029  -0.00006   0.00359  -0.00665  -0.00307   3.13722
   D89       -3.13174   0.00003   0.00292  -0.00018   0.00274  -3.12900
   D90        0.00490   0.00002   0.00250   0.00004   0.00254   0.00744
   D91        3.10217   0.00003  -0.00461   0.00392  -0.00071   3.10146
   D92       -0.01404  -0.00004  -0.00925   0.00404  -0.00522  -0.01926
   D93       -0.01338   0.00003  -0.01039   0.00837  -0.00204  -0.01542
   D94       -3.12959  -0.00004  -0.01503   0.00849  -0.00655  -3.13614
   D95       -3.11235  -0.00004   0.00423  -0.00443  -0.00022  -3.11257
   D96        0.03758  -0.00001   0.00430  -0.00265   0.00164   0.03922
   D97        0.00338  -0.00003   0.00976  -0.00872   0.00105   0.00444
   D98       -3.12987  -0.00001   0.00983  -0.00694   0.00292  -3.12696
   D99       -0.00526   0.00000  -0.00531   0.00361  -0.00169  -0.00695
   D100       3.13402  -0.00000  -0.00617   0.00398  -0.00218   3.13184
   D101       3.14076  -0.00003  -0.00228  -0.00036  -0.00264   3.13812
   D102      -0.00314  -0.00004  -0.00315   0.00001  -0.00314  -0.00627
   D103      -0.00472  -0.00001   0.00466  -0.00396   0.00070  -0.00403
   D104       3.13658  -0.00000   0.00481  -0.00334   0.00145   3.13803
   D105       3.13244   0.00002   0.00164   0.00001   0.00165   3.13409
   D106      -0.00944   0.00003   0.00178   0.00063   0.00241  -0.00704
   D107       0.01411  -0.00001   0.00321  -0.00204   0.00115   0.01526
   D108      -3.12720  -0.00002   0.00307  -0.00265   0.00040  -3.12680
   D109       3.13047   0.00005   0.00778  -0.00217   0.00560   3.13607
   D110      -0.01083   0.00004   0.00763  -0.00278   0.00485  -0.00599
   D111       0.00590   0.00002  -0.00196   0.00276   0.00081   0.00671
   D112      -3.13339   0.00002  -0.00111   0.00240   0.00130  -3.13209
   D113       3.13907  -0.00001  -0.00198   0.00093  -0.00105   3.13802
   D114      -0.00023  -0.00000  -0.00112   0.00057  -0.00055  -0.00078
         Item               Value     Threshold  Converged?
 Maximum Force            0.002762     0.000450     NO 
 RMS     Force            0.000415     0.000300     NO 
 Maximum Displacement     0.359321     0.001800     NO 
 RMS     Displacement     0.088934     0.001200     NO 
 Predicted change in Energy=-2.749482D-04
 Lowest energy point so far.  Saving SCF results.
 GradGradGradGradGradGradGradGradGradGradGradGradGradGradGradGradGradGrad

 Leave Link  103 at Wed May  7 15:34:30 2025, MaxMem= 16106127360 cpu:               3.7 elap:               0.2
 (Enter /cm/shared/apps/Gaussian/g16-C01/g16/l202.exe)
                          Input orientation:                          
 ---------------------------------------------------------------------
 Center     Atomic      Atomic             Coordinates (Angstroms)
 Number     Number       Type             X           Y           Z
 ---------------------------------------------------------------------
      1          6           0        1.492820   -1.776140   -0.544222
      2          6           0        1.615774   -0.414859   -0.001684
      3          9           0        2.624527    0.322328   -0.546131
      4          6           0        0.867932    0.106189    0.975724
      5          6           0        1.052683    1.482584    1.547061
      6          7           0       -0.209590   -0.658340    1.474856
      7          1           0       -0.620229   -0.212318    2.288107
      8          6           0       -1.203635   -0.941155    0.497878
      9          6           0       -3.140624   -1.519444   -1.428044
     10          6           0       -0.871597   -1.752292   -0.597131
     11          6           0       -2.493095   -0.426796    0.619234
     12          6           0       -3.461667   -0.717132   -0.334442
     13          6           0       -1.858554   -2.042402   -1.543520
     14          1           0       -2.726806    0.212472    1.469162
     15          1           0       -4.465318   -0.312200   -0.222387
     16          1           0       -1.599440   -2.696013   -2.374358
     17          1           0       -3.890064   -1.752215   -2.181345
     18          7           0        0.380437   -2.377160   -0.766365
     19          1           0        1.950662    1.944332    1.127934
     20          6           0       -0.176725    2.319685    1.261399
     21          6           0       -2.550519    3.737327    0.671137
     22          6           0       -0.492007    2.672777   -0.054536
     23          6           0       -1.059343    2.684433    2.273663
     24          6           0       -2.230519    3.384522    1.981515
     25          6           0       -1.656825    3.369126   -0.343403
     26          1           0        0.175681    2.379734   -0.864346
     27          1           0       -0.839188    2.410915    3.304718
     28          1           0       -2.907089    3.654824    2.791486
     29          1           0       -1.883575    3.628693   -1.377172
     30          6           0       -3.809163    4.493472    0.344590
     31          6           0        2.753404   -2.504568   -0.851726
     32          6           0        5.090049   -3.935631   -1.392310
     33          6           0        3.884628   -2.335803   -0.048773
     34          6           0        2.803650   -3.387932   -1.932787
     35          6           0        3.968044   -4.097021   -2.203923
     36          6           0        5.045104   -3.055764   -0.313320
     37          1           0        3.855345   -1.653876    0.799403
     38          1           0        1.927505   -3.509033   -2.566014
     39          1           0        4.001191   -4.776362   -3.053384
     40          1           0        5.916556   -2.928095    0.325634
     41          1           0        6.000366   -4.493571   -1.603253
     42          1           0       -3.576943    5.503909   -0.017634
     43          1           0       -4.455552    4.590233    1.223961
     44          1           0       -4.378552    3.988273   -0.446147
     45          1           0        1.200261    1.390293    2.630899
 ---------------------------------------------------------------------
                    Distance matrix (angstroms):
                    1          2          3          4          5
     1  C    0.000000
     2  C    1.470561   0.000000
     3  F    2.384184   1.362883   0.000000
     4  C    2.498776   1.336445   2.334178   0.000000
     5  C    3.896981   2.513159   2.863274   1.501673   0.000000
     6  N    2.867813   2.360382   3.616395   1.412335   2.486384
     7  H    3.864272   3.206847   4.341335   2.009581   2.494088
     8  C    3.008993   2.911290   4.164272   2.369948   3.473653
     9  C    4.723964   5.087035   6.116115   4.948667   5.953759
    10  C    2.365129   2.886225   4.065653   2.992288   4.331840
    11  C    4.365991   4.155536   5.301822   3.421646   4.132691
    12  C    5.070744   5.097303   6.177948   4.597806   5.362663
    13  C    3.507306   4.134865   5.165728   4.289144   5.518380
    14  H    5.080702   4.627627   5.719287   3.630003   3.987956
    15  H    6.143785   6.085961   7.125541   5.482159   6.066344
    16  H    3.709129   4.601179   5.504061   5.016304   6.314424
    17  H    5.626383   6.070724   7.029762   6.004938   6.985391
    18  N    1.283732   2.441601   3.517339   3.072384   4.549887
    19  H    4.104587   2.637038   2.426414   2.138748   1.093272
    20  C    4.777387   3.505162   3.886337   2.464241   1.514525
    21  C    6.944350   5.920416   6.318627   4.996373   4.339835
    22  C    4.896140   3.738854   3.934343   3.081922   2.523438
    23  C    5.860949   4.683915   5.205927   3.470789   2.536345
    24  C    6.846535   5.758676   6.271962   4.621632   3.819102
    25  C    6.036087   5.014501   5.258712   4.331426   3.804515
    26  H    4.371341   3.260031   3.214191   3.005674   2.718252
    27  H    6.146872   4.994410   5.584672   3.694622   2.744146
    28  H    7.744773   6.694804   7.269388   5.490044   4.684765
    29  H    6.426979   5.521569   5.652049   5.051232   4.666748
    30  C    8.258877   7.324040   7.719080   6.443741   5.843709
    31  C    1.488032   2.526590   2.846285   3.702787   4.954191
    32  C    4.280504   5.138119   4.992497   6.306359   7.368668
    33  C    2.505881   2.973204   2.983435   4.014147   5.014646
    34  C    2.498852   3.738900   3.964963   4.941186   6.236758
    35  C    3.777279   4.892990   4.907541   6.114559   7.328110
    36  C    3.782788   4.339563   4.162320   5.395216   6.324322
    37  H    2.720625   2.681899   2.689007   3.471823   4.272152
    38  H    2.698058   4.030742   4.386923   5.170729   6.526786
    39  H    4.646413   5.833164   5.846209   7.063308   8.308561
    40  H    4.653288   4.992015   4.707725   5.926052   6.678564
    41  H    5.368794   6.198836   5.975507   7.358722   8.373677
    42  H    8.887007   7.873777   8.098538   7.062510   6.328725
    43  H    8.890461   7.963300   8.454333   6.964751   6.332656
    44  H    8.228674   7.450977   7.905205   6.679662   6.304734
    45  H    4.493694   3.218962   3.641786   2.121077   1.097726
                    6          7          8          9         10
     6  N    0.000000
     7  H    1.014366   0.000000
     8  C    1.422180   2.019031   0.000000
     9  C    4.214177   4.676617   2.792046   0.000000
    10  C    2.434772   3.280138   1.402583   2.427575   0.000000
    11  C    2.449510   2.517691   1.393557   2.409257   2.421929
    12  C    3.721965   3.899535   2.416951   1.393821   2.801611
    13  C    3.707466   4.423124   2.410181   1.389433   1.397819
    14  H    2.663592   2.299736   2.143432   3.400674   3.401716
    15  H    4.594743   4.593176   3.398962   2.160060   3.889618
    16  H    4.571678   5.372725   3.389090   2.157562   2.139836
    17  H    5.301911   5.747966   3.879814   1.087798   3.408941
    18  N    2.885402   3.875264   2.483889   3.683934   1.409499
    19  H    3.400139   3.550580   4.321180   6.667231   4.960447
    20  C    2.985847   2.768007   3.502940   5.545874   4.529678
    21  C    5.044581   4.684048   4.871581   5.691083   5.879047
    22  C    3.676295   3.718627   3.724524   5.145524   4.474342
    23  C    3.540382   2.929880   4.039693   5.975529   5.287839
    24  C    4.548142   3.952758   4.686913   6.041711   5.906179
    25  C    4.649843   4.563564   4.414936   5.222664   5.187474
    26  H    3.853595   4.158145   3.845318   5.149682   4.271047
    27  H    3.628377   2.821842   4.387203   6.568361   5.705942
    28  H    5.254846   4.520830   5.411600   6.680720   6.697975
    29  H    5.414327   5.457442   4.986145   5.299629   5.530602
    30  C    6.385578   6.007580   6.028885   6.304311   6.966040
    31  C    4.195339   5.147267   4.463614   6.003514   3.710979
    32  C    6.859114   7.746986   7.221506   8.578066   6.398476
    33  C    4.679524   5.501267   5.304177   7.205762   4.823159
    34  C    5.304933   6.294713   5.287077   6.251433   4.238719
    35  C    6.542978   7.504765   6.633663   7.601253   5.612634
    36  C    6.046241   6.851905   6.646529   8.402919   6.065224
    37  H    4.239224   4.932047   5.117828   7.343240   4.929906
    38  H    5.387231   6.397013   5.077940   5.562318   3.846766
    39  H    7.429248   8.409491   7.376346   8.015907   6.238769
    40  H    6.633412   7.345495   7.394235   9.332320   6.950757
    41  H    7.921319   8.792274   8.302532   9.614251   7.466643
    42  H    7.179130   6.836216   6.887466   7.176846   7.765769
    43  H    6.755639   6.237516   6.457431   6.788985   7.509243
    44  H    6.531578   6.264671   5.938901   5.729881   6.728716
    45  H    2.742447   2.449500   3.970408   6.617013   4.958691
                   11         12         13         14         15
    11  C    0.000000
    12  C    1.389937   0.000000
    13  C    2.773144   2.405864   0.000000
    14  H    1.088881   2.158048   3.861939   0.000000
    15  H    2.147352   1.088045   3.396205   2.481742   0.000000
    16  H    3.861290   3.397810   1.088411   4.950039   4.304277
    17  H    3.398750   2.160086   2.148968   4.305736   2.498415
    18  N    3.739116   4.207613   2.393557   4.621551   5.295405
    19  H    5.062411   6.206065   6.127058   4.999448   6.933982
    20  C    3.649809   4.749717   5.451966   3.314578   5.245996
    21  C    4.164842   4.656563   6.228064   3.618359   4.567659
    22  C    3.750423   4.515386   5.130053   3.656376   4.972471
    23  C    3.804278   4.913656   6.128017   3.088405   5.177909
    24  C    4.055971   4.868568   6.481955   3.251263   4.849460
    25  C    4.004378   4.467106   5.546676   3.794037   4.631893
    26  H    4.147287   4.806421   4.914741   4.308912   5.403471
    27  H    4.242622   5.468598   6.661573   3.430090   5.744967
    28  H    4.642165   5.403053   7.235336   3.691995   5.220037
    29  H    4.561155   4.739605   5.673589   4.525839   4.850728
    30  C    5.100638   5.266141   7.077252   4.556657   4.883287
    31  C    5.831519   6.487651   4.686398   6.542288   7.570501
    32  C    8.594318   9.198351   7.203489   9.300430  10.286059
    33  C    6.690732   7.527931   5.941758   7.246302   8.593411
    34  C    6.583058   6.995861   4.868072   7.424427   8.076106
    35  C    7.949030   8.373721   6.213440   8.768370   9.453726
    36  C    8.037760   8.822403   7.085252   8.617494   9.898664
    37  H    6.468452   7.463361   6.187801   6.874340   8.489851
    38  H    6.260008   6.466669   4.186973   7.196865   7.522002
    39  H    8.636122   8.919879   6.640093   9.518815   9.981235
    40  H    8.778663   9.657904   8.045528   9.267066  10.720379
    41  H    9.675587  10.266520   8.232522  10.380275  11.354347
    42  H    6.062474   6.230169   7.888473   5.561708   5.887127
    43  H    5.421025   5.620013   7.641675   4.713117   5.111347
    44  H    4.917603   4.795205   6.627493   4.544595   4.307164
    45  H    4.581428   5.913379   6.210114   4.261308   6.567991
                   16         17         18         19         20
    16  H    0.000000
    17  H    2.484948   0.000000
    18  N    2.570452   4.542016   0.000000
    19  H    6.811907   7.663542   4.972853   0.000000
    20  C    6.356106   6.497827   5.146126   2.164365   0.000000
    21  C    7.181048   6.329779   6.931368   4.866634   2.827192
    22  C    5.952469   5.970818   5.173946   2.809893   1.398485
    23  C    7.130568   6.895210   6.077373   3.304629   1.391666
    24  C    7.506317   6.816859   6.896733   4.503890   2.422915
    25  C    6.396403   5.881625   6.111394   4.148353   2.422275
    26  H    5.585195   5.944559   4.762307   2.703574   2.155595
    27  H    7.675324   7.532356   6.402098   3.569223   2.149961
    28  H    8.290297   7.411569   7.736340   5.412110   3.402742
    29  H    6.409135   5.798867   6.447410   4.879959   3.404247
    30  C    7.997765   6.737618   8.123580   6.347230   4.331339
    31  C    4.615443   6.816861   2.377917   4.935196   6.026970
    32  C    6.873888   9.275361   5.000108   7.126103   8.597096
    33  C    5.967671   8.082962   3.577150   4.841944   6.315434
    34  C    4.478944   6.895155   2.873006   6.207145   7.187653
    35  C    5.743583   8.200518   4.230298   7.188119   8.388187
    36  C    6.966152   9.220954   4.735491   6.054234   7.657852
    37  H    6.396365   8.299752   3.879401   4.084465   5.679808
    38  H    3.624511   6.089212   2.629315   6.586728   7.283600
    39  H    6.012986   8.495754   4.908817   8.176541   9.296570
    40  H    7.989619  10.190065   5.669621   6.333446   8.095858
    41  H    7.847475  10.279583   6.063265   8.081218   9.632400
    42  H    8.758047   7.578326   8.850576   6.673629   4.830806
    43  H    8.613631   7.220978   8.711644   6.931781   4.844084
    44  H    7.491404   6.016871   7.954197   6.834792   4.832727
    45  H    7.041933   7.677529   5.138795   1.768888   2.152995
                   21         22         23         24         25
    21  C    0.000000
    22  C    2.428444   0.000000
    23  C    2.429050   2.396355   0.000000
    24  C    1.394260   2.770291   1.395396   0.000000
    25  C    1.401268   1.387497   2.770348   2.394704   0.000000
    26  H    3.410709   1.089713   3.386035   3.859835   2.146709
    27  H    3.409365   3.387284   1.089198   2.152807   3.859467
    28  H    2.151704   3.859648   2.150341   1.089432   3.387080
    29  H    2.156892   2.144669   3.859998   3.385376   1.089710
    30  C    1.504186   3.804965   3.815162   2.530101   2.523895
    31  C    8.331384   6.162232   7.157571   8.218767   7.362662
    32  C   11.023174   8.753287   9.750878  10.888437   9.998999
    33  C    8.877629   6.651379   7.418850   8.616219   7.958689
    34  C    9.285303   7.149922   8.336100   9.302192   8.251050
    35  C   10.589364   8.387019   9.555706  10.578921   9.531214
    36  C   10.237614   7.971371   8.769642   9.983900   9.284179
    37  H    8.373566   6.192625   6.719265   7.988779   7.544573
    38  H    9.112715   7.097629   8.408494   9.246097   8.068240
    39  H   11.370130   9.201717  10.471385  11.436103  10.281348
    40  H   10.781399   8.519622   9.162884  10.438674   9.872117
    41  H   12.084625   9.793159  10.788591  11.944136  11.047253
    42  H    2.156099   4.187302   4.420158   3.209557   2.889684
    43  H    2.159216   4.584853   4.033384   2.641665   3.432288
    44  H    2.157082   4.121787   4.484921   3.297287   2.793152
    45  H    4.839171   3.423462   2.628350   4.021057   4.574406
                   26         27         28         29         30
    26  H    0.000000
    27  H    4.290924   0.000000
    28  H    4.949186   2.467171   0.000000
    29  H    2.462402   4.949123   4.292549   0.000000
    30  C    4.669947   4.681896   2.739410   2.724004   0.000000
    31  C    5.522791   7.371887   9.124269   7.706786   9.668042
    32  C    8.019575   9.874035  11.792937  10.288374  12.379926
    33  C    6.054564   7.489438   9.491160   8.403096  10.295055
    34  C    6.427579   8.621390  10.224075   8.456466  10.537186
    35  C    7.623965   9.788148  11.502725   9.726850  11.864925
    36  C    7.318439   8.809068  10.858600   9.686090  11.654264
    37  H    5.707714   6.696101   8.825033   8.098038   9.835722
    38  H    6.375119   8.784411  10.168430   8.178313  10.267477
    39  H    8.404530  10.747636  12.368174  10.396399  12.588792
    40  H    7.908649   9.111533  11.281487  10.331169  12.233953
    41  H    9.039649  10.887590  12.847289  11.321608  13.445739
    42  H    4.955762   5.300937   3.429136   2.869194   1.098233
    43  H    5.540365   4.707129   2.393713   3.782263   1.095661
    44  H    4.848023   5.392972   3.571927   2.687195   1.097586
    45  H    3.774320   2.378035   4.692996   5.530380   6.320700
                   31         32         33         34         35
    31  C    0.000000
    32  C    2.792863   0.000000
    33  C    1.397456   2.411966   0.000000
    34  C    1.396978   2.412407   2.413503   0.000000
    35  C    2.416546   1.394152   2.784514   1.390012   0.000000
    36  C    2.417766   1.392984   1.391055   2.785162   2.412189
    37  H    2.159671   3.396248   1.088707   3.402627   3.873193
    38  H    2.151707   3.400184   3.397543   1.087783   2.154214
    39  H    3.400782   2.156758   3.872674   2.148855   1.088203
    40  H    3.401629   2.156287   2.149353   3.873254   3.400257
    41  H    3.881197   1.088334   3.398340   3.398532   2.156012
    42  H   10.242300  12.888421  10.822989  11.110563  12.405021
    43  H   10.325392  13.063450  10.915513  11.238870  12.576793
    44  H    9.653304  12.382967  10.413068  10.402045  11.752762
    45  H    5.450768   7.725421   5.316979   6.799230   7.819639
                   36         37         38         39         40
    36  C    0.000000
    37  H    2.149179   0.000000
    38  H    3.872920   4.299326   0.000000
    39  H    3.399730   4.961366   2.478674   0.000000
    40  H    1.088112   2.469145   4.961012   4.301450   0.000000
    41  H    2.154934   4.293919   4.299351   2.485870   2.485628
    42  H   12.152989  10.350861  10.863992  13.127371  12.702087
    43  H   12.291744  10.403853  10.986603  13.324612  12.841840
    44  H   11.766113  10.058941  10.023462  12.403089  12.426626
    45  H    6.574091   4.435180   7.179150   8.842167   6.797511
                   41         42         43         44         45
    41  H    0.000000
    42  H   13.935158   0.000000
    43  H   14.136295   1.774349   0.000000
    44  H   13.453717   1.767301   1.776948   0.000000
    45  H    8.694188   6.837999   6.648857   6.880470   0.000000
 Stoichiometry    C23H19FN2
 Framework group  C1[X(C23H19FN2)]
 Deg. of freedom   129
 Full point group                 C1      NOp   1
 RotChk:  IX=0 Diff= 2.64D-02
 Largest Abelian subgroup         C1      NOp   1
 Largest concise Abelian subgroup C1      NOp   1
                         Standard orientation:                         
 ---------------------------------------------------------------------
 Center     Atomic      Atomic             Coordinates (Angstroms)
 Number     Number       Type             X           Y           Z
 ---------------------------------------------------------------------
      1          6           0        2.059713    0.243500   -0.037491
      2          6           0        1.105423   -0.870340    0.068531
      3          9           0        1.430645   -1.807093    1.003505
      4          6           0        0.016303   -1.039505   -0.687303
      5          6           0       -0.911049   -2.216805   -0.592410
      6          7           0       -0.328899   -0.020667   -1.602450
      7          1           0       -1.094987   -0.316877   -2.197687
      8          6           0       -0.624706    1.223281   -0.979806
      9          6           0       -1.177880    3.672171    0.241856
     10          6           0        0.394622    1.903002   -0.297026
     11          6           0       -1.905365    1.768996   -1.043917
     12          6           0       -2.183195    2.990608   -0.441921
     13          6           0        0.102159    3.134506    0.296069
     14          1           0       -2.686257    1.218809   -1.566567
     15          1           0       -3.186892    3.405787   -0.505655
     16          1           0        0.906514    3.668136    0.798951
     17          1           0       -1.384031    4.628249    0.718009
     18          7           0        1.734302    1.468387   -0.241766
     19          1           0       -0.503654   -2.959340    0.098905
     20          6           0       -2.280971   -1.748948   -0.147205
     21          6           0       -4.782918   -0.711287    0.663066
     22          6           0       -2.458767   -1.229927    1.139172
     23          6           0       -3.366158   -1.743547   -1.018454
     24          6           0       -4.600808   -1.231624   -0.617577
     25          6           0       -3.687121   -0.721476    1.536380
     26          1           0       -1.616743   -1.206645    1.830495
     27          1           0       -3.247850   -2.133300   -2.028627
     28          1           0       -5.433671   -1.235103   -1.319853
     29          1           0       -3.800007   -0.317682    2.542201
     30          6           0       -6.109628   -0.158515    1.106752
     31          6           0        3.505441   -0.081264    0.099030
     32          6           0        6.233801   -0.646130    0.291542
     33          6           0        4.012433   -1.285134   -0.397500
     34          6           0        4.372911    0.833452    0.700976
     35          6           0        5.730142    0.550226    0.800187
     36          6           0        5.372873   -1.561649   -0.309318
     37          1           0        3.346516   -2.003199   -0.873126
     38          1           0        3.976158    1.764488    1.099763
     39          1           0        6.397294    1.264535    1.278576
     40          1           0        5.760640   -2.495569   -0.711088
     41          1           0        7.297083   -0.865806    0.366668
     42          1           0       -6.554353   -0.787057    1.889867
     43          1           0       -6.818457   -0.105823    0.272930
     44          1           0       -5.996401    0.849766    1.525375
     45          1           0       -0.978059   -2.685104   -1.582969
 ---------------------------------------------------------------------
 Rotational constants (GHZ):           0.4320958           0.1244040           0.1059685
 Leave Link  202 at Wed May  7 15:34:30 2025, MaxMem= 16106127360 cpu:               0.2 elap:               0.0
 (Enter /cm/shared/apps/Gaussian/g16-C01/g16/l301.exe)
 Basis read from rwf:  (5D, 7F)
 No pseudopotential information found on rwf file.
 There are   821 symmetry adapted cartesian basis functions of A   symmetry.
 There are   769 symmetry adapted basis functions of A   symmetry.
   769 basis functions,  1145 primitive gaussians,   821 cartesian basis functions
    90 alpha electrons       90 beta electrons
       nuclear repulsion energy      2186.1745857615 Hartrees.
 IExCor= 4639 DFT=T Ex+Corr=wB97XD ExCW=0 ScaHFX=  1.000000
 ScaDFX=  1.000000  1.000000  1.000000  1.000000 ScalE2=  1.000000  1.000000
 IRadAn=      5 IRanWt=     -1 IRanGd=            0 ICorTp=0 IEmpDi=121
 HFx  wShort=  0.000000 wLong=  0.200000 cFull=  0.222036 cShort=  0.000000 cLong=  0.777964
 DFx  wShort=  0.000000 wLong=  0.200000 cFull=  0.000000 cShort=  0.000000 cLong=  1.000000
 NAtoms=   45 NActive=   45 NUniq=   45 SFac= 1.00D+00 NAtFMM=   60 NAOKFM=F Big=F
 Integral buffers will be    131072 words long.
 Raffenetti 2 integral format.
 Two-electron integral symmetry is turned on.
 R6Disp:  Grimme-D2 Dispersion energy=       -0.0364400986 Hartrees.
 Nuclear repulsion after empirical dispersion term =     2186.1381456629 Hartrees.
 No density basis found on file    724.
 ------------------------------------------------------------------------------
 Polarizable Continuum Model (PCM)
 =================================
 Model                : PCM.
 Atomic radii         : SMD-Coulomb.
 Polarization charges : Total charges.
 Charge compensation  : None.
 Solution method      : On-the-fly selection.
 Cavity type          : VdW (van der Waals Surface) (Alpha=1.000).
 Cavity algorithm     : GePol (No added spheres)
                        Default sphere list used, NSphG=   45.
                        Lebedev-Laikov grids with approx.  5.0 points / Ang**2.
                        Smoothing algorithm: York/Karplus (Gamma=1.0000).
                        Polarization charges: spherical gaussians, with
                                              point-specific exponents (IZeta= 3).
                        Self-potential: point-specific (ISelfS= 7).
                        Self-field    : sphere-specific E.n sum rule (ISelfD= 2).
 1st derivatives      : Analytical E(r).r(x)/FMM algorithm (CHGder, D1EAlg=3).
                        Cavity 1st derivative terms included.
 Solvent              : Ethanol, Eps=  24.852000 Eps(inf)=   1.852593
 ------------------------------------------------------------------------------
 GePol: Number of generator spheres                  =      45
 GePol: Total number of spheres                      =      45
 GePol: Number of exposed spheres                    =      45 (100.00%)
 GePol: Number of points                             =    3408
 GePol: Average weight of points                     =       0.11
 GePol: Minimum weight of points                     =   0.10D-10
 GePol: Maximum weight of points                     =    0.21501
 GePol: Number of points with low weight             =     194
 GePol: Fraction of low-weight points (<1% of avg)   =       5.69%
 GePol: Cavity surface area                          =    374.213 Ang**2
 GePol: Cavity volume                                =    356.673 Ang**3
 ------------------------------------------------------------------------------
 Atomic radii for non-electrostatic terms: SMD-CDS.
 ------------------------------------------------------------------------------
 PCM non-electrostatic energy =        -0.0046619233 Hartrees.
 Nuclear repulsion after PCM non-electrostatic terms =     2186.1334837397 Hartrees.
 Leave Link  301 at Wed May  7 15:34:30 2025, MaxMem= 16106127360 cpu:               0.4 elap:               0.1
 (Enter /cm/shared/apps/Gaussian/g16-C01/g16/l302.exe)
 NPDir=0 NMtPBC=     1 NCelOv=     1 NCel=       1 NClECP=     1 NCelD=      1
         NCelK=      1 NCelE2=     1 NClLst=     1 CellRange=     0.0.
 One-electron integrals computed using PRISM.
 One-electron integral symmetry used in STVInt
 NBasis=   769 RedAO= T EigKep=  1.17D-06  NBF=   769
 NBsUse=   764 1.00D-06 EigRej=  8.59D-07 NBFU=   764
 Precomputing XC quadrature grid using
 IXCGrd= 4 IRadAn=           5 IRanWt=          -1 IRanGd=           0 AccXCQ= 0.00D+00.
 Generated NRdTot=       0 NPtTot=           0 NUsed=           0 NTot=          32
 NSgBfM=   810   807   807   810   810 MxSgAt=    45 MxSgA2=    45.
 Leave Link  302 at Wed May  7 15:34:32 2025, MaxMem= 16106127360 cpu:              36.1 elap:               2.6
 (Enter /cm/shared/apps/Gaussian/g16-C01/g16/l303.exe)
 DipDrv:  MaxL=1.
 Leave Link  303 at Wed May  7 15:34:33 2025, MaxMem= 16106127360 cpu:               1.0 elap:               0.2
 (Enter /cm/shared/apps/Gaussian/g16-C01/g16/l401.exe)
 Initial guess from the checkpoint file:  "8_global_opt.chk"
 B after Tr=     0.000000   -0.000000   -0.000000
         Rot=    0.999982   -0.005400   -0.000487   -0.002528 Ang=  -0.69 deg.
 Guess basis will be translated and rotated to current coordinates.
 JPrj=2 DoOrth=T DoCkMO=T.
 Generating alternative initial guess.
 ExpMin= 2.65D-02 ExpMax= 2.93D+03 ExpMxC= 4.41D+02 IAcc=3 IRadAn=         5 AccDes= 0.00D+00
 Harris functional with IExCor= 4639 and IRadAn=       5 diagonalized for initial guess.
 HarFok:  IExCor= 4639 AccDes= 0.00D+00 IRadAn=         5 IDoV= 1 UseB2=F ITyADJ=14
 ICtDFT=  3500011 ScaDFX=  1.000000  1.000000  1.000000  1.000000
 FoFCou: FMM=F IPFlag=           0 FMFlag=      100000 FMFlg1=           0
         NFxFlg=           0 DoJE=T BraDBF=F KetDBF=T FulRan=T
         wScrn=  0.000000 ICntrl=       500 IOpCl=  0 I1Cent=   200000004 NGrid=           0
         NMat0=    1 NMatS0=      1 NMatT0=    0 NMatD0=    1 NMtDS0=    0 NMtDT0=    0
 Petite list used in FoFCou.
 Harris En= -1048.71493028573    
 Leave Link  401 at Wed May  7 15:34:42 2025, MaxMem= 16106127360 cpu:             265.1 elap:               9.6
 (Enter /cm/shared/apps/Gaussian/g16-C01/g16/l502.exe)
 Integral symmetry usage will be decided dynamically.
 Closed shell SCF:
 Using DIIS extrapolation, IDIIS=  1040.
 NGot= 16106127360 LenX= 16104737818 LenY= 16104062956
 Requested convergence on RMS density matrix=1.00D-08 within 128 cycles.
 Requested convergence on MAX density matrix=1.00D-06.
 Requested convergence on             energy=1.00D-06.
 No special actions if energy rises.
 Fock matrices will be formed incrementally for  20 cycles.

 Cycle   1  Pass 1  IDiag  1:
 FoFJK:  IHMeth= 1 ICntrl=       0 DoSepK=T KAlg= 0 I1Cent=           0 FoldK=F
 IRaf=         1 NMat=       1 IRICut=       1 DoRegI=T DoRafI=F ISym2E= 0 IDoP0=0 IntGTp=1.
 FoFCou: FMM=F IPFlag=           0 FMFlag=      100000 FMFlg1=           0
         NFxFlg=           0 DoJE=T BraDBF=F KetDBF=F FulRan=T
         wScrn=  0.000000 ICntrl=       500 IOpCl=  0 I1Cent=           0 NGrid=           0
         NMat0=    1 NMatS0=      1 NMatT0=    0 NMatD0=    1 NMtDS0=    0 NMtDT0=    0
 Symmetry not used in FoFCou.
 Inv3:  Mode=1 IEnd=    34843392.
 Iteration    1 A*A^-1 deviation from unit magnitude is 4.88D-15 for   3403.
 Iteration    1 A*A^-1 deviation from orthogonality  is 4.66D-15 for   1076    394.
 Iteration    1 A^-1*A deviation from unit magnitude is 5.11D-15 for   3403.
 Iteration    1 A^-1*A deviation from orthogonality  is 2.73D-13 for   2328   2296.
 E= -1096.63974234606    
 DIIS: error= 1.25D-02 at cycle   1 NSaved=   1.
 NSaved= 1 IEnMin= 1 EnMin= -1096.63974234606     IErMin= 1 ErrMin= 1.25D-02
 ErrMax= 1.25D-02  0.00D+00 EMaxC= 1.00D-01 BMatC= 8.32D-02 BMatP= 8.32D-02
 IDIUse=3 WtCom= 8.75D-01 WtEn= 1.25D-01
 Coeff-Com:  0.100D+01
 Coeff-En:   0.100D+01
 Coeff:      0.100D+01
 Recover alternate guess density for next cycle.
 RMSDP=4.85D-02 MaxDP=8.19D+00              OVMax= 0.00D+00

 Cycle   2  Pass 1  IDiag  1:
 RMSU=  3.32D-02    CP:  1.43D+00
 E= -1096.45411240661     Delta-E=        0.185629939450 Rises=F Damp=F
 Switch densities from cycles 1 and 2 for lowest energy.
 DIIS: error= 1.42D-02 at cycle   2 NSaved=   2.
 NSaved= 2 IEnMin= 1 EnMin= -1096.63974234606     IErMin= 1 ErrMin= 1.25D-02
 ErrMax= 1.42D-02  0.00D+00 EMaxC= 1.00D+00 BMatC= 5.32D-01 BMatP= 8.32D-02
 IDIUse=1 WtCom= 1.00D+00 WtEn= 0.00D+00
 Coeff-Com:  0.869D+00 0.131D+00
 Coeff:      0.869D+00 0.131D+00
 Gap=     0.300 Goal=   None    Shift=    0.000
 RMSDP=1.15D-02 MaxDP=1.18D+00 DE= 1.86D-01 OVMax= 1.15D-01

 Cycle   3  Pass 1  IDiag  1:
 RMSU=  7.36D-03    CP:  1.00D+00  2.66D-01
 E= -1096.70797726011     Delta-E=       -0.253864853500 Rises=F Damp=F
 DIIS: error= 1.58D-03 at cycle   3 NSaved=   3.
 NSaved= 3 IEnMin= 3 EnMin= -1096.70797726011     IErMin= 3 ErrMin= 1.58D-03
 ErrMax= 1.58D-03  0.00D+00 EMaxC= 1.00D+00 BMatC= 6.73D-03 BMatP= 8.32D-02
 IDIUse=1 WtCom= 1.00D+00 WtEn= 0.00D+00
 Coeff-Com:  0.146D-02 0.682D-01 0.930D+00
 Coeff:      0.146D-02 0.682D-01 0.930D+00
 Gap=     0.278 Goal=   None    Shift=    0.000
 RMSDP=2.33D-03 MaxDP=4.01D-01 DE=-2.54D-01 OVMax= 1.29D-02

 Cycle   4  Pass 1  IDiag  1:
 RMSU=  1.74D-03    CP:  1.02D+00  2.95D-01  1.02D+00
 E= -1096.71265011488     Delta-E=       -0.004672854767 Rises=F Damp=F
 DIIS: error= 8.11D-04 at cycle   4 NSaved=   4.
 NSaved= 4 IEnMin= 4 EnMin= -1096.71265011488     IErMin= 4 ErrMin= 8.11D-04
 ErrMax= 8.11D-04  0.00D+00 EMaxC= 1.00D+00 BMatC= 1.99D-03 BMatP= 6.73D-03
 IDIUse=1 WtCom= 1.00D+00 WtEn= 0.00D+00
 Coeff-Com: -0.227D-01-0.283D-04 0.354D+00 0.669D+00
 Coeff:     -0.227D-01-0.283D-04 0.354D+00 0.669D+00
 Gap=     0.278 Goal=   None    Shift=    0.000
 RMSDP=1.17D-03 MaxDP=2.58D-01 DE=-4.67D-03 OVMax= 5.96D-03

 Cycle   5  Pass 1  IDiag  1:
 RMSU=  6.63D-04    CP:  1.01D+00  2.93D-01  1.03D+00  7.52D-01
 E= -1096.71404118455     Delta-E=       -0.001391069673 Rises=F Damp=F
 DIIS: error= 1.23D-04 at cycle   5 NSaved=   5.
 NSaved= 5 IEnMin= 5 EnMin= -1096.71404118455     IErMin= 5 ErrMin= 1.23D-04
 ErrMax= 1.23D-04  0.00D+00 EMaxC= 1.00D+00 BMatC= 7.39D-05 BMatP= 1.99D-03
 IDIUse=1 WtCom= 1.00D+00 WtEn= 0.00D+00
 Coeff-Com: -0.756D-02-0.264D-02 0.712D-01 0.221D+00 0.718D+00
 Coeff:     -0.756D-02-0.264D-02 0.712D-01 0.221D+00 0.718D+00
 Gap=     0.278 Goal=   None    Shift=    0.000
 RMSDP=2.59D-04 MaxDP=1.94D-02 DE=-1.39D-03 OVMax= 2.08D-03

 Cycle   6  Pass 1  IDiag  1:
 RMSU=  2.25D-04    CP:  1.01D+00  2.91D-01  1.04D+00  7.94D-01  9.77D-01
 E= -1096.71412137653     Delta-E=       -0.000080191981 Rises=F Damp=F
 DIIS: error= 6.11D-05 at cycle   6 NSaved=   6.
 NSaved= 6 IEnMin= 6 EnMin= -1096.71412137653     IErMin= 6 ErrMin= 6.11D-05
 ErrMax= 6.11D-05  0.00D+00 EMaxC= 1.00D+00 BMatC= 1.29D-05 BMatP= 7.39D-05
 IDIUse=1 WtCom= 1.00D+00 WtEn= 0.00D+00
 Coeff-Com:  0.775D-03-0.258D-03-0.415D-01-0.457D-01 0.260D+00 0.827D+00
 Coeff:      0.775D-03-0.258D-03-0.415D-01-0.457D-01 0.260D+00 0.827D+00
 Gap=     0.278 Goal=   None    Shift=    0.000
 RMSDP=1.28D-04 MaxDP=1.24D-02 DE=-8.02D-05 OVMax= 8.62D-04

 Cycle   7  Pass 1  IDiag  1:
 RMSU=  7.28D-05    CP:  1.00D+00  2.91D-01  1.04D+00  8.17D-01  1.09D+00
                    CP:  1.01D+00
 E= -1096.71413862758     Delta-E=       -0.000017251043 Rises=F Damp=F
 DIIS: error= 1.99D-05 at cycle   7 NSaved=   7.
 NSaved= 7 IEnMin= 7 EnMin= -1096.71413862758     IErMin= 7 ErrMin= 1.99D-05
 ErrMax= 1.99D-05  0.00D+00 EMaxC= 1.00D+00 BMatC= 1.90D-06 BMatP= 1.29D-05
 IDIUse=1 WtCom= 1.00D+00 WtEn= 0.00D+00
 Coeff-Com:  0.972D-03 0.160D-03-0.259D-01-0.409D-01 0.618D-01 0.385D+00
 Coeff-Com:  0.619D+00
 Coeff:      0.972D-03 0.160D-03-0.259D-01-0.409D-01 0.618D-01 0.385D+00
 Coeff:      0.619D+00
 Gap=     0.278 Goal=   None    Shift=    0.000
 RMSDP=3.41D-05 MaxDP=3.06D-03 DE=-1.73D-05 OVMax= 3.17D-04

 Cycle   8  Pass 1  IDiag  1:
 RMSU=  2.37D-05    CP:  1.00D+00  2.91D-01  1.03D+00  8.21D-01  1.12D+00
                    CP:  1.06D+00  1.03D+00
 E= -1096.71414078992     Delta-E=       -0.000002162344 Rises=F Damp=F
 DIIS: error= 4.29D-06 at cycle   8 NSaved=   8.
 NSaved= 8 IEnMin= 8 EnMin= -1096.71414078992     IErMin= 8 ErrMin= 4.29D-06
 ErrMax= 4.29D-06  0.00D+00 EMaxC= 1.00D+00 BMatC= 9.23D-08 BMatP= 1.90D-06
 IDIUse=1 WtCom= 1.00D+00 WtEn= 0.00D+00
 Coeff-Com:  0.726D-04 0.325D-04 0.141D-02-0.912D-05-0.228D-01-0.530D-01
 Coeff-Com:  0.100D+00 0.974D+00
 Coeff:      0.726D-04 0.325D-04 0.141D-02-0.912D-05-0.228D-01-0.530D-01
 Coeff:      0.100D+00 0.974D+00
 Gap=     0.278 Goal=   None    Shift=    0.000
 RMSDP=2.01D-05 MaxDP=2.16D-03 DE=-2.16D-06 OVMax= 2.10D-04

 Cycle   9  Pass 1  IDiag  1:
 RMSU=  9.63D-06    CP:  1.00D+00  2.90D-01  1.03D+00  8.24D-01  1.13D+00
                    CP:  1.10D+00  1.16D+00  1.22D+00
 E= -1096.71414100200     Delta-E=       -0.000000212081 Rises=F Damp=F
 DIIS: error= 1.86D-06 at cycle   9 NSaved=   9.
 NSaved= 9 IEnMin= 9 EnMin= -1096.71414100200     IErMin= 9 ErrMin= 1.86D-06
 ErrMax= 1.86D-06  0.00D+00 EMaxC= 1.00D+00 BMatC= 2.06D-08 BMatP= 9.23D-08
 IDIUse=1 WtCom= 1.00D+00 WtEn= 0.00D+00
 Coeff-Com: -0.742D-04-0.842D-05 0.352D-02 0.456D-02-0.163D-01-0.666D-01
 Coeff-Com: -0.273D-01 0.405D+00 0.697D+00
 Coeff:     -0.742D-04-0.842D-05 0.352D-02 0.456D-02-0.163D-01-0.666D-01
 Coeff:     -0.273D-01 0.405D+00 0.697D+00
 Gap=     0.278 Goal=   None    Shift=    0.000
 RMSDP=6.04D-06 MaxDP=4.71D-04 DE=-2.12D-07 OVMax= 6.52D-05

 Cycle  10  Pass 1  IDiag  1:
 RMSU=  3.22D-06    CP:  1.00D+00  2.90D-01  1.03D+00  8.24D-01  1.13D+00
                    CP:  1.10D+00  1.21D+00  1.31D+00  9.50D-01
 E= -1096.71414103277     Delta-E=       -0.000000030767 Rises=F Damp=F
 DIIS: error= 5.64D-07 at cycle  10 NSaved=  10.
 NSaved=10 IEnMin=10 EnMin= -1096.71414103277     IErMin=10 ErrMin= 5.64D-07
 ErrMax= 5.64D-07  0.00D+00 EMaxC= 1.00D+00 BMatC= 1.51D-09 BMatP= 2.06D-08
 IDIUse=1 WtCom= 1.00D+00 WtEn= 0.00D+00
 Coeff-Com: -0.296D-04-0.520D-05 0.855D-03 0.127D-02-0.194D-02-0.140D-01
 Coeff-Com: -0.176D-01 0.159D-01 0.196D+00 0.819D+00
 Coeff:     -0.296D-04-0.520D-05 0.855D-03 0.127D-02-0.194D-02-0.140D-01
 Coeff:     -0.176D-01 0.159D-01 0.196D+00 0.819D+00
 Gap=     0.278 Goal=   None    Shift=    0.000
 RMSDP=1.86D-06 MaxDP=1.53D-04 DE=-3.08D-08 OVMax= 3.26D-05

 Cycle  11  Pass 1  IDiag  1:
 RMSU=  1.13D-06    CP:  1.00D+00  2.90D-01  1.03D+00  8.24D-01  1.13D+00
                    CP:  1.10D+00  1.22D+00  1.34D+00  1.01D+00  1.13D+00
 E= -1096.71414103694     Delta-E=       -0.000000004171 Rises=F Damp=F
 DIIS: error= 2.50D-07 at cycle  11 NSaved=  11.
 NSaved=11 IEnMin=11 EnMin= -1096.71414103694     IErMin=11 ErrMin= 2.50D-07
 ErrMax= 2.50D-07  0.00D+00 EMaxC= 1.00D+00 BMatC= 2.26D-10 BMatP= 1.51D-09
 IDIUse=1 WtCom= 1.00D+00 WtEn= 0.00D+00
 Coeff-Com:  0.521D-05 0.513D-06-0.363D-03-0.456D-03 0.218D-02 0.708D-02
 Coeff-Com:  0.964D-03-0.591D-01-0.714D-01 0.169D+00 0.952D+00
 Coeff:      0.521D-05 0.513D-06-0.363D-03-0.456D-03 0.218D-02 0.708D-02
 Coeff:      0.964D-03-0.591D-01-0.714D-01 0.169D+00 0.952D+00
 Gap=     0.278 Goal=   None    Shift=    0.000
 RMSDP=7.97D-07 MaxDP=5.98D-05 DE=-4.17D-09 OVMax= 1.47D-05

 Cycle  12  Pass 1  IDiag  1:
 RMSU=  4.56D-07    CP:  1.00D+00  2.90D-01  1.03D+00  8.24D-01  1.13D+00
                    CP:  1.10D+00  1.22D+00  1.35D+00  1.05D+00  1.27D+00
                    CP:  1.14D+00
 E= -1096.71414103799     Delta-E=       -0.000000001047 Rises=F Damp=F
 DIIS: error= 1.13D-07 at cycle  12 NSaved=  12.
 NSaved=12 IEnMin=12 EnMin= -1096.71414103799     IErMin=12 ErrMin= 1.13D-07
 ErrMax= 1.13D-07  0.00D+00 EMaxC= 1.00D+00 BMatC= 4.34D-11 BMatP= 2.26D-10
 IDIUse=1 WtCom= 1.00D+00 WtEn= 0.00D+00
 Coeff-Com:  0.631D-05 0.109D-05-0.256D-03-0.352D-03 0.108D-02 0.451D-02
 Coeff-Com:  0.322D-02-0.221D-01-0.550D-01-0.689D-01 0.318D+00 0.819D+00
 Coeff:      0.631D-05 0.109D-05-0.256D-03-0.352D-03 0.108D-02 0.451D-02
 Coeff:      0.322D-02-0.221D-01-0.550D-01-0.689D-01 0.318D+00 0.819D+00
 Gap=     0.278 Goal=   None    Shift=    0.000
 RMSDP=2.98D-07 MaxDP=2.12D-05 DE=-1.05D-09 OVMax= 6.54D-06

 Cycle  13  Pass 1  IDiag  1:
 RMSU=  1.83D-07    CP:  1.00D+00  2.90D-01  1.03D+00  8.24D-01  1.13D+00
                    CP:  1.10D+00  1.22D+00  1.35D+00  1.06D+00  1.31D+00
                    CP:  1.26D+00  1.14D+00
 E= -1096.71414103756     Delta-E=        0.000000000430 Rises=F Damp=F
 DIIS: error= 4.43D-08 at cycle  13 NSaved=  13.
 NSaved=13 IEnMin=12 EnMin= -1096.71414103799     IErMin=13 ErrMin= 4.43D-08
 ErrMax= 4.43D-08  0.00D+00 EMaxC= 1.00D+00 BMatC= 4.73D-12 BMatP= 4.34D-11
 IDIUse=1 WtCom= 1.00D+00 WtEn= 0.00D+00
 Coeff-Com: -0.323D-07-0.128D-07 0.263D-04 0.310D-04-0.211D-03-0.620D-03
 Coeff-Com:  0.252D-03 0.663D-02 0.462D-02-0.348D-01-0.109D+00 0.883D-01
 Coeff-Com:  0.105D+01
 Coeff:     -0.323D-07-0.128D-07 0.263D-04 0.310D-04-0.211D-03-0.620D-03
 Coeff:      0.252D-03 0.663D-02 0.462D-02-0.348D-01-0.109D+00 0.883D-01
 Coeff:      0.105D+01
 Gap=     0.278 Goal=   None    Shift=    0.000
 RMSDP=1.34D-07 MaxDP=1.36D-05 DE= 4.30D-10 OVMax= 2.65D-06

 Cycle  14  Pass 1  IDiag  1:
 RMSU=  6.88D-08    CP:  1.00D+00  2.90D-01  1.03D+00  8.24D-01  1.13D+00
                    CP:  1.10D+00  1.22D+00  1.35D+00  1.06D+00  1.32D+00
                    CP:  1.30D+00  1.27D+00  1.35D+00
 E= -1096.71414103796     Delta-E=       -0.000000000400 Rises=F Damp=F
 DIIS: error= 1.26D-08 at cycle  14 NSaved=  14.
 NSaved=14 IEnMin=12 EnMin= -1096.71414103799     IErMin=14 ErrMin= 1.26D-08
 ErrMax= 1.26D-08  0.00D+00 EMaxC= 1.00D+00 BMatC= 1.06D-12 BMatP= 4.73D-12
 IDIUse=1 WtCom= 1.00D+00 WtEn= 0.00D+00
 Coeff-Com: -0.983D-06-0.185D-06 0.498D-04 0.673D-04-0.247D-03-0.935D-03
 Coeff-Com: -0.417D-03 0.591D-02 0.104D-01-0.220D-02-0.892D-01-0.964D-01
 Coeff-Com:  0.385D+00 0.787D+00
 Coeff:     -0.983D-06-0.185D-06 0.498D-04 0.673D-04-0.247D-03-0.935D-03
 Coeff:     -0.417D-03 0.591D-02 0.104D-01-0.220D-02-0.892D-01-0.964D-01
 Coeff:      0.385D+00 0.787D+00
 Gap=     0.278 Goal=   None    Shift=    0.000
 RMSDP=4.38D-08 MaxDP=2.77D-06 DE=-4.00D-10 OVMax= 7.93D-07

 Cycle  15  Pass 1  IDiag  1:
 RMSU=  2.57D-08    CP:  1.00D+00  2.90D-01  1.03D+00  8.24D-01  1.13D+00
                    CP:  1.10D+00  1.22D+00  1.35D+00  1.06D+00  1.32D+00
                    CP:  1.30D+00  1.32D+00  1.48D+00  1.09D+00
 E= -1096.71414103784     Delta-E=        0.000000000120 Rises=F Damp=F
 DIIS: error= 5.57D-09 at cycle  15 NSaved=  15.
 NSaved=15 IEnMin=12 EnMin= -1096.71414103799     IErMin=15 ErrMin= 5.57D-09
 ErrMax= 5.57D-09  0.00D+00 EMaxC= 1.00D+00 BMatC= 9.20D-14 BMatP= 1.06D-12
 IDIUse=1 WtCom= 1.00D+00 WtEn= 0.00D+00
 Coeff-Com: -0.189D-06-0.386D-07 0.712D-05 0.102D-04-0.281D-04-0.115D-03
 Coeff-Com: -0.113D-03 0.463D-03 0.153D-02 0.341D-02-0.506D-02-0.284D-01
 Coeff-Com: -0.461D-01 0.161D+00 0.913D+00
 Coeff:     -0.189D-06-0.386D-07 0.712D-05 0.102D-04-0.281D-04-0.115D-03
 Coeff:     -0.113D-03 0.463D-03 0.153D-02 0.341D-02-0.506D-02-0.284D-01
 Coeff:     -0.461D-01 0.161D+00 0.913D+00
 Gap=     0.278 Goal=   None    Shift=    0.000
 RMSDP=1.49D-08 MaxDP=1.14D-06 DE= 1.20D-10 OVMax= 2.63D-07

 Cycle  16  Pass 1  IDiag  1:
 RMSU=  8.28D-09    CP:  1.00D+00  2.90D-01  1.03D+00  8.24D-01  1.13D+00
                    CP:  1.10D+00  1.22D+00  1.35D+00  1.06D+00  1.32D+00
                    CP:  1.29D+00  1.32D+00  1.51D+00  1.20D+00  1.20D+00
 E= -1096.71414103781     Delta-E=        0.000000000025 Rises=F Damp=F
 DIIS: error= 1.96D-09 at cycle  16 NSaved=  16.
 NSaved=16 IEnMin=12 EnMin= -1096.71414103799     IErMin=16 ErrMin= 1.96D-09
 ErrMax= 1.96D-09  0.00D+00 EMaxC= 1.00D+00 BMatC= 2.49D-14 BMatP= 9.20D-14
 IDIUse=1 WtCom= 1.00D+00 WtEn= 0.00D+00
 Coeff-Com:  0.842D-07 0.195D-07-0.544D-05-0.701D-05 0.289D-04 0.112D-03
 Coeff-Com:  0.233D-04-0.789D-03-0.111D-02 0.165D-02 0.126D-01 0.533D-02
 Coeff-Com: -0.809D-01-0.672D-01 0.358D+00 0.773D+00
 Coeff:      0.842D-07 0.195D-07-0.544D-05-0.701D-05 0.289D-04 0.112D-03
 Coeff:      0.233D-04-0.789D-03-0.111D-02 0.165D-02 0.126D-01 0.533D-02
 Coeff:     -0.809D-01-0.672D-01 0.358D+00 0.773D+00
 Gap=     0.278 Goal=   None    Shift=    0.000
 RMSDP=6.57D-09 MaxDP=3.80D-07 DE= 2.46D-11 OVMax= 9.27D-08

 Error on total polarization charges =  0.06605
 SCF Done:  E(RwB97XD) =  -1096.71414104     A.U. after   16 cycles
            NFock= 16  Conv=0.66D-08     -V/T= 2.0051
 KE= 1.091153788633D+03 PE=-6.925111861913D+03 EE= 2.551110448503D+03
 SMD-CDS (non-electrostatic) energy       (kcal/mol) =      -2.93
 (included in total energy above)
 Leave Link  502 at Wed May  7 15:50:28 2025, MaxMem= 16106127360 cpu:           36028.4 elap:             945.9
 (Enter /cm/shared/apps/Gaussian/g16-C01/g16/l701.exe)
 ... and contract with generalized density number  0.
 Compute integral first derivatives.
 R6Disp: Adding Grimme-D2 dispersion energy 1st derivatives to the gradient.
 D1PCM: PCM CHGder 1st derivatives, ID1Alg=3 FixD1E=F DoIter=F DoCFld=F I1PDM=0.
 GePol: Maximum number of non-zero 1st derivatives   =     247
 Leave Link  701 at Wed May  7 15:50:32 2025, MaxMem= 16106127360 cpu:             130.4 elap:               4.1
 (Enter /cm/shared/apps/Gaussian/g16-C01/g16/l702.exe)
 L702 exits ... SP integral derivatives will be done elsewhere.
 Leave Link  702 at Wed May  7 15:50:32 2025, MaxMem= 16106127360 cpu:               0.7 elap:               0.1
 (Enter /cm/shared/apps/Gaussian/g16-C01/g16/l703.exe)
 Integral derivatives from FoFJK, PRISM(SPDF).
 Compute integral first derivatives, UseDBF=F ICtDFT=           0.
 Calling FoFJK, ICntrl=      2127 FMM=F ISym2X=0 I1Cent= 0 IOpClX= 0 NMat=1 NMatS=1 NMatT=0.
 FoFJK:  IHMeth= 1 ICntrl=    2127 DoSepK=T KAlg= 0 I1Cent=           0 FoldK=F
 IRaf=         1 NMat=       1 IRICut=       1 DoRegI=T DoRafI=F ISym2E= 0 IDoP0=0 IntGTp=1.
 FoFCou: FMM=F IPFlag=           0 FMFlag=      100000 FMFlg1=         800
         NFxFlg=           0 DoJE=F BraDBF=F KetDBF=F FulRan=T
         wScrn=  0.000000 ICntrl=      2527 IOpCl=  0 I1Cent=           0 NGrid=           0
         NMat0=    1 NMatS0=      1 NMatT0=    0 NMatD0=    1 NMtDS0=    0 NMtDT0=    0
 Symmetry not used in FoFCou.
 Leave Link  703 at Wed May  7 15:54:42 2025, MaxMem= 16106127360 cpu:            9908.3 elap:             249.4
 (Enter /cm/shared/apps/Gaussian/g16-C01/g16/l716.exe)
 Dipole        =-1.48990877D+00-7.71979131D-01-3.50369823D-01
 ***** Axes restored to original set *****
 -------------------------------------------------------------------
 Center     Atomic                   Forces (Hartrees/Bohr)
 Number     Number              X              Y              Z
 -------------------------------------------------------------------
      1        6           0.000227480   -0.000277132   -0.000471889
      2        6           0.001034216   -0.000783101   -0.001216091
      3        9          -0.000222458    0.000167801    0.000448421
      4        6          -0.000358656    0.000167171    0.000966547
      5        6           0.000853741   -0.000110371    0.000467017
      6        7           0.000449671    0.000405794    0.000342873
      7        1          -0.000079865   -0.000075320   -0.000144536
      8        6          -0.000836105    0.000227879   -0.000159885
      9        6           0.000011234    0.000224555    0.000313439
     10        6           0.000634909   -0.001020484    0.000106719
     11        6           0.000476868    0.000136207    0.000123032
     12        6          -0.000390257   -0.000036848   -0.000398624
     13        6          -0.000185913   -0.000485576   -0.000518195
     14        1          -0.000039610   -0.000165763   -0.000186670
     15        1           0.000196981   -0.000127444   -0.000051046
     16        1          -0.000024421    0.000289623    0.000220105
     17        1           0.000009611    0.000076459    0.000155709
     18        7          -0.001017896    0.001411276    0.000263595
     19        1          -0.000034004   -0.000157384   -0.000072896
     20        6          -0.000456428    0.000115245   -0.000407311
     21        6           0.000348247   -0.000181724   -0.000046995
     22        6          -0.000027250   -0.000302320   -0.000253358
     23        6          -0.000099515    0.000024955    0.000220767
     24        6           0.000065942    0.000071912    0.000307008
     25        6          -0.000206799    0.000002710   -0.000086854
     26        1          -0.000083570    0.000161667    0.000271193
     27        1           0.000011468    0.000095728   -0.000147513
     28        1           0.000129638   -0.000045315   -0.000195215
     29        1           0.000021119   -0.000006650    0.000257054
     30        6          -0.000702165    0.000281511   -0.000178032
     31        6          -0.000593278    0.000482463    0.000393998
     32        6          -0.000016687   -0.000132401   -0.000188004
     33        6           0.000813836   -0.000111643    0.000223017
     34        6           0.000142082   -0.000455305   -0.000503350
     35        6           0.000157823   -0.000050816    0.000003024
     36        6          -0.000143565    0.000184221    0.000131060
     37        1          -0.000109946   -0.000198391   -0.000234579
     38        1           0.000127289    0.000123218    0.000371235
     39        1           0.000048600    0.000083279    0.000168737
     40        1          -0.000097612   -0.000075931   -0.000138406
     41        1          -0.000136283    0.000122803    0.000041281
     42        1           0.000022199   -0.000244789    0.000115816
     43        1           0.000173966   -0.000032577   -0.000240024
     44        1           0.000215913    0.000102020    0.000196735
     45        1          -0.000310550    0.000118790   -0.000268908
 -------------------------------------------------------------------
 Cartesian Forces:  Max     0.001411276 RMS     0.000364816
 Leave Link  716 at Wed May  7 15:54:42 2025, MaxMem= 16106127360 cpu:               0.2 elap:               0.0
 (Enter /cm/shared/apps/Gaussian/g16-C01/g16/l103.exe)

 GradGradGradGradGradGradGradGradGradGradGradGradGradGradGradGradGradGrad
 Berny optimization.
 Using GEDIIS/GDIIS optimizer.
 FormGI is forming the generalized inverse of G from B-inverse, IUseBI=4.
 Internal  Forces:  Max     0.001095993 RMS     0.000204039
 Search for a local minimum.
 Step number   4 out of a maximum of  251
 All quantities printed in internal units (Hartrees-Bohrs-Radians)
 RMS Force = .20404D-03 SwitMx=.10000D-02 MixMth= 2
 Mixed Optimization -- En-DIIS/RFO-DIIS
 Swapping is turned off.
 Update second derivatives using D2CorX and points    2    3    4
 DE= -2.23D-04 DEPred=-2.75D-04 R= 8.12D-01
 TightC=F SS=  1.41D+00  RLast= 2.61D-01 DXNew= 9.1540D-01 7.8399D-01
 Trust test= 8.12D-01 RLast= 2.61D-01 DXMaxT set to 7.84D-01
 ITU=  1  1  1  0
     Eigenvalues ---    0.00588   0.00724   0.00794   0.01119   0.01470
     Eigenvalues ---    0.01577   0.01679   0.01682   0.01761   0.01872
     Eigenvalues ---    0.01949   0.02103   0.02159   0.02201   0.02215
     Eigenvalues ---    0.02233   0.02243   0.02247   0.02257   0.02260
     Eigenvalues ---    0.02266   0.02274   0.02278   0.02279   0.02281
     Eigenvalues ---    0.02283   0.02287   0.02295   0.02297   0.02303
     Eigenvalues ---    0.02303   0.02306   0.02311   0.02315   0.02322
     Eigenvalues ---    0.02734   0.03034   0.04220   0.05365   0.06629
     Eigenvalues ---    0.07184   0.07280   0.09516   0.11195   0.13048
     Eigenvalues ---    0.15941   0.15997   0.15998   0.15999   0.15999
     Eigenvalues ---    0.15999   0.16000   0.16000   0.16000   0.16000
     Eigenvalues ---    0.16000   0.16000   0.16000   0.16002   0.16019
     Eigenvalues ---    0.16079   0.19790   0.21352   0.21995   0.22000
     Eigenvalues ---    0.22002   0.22020   0.22274   0.22618   0.22962
     Eigenvalues ---    0.23577   0.23999   0.24400   0.24485   0.24908
     Eigenvalues ---    0.24963   0.24991   0.24997   0.25027   0.25154
     Eigenvalues ---    0.26648   0.31387   0.32452   0.33130   0.34270
     Eigenvalues ---    0.34411   0.34737   0.34858   0.34979   0.35191
     Eigenvalues ---    0.35746   0.35773   0.35888   0.35925   0.35954
     Eigenvalues ---    0.35965   0.35967   0.35990   0.36038   0.36057
     Eigenvalues ---    0.36100   0.36145   0.36843   0.37389   0.40175
     Eigenvalues ---    0.41406   0.43007   0.43283   0.43371   0.43426
     Eigenvalues ---    0.43496   0.44347   0.45223   0.46049   0.46454
     Eigenvalues ---    0.47133   0.47365   0.47431   0.47524   0.47967
     Eigenvalues ---    0.48135   0.48285   0.48588   0.48624   0.48839
     Eigenvalues ---    0.51485   0.51907   0.55614   0.72253
 En-DIIS/RFO-DIIS/Sim-DIIS IScMMF=       -3 using points:     4    3    2
 RFO step:  Lambda=-7.59120325D-05.
 NNeg= 0 NGDIIS= 3 SimSw=  2.50D-01 Rises=F DC= -2.23D-04 SmlDif=  1.00D-05
 NRisDI= 0 DoIntr=F SqrtH=F CThrHd= 10.0 CDAdj=  3.0
 RMS Error=  0.4096561568D-02 NUsed= 3 OKEnD=T EnDIS=F
 InvSVX:  RCond= 1.08D-03 Info=           0 Equed=N FErr=  1.36D-14 BErr=  0.00D+00
 DidBck=T Rises=F RFO-DIIS coefs:    0.73461    0.52150   -0.25611
 Iteration  1 RMS(Cart)=  0.02188879 RMS(Int)=  0.00009143
 Iteration  2 RMS(Cart)=  0.00016231 RMS(Int)=  0.00004079
 Iteration  3 RMS(Cart)=  0.00000001 RMS(Int)=  0.00004079
 ITry= 1 IFail=0 DXMaxC= 8.15D-02 DCOld= 1.00D+10 DXMaxT= 7.84D-01 DXLimC= 3.00D+00 Rises=F
 Variable       Old X    -DE/DX   Delta X   Delta X   Delta X     New X
                                 (Linear)    (Quad)   (Total)
    R1        2.77896  -0.00015  -0.00032   0.00005  -0.00027   2.77869
    R2        2.42590   0.00027  -0.00037   0.00047   0.00012   2.42602
    R3        2.81197   0.00012  -0.00017   0.00031   0.00014   2.81211
    R4        2.57548  -0.00025   0.00028  -0.00050  -0.00022   2.57526
    R5        2.52551   0.00110  -0.00022   0.00153   0.00132   2.52683
    R6        2.83775  -0.00013  -0.00168   0.00165  -0.00004   2.83772
    R7        2.66893  -0.00012  -0.00138   0.00099  -0.00038   2.66854
    R8        2.06599  -0.00007   0.00014  -0.00029  -0.00016   2.06583
    R9        2.86204   0.00053  -0.00136   0.00239   0.00103   2.86306
   R10        2.07440  -0.00032   0.00023  -0.00084  -0.00060   2.07380
   R11        1.91687  -0.00012  -0.00000  -0.00018  -0.00019   1.91669
   R12        2.68753   0.00062  -0.00068   0.00149   0.00077   2.68830
   R13        2.65050   0.00014   0.00043  -0.00008   0.00030   2.65080
   R14        2.63344  -0.00025   0.00042  -0.00078  -0.00037   2.63307
   R15        2.63394  -0.00039   0.00077  -0.00143  -0.00063   2.63331
   R16        2.62565   0.00004   0.00020  -0.00019   0.00003   2.62568
   R17        2.05564  -0.00013   0.00055  -0.00080  -0.00026   2.05538
   R18        2.64150   0.00029  -0.00006   0.00054   0.00047   2.64196
   R19        2.66357  -0.00079   0.00037  -0.00181  -0.00142   2.66215
   R20        2.62660   0.00018   0.00034  -0.00013   0.00023   2.62683
   R21        2.05769  -0.00024   0.00061  -0.00103  -0.00043   2.05726
   R22        2.05611  -0.00023   0.00062  -0.00106  -0.00044   2.05567
   R23        2.05680  -0.00035   0.00086  -0.00150  -0.00064   2.05616
   R24        2.64275  -0.00008   0.00034  -0.00046  -0.00012   2.64263
   R25        2.62987   0.00011   0.00031  -0.00016   0.00016   2.63002
   R26        2.63477   0.00002   0.00055  -0.00055   0.00000   2.63477
   R27        2.64801  -0.00015   0.00064  -0.00089  -0.00025   2.64776
   R28        2.84250   0.00032   0.00004   0.00059   0.00063   2.84313
   R29        2.62199   0.00005   0.00029  -0.00024   0.00005   2.62204
   R30        2.05926  -0.00030   0.00076  -0.00131  -0.00055   2.05871
   R31        2.63692  -0.00016   0.00045  -0.00069  -0.00025   2.63667
   R32        2.05829  -0.00016   0.00059  -0.00089  -0.00030   2.05798
   R33        2.05873  -0.00024   0.00068  -0.00112  -0.00044   2.05828
   R34        2.05925  -0.00025   0.00076  -0.00124  -0.00047   2.05878
   R35        2.07536  -0.00026   0.00067  -0.00118  -0.00051   2.07485
   R36        2.07050  -0.00030   0.00069  -0.00126  -0.00057   2.06993
   R37        2.07414  -0.00030   0.00070  -0.00128  -0.00058   2.07356
   R38        2.64081   0.00040  -0.00023   0.00080   0.00057   2.64137
   R39        2.63991   0.00033   0.00007   0.00047   0.00054   2.64044
   R40        2.63456  -0.00027   0.00075  -0.00114  -0.00039   2.63417
   R41        2.63236  -0.00003   0.00056  -0.00068  -0.00012   2.63224
   R42        2.05665  -0.00018   0.00057  -0.00093  -0.00035   2.05630
   R43        2.62871  -0.00023   0.00033  -0.00066  -0.00032   2.62839
   R44        2.05736  -0.00031   0.00091  -0.00149  -0.00058   2.05678
   R45        2.62674   0.00000   0.00015  -0.00022  -0.00007   2.62667
   R46        2.05561  -0.00033   0.00084  -0.00145  -0.00062   2.05500
   R47        2.05641  -0.00018   0.00057  -0.00091  -0.00034   2.05606
   R48        2.05623  -0.00017   0.00056  -0.00089  -0.00032   2.05591
    A1        2.17692  -0.00050   0.00038  -0.00126  -0.00102   2.17590
    A2        2.04717   0.00010  -0.00047   0.00064   0.00023   2.04739
    A3        2.05910   0.00040   0.00009   0.00063   0.00078   2.05988
    A4        1.99897   0.00070  -0.00194   0.00347   0.00156   2.00053
    A5        2.19437  -0.00023  -0.00015   0.00045   0.00017   2.19454
    A6        2.08915  -0.00047   0.00209  -0.00378  -0.00165   2.08750
    A7        2.17336  -0.00003   0.00174  -0.00261  -0.00086   2.17250
    A8        2.06501   0.00019   0.00077   0.00094   0.00158   2.06658
    A9        2.04380  -0.00016  -0.00257   0.00149  -0.00105   2.04275
   A10        1.92017  -0.00003   0.00144  -0.00203  -0.00058   1.91959
   A11        1.91237  -0.00074  -0.00135  -0.00099  -0.00235   1.91002
   A12        1.89139   0.00045  -0.00115   0.00257   0.00141   1.89280
   A13        1.94013   0.00050   0.00208  -0.00020   0.00188   1.94201
   A14        1.87927   0.00002   0.00030   0.00101   0.00132   1.88059
   A15        1.91966  -0.00018  -0.00134  -0.00025  -0.00161   1.91804
   A16        1.93282   0.00015  -0.00157   0.00167   0.00010   1.93293
   A17        1.98028   0.00005  -0.00054   0.00186   0.00108   1.98135
   A18        1.93397  -0.00019   0.00043  -0.00181  -0.00133   1.93264
   A19        2.07813  -0.00013   0.00040   0.00006   0.00023   2.07836
   A20        2.11009   0.00015  -0.00057   0.00024  -0.00015   2.10993
   A21        2.09496  -0.00001   0.00018  -0.00030  -0.00007   2.09489
   A22        2.08794   0.00015  -0.00023   0.00058   0.00035   2.08829
   A23        2.10346  -0.00019   0.00050  -0.00111  -0.00062   2.10283
   A24        2.09165   0.00004  -0.00026   0.00055   0.00028   2.09193
   A25        2.07311  -0.00004  -0.00005  -0.00008  -0.00011   2.07299
   A26        2.16567  -0.00008   0.00036   0.00005   0.00025   2.16593
   A27        2.04192   0.00013  -0.00037   0.00032   0.00009   2.04201
   A28        2.10359   0.00006  -0.00029   0.00057   0.00023   2.10382
   A29        2.07518   0.00006  -0.00008   0.00033   0.00027   2.07545
   A30        2.10438  -0.00011   0.00038  -0.00089  -0.00049   2.10390
   A31        2.09217  -0.00001   0.00017  -0.00035  -0.00017   2.09200
   A32        2.10307  -0.00004   0.00007  -0.00015  -0.00008   2.10299
   A33        2.08793   0.00005  -0.00024   0.00050   0.00025   2.08818
   A34        2.11428  -0.00015   0.00023  -0.00042  -0.00022   2.11406
   A35        2.10498   0.00011  -0.00016   0.00044   0.00030   2.10528
   A36        2.06390   0.00004  -0.00008  -0.00000  -0.00007   2.06384
   A37        2.14288   0.00093  -0.00151   0.00513   0.00346   2.14634
   A38        2.09444   0.00035  -0.00026   0.00102   0.00076   2.09520
   A39        2.12057  -0.00036  -0.00022  -0.00069  -0.00090   2.11966
   A40        2.06608   0.00000   0.00046  -0.00045   0.00001   2.06610
   A41        2.05736   0.00003   0.00007  -0.00000   0.00007   2.05743
   A42        2.12149   0.00008  -0.00004   0.00024   0.00021   2.12170
   A43        2.10433  -0.00010  -0.00003  -0.00024  -0.00027   2.10406
   A44        2.10817  -0.00008  -0.00019  -0.00001  -0.00020   2.10797
   A45        2.08661  -0.00002   0.00034  -0.00050  -0.00016   2.08645
   A46        2.08821   0.00010  -0.00013   0.00050   0.00037   2.08858
   A47        2.10774   0.00004  -0.00029   0.00041   0.00012   2.10787
   A48        2.08810  -0.00003   0.00012  -0.00023  -0.00011   2.08799
   A49        2.08728  -0.00001   0.00018  -0.00019  -0.00001   2.08727
   A50        2.11339  -0.00005   0.00001  -0.00016  -0.00016   2.11323
   A51        2.08683  -0.00000   0.00009  -0.00012  -0.00003   2.08680
   A52        2.08296   0.00005  -0.00009   0.00028   0.00019   2.08314
   A53        2.11362   0.00006  -0.00005   0.00021   0.00016   2.11378
   A54        2.08466  -0.00009   0.00031  -0.00064  -0.00032   2.08434
   A55        2.08488   0.00003  -0.00026   0.00043   0.00017   2.08505
   A56        1.93604  -0.00011   0.00029  -0.00079  -0.00050   1.93554
   A57        1.94315   0.00003  -0.00015   0.00031   0.00016   1.94331
   A58        1.93810  -0.00008   0.00022  -0.00057  -0.00035   1.93775
   A59        1.88410   0.00004  -0.00010   0.00027   0.00017   1.88428
   A60        1.87084   0.00008  -0.00010   0.00036   0.00026   1.87110
   A61        1.88895   0.00004  -0.00018   0.00046   0.00028   1.88924
   A62        2.10354   0.00039  -0.00123   0.00228   0.00105   2.10460
   A63        2.09432  -0.00002   0.00043  -0.00057  -0.00014   2.09418
   A64        2.08506  -0.00036   0.00082  -0.00172  -0.00090   2.08416
   A65        2.09219   0.00004   0.00011  -0.00016  -0.00005   2.09213
   A66        2.09552   0.00000  -0.00007   0.00019   0.00012   2.09565
   A67        2.09547  -0.00004  -0.00004  -0.00003  -0.00007   2.09540
   A68        2.09848   0.00009  -0.00030   0.00061   0.00031   2.09879
   A69        2.09614  -0.00016   0.00025  -0.00080  -0.00055   2.09559
   A70        2.08838   0.00007   0.00005   0.00019   0.00024   2.08862
   A71        2.09862   0.00014  -0.00041   0.00090   0.00049   2.09912
   A72        2.08508  -0.00030   0.00075  -0.00201  -0.00125   2.08382
   A73        2.09944   0.00016  -0.00034   0.00110   0.00076   2.10020
   A74        2.09619   0.00001  -0.00007   0.00003  -0.00004   2.09615
   A75        2.09692  -0.00007   0.00036  -0.00061  -0.00025   2.09667
   A76        2.09007   0.00006  -0.00030   0.00058   0.00029   2.09035
   A77        2.09571   0.00009  -0.00015   0.00035   0.00019   2.09591
   A78        2.09800  -0.00013   0.00044  -0.00085  -0.00041   2.09759
   A79        2.08947   0.00004  -0.00028   0.00050   0.00022   2.08969
    D1       -2.47786  -0.00004   0.00053  -0.00150  -0.00096  -2.47882
    D2        0.70427  -0.00012   0.00201  -0.00525  -0.00332   0.70095
    D3        0.66697   0.00004   0.00280  -0.00127   0.00156   0.66853
    D4       -2.43408  -0.00004   0.00428  -0.00501  -0.00080  -2.43488
    D5        0.07945  -0.00002   0.00133  -0.00107   0.00028   0.07973
    D6       -3.06540  -0.00010  -0.00095  -0.00130  -0.00227  -3.06767
    D7        0.61702  -0.00011  -0.00259  -0.00278  -0.00537   0.61165
    D8       -2.54942  -0.00010  -0.00170  -0.00317  -0.00487  -2.55429
    D9       -2.52156  -0.00004  -0.00046  -0.00256  -0.00301  -2.52457
   D10        0.59519  -0.00003   0.00043  -0.00295  -0.00251   0.59267
   D11        3.09701   0.00034  -0.00052   0.00939   0.00892   3.10593
   D12       -0.09435   0.00011  -0.00377   0.00496   0.00121  -0.09314
   D13       -0.00212   0.00023   0.00104   0.00531   0.00638   0.00426
   D14        3.08970   0.00001  -0.00222   0.00088  -0.00133   3.08838
   D15       -0.11109   0.00009   0.01185  -0.00277   0.00904  -0.10205
   D16        2.02692   0.00020   0.01451  -0.00500   0.00946   2.03638
   D17       -2.16151  -0.00019   0.01134  -0.00434   0.00696  -2.15455
   D18        3.07973   0.00030   0.01491   0.00162   0.01658   3.09630
   D19       -1.06545   0.00041   0.01757  -0.00061   0.01700  -1.04846
   D20        1.02930   0.00002   0.01440   0.00005   0.01450   1.04380
   D21        3.01138   0.00010   0.00350  -0.00098   0.00252   3.01391
   D22       -1.08415   0.00000   0.00216  -0.00062   0.00165  -1.08250
   D23       -0.17627  -0.00011   0.00054  -0.00520  -0.00461  -0.18088
   D24        2.01137  -0.00020  -0.00081  -0.00484  -0.00548   2.00590
   D25       -1.16537   0.00023  -0.00057   0.01328   0.01272  -1.15265
   D26        1.90552   0.00017  -0.00085   0.01138   0.01054   1.91606
   D27        0.96071   0.00001   0.00171   0.00992   0.01163   0.97234
   D28       -2.25158  -0.00005   0.00142   0.00803   0.00945  -2.24213
   D29        3.04042   0.00024   0.00254   0.01088   0.01342   3.05383
   D30       -0.17187   0.00018   0.00226   0.00899   0.01124  -0.16063
   D31        1.13714  -0.00014   0.00104  -0.00219  -0.00115   1.13600
   D32       -2.00687  -0.00012  -0.00064  -0.00029  -0.00091  -2.00778
   D33       -2.95901  -0.00005  -0.00129   0.00004  -0.00125  -2.96026
   D34        0.18017  -0.00003  -0.00298   0.00194  -0.00101   0.17915
   D35        3.12548  -0.00002  -0.00205   0.00201  -0.00002   3.12545
   D36        0.06198  -0.00019  -0.00111  -0.00263  -0.00371   0.05827
   D37       -0.01372  -0.00004  -0.00039   0.00012  -0.00025  -0.01397
   D38       -3.07722  -0.00021   0.00055  -0.00451  -0.00394  -3.08116
   D39       -3.13233   0.00002   0.00214  -0.00189   0.00020  -3.13212
   D40        0.01759  -0.00002   0.00151  -0.00223  -0.00075   0.01683
   D41        0.00683   0.00004   0.00043   0.00003   0.00044   0.00726
   D42       -3.12645  -0.00001  -0.00021  -0.00031  -0.00052  -3.12696
   D43        0.01954  -0.00002  -0.00015  -0.00002  -0.00017   0.01938
   D44       -3.12592   0.00000   0.00011   0.00015   0.00026  -3.12567
   D45       -3.14013   0.00001  -0.00021   0.00051   0.00031  -3.13982
   D46       -0.00241   0.00003   0.00006   0.00068   0.00074  -0.00168
   D47       -0.02703   0.00002   0.00017   0.00018   0.00035  -0.02668
   D48        3.10806   0.00011  -0.00118   0.00363   0.00244   3.11050
   D49        3.13252  -0.00001   0.00021  -0.00034  -0.00012   3.13241
   D50       -0.01557   0.00008  -0.00114   0.00312   0.00198  -0.01360
   D51        0.02400   0.00001   0.00010  -0.00023  -0.00014   0.02385
   D52       -3.11124  -0.00008   0.00142  -0.00361  -0.00219  -3.11343
   D53        3.09301   0.00016  -0.00074   0.00406   0.00329   3.09631
   D54       -0.04222   0.00007   0.00058   0.00068   0.00125  -0.04098
   D55       -0.76130   0.00007  -0.00115   0.00488   0.00383  -0.75747
   D56        2.45711  -0.00009  -0.00024   0.00034   0.00020   2.45731
   D57       -0.00966  -0.00001  -0.00015  -0.00007  -0.00022  -0.00989
   D58        3.13577  -0.00003  -0.00041  -0.00024  -0.00064   3.13513
   D59        3.12347   0.00003   0.00050   0.00028   0.00075   3.12422
   D60       -0.01428   0.00002   0.00024   0.00011   0.00033  -0.01395
   D61        3.07250  -0.00011   0.00242  -0.00527  -0.00285   3.06964
   D62       -0.04756  -0.00012   0.00111  -0.00460  -0.00349  -0.05105
   D63       -0.00059  -0.00003   0.00272  -0.00342  -0.00070  -0.00129
   D64       -3.12064  -0.00005   0.00141  -0.00275  -0.00134  -3.12198
   D65       -3.07121   0.00005  -0.00282   0.00491   0.00208  -3.06913
   D66        0.05856   0.00008  -0.00110   0.00383   0.00273   0.06129
   D67        0.00080   0.00000  -0.00313   0.00310  -0.00003   0.00076
   D68        3.13057   0.00003  -0.00141   0.00202   0.00061   3.13119
   D69       -0.00251  -0.00005   0.00039  -0.00168  -0.00129  -0.00380
   D70       -3.13893  -0.00001   0.00042  -0.00071  -0.00029  -3.13922
   D71       -3.14016  -0.00005   0.00020  -0.00146  -0.00126  -3.14142
   D72        0.00660  -0.00001   0.00023  -0.00049  -0.00026   0.00634
   D73        0.00272   0.00002  -0.00080   0.00136   0.00056   0.00327
   D74        3.13765   0.00004  -0.00003   0.00110   0.00107   3.13872
   D75        3.14041   0.00002  -0.00061   0.00114   0.00053   3.14094
   D76       -0.00784   0.00004   0.00016   0.00089   0.00105  -0.00680
   D77        1.96726  -0.00001   0.00045  -0.00171  -0.00127   1.96599
   D78       -0.13131  -0.00001   0.00048  -0.00174  -0.00126  -0.13257
   D79       -2.23741  -0.00004   0.00066  -0.00215  -0.00149  -2.23890
   D80       -1.17029  -0.00001   0.00025  -0.00149  -0.00124  -1.17153
   D81        3.01433  -0.00001   0.00028  -0.00152  -0.00123   3.01310
   D82        0.90822  -0.00003   0.00046  -0.00193  -0.00146   0.90676
   D83       -0.00120   0.00002  -0.00077   0.00121   0.00044  -0.00076
   D84       -3.13613  -0.00000  -0.00154   0.00147  -0.00008  -3.13621
   D85        3.11883   0.00003   0.00055   0.00053   0.00107   3.11991
   D86       -0.01610   0.00002  -0.00023   0.00078   0.00056  -0.01554
   D87        0.00079   0.00003   0.00161  -0.00056   0.00105   0.00183
   D88        3.13722   0.00000   0.00158  -0.00153   0.00005   3.13727
   D89       -3.12900   0.00001  -0.00011   0.00051   0.00040  -3.12860
   D90        0.00744  -0.00002  -0.00014  -0.00046  -0.00060   0.00684
   D91        3.10146   0.00006  -0.00079   0.00241   0.00161   3.10307
   D92       -0.01926   0.00004  -0.00058   0.00206   0.00148  -0.01778
   D93       -0.01542   0.00004  -0.00167   0.00278   0.00111  -0.01432
   D94       -3.13614   0.00003  -0.00146   0.00243   0.00097  -3.13517
   D95       -3.11257  -0.00005   0.00096  -0.00241  -0.00146  -3.11404
   D96        0.03922  -0.00007   0.00048  -0.00240  -0.00193   0.03729
   D97        0.00444  -0.00003   0.00179  -0.00274  -0.00094   0.00349
   D98       -3.12696  -0.00005   0.00131  -0.00273  -0.00141  -3.12836
   D99       -0.00695   0.00003  -0.00068   0.00144   0.00076  -0.00618
   D100       3.13184   0.00003  -0.00073   0.00154   0.00081   3.13266
   D101       3.13812   0.00002   0.00022   0.00024   0.00046   3.13858
   D102      -0.00627   0.00002   0.00016   0.00035   0.00051  -0.00576
   D103      -0.00403  -0.00002   0.00081  -0.00140  -0.00060  -0.00463
   D104       3.13803  -0.00002   0.00064  -0.00119  -0.00056   3.13747
   D105       3.13409  -0.00001  -0.00009  -0.00021  -0.00030   3.13380
   D106      -0.00704  -0.00001  -0.00026   0.00001  -0.00025  -0.00729
   D107       0.01526  -0.00001   0.00038  -0.00070  -0.00033   0.01493
   D108      -3.12680  -0.00001   0.00055  -0.00092  -0.00037  -3.12717
   D109       3.13607  -0.00000   0.00017  -0.00037  -0.00021   3.13586
   D110      -0.00599  -0.00000   0.00034  -0.00059  -0.00025  -0.00624
   D111       0.00671  -0.00000  -0.00063   0.00064   0.00001   0.00672
   D112      -3.13209  -0.00000  -0.00058   0.00054  -0.00004  -3.13213
   D113       3.13802   0.00001  -0.00014   0.00061   0.00047   3.13849
   D114      -0.00078   0.00001  -0.00009   0.00051   0.00042  -0.00036
         Item               Value     Threshold  Converged?
 Maximum Force            0.001096     0.000450     NO 
 RMS     Force            0.000204     0.000300     YES
 Maximum Displacement     0.081454     0.001800     NO 
 RMS     Displacement     0.021889     0.001200     NO 
 Predicted change in Energy=-3.584805D-05
 Lowest energy point so far.  Saving SCF results.
 GradGradGradGradGradGradGradGradGradGradGradGradGradGradGradGradGradGrad

 Leave Link  103 at Wed May  7 15:54:42 2025, MaxMem= 16106127360 cpu:               2.7 elap:               0.2
 (Enter /cm/shared/apps/Gaussian/g16-C01/g16/l202.exe)
                          Input orientation:                          
 ---------------------------------------------------------------------
 Center     Atomic      Atomic             Coordinates (Angstroms)
 Number     Number       Type             X           Y           Z
 ---------------------------------------------------------------------
      1          6           0        1.498308   -1.771832   -0.545475
      2          6           0        1.627087   -0.412321   -0.000245
      3          9           0        2.641166    0.321685   -0.538777
      4          6           0        0.876994    0.112592    0.974319
      5          6           0        1.061755    1.491200    1.540241
      6          7           0       -0.207696   -0.644357    1.468882
      7          1           0       -0.620327   -0.194261    2.278751
      8          6           0       -1.199481   -0.923316    0.487912
      9          6           0       -3.132175   -1.493625   -1.444586
     10          6           0       -0.867432   -1.737562   -0.604988
     11          6           0       -2.486433   -0.401909    0.603400
     12          6           0       -3.453098   -0.688337   -0.353560
     13          6           0       -1.852500   -2.023544   -1.554960
     14          1           0       -2.720503    0.239080    1.451643
     15          1           0       -4.454943   -0.278426   -0.245796
     16          1           0       -1.593133   -2.677609   -2.384920
     17          1           0       -3.880220   -1.722837   -2.200165
     18          7           0        0.382621   -2.365565   -0.770980
     19          1           0        1.955699    1.953555    1.113443
     20          6           0       -0.173994    2.321414    1.258986
     21          6           0       -2.562666    3.719137    0.682019
     22          6           0       -0.508519    2.655390   -0.057120
     23          6           0       -1.044731    2.695691    2.278151
     24          6           0       -2.222922    3.386446    1.992689
     25          6           0       -1.680869    3.341799   -0.339364
     26          1           0        0.150211    2.355659   -0.871415
     27          1           0       -0.809135    2.437498    3.309574
     28          1           0       -2.889726    3.664499    2.807802
     29          1           0       -1.922903    3.586657   -1.372992
     30          6           0       -3.830102    4.463890    0.361822
     31          6           0        2.755691   -2.507886   -0.848248
     32          6           0        5.086556   -3.951430   -1.383450
     33          6           0        3.887142   -2.343653   -0.044154
     34          6           0        2.803440   -3.394405   -1.927205
     35          6           0        3.964725   -4.109540   -2.195593
     36          6           0        5.044339   -3.069476   -0.306136
     37          1           0        3.859855   -1.660408    0.802633
     38          1           0        1.927012   -3.512679   -2.560016
     39          1           0        3.995735   -4.791052   -3.043161
     40          1           0        5.915674   -2.944985    0.333313
     41          1           0        5.994511   -4.513617   -1.592322
     42          1           0       -3.608019    5.470500   -0.016255
     43          1           0       -4.465722    4.568439    1.247751
     44          1           0       -4.405996    3.945169   -0.414899
     45          1           0        1.214726    1.404326    2.623456
 ---------------------------------------------------------------------
                    Distance matrix (angstroms):
                    1          2          3          4          5
     1  C    0.000000
     2  C    1.470419   0.000000
     3  F    2.385159   1.362769   0.000000
     4  C    2.499372   1.337142   2.333557   0.000000
     5  C    3.897200   2.513183   2.860878   1.501654   0.000000
     6  N    2.870416   2.361907   3.616622   1.412132   2.485398
     7  H    3.866988   3.208152   4.340738   2.009395   2.493105
     8  C    3.010969   2.913571   4.165896   2.370958   3.471379
     9  C    4.725163   5.089785   6.119421   4.950198   5.950413
    10  C    2.366736   2.888703   4.068801   2.993376   4.329974
    11  C    4.367466   4.157588   5.302870   3.422707   4.129305
    12  C    5.072200   5.099931   6.180170   4.599396   5.359175
    13  C    3.508609   4.137718   5.169697   4.290742   5.516029
    14  H    5.082383   4.629669   5.719798   3.631228   3.985113
    15  H    6.145019   6.088457   7.127464   5.483714   6.062628
    16  H    3.709581   4.603045   5.507567   5.017094   6.311441
    17  H    5.627519   6.073511   7.033403   6.006432   6.981675
    18  N    1.283794   2.440879   3.517991   3.071113   4.547263
    19  H    4.103624   2.635461   2.421301   2.138249   1.093190
    20  C    4.775703   3.507543   3.893070   2.462621   1.515068
    21  C    6.938948   5.923551   6.333474   4.992381   4.340124
    22  C    4.885299   3.738301   3.949518   3.073977   2.524413
    23  C    5.865039   4.689290   5.211222   3.473529   2.536256
    24  C    6.848187   5.764111   6.281754   4.622194   3.819132
    25  C    6.024854   5.015076   5.276442   4.323910   3.805209
    26  H    4.354283   3.256042   3.233041   2.994378   2.719244
    27  H    6.156636   5.001155   5.584895   3.701572   2.743401
    28  H    7.749388   6.701282   7.277690   5.492348   4.684457
    29  H    6.411152   5.520750   5.673331   5.041668   4.667552
    30  C    8.252235   7.327308   7.736036   6.439387   5.844298
    31  C    1.488106   2.526707   2.848747   3.703803   4.956510
    32  C    4.281165   5.138723   4.995289   6.308388   7.373548
    33  C    2.506956   2.973184   2.983477   4.016394   5.019882
    34  C    2.499058   3.740295   3.970313   4.942577   6.239053
    35  C    3.777695   4.894235   4.912494   6.116275   7.331574
    36  C    3.783583   4.339545   4.162851   5.397396   6.330075
    37  H    2.721528   2.680968   2.685754   3.474258   4.278559
    38  H    2.696796   4.031700   4.392923   5.170750   6.526836
    39  H    4.646639   5.834648   5.852082   7.064871   8.311588
    40  H    4.654211   4.991757   4.706812   5.928573   6.685578
    41  H    5.369275   6.199173   5.977878   7.360601   8.378715
    42  H    8.877276   7.874908   8.113917   7.057178   6.329636
    43  H    8.887315   7.967923   8.469621   6.962324   6.333084
    44  H    8.219608   7.453707   7.925117   6.672972   6.304033
    45  H    4.495611   3.217771   3.634083   2.121860   1.097407
                    6          7          8          9         10
     6  N    0.000000
     7  H    1.014267   0.000000
     8  C    1.422588   2.018426   0.000000
     9  C    4.214513   4.675570   2.791971   0.000000
    10  C    2.435423   3.280059   1.402741   2.427651   0.000000
    11  C    2.449588   2.516400   1.393358   2.408956   2.421845
    12  C    3.722346   3.898431   2.417039   1.393490   2.801742
    13  C    3.708256   4.422880   2.410449   1.389447   1.398068
    14  H    2.663636   2.298397   2.143234   3.399982   3.401576
    15  H    4.594902   4.591808   3.398859   2.159518   3.889516
    16  H    4.572235   5.372448   3.389051   2.157475   2.139740
    17  H    5.302118   5.746663   3.879607   1.087663   3.409061
    18  N    2.885829   3.875735   2.483533   3.683451   1.408749
    19  H    3.399377   3.550629   4.315419   6.656803   4.954536
    20  C    2.973380   2.750954   3.489190   5.533051   4.520015
    21  C    5.020470   4.651550   4.842347   5.658593   5.857113
    22  C    3.647946   3.686367   3.685326   5.101270   4.441509
    23  C    3.537155   2.920949   4.040559   5.980515   5.291282
    24  C    4.536836   3.933396   4.678230   6.037937   5.902604
    25  C    4.618379   4.525814   4.371193   5.168087   5.150936
    26  H    3.821673   4.125453   3.797514   5.091126   4.226232
    27  H    3.639740   2.832737   4.405590   6.591834   5.723489
    28  H    5.249022   4.507782   5.411735   6.689382   6.702170
    29  H    5.377700   5.415466   4.932156   5.222712   5.481893
    30  C    6.359371   5.972909   5.996504   6.264359   6.940472
    31  C    4.198035   5.150581   4.465375   6.004275   3.712088
    32  C    6.863063   7.752196   7.223969   8.578583   6.399780
    33  C    4.684505   5.507545   5.307936   7.207952   4.825749
    34  C    5.306893   6.297076   5.287953   6.251193   4.238949
    35  C    6.545607   7.508120   6.634926   7.600856   5.613024
    36  C    6.051096   6.858348   6.649947   8.404448   6.067318
    37  H    4.245141   4.939691   5.122425   7.346175   4.933010
    38  H    5.386675   6.396444   5.076379   5.560229   3.844749
    39  H    7.431180   8.411971   7.376863   8.014709   6.238499
    40  H    6.639132   7.353267   7.398411   9.334396   6.953331
    41  H    7.925246   8.797621   8.304888   9.614498   7.467769
    42  H    7.152573   6.803152   6.850995   7.124998   7.733925
    43  H    6.734458   6.207523   6.434677   6.765770   7.493063
    44  H    6.499085   6.222694   5.899064   5.680084   6.697089
    45  H    2.748350   2.457991   3.975784   6.621376   4.962831
                   11         12         13         14         15
    11  C    0.000000
    12  C    1.390056   0.000000
    13  C    2.773101   2.405837   0.000000
    14  H    1.088656   2.157674   3.861679   0.000000
    15  H    2.147420   1.087812   3.395888   2.481410   0.000000
    16  H    3.860939   3.397513   1.088074   4.949470   4.303706
    17  H    3.398157   2.159299   2.149037   4.304621   2.497236
    18  N    3.738493   4.207145   2.393193   4.620996   5.294713
    19  H    5.053799   6.195706   6.118830   4.992060   6.922832
    20  C    3.632306   4.734071   5.441906   3.295139   5.229728
    21  C    4.122501   4.614231   6.203773   3.567637   4.519077
    22  C    3.700743   4.465303   5.093352   3.606632   4.921091
    23  C    3.805052   4.917091   6.133223   3.086465   5.181238
    24  C    4.043661   4.860255   6.480048   3.232063   4.839836
    25  C    3.943739   4.402612   5.504002   3.730336   4.561827
    26  H    4.090372   4.745305   4.863692   4.256466   5.342026
    27  H    4.266022   5.493627   6.682306   3.455181   5.771379
    28  H    4.643028   5.409139   7.243161   3.687994   5.226952
    29  H    4.486908   4.653634   5.613593   4.452078   4.756118
    30  C    5.053692   5.215300   7.047820   4.501993   4.821741
    31  C    5.832862   6.488801   4.687159   6.544007   7.571439
    32  C    8.596326   9.199681   7.203934   9.303133  10.287148
    33  C    6.694188   7.530931   5.943778   7.250441   8.596290
    34  C    6.583445   6.995958   4.867813   7.425144   8.075926
    35  C    7.949737   8.373876   6.213042   8.769555   9.453568
    36  C    8.040876   8.824880   7.086602   8.621432   9.901008
    37  H    6.472934   7.467328   6.190405   6.879708   8.493818
    38  H    6.258002   6.464591   4.184779   7.195033   7.519665
    39  H    8.635998   8.919155   6.638952   9.519103   9.980130
    40  H    8.782687   9.661167   8.047308   9.272135  10.723601
    41  H    9.677487  10.267649   8.232706  10.382934  11.355222
    42  H    6.010584   6.170013   7.849214   5.505467   5.815507
    43  H    5.388612   5.587782   7.624852   4.672335   5.071775
    44  H    4.859912   4.730873   6.591329   4.478835   4.227262
    45  H    4.587121   5.918652   6.214284   4.268134   6.573386
                   16         17         18         19         20
    16  H    0.000000
    17  H    2.485255   0.000000
    18  N    2.570171   4.541749   0.000000
    19  H    6.802973   7.652046   4.967940   0.000000
    20  C    6.346829   6.485199   5.137932   2.166124   0.000000
    21  C    7.159921   6.297461   6.914443   4.870219   2.827062
    22  C    5.919114   5.927046   5.149147   2.816942   1.398422
    23  C    7.135638   6.900631   6.078721   3.303012   1.391749
    24  C    7.505522   6.814061   6.892920   4.504123   2.422957
    25  C    6.358086   5.826685   6.084265   4.154816   2.422103
    26  H    5.537483   5.885922   4.728007   2.713142   2.155201
    27  H    7.694559   7.556268   6.414095   3.563916   2.149835
    28  H    8.298666   7.421874   7.738062   5.410760   3.402633
    29  H    6.354036   5.718919   6.411459   4.888040   3.403944
    30  C    7.971802   6.696408   8.103810   6.351552   4.331540
    31  C    4.615457   6.817573   2.378590   4.938894   6.028733
    32  C    6.873413   9.275599   5.001709   7.134816   8.602582
    33  C    5.968595   8.084907   3.579165   4.851443   6.320905
    34  C    4.478074   6.894923   2.873279   6.210063   7.189402
    35  C    5.742478   8.199972   4.231128   7.193541   8.391679
    36  C    6.966415   9.222177   4.737424   6.065125   7.664352
    37  H    6.397677   8.302377   3.881322   4.096724   5.686396
    38  H    3.622074   6.087444   2.627102   6.585958   7.282557
    39  H    6.011269   8.494425   4.909214   8.181004   9.299584
    40  H    7.990148  10.191747   5.671849   6.347103   8.104066
    41  H    7.846750  10.279506   6.064820   8.090581   9.638364
    42  H    8.721355   7.522477   8.826026   6.678329   4.830685
    43  H    8.599610   7.197992   8.698398   6.934718   4.844397
    44  H    7.460186   5.965728   7.929881   6.839117   4.832010
    45  H    7.044863   7.681467   5.140687   1.769415   2.152061
                   21         22         23         24         25
    21  C    0.000000
    22  C    2.428457   0.000000
    23  C    2.428828   2.396381   0.000000
    24  C    1.394262   2.770440   1.395265   0.000000
    25  C    1.401133   1.387524   2.770111   2.394637   0.000000
    26  H    3.410562   1.089422   3.385746   3.859712   2.146719
    27  H    3.409035   3.387105   1.089038   2.152553   3.859071
    28  H    2.151490   3.859563   2.150145   1.089197   3.386758
    29  H    2.156366   2.144588   3.859514   3.384952   1.089459
    30  C    1.504519   3.805141   3.815382   2.530542   2.523877
    31  C    8.330814   6.159575   7.162039   8.221962   7.359405
    32  C   11.027890   8.758658   9.756240  10.893631  10.003966
    33  C    8.881710   6.656758   7.423709   8.620652   7.963307
    34  C    9.284698   7.146069   8.341625   9.306440   8.246618
    35  C   10.591301   8.387327   9.561391  10.583878   9.531042
    36  C   10.243449   7.979369   8.774535   9.988824   9.291607
    37  H    8.378713   6.200643   6.723669   7.992943   7.551546
    38  H    9.108632   7.088115   8.413262   9.249162   8.058037
    39  H   11.371583   9.200773  10.477307  11.441282  10.279961
    40  H   10.789550   8.531524   9.167708  10.444008   9.883502
    41  H   12.090333   9.800047  10.793777  11.949457  11.053910
    42  H    2.155834   4.187292   4.419763   3.208992   2.889581
    43  H    2.159396   4.584965   4.033868   2.642384   3.432054
    44  H    2.156892   4.120905   4.484620   3.297645   2.792146
    45  H    4.836964   3.423481   2.625263   4.017971   4.573464
                   26         27         28         29         30
    26  H    0.000000
    27  H    4.290421   0.000000
    28  H    4.948830   2.467015   0.000000
    29  H    2.462669   4.948482   4.291835   0.000000
    30  C    4.669947   4.682067   2.739736   2.723330   0.000000
    31  C    5.517529   7.379180   9.128843   7.701172   9.666571
    32  C    8.025525   9.879375  11.797883  10.293463  12.384279
    33  C    6.060738   7.494126   9.495129   8.407794  10.298705
    34  C    6.420089   8.630507  10.230374   8.448710  10.535479
    35  C    7.622516   9.795934  11.508829   9.724828  11.866061
    36  C    7.328309   8.812677  10.862431   9.694573  11.659909
    37  H    5.717752   6.699034   8.827921   8.105882   9.840568
    38  H    6.359700   8.794498  10.174789   8.162809  10.261928
    39  H    8.401190  10.756205  12.374961  10.392581  12.589344
    40  H    7.923936   9.113305  11.284656  10.344908  12.242239
    41  H    9.047790  10.892025  12.851940  11.329077  13.451295
    42  H    4.955586   5.300377   3.428248   2.868662   1.097965
    43  H    5.540226   4.707723   2.394709   3.781286   1.095361
    44  H    4.847058   5.392789   3.572625   2.685558   1.097278
    45  H    3.775228   2.373650   4.689231   5.529817   6.318719
                   31         32         33         34         35
    31  C    0.000000
    32  C    2.793419   0.000000
    33  C    1.397755   2.411898   0.000000
    34  C    1.397263   2.412170   2.413373   0.000000
    35  C    2.417105   1.393944   2.784433   1.389976   0.000000
    36  C    2.418094   1.392922   1.390884   2.784793   2.411918
    37  H    2.159353   3.395958   1.088401   3.402172   3.872803
    38  H    2.150923   3.399930   3.396806   1.087457   2.154372
    39  H    3.401205   2.156269   3.872415   2.148848   1.088021
    40  H    3.401858   2.155839   2.149192   3.872715   3.399670
    41  H    3.881567   1.088148   3.398025   3.398193   2.155747
    42  H   10.239320  12.893317  10.827706  11.106083  12.404561
    43  H   10.325522  13.067418  10.918625  11.239571  12.579204
    44  H    9.649843  12.385593  10.414551  10.398672  11.752369
    45  H    5.452770   7.728550   5.320272   6.801496   7.822304
                   36         37         38         39         40
    36  C    0.000000
    37  H    2.148916   0.000000
    38  H    3.872226   4.298162   0.000000
    39  H    3.399221   4.960798   2.479370   0.000000
    40  H    1.087942   2.469169   4.960147   4.300547   0.000000
    41  H    2.154681   4.293410   4.299169   2.485359   2.484933
    42  H   12.160531  10.358068  10.853792  13.125497  12.713903
    43  H   12.296080  10.407301  10.985018  13.326975  12.847613
    44  H   11.769703  10.061271  10.016388  12.402354  12.432656
    45  H    6.577488   4.438997   7.180019   8.844617   6.801484
                   41         42         43         44         45
    41  H    0.000000
    42  H   13.941850   0.000000
    43  H   14.140943   1.774001   0.000000
    44  H   13.457635   1.767008   1.776637   0.000000
    45  H    8.697194   6.838181   6.646177   6.876045   0.000000
 Stoichiometry    C23H19FN2
 Framework group  C1[X(C23H19FN2)]
 Deg. of freedom   129
 Full point group                 C1      NOp   1
 RotChk:  IX=0 Diff= 1.60D-02
 Largest Abelian subgroup         C1      NOp   1
 Largest concise Abelian subgroup C1      NOp   1
                         Standard orientation:                         
 ---------------------------------------------------------------------
 Center     Atomic      Atomic             Coordinates (Angstroms)
 Number     Number       Type             X           Y           Z
 ---------------------------------------------------------------------
      1          6           0        2.060336    0.241804   -0.037488
      2          6           0        1.112367   -0.876222    0.078720
      3          9           0        1.443573   -1.806119    1.018258
      4          6           0        0.019895   -1.055032   -0.671267
      5          6           0       -0.906094   -2.231695   -0.557361
      6          7           0       -0.335975   -0.044738   -1.591473
      7          1           0       -1.105075   -0.348409   -2.178847
      8          6           0       -0.633735    1.203411   -0.977290
      9          6           0       -1.191400    3.659929    0.226715
     10          6           0        0.386281    1.893225   -0.305422
     11          6           0       -1.916930    1.742914   -1.038878
     12          6           0       -2.197117    2.968455   -0.445751
     13          6           0        0.091350    3.128538    0.279054
     14          1           0       -2.698091    1.185666   -1.553111
     15          1           0       -3.202594    3.378928   -0.507898
     16          1           0        0.895238    3.668680    0.774954
     17          1           0       -1.399865    4.618808    0.695868
     18          7           0        1.726622    1.463144   -0.249834
     19          1           0       -0.499229   -2.960331    0.148766
     20          6           0       -2.277421   -1.754068   -0.125196
     21          6           0       -4.780669   -0.694021    0.650903
     22          6           0       -2.456495   -1.196014    1.144486
     23          6           0       -3.362205   -1.776721   -0.996801
     24          6           0       -4.597629   -1.254313   -0.612638
     25          6           0       -3.685556   -0.676364    1.524740
     26          1           0       -1.615304   -1.151744    1.835339
     27          1           0       -3.242951   -2.197668   -1.994090
     28          1           0       -5.429980   -1.280350   -1.314681
     29          1           0       -3.799827   -0.242098    2.517352
     30          6           0       -6.107994   -0.127818    1.076578
     31          6           0        3.508432   -0.074433    0.094690
     32          6           0        6.240842   -0.623847    0.282489
     33          6           0        4.020138   -1.280979   -0.391236
     34          6           0        4.374520    0.851014    0.682724
     35          6           0        5.733479    0.575550    0.779589
     36          6           0        5.382091   -1.549770   -0.305256
     37          1           0        3.356060   -2.006919   -0.856668
     38          1           0        3.974226    1.784242    1.071845
     39          1           0        6.399167    1.298174    1.246990
     40          1           0        5.773166   -2.485803   -0.698348
     41          1           0        7.305214   -0.837782    0.356047
     42          1           0       -6.552942   -0.732507    1.877764
     43          1           0       -6.816017   -0.100272    0.241258
     44          1           0       -5.994633    0.892276    1.464620
     45          1           0       -0.972180   -2.717922   -1.538950
 ---------------------------------------------------------------------
 Rotational constants (GHZ):           0.4353772           0.1244010           0.1059533
 Leave Link  202 at Wed May  7 15:54:42 2025, MaxMem= 16106127360 cpu:               0.3 elap:               0.0
 (Enter /cm/shared/apps/Gaussian/g16-C01/g16/l301.exe)
 Basis read from rwf:  (5D, 7F)
 No pseudopotential information found on rwf file.
 There are   821 symmetry adapted cartesian basis functions of A   symmetry.
 There are   769 symmetry adapted basis functions of A   symmetry.
   769 basis functions,  1145 primitive gaussians,   821 cartesian basis functions
    90 alpha electrons       90 beta electrons
       nuclear repulsion energy      2187.3902906260 Hartrees.
 IExCor= 4639 DFT=T Ex+Corr=wB97XD ExCW=0 ScaHFX=  1.000000
 ScaDFX=  1.000000  1.000000  1.000000  1.000000 ScalE2=  1.000000  1.000000
 IRadAn=      5 IRanWt=     -1 IRanGd=            0 ICorTp=0 IEmpDi=121
 HFx  wShort=  0.000000 wLong=  0.200000 cFull=  0.222036 cShort=  0.000000 cLong=  0.777964
 DFx  wShort=  0.000000 wLong=  0.200000 cFull=  0.000000 cShort=  0.000000 cLong=  1.000000
 NAtoms=   45 NActive=   45 NUniq=   45 SFac= 1.00D+00 NAtFMM=   60 NAOKFM=F Big=F
 Integral buffers will be    131072 words long.
 Raffenetti 2 integral format.
 Two-electron integral symmetry is turned on.
 R6Disp:  Grimme-D2 Dispersion energy=       -0.0365764449 Hartrees.
 Nuclear repulsion after empirical dispersion term =     2187.3537141811 Hartrees.
 No density basis found on file    724.
 ------------------------------------------------------------------------------
 Polarizable Continuum Model (PCM)
 =================================
 Model                : PCM.
 Atomic radii         : SMD-Coulomb.
 Polarization charges : Total charges.
 Charge compensation  : None.
 Solution method      : On-the-fly selection.
 Cavity type          : VdW (van der Waals Surface) (Alpha=1.000).
 Cavity algorithm     : GePol (No added spheres)
                        Default sphere list used, NSphG=   45.
                        Lebedev-Laikov grids with approx.  5.0 points / Ang**2.
                        Smoothing algorithm: York/Karplus (Gamma=1.0000).
                        Polarization charges: spherical gaussians, with
                                              point-specific exponents (IZeta= 3).
                        Self-potential: point-specific (ISelfS= 7).
                        Self-field    : sphere-specific E.n sum rule (ISelfD= 2).
 1st derivatives      : Analytical E(r).r(x)/FMM algorithm (CHGder, D1EAlg=3).
                        Cavity 1st derivative terms included.
 Solvent              : Ethanol, Eps=  24.852000 Eps(inf)=   1.852593
 ------------------------------------------------------------------------------
 GePol: Number of generator spheres                  =      45
 GePol: Total number of spheres                      =      45
 GePol: Number of exposed spheres                    =      45 (100.00%)
 GePol: Number of points                             =    3404
 GePol: Average weight of points                     =       0.11
 GePol: Minimum weight of points                     =   0.11D-10
 GePol: Maximum weight of points                     =    0.21501
 GePol: Number of points with low weight             =     209
 GePol: Fraction of low-weight points (<1% of avg)   =       6.14%
 GePol: Cavity surface area                          =    373.938 Ang**2
 GePol: Cavity volume                                =    356.753 Ang**3
 ------------------------------------------------------------------------------
 Atomic radii for non-electrostatic terms: SMD-CDS.
 ------------------------------------------------------------------------------
 PCM non-electrostatic energy =        -0.0046614601 Hartrees.
 Nuclear repulsion after PCM non-electrostatic terms =     2187.3490527210 Hartrees.
 Leave Link  301 at Wed May  7 15:54:42 2025, MaxMem= 16106127360 cpu:               0.2 elap:               0.1
 (Enter /cm/shared/apps/Gaussian/g16-C01/g16/l302.exe)
 NPDir=0 NMtPBC=     1 NCelOv=     1 NCel=       1 NClECP=     1 NCelD=      1
         NCelK=      1 NCelE2=     1 NClLst=     1 CellRange=     0.0.
 One-electron integrals computed using PRISM.
 One-electron integral symmetry used in STVInt
 NBasis=   769 RedAO= T EigKep=  1.17D-06  NBF=   769
 NBsUse=   764 1.00D-06 EigRej=  8.61D-07 NBFU=   764
 Precomputing XC quadrature grid using
 IXCGrd= 4 IRadAn=           5 IRanWt=          -1 IRanGd=           0 AccXCQ= 0.00D+00.
 Generated NRdTot=       0 NPtTot=           0 NUsed=           0 NTot=          32
 NSgBfM=   811   811   811   811   811 MxSgAt=    45 MxSgA2=    45.
 Leave Link  302 at Wed May  7 15:54:44 2025, MaxMem= 16106127360 cpu:              25.6 elap:               2.2
 (Enter /cm/shared/apps/Gaussian/g16-C01/g16/l303.exe)
 DipDrv:  MaxL=1.
 Leave Link  303 at Wed May  7 15:54:44 2025, MaxMem= 16106127360 cpu:               0.8 elap:               0.2
 (Enter /cm/shared/apps/Gaussian/g16-C01/g16/l401.exe)
 Initial guess from the checkpoint file:  "8_global_opt.chk"
 B after Tr=     0.000000    0.000000    0.000000
         Rot=    0.999989    0.004722   -0.000150   -0.000774 Ang=   0.55 deg.
 Guess basis will be translated and rotated to current coordinates.
 JPrj=2 DoOrth=T DoCkMO=T.
 Generating alternative initial guess.
 ExpMin= 2.65D-02 ExpMax= 2.93D+03 ExpMxC= 4.41D+02 IAcc=3 IRadAn=         5 AccDes= 0.00D+00
 Harris functional with IExCor= 4639 and IRadAn=       5 diagonalized for initial guess.
 HarFok:  IExCor= 4639 AccDes= 0.00D+00 IRadAn=         5 IDoV= 1 UseB2=F ITyADJ=14
 ICtDFT=  3500011 ScaDFX=  1.000000  1.000000  1.000000  1.000000
 FoFCou: FMM=F IPFlag=           0 FMFlag=      100000 FMFlg1=           0
         NFxFlg=           0 DoJE=T BraDBF=F KetDBF=T FulRan=T
         wScrn=  0.000000 ICntrl=       500 IOpCl=  0 I1Cent=   200000004 NGrid=           0
         NMat0=    1 NMatS0=      1 NMatT0=    0 NMatD0=    1 NMtDS0=    0 NMtDT0=    0
 Petite list used in FoFCou.
 Harris En= -1048.71484378575    
 Leave Link  401 at Wed May  7 15:54:54 2025, MaxMem= 16106127360 cpu:             256.0 elap:               9.3
 (Enter /cm/shared/apps/Gaussian/g16-C01/g16/l502.exe)
 Integral symmetry usage will be decided dynamically.
 Closed shell SCF:
 Using DIIS extrapolation, IDIIS=  1040.
 NGot= 16106127360 LenX= 16104737818 LenY= 16104062956
 Requested convergence on RMS density matrix=1.00D-08 within 128 cycles.
 Requested convergence on MAX density matrix=1.00D-06.
 Requested convergence on             energy=1.00D-06.
 No special actions if energy rises.
 Fock matrices will be formed incrementally for  20 cycles.

 Cycle   1  Pass 1  IDiag  1:
 FoFJK:  IHMeth= 1 ICntrl=       0 DoSepK=T KAlg= 0 I1Cent=           0 FoldK=F
 IRaf=         1 NMat=       1 IRICut=       1 DoRegI=T DoRafI=F ISym2E= 0 IDoP0=0 IntGTp=1.
 FoFCou: FMM=F IPFlag=           0 FMFlag=      100000 FMFlg1=           0
         NFxFlg=           0 DoJE=T BraDBF=F KetDBF=F FulRan=T
         wScrn=  0.000000 ICntrl=       500 IOpCl=  0 I1Cent=           0 NGrid=           0
         NMat0=    1 NMatS0=      1 NMatT0=    0 NMatD0=    1 NMtDS0=    0 NMtDT0=    0
 Symmetry not used in FoFCou.
 Inv3:  Mode=1 IEnd=    34761648.
 Iteration    1 A*A^-1 deviation from unit magnitude is 5.77D-15 for   2044.
 Iteration    1 A*A^-1 deviation from orthogonality  is 3.11D-15 for   2290    310.
 Iteration    1 A^-1*A deviation from unit magnitude is 5.44D-15 for   3398.
 Iteration    1 A^-1*A deviation from orthogonality  is 9.51D-13 for   2360   2290.
 E= -1096.70994553622    
 DIIS: error= 2.80D-03 at cycle   1 NSaved=   1.
 NSaved= 1 IEnMin= 1 EnMin= -1096.70994553622     IErMin= 1 ErrMin= 2.80D-03
 ErrMax= 2.80D-03  0.00D+00 EMaxC= 1.00D-01 BMatC= 4.58D-03 BMatP= 4.58D-03
 IDIUse=3 WtCom= 9.72D-01 WtEn= 2.80D-02
 Coeff-Com:  0.100D+01
 Coeff-En:   0.100D+01
 Coeff:      0.100D+01
 Gap=     0.493 Goal=   None    Shift=    0.000
 GapD=    0.493 DampG=2.000 DampE=1.000 DampFc=2.0000 IDamp=-1.
 RMSDP=4.31D-03 MaxDP=8.29D-01              OVMax= 9.39D-03

 Cycle   2  Pass 1  IDiag  1:
 RMSU=  4.13D-03    CP:  9.85D-01
 E= -1096.71398428086     Delta-E=       -0.004038744644 Rises=F Damp=F
 DIIS: error= 2.22D-04 at cycle   2 NSaved=   2.
 NSaved= 2 IEnMin= 2 EnMin= -1096.71398428086     IErMin= 2 ErrMin= 2.22D-04
 ErrMax= 2.22D-04  0.00D+00 EMaxC= 1.00D-01 BMatC= 6.73D-05 BMatP= 4.58D-03
 IDIUse=3 WtCom= 9.98D-01 WtEn= 2.22D-03
 Coeff-Com: -0.512D-01 0.105D+01
 Coeff-En:   0.000D+00 0.100D+01
 Coeff:     -0.511D-01 0.105D+01
 Gap=     0.278 Goal=   None    Shift=    0.000
 RMSDP=5.17D-04 MaxDP=8.31D-02 DE=-4.04D-03 OVMax= 2.63D-03

 Cycle   3  Pass 1  IDiag  1:
 RMSU=  3.19D-04    CP:  9.84D-01  1.10D+00
 E= -1096.71415017795     Delta-E=       -0.000165897090 Rises=F Damp=F
 DIIS: error= 6.28D-05 at cycle   3 NSaved=   3.
 NSaved= 3 IEnMin= 3 EnMin= -1096.71415017795     IErMin= 3 ErrMin= 6.28D-05
 ErrMax= 6.28D-05  0.00D+00 EMaxC= 1.00D-01 BMatC= 2.01D-05 BMatP= 6.73D-05
 IDIUse=1 WtCom= 1.00D+00 WtEn= 0.00D+00
 Coeff-Com: -0.252D-01 0.321D+00 0.704D+00
 Coeff:     -0.252D-01 0.321D+00 0.704D+00
 Gap=     0.278 Goal=   None    Shift=    0.000
 RMSDP=1.49D-04 MaxDP=2.42D-02 DE=-1.66D-04 OVMax= 9.51D-04

 Cycle   4  Pass 1  IDiag  1:
 RMSU=  1.28D-04    CP:  9.85D-01  1.10D+00  1.02D+00
 E= -1096.71417169310     Delta-E=       -0.000021515149 Rises=F Damp=F
 DIIS: error= 3.46D-05 at cycle   4 NSaved=   4.
 NSaved= 4 IEnMin= 4 EnMin= -1096.71417169310     IErMin= 4 ErrMin= 3.46D-05
 ErrMax= 3.46D-05  0.00D+00 EMaxC= 1.00D-01 BMatC= 4.14D-06 BMatP= 2.01D-05
 IDIUse=1 WtCom= 1.00D+00 WtEn= 0.00D+00
 Coeff-Com:  0.315D-02-0.137D+00 0.251D+00 0.883D+00
 Coeff:      0.315D-02-0.137D+00 0.251D+00 0.883D+00
 Gap=     0.278 Goal=   None    Shift=    0.000
 RMSDP=7.09D-05 MaxDP=5.76D-03 DE=-2.15D-05 OVMax= 4.80D-04

 Cycle   5  Pass 1  IDiag  1:
 RMSU=  3.60D-05    CP:  9.85D-01  1.10D+00  1.20D+00  1.08D+00
 E= -1096.71417735882     Delta-E=       -0.000005665717 Rises=F Damp=F
 DIIS: error= 8.43D-06 at cycle   5 NSaved=   5.
 NSaved= 5 IEnMin= 5 EnMin= -1096.71417735882     IErMin= 5 ErrMin= 8.43D-06
 ErrMax= 8.43D-06  0.00D+00 EMaxC= 1.00D-01 BMatC= 3.51D-07 BMatP= 4.14D-06
 IDIUse=1 WtCom= 1.00D+00 WtEn= 0.00D+00
 Coeff-Com:  0.253D-02-0.728D-01 0.689D-01 0.367D+00 0.634D+00
 Coeff:      0.253D-02-0.728D-01 0.689D-01 0.367D+00 0.634D+00
 Gap=     0.278 Goal=   None    Shift=    0.000
 RMSDP=1.71D-05 MaxDP=2.55D-03 DE=-5.67D-06 OVMax= 1.21D-04

 Cycle   6  Pass 1  IDiag  1:
 RMSU=  1.34D-05    CP:  9.85D-01  1.10D+00  1.22D+00  1.10D+00  9.47D-01
 E= -1096.71417774959     Delta-E=       -0.000000390771 Rises=F Damp=F
 DIIS: error= 2.68D-06 at cycle   6 NSaved=   6.
 NSaved= 6 IEnMin= 6 EnMin= -1096.71417774959     IErMin= 6 ErrMin= 2.68D-06
 ErrMax= 2.68D-06  0.00D+00 EMaxC= 1.00D-01 BMatC= 3.26D-08 BMatP= 3.51D-07
 IDIUse=1 WtCom= 1.00D+00 WtEn= 0.00D+00
 Coeff-Com:  0.558D-04 0.704D-02-0.293D-01-0.714D-01 0.159D+00 0.934D+00
 Coeff:      0.558D-04 0.704D-02-0.293D-01-0.714D-01 0.159D+00 0.934D+00
 Gap=     0.278 Goal=   None    Shift=    0.000
 RMSDP=1.05D-05 MaxDP=1.51D-03 DE=-3.91D-07 OVMax= 6.51D-05

 Cycle   7  Pass 1  IDiag  1:
 RMSU=  3.69D-06    CP:  9.85D-01  1.10D+00  1.23D+00  1.13D+00  1.11D+00
                    CP:  1.18D+00
 E= -1096.71417780723     Delta-E=       -0.000000057640 Rises=F Damp=F
 DIIS: error= 9.81D-07 at cycle   7 NSaved=   7.
 NSaved= 7 IEnMin= 7 EnMin= -1096.71417780723     IErMin= 7 ErrMin= 9.81D-07
 ErrMax= 9.81D-07  0.00D+00 EMaxC= 1.00D-01 BMatC= 6.28D-09 BMatP= 3.26D-08
 IDIUse=1 WtCom= 1.00D+00 WtEn= 0.00D+00
 Coeff-Com: -0.228D-03 0.106D-01-0.205D-01-0.690D-01 0.798D-02 0.420D+00
 Coeff-Com:  0.651D+00
 Coeff:     -0.228D-03 0.106D-01-0.205D-01-0.690D-01 0.798D-02 0.420D+00
 Coeff:      0.651D+00
 Gap=     0.278 Goal=   None    Shift=    0.000
 RMSDP=2.68D-06 MaxDP=3.60D-04 DE=-5.76D-08 OVMax= 2.41D-05

 Cycle   8  Pass 1  IDiag  1:
 RMSU=  1.40D-06    CP:  9.85D-01  1.10D+00  1.23D+00  1.13D+00  1.15D+00
                    CP:  1.22D+00  9.27D-01
 E= -1096.71417781497     Delta-E=       -0.000000007741 Rises=F Damp=F
 DIIS: error= 2.81D-07 at cycle   8 NSaved=   8.
 NSaved= 8 IEnMin= 8 EnMin= -1096.71417781497     IErMin= 8 ErrMin= 2.81D-07
 ErrMax= 2.81D-07  0.00D+00 EMaxC= 1.00D-01 BMatC= 3.67D-10 BMatP= 6.28D-09
 IDIUse=1 WtCom= 1.00D+00 WtEn= 0.00D+00
 Coeff-Com: -0.692D-04 0.246D-02-0.361D-02-0.135D-01-0.104D-01 0.415D-01
 Coeff-Com:  0.192D+00 0.791D+00
 Coeff:     -0.692D-04 0.246D-02-0.361D-02-0.135D-01-0.104D-01 0.415D-01
 Coeff:      0.192D+00 0.791D+00
 Gap=     0.278 Goal=   None    Shift=    0.000
 RMSDP=6.82D-07 MaxDP=6.21D-05 DE=-7.74D-09 OVMax= 1.03D-05

 Cycle   9  Pass 1  IDiag  1:
 RMSU=  4.85D-07    CP:  9.85D-01  1.10D+00  1.23D+00  1.13D+00  1.15D+00
                    CP:  1.24D+00  1.01D+00  1.12D+00
 E= -1096.71417781607     Delta-E=       -0.000000001102 Rises=F Damp=F
 DIIS: error= 1.19D-07 at cycle   9 NSaved=   9.
 NSaved= 9 IEnMin= 9 EnMin= -1096.71417781607     IErMin= 9 ErrMin= 1.19D-07
 ErrMax= 1.19D-07  0.00D+00 EMaxC= 1.00D-01 BMatC= 8.53D-11 BMatP= 3.67D-10
 IDIUse=1 WtCom= 1.00D+00 WtEn= 0.00D+00
 Coeff-Com:  0.181D-04-0.112D-02 0.255D-02 0.831D-02-0.513D-02-0.669D-01
 Coeff-Com: -0.529D-01 0.300D+00 0.815D+00
 Coeff:      0.181D-04-0.112D-02 0.255D-02 0.831D-02-0.513D-02-0.669D-01
 Coeff:     -0.529D-01 0.300D+00 0.815D+00
 Gap=     0.278 Goal=   None    Shift=    0.000
 RMSDP=3.77D-07 MaxDP=3.31D-05 DE=-1.10D-09 OVMax= 6.34D-06

 Cycle  10  Pass 1  IDiag  1:
 RMSU=  2.13D-07    CP:  9.85D-01  1.10D+00  1.23D+00  1.13D+00  1.15D+00
                    CP:  1.24D+00  1.06D+00  1.26D+00  1.13D+00
 E= -1096.71417781611     Delta-E=       -0.000000000041 Rises=F Damp=F
 DIIS: error= 7.30D-08 at cycle  10 NSaved=  10.
 NSaved=10 IEnMin=10 EnMin= -1096.71417781611     IErMin=10 ErrMin= 7.30D-08
 ErrMax= 7.30D-08  0.00D+00 EMaxC= 1.00D-01 BMatC= 9.56D-12 BMatP= 8.53D-11
 IDIUse=1 WtCom= 1.00D+00 WtEn= 0.00D+00
 Coeff-Com:  0.154D-04-0.688D-03 0.125D-02 0.442D-02 0.129D-03-0.257D-01
 Coeff-Com: -0.420D-01-0.218D-01 0.213D+00 0.871D+00
 Coeff:      0.154D-04-0.688D-03 0.125D-02 0.442D-02 0.129D-03-0.257D-01
 Coeff:     -0.420D-01-0.218D-01 0.213D+00 0.871D+00
 Gap=     0.278 Goal=   None    Shift=    0.000
 RMSDP=1.43D-07 MaxDP=1.16D-05 DE=-4.14D-11 OVMax= 3.25D-06

 Cycle  11  Pass 1  IDiag  1:
 RMSU=  8.28D-08    CP:  9.85D-01  1.09D+00  1.23D+00  1.13D+00  1.15D+00
                    CP:  1.24D+00  1.07D+00  1.30D+00  1.25D+00  1.24D+00
 E= -1096.71417781583     Delta-E=        0.000000000285 Rises=F Damp=F
 DIIS: error= 2.27D-08 at cycle  11 NSaved=  11.
[truncated: 1,385,500 more chars]
