# Supplementary material for: Non-Catalyzed Cascade Double Imination Reaction of 2‑Fluoro-alk-3-yn-1-ones: Sustainable Synthesis of 3‑Fluoro-1,5-benzodiazepines
Source: ACS Org Inorg Au. 2026 Jan 30;6(2):237–47. doi: 10.1021/acsorginorgau.5c00116 (PMC13047452; doi:10.1021/acsorginorgau.5c00116)
Supplement: Supplementary file 2 [file gg5c00116_si_002.zip › Figure_6/5.out]

 Entering Gaussian System, Link 0=g16
 Initial command:
 /cm/shared/apps/Gaussian/g16-C01/g16/l1.exe "/scratch/projects/rusakov-research-group/rusakov/159903/Gau-1137197.inp" -scrdir="/scratch/projects/rusakov-research-group/rusakov/159903/"
 Entering Link 1 = /cm/shared/apps/Gaussian/g16-C01/g16/l1.exe PID=   1137198.
  
 Copyright (c) 1988-2019, Gaussian, Inc.  All Rights Reserved.
  
 This is part of the Gaussian(R) 16 program.  It is based on
 the Gaussian(R) 09 system (copyright 2009, Gaussian, Inc.),
 the Gaussian(R) 03 system (copyright 2003, Gaussian, Inc.),
 the Gaussian(R) 98 system (copyright 1998, Gaussian, Inc.),
 the Gaussian(R) 94 system (copyright 1995, Gaussian, Inc.),
 the Gaussian 92(TM) system (copyright 1992, Gaussian, Inc.),
 the Gaussian 90(TM) system (copyright 1990, Gaussian, Inc.),
 the Gaussian 88(TM) system (copyright 1988, Gaussian, Inc.),
 the Gaussian 86(TM) system (copyright 1986, Carnegie Mellon
 University), and the Gaussian 82(TM) system (copyright 1983,
 Carnegie Mellon University). Gaussian is a federally registered
 trademark of Gaussian, Inc.
  
 This software contains proprietary and confidential information,
 including trade secrets, belonging to Gaussian, Inc.
  
 This software is provided under written license and may be
 used, copied, transmitted, or stored only in accord with that
 written license.
  
 The following legend is applicable only to US Government
 contracts under FAR:
  
                    RESTRICTED RIGHTS LEGEND
  
 Use, reproduction and disclosure by the US Government is
 subject to restrictions as set forth in subparagraphs (a)
 and (c) of the Commercial Computer Software - Restricted
 Rights clause in FAR 52.227-19.
  
 Gaussian, Inc.
 340 Quinnipiac St., Bldg. 40, Wallingford CT 06492
  
  
 ---------------------------------------------------------------
 Warning -- This program may not be used in any manner that
 competes with the business of Gaussian, Inc. or will provide
 assistance to any competitor of Gaussian, Inc.  The licensee
 of this program is prohibited from giving any competitor of
 Gaussian, Inc. access to this program.  By using this program,
 the user acknowledges that Gaussian, Inc. is engaged in the
 business of creating and licensing software in the field of
 computational chemistry and represents and warrants to the
 licensee that it is not a competitor of Gaussian, Inc. and that
 it will not use this program in any manner prohibited above.
 ---------------------------------------------------------------
  

 Cite this work as:
 Gaussian 16, Revision C.01,
 M. J. Frisch, G. W. Trucks, H. B. Schlegel, G. E. Scuseria, 
 M. A. Robb, J. R. Cheeseman, G. Scalmani, V. Barone, 
 G. A. Petersson, H. Nakatsuji, X. Li, M. Caricato, A. V. Marenich, 
 J. Bloino, B. G. Janesko, R. Gomperts, B. Mennucci, H. P. Hratchian, 
 J. V. Ortiz, A. F. Izmaylov, J. L. Sonnenberg, D. Williams-Young, 
 F. Ding, F. Lipparini, F. Egidi, J. Goings, B. Peng, A. Petrone, 
 T. Henderson, D. Ranasinghe, V. G. Zakrzewski, J. Gao, N. Rega, 
 G. Zheng, W. Liang, M. Hada, M. Ehara, K. Toyota, R. Fukuda, 
 J. Hasegawa, M. Ishida, T. Nakajima, Y. Honda, O. Kitao, H. Nakai, 
 T. Vreven, K. Throssell, J. A. Montgomery, Jr., J. E. Peralta, 
 F. Ogliaro, M. J. Bearpark, J. J. Heyd, E. N. Brothers, K. N. Kudin, 
 V. N. Staroverov, T. A. Keith, R. Kobayashi, J. Normand, 
 K. Raghavachari, A. P. Rendell, J. C. Burant, S. S. Iyengar, 
 J. Tomasi, M. Cossi, J. M. Millam, M. Klene, C. Adamo, R. Cammi, 
 J. W. Ochterski, R. L. Martin, K. Morokuma, O. Farkas, 
 J. B. Foresman, and D. J. Fox, Gaussian, Inc., Wallingford CT, 2019.
 
 ******************************************
 Gaussian 16:  ES64L-G16RevC.01  3-Jul-2019
                 7-May-2025 
 ******************************************
 %chk=9_global_opt
 %mem=120GB
 %CPU=0-39
 SetSPE:  set environment variable "MP_BIND" = "yes"
 SetSPE:  set environment variable "MP_BLIST" = "0,1,2,3,4,5,6,7,8,9,10,11,12,13,14,15,16,17,18,19,20,21,22,23,24,25,26,27,28,29,30,31,32,33,34,35,36,37,38,39"
 Will use up to   40 processors via shared memory.
 ------------------------------------------------
 #p wB97XD/Gen SCRF(SMD,Solvent=Ethanol) opt freq
 ------------------------------------------------
 1/18=20,19=15,26=3,38=1/1,3;
 2/9=110,12=2,17=6,18=5,40=1/2;
 3/5=7,11=2,25=1,30=1,70=32201,71=1,72=4,74=-58/1,2,3;
 4//1;
 5/5=2,38=5,53=4/2;
 6/7=2,8=2,9=2,10=2,28=1/1;
 7//1,2,3,16;
 1/18=20,19=15,26=3/3(2);
 2/9=110/2;
 99//99;
 2/9=110/2;
 3/5=7,6=1,11=2,25=1,30=1,70=32205,71=1,72=4,74=-58,82=7/1,2,3;
 4/5=5,16=3,69=1/1;
 5/5=2,38=5,53=4/2;
 7//1,2,3,16;
 1/18=20,19=15,26=3/3(-5);
 2/9=110/2;
 6/7=2,8=2,9=2,10=2,19=2,28=1/1;
 99/9=1/99;
 Leave Link    1 at Wed May  7 14:28:53 2025, MaxMem= 16106127360 cpu:               0.3 elap:               0.1
 (Enter /cm/shared/apps/Gaussian/g16-C01/g16/l101.exe)
 ---------
 5 to 9 TS
 ---------
 Symbolic Z-matrix:
 Charge =  0 Multiplicity = 1
 C                    -0.27011  -0.99098  -1.03902 
 C                     0.41997  -0.33004  -2.21726 
 H                     0.69553  -1.09182  -2.96258 
 F                    -0.29108   0.63928  -2.87294 
 C                     1.65882   0.22229  -1.54549 
 C                     1.7065    1.68864  -1.2545 
 N                     2.60738  -0.53277  -1.17628 
 C                     2.56875  -1.90338  -1.22198 
 C                     2.67544  -4.68899  -1.09601 
 C                     1.40172  -2.64508  -0.92616 
 C                     3.77859  -2.58285  -1.41743 
 C                     3.82629  -3.95492  -1.38663 
 C                     1.49196  -4.04306  -0.83854 
 H                     4.65941  -1.99437  -1.62438 
 H                     4.75787  -4.46792  -1.57334 
 H                     0.59373  -4.59     -0.59572 
 H                     2.72169  -5.76721  -1.05942 
 N                     0.21863  -2.06761  -0.56022 
 H                     1.38346   2.25317  -2.13035 
 C                     0.79857   1.98447  -0.0851 
 C                    -0.8734    2.49016   2.09954 
 C                     1.11709   1.49566   1.17487 
 C                    -0.36843   2.71559  -0.24682 
 C                    -1.19096   2.96802   0.83543 
 C                     0.29075   1.74778   2.25292 
 H                     2.01741   0.91196   1.304 
 H                    -0.63706   3.08949  -1.22412 
 H                    -2.09564   3.54199   0.69509 
 H                     0.55292   1.36207   3.22779 
 C                    -1.75741   2.78942   3.27136 
 C                    -1.45168  -0.42798  -0.38111 
 C                    -3.6965    0.50263   0.97835 
 C                    -1.60369  -0.66195   0.98737 
 C                    -2.44874   0.26778  -1.0612 
 C                    -3.56002   0.72957  -0.37991 
 C                    -2.7155   -0.19957   1.65991 
 H                    -0.83298  -1.21182   1.50424 
 H                    -2.3789    0.43497  -2.1232 
 H                    -4.32811   1.26564  -0.91793 
 H                    -2.81995  -0.38654   2.71824 
 H                    -4.56866   0.86497   1.50299 
 H                    -1.53021   3.78049   3.66599 
 H                    -2.80416   2.7779    2.97613 
 H                    -1.60525   2.06561   4.06813 
 H                     2.73595   1.94932  -1.00473 
 
 ITRead=  0  0  0  0  0  0  0  0  0  0  0  0  0  0  0  0  0  0  0  0
 ITRead=  0  0  0  0  0  0  0  0  0  0  0  0  0  0  0  0  0  0  0  0
 ITRead=  0  0  0  0  0
 MicOpt= -1 -1 -1 -1 -1 -1 -1 -1 -1 -1 -1 -1 -1 -1 -1 -1 -1 -1 -1 -1
 MicOpt= -1 -1 -1 -1 -1 -1 -1 -1 -1 -1 -1 -1 -1 -1 -1 -1 -1 -1 -1 -1
 MicOpt= -1 -1 -1 -1 -1
 NAtoms=     45 NQM=       45 NQMF=       0 NMMI=      0 NMMIF=      0
                NMic=       0 NMicF=      0.
                    Isotopes and Nuclear Properties:
 (Nuclear quadrupole moments (NQMom) in fm**2, nuclear magnetic moments (NMagM)
  in nuclear magnetons)

  Atom         1           2           3           4           5           6           7           8           9          10
 IAtWgt=          12          12           1          19          12          12          14          12          12          12
 AtmWgt=  12.0000000  12.0000000   1.0078250  18.9984032  12.0000000  12.0000000  14.0030740  12.0000000  12.0000000  12.0000000
 NucSpn=           0           0           1           1           0           0           2           0           0           0
 AtZEff=  -0.0000000  -0.0000000  -0.0000000  -0.0000000  -0.0000000  -0.0000000  -0.0000000  -0.0000000  -0.0000000  -0.0000000
 NQMom=    0.0000000   0.0000000   0.0000000   0.0000000   0.0000000   0.0000000   2.0440000   0.0000000   0.0000000   0.0000000
 NMagM=    0.0000000   0.0000000   2.7928460   2.6288670   0.0000000   0.0000000   0.4037610   0.0000000   0.0000000   0.0000000
 AtZNuc=   6.0000000   6.0000000   1.0000000   9.0000000   6.0000000   6.0000000   7.0000000   6.0000000   6.0000000   6.0000000

  Atom        11          12          13          14          15          16          17          18          19          20
 IAtWgt=          12          12          12           1           1           1           1          14           1          12
 AtmWgt=  12.0000000  12.0000000  12.0000000   1.0078250   1.0078250   1.0078250   1.0078250  14.0030740   1.0078250  12.0000000
 NucSpn=           0           0           0           1           1           1           1           2           1           0
 AtZEff=  -0.0000000  -0.0000000  -0.0000000  -0.0000000  -0.0000000  -0.0000000  -0.0000000  -0.0000000  -0.0000000  -0.0000000
 NQMom=    0.0000000   0.0000000   0.0000000   0.0000000   0.0000000   0.0000000   0.0000000   2.0440000   0.0000000   0.0000000
 NMagM=    0.0000000   0.0000000   0.0000000   2.7928460   2.7928460   2.7928460   2.7928460   0.4037610   2.7928460   0.0000000
 AtZNuc=   6.0000000   6.0000000   6.0000000   1.0000000   1.0000000   1.0000000   1.0000000   7.0000000   1.0000000   6.0000000

  Atom        21          22          23          24          25          26          27          28          29          30
 IAtWgt=          12          12          12          12          12           1           1           1           1          12
 AtmWgt=  12.0000000  12.0000000  12.0000000  12.0000000  12.0000000   1.0078250   1.0078250   1.0078250   1.0078250  12.0000000
 NucSpn=           0           0           0           0           0           1           1           1           1           0
 AtZEff=  -0.0000000  -0.0000000  -0.0000000  -0.0000000  -0.0000000  -0.0000000  -0.0000000  -0.0000000  -0.0000000  -0.0000000
 NQMom=    0.0000000   0.0000000   0.0000000   0.0000000   0.0000000   0.0000000   0.0000000   0.0000000   0.0000000   0.0000000
 NMagM=    0.0000000   0.0000000   0.0000000   0.0000000   0.0000000   2.7928460   2.7928460   2.7928460   2.7928460   0.0000000
 AtZNuc=   6.0000000   6.0000000   6.0000000   6.0000000   6.0000000   1.0000000   1.0000000   1.0000000   1.0000000   6.0000000

  Atom        31          32          33          34          35          36          37          38          39          40
 IAtWgt=          12          12          12          12          12          12           1           1           1           1
 AtmWgt=  12.0000000  12.0000000  12.0000000  12.0000000  12.0000000  12.0000000   1.0078250   1.0078250   1.0078250   1.0078250
 NucSpn=           0           0           0           0           0           0           1           1           1           1
 AtZEff=  -0.0000000  -0.0000000  -0.0000000  -0.0000000  -0.0000000  -0.0000000  -0.0000000  -0.0000000  -0.0000000  -0.0000000
 NQMom=    0.0000000   0.0000000   0.0000000   0.0000000   0.0000000   0.0000000   0.0000000   0.0000000   0.0000000   0.0000000
 NMagM=    0.0000000   0.0000000   0.0000000   0.0000000   0.0000000   0.0000000   2.7928460   2.7928460   2.7928460   2.7928460
 AtZNuc=   6.0000000   6.0000000   6.0000000   6.0000000   6.0000000   6.0000000   1.0000000   1.0000000   1.0000000   1.0000000

  Atom        41          42          43          44          45
 IAtWgt=           1           1           1           1           1
 AtmWgt=   1.0078250   1.0078250   1.0078250   1.0078250   1.0078250
 NucSpn=           1           1           1           1           1
 AtZEff=  -0.0000000  -0.0000000  -0.0000000  -0.0000000  -0.0000000
 NQMom=    0.0000000   0.0000000   0.0000000   0.0000000   0.0000000
 NMagM=    2.7928460   2.7928460   2.7928460   2.7928460   2.7928460
 AtZNuc=   1.0000000   1.0000000   1.0000000   1.0000000   1.0000000
 Leave Link  101 at Wed May  7 14:28:54 2025, MaxMem= 16106127360 cpu:               0.7 elap:               0.3
 (Enter /cm/shared/apps/Gaussian/g16-C01/g16/l103.exe)

 GradGradGradGradGradGradGradGradGradGradGradGradGradGradGradGradGradGrad
 Berny optimization.
 Initialization pass.
                           ----------------------------
                           !    Initial Parameters    !
                           ! (Angstroms and Degrees)  !
 --------------------------                            --------------------------
 ! Name  Definition              Value          Derivative Info.                !
 --------------------------------------------------------------------------------
 ! R1    R(1,2)                  1.517          estimate D2E/DX2                !
 ! R2    R(1,18)                 1.2756         estimate D2E/DX2                !
 ! R3    R(1,31)                 1.4649         estimate D2E/DX2                !
 ! R4    R(2,3)                  1.1008         estimate D2E/DX2                !
 ! R5    R(2,4)                  1.3693         estimate D2E/DX2                !
 ! R6    R(2,5)                  1.5136         estimate D2E/DX2                !
 ! R7    R(5,6)                  1.4957         estimate D2E/DX2                !
 ! R8    R(5,7)                  1.2674         estimate D2E/DX2                !
 ! R9    R(6,19)                 1.0909         estimate D2E/DX2                !
 ! R10   R(6,20)                 1.5098         estimate D2E/DX2                !
 ! R11   R(6,45)                 1.0909         estimate D2E/DX2                !
 ! R12   R(7,8)                  1.3719         estimate D2E/DX2                !
 ! R13   R(8,10)                 1.4141         estimate D2E/DX2                !
 ! R14   R(8,11)                 1.4013         estimate D2E/DX2                !
 ! R15   R(9,12)                 1.3956         estimate D2E/DX2                !
 ! R16   R(9,13)                 1.3726         estimate D2E/DX2                !
 ! R17   R(9,17)                 1.0798         estimate D2E/DX2                !
 ! R18   R(10,13)                1.4036         estimate D2E/DX2                !
 ! R19   R(10,18)                1.3664         estimate D2E/DX2                !
 ! R20   R(11,12)                1.3732         estimate D2E/DX2                !
 ! R21   R(11,14)                1.0793         estimate D2E/DX2                !
 ! R22   R(12,15)                1.0798         estimate D2E/DX2                !
 ! R23   R(13,16)                1.0793         estimate D2E/DX2                !
 ! R24   R(20,22)                1.3885         estimate D2E/DX2                !
 ! R25   R(20,23)                1.3866         estimate D2E/DX2                !
 ! R26   R(21,24)                1.3882         estimate D2E/DX2                !
 ! R27   R(21,25)                1.3892         estimate D2E/DX2                !
 ! R28   R(21,30)                1.4981         estimate D2E/DX2                !
 ! R29   R(22,25)                1.3815         estimate D2E/DX2                !
 ! R30   R(22,26)                1.0807         estimate D2E/DX2                !
 ! R31   R(23,24)                1.3826         estimate D2E/DX2                !
 ! R32   R(23,27)                1.0803         estimate D2E/DX2                !
 ! R33   R(24,28)                1.0805         estimate D2E/DX2                !
 ! R34   R(25,29)                1.0807         estimate D2E/DX2                !
 ! R35   R(30,42)                1.0907         estimate D2E/DX2                !
 ! R36   R(30,43)                1.0876         estimate D2E/DX2                !
 ! R37   R(30,44)                1.0871         estimate D2E/DX2                !
 ! R38   R(31,33)                1.3966         estimate D2E/DX2                !
 ! R39   R(31,34)                1.3931         estimate D2E/DX2                !
 ! R40   R(32,35)                1.3838         estimate D2E/DX2                !
 ! R41   R(32,36)                1.3856         estimate D2E/DX2                !
 ! R42   R(32,41)                1.0804         estimate D2E/DX2                !
 ! R43   R(33,36)                1.3792         estimate D2E/DX2                !
 ! R44   R(33,37)                1.0787         estimate D2E/DX2                !
 ! R45   R(34,35)                1.3829         estimate D2E/DX2                !
 ! R46   R(34,38)                1.0773         estimate D2E/DX2                !
 ! R47   R(35,39)                1.0802         estimate D2E/DX2                !
 ! R48   R(36,40)                1.0798         estimate D2E/DX2                !
 ! A1    A(2,1,18)             119.01           estimate D2E/DX2                !
 ! A2    A(2,1,31)             123.2499         estimate D2E/DX2                !
 ! A3    A(18,1,31)            117.6987         estimate D2E/DX2                !
 ! A4    A(1,2,3)              109.7699         estimate D2E/DX2                !
 ! A5    A(1,2,4)              116.3661         estimate D2E/DX2                !
 ! A6    A(1,2,5)              100.7539         estimate D2E/DX2                !
 ! A7    A(3,2,4)              107.197          estimate D2E/DX2                !
 ! A8    A(3,2,5)              110.373          estimate D2E/DX2                !
 ! A9    A(4,2,5)              112.2841         estimate D2E/DX2                !
 ! A10   A(2,5,6)              118.0458         estimate D2E/DX2                !
 ! A11   A(2,5,7)              121.6328         estimate D2E/DX2                !
 ! A12   A(6,5,7)              120.2347         estimate D2E/DX2                !
 ! A13   A(5,6,19)             109.9791         estimate D2E/DX2                !
 ! A14   A(5,6,20)             108.882          estimate D2E/DX2                !
 ! A15   A(5,6,45)             107.9929         estimate D2E/DX2                !
 ! A16   A(19,6,20)            110.0219         estimate D2E/DX2                !
 ! A17   A(19,6,45)            109.8516         estimate D2E/DX2                !
 ! A18   A(20,6,45)            110.0797         estimate D2E/DX2                !
 ! A19   A(5,7,8)              124.3627         estimate D2E/DX2                !
 ! A20   A(7,8,10)             122.7031         estimate D2E/DX2                !
 ! A21   A(7,8,11)             117.6951         estimate D2E/DX2                !
 ! A22   A(10,8,11)            119.1693         estimate D2E/DX2                !
 ! A23   A(12,9,13)            120.1669         estimate D2E/DX2                !
 ! A24   A(12,9,17)            119.7968         estimate D2E/DX2                !
 ! A25   A(13,9,17)            120.0298         estimate D2E/DX2                !
 ! A26   A(8,10,13)            118.8424         estimate D2E/DX2                !
 ! A27   A(8,10,18)            123.2937         estimate D2E/DX2                !
 ! A28   A(13,10,18)           117.3785         estimate D2E/DX2                !
 ! A29   A(8,11,12)            120.753          estimate D2E/DX2                !
 ! A30   A(8,11,14)            117.8361         estimate D2E/DX2                !
 ! A31   A(12,11,14)           121.3801         estimate D2E/DX2                !
 ! A32   A(9,12,11)            120.103          estimate D2E/DX2                !
 ! A33   A(9,12,15)            119.8389         estimate D2E/DX2                !
 ! A34   A(11,12,15)           120.0524         estimate D2E/DX2                !
 ! A35   A(9,13,10)            120.8243         estimate D2E/DX2                !
 ! A36   A(9,13,16)            121.4177         estimate D2E/DX2                !
 ! A37   A(10,13,16)           117.726          estimate D2E/DX2                !
 ! A38   A(1,18,10)            126.0076         estimate D2E/DX2                !
 ! A39   A(6,20,22)            119.731          estimate D2E/DX2                !
 ! A40   A(6,20,23)            121.274          estimate D2E/DX2                !
 ! A41   A(22,20,23)           118.9821         estimate D2E/DX2                !
 ! A42   A(24,21,25)           118.4358         estimate D2E/DX2                !
 ! A43   A(24,21,30)           120.5667         estimate D2E/DX2                !
 ! A44   A(25,21,30)           120.9904         estimate D2E/DX2                !
 ! A45   A(20,22,25)           120.4405         estimate D2E/DX2                !
 ! A46   A(20,22,26)           119.319          estimate D2E/DX2                !
 ! A47   A(25,22,26)           120.2401         estimate D2E/DX2                !
 ! A48   A(20,23,24)           120.3771         estimate D2E/DX2                !
 ! A49   A(20,23,27)           119.8207         estimate D2E/DX2                !
 ! A50   A(24,23,27)           119.8022         estimate D2E/DX2                !
 ! A51   A(21,24,23)           120.9209         estimate D2E/DX2                !
 ! A52   A(21,24,28)           119.5135         estimate D2E/DX2                !
 ! A53   A(23,24,28)           119.5652         estimate D2E/DX2                !
 ! A54   A(21,25,22)           120.838          estimate D2E/DX2                !
 ! A55   A(21,25,29)           119.5787         estimate D2E/DX2                !
 ! A56   A(22,25,29)           119.5833         estimate D2E/DX2                !
 ! A57   A(21,30,42)           109.9759         estimate D2E/DX2                !
 ! A58   A(21,30,43)           110.6996         estimate D2E/DX2                !
 ! A59   A(21,30,44)           110.9586         estimate D2E/DX2                !
 ! A60   A(42,30,43)           107.9581         estimate D2E/DX2                !
 ! A61   A(42,30,44)           108.0983         estimate D2E/DX2                !
 ! A62   A(43,30,44)           109.0615         estimate D2E/DX2                !
 ! A63   A(1,31,33)            117.611          estimate D2E/DX2                !
 ! A64   A(1,31,34)            123.3652         estimate D2E/DX2                !
 ! A65   A(33,31,34)           118.9548         estimate D2E/DX2                !
 ! A66   A(35,32,36)           119.7402         estimate D2E/DX2                !
 ! A67   A(35,32,41)           120.0825         estimate D2E/DX2                !
 ! A68   A(36,32,41)           120.1755         estimate D2E/DX2                !
 ! A69   A(31,33,36)           120.6214         estimate D2E/DX2                !
 ! A70   A(31,33,37)           118.4994         estimate D2E/DX2                !
 ! A71   A(36,33,37)           120.8791         estimate D2E/DX2                !
 ! A72   A(31,34,35)           120.0932         estimate D2E/DX2                !
 ! A73   A(31,34,38)           120.8199         estimate D2E/DX2                !
 ! A74   A(35,34,38)           119.0728         estimate D2E/DX2                !
 ! A75   A(32,35,34)           120.5339         estimate D2E/DX2                !
 ! A76   A(32,35,39)           120.0091         estimate D2E/DX2                !
 ! A77   A(34,35,39)           119.4559         estimate D2E/DX2                !
 ! A78   A(32,36,33)           120.051          estimate D2E/DX2                !
 ! A79   A(32,36,40)           120.0901         estimate D2E/DX2                !
 ! A80   A(33,36,40)           119.859          estimate D2E/DX2                !
 ! D1    D(18,1,2,3)            44.2132         estimate D2E/DX2                !
 ! D2    D(18,1,2,4)           166.1382         estimate D2E/DX2                !
 ! D3    D(18,1,2,5)           -72.1982         estimate D2E/DX2                !
 ! D4    D(31,1,2,3)          -138.1807         estimate D2E/DX2                !
 ! D5    D(31,1,2,4)           -16.2556         estimate D2E/DX2                !
 ! D6    D(31,1,2,5)           105.408          estimate D2E/DX2                !
 ! D7    D(2,1,18,10)            6.5374         estimate D2E/DX2                !
 ! D8    D(31,1,18,10)        -171.2016         estimate D2E/DX2                !
 ! D9    D(2,1,31,33)         -148.1426         estimate D2E/DX2                !
 ! D10   D(2,1,31,34)           34.9132         estimate D2E/DX2                !
 ! D11   D(18,1,31,33)          29.4929         estimate D2E/DX2                !
 ! D12   D(18,1,31,34)        -147.4512         estimate D2E/DX2                !
 ! D13   D(1,2,5,6)           -103.5264         estimate D2E/DX2                !
 ! D14   D(1,2,5,7)             73.0949         estimate D2E/DX2                !
 ! D15   D(3,2,5,6)            140.5104         estimate D2E/DX2                !
 ! D16   D(3,2,5,7)            -42.8683         estimate D2E/DX2                !
 ! D17   D(4,2,5,6)             20.9705         estimate D2E/DX2                !
 ! D18   D(4,2,5,7)           -162.4081         estimate D2E/DX2                !
 ! D19   D(2,5,6,19)           -46.5451         estimate D2E/DX2                !
 ! D20   D(2,5,6,20)            74.0768         estimate D2E/DX2                !
 ! D21   D(2,5,6,45)          -166.412          estimate D2E/DX2                !
 ! D22   D(7,5,6,19)           136.7845         estimate D2E/DX2                !
 ! D23   D(7,5,6,20)          -102.5937         estimate D2E/DX2                !
 ! D24   D(7,5,6,45)            16.9176         estimate D2E/DX2                !
 ! D25   D(2,5,7,8)             -6.4329         estimate D2E/DX2                !
 ! D26   D(6,5,7,8)            170.1156         estimate D2E/DX2                !
 ! D27   D(5,6,20,22)           66.9448         estimate D2E/DX2                !
 ! D28   D(5,6,20,23)         -111.7309         estimate D2E/DX2                !
 ! D29   D(19,6,20,22)        -172.4597         estimate D2E/DX2                !
 ! D30   D(19,6,20,23)           8.8646         estimate D2E/DX2                !
 ! D31   D(45,6,20,22)         -51.2598         estimate D2E/DX2                !
 ! D32   D(45,6,20,23)         130.0645         estimate D2E/DX2                !
 ! D33   D(5,7,8,10)           -37.7526         estimate D2E/DX2                !
 ! D34   D(5,7,8,11)           149.8653         estimate D2E/DX2                !
 ! D35   D(7,8,10,13)         -172.3322         estimate D2E/DX2                !
 ! D36   D(7,8,10,18)           -0.5429         estimate D2E/DX2                !
 ! D37   D(11,8,10,13)          -0.0576         estimate D2E/DX2                !
 ! D38   D(11,8,10,18)         171.7317         estimate D2E/DX2                !
 ! D39   D(7,8,11,12)          175.7351         estimate D2E/DX2                !
 ! D40   D(7,8,11,14)           -6.2533         estimate D2E/DX2                !
 ! D41   D(10,8,11,12)           3.0748         estimate D2E/DX2                !
 ! D42   D(10,8,11,14)        -178.9136         estimate D2E/DX2                !
 ! D43   D(13,9,12,11)          -0.0658         estimate D2E/DX2                !
 ! D44   D(13,9,12,15)         179.0582         estimate D2E/DX2                !
 ! D45   D(17,9,12,11)        -179.141          estimate D2E/DX2                !
 ! D46   D(17,9,12,15)          -0.017          estimate D2E/DX2                !
 ! D47   D(12,9,13,10)           3.1196         estimate D2E/DX2                !
 ! D48   D(12,9,13,16)        -178.9846         estimate D2E/DX2                !
 ! D49   D(17,9,13,10)        -177.8073         estimate D2E/DX2                !
 ! D50   D(17,9,13,16)           0.0885         estimate D2E/DX2                !
 ! D51   D(8,10,13,9)           -3.0223         estimate D2E/DX2                !
 ! D52   D(8,10,13,16)         179.0064         estimate D2E/DX2                !
 ! D53   D(18,10,13,9)        -175.2965         estimate D2E/DX2                !
 ! D54   D(18,10,13,16)          6.7321         estimate D2E/DX2                !
 ! D55   D(8,10,18,1)           38.6964         estimate D2E/DX2                !
 ! D56   D(13,10,18,1)        -149.4022         estimate D2E/DX2                !
 ! D57   D(8,11,12,9)           -3.0459         estimate D2E/DX2                !
 ! D58   D(8,11,12,15)         177.8319         estimate D2E/DX2                !
 ! D59   D(14,11,12,9)         179.0137         estimate D2E/DX2                !
 ! D60   D(14,11,12,15)         -0.1085         estimate D2E/DX2                !
 ! D61   D(6,20,22,25)        -179.4405         estimate D2E/DX2                !
 ! D62   D(6,20,22,26)           0.3407         estimate D2E/DX2                !
 ! D63   D(23,20,22,25)         -0.7344         estimate D2E/DX2                !
 ! D64   D(23,20,22,26)        179.0468         estimate D2E/DX2                !
 ! D65   D(6,20,23,24)         179.5631         estimate D2E/DX2                !
 ! D66   D(6,20,23,27)          -0.3847         estimate D2E/DX2                !
 ! D67   D(22,20,23,24)          0.8777         estimate D2E/DX2                !
 ! D68   D(22,20,23,27)       -179.0701         estimate D2E/DX2                !
 ! D69   D(25,21,24,23)         -0.1573         estimate D2E/DX2                !
 ! D70   D(25,21,24,28)        179.6058         estimate D2E/DX2                !
 ! D71   D(30,21,24,23)        178.8824         estimate D2E/DX2                !
 ! D72   D(30,21,24,28)         -1.3546         estimate D2E/DX2                !
 ! D73   D(24,21,25,22)          0.302          estimate D2E/DX2                !
 ! D74   D(24,21,25,29)       -179.6581         estimate D2E/DX2                !
 ! D75   D(30,21,25,22)       -178.7335         estimate D2E/DX2                !
 ! D76   D(30,21,25,29)          1.3065         estimate D2E/DX2                !
 ! D77   D(24,21,30,42)        -82.2311         estimate D2E/DX2                !
 ! D78   D(24,21,30,43)         36.9813         estimate D2E/DX2                !
 ! D79   D(24,21,30,44)        158.2189         estimate D2E/DX2                !
 ! D80   D(25,21,30,42)         96.7838         estimate D2E/DX2                !
 ! D81   D(25,21,30,43)       -144.0038         estimate D2E/DX2                !
 ! D82   D(25,21,30,44)        -22.7661         estimate D2E/DX2                !
 ! D83   D(20,22,25,21)          0.1462         estimate D2E/DX2                !
 ! D84   D(20,22,25,29)       -179.8938         estimate D2E/DX2                !
 ! D85   D(26,22,25,21)       -179.633          estimate D2E/DX2                !
 ! D86   D(26,22,25,29)          0.3271         estimate D2E/DX2                !
 ! D87   D(20,23,24,21)         -0.4372         estimate D2E/DX2                !
 ! D88   D(20,23,24,28)        179.7999         estimate D2E/DX2                !
 ! D89   D(27,23,24,21)        179.5106         estimate D2E/DX2                !
 ! D90   D(27,23,24,28)         -0.2523         estimate D2E/DX2                !
 ! D91   D(1,31,33,36)        -177.7936         estimate D2E/DX2                !
 ! D92   D(1,31,33,37)           2.182          estimate D2E/DX2                !
 ! D93   D(34,31,33,36)         -0.7102         estimate D2E/DX2                !
 ! D94   D(34,31,33,37)        179.2653         estimate D2E/DX2                !
 ! D95   D(1,31,34,35)         177.6804         estimate D2E/DX2                !
 ! D96   D(1,31,34,38)          -0.938          estimate D2E/DX2                !
 ! D97   D(33,31,34,35)          0.7751         estimate D2E/DX2                !
 ! D98   D(33,31,34,38)       -177.8433         estimate D2E/DX2                !
 ! D99   D(36,32,35,34)         -0.3697         estimate D2E/DX2                !
 ! D100  D(36,32,35,39)        179.2285         estimate D2E/DX2                !
 ! D101  D(41,32,35,34)       -179.8778         estimate D2E/DX2                !
 ! D102  D(41,32,35,39)         -0.2796         estimate D2E/DX2                !
 ! D103  D(35,32,36,33)          0.4368         estimate D2E/DX2                !
 ! D104  D(35,32,36,40)       -179.5232         estimate D2E/DX2                !
 ! D105  D(41,32,36,33)        179.9444         estimate D2E/DX2                !
 ! D106  D(41,32,36,40)         -0.0156         estimate D2E/DX2                !
 ! D107  D(31,33,36,32)          0.1068         estimate D2E/DX2                !
 ! D108  D(31,33,36,40)       -179.9331         estimate D2E/DX2                !
 ! D109  D(37,33,36,32)       -179.8681         estimate D2E/DX2                !
 ! D110  D(37,33,36,40)          0.0919         estimate D2E/DX2                !
 ! D111  D(31,34,35,32)         -0.2427         estimate D2E/DX2                !
 ! D112  D(31,34,35,39)       -179.8431         estimate D2E/DX2                !
 ! D113  D(38,34,35,32)        178.3997         estimate D2E/DX2                !
 ! D114  D(38,34,35,39)         -1.2007         estimate D2E/DX2                !
 --------------------------------------------------------------------------------
 Trust Radius=3.00D-01 FncErr=1.00D-07 GrdErr=1.00D-06 EigMax=2.50D+02 EigMin=1.00D-04
 Number of steps in this run=    252 maximum allowed number of steps=    270.
 GradGradGradGradGradGradGradGradGradGradGradGradGradGradGradGradGradGrad

 Leave Link  103 at Wed May  7 14:28:54 2025, MaxMem= 16106127360 cpu:               0.5 elap:               0.1
 (Enter /cm/shared/apps/Gaussian/g16-C01/g16/l202.exe)
                          Input orientation:                          
 ---------------------------------------------------------------------
 Center     Atomic      Atomic             Coordinates (Angstroms)
 Number     Number       Type             X           Y           Z
 ---------------------------------------------------------------------
      1          6           0       -0.270106   -0.990979   -1.039022
      2          6           0        0.419966   -0.330041   -2.217262
      3          1           0        0.695528   -1.091820   -2.962580
      4          9           0       -0.291078    0.639278   -2.872935
      5          6           0        1.658818    0.222287   -1.545492
      6          6           0        1.706502    1.688637   -1.254501
      7          7           0        2.607379   -0.532774   -1.176280
      8          6           0        2.568750   -1.903380   -1.221977
      9          6           0        2.675437   -4.688986   -1.096009
     10          6           0        1.401721   -2.645081   -0.926158
     11          6           0        3.778591   -2.582853   -1.417428
     12          6           0        3.826290   -3.954917   -1.386628
     13          6           0        1.491964   -4.043059   -0.838545
     14          1           0        4.659410   -1.994367   -1.624377
     15          1           0        4.757872   -4.467919   -1.573343
     16          1           0        0.593726   -4.590002   -0.595716
     17          1           0        2.721693   -5.767206   -1.059419
     18          7           0        0.218627   -2.067610   -0.560219
     19          1           0        1.383464    2.253165   -2.130354
     20          6           0        0.798569    1.984466   -0.085104
     21          6           0       -0.873405    2.490157    2.099541
     22          6           0        1.117094    1.495659    1.174872
     23          6           0       -0.368427    2.715594   -0.246817
     24          6           0       -1.190959    2.968017    0.835429
     25          6           0        0.290752    1.747777    2.252916
     26          1           0        2.017411    0.911962    1.304001
     27          1           0       -0.637064    3.089487   -1.224122
     28          1           0       -2.095643    3.541985    0.695091
     29          1           0        0.552922    1.362068    3.227787
     30          6           0       -1.757410    2.789424    3.271361
     31          6           0       -1.451685   -0.427978   -0.381106
     32          6           0       -3.696498    0.502630    0.978354
     33          6           0       -1.603690   -0.661954    0.987375
     34          6           0       -2.448740    0.267784   -1.061202
     35          6           0       -3.560023    0.729571   -0.379907
     36          6           0       -2.715496   -0.199570    1.659906
     37          1           0       -0.832983   -1.211823    1.504236
     38          1           0       -2.378897    0.434973   -2.123199
     39          1           0       -4.328111    1.265638   -0.917926
     40          1           0       -2.819951   -0.386535    2.718242
     41          1           0       -4.568660    0.864971    1.502989
     42          1           0       -1.530206    3.780490    3.665992
     43          1           0       -2.804156    2.777901    2.976134
     44          1           0       -1.605248    2.065615    4.068128
     45          1           0        2.735951    1.949323   -1.004726
 ---------------------------------------------------------------------
                    Distance matrix (angstroms):
                    1          2          3          4          5
     1  C    0.000000
     2  C    1.517000   0.000000
     3  H    2.154691   1.100791   0.000000
     4  F    2.453857   1.369332   1.994525   0.000000
     5  C    2.334368   1.513637   2.159385   2.395429   0.000000
     6  C    3.336727   2.580144   3.416218   2.776834   1.495704
     7  N    2.916970   2.430951   2.675552   3.557162   1.267361
     8  C    2.987483   2.843108   2.682777   4.167661   2.334760
     9  C    4.728080   5.034358   4.510403   6.352014   5.035490
    10  C    2.354528   2.826695   2.656754   4.176425   2.944737
    11  C    4.366830   4.122531   3.757120   5.390996   3.518331
    12  C    5.068158   5.043087   4.525773   6.345743   4.708738
    13  C    3.529912   4.103236   3.722317   5.407612   4.326754
    14  H    5.064539   4.592862   4.279923   5.744764   3.731399
    15  H    6.136382   6.029436   5.461745   7.298239   5.621650
    16  H    3.727693   4.561455   4.224888   5.771826   5.019425
    17  H    5.635923   6.016753   5.439356   7.308124   6.102459
    18  N    1.275636   2.409456   2.636463   3.596623   2.878983
    19  H    3.801285   2.758412   3.514937   2.441341   2.131278
    20  C    3.302317   3.169603   4.213553   3.281595   2.445003
    21  C    4.725765   5.316119   6.396654   5.337637   4.984140
    22  C    3.606802   3.914811   4.898089   4.370479   3.052102
    23  C    3.791561   3.712157   4.796224   3.348666   3.465956
    24  C    4.476068   4.774012   5.870773   4.470433   4.618338
    25  C    4.318819   4.931178   5.952189   5.276518   4.315858
    26  H    3.787304   4.061243   4.895531   4.780196   2.953616
    27  H    4.101112   3.714406   4.720314   2.973519   3.687165
    28  H    5.185315   5.459183   6.530034   4.940949   5.489680
    29  H    4.941646   5.703461   6.660521   6.201094   5.030537
    30  C    5.923084   6.678100   7.742285   6.672753   6.439167
    31  C    1.464906   2.623764   3.422749   2.948772   3.384356
    32  C    4.247450   5.277365   6.112538   5.142761   5.926871
    33  C    2.448058   3.804609   4.590570   4.279971   4.223891
    34  C    2.516231   3.150134   3.917931   2.841811   4.136259
    35  C    3.770713   4.509874   5.300696   4.112097   5.371427
    36  C    3.726992   4.988044   5.813654   5.208466   5.439408
    37  H    2.614147   4.024546   4.722625   4.783290   4.191251
    38  H    2.766907   2.903055   3.533801   2.227742   4.084375
    39  H    4.644823   5.174814   5.913980   4.529020   6.109479
    40  H    4.580840   5.904190   6.717719   6.221636   6.213651
    41  H    5.327658   6.336775   7.175097   6.123509   6.963316
    42  H    6.818498   7.437225   8.522397   7.359362   7.070378
    43  H    6.061958   6.857524   7.905115   6.715718   6.847948
    44  H    6.099865   7.024727   8.043247   7.206930   6.750164
    45  H    4.205108   3.468362   4.152719   3.790690   2.106015
                    6          7          8          9         10
     6  C    0.000000
     7  N    2.398408   0.000000
     8  C    3.694200   1.371912   0.000000
     9  C    6.452754   4.157544   2.790493   0.000000
    10  C    4.356811   2.444997   1.414067   2.414281   0.000000
    11  C    4.750339   2.373334   1.401285   2.399178   2.427906
    12  C    6.029980   3.638826   2.411912   1.395629   2.793965
    13  C    5.750772   3.698691   2.425843   1.372632   1.403625
    14  H    4.735081   2.558882   2.130977   3.387668   3.394624
    15  H    6.878640   4.501960   3.390069   2.147849   3.873672
    16  H    6.410426   4.566503   3.392766   2.143272   2.131846
    17  H    7.527168   5.236984   3.870267   1.079832   3.392308
    18  N    4.099413   2.905407   2.447034   3.632437   1.366417
    19  H    1.090947   3.188994   4.416665   7.136703   5.044129
    20  C    1.509751   3.286177   4.420563   7.005679   4.743824
    21  C    4.306733   5.655526   6.494927   8.622408   6.379790
    22  C    2.507289   3.444329   4.405185   6.770168   4.651996
    23  C    2.524955   4.502357   5.559934   8.050717   5.686102
    24  C    3.794720   5.543454   6.488362   8.792563   6.429000
    25  C    3.782832   4.725151   5.531284   7.637666   5.535156
    26  H    2.691806   2.930378   3.822393   6.128920   4.243257
    27  H    2.730496   4.863072   5.933462   8.455396   6.093496
    28  H    4.657480   6.498008   7.421841   9.680916   7.289704
    29  H    4.639860   5.216035   5.875977   7.734051   5.833777
    30  C    5.804640   7.061862   7.805649   9.728858   7.558645
    31  C    3.900900   4.137545   4.364375   5.974982   3.654388
    32  C    5.965288   6.741912   7.062838   8.476876   6.287057
    33  C    4.637743   4.736158   4.881765   6.234453   4.077609
    34  C    4.395705   5.120398   5.469462   7.129374   4.830018
    35  C    5.424114   6.345437   6.723346   8.291835   6.025410
    36  C    5.622558   6.040528   6.255516   7.537380   5.442401
    37  H    4.740494   4.413883   4.413873   5.582199   3.599298
    38  H    4.360826   5.166831   5.546108   7.270239   5.021226
    39  H    6.058776   7.169522   7.596171   9.194507   6.937202
    40  H    6.370071   6.681661   6.845746   7.953546   6.017075
    41  H    6.903611   7.786380   8.125997   9.490953   7.339392
    42  H    6.250070   7.692298   8.544007  10.587545   8.424487
    43  H    6.279395   7.582072   8.270831  10.117445   7.894683
    44  H    6.280142   7.211218   7.820511   9.519307   7.495025
    45  H    1.090922   2.491339   3.862445   6.639213   4.784860
                   11         12         13         14         15
    11  C    0.000000
    12  C    1.373238   0.000000
    13  C    2.774161   2.399425   0.000000
    14  H    1.079345   2.143448   3.853230   0.000000
    15  H    2.129971   1.079758   3.374402   2.476036   0.000000
    16  H    3.853210   3.387971   1.079326   4.932063   4.279109
    17  H    3.374213   2.147462   2.129249   4.278813   2.469472
    18  N    3.697787   4.154529   2.366696   4.567094   5.233799
    19  H    5.443526   6.712735   6.428296   5.387891   7.541211
    20  C    5.613913   6.792447   6.113880   5.753831   7.715194
    21  C    7.729526   8.705142   7.543887   8.036825   9.675546
    22  C    5.517050   6.603772   5.905233   5.706494   7.508143
    23  C    6.829467   7.961817   7.034954   7.025706   8.924207
    24  C    7.783569   8.833874   7.691258   8.056222   9.822622
    25  C    6.662642   7.633284   6.673366   6.937018   8.557470
    26  H    4.766724   5.847909   5.423912   4.899214   6.688225
    27  H    7.191023   8.340957   7.453499   7.352443   9.292022
    28  H    8.745456   9.777852   8.529705   9.036696  10.783090
    29  H    6.895314   7.763897   6.828781   7.188351   8.644143
    30  C    9.027370   9.917697   8.610028   9.382350  10.889861
    31  C    5.750933   6.427083   4.684349   6.429990   7.503409
    32  C    8.434271   9.058433   7.133341   9.101121  10.133799
    33  C    6.200152   6.779689   4.934463   6.915417   7.842966
    34  C    6.858038   7.570542   5.844835   7.480661   8.638543
    35  C    8.118119   8.804291   6.964978   8.748007   9.880565
    36  C    7.571208   8.135046   6.222330   8.270251   9.193690
    37  H    5.628717   6.131108   4.348551   6.369221   7.164587
    38  H    6.893479   7.636623   6.056952   7.462458   8.676068
    39  H    8.987714   9.693716   7.877934   9.586566  10.763751
    40  H    8.091250   8.588122   6.679335   8.796835   9.617630
    41  H    9.491730  10.102297   8.142647  10.154482  11.175318
    42  H    9.721965  10.679772   9.520098   9.982400  11.620103
    43  H    9.558955  10.408042   8.918179   9.982187  11.418578
    44  H    8.982499   9.772552   8.425204   9.387971  10.723924
    45  H    4.668837   6.016207   6.122399   4.431293   6.752221
                   16         17         18         19         20
    16  H    0.000000
    17  H    2.475697   0.000000
    18  N    2.550376   4.494613   0.000000
    19  H    7.057459   8.201470   4.742496   0.000000
    20  C    6.597447   8.045876   4.120848   2.144144   0.000000
    21  C    7.716575   9.543993   5.388887   4.800170   2.797122
    22  C    6.359573   7.766338   4.063825   3.401366   1.388499
    23  C    7.376936   9.064604   4.829274   2.613555   1.386571
    24  C    7.896640   9.757223   5.412236   3.991809   2.402701
    25  C    6.955137   8.564812   4.740897   4.545602   2.404212
    26  H    5.992279   7.119905   3.948264   3.741057   2.136692
    27  H    7.802838   9.473615   5.269594   2.367113   2.139971
    28  H    8.661876  10.627609   6.196709   4.663516   3.378022
    29  H    7.074459   8.597107   5.120882   5.494864   3.379788
    30  C    8.656676  10.584609   6.494344   6.271458   4.294978
    31  C    4.642435   6.810620   2.347427   4.276268   3.312272
    32  C    6.842413   9.200899   4.929660   6.207612   4.851021
    33  C    4.771202   6.997278   2.773401   5.209726   3.731568
    34  C    5.750770   7.946980   3.580488   4.446415   3.800629
    35  C    6.752633   9.062549   4.704777   5.461087   4.545216
    36  C    5.942615   8.243563   4.126452   6.097824   4.490403
    37  H    4.225800   6.321358   2.469864   5.488991   3.924822
    38  H    6.034903   8.100288   3.931025   4.178664   4.080570
    39  H    7.656162   9.958948   5.649011   5.921763   5.243391
    40  H    6.348593   8.598381   4.775696   6.938703   5.155005
    41  H    7.798174  10.183366   5.981219   7.110278   5.708104
    42  H    9.630076  11.470250   7.424254   6.664819   4.766509
    43  H    8.865083  10.947125   6.717290   6.624781   4.793781
    44  H    8.419273  10.313449   6.467740   6.883949   4.799401
    45  H    6.893416   7.716737   4.761330   1.785660   2.144852
                   21         22         23         24         25
    21  C    0.000000
    22  C    2.409590   0.000000
    23  C    2.410647   2.390861   0.000000
    24  C    1.388225   2.758653   1.382582   0.000000
    25  C    1.389213   1.381515   2.760408   2.386152   0.000000
    26  H    3.388274   1.080716   3.369028   3.839343   2.140182
    27  H    3.385526   3.372318   1.080318   2.136190   3.840680
    28  H    2.138384   3.839182   2.133867   1.080550   3.367623
    29  H    2.140078   2.133213   3.841066   3.368021   1.080684
    30  C    1.498062   3.785745   3.783161   2.507295   2.513409
    31  C    3.873439   3.566522   3.327691   3.616728   3.835110
    32  C    3.630038   4.918882   4.180228   3.517994   4.367271
    33  C    3.421409   3.477517   3.802228   3.656518   3.316219
    34  C    4.172639   4.384390   3.314015   3.531356   4.547369
    35  C    4.057738   4.987951   3.761420   3.478526   4.774617
    36  C    3.289561   4.218745   4.200298   3.610759   3.630612
    37  H    3.749757   3.352871   4.325113   4.248118   3.253080
    38  H    4.931716   4.921818   3.572678   4.071976   5.291584
    39  H    4.747583   5.838063   4.269877   3.976691   5.623218
    40  H    3.528058   4.628712   4.942140   4.177513   3.801090
    41  H    4.080688   5.730029   4.912086   4.034514   4.995560
    42  H    2.133100   4.293521   4.218271   2.964335   3.073205
    43  H    2.139863   4.501654   4.040306   2.687222   3.341056
    44  H    2.142701   4.013343   4.535521   3.381761   2.644018
    45  H    4.791286   2.752663   3.286146   4.454720   4.078216
                   26         27         28         29         30
    26  H    0.000000
    27  H    4.263714   0.000000
    28  H    4.919859   2.452670   0.000000
    29  H    2.459325   4.921335   4.263975   0.000000
    30  C    4.652380   4.642691   2.705165   2.716040   0.000000
    31  C    4.082848   3.707674   4.163351   4.499647   4.877055
    32  C    5.737800   4.571965   3.446832   4.884275   3.774569
    33  C    3.961040   4.460762   4.242706   3.710403   4.141526
    34  C    5.094669   3.357190   3.732243   5.348163   5.060406
    35  C    5.828943   3.850402   3.348089   5.507433   4.563350
    36  C    4.874688   4.843077   3.913351   3.947090   3.528286
    37  H    3.560239   5.097410   4.984749   3.393563   4.470713
    38  H    5.594707   3.299814   4.204345   6.171557   5.918697
    39  H    6.732584   4.128439   3.573163   6.404741   5.145926
    40  H    5.204445   5.691218   4.477838   3.833212   3.394356
    41  H    6.589244   5.276652   3.732951   5.427028   3.838462
    42  H    5.137416   5.018805   3.033621   3.221833   1.090672
    43  H    5.433716   4.736615   2.507782   3.652107   1.087644
    44  H    4.700529   5.476642   3.714503   2.420505   1.087148
    45  H    2.631090   3.567259   5.363791   4.798401   6.259471
                   31         32         33         34         35
    31  C    0.000000
    32  C    2.784484   0.000000
    33  C    1.396635   2.395033   0.000000
    34  C    1.393102   2.402465   2.403162   0.000000
    35  C    2.405205   1.383835   2.762795   1.382881   0.000000
    36  C    2.411456   1.385627   1.379206   2.773807   2.395280
    37  H    2.133476   3.378701   1.078653   3.373630   3.841322
    38  H    2.153902   3.370502   3.388195   1.077343   2.126244
    39  H    3.380878   2.139391   3.842948   2.132669   1.080181
    40  H    3.388190   2.141532   2.133318   3.853586   3.375193
    41  H    3.864850   1.080370   3.374671   3.380202   2.140322
    42  H    5.839210   4.760313   5.188034   5.960634   5.458714
    43  H    4.835070   3.156621   4.150769   4.767293   4.003748
    44  H    5.102673   4.045115   4.114691   5.500336   5.038966
    45  H    4.855590   6.884906   5.442401   5.450852   6.443406
                   36         37         38         39         40
    36  C    0.000000
    37  H    2.143069   0.000000
    38  H    3.850692   4.273181   0.000000
    39  H    3.375290   4.921443   2.437647   0.000000
    40  H    1.079788   2.470416   4.930411   4.269185   0.000000
    41  H    2.142916   4.274150   4.257840   2.465609   2.470038
    42  H    4.611959   5.484751   6.739992   5.930013   4.463829
    43  H    3.256631   4.687207   5.627908   4.446693   3.174967
    44  H    3.487585   4.232202   6.449036   5.737132   3.051350
    45  H    6.437102   5.387488   5.450313   7.097600   7.084121
                   41         42         43         44         45
    41  H    0.000000
    42  H    4.734030   0.000000
    43  H    2.990474   1.761828   0.000000
    44  H    4.099183   1.762992   1.771210   0.000000
    45  H    7.798833   6.585504   6.872159   6.677827   0.000000
 Stoichiometry    C23H19FN2
 Framework group  C1[X(C23H19FN2)]
 Deg. of freedom   129
 Full point group                 C1      NOp   1
 Largest Abelian subgroup         C1      NOp   1
 Largest concise Abelian subgroup C1      NOp   1
                         Standard orientation:                         
 ---------------------------------------------------------------------
 Center     Atomic      Atomic             Coordinates (Angstroms)
 Number     Number       Type             X           Y           Z
 ---------------------------------------------------------------------
      1          6           0        0.621650    0.862094    0.639312
      2          6           0        1.051074   -0.124079    1.709053
      3          1           0        2.020394    0.182848    2.130898
      4          9           0        0.188918   -0.296171    2.758882
      5          6           0        1.210222   -1.383495    0.884650
      6          6           0        0.137905   -2.422416    0.973583
      7          7           0        2.184645   -1.538572    0.089254
      8          6           0        3.106136   -0.565834   -0.205324
      9          6           0        5.014456    1.282982   -1.057994
     10          6           0        2.759192    0.797787   -0.345868
     11          6           0        4.405826   -0.976867   -0.530066
     12          6           0        5.354384   -0.063538   -0.919745
     13          6           0        3.731022    1.699732   -0.806526
     14          1           0        4.642143   -2.025434   -0.431848
     15          1           0        6.361777   -0.388024   -1.133633
     16          1           0        3.442110    2.733165   -0.922672
     17          1           0        5.760795    1.994693   -1.378121
     18          7           0        1.481852    1.264364   -0.212439
     19          1           0       -0.121919   -2.601485    2.017897
     20          6           0       -1.074591   -1.939303    0.214765
     21          6           0       -3.292587   -1.021848   -1.221431
     22          6           0       -1.012501   -1.799137   -1.165245
     23          6           0       -2.248671   -1.604294    0.871943
     24          6           0       -3.345097   -1.155270    0.159369
     25          6           0       -2.109562   -1.347256   -1.872949
     26          1           0       -0.095038   -2.043916   -1.681279
     27          1           0       -2.306933   -1.693792    1.946970
     28          1           0       -4.254543   -0.900912    0.684534
     29          1           0       -2.046479   -1.244991   -2.946932
     30          6           0       -4.493165   -0.558348   -1.988223
     31          6           0       -0.754045    1.345238    0.497941
     32          6           0       -3.314377    2.361956    0.092560
     33          6           0       -1.203182    1.652626   -0.788286
     34          6           0       -1.602804    1.568139    1.579910
     35          6           0       -2.874127    2.070923    1.371810
     36          6           0       -2.471966    2.155145   -0.987965
     37          1           0       -0.535631    1.488415   -1.619491
     38          1           0       -1.274977    1.374320    2.587696
     39          1           0       -3.522758    2.242208    2.218409
     40          1           0       -2.806940    2.387547   -1.987827
     41          1           0       -4.308327    2.756345   -0.061454
     42          1           0       -5.168425   -1.396316   -2.165422
     43          1           0       -5.037894    0.198779   -1.428760
     44          1           0       -4.204049   -0.147855   -2.952483
     45          1           0        0.519805   -3.340205    0.524222
 ---------------------------------------------------------------------
 Rotational constants (GHZ):           0.4055431           0.1600286           0.1496841
 Leave Link  202 at Wed May  7 14:28:54 2025, MaxMem= 16106127360 cpu:               0.5 elap:               0.0
 (Enter /cm/shared/apps/Gaussian/g16-C01/g16/l301.exe)
 General basis read from cards:  (5D, 7F)
 Centers:       3     14     15     16     17     19     26     27     28     29
 Centers:      37     38     39     40     41     42     43     44     45
 S 3 1.00
     Exponent=  1.2251800000D+01 Coefficients=  2.3337100000D-02
     Exponent=  1.8687100000D+00 Coefficients=  1.5915000000D-01
     Exponent=  4.1820800000D-01 Coefficients=  5.0000000000D-01
 S 1 1.00
     Exponent=  1.0610000000D-01 Coefficients=  1.0000000000D+00
 S 1 1.00
     Exponent=  2.6525000000D-02 Coefficients=  1.0000000000D+00
 P 1 1.00
     Exponent=  1.0000000000D+00 Coefficients=  1.0000000000D+00
 P 1 1.00
     Exponent=  7.9575000000D-02 Coefficients=  1.0000000000D+00
 ****
 Centers:       1      2      5      6      8      9     10     11     12     13
 Centers:      20     21     22     23     24     25     30     31     32     33
 Centers:      34     35     36
 S 5 1.00
     Exponent=  1.2432000000D+03 Coefficients=  6.0336600000D-03
     Exponent=  1.8714500000D+02 Coefficients=  4.4957600000D-02
     Exponent=  4.2512600000D+01 Coefficients=  1.9790100000D-01
     Exponent=  1.1739300000D+01 Coefficients=  5.0000000000D-01
     Exponent=  3.5054800000D+00 Coefficients=  4.8036400000D-01
 S 2 1.00
     Exponent=  5.3908900000D+00 Coefficients= -7.0398000000D-02
     Exponent=  4.9334100000D-01 Coefficients=  5.0000000000D-01
 S 1 1.00
     Exponent=  1.4974100000D-01 Coefficients=  1.0000000000D+00
 S 1 1.00
     Exponent=  4.2849000000D-02 Coefficients=  1.0000000000D+00
 P 3 1.00
     Exponent=  9.1805600000D+00 Coefficients=  4.3170100000D-02
     Exponent=  1.9365800000D+00 Coefficients=  2.2499900000D-01
     Exponent=  5.2629600000D-01 Coefficients=  5.0000000000D-01
 P 1 1.00
     Exponent=  1.3631900000D-01 Coefficients=  1.0000000000D+00
 P 1 1.00
     Exponent=  3.4080000000D-02 Coefficients=  1.0000000000D+00
 D 1 1.00
     Exponent=  8.0000000000D-01 Coefficients=  1.0000000000D+00
 D 1 1.00
     Exponent=  1.0224000000D-01 Coefficients=  1.0000000000D+00
 ****
 Centers:       7     18
 S 5 1.00
     Exponent=  1.7263200000D+03 Coefficients=  5.9307700000D-03
     Exponent=  2.5982700000D+02 Coefficients=  4.4253900000D-02
     Exponent=  5.9033500000D+01 Coefficients=  1.9609600000D-01
     Exponent=  1.6350900000D+01 Coefficients=  5.0000000000D-01
     Exponent=  4.9108400000D+00 Coefficients=  4.8298700000D-01
 S 2 1.00
     Exponent=  7.7589400000D+00 Coefficients= -7.0335600000D-02
     Exponent=  7.0557300000D-01 Coefficients=  5.0000000000D-01
 S 1 1.00
     Exponent=  2.0928600000D-01 Coefficients=  1.0000000000D+00
 S 1 1.00
     Exponent=  5.8602000000D-02 Coefficients=  1.0000000000D+00
 P 3 1.00
     Exponent=  1.3184400000D+01 Coefficients=  4.4074700000D-02
     Exponent=  2.8186000000D+00 Coefficients=  2.3047800000D-01
     Exponent=  7.6557100000D-01 Coefficients=  5.0000000000D-01
 P 1 1.00
     Exponent=  1.9594900000D-01 Coefficients=  1.0000000000D+00
 P 1 1.00
     Exponent=  4.8987000000D-02 Coefficients=  1.0000000000D+00
 D 1 1.00
     Exponent=  9.0000000000D-01 Coefficients=  1.0000000000D+00
 D 1 1.00
     Exponent=  1.4696000000D-01 Coefficients=  1.0000000000D+00
 ****
 Centers:       4
 S 5 1.00
     Exponent=  2.9315500000D+03 Coefficients=  5.7950400000D-03
     Exponent=  4.4112500000D+02 Coefficients=  4.3323800000D-02
     Exponent=  1.0023200000D+02 Coefficients=  1.9373900000D-01
     Exponent=  2.7865500000D+01 Coefficients=  5.0000000000D-01
     Exponent=  8.4447000000D+00 Coefficients=  4.8642000000D-01
 S 2 1.00
     Exponent=  1.3612300000D+01 Coefficients= -7.1978500000D-02
     Exponent=  1.2612200000D+00 Coefficients=  5.0000000000D-01
 S 1 1.00
     Exponent=  3.7080000000D-01 Coefficients=  1.0000000000D+00
 S 1 1.00
     Exponent=  1.0296000000D-01 Coefficients=  1.0000000000D+00
 P 3 1.00
     Exponent=  2.1930500000D+01 Coefficients=  4.8877100000D-02
     Exponent=  4.7855200000D+00 Coefficients=  2.4783000000D-01
     Exponent=  1.2837800000D+00 Coefficients=  5.0000000000D-01
 P 1 1.00
     Exponent=  3.1155800000D-01 Coefficients=  1.0000000000D+00
 P 1 1.00
     Exponent=  7.7889000000D-02 Coefficients=  1.0000000000D+00
 D 1 1.00
     Exponent=  1.1000000000D+00 Coefficients=  1.0000000000D+00
 D 1 1.00
     Exponent=  2.3367000000D-01 Coefficients=  1.0000000000D+00
 ****
 Ernie: Thresh=  0.10000D-02 Tol=  0.10000D-05 Strict=F.
 There are   821 symmetry adapted cartesian basis functions of A   symmetry.
 There are   769 symmetry adapted basis functions of A   symmetry.
   769 basis functions,  1145 primitive gaussians,   821 cartesian basis functions
    90 alpha electrons       90 beta electrons
       nuclear repulsion energy      2313.7788167035 Hartrees.
 IExCor= 4639 DFT=T Ex+Corr=wB97XD ExCW=0 ScaHFX=  1.000000
 ScaDFX=  1.000000  1.000000  1.000000  1.000000 ScalE2=  1.000000  1.000000
 IRadAn=      5 IRanWt=     -1 IRanGd=            0 ICorTp=0 IEmpDi=121
 HFx  wShort=  0.000000 wLong=  0.200000 cFull=  0.222036 cShort=  0.000000 cLong=  0.777964
 DFx  wShort=  0.000000 wLong=  0.200000 cFull=  0.000000 cShort=  0.000000 cLong=  1.000000
 NAtoms=   45 NActive=   45 NUniq=   45 SFac= 1.00D+00 NAtFMM=   60 NAOKFM=F Big=F
 Integral buffers will be    131072 words long.
 Raffenetti 2 integral format.
 Two-electron integral symmetry is turned on.
 R6Disp:  Grimme-D2 Dispersion energy=       -0.0442930294 Hartrees.
 Nuclear repulsion after empirical dispersion term =     2313.7345236741 Hartrees.
 ------------------------------------------------------------------------------
 Polarizable Continuum Model (PCM)
 =================================
 Model                : PCM.
 Atomic radii         : SMD-Coulomb.
 Polarization charges : Total charges.
 Charge compensation  : None.
 Solution method      : On-the-fly selection.
 Cavity type          : VdW (van der Waals Surface) (Alpha=1.000).
 Cavity algorithm     : GePol (No added spheres)
                        Default sphere list used, NSphG=   45.
                        Lebedev-Laikov grids with approx.  5.0 points / Ang**2.
                        Smoothing algorithm: York/Karplus (Gamma=1.0000).
                        Polarization charges: spherical gaussians, with
                                              point-specific exponents (IZeta= 3).
                        Self-potential: point-specific (ISelfS= 7).
                        Self-field    : sphere-specific E.n sum rule (ISelfD= 2).
 1st derivatives      : Analytical E(r).r(x)/FMM algorithm (CHGder, D1EAlg=3).
                        Cavity 1st derivative terms included.
 Solvent              : Ethanol, Eps=  24.852000 Eps(inf)=   1.852593
 ------------------------------------------------------------------------------
 GePol: Number of generator spheres                  =      45
 GePol: Total number of spheres                      =      45
 GePol: Number of exposed spheres                    =      45 (100.00%)
 GePol: Number of points                             =    3252
 GePol: Average weight of points                     =       0.11
 GePol: Minimum weight of points                     =   0.17D-10
 GePol: Maximum weight of points                     =    0.21501
 GePol: Number of points with low weight             =     260
 GePol: Fraction of low-weight points (<1% of avg)   =       8.00%
 GePol: Cavity surface area                          =    342.290 Ang**2
 GePol: Cavity volume                                =    351.520 Ang**3
 ------------------------------------------------------------------------------
 Atomic radii for non-electrostatic terms: SMD-CDS.
 ------------------------------------------------------------------------------
 PCM non-electrostatic energy =        -0.0052621990 Hartrees.
 Nuclear repulsion after PCM non-electrostatic terms =     2313.7292614751 Hartrees.
 Leave Link  301 at Wed May  7 14:28:54 2025, MaxMem= 16106127360 cpu:               0.5 elap:               0.2
 (Enter /cm/shared/apps/Gaussian/g16-C01/g16/l302.exe)
 NPDir=0 NMtPBC=     1 NCelOv=     1 NCel=       1 NClECP=     1 NCelD=      1
         NCelK=      1 NCelE2=     1 NClLst=     1 CellRange=     0.0.
 One-electron integrals computed using PRISM.
 One-electron integral symmetry used in STVInt
 NBasis=   769 RedAO= T EigKep=  1.08D-06  NBF=   769
 NBsUse=   762 1.00D-06 EigRej=  9.10D-07 NBFU=   762
 Precomputing XC quadrature grid using
 IXCGrd= 4 IRadAn=           5 IRanWt=          -1 IRanGd=           0 AccXCQ= 0.00D+00.
 Generated NRdTot=       0 NPtTot=           0 NUsed=           0 NTot=          32
 NSgBfM=   816   816   816   816   816 MxSgAt=    45 MxSgA2=    45.
 Leave Link  302 at Wed May  7 14:28:56 2025, MaxMem= 16106127360 cpu:              25.8 elap:               2.2
 (Enter /cm/shared/apps/Gaussian/g16-C01/g16/l303.exe)
 DipDrv:  MaxL=1.
 Leave Link  303 at Wed May  7 14:28:57 2025, MaxMem= 16106127360 cpu:               1.0 elap:               0.2
 (Enter /cm/shared/apps/Gaussian/g16-C01/g16/l401.exe)
 ExpMin= 2.65D-02 ExpMax= 2.93D+03 ExpMxC= 4.41D+02 IAcc=3 IRadAn=         5 AccDes= 0.00D+00
 Harris functional with IExCor= 4639 and IRadAn=       5 diagonalized for initial guess.
 HarFok:  IExCor= 4639 AccDes= 0.00D+00 IRadAn=         5 IDoV= 1 UseB2=F ITyADJ=14
 ICtDFT=  3500011 ScaDFX=  1.000000  1.000000  1.000000  1.000000
 FoFCou: FMM=F IPFlag=           0 FMFlag=      100000 FMFlg1=           0
         NFxFlg=           0 DoJE=T BraDBF=F KetDBF=T FulRan=T
         wScrn=  0.000000 ICntrl=       500 IOpCl=  0 I1Cent=   200000004 NGrid=           0
         NMat0=    1 NMatS0=      1 NMatT0=    0 NMatD0=    1 NMtDS0=    0 NMtDT0=    0
 Petite list used in FoFCou.
 Harris En= -1048.69683298720    
 JPrj=0 DoOrth=F DoCkMO=F.
 Leave Link  401 at Wed May  7 14:29:05 2025, MaxMem= 16106127360 cpu:             265.3 elap:               7.9
 (Enter /cm/shared/apps/Gaussian/g16-C01/g16/l502.exe)
 Integral symmetry usage will be decided dynamically.
 Closed shell SCF:
 Using DIIS extrapolation, IDIIS=  1040.
 NGot= 16106127360 LenX= 16104737818 LenY= 16104062956
 Requested convergence on RMS density matrix=1.00D-08 within 128 cycles.
 Requested convergence on MAX density matrix=1.00D-06.
 Requested convergence on             energy=1.00D-06.
 No special actions if energy rises.
 Fock matrices will be formed incrementally for  20 cycles.

 Cycle   1  Pass 1  IDiag  1:
 FoFJK:  IHMeth= 1 ICntrl=       0 DoSepK=T KAlg= 0 I1Cent=           0 FoldK=F
 IRaf=         1 NMat=       1 IRICut=       1 DoRegI=T DoRafI=F ISym2E= 0 IDoP0=0 IntGTp=1.
 FoFCou: FMM=F IPFlag=           0 FMFlag=      100000 FMFlg1=           0
         NFxFlg=           0 DoJE=T BraDBF=F KetDBF=F FulRan=T
         wScrn=  0.000000 ICntrl=       500 IOpCl=  0 I1Cent=           0 NGrid=           0
         NMat0=    1 NMatS0=      1 NMatT0=    0 NMatD0=    1 NMtDS0=    0 NMtDT0=    0
 Symmetry not used in FoFCou.
 Inv3:  Mode=1 IEnd=    31726512.
 Iteration    1 A*A^-1 deviation from unit magnitude is 4.66D-15 for   3241.
 Iteration    1 A*A^-1 deviation from orthogonality  is 3.90D-15 for   3241   3037.
 Iteration    1 A^-1*A deviation from unit magnitude is 4.66D-15 for   3241.
 Iteration    1 A^-1*A deviation from orthogonality  is 1.52D-14 for   1661   1631.
 E= -1096.46628635930    
 DIIS: error= 1.40D-02 at cycle   1 NSaved=   1.
 NSaved= 1 IEnMin= 1 EnMin= -1096.46628635930     IErMin= 1 ErrMin= 1.40D-02
 ErrMax= 1.40D-02  0.00D+00 EMaxC= 1.00D-01 BMatC= 5.18D-01 BMatP= 5.18D-01
 IDIUse=3 WtCom= 8.60D-01 WtEn= 1.40D-01
 Coeff-Com:  0.100D+01
 Coeff-En:   0.100D+01
 Coeff:      0.100D+01
 Gap=     0.356 Goal=   None    Shift=    0.000
 GapD=    0.356 DampG=1.000 DampE=0.500 DampFc=0.5000 IDamp=-1.
 Damping current iteration by 5.00D-01
 RMSDP=3.70D-02 MaxDP=5.13D+00              OVMax= 1.24D-01

 Cycle   2  Pass 1  IDiag  1:
 RMSU=  6.62D-03    CP:  8.40D-01
 E= -1096.59210897501     Delta-E=       -0.125822615704 Rises=F Damp=T
 DIIS: error= 7.39D-03 at cycle   2 NSaved=   2.
 NSaved= 2 IEnMin= 2 EnMin= -1096.59210897501     IErMin= 2 ErrMin= 7.39D-03
 ErrMax= 7.39D-03  0.00D+00 EMaxC= 1.00D-01 BMatC= 8.03D-02 BMatP= 5.18D-01
 IDIUse=3 WtCom= 9.26D-01 WtEn= 7.39D-02
 Coeff-Com: -0.229D+00 0.123D+01
 Coeff-En:   0.000D+00 0.100D+01
 Coeff:     -0.212D+00 0.121D+01
 Gap=     0.323 Goal=   None    Shift=    0.000
 RMSDP=1.78D-02 MaxDP=2.27D+00 DE=-1.26D-01 OVMax= 6.35D-02

 Cycle   3  Pass 1  IDiag  1:
 RMSU=  6.14D-03    CP:  6.88D-01  1.47D+00
 E= -1096.70944174440     Delta-E=       -0.117332769387 Rises=F Damp=F
 DIIS: error= 2.41D-03 at cycle   3 NSaved=   3.
 NSaved= 3 IEnMin= 3 EnMin= -1096.70944174440     IErMin= 3 ErrMin= 2.41D-03
 ErrMax= 2.41D-03  0.00D+00 EMaxC= 1.00D-01 BMatC= 1.35D-02 BMatP= 8.03D-02
 IDIUse=3 WtCom= 9.76D-01 WtEn= 2.41D-02
 Coeff-Com: -0.183D+00 0.370D+00 0.813D+00
 Coeff-En:   0.000D+00 0.000D+00 0.100D+01
 Coeff:     -0.178D+00 0.361D+00 0.817D+00
 Gap=     0.297 Goal=   None    Shift=    0.000
 RMSDP=3.16D-03 MaxDP=4.38D-01 DE=-1.17D-01 OVMax= 1.77D-02

 Cycle   4  Pass 1  IDiag  1:
 RMSU=  1.46D-03    CP:  6.63D-01  1.55D+00  9.37D-01
 E= -1096.71798275493     Delta-E=       -0.008541010538 Rises=F Damp=F
 DIIS: error= 7.48D-04 at cycle   4 NSaved=   4.
 NSaved= 4 IEnMin= 4 EnMin= -1096.71798275493     IErMin= 4 ErrMin= 7.48D-04
 ErrMax= 7.48D-04  0.00D+00 EMaxC= 1.00D-01 BMatC= 1.15D-03 BMatP= 1.35D-02
 IDIUse=3 WtCom= 9.93D-01 WtEn= 7.48D-03
 Coeff-Com: -0.759D-01 0.140D+00 0.397D+00 0.539D+00
 Coeff-En:   0.000D+00 0.000D+00 0.000D+00 0.100D+01
 Coeff:     -0.754D-01 0.139D+00 0.394D+00 0.542D+00
 Gap=     0.296 Goal=   None    Shift=    0.000
 RMSDP=7.03D-04 MaxDP=5.78D-02 DE=-8.54D-03 OVMax= 4.63D-03

 Cycle   5  Pass 1  IDiag  1:
 RMSU=  4.17D-04    CP:  6.62D-01  1.60D+00  9.27D-01  7.05D-01
 E= -1096.71892787901     Delta-E=       -0.000945124075 Rises=F Damp=F
 DIIS: error= 9.93D-05 at cycle   5 NSaved=   5.
 NSaved= 5 IEnMin= 5 EnMin= -1096.71892787901     IErMin= 5 ErrMin= 9.93D-05
 ErrMax= 9.93D-05  0.00D+00 EMaxC= 1.00D-01 BMatC= 3.42D-05 BMatP= 1.15D-03
 IDIUse=1 WtCom= 1.00D+00 WtEn= 0.00D+00
 Coeff-Com: -0.613D-02 0.839D-02 0.543D-01 0.139D+00 0.804D+00
 Coeff:     -0.613D-02 0.839D-02 0.543D-01 0.139D+00 0.804D+00
 Gap=     0.297 Goal=   None    Shift=    0.000
 RMSDP=2.98D-04 MaxDP=3.71D-02 DE=-9.45D-04 OVMax= 2.74D-03

 Cycle   6  Pass 1  IDiag  1:
 RMSU=  1.59D-04    CP:  6.60D-01  1.59D+00  9.44D-01  7.42D-01  9.86D-01
 E= -1096.71897396871     Delta-E=       -0.000046089701 Rises=F Damp=F
 DIIS: error= 5.75D-05 at cycle   6 NSaved=   6.
 NSaved= 6 IEnMin= 6 EnMin= -1096.71897396871     IErMin= 6 ErrMin= 5.75D-05
 ErrMax= 5.75D-05  0.00D+00 EMaxC= 1.00D-01 BMatC= 1.08D-05 BMatP= 3.42D-05
 IDIUse=1 WtCom= 1.00D+00 WtEn= 0.00D+00
 Coeff-Com:  0.139D-01-0.271D-01-0.594D-01-0.551D-01 0.369D+00 0.759D+00
 Coeff:      0.139D-01-0.271D-01-0.594D-01-0.551D-01 0.369D+00 0.759D+00
 Gap=     0.297 Goal=   None    Shift=    0.000
 RMSDP=1.49D-04 MaxDP=1.96D-02 DE=-4.61D-05 OVMax= 1.22D-03

 Cycle   7  Pass 1  IDiag  1:
 RMSU=  5.93D-05    CP:  6.58D-01  1.59D+00  9.47D-01  7.64D-01  1.13D+00
                    CP:  9.97D-01
 E= -1096.71898923797     Delta-E=       -0.000015269260 Rises=F Damp=F
 DIIS: error= 1.56D-05 at cycle   7 NSaved=   7.
 NSaved= 7 IEnMin= 7 EnMin= -1096.71898923797     IErMin= 7 ErrMin= 1.56D-05
 ErrMax= 1.56D-05  0.00D+00 EMaxC= 1.00D-01 BMatC= 7.31D-07 BMatP= 1.08D-05
 IDIUse=1 WtCom= 1.00D+00 WtEn= 0.00D+00
 Coeff-Com:  0.494D-02-0.933D-02-0.237D-01-0.277D-01 0.557D-01 0.260D+00
 Coeff-Com:  0.740D+00
 Coeff:      0.494D-02-0.933D-02-0.237D-01-0.277D-01 0.557D-01 0.260D+00
 Coeff:      0.740D+00
 Gap=     0.297 Goal=   None    Shift=    0.000
 RMSDP=3.51D-05 MaxDP=3.97D-03 DE=-1.53D-05 OVMax= 5.78D-04

 Cycle   8  Pass 1  IDiag  1:
 RMSU=  2.15D-05    CP:  6.58D-01  1.59D+00  9.47D-01  7.66D-01  1.16D+00
                    CP:  1.07D+00  1.07D+00
 E= -1096.71899053410     Delta-E=       -0.000001296130 Rises=F Damp=F
 DIIS: error= 5.82D-06 at cycle   8 NSaved=   8.
 NSaved= 8 IEnMin= 8 EnMin= -1096.71899053410     IErMin= 8 ErrMin= 5.82D-06
 ErrMax= 5.82D-06  0.00D+00 EMaxC= 1.00D-01 BMatC= 1.23D-07 BMatP= 7.31D-07
 IDIUse=1 WtCom= 1.00D+00 WtEn= 0.00D+00
 Coeff-Com: -0.139D-02 0.279D-02 0.487D-02 0.409D-02-0.521D-01-0.621D-01
 Coeff-Com:  0.227D+00 0.877D+00
 Coeff:     -0.139D-02 0.279D-02 0.487D-02 0.409D-02-0.521D-01-0.621D-01
 Coeff:      0.227D+00 0.877D+00
 Gap=     0.297 Goal=   None    Shift=    0.000
 RMSDP=1.30D-05 MaxDP=9.53D-04 DE=-1.30D-06 OVMax= 2.43D-04

 Cycle   9  Pass 1  IDiag  1:
 RMSU=  8.88D-06    CP:  6.58D-01  1.59D+00  9.47D-01  7.67D-01  1.15D+00
                    CP:  1.11D+00  1.18D+00  1.09D+00
 E= -1096.71899081699     Delta-E=       -0.000000282890 Rises=F Damp=F
 DIIS: error= 1.59D-06 at cycle   9 NSaved=   9.
 NSaved= 9 IEnMin= 9 EnMin= -1096.71899081699     IErMin= 9 ErrMin= 1.59D-06
 ErrMax= 1.59D-06  0.00D+00 EMaxC= 1.00D-01 BMatC= 9.44D-09 BMatP= 1.23D-07
 IDIUse=1 WtCom= 1.00D+00 WtEn= 0.00D+00
 Coeff-Com: -0.879D-03 0.169D-02 0.393D-02 0.448D-02-0.185D-01-0.453D-01
 Coeff-Com: -0.502D-01 0.173D+00 0.932D+00
 Coeff:     -0.879D-03 0.169D-02 0.393D-02 0.448D-02-0.185D-01-0.453D-01
 Coeff:     -0.502D-01 0.173D+00 0.932D+00
 Gap=     0.297 Goal=   None    Shift=    0.000
 RMSDP=5.35D-06 MaxDP=3.71D-04 DE=-2.83D-07 OVMax= 1.25D-04

 Cycle  10  Pass 1  IDiag  1:
 RMSU=  2.84D-06    CP:  6.58D-01  1.59D+00  9.47D-01  7.67D-01  1.15D+00
                    CP:  1.12D+00  1.22D+00  1.16D+00  1.25D+00
 E= -1096.71899085155     Delta-E=       -0.000000034559 Rises=F Damp=F
 DIIS: error= 6.45D-07 at cycle  10 NSaved=  10.
 NSaved=10 IEnMin=10 EnMin= -1096.71899085155     IErMin=10 ErrMin= 6.45D-07
 ErrMax= 6.45D-07  0.00D+00 EMaxC= 1.00D-01 BMatC= 1.55D-09 BMatP= 9.44D-09
 IDIUse=1 WtCom= 1.00D+00 WtEn= 0.00D+00
 Coeff-Com: -0.152D-03 0.279D-03 0.839D-03 0.101D-02-0.196D-02-0.982D-02
 Coeff-Com: -0.394D-01-0.276D-01 0.300D+00 0.776D+00
 Coeff:     -0.152D-03 0.279D-03 0.839D-03 0.101D-02-0.196D-02-0.982D-02
 Coeff:     -0.394D-01-0.276D-01 0.300D+00 0.776D+00
 Gap=     0.297 Goal=   None    Shift=    0.000
 RMSDP=1.64D-06 MaxDP=1.03D-04 DE=-3.46D-08 OVMax= 2.94D-05

 Cycle  11  Pass 1  IDiag  1:
 RMSU=  9.51D-07    CP:  6.58D-01  1.59D+00  9.47D-01  7.67D-01  1.15D+00
                    CP:  1.13D+00  1.22D+00  1.19D+00  1.35D+00  1.22D+00
 E= -1096.71899085462     Delta-E=       -0.000000003070 Rises=F Damp=F
 DIIS: error= 1.93D-07 at cycle  11 NSaved=  11.
 NSaved=11 IEnMin=11 EnMin= -1096.71899085462     IErMin=11 ErrMin= 1.93D-07
 ErrMax= 1.93D-07  0.00D+00 EMaxC= 1.00D-01 BMatC= 2.04D-10 BMatP= 1.55D-09
 IDIUse=1 WtCom= 1.00D+00 WtEn= 0.00D+00
 Coeff-Com:  0.101D-03-0.198D-03-0.392D-03-0.437D-03 0.230D-02 0.438D-02
 Coeff-Com: -0.298D-02-0.338D-01-0.533D-01 0.232D+00 0.852D+00
 Coeff:      0.101D-03-0.198D-03-0.392D-03-0.437D-03 0.230D-02 0.438D-02
 Coeff:     -0.298D-02-0.338D-01-0.533D-01 0.232D+00 0.852D+00
 Gap=     0.297 Goal=   None    Shift=    0.000
 RMSDP=7.59D-07 MaxDP=7.52D-05 DE=-3.07D-09 OVMax= 1.18D-05

 Cycle  12  Pass 1  IDiag  1:
 RMSU=  3.49D-07    CP:  6.58D-01  1.59D+00  9.47D-01  7.67D-01  1.15D+00
                    CP:  1.13D+00  1.22D+00  1.18D+00  1.39D+00  1.37D+00
                    CP:  1.18D+00
 E= -1096.71899085518     Delta-E=       -0.000000000566 Rises=F Damp=F
 DIIS: error= 7.28D-08 at cycle  12 NSaved=  12.
 NSaved=12 IEnMin=12 EnMin= -1096.71899085518     IErMin=12 ErrMin= 7.28D-08
 ErrMax= 7.28D-08  0.00D+00 EMaxC= 1.00D-01 BMatC= 2.48D-11 BMatP= 2.04D-10
 IDIUse=1 WtCom= 1.00D+00 WtEn= 0.00D+00
 Coeff-Com:  0.463D-04-0.889D-04-0.209D-03-0.234D-03 0.993D-03 0.246D-02
 Coeff-Com:  0.345D-02-0.825D-02-0.490D-01-0.872D-02 0.266D+00 0.794D+00
 Coeff:      0.463D-04-0.889D-04-0.209D-03-0.234D-03 0.993D-03 0.246D-02
 Coeff:      0.345D-02-0.825D-02-0.490D-01-0.872D-02 0.266D+00 0.794D+00
 Gap=     0.297 Goal=   None    Shift=    0.000
 RMSDP=3.31D-07 MaxDP=3.78D-05 DE=-5.66D-10 OVMax= 3.70D-06

 Cycle  13  Pass 1  IDiag  1:
 RMSU=  1.42D-07    CP:  6.58D-01  1.59D+00  9.47D-01  7.67D-01  1.15D+00
                    CP:  1.13D+00  1.22D+00  1.18D+00  1.40D+00  1.42D+00
                    CP:  1.29D+00  1.14D+00
 E= -1096.71899085502     Delta-E=        0.000000000162 Rises=F Damp=F
 DIIS: error= 3.67D-08 at cycle  13 NSaved=  13.
 NSaved=13 IEnMin=12 EnMin= -1096.71899085518     IErMin=13 ErrMin= 3.67D-08
 ErrMax= 3.67D-08  0.00D+00 EMaxC= 1.00D-01 BMatC= 4.19D-12 BMatP= 2.48D-11
 IDIUse=1 WtCom= 1.00D+00 WtEn= 0.00D+00
 Coeff-Com: -0.277D-05 0.585D-05-0.143D-06 0.182D-05-0.230D-04 0.455D-04
 Coeff-Com:  0.157D-02 0.243D-02-0.699D-02-0.405D-01-0.580D-01 0.235D+00
 Coeff-Com:  0.866D+00
 Coeff:     -0.277D-05 0.585D-05-0.143D-06 0.182D-05-0.230D-04 0.455D-04
 Coeff:      0.157D-02 0.243D-02-0.699D-02-0.405D-01-0.580D-01 0.235D+00
 Coeff:      0.866D+00
 Gap=     0.297 Goal=   None    Shift=    0.000
 RMSDP=1.37D-07 MaxDP=1.59D-05 DE= 1.62D-10 OVMax= 2.30D-06

 Cycle  14  Pass 1  IDiag  1:
 RMSU=  5.47D-08    CP:  6.58D-01  1.59D+00  9.47D-01  7.67D-01  1.15D+00
                    CP:  1.13D+00  1.22D+00  1.18D+00  1.40D+00  1.44D+00
                    CP:  1.35D+00  1.26D+00  1.21D+00
 E= -1096.71899085501     Delta-E=        0.000000000008 Rises=F Damp=F
 DIIS: error= 1.50D-08 at cycle  14 NSaved=  14.
 NSaved=14 IEnMin=12 EnMin= -1096.71899085518     IErMin=14 ErrMin= 1.50D-08
 ErrMax= 1.50D-08  0.00D+00 EMaxC= 1.00D-01 BMatC= 6.66D-13 BMatP= 4.19D-12
 IDIUse=1 WtCom= 1.00D+00 WtEn= 0.00D+00
 Coeff-Com: -0.689D-05 0.135D-04 0.271D-04 0.296D-04-0.137D-03-0.330D-03
 Coeff-Com:  0.642D-04 0.198D-02 0.439D-02-0.115D-01-0.541D-01-0.357D-01
 Coeff-Com:  0.275D+00 0.820D+00
 Coeff:     -0.689D-05 0.135D-04 0.271D-04 0.296D-04-0.137D-03-0.330D-03
 Coeff:      0.642D-04 0.198D-02 0.439D-02-0.115D-01-0.541D-01-0.357D-01
 Coeff:      0.275D+00 0.820D+00
 Gap=     0.297 Goal=   None    Shift=    0.000
 RMSDP=4.70D-08 MaxDP=4.99D-06 DE= 8.19D-12 OVMax= 9.02D-07

 Cycle  15  Pass 1  IDiag  1:
 RMSU=  2.01D-08    CP:  6.58D-01  1.59D+00  9.47D-01  7.67D-01  1.15D+00
                    CP:  1.13D+00  1.22D+00  1.18D+00  1.40D+00  1.44D+00
                    CP:  1.36D+00  1.31D+00  1.37D+00  1.27D+00
 E= -1096.71899085517     Delta-E=       -0.000000000152 Rises=F Damp=F
 DIIS: error= 1.03D-08 at cycle  15 NSaved=  15.
 NSaved=15 IEnMin=12 EnMin= -1096.71899085518     IErMin=15 ErrMin= 1.03D-08
 ErrMax= 1.03D-08  0.00D+00 EMaxC= 1.00D-01 BMatC= 1.76D-13 BMatP= 6.66D-13
 IDIUse=1 WtCom= 1.00D+00 WtEn= 0.00D+00
 Coeff-Com: -0.190D-05 0.359D-05 0.105D-04 0.996D-05-0.471D-04-0.152D-03
 Coeff-Com: -0.377D-03 0.204D-03 0.334D-02 0.569D-02-0.566D-02-0.703D-01
 Coeff-Com: -0.102D+00 0.314D+00 0.855D+00
 Coeff:     -0.190D-05 0.359D-05 0.105D-04 0.996D-05-0.471D-04-0.152D-03
 Coeff:     -0.377D-03 0.204D-03 0.334D-02 0.569D-02-0.566D-02-0.703D-01
 Coeff:     -0.102D+00 0.314D+00 0.855D+00
 Gap=     0.297 Goal=   None    Shift=    0.000
 RMSDP=2.13D-08 MaxDP=1.89D-06 DE=-1.52D-10 OVMax= 5.59D-07

 Cycle  16  Pass 1  IDiag  1:
 RMSU=  8.65D-09    CP:  6.58D-01  1.59D+00  9.47D-01  7.67D-01  1.15D+00
                    CP:  1.13D+00  1.22D+00  1.18D+00  1.40D+00  1.44D+00
                    CP:  1.37D+00  1.31D+00  1.46D+00  1.46D+00  1.31D+00
 E= -1096.71899085559     Delta-E=       -0.000000000426 Rises=F Damp=F
 DIIS: error= 2.99D-09 at cycle  16 NSaved=  16.
 NSaved=16 IEnMin=16 EnMin= -1096.71899085559     IErMin=16 ErrMin= 2.99D-09
 ErrMax= 2.99D-09  0.00D+00 EMaxC= 1.00D-01 BMatC= 1.87D-14 BMatP= 1.76D-13
 IDIUse=1 WtCom= 1.00D+00 WtEn= 0.00D+00
 Coeff-Com:  0.539D-06-0.110D-05-0.108D-05-0.180D-05 0.824D-05 0.457D-05
 Coeff-Com: -0.120D-03-0.228D-03 0.277D-03 0.341D-02 0.695D-02-0.154D-01
 Coeff-Com: -0.729D-01-0.311D-01 0.218D+00 0.891D+00
 Coeff:      0.539D-06-0.110D-05-0.108D-05-0.180D-05 0.824D-05 0.457D-05
 Coeff:     -0.120D-03-0.228D-03 0.277D-03 0.341D-02 0.695D-02-0.154D-01
 Coeff:     -0.729D-01-0.311D-01 0.218D+00 0.891D+00
 Gap=     0.297 Goal=   None    Shift=    0.000
 RMSDP=9.08D-09 MaxDP=8.23D-07 DE=-4.26D-10 OVMax= 2.05D-07

 Error on total polarization charges =  0.06210
 SCF Done:  E(RwB97XD) =  -1096.71899086     A.U. after   16 cycles
            NFock= 16  Conv=0.91D-08     -V/T= 2.0043
 KE= 1.091980870297D+03 PE=-7.180956572312D+03 EE= 2.678527449683D+03
 SMD-CDS (non-electrostatic) energy       (kcal/mol) =      -3.30
 (included in total energy above)
 Leave Link  502 at Wed May  7 14:46:30 2025, MaxMem= 16106127360 cpu:           39967.3 elap:            1045.2
 (Enter /cm/shared/apps/Gaussian/g16-C01/g16/l601.exe)
 Copying SCF densities to generalized density rwf, IOpCl= 0 IROHF=0.

 **********************************************************************

            Population analysis using the SCF Density.

 **********************************************************************

 Orbital symmetries:
       Occupied  (A) (A) (A) (A) (A) (A) (A) (A) (A) (A) (A) (A)
                 (A) (A) (A) (A) (A) (A) (A) (A) (A) (A) (A) (A)
                 (A) (A) (A) (A) (A) (A) (A) (A) (A) (A) (A) (A)
                 (A) (A) (A) (A) (A) (A) (A) (A) (A) (A) (A) (A)
                 (A) (A) (A) (A) (A) (A) (A) (A) (A) (A) (A) (A)
                 (A) (A) (A) (A) (A) (A) (A) (A) (A) (A) (A) (A)
                 (A) (A) (A) (A) (A) (A) (A) (A) (A) (A) (A) (A)
                 (A) (A) (A) (A) (A) (A)
       Virtual   (A) (A) (A) (A) (A) (A) (A) (A) (A) (A) (A) (A)
                 (A) (A) (A) (A) (A) (A) (A) (A) (A) (A) (A) (A)
                 (A) (A) (A) (A) (A) (A) (A) (A) (A) (A) (A) (A)
                 (A) (A) (A) (A) (A) (A) (A) (A) (A) (A) (A) (A)
                 (A) (A) (A) (A) (A) (A) (A) (A) (A) (A) (A) (A)
                 (A) (A) (A) (A) (A) (A) (A) (A) (A) (A) (A) (A)
                 (A) (A) (A) (A) (A) (A) (A) (A) (A) (A) (A) (A)
                 (A) (A) (A) (A) (A) (A) (A) (A) (A) (A) (A) (A)
                 (A) (A) (A) (A) (A) (A) (A) (A) (A) (A) (A) (A)
                 (A) (A) (A) (A) (A) (A) (A) (A) (A) (A) (A) (A)
                 (A) (A) (A) (A) (A) (A) (A) (A) (A) (A) (A) (A)
                 (A) (A) (A) (A) (A) (A) (A) (A) (A) (A) (A) (A)
                 (A) (A) (A) (A) (A) (A) (A) (A) (A) (A) (A) (A)
                 (A) (A) (A) (A) (A) (A) (A) (A) (A) (A) (A) (A)
                 (A) (A) (A) (A) (A) (A) (A) (A) (A) (A) (A) (A)
                 (A) (A) (A) (A) (A) (A) (A) (A) (A) (A) (A) (A)
                 (A) (A) (A) (A) (A) (A) (A) (A) (A) (A) (A) (A)
                 (A) (A) (A) (A) (A) (A) (A) (A) (A) (A) (A) (A)
                 (A) (A) (A) (A) (A) (A) (A) (A) (A) (A) (A) (A)
                 (A) (A) (A) (A) (A) (A) (A) (A) (A) (A) (A) (A)
                 (A) (A) (A) (A) (A) (A) (A) (A) (A) (A) (A) (A)
                 (A) (A) (A) (A) (A) (A) (A) (A) (A) (A) (A) (A)
                 (A) (A) (A) (A) (A) (A) (A) (A) (A) (A) (A) (A)
                 (A) (A) (A) (A) (A) (A) (A) (A) (A) (A) (A) (A)
                 (A) (A) (A) (A) (A) (A) (A) (A) (A) (A) (A) (A)
                 (A) (A) (A) (A) (A) (A) (A) (A) (A) (A) (A) (A)
                 (A) (A) (A) (A) (A) (A) (A) (A) (A) (A) (A) (A)
                 (A) (A) (A) (A) (A) (A) (A) (A) (A) (A) (A) (A)
                 (A) (A) (A) (A) (A) (A) (A) (A) (A) (A) (A) (A)
                 (A) (A) (A) (A) (A) (A) (A) (A) (A) (A) (A) (A)
                 (A) (A) (A) (A) (A) (A) (A) (A) (A) (A) (A) (A)
                 (A) (A) (A) (A) (A) (A) (A) (A) (A) (A) (A) (A)
                 (A) (A) (A) (A) (A) (A) (A) (A) (A) (A) (A) (A)
                 (A) (A) (A) (A) (A) (A) (A) (A) (A) (A) (A) (A)
                 (A) (A) (A) (A) (A) (A) (A) (A) (A) (A) (A) (A)
                 (A) (A) (A) (A) (A) (A) (A) (A) (A) (A) (A) (A)
                 (A) (A) (A) (A) (A) (A) (A) (A) (A) (A) (A) (A)
                 (A) (A) (A) (A) (A) (A) (A) (A) (A) (A) (A) (A)
                 (A) (A) (A) (A) (A) (A) (A) (A) (A) (A) (A) (A)
                 (A) (A) (A) (A) (A) (A) (A) (A) (A) (A) (A) (A)
                 (A) (A) (A) (A) (A) (A) (A) (A) (A) (A) (A) (A)
                 (A) (A) (A) (A) (A) (A) (A) (A) (A) (A) (A) (A)
                 (A) (A) (A) (A) (A) (A) (A) (A) (A) (A) (A) (A)
                 (A) (A) (A) (A) (A) (A) (A) (A) (A) (A) (A) (A)
                 (A) (A) (A) (A) (A) (A) (A) (A) (A) (A) (A) (A)
                 (A) (A) (A) (A) (A) (A) (A) (A) (A) (A) (A) (A)
                 (A) (A) (A) (A) (A) (A) (A) (A) (A) (A) (A) (A)
                 (A) (A) (A) (A) (A) (A) (A) (A) (A) (A) (A) (A)
                 (A) (A) (A) (A) (A) (A) (A) (A) (A) (A) (A) (A)
                 (A) (A) (A) (A) (A) (A) (A) (A) (A) (A) (A) (A)
                 (A) (A) (A) (A) (A) (A) (A) (A) (A) (A) (A) (A)
                 (A) (A) (A) (A) (A) (A) (A) (A) (A) (A) (A) (A)
                 (A) (A) (A) (A) (A) (A) (A) (A) (A) (A) (A) (A)
                 (A) (A) (A) (A) (A) (A) (A) (A) (A) (A) (A) (A)
                 (A) (A) (A) (A) (A) (A) (A) (A) (A) (A) (A) (A)
                 (A) (A) (A) (A) (A) (A) (A) (A) (A) (A) (A) (A)
 The electronic state is 1-A.
 Alpha  occ. eigenvalues --  -24.82039 -14.44224 -14.44173 -10.39080 -10.36212
 Alpha  occ. eigenvalues --  -10.35838 -10.33135 -10.33052 -10.30366 -10.29431
 Alpha  occ. eigenvalues --  -10.29294 -10.29238 -10.29151 -10.29130 -10.29123
 Alpha  occ. eigenvalues --  -10.29104 -10.29056 -10.29048 -10.29019 -10.28751
 Alpha  occ. eigenvalues --  -10.28702 -10.28276 -10.28168 -10.27968 -10.27941
 Alpha  occ. eigenvalues --  -10.27144  -1.33748  -1.08972  -1.04347  -0.97802
 Alpha  occ. eigenvalues --   -0.96572  -0.96150  -0.90810  -0.88926  -0.87040
 Alpha  occ. eigenvalues --   -0.85396  -0.84922  -0.84513  -0.82738  -0.82313
 Alpha  occ. eigenvalues --   -0.77311  -0.75065  -0.71838  -0.70919  -0.70301
 Alpha  occ. eigenvalues --   -0.70029  -0.67915  -0.66751  -0.65205  -0.64145
 Alpha  occ. eigenvalues --   -0.62937  -0.60991  -0.60258  -0.58462  -0.57191
 Alpha  occ. eigenvalues --   -0.56632  -0.55937  -0.54767  -0.54223  -0.53650
 Alpha  occ. eigenvalues --   -0.53183  -0.51942  -0.51777  -0.51272  -0.50825
 Alpha  occ. eigenvalues --   -0.50085  -0.50056  -0.49431  -0.48750  -0.48011
 Alpha  occ. eigenvalues --   -0.47970  -0.47106  -0.45804  -0.45130  -0.44805
 Alpha  occ. eigenvalues --   -0.43530  -0.43260  -0.42759  -0.42284  -0.41907
 Alpha  occ. eigenvalues --   -0.41361  -0.40783  -0.37551  -0.36398  -0.34789
 Alpha  occ. eigenvalues --   -0.33420  -0.31931  -0.31314  -0.30566  -0.29929
 Alpha virt. eigenvalues --   -0.00189   0.01989   0.03380   0.03638   0.03932
 Alpha virt. eigenvalues --    0.04018   0.04555   0.04646   0.04836   0.04970
 Alpha virt. eigenvalues --    0.05237   0.05513   0.05921   0.05955   0.06344
 Alpha virt. eigenvalues --    0.06405   0.06516   0.06868   0.07114   0.07282
 Alpha virt. eigenvalues --    0.07356   0.07755   0.08304   0.08590   0.08989
 Alpha virt. eigenvalues --    0.09119   0.09711   0.10075   0.10175   0.10660
 Alpha virt. eigenvalues --    0.10935   0.11042   0.11094   0.11229   0.11441
 Alpha virt. eigenvalues --    0.11753   0.11872   0.12219   0.12416   0.12566
 Alpha virt. eigenvalues --    0.12692   0.12770   0.12887   0.13167   0.13415
 Alpha virt. eigenvalues --    0.13671   0.13834   0.14023   0.14281   0.14440
 Alpha virt. eigenvalues --    0.14768   0.14868   0.15137   0.15272   0.15440
 Alpha virt. eigenvalues --    0.15640   0.15774   0.16069   0.16130   0.16402
 Alpha virt. eigenvalues --    0.16598   0.16754   0.17043   0.17321   0.17503
 Alpha virt. eigenvalues --    0.17677   0.17848   0.18310   0.18362   0.18703
 Alpha virt. eigenvalues --    0.19042   0.19188   0.19298   0.19632   0.19983
 Alpha virt. eigenvalues --    0.20032   0.20506   0.20948   0.21162   0.21318
 Alpha virt. eigenvalues --    0.21478   0.21519   0.22040   0.22175   0.22474
 Alpha virt. eigenvalues --    0.22757   0.22935   0.23221   0.23346   0.23651
 Alpha virt. eigenvalues --    0.23735   0.23873   0.24027   0.24130   0.24238
 Alpha virt. eigenvalues --    0.24592   0.24754   0.25029   0.25132   0.25331
 Alpha virt. eigenvalues --    0.25389   0.25585   0.25754   0.25975   0.26414
 Alpha virt. eigenvalues --    0.26456   0.26637   0.26876   0.26911   0.27064
 Alpha virt. eigenvalues --    0.27339   0.27527   0.27662   0.27783   0.27993
 Alpha virt. eigenvalues --    0.28143   0.28177   0.28672   0.28728   0.28966
 Alpha virt. eigenvalues --    0.29297   0.29388   0.29742   0.29785   0.29986
 Alpha virt. eigenvalues --    0.30128   0.30223   0.30395   0.30624   0.30676
 Alpha virt. eigenvalues --    0.31141   0.31458   0.31832   0.32096   0.32289
 Alpha virt. eigenvalues --    0.32680   0.32857   0.33007   0.33324   0.33519
 Alpha virt. eigenvalues --    0.33809   0.33906   0.34056   0.34359   0.34495
 Alpha virt. eigenvalues --    0.34563   0.34793   0.35079   0.35763   0.35817
 Alpha virt. eigenvalues --    0.36007   0.36214   0.36303   0.36617   0.36847
 Alpha virt. eigenvalues --    0.37093   0.37414   0.37520   0.37701   0.37890
 Alpha virt. eigenvalues --    0.37959   0.38379   0.38662   0.39009   0.39158
 Alpha virt. eigenvalues --    0.39523   0.39689   0.39801   0.40094   0.40302
 Alpha virt. eigenvalues --    0.40344   0.40743   0.41205   0.41383   0.41550
 Alpha virt. eigenvalues --    0.41992   0.42166   0.42230   0.42645   0.42708
 Alpha virt. eigenvalues --    0.42805   0.42985   0.43379   0.43475   0.43837
 Alpha virt. eigenvalues --    0.43930   0.44225   0.44398   0.44700   0.45015
 Alpha virt. eigenvalues --    0.45031   0.45372   0.45426   0.45884   0.45987
 Alpha virt. eigenvalues --    0.46328   0.46437   0.46575   0.46856   0.47099
 Alpha virt. eigenvalues --    0.47320   0.47479   0.47749   0.47840   0.48166
 Alpha virt. eigenvalues --    0.48235   0.48257   0.48741   0.48994   0.49119
 Alpha virt. eigenvalues --    0.49304   0.49471   0.49635   0.49993   0.50103
 Alpha virt. eigenvalues --    0.50231   0.50436   0.50640   0.50982   0.51096
 Alpha virt. eigenvalues --    0.51282   0.51537   0.51663   0.51864   0.52008
 Alpha virt. eigenvalues --    0.52212   0.52487   0.52687   0.52907   0.53312
 Alpha virt. eigenvalues --    0.53551   0.53698   0.53818   0.53866   0.54303
 Alpha virt. eigenvalues --    0.54642   0.54850   0.55013   0.55222   0.55329
 Alpha virt. eigenvalues --    0.55797   0.55882   0.56033   0.56343   0.56433
 Alpha virt. eigenvalues --    0.56832   0.57076   0.57306   0.57676   0.57793
 Alpha virt. eigenvalues --    0.58158   0.58403   0.58646   0.58710   0.59175
 Alpha virt. eigenvalues --    0.59463   0.59809   0.60259   0.60293   0.60481
 Alpha virt. eigenvalues --    0.60790   0.61200   0.61341   0.61695   0.62142
 Alpha virt. eigenvalues --    0.62378   0.62792   0.62857   0.63219   0.63337
 Alpha virt. eigenvalues --    0.63962   0.64239   0.64652   0.64843   0.65019
 Alpha virt. eigenvalues --    0.65371   0.65607   0.65994   0.66590   0.66655
 Alpha virt. eigenvalues --    0.66908   0.66934   0.67809   0.68055   0.68473
 Alpha virt. eigenvalues --    0.68715   0.69258   0.69624   0.69767   0.70218
 Alpha virt. eigenvalues --    0.70282   0.70827   0.71301   0.71530   0.71709
 Alpha virt. eigenvalues --    0.71975   0.72435   0.72827   0.72953   0.73255
 Alpha virt. eigenvalues --    0.73377   0.73864   0.74176   0.74735   0.74857
 Alpha virt. eigenvalues --    0.75312   0.75509   0.76028   0.76244   0.76552
 Alpha virt. eigenvalues --    0.77300   0.77674   0.78225   0.78514   0.78599
 Alpha virt. eigenvalues --    0.79583   0.79777   0.79949   0.80393   0.80529
 Alpha virt. eigenvalues --    0.80976   0.81335   0.81986   0.82349   0.82551
 Alpha virt. eigenvalues --    0.82938   0.83676   0.84017   0.84553   0.85131
 Alpha virt. eigenvalues --    0.85270   0.85506   0.85941   0.86091   0.86510
 Alpha virt. eigenvalues --    0.86785   0.87982   0.88210   0.88584   0.88919
 Alpha virt. eigenvalues --    0.89483   0.89730   0.89909   0.90790   0.91199
 Alpha virt. eigenvalues --    0.91975   0.92176   0.92594   0.92981   0.93796
 Alpha virt. eigenvalues --    0.94688   0.95195   0.96137   0.96352   0.96796
 Alpha virt. eigenvalues --    0.97689   0.98116   0.99151   0.99584   1.00144
 Alpha virt. eigenvalues --    1.00287   1.01087   1.01626   1.02352   1.02966
 Alpha virt. eigenvalues --    1.03197   1.03389   1.03458   1.04363   1.04782
 Alpha virt. eigenvalues --    1.05284   1.05584   1.05724   1.06014   1.06136
 Alpha virt. eigenvalues --    1.06751   1.07310   1.07964   1.08084   1.08858
 Alpha virt. eigenvalues --    1.09545   1.09947   1.10562   1.11088   1.11300
 Alpha virt. eigenvalues --    1.11894   1.12114   1.12752   1.13381   1.13864
 Alpha virt. eigenvalues --    1.14175   1.14864   1.15429   1.16155   1.16558
 Alpha virt. eigenvalues --    1.16876   1.17023   1.17500   1.18056   1.18690
 Alpha virt. eigenvalues --    1.19025   1.19322   1.20113   1.20825   1.21658
 Alpha virt. eigenvalues --    1.22007   1.23002   1.23324   1.24095   1.24644
 Alpha virt. eigenvalues --    1.24985   1.25236   1.26770   1.27176   1.27568
 Alpha virt. eigenvalues --    1.28657   1.29068   1.30308   1.30951   1.31750
 Alpha virt. eigenvalues --    1.32027   1.33040   1.33790   1.34642   1.35363
 Alpha virt. eigenvalues --    1.36203   1.37374   1.38133   1.39042   1.39510
 Alpha virt. eigenvalues --    1.39917   1.41491   1.42159   1.42954   1.44062
 Alpha virt. eigenvalues --    1.44977   1.47079   1.47657   1.48723   1.49167
 Alpha virt. eigenvalues --    1.52562   1.53041   1.53456   1.55911   1.57271
 Alpha virt. eigenvalues --    1.58227   1.59153   1.61235   1.61943   1.63032
 Alpha virt. eigenvalues --    1.63170   1.63804   1.65117   1.65873   1.67080
 Alpha virt. eigenvalues --    1.67395   1.68652   1.68800   1.69467   1.70103
 Alpha virt. eigenvalues --    1.71108   1.71259   1.72078   1.72765   1.73010
 Alpha virt. eigenvalues --    1.74437   1.75652   1.76387   1.77201   1.78315
 Alpha virt. eigenvalues --    1.78688   1.78966   1.79436   1.80445   1.81031
 Alpha virt. eigenvalues --    1.82109   1.82595   1.83599   1.84690   1.85015
 Alpha virt. eigenvalues --    1.86216   1.87554   1.87854   1.88081   1.90269
 Alpha virt. eigenvalues --    1.91586   1.92251   1.92557   1.94104   1.94726
 Alpha virt. eigenvalues --    1.95711   1.96540   1.96843   1.97267   1.98461
 Alpha virt. eigenvalues --    1.99124   2.00582   2.00798   2.01835   2.02410
 Alpha virt. eigenvalues --    2.03206   2.03527   2.03844   2.04454   2.04909
 Alpha virt. eigenvalues --    2.05630   2.06247   2.06894   2.07238   2.08057
 Alpha virt. eigenvalues --    2.08470   2.09733   2.10295   2.10638   2.10876
 Alpha virt. eigenvalues --    2.11359   2.12362   2.13419   2.13700   2.14250
 Alpha virt. eigenvalues --    2.14855   2.15397   2.15823   2.16285   2.16701
 Alpha virt. eigenvalues --    2.18093   2.18404   2.19437   2.21439   2.21732
 Alpha virt. eigenvalues --    2.22181   2.23304   2.24034   2.24434   2.25278
 Alpha virt. eigenvalues --    2.25854   2.26574   2.28123   2.28566   2.29631
 Alpha virt. eigenvalues --    2.30251   2.30727   2.31004   2.31962   2.33288
 Alpha virt. eigenvalues --    2.35117   2.36379   2.36723   2.38777   2.39590
 Alpha virt. eigenvalues --    2.40343   2.40478   2.41413   2.41690   2.42736
 Alpha virt. eigenvalues --    2.43591   2.44527   2.45111   2.45361   2.46451
 Alpha virt. eigenvalues --    2.46736   2.47161   2.47642   2.48099   2.48453
 Alpha virt. eigenvalues --    2.49638   2.49960   2.50210   2.50926   2.51743
 Alpha virt. eigenvalues --    2.52675   2.52877   2.53666   2.54944   2.56084
 Alpha virt. eigenvalues --    2.56629   2.57302   2.59244   2.60581   2.60915
 Alpha virt. eigenvalues --    2.61329   2.61621   2.63719   2.64193   2.64857
 Alpha virt. eigenvalues --    2.65400   2.66950   2.67990   2.68542   2.69723
 Alpha virt. eigenvalues --    2.70039   2.71052   2.71895   2.72725   2.73407
 Alpha virt. eigenvalues --    2.73984   2.74506   2.75612   2.76491   2.76602
 Alpha virt. eigenvalues --    2.76796   2.77859   2.78575   2.79668   2.79857
 Alpha virt. eigenvalues --    2.80849   2.81829   2.82445   2.83294   2.84024
 Alpha virt. eigenvalues --    2.84786   2.85247   2.85931   2.87186   2.88740
 Alpha virt. eigenvalues --    2.90306   2.91706   2.92150   2.93954   2.96685
 Alpha virt. eigenvalues --    2.97552   2.98377   3.00868   3.02023   3.03320
 Alpha virt. eigenvalues --    3.03779   3.04244   3.06479   3.07537   3.10357
 Alpha virt. eigenvalues --    3.11915   3.13292   3.14819   3.15289   3.16750
 Alpha virt. eigenvalues --    3.19782   3.20166   3.21999   3.23509   3.24886
 Alpha virt. eigenvalues --    3.27137   3.27302   3.27835   3.28696   3.29080
 Alpha virt. eigenvalues --    3.30251   3.30720   3.32231   3.33568   3.36218
 Alpha virt. eigenvalues --    3.36506   3.39297   3.40502   3.42932   3.44363
 Alpha virt. eigenvalues --    3.45754   3.46258   3.47027   3.49703   3.51516
 Alpha virt. eigenvalues --    3.52501   3.53788   3.54179   3.56394   3.56942
 Alpha virt. eigenvalues --    3.60898   3.64662   3.65958   3.83327   3.93665
 Alpha virt. eigenvalues --    3.95930   4.01023
          Condensed to atoms (all electrons):
               1          2          3          4          5          6
     1  C   39.841088 -10.486810   0.256736  -0.406338   0.296825  -2.742816
     2  C  -10.486810  22.082968   0.663078  -2.046247  -4.324778   1.231871
     3  H    0.256736   0.663078   1.268553  -0.669129  -0.369051  -0.409284
     4  F   -0.406338  -2.046247  -0.669129  12.291550  -0.417161   0.747431
     5  C    0.296825  -4.324778  -0.369051  -0.417161  35.037302  -5.625488
     6  C   -2.742816   1.231871  -0.409284   0.747431  -5.625488  16.668288
     7  N   -1.567115   0.912005   0.145036   0.040914  -5.680120  -0.975855
     8  C    0.537968  -1.489674   0.031779   0.096796  -6.339013  -0.771194
     9  C    0.079765  -0.163155  -0.013748   0.005347  -0.317183  -0.065842
    10  C   -4.911071   4.130651   0.205856  -0.170881  -2.872377   0.777408
    11  C    0.496548  -0.435089   0.056967  -0.043484   0.304223  -0.788311
    12  C   -0.171534   0.111021  -0.003616  -0.000327   0.274879   0.028709
    13  C    1.267841  -0.033440  -0.066163   0.015205   1.088621   0.410421
    14  H    0.098748  -0.104908  -0.002498  -0.001713  -0.039580  -0.034756
    15  H   -0.030982   0.011572  -0.000644   0.000208   0.040344   0.007487
    16  H   -0.061509  -0.018537   0.009645  -0.001034   0.043612   0.010912
    17  H    0.028435   0.001466  -0.003136   0.000527  -0.022173   0.000359
    18  N   -4.933000   0.389983  -0.406206   0.310710   1.566992   1.431402
    19  H   -0.155775   0.187726   0.006538  -0.007047   0.353503   0.181517
    20  C   -1.826218   0.060702   0.064480  -0.049409  -5.159701  -1.202261
    21  C    0.035054   0.015888  -0.008089   0.011922  -0.173650  -0.317419
    22  C    0.760133  -0.647094  -0.006535  -0.038198  -0.576771  -0.524359
    23  C    1.492943  -1.523632  -0.088549   0.211898  -0.441762   0.711169
    24  C   -1.126011   0.258793  -0.004858  -0.053231  -0.604209  -1.132275
    25  C    0.027408   0.315014   0.009397   0.040850   0.041687  -0.730278
    26  H   -0.215463  -0.115080  -0.006606  -0.005193  -0.066849   0.040410
    27  H    0.032179  -0.064797  -0.002703   0.035606   0.106363  -0.005672
    28  H   -0.087756   0.081957   0.003797  -0.005414  -0.027564  -0.099564
    29  H    0.016427   0.029077   0.001387   0.004647  -0.020130   0.027936
    30  C   -0.266537  -0.053265  -0.010038   0.003177  -0.024705   0.173494
    31  C   -7.197420  -3.926949  -0.036506  -0.196714   1.937860  -0.700606
    32  C   -0.293020   0.607871  -0.010254   0.027488  -0.374939   0.211317
    33  C   -0.975480  -0.421780  -0.000477   0.064325  -1.560439  -0.003990
    34  C   -1.386997   0.940322  -0.174288   0.392753  -0.466345  -0.134808
    35  C    1.148354  -1.816479   0.026329  -0.064791   0.642620  -0.383162
    36  C   -0.171766  -0.643175   0.042604  -0.025671   0.391757  -0.389545
    37  H   -0.698531   0.145780   0.026595  -0.019391  -0.284379  -0.050618
    38  H   -1.163684   0.279536   0.014873  -0.056940   0.099144  -0.113555
    39  H    0.162003  -0.162200  -0.001153  -0.008328   0.032495  -0.018717
    40  H    0.035362  -0.052141   0.000292   0.000853   0.043743  -0.029799
    41  H   -0.111204   0.036951  -0.000244  -0.002120  -0.011055  -0.003337
    42  H   -0.004437  -0.006752   0.000095   0.000205  -0.000380  -0.010173
    43  H   -0.004537  -0.005492  -0.001572   0.001944   0.001759   0.034756
    44  H   -0.008921   0.001073  -0.001071  -0.000903  -0.003902   0.016311
    45  H   -0.030586   0.109766  -0.006592   0.028756  -0.463752   0.483103
               7          8          9         10         11         12
     1  C   -1.567115   0.537968   0.079765  -4.911071   0.496548  -0.171534
     2  C    0.912005  -1.489674  -0.163155   4.130651  -0.435089   0.111021
     3  H    0.145036   0.031779  -0.013748   0.205856   0.056967  -0.003616
     4  F    0.040914   0.096796   0.005347  -0.170881  -0.043484  -0.000327
     5  C   -5.680120  -6.339013  -0.317183  -2.872377   0.304223   0.274879
     6  C   -0.975855  -0.771194  -0.065842   0.777408  -0.788311   0.028709
     7  N   18.000506  -3.972175  -0.966838  -0.722918   0.142977   0.851769
     8  C   -3.972175  25.838826  -0.799180  -3.544150  -4.051809   0.346095
     9  C   -0.966838  -0.799180   8.893980   1.190582   2.128090  -1.946850
    10  C   -0.722918  -3.544150   1.190582  26.699243   0.551565  -1.155547
    11  C    0.142977  -4.051809   2.128090   0.551565  11.528547  -1.849606
    12  C    0.851769   0.346095  -1.946850  -1.155547  -1.849606   8.629500
    13  C    0.860458  -0.306253  -2.451547  -4.728481  -2.642468   2.226889
    14  H   -0.031214  -0.188161   0.126344  -0.248838   0.327797  -0.190143
    15  H    0.004507  -0.068768  -0.262010   0.121478  -0.081907   0.371917
    16  H   -0.012028  -0.150780  -0.175680  -0.155140   0.050135   0.132092
    17  H   -0.041189   0.077694   0.447097   0.058128   0.080374  -0.291617
    18  N   -0.076383  -2.132084   0.453713  -5.979849  -0.254429  -0.432236
    19  H   -0.207206  -0.107300  -0.005104   0.063780  -0.023491   0.003679
    20  C    1.905618   1.139839   0.059418  -0.653945   0.413103  -0.037624
    21  C    0.200457  -0.250846  -0.015801   0.102320   0.013556   0.010717
    22  C   -0.175262   0.213999  -0.025510   0.287176  -0.321905   0.001358
    23  C    0.008341   0.136214  -0.001809  -0.347141  -0.058267  -0.004371
    24  C   -0.001870   0.149595   0.001253   0.041553  -0.039531  -0.001316
    25  C   -0.459513   0.087780   0.015424  -0.030070  -0.076745  -0.014983
    26  H   -0.163406  -0.073711  -0.014354   0.100689  -0.097649   0.007536
    27  H   -0.018910  -0.067178  -0.000109  -0.009004   0.016136  -0.000623
    28  H   -0.000472   0.008430  -0.000038   0.014276  -0.003460   0.000007
    29  H   -0.021136   0.004888   0.003025   0.021561   0.000321  -0.002549
    30  C   -0.013491  -0.021103  -0.001470  -0.111239   0.009085   0.000450
    31  C    0.504603  -0.352619   0.264035  -3.418439   1.547749  -0.385124
    32  C    0.033704  -0.035699  -0.002037   0.205326  -0.012653   0.003314
    33  C    0.207134   0.944327   0.022646  -0.206125   0.052651  -0.051807
    34  C   -0.031565   0.221198   0.031602   0.153196  -0.152822   0.000810
    35  C   -0.026842   0.103257   0.006715  -0.175102   0.040097  -0.008430
    36  C   -0.167800   0.142293   0.038731   0.352037  -0.057319   0.006778
    37  H    0.138446   0.217838  -0.023933   0.165117   0.025541   0.005442
    38  H    0.038983   0.091601   0.006548   0.054330  -0.009421  -0.002495
    39  H   -0.002269   0.002671  -0.000592  -0.019401   0.002848  -0.000212
    40  H   -0.013515   0.004817   0.001393   0.003251  -0.001153  -0.000127
    41  H    0.002797   0.006551  -0.000116  -0.011026  -0.000232  -0.000005
    42  H    0.000167   0.004052   0.000072  -0.003562  -0.000208   0.000006
    43  H   -0.001066  -0.009554  -0.000301  -0.008708   0.000824   0.000094
    44  H    0.004094  -0.005787  -0.000809  -0.015307   0.000647   0.000299
    45  H    0.058754  -0.147926  -0.008140  -0.043550  -0.010538   0.002567
              13         14         15         16         17         18
     1  C    1.267841   0.098748  -0.030982  -0.061509   0.028435  -4.933000
     2  C   -0.033440  -0.104908   0.011572  -0.018537   0.001466   0.389983
     3  H   -0.066163  -0.002498  -0.000644   0.009645  -0.003136  -0.406206
     4  F    0.015205  -0.001713   0.000208  -0.001034   0.000527   0.310710
     5  C    1.088621  -0.039580   0.040344   0.043612  -0.022173   1.566992
     6  C    0.410421  -0.034756   0.007487   0.010912   0.000359   1.431402
     7  N    0.860458  -0.031214   0.004507  -0.012028  -0.041189  -0.076383
     8  C   -0.306253  -0.188161  -0.068768  -0.150780   0.077694  -2.132084
     9  C   -2.451547   0.126344  -0.262010  -0.175680   0.447097   0.453713
    10  C   -4.728481  -0.248838   0.121478  -0.155140   0.058128  -5.979849
    11  C   -2.642468   0.327797  -0.081907   0.050135   0.080374  -0.254429
    12  C    2.226889  -0.190143   0.371917   0.132092  -0.291617  -0.432236
    13  C   12.575310  -0.000783   0.090096   0.369385  -0.199338   1.048194
    14  H   -0.000783   0.696490  -0.158357  -0.009567   0.031342  -0.000475
    15  H    0.090096  -0.158357   0.639178   0.028793  -0.110244  -0.021977
    16  H    0.369385  -0.009567   0.028793   0.716276  -0.148985  -0.204360
    17  H   -0.199338   0.031342  -0.110244  -0.148985   0.642235  -0.003343
    18  N    1.048194  -0.000475  -0.021977  -0.204360  -0.003343  21.774182
    19  H    0.017643  -0.002221   0.000325   0.000923  -0.000184   0.005658
    20  C   -0.337458   0.022719  -0.004336  -0.020198   0.002068  -0.270872
    21  C    0.018628  -0.002696   0.000637   0.000958  -0.000841   0.016107
    22  C    0.129245  -0.012159   0.000899   0.006953  -0.000937   0.008242
    23  C    0.031895   0.004561  -0.000160   0.000992  -0.000067  -0.297754
    24  C    0.011424  -0.002481  -0.000015  -0.000495   0.000086   0.364231
    25  C    0.056016   0.005596  -0.000066  -0.000358   0.000320   0.219323
    26  H    0.060218  -0.002988  -0.000181   0.000434  -0.000428   0.160806
    27  H   -0.006169   0.000181  -0.000017   0.000169  -0.000053  -0.055227
    28  H    0.001257  -0.000234   0.000007   0.000169  -0.000010   0.029689
    29  H   -0.000847   0.000904  -0.000149   0.000116   0.000263   0.007673
    30  C    0.004365  -0.000020   0.000043  -0.000171  -0.000066  -0.043670
    31  C   -2.581763   0.053771  -0.014047  -0.090788   0.019720  -4.515775
    32  C    0.013820  -0.001478   0.000192   0.007217  -0.000358   0.270364
    33  C   -0.329695  -0.006027   0.000161  -0.016205   0.000611  -0.083796
    34  C    0.171164  -0.005445  -0.000290   0.016120   0.001014   1.031761
    35  C   -0.059025   0.003898  -0.000492  -0.011980   0.000880  -0.590997
    36  C    0.062699   0.000702   0.000084   0.001708   0.000884  -0.082127
    37  H   -0.085497  -0.005557   0.002105   0.009489  -0.003817  -0.377916
    38  H   -0.017546   0.000113  -0.000185  -0.001504   0.000332   0.152886
    39  H   -0.002719   0.000210  -0.000013  -0.000577  -0.000006  -0.028786
    40  H   -0.002564   0.000260  -0.000062  -0.001144   0.000226   0.044914
    41  H   -0.001226  -0.000009  -0.000002  -0.000005   0.000003  -0.009114
    42  H    0.000001   0.000028   0.000001  -0.000037   0.000004  -0.003152
    43  H    0.001539  -0.000072   0.000014   0.000012  -0.000018  -0.010411
    44  H    0.001688  -0.000137   0.000024   0.000154  -0.000072  -0.007767
    45  H    0.029380  -0.005510   0.000794   0.000593  -0.000266   0.099932
              19         20         21         22         23         24
     1  C   -0.155775  -1.826218   0.035054   0.760133   1.492943  -1.126011
     2  C    0.187726   0.060702   0.015888  -0.647094  -1.523632   0.258793
     3  H    0.006538   0.064480  -0.008089  -0.006535  -0.088549  -0.004858
     4  F   -0.007047  -0.049409   0.011922  -0.038198   0.211898  -0.053231
     5  C    0.353503  -5.159701  -0.173650  -0.576771  -0.441762  -0.604209
     6  C    0.181517  -1.202261  -0.317419  -0.524359   0.711169  -1.132275
     7  N   -0.207206   1.905618   0.200457  -0.175262   0.008341  -0.001870
     8  C   -0.107300   1.139839  -0.250846   0.213999   0.136214   0.149595
     9  C   -0.005104   0.059418  -0.015801  -0.025510  -0.001809   0.001253
    10  C    0.063780  -0.653945   0.102320   0.287176  -0.347141   0.041553
    11  C   -0.023491   0.413103   0.013556  -0.321905  -0.058267  -0.039531
    12  C    0.003679  -0.037624   0.010717   0.001358  -0.004371  -0.001316
    13  C    0.017643  -0.337458   0.018628   0.129245   0.031895   0.011424
    14  H   -0.002221   0.022719  -0.002696  -0.012159   0.004561  -0.002481
    15  H    0.000325  -0.004336   0.000637   0.000899  -0.000160  -0.000015
    16  H    0.000923  -0.020198   0.000958   0.006953   0.000992  -0.000495
    17  H   -0.000184   0.002068  -0.000841  -0.000937  -0.000067   0.000086
    18  N    0.005658  -0.270872   0.016107   0.008242  -0.297754   0.364231
    19  H    0.880145  -0.264319   0.078302  -0.013707  -0.148225  -0.027799
    20  C   -0.264319  17.708475  -1.354606  -1.861752  -0.869743  -0.451929
    21  C    0.078302  -1.354606  19.164304  -0.464365  -0.647058  -3.057608
    22  C   -0.013707  -1.861752  -0.464365  13.220567  -1.201519   1.021764
    23  C   -0.148225  -0.869743  -0.647058  -1.201519  13.037978  -3.577595
    24  C   -0.027799  -0.451929  -3.057608   1.021764  -3.577595  13.645276
    25  C   -0.011001   0.009664  -2.391537  -3.334894   0.366686   0.514311
    26  H    0.032800  -0.360335  -0.153147   0.653378  -0.174739   0.271627
    27  H   -0.069473  -0.406642  -0.008936  -0.111388   0.421296  -0.457663
    28  H    0.009845  -0.141119   0.144812   0.204545  -0.443945   0.680849
    29  H   -0.010866   0.007161   0.047399  -0.479287   0.220968  -0.096122
    30  C   -0.004632  -0.243591  -2.393833  -0.097417  -0.448825  -0.627570
    31  C    0.108047   2.643767  -3.005943  -1.834898  -1.212012   0.742023
    32  C    0.011728  -0.987318   0.659968   0.282962   0.094132   0.047049
    33  C   -0.037768  -1.407968   2.097068   0.829010   0.884816  -1.208741
    34  C   -0.020672  -1.263694   1.152681   0.573117  -0.621573   0.663434
    35  C   -0.033411   1.125765  -0.823341  -0.141708   0.522719  -0.402433
    36  C   -0.016823   0.871422  -0.718017  -0.572139  -0.255349   0.400486
    37  H    0.010498  -0.041536   0.062779   0.105985   0.023614  -0.084902
    38  H    0.003510  -0.159318   0.098877   0.026917  -0.014260   0.161834
    39  H    0.000140   0.148335  -0.087546  -0.010979   0.029462  -0.050466
    40  H   -0.001675   0.096768  -0.045265  -0.083539  -0.020902   0.057374
    41  H    0.000324  -0.133407  -0.041606   0.041300  -0.004158   0.059199
    42  H   -0.002320   0.037695   0.185509  -0.003550   0.013952  -0.120564
    43  H   -0.000436   0.041143  -0.371782  -0.058923   0.023177  -0.080242
    44  H    0.002270  -0.017017  -0.292985   0.075453  -0.034555  -0.027862
    45  H   -0.257475   0.133797  -0.010870  -0.034931   0.046243  -0.015277
              25         26         27         28         29         30
     1  C    0.027408  -0.215463   0.032179  -0.087756   0.016427  -0.266537
     2  C    0.315014  -0.115080  -0.064797   0.081957   0.029077  -0.053265
     3  H    0.009397  -0.006606  -0.002703   0.003797   0.001387  -0.010038
     4  F    0.040850  -0.005193   0.035606  -0.005414   0.004647   0.003177
     5  C    0.041687  -0.066849   0.106363  -0.027564  -0.020130  -0.024705
     6  C   -0.730278   0.040410  -0.005672  -0.099564   0.027936   0.173494
     7  N   -0.459513  -0.163406  -0.018910  -0.000472  -0.021136  -0.013491
     8  C    0.087780  -0.073711  -0.067178   0.008430   0.004888  -0.021103
     9  C    0.015424  -0.014354  -0.000109  -0.000038   0.003025  -0.001470
    10  C   -0.030070   0.100689  -0.009004   0.014276   0.021561  -0.111239
    11  C   -0.076745  -0.097649   0.016136  -0.003460   0.000321   0.009085
    12  C   -0.014983   0.007536  -0.000623   0.000007  -0.002549   0.000450
    13  C    0.056016   0.060218  -0.006169   0.001257  -0.000847   0.004365
    14  H    0.005596  -0.002988   0.000181  -0.000234   0.000904  -0.000020
    15  H   -0.000066  -0.000181  -0.000017   0.000007  -0.000149   0.000043
    16  H   -0.000358   0.000434   0.000169   0.000169   0.000116  -0.000171
    17  H    0.000320  -0.000428  -0.000053  -0.000010   0.000263  -0.000066
    18  N    0.219323   0.160806  -0.055227   0.029689   0.007673  -0.043670
    19  H   -0.011001   0.032800  -0.069473   0.009845  -0.010866  -0.004632
    20  C    0.009664  -0.360335  -0.406642  -0.141119   0.007161  -0.243591
    21  C   -2.391537  -0.153147  -0.008936   0.144812   0.047399  -2.393833
    22  C   -3.334894   0.653378  -0.111388   0.204545  -0.479287  -0.097417
    23  C    0.366686  -0.174739   0.421296  -0.443945   0.220968  -0.448825
    24  C    0.514311   0.271627  -0.457663   0.680849  -0.096122  -0.627570
    25  C   12.223515  -0.185553   0.159443  -0.121957   0.529895  -0.851555
    26  H   -0.185553   1.257044  -0.025589   0.019409  -0.162003   0.008795
    27  H    0.159443  -0.025589   1.290037  -0.173461   0.019147   0.008105
    28  H   -0.121957   0.019409  -0.173461   0.972311  -0.013882  -0.266472
    29  H    0.529895  -0.162003   0.019147  -0.013882   0.886687  -0.245071
    30  C   -0.851555   0.008795   0.008105  -0.266472  -0.245071  10.227674
    31  C    0.907483   0.069385   0.072508  -0.162939  -0.238189   0.604983
    32  C   -0.134442  -0.004279  -0.024096   0.136768   0.009600  -0.189101
    33  C   -1.023348  -0.193731   0.052393   0.012834   0.117140  -0.343390
    34  C   -0.381173   0.030673  -0.072465   0.245551  -0.011822   0.120071
    35  C    0.026080  -0.024592   0.037172  -0.171393   0.005899   0.081426
    36  C    0.442231  -0.014485   0.004426  -0.065761   0.036041   0.172705
    37  H   -0.164496  -0.013297   0.001066  -0.005415  -0.032361   0.082620
    38  H   -0.043158  -0.002432  -0.054443   0.033073  -0.001201  -0.029466
    39  H   -0.001437   0.000239   0.008002  -0.032891   0.000448   0.019889
    40  H    0.100026  -0.004636   0.000539  -0.002542   0.018567  -0.034746
    41  H   -0.009678  -0.000080  -0.004586   0.028224  -0.001349   0.007590
    42  H   -0.194638  -0.002486   0.004353  -0.028714  -0.016362   0.436504
    43  H    0.062671  -0.004185   0.017950  -0.066847  -0.007083   0.572312
    44  H   -0.059530   0.016688  -0.000906  -0.004050  -0.066413   0.446356
    45  H    0.010597  -0.052016   0.002561   0.003064   0.024333  -0.014042
              31         32         33         34         35         36
     1  C   -7.197420  -0.293020  -0.975480  -1.386997   1.148354  -0.171766
     2  C   -3.926949   0.607871  -0.421780   0.940322  -1.816479  -0.643175
     3  H   -0.036506  -0.010254  -0.000477  -0.174288   0.026329   0.042604
     4  F   -0.196714   0.027488   0.064325   0.392753  -0.064791  -0.025671
     5  C    1.937860  -0.374939  -1.560439  -0.466345   0.642620   0.391757
     6  C   -0.700606   0.211317  -0.003990  -0.134808  -0.383162  -0.389545
     7  N    0.504603   0.033704   0.207134  -0.031565  -0.026842  -0.167800
     8  C   -0.352619  -0.035699   0.944327   0.221198   0.103257   0.142293
     9  C    0.264035  -0.002037   0.022646   0.031602   0.006715   0.038731
    10  C   -3.418439   0.205326  -0.206125   0.153196  -0.175102   0.352037
    11  C    1.547749  -0.012653   0.052651  -0.152822   0.040097  -0.057319
    12  C   -0.385124   0.003314  -0.051807   0.000810  -0.008430   0.006778
    13  C   -2.581763   0.013820  -0.329695   0.171164  -0.059025   0.062699
    14  H    0.053771  -0.001478  -0.006027  -0.005445   0.003898   0.000702
    15  H   -0.014047   0.000192   0.000161  -0.000290  -0.000492   0.000084
    16  H   -0.090788   0.007217  -0.016205   0.016120  -0.011980   0.001708
    17  H    0.019720  -0.000358   0.000611   0.001014   0.000880   0.000884
    18  N   -4.515775   0.270364  -0.083796   1.031761  -0.590997  -0.082127
    19  H    0.108047   0.011728  -0.037768  -0.020672  -0.033411  -0.016823
    20  C    2.643767  -0.987318  -1.407968  -1.263694   1.125765   0.871422
    21  C   -3.005943   0.659968   2.097068   1.152681  -0.823341  -0.718017
    22  C   -1.834898   0.282962   0.829010   0.573117  -0.141708  -0.572139
    23  C   -1.212012   0.094132   0.884816  -0.621573   0.522719  -0.255349
    24  C    0.742023   0.047049  -1.208741   0.663434  -0.402433   0.400486
    25  C    0.907483  -0.134442  -1.023348  -0.381173   0.026080   0.442231
    26  H    0.069385  -0.004279  -0.193731   0.030673  -0.024592  -0.014485
    27  H    0.072508  -0.024096   0.052393  -0.072465   0.037172   0.004426
    28  H   -0.162939   0.136768   0.012834   0.245551  -0.171393  -0.065761
    29  H   -0.238189   0.009600   0.117140  -0.011822   0.005899   0.036041
    30  C    0.604983  -0.189101  -0.343390   0.120071   0.081426   0.172705
    31  C   42.340620  -2.269675  -8.726344  -5.197713   0.405040   0.820589
    32  C   -2.269675  10.772360   2.883172   2.193327  -3.654326  -3.630672
    33  C   -8.726344   2.883172  20.437215   1.636605  -2.179192  -5.798961
    34  C   -5.197713   2.193327   1.636605  14.544775  -5.329454  -2.545583
    35  C    0.405040  -3.654326  -2.179192  -5.329454  13.758522   3.752226
    36  C    0.820589  -3.630672  -5.798961  -2.545583   3.752226  13.565706
    37  H   -0.472065   0.108012   0.954130   0.080001  -0.040109  -0.342329
    38  H   -0.839421   0.262202   0.319782   0.778033  -0.422949  -0.147594
    39  H    0.151718  -0.612822  -0.204200  -0.726599   1.054023   0.424366
    40  H    0.152094  -0.604935  -0.639859  -0.154272   0.271977   0.850317
    41  H   -0.273605   0.561345   0.307301   0.422846  -0.563644  -0.489948
    42  H   -0.101047  -0.020703   0.020469   0.001174   0.027008   0.030967
    43  H    0.128543  -0.152777  -0.129201  -0.058856   0.119864   0.139694
    44  H    0.136522  -0.027352  -0.029695   0.019387   0.005898  -0.022211
    45  H   -0.194919   0.011381   0.075649   0.057223  -0.015632  -0.017602
              37         38         39         40         41         42
     1  C   -0.698531  -1.163684   0.162003   0.035362  -0.111204  -0.004437
     2  C    0.145780   0.279536  -0.162200  -0.052141   0.036951  -0.006752
     3  H    0.026595   0.014873  -0.001153   0.000292  -0.000244   0.000095
     4  F   -0.019391  -0.056940  -0.008328   0.000853  -0.002120   0.000205
     5  C   -0.284379   0.099144   0.032495   0.043743  -0.011055  -0.000380
     6  C   -0.050618  -0.113555  -0.018717  -0.029799  -0.003337  -0.010173
     7  N    0.138446   0.038983  -0.002269  -0.013515   0.002797   0.000167
     8  C    0.217838   0.091601   0.002671   0.004817   0.006551   0.004052
     9  C   -0.023933   0.006548  -0.000592   0.001393  -0.000116   0.000072
    10  C    0.165117   0.054330  -0.019401   0.003251  -0.011026  -0.003562
    11  C    0.025541  -0.009421   0.002848  -0.001153  -0.000232  -0.000208
    12  C    0.005442  -0.002495  -0.000212  -0.000127  -0.000005   0.000006
    13  C   -0.085497  -0.017546  -0.002719  -0.002564  -0.001226   0.000001
    14  H   -0.005557   0.000113   0.000210   0.000260  -0.000009   0.000028
    15  H    0.002105  -0.000185  -0.000013  -0.000062  -0.000002   0.000001
    16  H    0.009489  -0.001504  -0.000577  -0.001144  -0.000005  -0.000037
    17  H   -0.003817   0.000332  -0.000006   0.000226   0.000003   0.000004
    18  N   -0.377916   0.152886  -0.028786   0.044914  -0.009114  -0.003152
    19  H    0.010498   0.003510   0.000140  -0.001675   0.000324  -0.002320
    20  C   -0.041536  -0.159318   0.148335   0.096768  -0.133407   0.037695
    21  C    0.062779   0.098877  -0.087546  -0.045265  -0.041606   0.185509
    22  C    0.105985   0.026917  -0.010979  -0.083539   0.041300  -0.003550
    23  C    0.023614  -0.014260   0.029462  -0.020902  -0.004158   0.013952
    24  C   -0.084902   0.161834  -0.050466   0.057374   0.059199  -0.120564
    25  C   -0.164496  -0.043158  -0.001437   0.100026  -0.009678  -0.194638
    26  H   -0.013297  -0.002432   0.000239  -0.004636  -0.000080  -0.002486
    27  H    0.001066  -0.054443   0.008002   0.000539  -0.004586   0.004353
    28  H   -0.005415   0.033073  -0.032891  -0.002542   0.028224  -0.028714
    29  H   -0.032361  -0.001201   0.000448   0.018567  -0.001349  -0.016362
    30  C    0.082620  -0.029466   0.019889  -0.034746   0.007590   0.436504
    31  C   -0.472065  -0.839421   0.151718   0.152094  -0.273605  -0.101047
    32  C    0.108012   0.262202  -0.612822  -0.604935   0.561345  -0.020703
    33  C    0.954130   0.319782  -0.204200  -0.639859   0.307301   0.020469
    34  C    0.080001   0.778033  -0.726599  -0.154272   0.422846   0.001174
    35  C   -0.040109  -0.422949   1.054023   0.271977  -0.563644   0.027008
    36  C   -0.342329  -0.147594   0.424366   0.850317  -0.489948   0.030967
    37  H    1.310480   0.001598   0.006319  -0.149706   0.001457  -0.003428
    38  H    0.001598   1.474610  -0.237603  -0.008194   0.047519  -0.001120
    39  H    0.006319  -0.237603   0.937202   0.037432  -0.201950   0.004163
    40  H   -0.149706  -0.008194   0.037432   1.015875  -0.184344   0.008921
    41  H    0.001457   0.047519  -0.201950  -0.184344   1.063089  -0.002708
    42  H   -0.003428  -0.001120   0.004163   0.008921  -0.002708   0.617450
    43  H    0.000778  -0.013450   0.017641   0.002991  -0.017614  -0.076679
    44  H    0.027046  -0.002181  -0.000484  -0.025925   0.000467  -0.094238
    45  H   -0.012337   0.001458  -0.001899  -0.000321   0.000331   0.000772
              43         44         45
     1  C   -0.004537  -0.008921  -0.030586
     2  C   -0.005492   0.001073   0.109766
     3  H   -0.001572  -0.001071  -0.006592
     4  F    0.001944  -0.000903   0.028756
     5  C    0.001759  -0.003902  -0.463752
     6  C    0.034756   0.016311   0.483103
     7  N   -0.001066   0.004094   0.058754
     8  C   -0.009554  -0.005787  -0.147926
     9  C   -0.000301  -0.000809  -0.008140
    10  C   -0.008708  -0.015307  -0.043550
    11  C    0.000824   0.000647  -0.010538
    12  C    0.000094   0.000299   0.002567
    13  C    0.001539   0.001688   0.029380
    14  H   -0.000072  -0.000137  -0.005510
    15  H    0.000014   0.000024   0.000794
    16  H    0.000012   0.000154   0.000593
    17  H   -0.000018  -0.000072  -0.000266
    18  N   -0.010411  -0.007767   0.099932
    19  H   -0.000436   0.002270  -0.257475
    20  C    0.041143  -0.017017   0.133797
    21  C   -0.371782  -0.292985  -0.010870
    22  C   -0.058923   0.075453  -0.034931
    23  C    0.023177  -0.034555   0.046243
    24  C   -0.080242  -0.027862  -0.015277
    25  C    0.062671  -0.059530   0.010597
    26  H   -0.004185   0.016688  -0.052016
    27  H    0.017950  -0.000906   0.002561
    28  H   -0.066847  -0.004050   0.003064
    29  H   -0.007083  -0.066413   0.024333
    30  C    0.572312   0.446356  -0.014042
    31  C    0.128543   0.136522  -0.194919
    32  C   -0.152777  -0.027352   0.011381
    33  C   -0.129201  -0.029695   0.075649
    34  C   -0.058856   0.019387   0.057223
    35  C    0.119864   0.005898  -0.015632
    36  C    0.139694  -0.022211  -0.017602
    37  H    0.000778   0.027046  -0.012337
    38  H   -0.013450  -0.002181   0.001458
    39  H    0.017641  -0.000484  -0.001899
    40  H    0.002991  -0.025925  -0.000321
    41  H   -0.017614   0.000467   0.000331
    42  H   -0.076679  -0.094238   0.000772
    43  H    0.495436   0.024767  -0.000515
    44  H    0.024767   0.547663  -0.003881
    45  H   -0.000515  -0.003881   0.933787
 Mulliken charges:
               1
     1  C    0.421702
     2  C    1.936402
     3  H    0.468972
     4  F   -1.043447
     5  C   -0.036272
     6  C    0.069383
     7  N   -1.711110
     8  C    0.476457
     9  C   -0.513622
    10  C    0.242349
    11  C   -0.777282
    12  C   -0.464784
    13  C   -0.710419
    14  H    0.684360
    15  H    0.434040
    16  H    0.674224
    17  H    0.433077
    18  N   -1.565059
    19  H    0.470027
    20  C   -0.965622
    21  C   -1.480154
    22  C    0.190720
    23  C    0.154916
    24  C    0.160901
    25  C    0.048996
    26  H    0.409358
    27  H    0.350477
    28  H    0.295027
    29  H    0.385318
    30  C   -0.644154
    31  C    0.334465
    32  C   -0.371683
    33  C   -0.341220
    34  C   -0.742401
    35  C   -0.226284
    36  C   -0.376576
    37  H    0.398886
    38  H    0.394358
    39  H    0.374243
    40  H    0.313372
    41  H    0.491077
    42  H    0.303686
    43  H    0.392411
    44  H    0.427155
    45  H    0.233733
 Sum of Mulliken charges =  -0.00000
 Mulliken charges with hydrogens summed into heavy atoms:
               1
     1  C    0.421702
     2  C    2.405374
     4  F   -1.043447
     5  C   -0.036272
     6  C    0.773143
     7  N   -1.711110
     8  C    0.476457
     9  C   -0.080545
    10  C    0.242349
    11  C   -0.092922
    12  C   -0.030744
    13  C   -0.036195
    18  N   -1.565059
    20  C   -0.965622
    21  C   -1.480154
    22  C    0.600078
    23  C    0.505393
    24  C    0.455928
    25  C    0.434314
    30  C    0.479098
    31  C    0.334465
    32  C    0.119394
    33  C    0.057665
    34  C   -0.348044
    35  C    0.147959
    36  C   -0.063204
 Electronic spatial extent (au):  <R**2>=           7922.7459
 Charge=              0.0000 electrons
 Dipole moment (field-independent basis, Debye):
    X=             -1.8778    Y=              0.4617    Z=              0.9300  Tot=              2.1458
 Quadrupole moment (field-independent basis, Debye-Ang):
   XX=           -128.4528   YY=           -154.3381   ZZ=           -142.9973
   XY=             -3.8937   XZ=              1.4047   YZ=             -2.9495
 Traceless Quadrupole moment (field-independent basis, Debye-Ang):
   XX=             13.4766   YY=            -12.4087   ZZ=             -1.0679
   XY=             -3.8937   XZ=              1.4047   YZ=             -2.9495
 Octapole moment (field-independent basis, Debye-Ang**2):
  XXX=              7.7118  YYY=             -6.0191  ZZZ=             16.4572  XYY=             12.2002
  XXY=             36.1063  XXZ=            -12.9007  XZZ=            -26.2381  YZZ=              2.8241
  YYZ=             10.3476  XYZ=             -3.3104
 Hexadecapole moment (field-independent basis, Debye-Ang**3):
 XXXX=          -6539.0919 YYYY=          -2251.7314 ZZZZ=          -1418.1274 XXXY=            -83.3802
 XXXZ=           -149.4511 YYYX=            -12.9372 YYYZ=            -57.1618 ZZZX=             53.8997
 ZZZY=             -1.3934 XXYY=          -1519.7701 XXZZ=          -1426.0296 YYZZ=           -582.3197
 XXYZ=            -32.5065 YYXZ=            -19.1157 ZZXY=            -11.5726
 N-N= 2.313729261475D+03 E-N=-7.180956573700D+03  KE= 1.091980870297D+03
 No NMR shielding tensors so no spin-rotation constants.
 Leave Link  601 at Wed May  7 14:46:31 2025, MaxMem= 16106127360 cpu:               4.8 elap:               0.8
 (Enter /cm/shared/apps/Gaussian/g16-C01/g16/l701.exe)
 ... and contract with generalized density number  0.
 Compute integral first derivatives.
 R6Disp: Adding Grimme-D2 dispersion energy 1st derivatives to the gradient.
 D1PCM: PCM CHGder 1st derivatives, ID1Alg=3 FixD1E=F DoIter=F DoCFld=F I1PDM=0.
 GePol: Maximum number of non-zero 1st derivatives   =     265
 Leave Link  701 at Wed May  7 14:46:36 2025, MaxMem= 16106127360 cpu:             156.5 elap:               4.9
 (Enter /cm/shared/apps/Gaussian/g16-C01/g16/l702.exe)
 L702 exits ... SP integral derivatives will be done elsewhere.
 Leave Link  702 at Wed May  7 14:46:36 2025, MaxMem= 16106127360 cpu:               0.2 elap:               0.0
 (Enter /cm/shared/apps/Gaussian/g16-C01/g16/l703.exe)
 Integral derivatives from FoFJK, PRISM(SPDF).
 Compute integral first derivatives, UseDBF=F ICtDFT=           0.
 Calling FoFJK, ICntrl=      2127 FMM=F ISym2X=0 I1Cent= 0 IOpClX= 0 NMat=1 NMatS=1 NMatT=0.
 FoFJK:  IHMeth= 1 ICntrl=    2127 DoSepK=T KAlg= 0 I1Cent=           0 FoldK=F
 IRaf=         1 NMat=       1 IRICut=       1 DoRegI=T DoRafI=F ISym2E= 0 IDoP0=0 IntGTp=1.
 FoFCou: FMM=F IPFlag=           0 FMFlag=      100000 FMFlg1=         800
         NFxFlg=           0 DoJE=F BraDBF=F KetDBF=F FulRan=T
         wScrn=  0.000000 ICntrl=      2527 IOpCl=  0 I1Cent=           0 NGrid=           0
         NMat0=    1 NMatS0=      1 NMatT0=    0 NMatD0=    1 NMtDS0=    0 NMtDT0=    0
 Symmetry not used in FoFCou.
 Leave Link  703 at Wed May  7 14:51:19 2025, MaxMem= 16106127360 cpu:           11239.2 elap:             283.2
 (Enter /cm/shared/apps/Gaussian/g16-C01/g16/l716.exe)
 Dipole        =-7.38797880D-01 1.81664232D-01 3.65909334D-01
 ***** Axes restored to original set *****
 -------------------------------------------------------------------
 Center     Atomic                   Forces (Hartrees/Bohr)
 Number     Number              X              Y              Z
 -------------------------------------------------------------------
      1        6          -0.003526289    0.000231433   -0.011454898
      2        6           0.010197059   -0.012698555    0.005755402
      3        1           0.000260338    0.000627954    0.002682053
      4        9          -0.003449844    0.005443229    0.000241089
      5        6          -0.004275960    0.008865644   -0.012056561
      6        6          -0.001098096   -0.000171090   -0.000121369
      7        7           0.014096724    0.008094043    0.004972319
      8        6          -0.005721686   -0.009080509   -0.000868331
      9        6          -0.000666671   -0.002740729   -0.000273244
     10        6           0.011652015   -0.000641409   -0.004994376
     11        6          -0.001966749   -0.000140436   -0.001399859
     12        6           0.002442856   -0.000409281   -0.000786499
     13        6           0.000161852    0.001817267   -0.001888891
     14        1           0.005482536    0.002841840   -0.000176365
     15        1           0.005137501   -0.002464358   -0.000928866
     16        1          -0.004421549   -0.003654724    0.002378840
     17        1          -0.000065352   -0.005711935    0.000411252
     18        7          -0.011839236   -0.003997046    0.009304442
     19        1           0.000821063    0.001948589   -0.001258692
     20        6           0.003156161    0.002897729   -0.003269694
     21        6          -0.002309739    0.002476402    0.003893595
     22        6           0.000966183    0.001208021   -0.000335525
     23        6           0.001666031    0.001463954   -0.000250226
     24        6           0.000096368    0.001821728    0.000897828
     25        6           0.001938066    0.000318654    0.000938035
     26        1           0.004611046   -0.003226820    0.001537930
     27        1          -0.001200652    0.001709943   -0.004967672
     28        1          -0.005098056    0.002734624   -0.000842852
     29        1           0.001153237   -0.002395226    0.005253287
     30        6           0.002524022   -0.000666657   -0.003092647
     31        6          -0.006583331    0.001214366    0.003020961
     32        6          -0.002118671   -0.000551978    0.000859053
     33        6           0.000684016   -0.000546077   -0.003015215
     34        6           0.000022953   -0.001144895   -0.001538642
     35        6          -0.002827566    0.000805480   -0.001501125
     36        6          -0.001766735   -0.001411533    0.002051949
     37        1           0.003289106   -0.001638589    0.003701600
     38        1           0.000886494    0.000884601   -0.004513320
     39        1          -0.003817555    0.002581710   -0.002780118
     40        1          -0.000059647   -0.000517443    0.005694955
     41        1          -0.004205398    0.002021965    0.002745737
     42        1          -0.000167946    0.004253849    0.002863297
     43        1          -0.005748163    0.000181333   -0.000233012
     44        1          -0.000218172   -0.003157729    0.004597388
     45        1           0.001907439    0.000522661   -0.001253014
 -------------------------------------------------------------------
 Cartesian Forces:  Max     0.014096724 RMS     0.004100381
 Leave Link  716 at Wed May  7 14:51:19 2025, MaxMem= 16106127360 cpu:               0.5 elap:               0.1
 (Enter /cm/shared/apps/Gaussian/g16-C01/g16/l103.exe)

 GradGradGradGradGradGradGradGradGradGradGradGradGradGradGradGradGradGrad
 Berny optimization.
 FormGI is forming the generalized inverse of G from B-inverse, IUseBI=4.
 Internal  Forces:  Max     0.029270537 RMS     0.005538133
 Search for a local minimum.
 Step number   1 out of a maximum of  252
 All quantities printed in internal units (Hartrees-Bohrs-Radians)
 RMS Force = .55381D-02 SwitMx=.10000D-02 MixMth= 1
 Mixed Optimization -- RFO/linear search
 Second derivative matrix not updated -- first step.
 ITU=  0
     Eigenvalues ---    0.00637   0.00792   0.00823   0.01066   0.01124
     Eigenvalues ---    0.01230   0.01570   0.01684   0.01785   0.01882
     Eigenvalues ---    0.01941   0.02022   0.02089   0.02176   0.02203
     Eigenvalues ---    0.02209   0.02230   0.02239   0.02243   0.02255
     Eigenvalues ---    0.02263   0.02266   0.02273   0.02285   0.02287
     Eigenvalues ---    0.02288   0.02291   0.02291   0.02297   0.02301
     Eigenvalues ---    0.02307   0.02309   0.02316   0.02328   0.02364
     Eigenvalues ---    0.03584   0.05505   0.06691   0.06991   0.07258
     Eigenvalues ---    0.07421   0.08534   0.08635   0.09362   0.12880
     Eigenvalues ---    0.14025   0.15990   0.15990   0.15996   0.15998
     Eigenvalues ---    0.15999   0.15999   0.16000   0.16000   0.16000
     Eigenvalues ---    0.16000   0.16000   0.16000   0.16000   0.16000
     Eigenvalues ---    0.16000   0.16000   0.21426   0.21795   0.21986
     Eigenvalues ---    0.21999   0.22000   0.22000   0.22026   0.22576
     Eigenvalues ---    0.22966   0.23465   0.23997   0.24222   0.24770
     Eigenvalues ---    0.24805   0.24964   0.24978   0.24990   0.24993
     Eigenvalues ---    0.24996   0.29722   0.30123   0.31375   0.32582
     Eigenvalues ---    0.32832   0.33595   0.34703   0.34706   0.34735
     Eigenvalues ---    0.35086   0.35144   0.35908   0.35912   0.35928
     Eigenvalues ---    0.35950   0.35956   0.35972   0.36015   0.36020
     Eigenvalues ---    0.36024   0.36074   0.36076   0.36158   0.36317
     Eigenvalues ---    0.36357   0.39428   0.42191   0.42867   0.43450
     Eigenvalues ---    0.43469   0.43516   0.44399   0.45760   0.47012
     Eigenvalues ---    0.47513   0.47604   0.47658   0.47949   0.48097
     Eigenvalues ---    0.48371   0.48737   0.48848   0.48988   0.49927
     Eigenvalues ---    0.50393   0.51105   0.69963   0.75786
 RFO step:  Lambda=-3.44003591D-02 EMin= 6.36956655D-03
 Linear search not attempted -- first point.
 Iteration  1 RMS(Cart)=  0.49666687 RMS(Int)=  0.01440749
 Iteration  2 RMS(Cart)=  0.18686582 RMS(Int)=  0.00192813
 Iteration  3 RMS(Cart)=  0.00684635 RMS(Int)=  0.00072820
 Iteration  4 RMS(Cart)=  0.00001229 RMS(Int)=  0.00072819
 Iteration  5 RMS(Cart)=  0.00000001 RMS(Int)=  0.00072819
 ITry= 1 IFail=0 DXMaxC= 2.40D+00 DCOld= 1.00D+10 DXMaxT= 3.00D-01 DXLimC= 3.00D+00 Rises=F
 Variable       Old X    -DE/DX   Delta X   Delta X   Delta X     New X
                                 (Linear)    (Quad)   (Total)
    R1        2.86671   0.00625   0.00000   0.01582   0.01624   2.88296
    R2        2.41060   0.01010   0.00000   0.01260   0.01270   2.42330
    R3        2.76827   0.01608   0.00000   0.04040   0.04040   2.80868
    R4        2.08019  -0.00219   0.00000  -0.00590  -0.00590   2.07429
    R5        2.58766   0.00553   0.00000   0.01014   0.01014   2.59780
    R6        2.86036   0.00974   0.00000   0.02594   0.02664   2.88700
    R7        2.82647   0.01262   0.00000   0.03480   0.03480   2.86127
    R8        2.39497   0.01240   0.00000   0.01515   0.01533   2.41030
    R9        2.06159   0.00178   0.00000   0.00465   0.00465   2.06625
   R10        2.85302   0.00649   0.00000   0.01863   0.01863   2.87165
   R11        2.06154   0.00164   0.00000   0.00429   0.00429   2.06584
   R12        2.59254   0.01554   0.00000   0.02992   0.02944   2.62198
   R13        2.67220   0.00634   0.00000   0.01628   0.01551   2.68771
   R14        2.64804   0.00730   0.00000   0.01516   0.01511   2.66315
   R15        2.63736   0.00581   0.00000   0.01128   0.01137   2.64872
   R16        2.59390   0.00625   0.00000   0.01138   0.01143   2.60532
   R17        2.04059   0.00571   0.00000   0.01448   0.01448   2.05507
   R18        2.65247   0.00715   0.00000   0.01492   0.01489   2.66736
   R19        2.58215   0.01849   0.00000   0.03454   0.03423   2.61638
   R20        2.59504   0.00600   0.00000   0.01101   0.01104   2.60609
   R21        2.03967   0.00606   0.00000   0.01533   0.01533   2.05500
   R22        2.04045   0.00576   0.00000   0.01461   0.01461   2.05505
   R23        2.03963   0.00607   0.00000   0.01535   0.01535   2.05498
   R24        2.62388   0.00775   0.00000   0.01512   0.01518   2.63906
   R25        2.62024   0.00645   0.00000   0.01249   0.01255   2.63279
   R26        2.62336   0.00725   0.00000   0.01427   0.01422   2.63758
   R27        2.62523   0.00773   0.00000   0.01525   0.01519   2.64042
   R28        2.83093   0.00549   0.00000   0.01524   0.01524   2.84617
   R29        2.61068   0.00787   0.00000   0.01503   0.01503   2.62572
   R30        2.04226   0.00577   0.00000   0.01466   0.01466   2.05692
   R31        2.61270   0.00898   0.00000   0.01727   0.01727   2.62997
   R32        2.04150   0.00538   0.00000   0.01366   0.01366   2.05517
   R33        2.04194   0.00583   0.00000   0.01481   0.01481   2.05675
   R34        2.04220   0.00587   0.00000   0.01493   0.01493   2.05713
   R35        2.06107   0.00487   0.00000   0.01274   0.01274   2.07382
   R36        2.05535   0.00559   0.00000   0.01452   0.01452   2.06987
   R37        2.05441   0.00544   0.00000   0.01411   0.01411   2.06852
   R38        2.63926   0.00557   0.00000   0.01113   0.01117   2.65043
   R39        2.63258   0.00714   0.00000   0.01414   0.01418   2.64677
   R40        2.61507   0.00711   0.00000   0.01382   0.01378   2.62885
   R41        2.61846   0.00706   0.00000   0.01379   0.01374   2.63220
   R42        2.04160   0.00541   0.00000   0.01373   0.01373   2.05533
   R43        2.60632   0.00845   0.00000   0.01602   0.01602   2.62234
   R44        2.03836   0.00496   0.00000   0.01252   0.01252   2.05088
   R45        2.61327   0.00790   0.00000   0.01520   0.01520   2.62847
   R46        2.03588   0.00464   0.00000   0.01168   0.01168   2.04756
   R47        2.04125   0.00538   0.00000   0.01365   0.01365   2.05490
   R48        2.04050   0.00568   0.00000   0.01439   0.01439   2.05489
    A1        2.07712  -0.00887   0.00000  -0.02748  -0.02831   2.04881
    A2        2.15112   0.00777   0.00000   0.02705   0.02552   2.17664
    A3        2.05423   0.00123   0.00000   0.00378   0.00224   2.05647
    A4        1.91585  -0.01009   0.00000  -0.05871  -0.05745   1.85840
    A5        2.03097  -0.00736   0.00000  -0.01293  -0.01639   2.01458
    A6        1.75849   0.02927   0.00000   0.13486   0.13650   1.89499
    A7        1.87094   0.00573   0.00000   0.00430   0.00287   1.87381
    A8        1.92637  -0.01052   0.00000  -0.06111  -0.05931   1.86706
    A9        1.95973  -0.00757   0.00000  -0.00894  -0.01243   1.94730
   A10        2.06029   0.02049   0.00000   0.07359   0.07075   2.13104
   A11        2.12289  -0.01143   0.00000  -0.03783  -0.03832   2.08457
   A12        2.09849  -0.00882   0.00000  -0.02971  -0.03237   2.06612
   A13        1.91950  -0.00695   0.00000  -0.00951  -0.01253   1.90697
   A14        1.90035   0.02898   0.00000   0.12212   0.12126   2.02161
   A15        1.88483  -0.00921   0.00000  -0.04444  -0.04313   1.84170
   A16        1.92024  -0.00491   0.00000   0.00198  -0.00061   1.91964
   A17        1.91727   0.00204   0.00000  -0.01992  -0.02105   1.89623
   A18        1.92125  -0.00983   0.00000  -0.04991  -0.04866   1.87260
   A19        2.17054  -0.00296   0.00000  -0.00040   0.00004   2.17058
   A20        2.14157   0.00843   0.00000   0.03691   0.03573   2.17730
   A21        2.05417  -0.00674   0.00000  -0.02755  -0.02685   2.02732
   A22        2.07990  -0.00144   0.00000  -0.00686  -0.00660   2.07330
   A23        2.09731  -0.00135   0.00000  -0.00556  -0.00559   2.09171
   A24        2.09085   0.00104   0.00000   0.00463   0.00464   2.09549
   A25        2.09491   0.00031   0.00000   0.00093   0.00095   2.09586
   A26        2.07419  -0.00181   0.00000  -0.00753  -0.00743   2.06676
   A27        2.15188   0.00900   0.00000   0.03900   0.03794   2.18982
   A28        2.04864  -0.00683   0.00000  -0.02747  -0.02698   2.02166
   A29        2.10754   0.00297   0.00000   0.01289   0.01270   2.12023
   A30        2.05663  -0.00084   0.00000  -0.00308  -0.00300   2.05363
   A31        2.11848  -0.00212   0.00000  -0.00955  -0.00947   2.10901
   A32        2.09619  -0.00139   0.00000  -0.00558  -0.00564   2.09056
   A33        2.09158   0.00102   0.00000   0.00441   0.00444   2.09602
   A34        2.09531   0.00038   0.00000   0.00117   0.00120   2.09651
   A35        2.10878   0.00310   0.00000   0.01318   0.01305   2.12183
   A36        2.11914  -0.00235   0.00000  -0.01053  -0.01047   2.10867
   A37        2.05471  -0.00075   0.00000  -0.00246  -0.00241   2.05230
   A38        2.19925  -0.00447   0.00000  -0.00334  -0.00369   2.19556
   A39        2.08970   0.00025   0.00000   0.00144   0.00089   2.09059
   A40        2.11663   0.00195   0.00000   0.00743   0.00687   2.12350
   A41        2.07663  -0.00215   0.00000  -0.00776  -0.00801   2.06862
   A42        2.06709  -0.00194   0.00000  -0.00687  -0.00693   2.06017
   A43        2.10429   0.00101   0.00000   0.00360   0.00362   2.10791
   A44        2.11168   0.00094   0.00000   0.00337   0.00339   2.11507
   A45        2.10208   0.00141   0.00000   0.00503   0.00515   2.10723
   A46        2.08251   0.00019   0.00000   0.00210   0.00202   2.08453
   A47        2.09859  -0.00160   0.00000  -0.00709  -0.00717   2.09142
   A48        2.10098   0.00109   0.00000   0.00385   0.00398   2.10496
   A49        2.09127  -0.00076   0.00000  -0.00305  -0.00313   2.08814
   A50        2.09094  -0.00033   0.00000  -0.00080  -0.00088   2.09006
   A51        2.11047   0.00091   0.00000   0.00342   0.00344   2.11390
   A52        2.08590  -0.00045   0.00000  -0.00170  -0.00171   2.08420
   A53        2.08681  -0.00046   0.00000  -0.00174  -0.00175   2.08506
   A54        2.10902   0.00068   0.00000   0.00242   0.00243   2.11145
   A55        2.08704  -0.00043   0.00000  -0.00165  -0.00165   2.08539
   A56        2.08712  -0.00026   0.00000  -0.00077  -0.00078   2.08634
   A57        1.91944   0.00186   0.00000   0.00994   0.00990   1.92935
   A58        1.93207   0.00125   0.00000   0.00622   0.00620   1.93827
   A59        1.93659   0.00106   0.00000   0.00529   0.00527   1.94186
   A60        1.88422  -0.00151   0.00000  -0.00751  -0.00754   1.87669
   A61        1.88667  -0.00137   0.00000  -0.00663  -0.00666   1.88001
   A62        1.90348  -0.00144   0.00000  -0.00809  -0.00810   1.89538
   A63        2.05270   0.00464   0.00000   0.01593   0.01549   2.06819
   A64        2.15313  -0.00326   0.00000  -0.01187  -0.01224   2.14089
   A65        2.07615  -0.00150   0.00000  -0.00624  -0.00642   2.06973
   A66        2.08986  -0.00056   0.00000  -0.00178  -0.00182   2.08805
   A67        2.09583   0.00036   0.00000   0.00133   0.00134   2.09717
   A68        2.09746   0.00020   0.00000   0.00049   0.00050   2.09796
   A69        2.10524   0.00083   0.00000   0.00303   0.00313   2.10837
   A70        2.06821   0.00095   0.00000   0.00550   0.00545   2.07366
   A71        2.10974  -0.00178   0.00000  -0.00854  -0.00859   2.10115
   A72        2.09602   0.00168   0.00000   0.00642   0.00650   2.10252
   A73        2.10870  -0.00127   0.00000  -0.00552  -0.00560   2.10311
   A74        2.07821  -0.00042   0.00000  -0.00118  -0.00125   2.07696
   A75        2.10371  -0.00071   0.00000  -0.00253  -0.00252   2.10120
   A76        2.09455   0.00045   0.00000   0.00176   0.00176   2.09631
   A77        2.08490   0.00026   0.00000   0.00075   0.00074   2.08564
   A78        2.09528   0.00026   0.00000   0.00118   0.00119   2.09647
   A79        2.09597   0.00008   0.00000   0.00047   0.00047   2.09644
   A80        2.09193  -0.00034   0.00000  -0.00165  -0.00166   2.09028
    D1        0.77167   0.00221   0.00000   0.03268   0.03164   0.80331
    D2        2.89966  -0.00368   0.00000  -0.01849  -0.01897   2.88069
    D3       -1.26010   0.00355   0.00000   0.05796   0.05851  -1.20159
    D4       -2.41171   0.00601   0.00000   0.12993   0.12889  -2.28282
    D5       -0.28371   0.00012   0.00000   0.07876   0.07827  -0.20544
    D6        1.83972   0.00735   0.00000   0.15521   0.15575   1.99547
    D7        0.11410  -0.00805   0.00000  -0.05185  -0.05255   0.06155
    D8       -2.98803  -0.01182   0.00000  -0.14432  -0.14356  -3.13159
    D9       -2.58558  -0.00214   0.00000  -0.05220  -0.05307  -2.63865
   D10        0.60935   0.00046   0.00000  -0.00373  -0.00447   0.60488
   D11        0.51475   0.00138   0.00000   0.04314   0.04388   0.55863
   D12       -2.57351   0.00398   0.00000   0.09161   0.09248  -2.48103
   D13       -1.80688  -0.00691   0.00000  -0.15195  -0.15386  -1.96074
   D14        1.27575  -0.00249   0.00000  -0.03499  -0.03609   1.23966
   D15        2.45237  -0.00612   0.00000  -0.12943  -0.12916   2.32321
   D16       -0.74819  -0.00170   0.00000  -0.01247  -0.01139  -0.75958
   D17        0.36600  -0.00121   0.00000  -0.08733  -0.08729   0.27872
   D18       -2.83456   0.00321   0.00000   0.02963   0.03048  -2.80407
   D19       -0.81236   0.00020   0.00000   0.08635   0.08693  -0.72543
   D20        1.29288   0.00803   0.00000   0.15927   0.16071   1.45359
   D21       -2.90444   0.00736   0.00000   0.14299   0.14308  -2.76136
   D22        2.38734  -0.00405   0.00000  -0.02856  -0.02938   2.35796
   D23       -1.79060   0.00378   0.00000   0.04436   0.04439  -1.74620
   D24        0.29527   0.00311   0.00000   0.02808   0.02676   0.32203
   D25       -0.11228   0.00539   0.00000   0.01252   0.01460  -0.09768
   D26        2.96908   0.01087   0.00000   0.13542   0.13145   3.10053
   D27        1.16841  -0.00091   0.00000  -0.00363  -0.00473   1.16368
   D28       -1.95007  -0.00374   0.00000  -0.06007  -0.06140  -2.01147
   D29       -3.00999   0.00568   0.00000   0.06230   0.06297  -2.94702
   D30        0.15472   0.00285   0.00000   0.00585   0.00630   0.16102
   D31       -0.89465  -0.00132   0.00000   0.00644   0.00720  -0.88745
   D32        2.27005  -0.00415   0.00000  -0.05000  -0.04947   2.22059
   D33       -0.65891   0.00629   0.00000   0.04049   0.04003  -0.61887
   D34        2.61564   0.00429   0.00000   0.01936   0.01894   2.63458
   D35       -3.00776  -0.00160   0.00000  -0.01977  -0.02006  -3.02782
   D36       -0.00948   0.00086   0.00000   0.01151   0.01180   0.00233
   D37       -0.00101   0.00006   0.00000   0.00023   0.00019  -0.00081
   D38        2.99728   0.00252   0.00000   0.03150   0.03205   3.02934
   D39        3.06716   0.00190   0.00000   0.01816   0.01775   3.08490
   D40       -0.10914   0.00242   0.00000   0.02633   0.02590  -0.08324
   D41        0.05367  -0.00082   0.00000  -0.00574  -0.00551   0.04816
   D42       -3.12263  -0.00030   0.00000   0.00242   0.00265  -3.11998
   D43       -0.00115   0.00003   0.00000  -0.00007  -0.00009  -0.00124
   D44        3.12516   0.00030   0.00000  -0.00020  -0.00033   3.12483
   D45       -3.12660  -0.00030   0.00000  -0.00015  -0.00002  -3.12662
   D46       -0.00030  -0.00003   0.00000  -0.00027  -0.00026  -0.00055
   D47        0.05445  -0.00079   0.00000  -0.00545  -0.00524   0.04921
   D48       -3.12387  -0.00047   0.00000   0.00056   0.00078  -3.12309
   D49       -3.10332  -0.00045   0.00000  -0.00534  -0.00528  -3.10860
   D50        0.00154  -0.00013   0.00000   0.00067   0.00074   0.00228
   D51       -0.05275   0.00075   0.00000   0.00536   0.00517  -0.04758
   D52        3.12425   0.00048   0.00000  -0.00025  -0.00048   3.12377
   D53       -3.05950  -0.00285   0.00000  -0.02945  -0.02887  -3.08837
   D54        0.11750  -0.00312   0.00000  -0.03506  -0.03452   0.08298
   D55        0.67538  -0.00542   0.00000  -0.03341  -0.03317   0.64221
   D56       -2.60756  -0.00263   0.00000  -0.00114  -0.00070  -2.60826
   D57       -0.05316   0.00079   0.00000   0.00570   0.00550  -0.04766
   D58        3.10375   0.00052   0.00000   0.00579   0.00571   3.10946
   D59        3.12438   0.00022   0.00000  -0.00291  -0.00307   3.12131
   D60       -0.00189  -0.00005   0.00000  -0.00282  -0.00286  -0.00475
   D61       -3.13183  -0.00260   0.00000  -0.04873  -0.04855   3.10280
   D62        0.00595  -0.00211   0.00000  -0.04060  -0.04041  -0.03447
   D63       -0.01282   0.00022   0.00000   0.00662   0.00653  -0.00628
   D64        3.12496   0.00071   0.00000   0.01475   0.01468   3.13963
   D65        3.13397   0.00269   0.00000   0.05066   0.05067  -3.09854
   D66       -0.00671   0.00212   0.00000   0.04128   0.04126   0.03455
   D67        0.01532  -0.00015   0.00000  -0.00549  -0.00542   0.00990
   D68       -3.12536  -0.00072   0.00000  -0.01487  -0.01483  -3.14019
   D69       -0.00275   0.00018   0.00000   0.00337   0.00336   0.00061
   D70        3.13471  -0.00009   0.00000  -0.00076  -0.00076   3.13395
   D71        3.12209   0.00057   0.00000   0.01023   0.01021   3.13230
   D72       -0.02364   0.00030   0.00000   0.00610   0.00610  -0.01754
   D73        0.00527  -0.00011   0.00000  -0.00223  -0.00224   0.00304
   D74       -3.13563   0.00005   0.00000   0.00021   0.00023  -3.13539
   D75       -3.11949  -0.00050   0.00000  -0.00912  -0.00912  -3.12861
   D76        0.02280  -0.00034   0.00000  -0.00668  -0.00665   0.01615
   D77       -1.43520  -0.00019   0.00000  -0.00386  -0.00388  -1.43908
   D78        0.64545  -0.00009   0.00000  -0.00294  -0.00295   0.64250
   D79        2.76144  -0.00035   0.00000  -0.00539  -0.00542   2.75602
   D80        1.68920   0.00018   0.00000   0.00308   0.00309   1.69229
   D81       -2.51334   0.00028   0.00000   0.00400   0.00403  -2.50931
   D82       -0.39734   0.00002   0.00000   0.00155   0.00156  -0.39579
   D83        0.00255  -0.00008   0.00000  -0.00276  -0.00272  -0.00017
   D84       -3.13974  -0.00025   0.00000  -0.00520  -0.00519   3.13826
   D85       -3.13519  -0.00059   0.00000  -0.01099  -0.01091   3.13708
   D86        0.00571  -0.00075   0.00000  -0.01343  -0.01338  -0.00768
   D87       -0.00763  -0.00006   0.00000   0.00045   0.00044  -0.00719
   D88        3.13810   0.00021   0.00000   0.00458   0.00455  -3.14053
   D89        3.13305   0.00050   0.00000   0.00983   0.00986  -3.14028
   D90       -0.00440   0.00077   0.00000   0.01396   0.01397   0.00957
   D91       -3.10308   0.00280   0.00000   0.04971   0.05002  -3.05306
   D92        0.03808   0.00253   0.00000   0.04555   0.04578   0.08386
   D93       -0.01240   0.00024   0.00000   0.00322   0.00321  -0.00919
   D94        3.12877  -0.00002   0.00000  -0.00094  -0.00103   3.12774
   D95        3.10111  -0.00286   0.00000  -0.05406  -0.05367   3.04743
   D96       -0.01637  -0.00210   0.00000  -0.04050  -0.04019  -0.05656
   D97        0.01353  -0.00039   0.00000  -0.00560  -0.00566   0.00787
   D98       -3.10395   0.00036   0.00000   0.00796   0.00782  -3.09613
   D99       -0.00645   0.00015   0.00000   0.00258   0.00256  -0.00389
   D100       3.12813   0.00003   0.00000   0.00003   0.00008   3.12820
   D101      -3.13946  -0.00019   0.00000  -0.00315  -0.00319   3.14054
   D102      -0.00488  -0.00031   0.00000  -0.00570  -0.00567  -0.01055
   D103       0.00762  -0.00031   0.00000  -0.00499  -0.00503   0.00259
   D104      -3.13327  -0.00040   0.00000  -0.00684  -0.00683  -3.14010
   D105       3.14062   0.00004   0.00000   0.00075   0.00073   3.14135
   D106      -0.00027  -0.00006   0.00000  -0.00110  -0.00107  -0.00135
   D107       0.00186   0.00012   0.00000   0.00211   0.00216   0.00403
   D108      -3.14042   0.00022   0.00000   0.00396   0.00396  -3.13647
   D109      -3.13929   0.00039   0.00000   0.00637   0.00647  -3.13282
   D110       0.00160   0.00048   0.00000   0.00822   0.00826   0.00987
   D111      -0.00424   0.00020   0.00000   0.00273   0.00282  -0.00142
   D112      -3.13885   0.00032   0.00000   0.00526   0.00528  -3.13357
   D113       3.11366  -0.00055   0.00000  -0.01065  -0.01053   3.10313
   D114      -0.02096  -0.00044   0.00000  -0.00812  -0.00807  -0.02902
         Item               Value     Threshold  Converged?
 Maximum Force            0.029271     0.000450     NO 
 RMS     Force            0.005538     0.000300     NO 
 Maximum Displacement     2.399959     0.001800     NO 
 RMS     Displacement     0.672261     0.001200     NO 
 Predicted change in Energy=-2.284619D-02
 Lowest energy point so far.  Saving SCF results.
 GradGradGradGradGradGradGradGradGradGradGradGradGradGradGradGradGradGrad

 Leave Link  103 at Wed May  7 14:51:19 2025, MaxMem= 16106127360 cpu:               2.6 elap:               0.2
 (Enter /cm/shared/apps/Gaussian/g16-C01/g16/l202.exe)
                          Input orientation:                          
 ---------------------------------------------------------------------
 Center     Atomic      Atomic             Coordinates (Angstroms)
 Number     Number       Type             X           Y           Z
 ---------------------------------------------------------------------
      1          6           0       -0.466173   -1.207008   -1.065082
      2          6           0        0.320233   -0.365913   -2.065864
      3          1           0        0.701735   -1.061020   -2.824913
      4          9           0       -0.403893    0.600973   -2.722038
      5          6           0        1.534716    0.227940   -1.354287
      6          6           0        1.668693    1.713757   -1.095523
      7          7           0        2.500279   -0.535239   -1.019500
      8          6           0        2.490824   -1.915971   -1.155961
      9          6           0        2.742116   -4.714360   -1.266004
     10          6           0        1.345069   -2.740150   -0.980346
     11          6           0        3.744035   -2.529210   -1.354642
     12          6           0        3.869950   -3.900022   -1.437613
     13          6           0        1.513871   -4.141126   -1.013871
     14          1           0        4.610786   -1.882035   -1.466322
     15          1           0        4.843502   -4.348512   -1.621144
     16          1           0        0.631751   -4.758458   -0.861190
     17          1           0        2.838631   -5.796381   -1.316626
     18          7           0        0.076498   -2.293019   -0.652134
     19          1           0        1.334519    2.265237   -1.978554
     20          6           0        0.959662    2.236762    0.142604
     21          6           0       -0.265978    3.254889    2.472191
     22          6           0        1.396365    1.844462    1.409763
     23          6           0       -0.100241    3.136575    0.053249
     24          6           0       -0.700550    3.640727    1.203182
     25          6           0        0.792173    2.346258    2.555965
     26          1           0        2.222129    1.140680    1.496817
     27          1           0       -0.455884    3.453369   -0.924464
     28          1           0       -1.527932    4.341919    1.111775
     29          1           0        1.146178    2.024782    3.533896
     30          6           0       -0.913389    3.814456    3.711611
     31          6           0       -1.838474   -0.892383   -0.588792
     32          6           0       -4.467050   -0.542757    0.325171
     33          6           0       -2.214755   -1.315042    0.694526
     34          6           0       -2.805961   -0.298948   -1.409466
     35          6           0       -4.108387   -0.126308   -0.952784
     36          6           0       -3.514635   -1.139936    1.147640
     37          1           0       -1.471248   -1.787160    1.328666
     38          1           0       -2.560015    0.000655   -2.421283
     39          1           0       -4.848795    0.329450   -1.605878
     40          1           0       -3.786815   -1.469657    2.147462
     41          1           0       -5.486323   -0.405033    0.678811
     42          1           0       -0.492140    4.797996    3.955578
     43          1           0       -1.991565    3.943763    3.568232
     44          1           0       -0.751928    3.159755    4.573861
     45          1           0        2.738415    1.891245   -0.956721
 ---------------------------------------------------------------------
                    Distance matrix (angstroms):
                    1          2          3          4          5
     1  C    0.000000
     2  C    1.525595   0.000000
     3  H    2.117151   1.097667   0.000000
     4  F    2.453197   1.374697   1.998804   0.000000
     5  C    2.479167   1.527734   2.125563   2.401687   0.000000
     6  C    3.617934   2.661754   3.409573   2.859974   1.514120
     7  N    3.041905   2.424077   2.602062   3.553003   1.275475
     8  C    3.042157   2.818167   2.591753   4.143307   2.355808
     9  C    4.757626   5.041259   4.465451   6.345879   5.088413
    10  C    2.374511   2.804574   2.576002   4.153969   2.997559
    11  C    4.422432   4.111946   3.684137   5.373371   3.533124
    12  C    5.117916   5.048279   4.474609   6.338331   4.743452
    13  C    3.540091   4.096790   3.664218   5.392880   4.382357
    14  H    5.137330   4.589871   4.219066   5.734906   3.731857
    15  H    6.194424   6.043081   5.423181   7.296884   5.653599
    16  H    3.722877   4.565385   4.187142   5.767046   5.091430
    17  H    5.661038   6.032717   5.409705   7.308576   6.163932
    18  N    1.282356   2.402452   2.574823   3.590330   2.995773
    19  H    4.016641   2.821232   3.490090   2.518853   2.140179
    20  C    3.918043   3.472768   4.443878   3.569490   2.570357
    21  C    5.697447   5.835049   6.900931   5.834579   5.200659
    22  C    4.348031   4.257205   5.182356   4.675358   3.205036
    23  C    4.500143   4.115199   5.152357   3.771432   3.621381
    24  C    5.357284   5.270847   6.348100   4.973476   4.814995
    25  C    5.226961   5.379582   6.369582   5.686292   4.508738
    26  H    4.393396   4.310420   5.082955   4.998601   3.071551
    27  H    4.662509   4.061042   5.033040   3.371963   3.814528
    28  H    6.054472   5.973005   7.047033   5.473232   5.690878
    29  H    5.847627   6.144503   7.081960   6.600505   5.222446
    30  C    6.944919   7.237162   8.312944   7.209570   6.672304
    31  C    1.486288   2.668132   3.388412   2.973024   3.635865
    32  C    4.287313   5.354101   6.075192   5.206040   6.279789
    33  C    2.483029   3.866105   4.577870   4.315466   4.542793
    34  C    2.533334   3.195064   3.858520   2.881430   4.372886
    35  C    3.800822   4.572640   5.245553   4.169229   5.668448
    36  C    3.767461   5.062799   5.793547   5.261358   5.798851
    37  H    2.660223   4.092943   4.743560   4.821891   4.504963
    38  H    2.771625   2.925154   3.453851   2.258252   4.237566
    39  H    4.675526   5.235835   5.850456   4.590936   6.389273
    40  H    4.627752   5.986502   6.711079   6.280422   6.592630
    41  H    5.374591   6.422683   7.141321   6.197493   7.336834
    42  H    7.827373   7.973937   9.040380   7.887544   7.293025
    43  H    7.094002   7.460614   8.554182   7.298113   7.104449
    44  H    7.137784   7.593801   8.641177   7.739421   6.997658
    45  H    4.458732   3.488920   4.044017   3.828217   2.091299
                    6          7          8          9         10
     6  C    0.000000
     7  N    2.399020   0.000000
     8  C    3.722161   1.387491   0.000000
     9  C    6.519356   4.193365   2.811804   0.000000
    10  C    4.467134   2.489514   1.422275   2.435333   0.000000
    11  C    4.730428   2.373851   1.409281   2.405532   2.437136
    12  C    6.039626   3.656855   2.432648   1.401644   2.815923
    13  C    5.857499   3.738376   2.434325   1.378679   1.411507
    14  H    4.660808   2.543177   2.142828   3.399135   3.411370
    15  H    6.863439   4.515940   3.415954   2.162358   3.903394
    16  H    6.558943   4.620827   3.409219   2.149293   2.143966
    17  H    7.603934   5.280377   3.899277   1.087495   3.418240
    18  N    4.334274   3.016531   2.494990   3.653115   1.384529
    19  H    1.093410   3.181422   4.415450   7.155686   5.103962
    20  C    1.519610   3.377569   4.612583   7.312963   5.116562
    21  C    4.341270   5.848859   6.892114   9.302240   7.103237
    22  C    2.523431   3.575321   4.682055   7.210335   5.170486
    23  C    2.544251   4.625550   5.805517   8.453201   6.139474
    24  C    3.822377   5.711770   6.828420   9.367835   7.047549
    25  C    3.808111   4.899449   5.901730   8.262086   6.219545
    26  H    2.711998   3.036103   4.056173   6.495003   4.686834
    27  H    2.751242   4.965573   6.129151   8.778135   6.450289
    28  H    4.690182   6.674989   7.775231  10.290935   7.923813
    29  H    4.669184   5.396361   6.271552   8.426275   6.566774
    30  C    5.847103   7.277113   8.253467  10.529961   8.371257
    31  C    4.398745   4.374681   4.484666   6.003993   3.701689
    32  C    6.690109   7.095905   7.245100   8.479752   6.349302
    33  C    5.240140   5.077157   5.091944   6.322153   4.184313
    34  C    4.916510   5.325795   5.543912   7.092081   4.834735
    35  C    6.064723   6.621641   6.840596   8.250922   6.047570
    36  C    6.327893   6.421943   6.478761   7.599285   5.541275
    37  H    5.290779   4.780608   4.678459   5.749196   3.764487
    38  H    4.751245   5.278140   5.548466   7.188786   4.983773
    39  H    6.682396   7.422965   7.688586   9.120168   6.941014
    40  H    7.100256   7.101431   7.107781   8.050267   6.142765
    41  H    7.670188   8.166212   8.323713   9.489985   7.407664
    42  H    6.300424   7.883487   8.950042  11.322997   9.195778
    43  H    6.334116   7.828499   8.760496  10.988206   8.746278
    44  H    6.331843   7.450874   8.313201  10.407405   8.369916
    45  H    1.093194   2.438949   3.820457   6.612843   4.836506
                   11         12         13         14         15
    11  C    0.000000
    12  C    1.379082   0.000000
    13  C    2.772729   2.405991   0.000000
    14  H    1.087458   2.149868   3.859933   0.000000
    15  H    2.142361   1.087487   3.390904   2.482263   0.000000
    16  H    3.859968   3.399280   1.087450   4.946990   4.299352
    17  H    3.390518   2.162043   2.141616   4.299424   2.491699
    18  N    3.741675   4.194009   2.369049   4.625103   5.280943
    19  H    5.402014   6.688158   6.481070   5.310007   7.495490
    20  C    5.719175   6.973305   6.505539   5.734443   7.846072
    21  C    8.011283   9.142495   8.367887   8.104487  10.033637
    22  C    5.681769   6.872065   6.458721   5.700101   7.708571
    23  C    6.990117   8.215765   7.530540   7.049065   9.125278
    24  C    8.022775   9.204682   8.389054   8.114028  10.126266
    25  C    6.912057   8.027291   7.439808   6.974172   8.870256
    26  H    4.890307   6.060930   5.890896   4.860317   6.835532
    27  H    7.322268   8.546843   7.846290   7.377756   9.457176
    28  H    9.004957  10.176743   9.259211   9.114167  11.116996
    29  H    7.168369   8.199887   7.670450   7.229724   8.992414
    30  C    9.359520  10.435900   9.566245   9.475099  11.323166
    31  C    5.867719   6.507879   4.687562   6.583496   7.593377
    32  C    8.613343   9.158832   7.107229   9.349343  10.244915
    33  C    6.417201   6.946350   4.980765   7.181835   8.023917
    34  C    6.919503   7.585270   5.794806   7.584032   8.657832
    35  C    8.221675   8.839108   6.908855   8.908999   9.920182
    36  C    7.802550   8.296608   6.242207   8.567729   9.371210
    37  H    5.911849   6.375334   4.465375   6.694184   7.425494
    38  H    6.875971   7.584678   5.977600   7.475083   8.623661
    39  H    9.059347   9.691917   7.798720   9.715648  10.762164
    40  H    8.372639   8.796902   6.725180   9.151458   9.847464
    41  H    9.687443  10.209507   8.113339  10.427595  11.293630
    42  H    9.991574  11.125190  10.422447  10.002983  11.967769
    43  H    9.951441  10.997309   9.932230  10.142864  11.933548
    44  H    9.366171  10.360504   9.468868   9.521668  11.227689
    45  H    4.550827   5.920338   6.155670   4.243007   6.618716
                   16         17         18         19         20
    16  H    0.000000
    17  H    2.480932   0.000000
    18  N    2.535824   4.510485   0.000000
    19  H    7.146655   8.227405   4.911181   0.000000
    20  C    7.074478   8.378023   4.683002   2.154214   0.000000
    21  C    8.725313  10.291706   6.376361   4.832197   2.822367
    22  C    7.024274   8.239891   4.807516   3.414904   1.396532
    23  C    7.981452   9.503222   5.478074   2.635524   1.393213
    24  C    8.751170  10.389141   6.265409   4.019567   2.419142
    25  C    7.885410   9.245947   5.685682   4.567556   2.421643
    26  H    6.548995   7.511215   4.583886   3.759080   2.151537
    27  H    8.283783   9.826774   5.777418   2.393387   2.150008
    28  H    9.558959  11.302616   7.050388   4.696420   3.399868
    29  H    8.098998   9.357487   6.108229   5.520905   3.403026
    30  C    9.838334  11.477326   7.571221   6.311192   4.328424
    31  C    4.595949   6.815735   2.373375   4.687204   4.260993
    32  C    6.721411   9.147078   4.966122   6.844719   6.099858
    33  C    4.730747   7.047258   2.831920   5.706234   4.795504
    34  C    5.657359   7.879836   3.585867   4.903313   4.797777
    35  C    6.628282   8.974585   4.722106   6.032985   5.698166
    36  C    5.858466   8.253429   4.179118   6.699447   5.694869
    37  H    4.248139   6.453408   2.564172   5.935651   4.848507
    38  H    5.938891   7.998205   3.916890   4.526780   4.895081
    39  H    7.515168   9.833921   5.660873   6.489956   6.358711
    40  H    6.276299   8.638112   4.841575   7.563167   6.347129
    41  H    7.665164  10.116979   6.023361   7.792035   6.986939
    42  H   10.760586  12.293535   8.475662   6.705629   4.817304
    43  H   10.110897  11.919020   7.809342   6.681850   4.833066
    44  H    9.703219  11.304969   7.598030   6.934520   4.839163
    45  H    6.976081   7.696698   4.968565   1.776214   2.119400
                   21         22         23         24         25
    21  C    0.000000
    22  C    2.425168   0.000000
    23  C    2.427498   2.397815   0.000000
    24  C    1.395747   2.768808   1.391721   0.000000
    25  C    1.397251   1.389470   2.772110   2.394556   0.000000
    26  H    3.407626   1.088474   3.385393   3.857268   2.149416
    27  H    3.407744   3.386446   1.087549   2.149846   3.859628
    28  H    2.150556   3.857149   2.147472   1.088387   3.383967
    29  H    2.152804   2.146404   3.860641   3.384363   1.088584
    30  C    1.506127   3.809769   3.808457   2.523430   2.529834
    31  C    5.389084   4.684947   4.434657   5.005510   5.224806
    32  C    6.056469   6.422989   5.716682   5.697277   6.401740
    33  C    5.276561   4.851208   4.969840   5.206842   5.090353
    34  C    5.843674   5.495617   4.611212   5.174913   5.972297
    35  C    6.158494   6.306176   5.265334   5.518341   6.514629
    36  C    5.623406   5.752674   5.580711   5.547694   5.717126
    37  H    5.308727   4.628008   5.267782   5.483766   4.869752
    38  H    6.308624   5.807709   4.691247   5.463010   6.442982
    39  H    6.796400   7.098688   5.760332   6.005274   7.294448
    40  H    5.901108   6.196203   6.260506   6.044230   5.974547
    41  H    6.622933   7.277768   6.476434   6.288622   7.107237
    42  H    2.152386   4.332550   4.259351   2.993057   3.101515
    43  H    2.157198   4.532562   4.072317   2.711460   3.365398
    44  H    2.159216   4.044339   4.567403   3.405210   2.667945
    45  H    4.758502   2.720943   3.260192   4.421804   4.041517
                   26         27         28         29         30
    26  H    0.000000
    27  H    4.287526   0.000000
    28  H    4.945619   2.466795   0.000000
    29  H    2.467590   4.948175   4.287966   0.000000
    30  C    4.678233   4.672567   2.723054   2.734288   0.000000
    31  C    4.997160   4.572722   5.512376   5.866392   6.442327
    32  C    6.996558   5.798281   5.754756   6.956759   6.563671
    33  C    5.134217   5.334088   5.713758   5.523796   6.091642
    34  C    5.983369   4.453984   5.433936   6.742103   6.835740
    35  C    6.905160   5.114261   5.557536   7.236569   6.891604
    36  C    6.183333   5.894745   5.830867   6.118238   6.155195
    37  H    4.716095   5.794023   6.133178   5.122974   6.112915
    38  H    6.286499   4.311504   5.691596   7.300487   7.407350
    39  H    7.764198   5.433311   5.874835   8.076579   7.477190
    40  H    6.583662   6.690890   6.320571   6.202235   6.214900
    41  H    7.904340   6.539348   6.195956   7.618765   6.921971
    42  H    5.175782   5.062029   3.060732   3.248479   1.097417
    43  H    5.468387   4.773166   2.531336   3.678192   1.095327
    44  H    4.731795   5.514112   3.739750   2.443869   1.094613
    45  H    2.617202   3.555955   5.337246   4.766413   6.231190
                   31         32         33         34         35
    31  C    0.000000
    32  C    2.804814   0.000000
    33  C    1.402546   2.409498   0.000000
    34  C    1.400608   2.414047   2.410136   0.000000
    35  C    2.423193   1.391128   2.777150   1.390926   0.000000
    36  C    2.426107   1.392900   1.387683   2.783571   2.406608
    37  H    2.147587   3.395640   1.085280   3.390222   3.862376
    38  H    2.162443   3.387489   3.399783   1.083524   2.137770
    39  H    3.404317   2.153003   3.864502   2.146306   1.087406
    40  H    3.408279   2.154671   2.146229   3.870964   3.394041
    41  H    3.892445   1.087633   3.395809   3.399484   2.153717
    42  H    7.405696   7.583100   7.139405   7.753470   7.836965
    43  H    6.379075   6.064185   5.996919   6.591003   6.440963
    44  H    6.652323   6.749970   6.100239   7.209846   7.253125
    45  H    5.369531   7.712738   6.127054   5.978464   7.137873
                   36         37         38         39         40
    36  C    0.000000
    37  H    2.151070   0.000000
    38  H    3.866452   4.294626   0.000000
    39  H    3.394250   4.949688   2.451837   0.000000
    40  H    1.087401   2.476507   4.953814   4.295596   0.000000
    41  H    2.155791   4.295744   4.282340   2.483085   2.485696
    42  H    7.230425   7.157067   8.243479   8.359315   7.308053
    43  H    5.832925   6.174939   7.193436   6.928091   5.877638
    44  H    6.152958   5.959923   7.885501   7.936253   6.043956
    45  H    7.260649   6.039447   5.813144   7.773440   7.969331
                   41         42         43         44         45
    41  H    0.000000
    42  H    7.921526   0.000000
    43  H    6.282843   1.768623   0.000000
    44  H    7.091800   1.770197   1.778386   0.000000
    45  H    8.694491   6.558686   6.860083   6.661753   0.000000
 Stoichiometry    C23H19FN2
 Framework group  C1[X(C23H19FN2)]
 Deg. of freedom   129
 Full point group                 C1      NOp   1
 RotChk:  IX=0 Diff= 4.70D-01
 Largest Abelian subgroup         C1      NOp   1
 Largest concise Abelian subgroup C1      NOp   1
                         Standard orientation:                         
 ---------------------------------------------------------------------
 Center     Atomic      Atomic             Coordinates (Angstroms)
 Number     Number       Type             X           Y           Z
 ---------------------------------------------------------------------
      1          6           0        0.832751    1.140884    0.312323
      2          6           0        0.999519    0.255771    1.543666
      3          1           0        2.027508    0.405822    1.898062
      4          9           0        0.158242    0.539865    2.593111
      5          6           0        0.885374   -1.205222    1.111879
      6          6           0       -0.277530   -2.079591    1.531037
      7          7           0        1.824905   -1.732303    0.429014
      8          6           0        2.922740   -1.038276   -0.059060
      9          6           0        5.219474    0.104648   -1.210137
     10          6           0        2.890479    0.304440   -0.526972
     11          6           0        4.110216   -1.781768   -0.211357
     12          6           0        5.248409   -1.218763   -0.749323
     13          6           0        4.053679    0.835645   -1.124582
     14          1           0        4.108135   -2.812883    0.134132
     15          1           0        6.161445   -1.804103   -0.829152
     16          1           0        4.008763    1.857846   -1.492870
     17          1           0        6.110436    0.548667   -1.647951
     18          7           0        1.769154    1.115748   -0.563436
     19          1           0       -0.512563   -1.887995    2.581559
     20          6           0       -1.535233   -1.958058    0.686863
     21          6           0       -3.871939   -1.838639   -0.891521
     22          6           0       -1.522781   -2.386992   -0.642108
     23          6           0       -2.725407   -1.462258    1.214791
     24          6           0       -3.877652   -1.408090    0.436148
     25          6           0       -2.673728   -2.327657   -1.418269
     26          1           0       -0.600446   -2.775286   -1.070245
     27          1           0       -2.755298   -1.122015    2.247314
     28          1           0       -4.797100   -1.016340    0.867113
     29          1           0       -2.641211   -2.664299   -2.452981
     30          6           0       -5.126328   -1.787658   -1.723582
     31          6           0       -0.300663    2.076179    0.089510
     32          6           0       -2.280305    3.988296   -0.450679
     33          6           0       -0.688311    2.355721   -1.229096
     34          6           0       -0.917156    2.778820    1.132550
     35          6           0       -1.899128    3.725803    0.861205
     36          6           0       -1.669417    3.300025   -1.496274
     37          1           0       -0.203737    1.822764   -2.040870
     38          1           0       -0.611990    2.617989    2.159698
     39          1           0       -2.362084    4.267541    1.682572
     40          1           0       -1.960352    3.500034   -2.524765
     41          1           0       -3.049269    4.728869   -0.658510
     42          1           0       -5.754878   -2.665468   -1.526863
     43          1           0       -5.719416   -0.897645   -1.487225
     44          1           0       -4.893126   -1.777872   -2.793021
     45          1           0        0.080232   -3.108101    1.434881
 ---------------------------------------------------------------------
 Rotational constants (GHZ):           0.2745000           0.1584210           0.1244183
 Leave Link  202 at Wed May  7 14:51:19 2025, MaxMem= 16106127360 cpu:               0.4 elap:               0.0
 (Enter /cm/shared/apps/Gaussian/g16-C01/g16/l301.exe)
 Basis read from rwf:  (5D, 7F)
 No pseudopotential information found on rwf file.
 There are   821 symmetry adapted cartesian basis functions of A   symmetry.
 There are   769 symmetry adapted basis functions of A   symmetry.
   769 basis functions,  1145 primitive gaussians,   821 cartesian basis functions
    90 alpha electrons       90 beta electrons
       nuclear repulsion energy      2187.0088366499 Hartrees.
 IExCor= 4639 DFT=T Ex+Corr=wB97XD ExCW=0 ScaHFX=  1.000000
 ScaDFX=  1.000000  1.000000  1.000000  1.000000 ScalE2=  1.000000  1.000000
 IRadAn=      5 IRanWt=     -1 IRanGd=            0 ICorTp=0 IEmpDi=121
 HFx  wShort=  0.000000 wLong=  0.200000 cFull=  0.222036 cShort=  0.000000 cLong=  0.777964
 DFx  wShort=  0.000000 wLong=  0.200000 cFull=  0.000000 cShort=  0.000000 cLong=  1.000000
 NAtoms=   45 NActive=   45 NUniq=   45 SFac= 1.00D+00 NAtFMM=   60 NAOKFM=F Big=F
 Integral buffers will be    131072 words long.
 Raffenetti 2 integral format.
 Two-electron integral symmetry is turned on.
 R6Disp:  Grimme-D2 Dispersion energy=       -0.0338931643 Hartrees.
 Nuclear repulsion after empirical dispersion term =     2186.9749434856 Hartrees.
 No density basis found on file    724.
 ------------------------------------------------------------------------------
 Polarizable Continuum Model (PCM)
 =================================
 Model                : PCM.
 Atomic radii         : SMD-Coulomb.
 Polarization charges : Total charges.
 Charge compensation  : None.
 Solution method      : On-the-fly selection.
 Cavity type          : VdW (van der Waals Surface) (Alpha=1.000).
 Cavity algorithm     : GePol (No added spheres)
                        Default sphere list used, NSphG=   45.
                        Lebedev-Laikov grids with approx.  5.0 points / Ang**2.
                        Smoothing algorithm: York/Karplus (Gamma=1.0000).
                        Polarization charges: spherical gaussians, with
                                              point-specific exponents (IZeta= 3).
                        Self-potential: point-specific (ISelfS= 7).
                        Self-field    : sphere-specific E.n sum rule (ISelfD= 2).
 1st derivatives      : Analytical E(r).r(x)/FMM algorithm (CHGder, D1EAlg=3).
                        Cavity 1st derivative terms included.
 Solvent              : Ethanol, Eps=  24.852000 Eps(inf)=   1.852593
 ------------------------------------------------------------------------------
 GePol: Number of generator spheres                  =      45
 GePol: Total number of spheres                      =      45
 GePol: Number of exposed spheres                    =      45 (100.00%)
 GePol: Number of points                             =    3389
 GePol: Average weight of points                     =       0.11
 GePol: Minimum weight of points                     =   0.20D-11
 GePol: Maximum weight of points                     =    0.21501
 GePol: Number of points with low weight             =     197
 GePol: Fraction of low-weight points (<1% of avg)   =       5.81%
 GePol: Cavity surface area                          =    374.893 Ang**2
 GePol: Cavity volume                                =    357.842 Ang**3
 ------------------------------------------------------------------------------
 Atomic radii for non-electrostatic terms: SMD-CDS.
 ------------------------------------------------------------------------------
 PCM non-electrostatic energy =        -0.0050972011 Hartrees.
 Nuclear repulsion after PCM non-electrostatic terms =     2186.9698462846 Hartrees.
 Leave Link  301 at Wed May  7 14:51:19 2025, MaxMem= 16106127360 cpu:               0.7 elap:               0.1
 (Enter /cm/shared/apps/Gaussian/g16-C01/g16/l302.exe)
 NPDir=0 NMtPBC=     1 NCelOv=     1 NCel=       1 NClECP=     1 NCelD=      1
         NCelK=      1 NCelE2=     1 NClLst=     1 CellRange=     0.0.
 One-electron integrals computed using PRISM.
 One-electron integral symmetry used in STVInt
 NBasis=   769 RedAO= T EigKep=  1.29D-06  NBF=   769
 NBsUse=   764 1.00D-06 EigRej=  8.65D-07 NBFU=   764
 Precomputing XC quadrature grid using
 IXCGrd= 4 IRadAn=           5 IRanWt=          -1 IRanGd=           0 AccXCQ= 0.00D+00.
 Generated NRdTot=       0 NPtTot=           0 NUsed=           0 NTot=          32
 NSgBfM=   813   813   813   813   813 MxSgAt=    45 MxSgA2=    45.
 Leave Link  302 at Wed May  7 14:51:22 2025, MaxMem= 16106127360 cpu:              28.6 elap:               2.3
 (Enter /cm/shared/apps/Gaussian/g16-C01/g16/l303.exe)
 DipDrv:  MaxL=1.
 Leave Link  303 at Wed May  7 14:51:22 2025, MaxMem= 16106127360 cpu:               0.9 elap:               0.2
 (Enter /cm/shared/apps/Gaussian/g16-C01/g16/l401.exe)
 Initial guess from the checkpoint file:  "9_global_opt.chk"
 B after Tr=     0.000000   -0.000000   -0.000000
         Rot=    0.986327    0.145131   -0.007669    0.077696 Ang=  18.97 deg.
 Guess basis will be translated and rotated to current coordinates.
 JPrj=2 DoOrth=T DoCkMO=T.
 Generating alternative initial guess.
 ExpMin= 2.65D-02 ExpMax= 2.93D+03 ExpMxC= 4.41D+02 IAcc=3 IRadAn=         5 AccDes= 0.00D+00
 Harris functional with IExCor= 4639 and IRadAn=       5 diagonalized for initial guess.
 HarFok:  IExCor= 4639 AccDes= 0.00D+00 IRadAn=         5 IDoV= 1 UseB2=F ITyADJ=14
 ICtDFT=  3500011 ScaDFX=  1.000000  1.000000  1.000000  1.000000
 FoFCou: FMM=F IPFlag=           0 FMFlag=      100000 FMFlg1=           0
         NFxFlg=           0 DoJE=T BraDBF=F KetDBF=T FulRan=T
         wScrn=  0.000000 ICntrl=       500 IOpCl=  0 I1Cent=   200000004 NGrid=           0
         NMat0=    1 NMatS0=      1 NMatT0=    0 NMatD0=    1 NMtDS0=    0 NMtDT0=    0
 Petite list used in FoFCou.
 Harris En= -1048.72049026798    
 Leave Link  401 at Wed May  7 14:51:31 2025, MaxMem= 16106127360 cpu:             264.2 elap:               9.6
 (Enter /cm/shared/apps/Gaussian/g16-C01/g16/l502.exe)
 Integral symmetry usage will be decided dynamically.
 Closed shell SCF:
 Using DIIS extrapolation, IDIIS=  1040.
 NGot= 16106127360 LenX= 16104737818 LenY= 16104062956
 Requested convergence on RMS density matrix=1.00D-08 within 128 cycles.
 Requested convergence on MAX density matrix=1.00D-06.
 Requested convergence on             energy=1.00D-06.
 No special actions if energy rises.
 Fock matrices will be formed incrementally for  20 cycles.

 Cycle   1  Pass 1  IDiag  1:
 FoFJK:  IHMeth= 1 ICntrl=       0 DoSepK=T KAlg= 0 I1Cent=           0 FoldK=F
 IRaf=         1 NMat=       1 IRICut=       1 DoRegI=T DoRafI=F ISym2E= 0 IDoP0=0 IntGTp=1.
 FoFCou: FMM=F IPFlag=           0 FMFlag=      100000 FMFlg1=           0
         NFxFlg=           0 DoJE=T BraDBF=F KetDBF=F FulRan=T
         wScrn=  0.000000 ICntrl=       500 IOpCl=  0 I1Cent=           0 NGrid=           0
         NMat0=    1 NMatS0=      1 NMatT0=    0 NMatD0=    1 NMtDS0=    0 NMtDT0=    0
 Symmetry not used in FoFCou.
 Inv3:  Mode=1 IEnd=    34455963.
 Iteration    1 A*A^-1 deviation from unit magnitude is 1.35D-14 for    508.
 Iteration    1 A*A^-1 deviation from orthogonality  is 3.49D-15 for   1654    156.
 Iteration    1 A^-1*A deviation from unit magnitude is 1.35D-14 for    508.
 Iteration    1 A^-1*A deviation from orthogonality  is 1.78D-14 for   3110   3084.
 E= -1094.44666984650    
 DIIS: error= 8.07D-02 at cycle   1 NSaved=   1.
 NSaved= 1 IEnMin= 1 EnMin= -1094.44666984650     IErMin= 1 ErrMin= 8.07D-02
 ErrMax= 8.07D-02  0.00D+00 EMaxC= 1.00D-01 BMatC= 2.25D+00 BMatP= 2.25D+00
 IDIUse=3 WtCom= 1.93D-01 WtEn= 8.07D-01
 Coeff-Com:  0.100D+01
 Coeff-En:   0.100D+01
 Coeff:      0.100D+01
 Recover alternate guess density for next cycle.
 RMSDP=1.21D-01 MaxDP=2.13D+01              OVMax= 0.00D+00

 Cycle   2  Pass 1  IDiag  1:
 RMSU=  1.21D-01    CP:  1.05D+00
 E= -1096.46829320934     Delta-E=       -2.021623362848 Rises=F Damp=F
 DIIS: error= 1.56D-02 at cycle   2 NSaved=   2.
 NSaved= 2 IEnMin= 2 EnMin= -1096.46829320934     IErMin= 2 ErrMin= 1.56D-02
 ErrMax= 1.56D-02  0.00D+00 EMaxC= 1.00D-01 BMatC= 5.11D-01 BMatP= 2.25D+00
 IDIUse=3 WtCom= 8.44D-01 WtEn= 1.56D-01
 Coeff-Com:  0.177D+00 0.823D+00
 Coeff-En:   0.000D+00 0.100D+01
 Coeff:      0.149D+00 0.851D+00
 Gap=     0.361 Goal=   None    Shift=    0.000
 RMSDP=5.00D-02 MaxDP=9.97D+00 DE=-2.02D+00 OVMax= 1.26D-01

 Cycle   3  Pass 1  IDiag  1:
 RMSU=  1.36D-02    CP:  7.27D-01  6.44D-01
 E= -1096.59372946299     Delta-E=       -0.125436253648 Rises=F Damp=F
 DIIS: error= 7.50D-03 at cycle   3 NSaved=   3.
 NSaved= 3 IEnMin= 3 EnMin= -1096.59372946299     IErMin= 3 ErrMin= 7.50D-03
 ErrMax= 7.50D-03  0.00D+00 EMaxC= 1.00D-01 BMatC= 1.78D-01 BMatP= 5.11D-01
 IDIUse=3 WtCom= 9.25D-01 WtEn= 7.50D-02
 Coeff-Com:  0.219D-01 0.333D+00 0.645D+00
 Coeff-En:   0.000D+00 0.268D+00 0.732D+00
 Coeff:      0.203D-01 0.328D+00 0.651D+00
 Gap=     0.313 Goal=   None    Shift=    0.000
 RMSDP=6.93D-03 MaxDP=8.67D-01 DE=-1.25D-01 OVMax= 5.63D-02

 Cycle   4  Pass 1  IDiag  1:
 RMSU=  5.99D-03    CP:  7.37D-01  6.49D-01  7.51D-01
 E= -1096.70253641180     Delta-E=       -0.108806948806 Rises=F Damp=F
 DIIS: error= 2.67D-03 at cycle   4 NSaved=   4.
 NSaved= 4 IEnMin= 4 EnMin= -1096.70253641180     IErMin= 4 ErrMin= 2.67D-03
 ErrMax= 2.67D-03  0.00D+00 EMaxC= 1.00D-01 BMatC= 1.78D-02 BMatP= 1.78D-01
 IDIUse=3 WtCom= 9.73D-01 WtEn= 2.67D-02
 Coeff-Com: -0.294D-02 0.372D-02 0.235D+00 0.764D+00
 Coeff-En:   0.000D+00 0.000D+00 0.000D+00 0.100D+01
 Coeff:     -0.286D-02 0.362D-02 0.229D+00 0.770D+00
 Gap=     0.299 Goal=   None    Shift=    0.000
 RMSDP=3.65D-03 MaxDP=8.03D-01 DE=-1.09D-01 OVMax= 2.11D-02

 Cycle   5  Pass 1  IDiag  1:
 RMSU=  1.81D-03    CP:  7.09D-01  6.27D-01  7.57D-01  9.39D-01
 E= -1096.71323438358     Delta-E=       -0.010697971779 Rises=F Damp=F
 DIIS: error= 5.86D-04 at cycle   5 NSaved=   5.
 NSaved= 5 IEnMin= 5 EnMin= -1096.71323438358     IErMin= 5 ErrMin= 5.86D-04
 ErrMax= 5.86D-04  0.00D+00 EMaxC= 1.00D-01 BMatC= 1.24D-03 BMatP= 1.78D-02
 IDIUse=3 WtCom= 9.94D-01 WtEn= 5.86D-03
 Coeff-Com: -0.150D-02-0.703D-02 0.844D-01 0.363D+00 0.561D+00
 Coeff-En:   0.000D+00 0.000D+00 0.000D+00 0.000D+00 0.100D+01
 Coeff:     -0.149D-02-0.698D-02 0.839D-01 0.361D+00 0.563D+00
 Gap=     0.298 Goal=   None    Shift=    0.000
 RMSDP=1.07D-03 MaxDP=1.14D-01 DE=-1.07D-02 OVMax= 5.66D-03

 Cycle   6  Pass 1  IDiag  1:
 RMSU=  5.44D-04    CP:  7.07D-01  6.26D-01  7.98D-01  8.93D-01  6.58D-01
 E= -1096.71430892016     Delta-E=       -0.001074536587 Rises=F Damp=F
 DIIS: error= 1.03D-04 at cycle   6 NSaved=   6.
 NSaved= 6 IEnMin= 6 EnMin= -1096.71430892016     IErMin= 6 ErrMin= 1.03D-04
 ErrMax= 1.03D-04  0.00D+00 EMaxC= 1.00D-01 BMatC= 3.48D-05 BMatP= 1.24D-03
 IDIUse=3 WtCom= 9.99D-01 WtEn= 1.03D-03
 Coeff-Com: -0.315D-03-0.163D-02-0.245D-03 0.252D-01 0.131D+00 0.845D+00
 Coeff-En:   0.000D+00 0.000D+00 0.000D+00 0.000D+00 0.000D+00 0.100D+01
 Coeff:     -0.314D-03-0.162D-02-0.245D-03 0.252D-01 0.131D+00 0.846D+00
 Gap=     0.299 Goal=   None    Shift=    0.000
 RMSDP=4.96D-04 MaxDP=1.09D-01 DE=-1.07D-03 OVMax= 2.42D-03

 Cycle   7  Pass 1  IDiag  1:
 RMSU=  2.14D-04    CP:  7.04D-01  6.22D-01  7.97D-01  9.03D-01  7.21D-01
                    CP:  1.04D+00
 E= -1096.71435572270     Delta-E=       -0.000046802537 Rises=F Damp=F
 DIIS: error= 6.23D-05 at cycle   7 NSaved=   7.
 NSaved= 7 IEnMin= 7 EnMin= -1096.71435572270     IErMin= 7 ErrMin= 6.23D-05
 ErrMax= 6.23D-05  0.00D+00 EMaxC= 1.00D-01 BMatC= 1.01D-05 BMatP= 3.48D-05
 IDIUse=1 WtCom= 1.00D+00 WtEn= 0.00D+00
 Coeff-Com:  0.414D-04 0.406D-03-0.137D-01-0.453D-01-0.262D-01 0.385D+00
 Coeff-Com:  0.700D+00
 Coeff:      0.414D-04 0.406D-03-0.137D-01-0.453D-01-0.262D-01 0.385D+00
 Coeff:      0.700D+00
 Gap=     0.299 Goal=   None    Shift=    0.000
 RMSDP=1.57D-04 MaxDP=2.46D-02 DE=-4.68D-05 OVMax= 9.03D-04

 Cycle   8  Pass 1  IDiag  1:
 RMSU=  5.54D-05    CP:  7.03D-01  6.21D-01  7.99D-01  9.03D-01  7.21D-01
                    CP:  1.16D+00  1.05D+00
 E= -1096.71436824188     Delta-E=       -0.000012519182 Rises=F Damp=F
 DIIS: error= 1.30D-05 at cycle   8 NSaved=   8.
 NSaved= 8 IEnMin= 8 EnMin= -1096.71436824188     IErMin= 8 ErrMin= 1.30D-05
 ErrMax= 1.30D-05  0.00D+00 EMaxC= 1.00D-01 BMatC= 7.00D-07 BMatP= 1.01D-05
 IDIUse=1 WtCom= 1.00D+00 WtEn= 0.00D+00
 Coeff-Com:  0.473D-04 0.271D-03-0.483D-02-0.179D-01-0.196D-01 0.570D-01
 Coeff-Com:  0.243D+00 0.742D+00
 Coeff:      0.473D-04 0.271D-03-0.483D-02-0.179D-01-0.196D-01 0.570D-01
 Coeff:      0.243D+00 0.742D+00
 Gap=     0.299 Goal=   None    Shift=    0.000
 RMSDP=4.59D-05 MaxDP=6.71D-03 DE=-1.25D-05 OVMax= 4.94D-04

 Cycle   9  Pass 1  IDiag  1:
 RMSU=  2.41D-05    CP:  7.03D-01  6.21D-01  8.00D-01  9.02D-01  7.21D-01
                    CP:  1.18D+00  1.11D+00  1.12D+00
 E= -1096.71436947845     Delta-E=       -0.000001236565 Rises=F Damp=F
 DIIS: error= 4.95D-06 at cycle   9 NSaved=   9.
 NSaved= 9 IEnMin= 9 EnMin= -1096.71436947845     IErMin= 9 ErrMin= 4.95D-06
 ErrMax= 4.95D-06  0.00D+00 EMaxC= 1.00D-01 BMatC= 1.04D-07 BMatP= 7.00D-07
 IDIUse=1 WtCom= 1.00D+00 WtEn= 0.00D+00
 Coeff-Com:  0.158D-05-0.840D-05 0.126D-02 0.360D-02-0.121D-03-0.601D-01
 Coeff-Com: -0.644D-01 0.218D+00 0.902D+00
 Coeff:      0.158D-05-0.840D-05 0.126D-02 0.360D-02-0.121D-03-0.601D-01
 Coeff:     -0.644D-01 0.218D+00 0.902D+00
 Gap=     0.299 Goal=   None    Shift=    0.000
 RMSDP=2.03D-05 MaxDP=1.70D-03 DE=-1.24D-06 OVMax= 2.91D-04

 Cycle  10  Pass 1  IDiag  1:
 RMSU=  8.75D-06    CP:  7.03D-01  6.21D-01  8.00D-01  9.02D-01  7.19D-01
                    CP:  1.18D+00  1.16D+00  1.25D+00  1.14D+00
 E= -1096.71436975693     Delta-E=       -0.000000278478 Rises=F Damp=F
 DIIS: error= 1.36D-06 at cycle  10 NSaved=  10.
 NSaved=10 IEnMin=10 EnMin= -1096.71436975693     IErMin=10 ErrMin= 1.36D-06
 ErrMax= 1.36D-06  0.00D+00 EMaxC= 1.00D-01 BMatC= 7.79D-09 BMatP= 1.04D-07
 IDIUse=1 WtCom= 1.00D+00 WtEn= 0.00D+00
 Coeff-Com: -0.381D-05-0.360D-04 0.809D-03 0.282D-02 0.249D-02-0.193D-01
 Coeff-Com: -0.396D-01-0.335D-01 0.186D+00 0.900D+00
 Coeff:     -0.381D-05-0.360D-04 0.809D-03 0.282D-02 0.249D-02-0.193D-01
 Coeff:     -0.396D-01-0.335D-01 0.186D+00 0.900D+00
 Gap=     0.299 Goal=   None    Shift=    0.000
 RMSDP=4.22D-06 MaxDP=2.76D-04 DE=-2.78D-07 OVMax= 8.99D-05

 Cycle  11  Pass 1  IDiag  1:
 RMSU=  2.09D-06    CP:  7.03D-01  6.21D-01  8.00D-01  9.02D-01  7.19D-01
                    CP:  1.18D+00  1.17D+00  1.28D+00  1.20D+00  1.21D+00
 E= -1096.71436978312     Delta-E=       -0.000000026189 Rises=F Damp=F
 DIIS: error= 6.01D-07 at cycle  11 NSaved=  11.
 NSaved=11 IEnMin=11 EnMin= -1096.71436978312     IErMin=11 ErrMin= 6.01D-07
 ErrMax= 6.01D-07  0.00D+00 EMaxC= 1.00D-01 BMatC= 1.27D-09 BMatP= 7.79D-09
 IDIUse=1 WtCom= 1.00D+00 WtEn= 0.00D+00
 Coeff-Com: -0.148D-05-0.823D-05 0.118D-03 0.481D-03 0.764D-03 0.302D-03
 Coeff-Com: -0.508D-02-0.328D-01-0.461D-01 0.260D+00 0.822D+00
 Coeff:     -0.148D-05-0.823D-05 0.118D-03 0.481D-03 0.764D-03 0.302D-03
 Coeff:     -0.508D-02-0.328D-01-0.461D-01 0.260D+00 0.822D+00
 Gap=     0.299 Goal=   None    Shift=    0.000
 RMSDP=1.77D-06 MaxDP=1.58D-04 DE=-2.62D-08 OVMax= 3.33D-05

 Cycle  12  Pass 1  IDiag  1:
 RMSU=  1.09D-06    CP:  7.03D-01  6.21D-01  8.00D-01  9.02D-01  7.19D-01
                    CP:  1.18D+00  1.17D+00  1.27D+00  1.22D+00  1.28D+00
                    CP:  1.23D+00
 E= -1096.71436978631     Delta-E=       -0.000000003195 Rises=F Damp=F
 DIIS: error= 2.62D-07 at cycle  12 NSaved=  12.
 NSaved=12 IEnMin=12 EnMin= -1096.71436978631     IErMin=12 ErrMin= 2.62D-07
 ErrMax= 2.62D-07  0.00D+00 EMaxC= 1.00D-01 BMatC= 2.00D-10 BMatP= 1.27D-09
 IDIUse=1 WtCom= 1.00D+00 WtEn= 0.00D+00
 Coeff-Com:  0.170D-06 0.270D-05-0.765D-04-0.248D-03-0.104D-03 0.292D-02
 Coeff-Com:  0.433D-02-0.497D-02-0.427D-01-0.474D-01 0.266D+00 0.823D+00
 Coeff:      0.170D-06 0.270D-05-0.765D-04-0.248D-03-0.104D-03 0.292D-02
 Coeff:      0.433D-02-0.497D-02-0.427D-01-0.474D-01 0.266D+00 0.823D+00
 Gap=     0.299 Goal=   None    Shift=    0.000
 RMSDP=9.56D-07 MaxDP=1.58D-04 DE=-3.19D-09 OVMax= 1.08D-05

 Cycle  13  Pass 1  IDiag  1:
 RMSU=  3.47D-07    CP:  7.03D-01  6.21D-01  8.00D-01  9.02D-01  7.19D-01
                    CP:  1.18D+00  1.17D+00  1.27D+00  1.22D+00  1.33D+00
                    CP:  1.34D+00  1.17D+00
 E= -1096.71436978678     Delta-E=       -0.000000000467 Rises=F Damp=F
 DIIS: error= 1.15D-07 at cycle  13 NSaved=  13.
 NSaved=13 IEnMin=13 EnMin= -1096.71436978678     IErMin=13 ErrMin= 1.15D-07
 ErrMax= 1.15D-07  0.00D+00 EMaxC= 1.00D-01 BMatC= 3.35D-11 BMatP= 2.00D-10
 IDIUse=1 WtCom= 1.00D+00 WtEn= 0.00D+00
 Coeff-Com:  0.205D-06 0.185D-05-0.419D-04-0.148D-03-0.130D-03 0.104D-02
 Coeff-Com:  0.218D-02 0.213D-02-0.106D-01-0.472D-01-0.389D-02 0.303D+00
 Coeff-Com:  0.754D+00
 Coeff:      0.205D-06 0.185D-05-0.419D-04-0.148D-03-0.130D-03 0.104D-02
 Coeff:      0.218D-02 0.213D-02-0.106D-01-0.472D-01-0.389D-02 0.303D+00
 Coeff:      0.754D+00
 Gap=     0.299 Goal=   None    Shift=    0.000
 RMSDP=3.12D-07 MaxDP=4.23D-05 DE=-4.67D-10 OVMax= 3.44D-06

 Cycle  14  Pass 1  IDiag  1:
 RMSU=  1.35D-07    CP:  7.03D-01  6.21D-01  8.00D-01  9.02D-01  7.19D-01
                    CP:  1.18D+00  1.17D+00  1.27D+00  1.22D+00  1.33D+00
                    CP:  1.38D+00  1.27D+00  1.16D+00
 E= -1096.71436978679     Delta-E=       -0.000000000010 Rises=F Damp=F
 DIIS: error= 3.63D-08 at cycle  14 NSaved=  14.
 NSaved=14 IEnMin=14 EnMin= -1096.71436978679     IErMin=14 ErrMin= 3.63D-08
 ErrMax= 3.63D-08  0.00D+00 EMaxC= 1.00D-01 BMatC= 5.22D-12 BMatP= 3.35D-11
 IDIUse=1 WtCom= 1.00D+00 WtEn= 0.00D+00
 Coeff-Com:  0.531D-07 0.105D-06-0.135D-05-0.812D-05-0.291D-04-0.155D-03
 Coeff-Com: -0.307D-04 0.161D-02 0.349D-02-0.733D-02-0.482D-01-0.400D-01
 Coeff-Com:  0.265D+00 0.826D+00
 Coeff:      0.531D-07 0.105D-06-0.135D-05-0.812D-05-0.291D-04-0.155D-03
 Coeff:     -0.307D-04 0.161D-02 0.349D-02-0.733D-02-0.482D-01-0.400D-01
 Coeff:      0.265D+00 0.826D+00
 Gap=     0.299 Goal=   None    Shift=    0.000
 RMSDP=1.31D-07 MaxDP=1.74D-05 DE=-1.00D-11 OVMax= 1.70D-06

 Cycle  15  Pass 1  IDiag  1:
 RMSU=  5.12D-08    CP:  7.03D-01  6.21D-01  8.00D-01  9.02D-01  7.19D-01
                    CP:  1.18D+00  1.17D+00  1.27D+00  1.22D+00  1.33D+00
                    CP:  1.38D+00  1.32D+00  1.32D+00  1.18D+00
 E= -1096.71436978683     Delta-E=       -0.000000000047 Rises=F Damp=F
 DIIS: error= 1.19D-08 at cycle  15 NSaved=  15.
 NSaved=15 IEnMin=15 EnMin= -1096.71436978683     IErMin=15 ErrMin= 1.19D-08
 ErrMax= 1.19D-08  0.00D+00 EMaxC= 1.00D-01 BMatC= 7.48D-13 BMatP= 5.22D-12
 IDIUse=1 WtCom= 1.00D+00 WtEn= 0.00D+00
 Coeff-Com:  0.158D-08-0.170D-06 0.414D-05 0.140D-04 0.463D-05-0.169D-03
 Coeff-Com: -0.270D-03 0.309D-03 0.236D-02 0.328D-02-0.165D-01-0.503D-01
 Coeff-Com: -0.438D-02 0.284D+00 0.782D+00
 Coeff:      0.158D-08-0.170D-06 0.414D-05 0.140D-04 0.463D-05-0.169D-03
 Coeff:     -0.270D-03 0.309D-03 0.236D-02 0.328D-02-0.165D-01-0.503D-01
 Coeff:     -0.438D-02 0.284D+00 0.782D+00
 Gap=     0.299 Goal=   None    Shift=    0.000
 RMSDP=4.21D-08 MaxDP=5.26D-06 DE=-4.68D-11 OVMax= 6.96D-07

 Cycle  16  Pass 1  IDiag  1:
 RMSU=  2.02D-08    CP:  7.03D-01  6.21D-01  8.00D-01  9.02D-01  7.19D-01
                    CP:  1.18D+00  1.17D+00  1.27D+00  1.22D+00  1.33D+00
                    CP:  1.38D+00  1.33D+00  1.37D+00  1.32D+00  1.26D+00
 E= -1096.71436978685     Delta-E=       -0.000000000017 Rises=F Damp=F
 DIIS: error= 4.67D-09 at cycle  16 NSaved=  16.
 NSaved=16 IEnMin=16 EnMin= -1096.71436978685     IErMin=16 ErrMin= 4.67D-09
 ErrMax= 4.67D-09  0.00D+00 EMaxC= 1.00D-01 BMatC= 9.78D-14 BMatP= 7.48D-13
 IDIUse=1 WtCom= 1.00D+00 WtEn= 0.00D+00
 Coeff-Com: -0.914D-08-0.506D-07 0.937D-06 0.430D-05 0.712D-05 0.486D-05
 Coeff-Com: -0.478D-04-0.270D-03-0.324D-03 0.232D-02 0.680D-02-0.137D-02
 Coeff-Com: -0.575D-01-0.110D+00 0.160D+00 0.100D+01
 Coeff:     -0.914D-08-0.506D-07 0.937D-06 0.430D-05 0.712D-05 0.486D-05
 Coeff:     -0.478D-04-0.270D-03-0.324D-03 0.232D-02 0.680D-02-0.137D-02
 Coeff:     -0.575D-01-0.110D+00 0.160D+00 0.100D+01
 Gap=     0.299 Goal=   None    Shift=    0.000
 RMSDP=2.51D-08 MaxDP=3.55D-06 DE=-1.73D-11 OVMax= 4.02D-07

 Cycle  17  Pass 1  IDiag  1:
 RMSU=  1.09D-08    CP:  7.03D-01  6.21D-01  8.00D-01  9.02D-01  7.19D-01
                    CP:  1.18D+00  1.17D+00  1.27D+00  1.22D+00  1.33D+00
                    CP:  1.38D+00  1.34D+00  1.38D+00  1.37D+00  1.47D+00
                    CP:  1.29D+00
 E= -1096.71436978652     Delta-E=        0.000000000327 Rises=F Damp=F
 DIIS: error= 1.54D-09 at cycle  17 NSaved=  17.
 NSaved=17 IEnMin=16 EnMin= -1096.71436978685     IErMin=17 ErrMin= 1.54D-09
 ErrMax= 1.54D-09  0.00D+00 EMaxC= 1.00D-01 BMatC= 1.01D-14 BMatP= 9.78D-14
 IDIUse=1 WtCom= 1.00D+00 WtEn= 0.00D+00
 Coeff-Com: -0.479D-08 0.670D-08-0.201D-06-0.461D-06 0.124D-05 0.178D-04
 Coeff-Com:  0.159D-04-0.796D-04-0.312D-03 0.206D-03 0.299D-02 0.472D-02
 Coeff-Com: -0.127D-01-0.521D-01-0.428D-01 0.214D+00 0.886D+00
 Coeff:     -0.479D-08 0.670D-08-0.201D-06-0.461D-06 0.124D-05 0.178D-04
 Coeff:      0.159D-04-0.796D-04-0.312D-03 0.206D-03 0.299D-02 0.472D-02
 Coeff:     -0.127D-01-0.521D-01-0.428D-01 0.214D+00 0.886D+00
 Gap=     0.299 Goal=   None    Shift=    0.000
 RMSDP=6.40D-09 MaxDP=7.73D-07 DE= 3.27D-10 OVMax= 1.11D-07

 Error on total polarization charges =  0.06548
 SCF Done:  E(RwB97XD) =  -1096.71436979     A.U. after   17 cycles
            NFock= 17  Conv=0.64D-08     -V/T= 2.0051
 KE= 1.091109723111D+03 PE=-6.926715441798D+03 EE= 2.551921502615D+03
 SMD-CDS (non-electrostatic) energy       (kcal/mol) =      -3.20
 (included in total energy above)
 Leave Link  502 at Wed May  7 15:08:48 2025, MaxMem= 16106127360 cpu:           39523.4 elap:            1036.4
 (Enter /cm/shared/apps/Gaussian/g16-C01/g16/l701.exe)
 ... and contract with generalized density number  0.
 Compute integral first derivatives.
 R6Disp: Adding Grimme-D2 dispersion energy 1st derivatives to the gradient.
 D1PCM: PCM CHGder 1st derivatives, ID1Alg=3 FixD1E=F DoIter=F DoCFld=F I1PDM=0.
 GePol: Maximum number of non-zero 1st derivatives   =     249
 Leave Link  701 at Wed May  7 15:08:53 2025, MaxMem= 16106127360 cpu:             150.5 elap:               4.7
 (Enter /cm/shared/apps/Gaussian/g16-C01/g16/l702.exe)
 L702 exits ... SP integral derivatives will be done elsewhere.
 Leave Link  702 at Wed May  7 15:08:53 2025, MaxMem= 16106127360 cpu:               0.4 elap:               0.0
 (Enter /cm/shared/apps/Gaussian/g16-C01/g16/l703.exe)
 Integral derivatives from FoFJK, PRISM(SPDF).
 Compute integral first derivatives, UseDBF=F ICtDFT=           0.
 Calling FoFJK, ICntrl=      2127 FMM=F ISym2X=0 I1Cent= 0 IOpClX= 0 NMat=1 NMatS=1 NMatT=0.
 FoFJK:  IHMeth= 1 ICntrl=    2127 DoSepK=T KAlg= 0 I1Cent=           0 FoldK=F
 IRaf=         1 NMat=       1 IRICut=       1 DoRegI=T DoRafI=F ISym2E= 0 IDoP0=0 IntGTp=1.
 FoFCou: FMM=F IPFlag=           0 FMFlag=      100000 FMFlg1=         800
         NFxFlg=           0 DoJE=F BraDBF=F KetDBF=F FulRan=T
         wScrn=  0.000000 ICntrl=      2527 IOpCl=  0 I1Cent=           0 NGrid=           0
         NMat0=    1 NMatS0=      1 NMatT0=    0 NMatD0=    1 NMtDS0=    0 NMtDT0=    0
 Symmetry not used in FoFCou.
 Leave Link  703 at Wed May  7 15:13:11 2025, MaxMem= 16106127360 cpu:           10274.8 elap:             258.8
 (Enter /cm/shared/apps/Gaussian/g16-C01/g16/l716.exe)
 Dipole        =-4.61250952D-01 3.43155511D-01 3.05111309D-01
 ***** Axes restored to original set *****
 -------------------------------------------------------------------
 Center     Atomic                   Forces (Hartrees/Bohr)
 Number     Number              X              Y              Z
 -------------------------------------------------------------------
      1        6           0.004330744   -0.000788297   -0.005354094
      2        6           0.006783739   -0.003495222    0.005199376
      3        1          -0.000163272    0.000355287   -0.002526538
      4        9          -0.003205920    0.004875831    0.001961691
      5        6          -0.004142276   -0.000071939   -0.000700231
      6        6          -0.002176128   -0.001439082    0.000495382
      7        7           0.003344243    0.005711383    0.004463916
      8        6          -0.005178463   -0.009079666    0.000060234
      9        6           0.000819367   -0.000251699   -0.000753775
     10        6           0.011321849    0.001148974   -0.001763171
     11        6          -0.002026173    0.001348765   -0.001319390
     12        6          -0.000109522   -0.000790046   -0.000345484
     13        6          -0.001523662    0.002680350   -0.001219310
     14        1           0.000382044    0.000138245    0.000896684
     15        1           0.000271458    0.000238253    0.000098486
     16        1          -0.000032131   -0.000251837    0.001017200
     17        1          -0.000323234   -0.000188400    0.000193234
     18        7          -0.009560105    0.001585726    0.005177572
     19        1          -0.000579280    0.000677922   -0.000327223
     20        6          -0.000862594   -0.005182312   -0.002641721
     21        6          -0.001758594   -0.000171874    0.001556413
     22        6          -0.000633190   -0.000235370   -0.000830087
     23        6           0.000248554   -0.000229389   -0.000396403
     24        6          -0.000674503   -0.000557352   -0.000249391
     25        6          -0.000130689   -0.000646050    0.000119357
     26        1           0.000326591   -0.000280055    0.000403451
     27        1          -0.000397806    0.000140552   -0.000716985
     28        1          -0.000445300    0.000462935   -0.000260562
     29        1           0.000290253   -0.000094068    0.000301618
     30        6           0.001086699   -0.000134895   -0.001332727
     31        6          -0.000969684    0.001298702    0.000811109
     32        6          -0.000118417    0.000430218   -0.000479206
     33        6           0.001975850    0.001063976   -0.001490420
     34        6           0.001930710   -0.000035121   -0.000761590
     35        6          -0.000293303    0.000162184    0.000641953
     36        6           0.000678117    0.000595033    0.000783975
     37        1           0.000489674   -0.000105285    0.001429110
     38        1           0.000614195    0.000712274   -0.000562124
     39        1          -0.000035463   -0.000000617   -0.000313813
     40        1           0.000131526   -0.000191542    0.000379726
     41        1          -0.000233786    0.000014506    0.000087836
     42        1           0.000029690    0.000647354    0.000445525
     43        1          -0.000496109    0.000124993    0.000247136
     44        1          -0.000086064   -0.000250151    0.000521746
     45        1           0.001100364    0.000056805   -0.002948487
 -------------------------------------------------------------------
 Cartesian Forces:  Max     0.011321849 RMS     0.002329449
 Leave Link  716 at Wed May  7 15:13:12 2025, MaxMem= 16106127360 cpu:               0.3 elap:               0.0
 (Enter /cm/shared/apps/Gaussian/g16-C01/g16/l103.exe)

 GradGradGradGradGradGradGradGradGradGradGradGradGradGradGradGradGradGrad
 Berny optimization.
 Using GEDIIS/GDIIS optimizer.
 FormGI is forming the generalized inverse of G from B-inverse, IUseBI=4.
 Internal  Forces:  Max     0.016832174 RMS     0.002809048
 Search for a local minimum.
 Step number   2 out of a maximum of  252
 All quantities printed in internal units (Hartrees-Bohrs-Radians)
 RMS Force = .28090D-02 SwitMx=.10000D-02 MixMth= 1
 Mixed Optimization -- RFO/linear search
 Update second derivatives using D2CorX and points    2    1
 DE=  4.62D-03 DEPred=-2.28D-02 R=-2.02D-01
 Trust test=-2.02D-01 RLast= 5.71D-01 DXMaxT set to 1.50D-01
 ITU= -1  0
 Use linear search instead of GDIIS.
     Eigenvalues ---    0.00637   0.00792   0.00844   0.01089   0.01227
     Eigenvalues ---    0.01357   0.01597   0.01695   0.01754   0.01799
     Eigenvalues ---    0.01978   0.02018   0.02056   0.02196   0.02199
     Eigenvalues ---    0.02208   0.02218   0.02240   0.02245   0.02256
     Eigenvalues ---    0.02260   0.02272   0.02283   0.02287   0.02288
     Eigenvalues ---    0.02290   0.02290   0.02291   0.02299   0.02305
     Eigenvalues ---    0.02309   0.02315   0.02315   0.02331   0.02363
     Eigenvalues ---    0.03412   0.04809   0.06457   0.06974   0.07193
     Eigenvalues ---    0.07326   0.08257   0.09617   0.10432   0.13583
     Eigenvalues ---    0.15929   0.15990   0.15993   0.15995   0.15998
     Eigenvalues ---    0.15999   0.15999   0.15999   0.16000   0.16000
     Eigenvalues ---    0.16000   0.16000   0.16000   0.16000   0.16000
     Eigenvalues ---    0.16001   0.16125   0.20847   0.21985   0.22000
     Eigenvalues ---    0.22000   0.22000   0.22160   0.22514   0.22856
     Eigenvalues ---    0.22961   0.23469   0.23961   0.24285   0.24350
     Eigenvalues ---    0.24828   0.24866   0.24975   0.24985   0.24999
     Eigenvalues ---    0.27963   0.29977   0.31244   0.31975   0.32532
     Eigenvalues ---    0.33573   0.34418   0.34680   0.34705   0.34822
     Eigenvalues ---    0.35000   0.35117   0.35425   0.35910   0.35919
     Eigenvalues ---    0.35938   0.35953   0.35970   0.35996   0.36017
     Eigenvalues ---    0.36023   0.36057   0.36075   0.36145   0.36295
     Eigenvalues ---    0.36641   0.39845   0.42194   0.42967   0.43464
     Eigenvalues ---    0.43486   0.43576   0.44428   0.45233   0.46575
     Eigenvalues ---    0.47032   0.47563   0.47643   0.48099   0.48276
     Eigenvalues ---    0.48364   0.48457   0.48857   0.48901   0.49659
     Eigenvalues ---    0.50141   0.51122   0.70530   0.75429
 RFO step:  Lambda=-1.60004516D-02 EMin= 6.37085637D-03
 Quartic linear search produced a step of -0.68757.
 Maximum step size (   0.150) exceeded in Quadratic search.
    -- Step size scaled by   0.702
 Iteration  1 RMS(Cart)=  0.48505349 RMS(Int)=  0.01526201
 Iteration  2 RMS(Cart)=  0.10583339 RMS(Int)=  0.00084148
 Iteration  3 RMS(Cart)=  0.00219704 RMS(Int)=  0.00066371
 Iteration  4 RMS(Cart)=  0.00000152 RMS(Int)=  0.00066371
 Iteration  5 RMS(Cart)=  0.00000000 RMS(Int)=  0.00066371
 ITry= 1 IFail=0 DXMaxC= 2.17D+00 DCOld= 1.00D+10 DXMaxT= 1.50D-01 DXLimC= 3.00D+00 Rises=F
 Variable       Old X    -DE/DX   Delta X   Delta X   Delta X     New X
                                 (Linear)    (Quad)   (Total)
    R1        2.88296  -0.00666  -0.01117   0.00419  -0.00685   2.87610
    R2        2.42330  -0.00222  -0.00873   0.00832  -0.00031   2.42299
    R3        2.80868  -0.00285  -0.02778   0.02597  -0.00181   2.80687
    R4        2.07429   0.00147   0.00406  -0.00293   0.00113   2.07542
    R5        2.59780   0.00418  -0.00697   0.00943   0.00246   2.60026
    R6        2.88700  -0.01094  -0.01832   0.00778  -0.01033   2.87667
    R7        2.86127  -0.00839  -0.02393   0.01722  -0.00671   2.85457
    R8        2.41030   0.00135  -0.01054   0.01194   0.00139   2.41169
    R9        2.06625   0.00078  -0.00320   0.00378   0.00058   2.06682
   R10        2.87165  -0.00287  -0.01281   0.01029  -0.00252   2.86913
   R11        2.06584   0.00071  -0.00295   0.00347   0.00052   2.06636
   R12        2.62198   0.00567  -0.02024   0.02507   0.00463   2.62661
   R13        2.68771  -0.00476  -0.01067   0.00870  -0.00210   2.68561
   R14        2.66315  -0.00157  -0.01039   0.00961  -0.00075   2.66240
   R15        2.64872  -0.00006  -0.00782   0.00866   0.00077   2.64949
   R16        2.60532   0.00067  -0.00786   0.00882   0.00094   2.60626
   R17        2.05507   0.00015  -0.00996   0.01012   0.00016   2.05523
   R18        2.66736  -0.00209  -0.01024   0.00911  -0.00109   2.66627
   R19        2.61638   0.00599  -0.02353   0.02800   0.00443   2.62081
   R20        2.60609   0.00058  -0.00759   0.00853   0.00089   2.60698
   R21        2.05500   0.00030  -0.01054   0.01081   0.00027   2.05527
   R22        2.05505   0.00013  -0.01004   0.01019   0.00015   2.05520
   R23        2.05498   0.00031  -0.01056   0.01083   0.00028   2.05526
   R24        2.63906   0.00009  -0.01044   0.01086   0.00048   2.63954
   R25        2.63279   0.00072  -0.00863   0.00932   0.00075   2.63354
   R26        2.63758   0.00107  -0.00977   0.01082   0.00099   2.63857
   R27        2.64042   0.00122  -0.01044   0.01160   0.00109   2.64151
   R28        2.84617  -0.00018  -0.01048   0.01024  -0.00024   2.84592
   R29        2.62572   0.00099  -0.01034   0.01132   0.00098   2.62670
   R30        2.05692   0.00046  -0.01008   0.01046   0.00038   2.05730
   R31        2.62997   0.00085  -0.01187   0.01285   0.00097   2.63094
   R32        2.05517   0.00082  -0.00940   0.01002   0.00063   2.05580
   R33        2.05675   0.00066  -0.01018   0.01070   0.00052   2.05727
   R34        2.05713   0.00039  -0.01026   0.01060   0.00033   2.05746
   R35        2.07382   0.00069  -0.00876   0.00927   0.00051   2.07432
   R36        2.06987   0.00047  -0.00998   0.01034   0.00036   2.07023
   R37        2.06852   0.00055  -0.00970   0.01012   0.00042   2.06894
   R38        2.65043  -0.00118  -0.00768   0.00717  -0.00047   2.64996
   R39        2.64677  -0.00109  -0.00975   0.00938  -0.00032   2.64644
   R40        2.62885   0.00051  -0.00948   0.01030   0.00078   2.62963
   R41        2.63220   0.00116  -0.00945   0.01062   0.00113   2.63333
   R42        2.05533   0.00025  -0.00944   0.00966   0.00023   2.05556
   R43        2.62234  -0.00008  -0.01101   0.01147   0.00046   2.62280
   R44        2.05088   0.00122  -0.00861   0.00952   0.00091   2.05179
   R45        2.62847   0.00045  -0.01045   0.01115   0.00069   2.62916
   R46        2.04756   0.00086  -0.00803   0.00869   0.00066   2.04822
   R47        2.05490   0.00021  -0.00939   0.00959   0.00020   2.05510
   R48        2.05489   0.00038  -0.00989   0.01021   0.00032   2.05521
    A1        2.04881   0.00650   0.01946  -0.02140  -0.00412   2.04468
    A2        2.17664  -0.00959  -0.01755   0.01363  -0.00712   2.16951
    A3        2.05647   0.00320  -0.00154   0.01228   0.00756   2.06403
    A4        1.85840   0.00530   0.03950  -0.01799   0.02052   1.87892
    A5        2.01458  -0.00122   0.01127  -0.02079  -0.00823   2.00636
    A6        1.89499  -0.00752  -0.09385   0.06015  -0.03382   1.86116
    A7        1.87381   0.00018  -0.00198   0.01747   0.01670   1.89051
    A8        1.86706   0.00496   0.04078  -0.02195   0.01801   1.88507
    A9        1.94730  -0.00064   0.00855  -0.01893  -0.00957   1.93773
   A10        2.13104  -0.01652  -0.04865   0.03561  -0.01758   2.11346
   A11        2.08457   0.00669   0.02635  -0.02611  -0.00274   2.08183
   A12        2.06612   0.00994   0.02225  -0.00385   0.01389   2.08001
   A13        1.90697   0.00517   0.00861  -0.01759  -0.00760   1.89937
   A14        2.02161  -0.01683  -0.08337   0.05209  -0.03109   1.99052
   A15        1.84170   0.00391   0.02965  -0.01441   0.01462   1.85632
   A16        1.91964   0.00262   0.00042  -0.01451  -0.01296   1.90668
   A17        1.89623  -0.00242   0.01447   0.00100   0.01632   1.91255
   A18        1.87260   0.00817   0.03345  -0.00840   0.02443   1.89702
   A19        2.17058  -0.00705  -0.00003  -0.01846  -0.01775   2.15283
   A20        2.17730  -0.00083  -0.02457   0.01675  -0.00756   2.16975
   A21        2.02732   0.00024   0.01846  -0.01352   0.00467   2.03199
   A22        2.07330   0.00056   0.00454  -0.00359   0.00095   2.07424
   A23        2.09171  -0.00073   0.00385  -0.00355   0.00028   2.09199
   A24        2.09549   0.00074  -0.00319   0.00339   0.00020   2.09570
   A25        2.09586  -0.00001  -0.00065   0.00014  -0.00051   2.09536
   A26        2.06676   0.00109   0.00511  -0.00334   0.00168   2.06844
   A27        2.18982  -0.00088  -0.02608   0.01644  -0.00924   2.18058
   A28        2.02166  -0.00024   0.01855  -0.01371   0.00449   2.02615
   A29        2.12023  -0.00008  -0.00873   0.00693  -0.00174   2.11850
   A30        2.05363   0.00005   0.00206  -0.00159   0.00045   2.05408
   A31        2.10901   0.00004   0.00651  -0.00533   0.00115   2.11017
   A32        2.09056  -0.00068   0.00388  -0.00346   0.00038   2.09093
   A33        2.09602   0.00068  -0.00305   0.00316   0.00013   2.09615
   A34        2.09651   0.00000  -0.00082   0.00029  -0.00052   2.09599
   A35        2.12183  -0.00019  -0.00897   0.00692  -0.00197   2.11986
   A36        2.10867   0.00002   0.00720  -0.00588   0.00127   2.10994
   A37        2.05230   0.00017   0.00166  -0.00101   0.00061   2.05291
   A38        2.19556  -0.00634   0.00254  -0.02351  -0.02027   2.17529
   A39        2.09059   0.00197  -0.00061   0.00303   0.00184   2.09243
   A40        2.12350  -0.00177  -0.00472   0.00315  -0.00215   2.12135
   A41        2.06862  -0.00016   0.00551  -0.00517   0.00007   2.06869
   A42        2.06017  -0.00058   0.00476  -0.00496  -0.00026   2.05991
   A43        2.10791   0.00050  -0.00249   0.00275   0.00028   2.10819
   A44        2.11507   0.00009  -0.00233   0.00219  -0.00012   2.11495
   A45        2.10723   0.00003  -0.00354   0.00313  -0.00028   2.10695
   A46        2.08453   0.00036  -0.00139   0.00164   0.00018   2.08471
   A47        2.09142  -0.00039   0.00493  -0.00475   0.00011   2.09152
   A48        2.10496   0.00039  -0.00274   0.00280   0.00019   2.10515
   A49        2.08814  -0.00015   0.00215  -0.00197   0.00011   2.08824
   A50        2.09006  -0.00023   0.00060  -0.00080  -0.00027   2.08979
   A51        2.11390  -0.00004  -0.00236   0.00217  -0.00018   2.11372
   A52        2.08420   0.00023   0.00117  -0.00075   0.00041   2.08461
   A53        2.08506  -0.00019   0.00120  -0.00141  -0.00021   2.08484
   A54        2.11145   0.00036  -0.00167   0.00199   0.00033   2.11178
   A55        2.08539  -0.00006   0.00114  -0.00106   0.00007   2.08546
   A56        2.08634  -0.00030   0.00054  -0.00093  -0.00040   2.08594
   A57        1.92935   0.00047  -0.00681   0.00624  -0.00055   1.92880
   A58        1.93827   0.00031  -0.00426   0.00409  -0.00016   1.93811
   A59        1.94186   0.00009  -0.00362   0.00316  -0.00045   1.94141
   A60        1.87669  -0.00034   0.00518  -0.00489   0.00031   1.87700
   A61        1.88001  -0.00026   0.00458  -0.00439   0.00021   1.88022
   A62        1.89538  -0.00031   0.00557  -0.00489   0.00068   1.89607
   A63        2.06819  -0.00049  -0.01065   0.01137   0.00032   2.06850
   A64        2.14089  -0.00160   0.00842  -0.00773   0.00027   2.14116
   A65        2.06973   0.00223   0.00441  -0.00108   0.00315   2.07289
   A66        2.08805   0.00021   0.00125  -0.00055   0.00067   2.08871
   A67        2.09717  -0.00009  -0.00092   0.00054  -0.00036   2.09681
   A68        2.09796  -0.00012  -0.00035   0.00001  -0.00032   2.09765
   A69        2.10837  -0.00087  -0.00215   0.00048  -0.00157   2.10680
   A70        2.07366   0.00116  -0.00375   0.00488   0.00107   2.07473
   A71        2.10115  -0.00029   0.00591  -0.00534   0.00051   2.10166
   A72        2.10252  -0.00111  -0.00447   0.00239  -0.00198   2.10054
   A73        2.10311   0.00026   0.00385  -0.00281   0.00098   2.10408
   A74        2.07696   0.00086   0.00086   0.00059   0.00138   2.07834
   A75        2.10120  -0.00017   0.00173  -0.00171   0.00004   2.10123
   A76        2.09631   0.00029  -0.00121   0.00147   0.00025   2.09656
   A77        2.08564  -0.00012  -0.00051   0.00026  -0.00026   2.08538
   A78        2.09647  -0.00029  -0.00081   0.00049  -0.00031   2.09616
   A79        2.09644   0.00040  -0.00032   0.00074   0.00041   2.09685
   A80        2.09028  -0.00010   0.00114  -0.00123  -0.00010   2.09018
    D1        0.80331   0.00081  -0.02176  -0.01761  -0.03930   0.76401
    D2        2.88069   0.00405   0.01304  -0.02084  -0.00848   2.87220
    D3       -1.20159  -0.00401  -0.04023  -0.01201  -0.05378  -1.25536
    D4       -2.28282  -0.00181  -0.08862  -0.11607  -0.20370  -2.48652
    D5       -0.20544   0.00143  -0.05382  -0.11930  -0.17288  -0.37832
    D6        1.99547  -0.00663  -0.10709  -0.11046  -0.21817   1.77729
    D7        0.06155   0.00205   0.03613  -0.02105   0.01467   0.07622
    D8       -3.13159   0.00405   0.09871   0.07060   0.16836  -2.96323
    D9       -2.63865   0.00322   0.03649   0.06061   0.09773  -2.54092
   D10        0.60488   0.00136   0.00307   0.03098   0.03463   0.63951
   D11        0.55863   0.00050  -0.03017  -0.03726  -0.06801   0.49062
   D12       -2.48103  -0.00136  -0.06359  -0.06689  -0.13110  -2.61213
   D13       -1.96074   0.00637   0.10579   0.11253   0.21889  -1.74185
   D14        1.23966   0.00375   0.02482  -0.00187   0.02436   1.26402
   D15        2.32321   0.00136   0.08881   0.11520   0.20289   2.52610
   D16       -0.75958  -0.00126   0.00783   0.00080   0.00837  -0.75122
   D17        0.27872  -0.00148   0.06001   0.11764   0.17709   0.45581
   D18       -2.80407  -0.00410  -0.02096   0.00325  -0.01743  -2.82151
   D19       -0.72543  -0.00026  -0.05977  -0.13751  -0.19798  -0.92341
   D20        1.45359  -0.00527  -0.11050  -0.13199  -0.24351   1.21009
   D21       -2.76136  -0.00203  -0.09837  -0.12248  -0.22111  -2.98247
   D22        2.35796   0.00224   0.02020  -0.02501  -0.00419   2.35377
   D23       -1.74620  -0.00277  -0.03052  -0.01950  -0.04972  -1.79593
   D24        0.32203   0.00047  -0.01840  -0.00998  -0.02733   0.29470
   D25       -0.09768  -0.00188  -0.01004   0.03904   0.02824  -0.06944
   D26        3.10053  -0.00351  -0.09038  -0.07248  -0.16147   2.93906
   D27        1.16368   0.00085   0.00325  -0.01012  -0.00636   1.15732
   D28       -2.01147   0.00215   0.04222   0.02548   0.06836  -1.94311
   D29       -2.94702  -0.00298  -0.04330  -0.00579  -0.04937  -2.99639
   D30        0.16102  -0.00168  -0.00433   0.02981   0.02535   0.18637
   D31       -0.88745   0.00027  -0.00495  -0.01738  -0.02278  -0.91023
   D32        2.22059   0.00157   0.03401   0.01823   0.05194   2.27252
   D33       -0.61887  -0.00320  -0.02753  -0.01474  -0.04205  -0.66092
   D34        2.63458  -0.00294  -0.01302  -0.01049  -0.02326   2.61132
   D35       -3.02782   0.00027   0.01379   0.00462   0.01860  -3.00922
   D36        0.00233  -0.00002  -0.00812  -0.00318  -0.01129  -0.00896
   D37       -0.00081  -0.00002  -0.00013  -0.00028  -0.00041  -0.00122
   D38        3.02934  -0.00031  -0.02204  -0.00807  -0.03030   2.99904
   D39        3.08490  -0.00002  -0.01220  -0.00114  -0.01321   3.07169
   D40       -0.08324   0.00028  -0.01781  -0.00080  -0.01846  -0.10170
   D41        0.04816   0.00032   0.00379   0.00141   0.00510   0.05326
   D42       -3.11998   0.00062  -0.00182   0.00175  -0.00015  -3.12013
   D43       -0.00124  -0.00005   0.00006  -0.00028  -0.00021  -0.00145
   D44        3.12483  -0.00039   0.00023  -0.00149  -0.00121   3.12362
   D45       -3.12662   0.00036   0.00001   0.00140   0.00135  -3.12527
   D46       -0.00055   0.00002   0.00018   0.00019   0.00035  -0.00020
   D47        0.04921   0.00030   0.00360   0.00142   0.00492   0.05413
   D48       -3.12309   0.00063  -0.00054   0.00250   0.00184  -3.12126
   D49       -3.10860  -0.00010   0.00363  -0.00023   0.00337  -3.10523
   D50        0.00228   0.00023  -0.00051   0.00084   0.00029   0.00257
   D51       -0.04758  -0.00030  -0.00355  -0.00113  -0.00458  -0.05216
   D52        3.12377  -0.00062   0.00033  -0.00208  -0.00161   3.12216
   D53       -3.08837   0.00001   0.01985   0.00406   0.02356  -3.06481
   D54        0.08298  -0.00031   0.02373   0.00311   0.02653   0.10950
   D55        0.64221   0.00278   0.02280   0.00964   0.03226   0.67447
   D56       -2.60826   0.00257   0.00048   0.00256   0.00288  -2.60538
   D57       -0.04766  -0.00024  -0.00378  -0.00113  -0.00482  -0.05248
   D58        3.10946   0.00009  -0.00392   0.00005  -0.00383   3.10563
   D59        3.12131  -0.00056   0.00211  -0.00155   0.00061   3.12192
   D60       -0.00475  -0.00022   0.00196  -0.00037   0.00160  -0.00315
   D61        3.10280   0.00124   0.03338   0.02711   0.06046  -3.11992
   D62       -0.03447   0.00095   0.02779   0.02432   0.05204   0.01758
   D63       -0.00628   0.00002  -0.00449  -0.00753  -0.01198  -0.01826
   D64        3.13963  -0.00027  -0.01009  -0.01033  -0.02039   3.11924
   D65       -3.09854  -0.00142  -0.03484  -0.02861  -0.06338   3.12127
   D66        0.03455  -0.00092  -0.02837  -0.02406  -0.05236  -0.01781
   D67        0.00990  -0.00010   0.00372   0.00672   0.01039   0.02029
   D68       -3.14019   0.00040   0.01019   0.01127   0.02141  -3.11878
   D69        0.00061  -0.00009  -0.00231  -0.00185  -0.00416  -0.00355
   D70        3.13395  -0.00002   0.00052  -0.00145  -0.00092   3.13303
   D71        3.13230  -0.00030  -0.00702  -0.00514  -0.01216   3.12014
   D72       -0.01754  -0.00023  -0.00419  -0.00474  -0.00892  -0.02646
   D73        0.00304   0.00001   0.00154   0.00104   0.00257   0.00561
   D74       -3.13539  -0.00001  -0.00016   0.00132   0.00115  -3.13424
   D75       -3.12861   0.00021   0.00627   0.00433   0.01060  -3.11801
   D76        0.01615   0.00019   0.00458   0.00462   0.00918   0.02533
   D77       -1.43908   0.00009   0.00267   0.00217   0.00486  -1.43423
   D78        0.64250   0.00017   0.00203   0.00275   0.00479   0.64729
   D79        2.75602   0.00005   0.00373   0.00150   0.00524   2.76127
   D80        1.69229  -0.00013  -0.00213  -0.00126  -0.00340   1.68889
   D81       -2.50931  -0.00005  -0.00277  -0.00068  -0.00347  -2.51278
   D82       -0.39579  -0.00017  -0.00107  -0.00193  -0.00301  -0.39880
   D83       -0.00017   0.00003   0.00187   0.00372   0.00558   0.00541
   D84        3.13826   0.00005   0.00357   0.00343   0.00700  -3.13793
   D85        3.13708   0.00032   0.00750   0.00654   0.01402  -3.13208
   D86       -0.00768   0.00035   0.00920   0.00625   0.01544   0.00777
   D87       -0.00719   0.00014  -0.00030  -0.00211  -0.00239  -0.00958
   D88       -3.14053   0.00007  -0.00313  -0.00251  -0.00563   3.13703
   D89       -3.14028  -0.00036  -0.00678  -0.00666  -0.01342   3.12949
   D90        0.00957  -0.00044  -0.00961  -0.00706  -0.01666  -0.00709
   D91       -3.05306  -0.00137  -0.03439  -0.02485  -0.05949  -3.11255
   D92        0.08386  -0.00077  -0.03148  -0.02027  -0.05193   0.03194
   D93       -0.00919   0.00020  -0.00221   0.00311   0.00093  -0.00825
   D94        3.12774   0.00080   0.00071   0.00770   0.00849   3.13623
   D95        3.04743   0.00130   0.03690   0.02617   0.06283   3.11026
   D96       -0.05656   0.00089   0.02763   0.02044   0.04788  -0.00868
   D97        0.00787  -0.00042   0.00389  -0.00418  -0.00026   0.00760
   D98       -3.09613  -0.00082  -0.00538  -0.00991  -0.01520  -3.11133
   D99       -0.00389   0.00004  -0.00176   0.00020  -0.00155  -0.00544
   D100       3.12820   0.00026  -0.00005   0.00277   0.00269   3.13090
   D101       3.14054  -0.00016   0.00219  -0.00064   0.00157  -3.14107
   D102      -0.01055   0.00006   0.00390   0.00193   0.00581  -0.00474
   D103       0.00259  -0.00026   0.00346  -0.00127   0.00221   0.00480
   D104      -3.14010  -0.00027   0.00470  -0.00116   0.00352  -3.13658
   D105       3.14135  -0.00006  -0.00050  -0.00044  -0.00091   3.14043
   D106      -0.00135  -0.00007   0.00074  -0.00032   0.00040  -0.00095
   D107       0.00403   0.00013  -0.00149  -0.00040  -0.00193   0.00210
   D108      -3.13647   0.00014  -0.00272  -0.00051  -0.00323  -3.13970
   D109      -3.13282  -0.00048  -0.00445  -0.00509  -0.00961   3.14075
   D110       0.00987  -0.00047  -0.00568  -0.00520  -0.01091  -0.00105
   D111      -0.00142   0.00031  -0.00194   0.00258   0.00059  -0.00083
   D112      -3.13357   0.00008  -0.00363   0.00001  -0.00363  -3.13720
   D113       3.10313   0.00069   0.00724   0.00814   0.01530   3.11844
   D114      -0.02902   0.00047   0.00555   0.00558   0.01109  -0.01793
         Item               Value     Threshold  Converged?
 Maximum Force            0.016832     0.000450     NO 
 RMS     Force            0.002809     0.000300     NO 
 Maximum Displacement     2.174769     0.001800     NO 
 RMS     Displacement     0.579027     0.001200     NO 
 Predicted change in Energy=-6.432659D-03
 GradGradGradGradGradGradGradGradGradGradGradGradGradGradGradGradGradGrad

 Leave Link  103 at Wed May  7 15:13:12 2025, MaxMem= 16106127360 cpu:               3.2 elap:               0.2
 (Enter /cm/shared/apps/Gaussian/g16-C01/g16/l202.exe)
                          Input orientation:                          
 ---------------------------------------------------------------------
 Center     Atomic      Atomic             Coordinates (Angstroms)
 Number     Number       Type             X           Y           Z
 ---------------------------------------------------------------------
      1          6           0       -0.317844   -1.107076   -1.061039
      2          6           0        0.438299   -0.403682   -2.179015
      3          1           0        0.763481   -1.170437   -2.894926
      4          9           0       -0.286290    0.546065   -2.861894
      5          6           0        1.681099    0.207526   -1.547220
      6          6           0        1.730875    1.672683   -1.182988
      7          7           0        2.637480   -0.556257   -1.185722
      8          6           0        2.579184   -1.942792   -1.263544
      9          6           0        2.727546   -4.749364   -1.224690
     10          6           0        1.416114   -2.712412   -0.990303
     11          6           0        3.800802   -2.610534   -1.479699
     12          6           0        3.874047   -3.988083   -1.492517
     13          6           0        1.533037   -4.117855   -0.948158
     14          1           0        4.682891   -2.002490   -1.666986
     15          1           0        4.821745   -4.481889   -1.694565
     16          1           0        0.637869   -4.691704   -0.719593
     17          1           0        2.783646   -5.835479   -1.218648
     18          7           0        0.191487   -2.190334   -0.601535
     19          1           0        1.454501    2.264099   -2.060517
     20          6           0        0.831280    2.052083   -0.020257
     21          6           0       -0.850251    2.686161    2.157321
     22          6           0        1.101536    1.559316    1.258476
     23          6           0       -0.297768    2.848631   -0.201682
     24          6           0       -1.122724    3.164900    0.874302
     25          6           0        0.274735    1.874753    2.330378
     26          1           0        1.967879    0.918388    1.412978
     27          1           0       -0.537363    3.224496   -1.194055
     28          1           0       -1.997536    3.792192    0.711838
     29          1           0        0.505731    1.482710    3.319489
     30          6           0       -1.731889    3.055139    3.321194
     31          6           0       -1.520823   -0.554540   -0.387431
     32          6           0       -3.794188    0.381830    0.958528
     33          6           0       -1.705641   -0.820575    0.976940
     34          6           0       -2.498213    0.181183   -1.069081
     35          6           0       -3.625044    0.644710   -0.397448
     36          6           0       -2.830734   -0.355847    1.643671
     37          1           0       -0.951383   -1.395154    1.505936
     38          1           0       -2.398513    0.379538   -2.129975
     39          1           0       -4.377214    1.211151   -0.941568
     40          1           0       -2.957563   -0.569714    2.702437
     41          1           0       -4.677011    0.745805    1.479442
     42          1           0       -1.456590    4.042278    3.714484
     43          1           0       -2.783768    3.101816    3.018653
     44          1           0       -1.634356    2.332014    4.137428
     45          1           0        2.767444    1.886752   -0.908437
 ---------------------------------------------------------------------
                    Distance matrix (angstroms):
                    1          2          3          4          5
     1  C    0.000000
     2  C    1.521967   0.000000
     3  H    2.129887   1.098265   0.000000
     4  F    2.444779   1.375998   2.012335   0.000000
     5  C    2.441378   1.522266   2.134741   2.390313   0.000000
     6  C    3.455312   2.640855   3.456865   2.856037   1.510572
     7  N    3.008802   2.417914   2.609687   3.545856   1.276209
     8  C    3.021953   2.791118   2.560218   4.118261   2.347530
     9  C    4.750521   5.003633   4.410890   6.309137   5.076400
    10  C    2.364048   2.774779   2.535982   4.125374   2.984362
    11  C    4.404419   4.082361   3.647200   5.345924   3.526920
    12  C    5.104736   5.012342   4.425099   6.304133   4.734464
    13  C    3.536000   4.063071   3.615162   5.359523   4.369179
    14  H    5.116278   4.564530   4.190695   5.711016   3.729514
    15  H    6.181108   6.006752   5.373647   7.261887   5.645882
    16  H    3.725525   4.533969   4.140914   5.733912   5.076982
    17  H    5.657021   5.993945   5.352905   7.269723   6.151543
    18  N    1.282190   2.396139   2.574297   3.581252   2.977078
    19  H    3.937637   2.857231   3.601359   2.573752   2.131739
    20  C    3.519090   3.293243   4.318907   3.404696   2.540905
    21  C    5.002994   5.478257   6.557643   5.485488   5.125914
    22  C    3.808469   4.013675   4.981624   4.464323   3.167832
    23  C    4.048026   3.876748   4.953052   3.518333   3.563961
    24  C    4.758482   4.949173   6.046486   4.638650   4.740385
    25  C    4.554576   5.054962   6.067607   5.388863   4.448963
    26  H    3.930368   4.121880   4.936780   4.847105   3.057832
    27  H    4.339169   3.884036   4.888823   3.165235   3.761436
    28  H    5.474238   5.647626   6.727529   5.122232   5.611197
    29  H    5.155026   5.813481   6.761995   6.301912   5.166472
    30  C    6.207054   6.850215   7.919754   6.827575   6.592332
    31  C    1.485329   2.659077   3.447450   2.976301   3.489722
    32  C    4.287243   5.326832   6.166927   5.189214   6.023946
    33  C    2.482221   3.838011   4.605466   4.314963   4.347227
    34  C    2.532525   3.193293   3.974826   2.870526   4.206657
    35  C    3.800878   4.558932   5.365753   4.150964   5.446858
    36  C    3.767548   5.030089   5.846435   5.252405   5.554801
    37  H    2.659648   4.061170   4.728514   4.825828   4.338238
    38  H    2.771611   2.943355   3.603579   2.241634   4.124612
    39  H    4.676209   5.227630   5.992855   4.567893   6.170675
    40  H    4.628242   5.948783   6.748149   6.272355   6.338838
    41  H    5.374900   6.393123   7.239201   6.177825   7.062294
    42  H    7.114647   7.621712   8.705482   7.539353   7.227444
    43  H    6.359201   7.048828   8.112062   6.881140   7.011359
    44  H    6.370605   7.188698   8.214061   7.348293   6.915267
    45  H    4.301778   3.505049   4.160337   3.865064   2.099520
                    6          7          8          9         10
     6  C    0.000000
     7  N    2.406266   0.000000
     8  C    3.714536   1.389940   0.000000
     9  C    6.499060   4.194254   2.810759   0.000000
    10  C    4.400598   2.485745   1.421164   2.433919   0.000000
    11  C    4.766402   2.379032   1.408884   2.406553   2.436519
    12  C    6.060797   3.660689   2.431525   1.402050   2.814425
    13  C    5.798674   3.736471   2.434089   1.379175   1.410928
    14  H    4.738729   2.550865   2.142875   3.400635   3.410824
    15  H    6.906080   4.521119   3.414948   2.162867   3.901968
    16  H    6.474166   4.617103   3.408973   2.150627   2.143955
    17  H    7.581695   5.281347   3.898311   1.087580   3.416991
    18  N    4.198893   2.999060   2.490106   3.656303   1.386873
    19  H    1.093715   3.181056   4.426964   7.176901   5.090432
    20  C    1.518276   3.379957   4.534309   7.162832   4.897288
    21  C    4.341315   5.818375   6.700041   8.917716   6.647447
    22  C    2.523820   3.578949   4.561665   6.972049   4.837730
    23  C    2.541891   4.601878   5.688773   8.241880   5.872352
    24  C    3.821280   5.677134   6.660557   9.047978   6.668227
    25  C    3.808533   4.884192   5.727164   7.907826   5.776829
    26  H    2.713701   3.062056   3.965326   6.297443   4.388954
    27  H    2.748299   4.936982   6.034779   8.616438   6.253356
    28  H    4.688681   6.632731   7.598588   9.951619   7.540568
    29  H    4.670050   5.385041   6.085841   8.026504   6.082939
    30  C    5.847185   7.241951   8.036447  10.072829   7.858980
    31  C    4.020818   4.234236   4.416432   6.028780   3.693977
    32  C    6.064546   6.844280   7.138721   8.580711   6.365495
    33  C    4.763536   4.858978   4.963755   6.319470   4.146619
    34  C    4.485837   5.189679   5.507182   7.186311   4.868374
    35  C    5.509961   6.425177   6.777738   8.374710   6.085641
    36  C    5.737004   6.160113   6.343304   7.643622   5.525119
    37  H    4.882259   4.563848   4.520490   5.678166   3.683942
    38  H    4.429544   5.208508   5.560700   7.307644   5.040872
    39  H    6.130257   7.238043   7.644769   9.278228   6.997098
    40  H    6.488939   6.813404   6.947655   8.075411   6.111999
    41  H    7.000618   7.893050   8.210048   9.609198   7.428666
    42  H    6.305565   7.868923   8.768654  10.917665   8.718560
    43  H    6.330736   7.774844   8.517425  10.489117   8.216812
    44  H    6.329797   7.411250   8.074552   9.895676   7.813145
    45  H    1.093470   2.462127   3.850578   6.643767   4.794278
                   11         12         13         14         15
    11  C    0.000000
    12  C    1.379554   0.000000
    13  C    2.774403   2.406969   0.000000
    14  H    1.087601   2.151103   3.861744   0.000000
    15  H    2.142536   1.087565   3.391938   2.483437   0.000000
    16  H    3.861757   3.400786   1.087598   4.948902   4.301094
    17  H    3.391611   2.162603   2.141826   4.301156   2.492499
    18  N    3.738300   4.193685   2.373867   4.619868   5.280646
    19  H    5.441004   6.728046   6.478646   5.364807   7.548550
    20  C    5.717345   6.921675   6.278662   5.829768   7.837085
    21  C    7.931910   8.954655   7.849758   8.199052   9.919149
    22  C    5.671974   6.784425   6.106202   5.837028   7.684827
    23  C    6.945076   8.112395   7.241616   7.105453   9.065022
    24  C    7.945946   9.040725   7.963225   8.177117  10.020437
    25  C    6.860585   7.870350   6.945752   7.102378   8.791039
    26  H    4.917365   6.012390   5.579229   5.038750   6.853055
    27  H    7.276595   8.459959   7.632637   7.402439   9.399942
    28  H    8.911703   9.993365   8.819829   9.157798  10.988803
    29  H    7.116483   8.026863   7.115792   7.379717   8.907589
    30  C    9.260620  10.208100   8.963200   9.571361  11.176526
    31  C    5.808602   6.489612   4.726277   6.497684   7.573694
    32  C    8.519569   9.159999   7.229242   9.189079  10.243483
    33  C    6.289669   6.874899   5.006704   7.014315   7.946629
    34  C    6.902165   7.626781   5.894687   7.529554   8.701566
    35  C    8.179919   8.882472   7.042096   8.811424   9.965579
    36  C    7.669180   8.245175   6.317656   8.374154   9.312812
    37  H    5.742337   6.244901   4.428095   6.494717   7.286985
    38  H    6.913385   7.669907   6.089362   7.485633   8.715227
    39  H    9.042942   9.768259   7.957978   9.640499  10.844287
    40  H    8.205529   8.715147   6.788346   8.917469   9.754813
    41  H    9.586180  10.215813   8.253068  10.249923  11.297321
    42  H    9.943823  10.955147   9.862346  10.158380  11.888512
    43  H    9.809316  10.721186   9.300218  10.186273  11.729059
    44  H    9.247802  10.098634   8.803203   9.611804  11.050912
    45  H    4.649704   6.006613   6.130305   4.401197   6.737784
                   16         17         18         19         20
    16  H    0.000000
    17  H    2.482264   0.000000
    18  N    2.543629   4.515219   0.000000
    19  H    7.130790   8.250972   4.854462   0.000000
    20  C    6.782709   8.213495   4.329586   2.143833   0.000000
    21  C    8.057545   9.860058   5.698834   4.824954   2.823375
    22  C    6.572899   7.978010   4.283422   3.411307   1.396787
    23  C    7.615793   9.270550   5.078426   2.620571   1.393611
    24  C    8.207704  10.032297   5.708220   4.008328   2.420068
    25  C    7.249313   8.850870   5.012781   4.563266   2.422121
    26  H    6.147350   7.294220   4.108282   3.760274   2.152041
    27  H    8.017013   9.649500   5.495696   2.375004   2.150707
    28  H    8.998380  10.921471   6.504413   4.683757   3.400903
    29  H    7.379365   8.907271   5.381861   5.518623   3.403537
    30  C    9.053026  10.956428   6.826577   6.304097   4.329116
    31  C    4.678292   6.863505   2.377745   4.426793   3.530111
    32  C    6.942619   9.309292   4.993539   6.340844   5.014251
    33  C    4.832794   7.079799   2.822573   5.359838   3.960118
    34  C    5.805358   8.007536   3.616239   4.576618   3.960533
    35  C    6.837655   9.150876   4.758680   5.584801   4.688474
    36  C    6.034557   8.351078   4.188092   6.240863   4.687977
    37  H    4.283217   6.410171   2.525847   5.647832   4.170203
    38  H    6.076701   8.143201   3.955815   4.289769   4.204745
    39  H    7.748808  10.050358   5.706028   6.030725   5.355781
    40  H    6.451994   8.721506   4.843466   7.083964   5.351841
    41  H    7.915189  10.307977   6.054226   7.240992   5.856341
    42  H   10.016499  11.827319   7.758198   6.707235   4.810770
    43  H    9.296292  11.350157   7.068575   6.668033   4.837921
    44  H    8.836644  10.719806   6.800229   6.925328   4.841907
    45  H    6.917140   7.728476   4.832428   1.787036   2.136570
                   21         22         23         24         25
    21  C    0.000000
    22  C    2.426350   0.000000
    23  C    2.428277   2.398425   0.000000
    24  C    1.396271   2.769986   1.392235   0.000000
    25  C    1.397829   1.389991   2.772639   2.395314   0.000000
    26  H    3.408948   1.088674   3.386166   3.858603   2.150115
    27  H    3.408728   3.387288   1.087881   2.150418   3.860432
    28  H    2.151509   3.858600   2.148031   1.088662   3.385183
    29  H    2.153513   2.146771   3.861346   3.385346   1.088759
    30  C    1.505998   3.810589   3.809199   2.523967   2.530132
    31  C    4.174634   3.748888   3.621040   3.947744   4.063493
    32  C    3.926043   5.044259   4.433525   3.858664   4.546089
    33  C    3.797656   3.690987   4.102966   4.029186   3.608112
    34  C    4.404585   4.502773   3.565055   3.817233   4.702525
    35  C    4.288804   5.091085   3.995792   3.772308   4.915518
    36  C    3.666055   4.390783   4.482178   3.988093   3.884724
    37  H    4.134206   3.606190   4.620917   4.606778   3.588225
    38  H    5.108672   5.012366   3.771984   4.290869   5.410792
    39  H    4.921202   5.914229   4.457651   4.207875   5.725960
    40  H    3.916457   4.805629   5.214738   4.544893   4.069593
    41  H    4.343799   5.839712   5.140605   4.341793   5.149602
    42  H    2.152081   4.329097   4.254881   2.991303   3.100226
    43  H    2.157115   4.535759   4.076133   2.713169   3.366578
    44  H    2.158950   4.046051   4.569599   3.406385   2.668173
    45  H    4.808913   2.752812   3.289413   4.466008   4.087012
                   26         27         28         29         30
    26  H    0.000000
    27  H    4.288472   0.000000
    28  H    4.947208   2.467146   0.000000
    29  H    2.468019   4.949135   4.289510   0.000000
    30  C    4.679239   4.673654   2.724437   2.734864   0.000000
    31  C    4.193093   3.987348   4.508850   4.690262   5.179596
    32  C    5.804811   4.829210   3.862563   5.027462   4.120904
    33  C    4.087648   4.737161   4.629591   3.960154   4.529611
    34  C    5.162370   3.622471   4.057306   5.475144   5.302960
    35  C    5.885009   4.101664   3.712942   5.619712   4.818972
    36  C    4.970270   5.111858   4.332293   4.161809   3.956812
    37  H    3.726018   5.366798   5.351036   3.700575   4.869235
    38  H    5.648739   3.526132   4.459024   6.272820   6.108884
    39  H    6.774201   4.343012   3.880514   6.486409   5.345013
    40  H    5.304444   5.952818   4.889823   4.072788   3.876169
    41  H    6.647463   5.516174   4.129077   5.548839   4.171188
    42  H    5.175192   5.060385   3.061217   3.249326   1.097685
    43  H    5.470256   4.775803   2.533018   3.678697   1.095517
    44  H    4.732554   5.515853   3.741482   2.443423   1.094833
    45  H    2.639318   3.576714   5.381545   4.811855   6.284815
                   31         32         33         34         35
    31  C    0.000000
    32  C    2.802959   0.000000
    33  C    1.402298   2.410010   0.000000
    34  C    1.400438   2.414748   2.412031   0.000000
    35  C    2.421992   1.391541   2.778510   1.391293   0.000000
    36  C    2.425020   1.393496   1.387926   2.785318   2.407948
    37  H    2.148425   3.396890   1.085763   3.392379   3.864244
    38  H    2.163169   3.389213   3.401951   1.083873   2.139239
    39  H    3.403484   2.153615   3.865992   2.146564   1.087511
    40  H    3.407600   2.155597   2.146528   3.872880   3.395534
    41  H    3.890711   1.087753   3.396336   3.400136   2.153967
    42  H    6.161214   5.143787   5.586011   6.235024   5.757920
    43  H    5.154161   3.558566   4.551495   5.032019   4.291255
    44  H    5.368373   4.309699   4.464593   5.699128   5.232107
    45  H    4.961913   6.986083   5.558125   5.537320   6.532050
                   36         37         38         39         40
    36  C    0.000000
    37  H    2.151996   0.000000
    38  H    3.868852   4.296925   0.000000
    39  H    3.395666   4.951708   2.453395   0.000000
    40  H    1.087571   2.477442   4.956393   4.297170   0.000000
    41  H    2.156235   4.297058   4.284110   2.483488   2.486526
    42  H    5.051736   5.890550   6.961363   6.182567   4.954556
    43  H    3.721319   5.086126   5.836745   4.668730   3.689218
    44  H    3.856779   4.613348   6.608816   5.880120   3.497156
    45  H    6.548443   5.516319   5.518238   7.176605   7.200579
                   41         42         43         44         45
    41  H    0.000000
    42  H    5.121841   0.000000
    43  H    3.391803   1.769194   0.000000
    44  H    4.340358   1.770730   1.779157   0.000000
    45  H    7.900863   6.622700   6.907559   6.710801   0.000000
 Stoichiometry    C23H19FN2
 Framework group  C1[X(C23H19FN2)]
 Deg. of freedom   129
 Full point group                 C1      NOp   1
 RotChk:  IX=0 Diff= 3.65D-01
 Largest Abelian subgroup         C1      NOp   1
 Largest concise Abelian subgroup C1      NOp   1
                         Standard orientation:                         
 ---------------------------------------------------------------------
 Center     Atomic      Atomic             Coordinates (Angstroms)
 Number     Number       Type             X           Y           Z
 ---------------------------------------------------------------------
      1          6           0        0.697982    0.993414    0.562380
      2          6           0        1.109242   -0.001053    1.638617
      3          1           0        2.113236    0.278951    1.984709
      4          9           0        0.274061   -0.052814    2.730939
      5          6           0        1.207215   -1.360730    0.961144
      6          6           0        0.088146   -2.369425    1.070909
      7          7           0        2.180657   -1.595112    0.169824
      8          6           0        3.129788   -0.640937   -0.177499
      9          6           0        5.138660    1.082780   -1.122801
     10          6           0        2.840473    0.732219   -0.402105
     11          6           0        4.422874   -1.119370   -0.467297
     12          6           0        5.421459   -0.272582   -0.901979
     13          6           0        3.863858    1.562454   -0.906197
     14          1           0        4.617826   -2.177392   -0.307742
     15          1           0        6.421192   -0.658445   -1.087568
     16          1           0        3.621396    2.606604   -1.090133
     17          1           0        5.918739    1.751133   -1.480030
     18          7           0        1.579220    1.302549   -0.316178
     19          1           0       -0.150022   -2.518718    2.127886
     20          6           0       -1.174128   -1.976843    0.324113
     21          6           0       -3.483482   -1.194010   -1.099091
     22          6           0       -1.162530   -1.900797   -1.070554
     23          6           0       -2.345625   -1.639463    0.999333
     24          6           0       -3.485125   -1.259058    0.295663
     25          6           0       -2.301013   -1.518319   -1.770298
     26          1           0       -0.249051   -2.140730   -1.612031
     27          1           0       -2.368441   -1.671638    2.086499
     28          1           0       -4.391338   -1.003540    0.842173
     29          1           0       -2.271074   -1.468952   -2.857526
     30          6           0       -4.727997   -0.808208   -1.854317
     31          6           0       -0.680916    1.518017    0.390239
     32          6           0       -3.240665    2.577547   -0.035980
     33          6           0       -1.137829    1.786529   -0.908058
     34          6           0       -1.524339    1.797244    1.472781
     35          6           0       -2.794440    2.322661    1.257195
     36          6           0       -2.405798    2.310010   -1.119149
     37          1           0       -0.483404    1.575412   -1.748319
     38          1           0       -1.190210    1.627265    2.489759
     39          1           0       -3.436142    2.538029    2.108381
     40          1           0       -2.745074    2.510703   -2.132768
     41          1           0       -4.234261    2.988826   -0.199757
     42          1           0       -5.390667   -1.675310   -1.972274
     43          1           0       -5.288960   -0.034266   -1.319068
     44          1           0       -4.485230   -0.435598   -2.854760
     45          1           0        0.470947   -3.301549    0.646309
 ---------------------------------------------------------------------
 Rotational constants (GHZ):           0.3854901           0.1549743           0.1413901
 Leave Link  202 at Wed May  7 15:13:12 2025, MaxMem= 16106127360 cpu:               0.4 elap:               0.0
 (Enter /cm/shared/apps/Gaussian/g16-C01/g16/l301.exe)
 Basis read from rwf:  (5D, 7F)
 No pseudopotential information found on rwf file.
 There are   821 symmetry adapted cartesian basis functions of A   symmetry.
 There are   769 symmetry adapted basis functions of A   symmetry.
   769 basis functions,  1145 primitive gaussians,   821 cartesian basis functions
    90 alpha electrons       90 beta electrons
       nuclear repulsion energy      2271.0588171366 Hartrees.
 IExCor= 4639 DFT=T Ex+Corr=wB97XD ExCW=0 ScaHFX=  1.000000
 ScaDFX=  1.000000  1.000000  1.000000  1.000000 ScalE2=  1.000000  1.000000
 IRadAn=      5 IRanWt=     -1 IRanGd=            0 ICorTp=0 IEmpDi=121
 HFx  wShort=  0.000000 wLong=  0.200000 cFull=  0.222036 cShort=  0.000000 cLong=  0.777964
 DFx  wShort=  0.000000 wLong=  0.200000 cFull=  0.000000 cShort=  0.000000 cLong=  1.000000
 NAtoms=   45 NActive=   45 NUniq=   45 SFac= 1.00D+00 NAtFMM=   60 NAOKFM=F Big=F
 Integral buffers will be    131072 words long.
 Raffenetti 2 integral format.
 Two-electron integral symmetry is turned on.
 R6Disp:  Grimme-D2 Dispersion energy=       -0.0408469442 Hartrees.
 Nuclear repulsion after empirical dispersion term =     2271.0179701923 Hartrees.
 No density basis found on file    724.
 ------------------------------------------------------------------------------
 Polarizable Continuum Model (PCM)
 =================================
 Model                : PCM.
 Atomic radii         : SMD-Coulomb.
 Polarization charges : Total charges.
 Charge compensation  : None.
 Solution method      : On-the-fly selection.
 Cavity type          : VdW (van der Waals Surface) (Alpha=1.000).
 Cavity algorithm     : GePol (No added spheres)
                        Default sphere list used, NSphG=   45.
                        Lebedev-Laikov grids with approx.  5.0 points / Ang**2.
                        Smoothing algorithm: York/Karplus (Gamma=1.0000).
                        Polarization charges: spherical gaussians, with
                                              point-specific exponents (IZeta= 3).
                        Self-potential: point-specific (ISelfS= 7).
                        Self-field    : sphere-specific E.n sum rule (ISelfD= 2).
 1st derivatives      : Analytical E(r).r(x)/FMM algorithm (CHGder, D1EAlg=3).
                        Cavity 1st derivative terms included.
 Solvent              : Ethanol, Eps=  24.852000 Eps(inf)=   1.852593
 ------------------------------------------------------------------------------
 GePol: Number of generator spheres                  =      45
 GePol: Total number of spheres                      =      45
 GePol: Number of exposed spheres                    =      45 (100.00%)
 GePol: Number of points                             =    3423
 GePol: Average weight of points                     =       0.11
 GePol: Minimum weight of points                     =   0.88D-11
 GePol: Maximum weight of points                     =    0.21501
 GePol: Number of points with low weight             =     205
 GePol: Fraction of low-weight points (<1% of avg)   =       5.99%
 GePol: Cavity surface area                          =    366.517 Ang**2
 GePol: Cavity volume                                =    356.446 Ang**3
 ------------------------------------------------------------------------------
 Atomic radii for non-electrostatic terms: SMD-CDS.
 ------------------------------------------------------------------------------
 PCM non-electrostatic energy =        -0.0051175742 Hartrees.
 Nuclear repulsion after PCM non-electrostatic terms =     2271.0128526182 Hartrees.
 Leave Link  301 at Wed May  7 15:13:12 2025, MaxMem= 16106127360 cpu:               0.3 elap:               0.1
 (Enter /cm/shared/apps/Gaussian/g16-C01/g16/l302.exe)
 NPDir=0 NMtPBC=     1 NCelOv=     1 NCel=       1 NClECP=     1 NCelD=      1
         NCelK=      1 NCelE2=     1 NClLst=     1 CellRange=     0.0.
 One-electron integrals computed using PRISM.
 One-electron integral symmetry used in STVInt
 NBasis=   769 RedAO= T EigKep=  1.09D-06  NBF=   769
 NBsUse=   763 1.00D-06 EigRej=  9.35D-07 NBFU=   763
 Precomputing XC quadrature grid using
 IXCGrd= 4 IRadAn=           5 IRanWt=          -1 IRanGd=           0 AccXCQ= 0.00D+00.
 Generated NRdTot=       0 NPtTot=           0 NUsed=           0 NTot=          32
 NSgBfM=   815   815   815   815   815 MxSgAt=    45 MxSgA2=    45.
 Leave Link  302 at Wed May  7 15:13:14 2025, MaxMem= 16106127360 cpu:              34.7 elap:               2.5
 (Enter /cm/shared/apps/Gaussian/g16-C01/g16/l303.exe)
 DipDrv:  MaxL=1.
 Leave Link  303 at Wed May  7 15:13:15 2025, MaxMem= 16106127360 cpu:               1.1 elap:               0.2
 (Enter /cm/shared/apps/Gaussian/g16-C01/g16/l401.exe)
 Lowest energy guess from the checkpoint file:  "9_global_opt.chk"
 B after Tr=     0.000000    0.000000   -0.000000
         Rot=    0.999253    0.036608   -0.005408    0.011131 Ang=   4.43 deg.
 Guess basis will be translated and rotated to current coordinates.
 B after Tr=     0.000000    0.000000   -0.000000
         Rot=    0.992088   -0.107274    0.000715   -0.065216 Ang= -14.42 deg.
 Guess basis will be translated and rotated to current coordinates.
 CkInt1:  FT= 3.12D-01
 Max alpha theta= 30.112 degrees.
 JPrj=2 DoOrth=T DoCkMO=T.
 Leave Link  401 at Wed May  7 15:13:19 2025, MaxMem= 16106127360 cpu:              23.5 elap:               4.2
 (Enter /cm/shared/apps/Gaussian/g16-C01/g16/l502.exe)
 Integral symmetry usage will be decided dynamically.
 Closed shell SCF:
 Using DIIS extrapolation, IDIIS=  1040.
 NGot= 16106127360 LenX= 16104737818 LenY= 16104062956
 Requested convergence on RMS density matrix=1.00D-08 within 128 cycles.
 Requested convergence on MAX density matrix=1.00D-06.
 Requested convergence on             energy=1.00D-06.
 No special actions if energy rises.
 Fock matrices will be formed incrementally for  20 cycles.

 Cycle   1  Pass 1  IDiag  1:
 FoFJK:  IHMeth= 1 ICntrl=       0 DoSepK=T KAlg= 0 I1Cent=           0 FoldK=F
 IRaf=         1 NMat=       1 IRICut=       1 DoRegI=T DoRafI=F ISym2E= 0 IDoP0=0 IntGTp=1.
 FoFCou: FMM=F IPFlag=           0 FMFlag=      100000 FMFlg1=           0
         NFxFlg=           0 DoJE=T BraDBF=F KetDBF=F FulRan=T
         wScrn=  0.000000 ICntrl=       500 IOpCl=  0 I1Cent=           0 NGrid=           0
         NMat0=    1 NMatS0=      1 NMatT0=    0 NMatD0=    1 NMtDS0=    0 NMtDT0=    0
 Symmetry not used in FoFCou.
 Inv3:  Mode=1 IEnd=    35150787.
 Iteration    1 A*A^-1 deviation from unit magnitude is 6.66D-15 for   3416.
 Iteration    1 A*A^-1 deviation from orthogonality  is 2.57D-15 for   2018   1608.
 Iteration    1 A^-1*A deviation from unit magnitude is 6.44D-15 for   3416.
 Iteration    1 A^-1*A deviation from orthogonality  is 4.76D-14 for   1671   1667.
 E= -1096.58464589326    
 DIIS: error= 1.21D-02 at cycle   1 NSaved=   1.
 NSaved= 1 IEnMin= 1 EnMin= -1096.58464589326     IErMin= 1 ErrMin= 1.21D-02
 ErrMax= 1.21D-02  0.00D+00 EMaxC= 1.00D-01 BMatC= 1.30D-01 BMatP= 1.30D-01
 IDIUse=3 WtCom= 8.79D-01 WtEn= 1.21D-01
 Coeff-Com:  0.100D+01
 Coeff-En:   0.100D+01
 Coeff:      0.100D+01
 Gap=    23.241 Goal=   None    Shift=    0.000
 GapD=   23.241 DampG=2.000 DampE=0.500 DampFc=1.0000 IDamp=-1.
 RMSDP=3.31D-02 MaxDP=4.15D+00              OVMax= 8.09D-02

 Cycle   2  Pass 1  IDiag  1:
 RMSU=  3.26D-02    CP:  1.10D+00
 E= -1096.71767935953     Delta-E=       -0.133033466272 Rises=F Damp=F
 DIIS: error= 1.09D-03 at cycle   2 NSaved=   2.
 NSaved= 2 IEnMin= 2 EnMin= -1096.71767935953     IErMin= 2 ErrMin= 1.09D-03
 ErrMax= 1.09D-03  0.00D+00 EMaxC= 1.00D-01 BMatC= 2.26D-03 BMatP= 1.30D-01
 IDIUse=3 WtCom= 9.89D-01 WtEn= 1.09D-02
 Coeff-Com: -0.487D-01 0.105D+01
 Coeff-En:   0.000D+00 0.100D+01
 Coeff:     -0.482D-01 0.105D+01
 Gap=     0.300 Goal=   None    Shift=    0.000
 RMSDP=4.51D-03 MaxDP=5.63D-01 DE=-1.33D-01 OVMax= 1.77D-02

 Cycle   3  Pass 1  IDiag  1:
 RMSU=  2.52D-03    CP:  1.10D+00  1.11D+00
 E= -1096.72251773800     Delta-E=       -0.004838378465 Rises=F Damp=F
 DIIS: error= 4.66D-04 at cycle   3 NSaved=   3.
 NSaved= 3 IEnMin= 3 EnMin= -1096.72251773800     IErMin= 3 ErrMin= 4.66D-04
 ErrMax= 4.66D-04  0.00D+00 EMaxC= 1.00D-01 BMatC= 7.26D-04 BMatP= 2.26D-03
 IDIUse=3 WtCom= 9.95D-01 WtEn= 4.66D-03
 Coeff-Com: -0.286D-01 0.352D+00 0.676D+00
 Coeff-En:   0.000D+00 0.000D+00 0.100D+01
 Coeff:     -0.284D-01 0.351D+00 0.678D+00
 Gap=     0.299 Goal=   None    Shift=    0.000
 RMSDP=6.91D-04 MaxDP=5.46D-02 DE=-4.84D-03 OVMax= 5.38D-03

 Cycle   4  Pass 1  IDiag  1:
 RMSU=  6.54D-04    CP:  1.10D+00  1.12D+00  9.40D-01
 E= -1096.72331976434     Delta-E=       -0.000802026345 Rises=F Damp=F
 DIIS: error= 1.38D-04 at cycle   4 NSaved=   4.
 NSaved= 4 IEnMin= 4 EnMin= -1096.72331976434     IErMin= 4 ErrMin= 1.38D-04
 ErrMax= 1.38D-04  0.00D+00 EMaxC= 1.00D-01 BMatC= 6.43D-05 BMatP= 7.26D-04
 IDIUse=3 WtCom= 9.99D-01 WtEn= 1.38D-03
 Coeff-Com:  0.236D-02-0.105D+00 0.130D+00 0.973D+00
 Coeff-En:   0.000D+00 0.000D+00 0.000D+00 0.100D+01
 Coeff:      0.235D-02-0.105D+00 0.129D+00 0.973D+00
 Gap=     0.299 Goal=   None    Shift=    0.000
 RMSDP=3.52D-04 MaxDP=4.19D-02 DE=-8.02D-04 OVMax= 2.57D-03

 Cycle   5  Pass 1  IDiag  1:
 RMSU=  2.40D-04    CP:  1.10D+00  1.12D+00  1.03D+00  1.15D+00
 E= -1096.72343424238     Delta-E=       -0.000114478044 Rises=F Damp=F
 DIIS: error= 3.34D-05 at cycle   5 NSaved=   5.
 NSaved= 5 IEnMin= 5 EnMin= -1096.72343424238     IErMin= 5 ErrMin= 3.34D-05
 ErrMax= 3.34D-05  0.00D+00 EMaxC= 1.00D-01 BMatC= 5.61D-06 BMatP= 6.43D-05
 IDIUse=1 WtCom= 1.00D+00 WtEn= 0.00D+00
 Coeff-Com:  0.199D-02-0.513D-01 0.134D-01 0.330D+00 0.706D+00
 Coeff:      0.199D-02-0.513D-01 0.134D-01 0.330D+00 0.706D+00
 Gap=     0.299 Goal=   None    Shift=    0.000
 RMSDP=7.94D-05 MaxDP=7.91D-03 DE=-1.14D-04 OVMax= 5.14D-04

 Cycle   6  Pass 1  IDiag  1:
 RMSU=  6.13D-05    CP:  1.10D+00  1.12D+00  1.04D+00  1.19D+00  1.03D+00
 E= -1096.72344195413     Delta-E=       -0.000007711745 Rises=F Damp=F
 DIIS: error= 1.13D-05 at cycle   6 NSaved=   6.
 NSaved= 6 IEnMin= 6 EnMin= -1096.72344195413     IErMin= 6 ErrMin= 1.13D-05
 ErrMax= 1.13D-05  0.00D+00 EMaxC= 1.00D-01 BMatC= 5.74D-07 BMatP= 5.61D-06
 IDIUse=1 WtCom= 1.00D+00 WtEn= 0.00D+00
 Coeff-Com:  0.165D-03 0.244D-02-0.154D-01-0.581D-01 0.158D+00 0.913D+00
 Coeff:      0.165D-03 0.244D-02-0.154D-01-0.581D-01 0.158D+00 0.913D+00
 Gap=     0.299 Goal=   None    Shift=    0.000
 RMSDP=4.21D-05 MaxDP=4.28D-03 DE=-7.71D-06 OVMax= 2.68D-04

 Cycle   7  Pass 1  IDiag  1:
 RMSU=  2.35D-05    CP:  1.10D+00  1.12D+00  1.04D+00  1.21D+00  1.14D+00
                    CP:  1.08D+00
 E= -1096.72344299411     Delta-E=       -0.000001039979 Rises=F Damp=F
 DIIS: error= 5.31D-06 at cycle   7 NSaved=   7.
 NSaved= 7 IEnMin= 7 EnMin= -1096.72344299411     IErMin= 7 ErrMin= 5.31D-06
 ErrMax= 5.31D-06  0.00D+00 EMaxC= 1.00D-01 BMatC= 1.65D-07 BMatP= 5.74D-07
 IDIUse=1 WtCom= 1.00D+00 WtEn= 0.00D+00
 Coeff-Com: -0.155D-03 0.726D-02-0.889D-02-0.665D-01-0.134D-01 0.437D+00
 Coeff-Com:  0.645D+00
 Coeff:     -0.155D-03 0.726D-02-0.889D-02-0.665D-01-0.134D-01 0.437D+00
 Coeff:      0.645D+00
 Gap=     0.299 Goal=   None    Shift=    0.000
 RMSDP=1.27D-05 MaxDP=1.08D-03 DE=-1.04D-06 OVMax= 9.45D-05

 Cycle   8  Pass 1  IDiag  1:
 RMSU=  8.44D-06    CP:  1.10D+00  1.12D+00  1.04D+00  1.22D+00  1.16D+00
                    CP:  1.11D+00  9.89D-01
 E= -1096.72344319403     Delta-E=       -0.000000199916 Rises=F Damp=F
 DIIS: error= 1.24D-06 at cycle   8 NSaved=   8.
 NSaved= 8 IEnMin= 8 EnMin= -1096.72344319403     IErMin= 8 ErrMin= 1.24D-06
 ErrMax= 1.24D-06  0.00D+00 EMaxC= 1.00D-01 BMatC= 8.91D-09 BMatP= 1.65D-07
 IDIUse=1 WtCom= 1.00D+00 WtEn= 0.00D+00
 Coeff-Com: -0.618D-04 0.210D-02-0.162D-02-0.158D-01-0.186D-01 0.585D-01
 Coeff-Com:  0.203D+00 0.773D+00
 Coeff:     -0.618D-04 0.210D-02-0.162D-02-0.158D-01-0.186D-01 0.585D-01
 Coeff:      0.203D+00 0.773D+00
 Gap=     0.299 Goal=   None    Shift=    0.000
 RMSDP=3.52D-06 MaxDP=2.51D-04 DE=-2.00D-07 OVMax= 4.28D-05

 Cycle   9  Pass 1  IDiag  1:
 RMSU=  2.80D-06    CP:  1.10D+00  1.12D+00  1.04D+00  1.22D+00  1.17D+00
                    CP:  1.12D+00  1.06D+00  1.07D+00
 E= -1096.72344320901     Delta-E=       -0.000000014988 Rises=F Damp=F
 DIIS: error= 6.59D-07 at cycle   9 NSaved=   9.
 NSaved= 9 IEnMin= 9 EnMin= -1096.72344320901     IErMin= 9 ErrMin= 6.59D-07
 ErrMax= 6.59D-07  0.00D+00 EMaxC= 1.00D-01 BMatC= 1.79D-09 BMatP= 8.91D-09
 IDIUse=1 WtCom= 1.00D+00 WtEn= 0.00D+00
 Coeff-Com:  0.263D-05-0.420D-03 0.840D-03 0.521D-02-0.534D-02-0.497D-01
 Coeff-Com: -0.280D-01 0.296D+00 0.781D+00
 Coeff:      0.263D-05-0.420D-03 0.840D-03 0.521D-02-0.534D-02-0.497D-01
 Coeff:     -0.280D-01 0.296D+00 0.781D+00
 Gap=     0.299 Goal=   None    Shift=    0.000
 RMSDP=1.59D-06 MaxDP=9.85D-05 DE=-1.50D-08 OVMax= 2.40D-05

 Cycle  10  Pass 1  IDiag  1:
 RMSU=  1.01D-06    CP:  1.10D+00  1.12D+00  1.04D+00  1.22D+00  1.17D+00
                    CP:  1.13D+00  1.09D+00  1.14D+00  1.14D+00
 E= -1096.72344321264     Delta-E=       -0.000000003629 Rises=F Damp=F
 DIIS: error= 2.85D-07 at cycle  10 NSaved=  10.
 NSaved=10 IEnMin=10 EnMin= -1096.72344321264     IErMin=10 ErrMin= 2.85D-07
 ErrMax= 2.85D-07  0.00D+00 EMaxC= 1.00D-01 BMatC= 2.11D-10 BMatP= 1.79D-09
 IDIUse=1 WtCom= 1.00D+00 WtEn= 0.00D+00
 Coeff-Com:  0.984D-05-0.428D-03 0.457D-03 0.377D-02 0.121D-02-0.210D-01
 Coeff-Com: -0.382D-01-0.489D-01 0.198D+00 0.905D+00
 Coeff:      0.984D-05-0.428D-03 0.457D-03 0.377D-02 0.121D-02-0.210D-01
 Coeff:     -0.382D-01-0.489D-01 0.198D+00 0.905D+00
 Gap=     0.299 Goal=   None    Shift=    0.000
 RMSDP=7.04D-07 MaxDP=5.82D-05 DE=-3.63D-09 OVMax= 1.48D-05

 Cycle  11  Pass 1  IDiag  1:
 RMSU=  4.50D-07    CP:  1.10D+00  1.12D+00  1.04D+00  1.22D+00  1.17D+00
                    CP:  1.13D+00  1.09D+00  1.17D+00  1.27D+00  1.20D+00
 E= -1096.72344321354     Delta-E=       -0.000000000898 Rises=F Damp=F
 DIIS: error= 1.13D-07 at cycle  11 NSaved=  11.
 NSaved=11 IEnMin=11 EnMin= -1096.72344321354     IErMin=11 ErrMin= 1.13D-07
 ErrMax= 1.13D-07  0.00D+00 EMaxC= 1.00D-01 BMatC= 3.39D-11 BMatP= 2.11D-10
 IDIUse=1 WtCom= 1.00D+00 WtEn= 0.00D+00
 Coeff-Com:  0.213D-05-0.473D-04-0.497D-05 0.207D-03 0.959D-03 0.196D-02
 Coeff-Com: -0.525D-02-0.540D-01-0.598D-01 0.207D+00 0.909D+00
 Coeff:      0.213D-05-0.473D-04-0.497D-05 0.207D-03 0.959D-03 0.196D-02
 Coeff:     -0.525D-02-0.540D-01-0.598D-01 0.207D+00 0.909D+00
 Gap=     0.299 Goal=   None    Shift=    0.000
 RMSDP=3.32D-07 MaxDP=3.63D-05 DE=-8.98D-10 OVMax= 7.44D-06

 Cycle  12  Pass 1  IDiag  1:
 RMSU=  1.79D-07    CP:  1.10D+00  1.12D+00  1.04D+00  1.22D+00  1.17D+00
                    CP:  1.13D+00  1.09D+00  1.17D+00  1.33D+00  1.36D+00
                    CP:  1.09D+00
 E= -1096.72344321377     Delta-E=       -0.000000000235 Rises=F Damp=F
 DIIS: error= 6.30D-08 at cycle  12 NSaved=  12.
 NSaved=12 IEnMin=12 EnMin= -1096.72344321377     IErMin=12 ErrMin= 6.30D-08
 ErrMax= 6.30D-08  0.00D+00 EMaxC= 1.00D-01 BMatC= 9.29D-12 BMatP= 3.39D-11
 IDIUse=1 WtCom= 1.00D+00 WtEn= 0.00D+00
 Coeff-Com: -0.154D-05 0.847D-04-0.111D-03-0.820D-03 0.414D-04 0.570D-02
 Coeff-Com:  0.722D-02-0.691D-02-0.689D-01-0.145D+00 0.341D+00 0.867D+00
 Coeff:     -0.154D-05 0.847D-04-0.111D-03-0.820D-03 0.414D-04 0.570D-02
 Coeff:      0.722D-02-0.691D-02-0.689D-01-0.145D+00 0.341D+00 0.867D+00
 Gap=     0.299 Goal=   None    Shift=    0.000
 RMSDP=1.72D-07 MaxDP=1.55D-05 DE=-2.35D-10 OVMax= 3.63D-06

 Cycle  13  Pass 1  IDiag  1:
 RMSU=  7.15D-08    CP:  1.10D+00  1.12D+00  1.04D+00  1.22D+00  1.17D+00
                    CP:  1.13D+00  1.09D+00  1.16D+00  1.35D+00  1.43D+00
                    CP:  1.25D+00  1.30D+00
 E= -1096.72344321371     Delta-E=        0.000000000062 Rises=F Damp=F
 DIIS: error= 2.31D-08 at cycle  13 NSaved=  13.
 NSaved=13 IEnMin=12 EnMin= -1096.72344321377     IErMin=13 ErrMin= 2.31D-08
 ErrMax= 2.31D-08  0.00D+00 EMaxC= 1.00D-01 BMatC= 1.52D-12 BMatP= 9.29D-12
 IDIUse=1 WtCom= 1.00D+00 WtEn= 0.00D+00
 Coeff-Com: -0.918D-06 0.406D-04-0.437D-04-0.359D-03-0.118D-03 0.201D-02
 Coeff-Com:  0.369D-02 0.518D-02-0.205D-01-0.882D-01 0.824D-02 0.353D+00
 Coeff-Com:  0.737D+00
 Coeff:     -0.918D-06 0.406D-04-0.437D-04-0.359D-03-0.118D-03 0.201D-02
 Coeff:      0.369D-02 0.518D-02-0.205D-01-0.882D-01 0.824D-02 0.353D+00
 Coeff:      0.737D+00
 Gap=     0.299 Goal=   None    Shift=    0.000
 RMSDP=4.32D-08 MaxDP=3.56D-06 DE= 6.23D-11 OVMax= 1.19D-06

 Cycle  14  Pass 1  IDiag  1:
 RMSU=  2.88D-08    CP:  1.10D+00  1.12D+00  1.04D+00  1.22D+00  1.17D+00
                    CP:  1.13D+00  1.09D+00  1.16D+00  1.35D+00  1.44D+00
                    CP:  1.29D+00  1.40D+00  1.14D+00
 E= -1096.72344321385     Delta-E=       -0.000000000142 Rises=F Damp=F
 DIIS: error= 7.12D-09 at cycle  14 NSaved=  14.
 NSaved=14 IEnMin=14 EnMin= -1096.72344321385     IErMin=14 ErrMin= 7.12D-09
 ErrMax= 7.12D-09  0.00D+00 EMaxC= 1.00D-01 BMatC= 1.81D-13 BMatP= 1.52D-12
 IDIUse=1 WtCom= 1.00D+00 WtEn= 0.00D+00
 Coeff-Com:  0.336D-07-0.414D-05 0.811D-05 0.481D-04-0.382D-04-0.482D-03
 Coeff-Com: -0.281D-03 0.293D-02 0.625D-02 0.207D-02-0.583D-01-0.601D-01
 Coeff-Com:  0.212D+00 0.896D+00
 Coeff:      0.336D-07-0.414D-05 0.811D-05 0.481D-04-0.382D-04-0.482D-03
 Coeff:     -0.281D-03 0.293D-02 0.625D-02 0.207D-02-0.583D-01-0.601D-01
 Coeff:      0.212D+00 0.896D+00
 Gap=     0.299 Goal=   None    Shift=    0.000
 RMSDP=2.18D-08 MaxDP=2.20D-06 DE=-1.42D-10 OVMax= 4.50D-07

 Cycle  15  Pass 1  IDiag  1:
 RMSU=  1.05D-08    CP:  1.10D+00  1.12D+00  1.04D+00  1.22D+00  1.17D+00
                    CP:  1.13D+00  1.09D+00  1.16D+00  1.35D+00  1.44D+00
                    CP:  1.29D+00  1.46D+00  1.28D+00  1.16D+00
 E= -1096.72344321409     Delta-E=       -0.000000000241 Rises=F Damp=F
 DIIS: error= 2.96D-09 at cycle  15 NSaved=  15.
 NSaved=15 IEnMin=15 EnMin= -1096.72344321409     IErMin=15 ErrMin= 2.96D-09
 ErrMax= 2.96D-09  0.00D+00 EMaxC= 1.00D-01 BMatC= 2.25D-14 BMatP= 1.81D-13
 IDIUse=1 WtCom= 1.00D+00 WtEn= 0.00D+00
 Coeff-Com:  0.108D-06-0.588D-05 0.779D-05 0.558D-04 0.119D-05-0.386D-03
 Coeff-Com: -0.522D-03 0.441D-03 0.416D-02 0.109D-01-0.198D-01-0.607D-01
 Coeff-Com: -0.942D-02 0.282D+00 0.793D+00
 Coeff:      0.108D-06-0.588D-05 0.779D-05 0.558D-04 0.119D-05-0.386D-03
 Coeff:     -0.522D-03 0.441D-03 0.416D-02 0.109D-01-0.198D-01-0.607D-01
 Coeff:     -0.942D-02 0.282D+00 0.793D+00
 Gap=     0.299 Goal=   None    Shift=    0.000
 RMSDP=7.00D-09 MaxDP=8.58D-07 DE=-2.41D-10 OVMax= 1.26D-07

 Error on total polarization charges =  0.06226
 SCF Done:  E(RwB97XD) =  -1096.72344321     A.U. after   15 cycles
            NFock= 15  Conv=0.70D-08     -V/T= 2.0051
 KE= 1.091134140579D+03 PE=-7.095022652035D+03 EE= 2.636152215624D+03
 SMD-CDS (non-electrostatic) energy       (kcal/mol) =      -3.21
 (included in total energy above)
 Leave Link  502 at Wed May  7 15:29:18 2025, MaxMem= 16106127360 cpu:           36610.4 elap:             959.6
 (Enter /cm/shared/apps/Gaussian/g16-C01/g16/l701.exe)
 ... and contract with generalized density number  0.
 Compute integral first derivatives.
 R6Disp: Adding Grimme-D2 dispersion energy 1st derivatives to the gradient.
 D1PCM: PCM CHGder 1st derivatives, ID1Alg=3 FixD1E=F DoIter=F DoCFld=F I1PDM=0.
 GePol: Maximum number of non-zero 1st derivatives   =     248
 Leave Link  701 at Wed May  7 15:29:23 2025, MaxMem= 16106127360 cpu:             150.3 elap:               4.7
 (Enter /cm/shared/apps/Gaussian/g16-C01/g16/l702.exe)
 L702 exits ... SP integral derivatives will be done elsewhere.
 Leave Link  702 at Wed May  7 15:29:23 2025, MaxMem= 16106127360 cpu:               0.3 elap:               0.0
 (Enter /cm/shared/apps/Gaussian/g16-C01/g16/l703.exe)
 Integral derivatives from FoFJK, PRISM(SPDF).
 Compute integral first derivatives, UseDBF=F ICtDFT=           0.
 Calling FoFJK, ICntrl=      2127 FMM=F ISym2X=0 I1Cent= 0 IOpClX= 0 NMat=1 NMatS=1 NMatT=0.
 FoFJK:  IHMeth= 1 ICntrl=    2127 DoSepK=T KAlg= 0 I1Cent=           0 FoldK=F
 IRaf=         1 NMat=       1 IRICut=       1 DoRegI=T DoRafI=F ISym2E= 0 IDoP0=0 IntGTp=1.
 FoFCou: FMM=F IPFlag=           0 FMFlag=      100000 FMFlg1=         800
         NFxFlg=           0 DoJE=F BraDBF=F KetDBF=F FulRan=T
         wScrn=  0.000000 ICntrl=      2527 IOpCl=  0 I1Cent=           0 NGrid=           0
         NMat0=    1 NMatS0=      1 NMatT0=    0 NMatD0=    1 NMtDS0=    0 NMtDT0=    0
 Symmetry not used in FoFCou.
 Leave Link  703 at Wed May  7 15:33:59 2025, MaxMem= 16106127360 cpu:           10934.5 elap:             275.4
 (Enter /cm/shared/apps/Gaussian/g16-C01/g16/l716.exe)
 Dipole        =-6.63800088D-01 2.09115426D-01 2.75143500D-01
 ***** Axes restored to original set *****
 -------------------------------------------------------------------
 Center     Atomic                   Forces (Hartrees/Bohr)
 Number     Number              X              Y              Z
 -------------------------------------------------------------------
      1        6           0.007213126    0.002893958    0.001918701
      2        6           0.005264297   -0.000507289    0.002617542
      3        1          -0.001515323    0.001329107   -0.002010613
      4        9          -0.002499329    0.003283414   -0.001034506
      5        6          -0.009478534   -0.003260519    0.011773011
      6        6          -0.000543940    0.000701788   -0.005495966
      7        7           0.004084990    0.003627988    0.001985826
      8        6          -0.002555984   -0.005321297   -0.000721555
      9        6          -0.000482421   -0.000265401   -0.000335519
     10        6           0.006329598   -0.000624461   -0.001548956
     11        6          -0.001568886   -0.000333195   -0.001694318
     12        6           0.000287063    0.000351183   -0.000305171
     13        6           0.000027500    0.001292867   -0.002057059
     14        1           0.000402387    0.000016363    0.000924527
     15        1           0.000228816    0.000200978    0.000069878
     16        1           0.000157666   -0.000215686    0.001050316
     17        1          -0.000244527   -0.000106995    0.000199818
     18        7          -0.005694392    0.000080727    0.003625833
     19        1           0.001327080    0.002050144   -0.000355376
     20        6          -0.001746948   -0.007328365   -0.001430780
     21        6          -0.000240377    0.000484353    0.000628272
     22        6          -0.000094041    0.001207729   -0.000454831
     23        6           0.000659205    0.000395653    0.000604159
     24        6           0.000367206   -0.000552225   -0.000271057
     25        6           0.000496879    0.000192207   -0.000364381
     26        1           0.000181771   -0.000233567    0.000357692
     27        1          -0.000177406    0.000087207   -0.000332824
     28        1          -0.000366153   -0.000062595   -0.000249382
     29        1          -0.000039330   -0.000301674    0.000105603
     30        6           0.000799420   -0.000961045   -0.001573725
     31        6          -0.002927347    0.000401631   -0.002865343
     32        6           0.000288845   -0.000329133   -0.000310452
     33        6           0.001003458    0.000258299   -0.001867363
     34        6          -0.000149829   -0.000373246    0.000269052
     35        6           0.000212150    0.000047640    0.000094871
     36        6          -0.000017768    0.000305929   -0.000039427
     37        1           0.000338746    0.000407851    0.000867382
     38        1           0.000357531    0.000060208   -0.000137195
     39        1          -0.000074462   -0.000053450   -0.000136703
     40        1           0.000379951    0.000268168    0.000277805
     41        1           0.000028377    0.000204675    0.000151923
     42        1          -0.000217692    0.000280161    0.000346711
     43        1          -0.000545529   -0.000055137    0.000172550
     44        1          -0.000261712   -0.000285769    0.000322561
     45        1           0.001005866    0.000740821   -0.002771531
 -------------------------------------------------------------------
 Cartesian Forces:  Max     0.011773011 RMS     0.002235914
 Leave Link  716 at Wed May  7 15:33:59 2025, MaxMem= 16106127360 cpu:               0.4 elap:               0.0
 (Enter /cm/shared/apps/Gaussian/g16-C01/g16/l103.exe)

 GradGradGradGradGradGradGradGradGradGradGradGradGradGradGradGradGradGrad
 Berny optimization.
 Using GEDIIS/GDIIS optimizer.
 FormGI is forming the generalized inverse of G from B-inverse, IUseBI=4.
 Internal  Forces:  Max     0.019416288 RMS     0.002244993
 Search for a local minimum.
 Step number   3 out of a maximum of  252
 All quantities printed in internal units (Hartrees-Bohrs-Radians)
 RMS Force = .22450D-02 SwitMx=.10000D-02 MixMth= 1
 Mixed Optimization -- RFO/linear search
 Update second derivatives using D2CorX and points    1    3
 DE= -4.45D-03 DEPred=-6.43D-03 R= 6.92D-01
 TightC=F SS=  1.41D+00  RLast= 3.56D-01 DXNew= 2.5227D-01 1.0694D+00
 Trust test= 6.92D-01 RLast= 3.56D-01 DXMaxT set to 2.52D-01
 ITU=  1 -1  0
 Use linear search instead of GDIIS.
     Eigenvalues ---    0.00636   0.00792   0.00829   0.01125   0.01195
     Eigenvalues ---    0.01249   0.01565   0.01689   0.01783   0.01879
     Eigenvalues ---    0.01951   0.02021   0.02081   0.02182   0.02201
     Eigenvalues ---    0.02209   0.02222   0.02239   0.02242   0.02254
     Eigenvalues ---    0.02261   0.02268   0.02273   0.02285   0.02287
     Eigenvalues ---    0.02289   0.02291   0.02291   0.02298   0.02301
     Eigenvalues ---    0.02307   0.02309   0.02316   0.02329   0.02364
     Eigenvalues ---    0.03592   0.05044   0.06562   0.07137   0.07197
     Eigenvalues ---    0.07332   0.08552   0.09396   0.10139   0.13378
     Eigenvalues ---    0.15387   0.15949   0.15992   0.15993   0.15996
     Eigenvalues ---    0.15998   0.15999   0.16000   0.16000   0.16000
     Eigenvalues ---    0.16000   0.16000   0.16000   0.16000   0.16000
     Eigenvalues ---    0.16000   0.16002   0.20892   0.21774   0.21988
     Eigenvalues ---    0.21999   0.21999   0.22000   0.22534   0.22960
     Eigenvalues ---    0.23467   0.23774   0.24031   0.24249   0.24291
     Eigenvalues ---    0.24769   0.24921   0.24974   0.24983   0.24996
     Eigenvalues ---    0.29071   0.29924   0.31242   0.32170   0.32605
     Eigenvalues ---    0.33565   0.34024   0.34704   0.34709   0.34820
     Eigenvalues ---    0.35113   0.35280   0.35910   0.35919   0.35936
     Eigenvalues ---    0.35952   0.35965   0.35989   0.36017   0.36022
     Eigenvalues ---    0.36055   0.36075   0.36144   0.36223   0.36319
     Eigenvalues ---    0.39284   0.42187   0.42879   0.43469   0.43487
     Eigenvalues ---    0.43567   0.44341   0.44433   0.46400   0.47023
     Eigenvalues ---    0.47557   0.47640   0.48087   0.48114   0.48347
     Eigenvalues ---    0.48398   0.48829   0.48883   0.49235   0.49871
     Eigenvalues ---    0.50966   0.69626   0.72199   0.76849
 RFO step:  Lambda=-4.46782280D-03 EMin= 6.36026916D-03
 Quartic linear search produced a step of -0.26480.
 Iteration  1 RMS(Cart)=  0.11419100 RMS(Int)=  0.00305908
 Iteration  2 RMS(Cart)=  0.00989235 RMS(Int)=  0.00028523
 Iteration  3 RMS(Cart)=  0.00002773 RMS(Int)=  0.00028509
 Iteration  4 RMS(Cart)=  0.00000000 RMS(Int)=  0.00028509
 ITry= 1 IFail=0 DXMaxC= 5.11D-01 DCOld= 1.00D+10 DXMaxT= 2.52D-01 DXLimC= 3.00D+00 Rises=F
 Variable       Old X    -DE/DX   Delta X   Delta X   Delta X     New X
                                 (Linear)    (Quad)   (Total)
    R1        2.87610  -0.00425  -0.00249  -0.00737  -0.00964   2.86647
    R2        2.42299   0.00065  -0.00328   0.00356   0.00027   2.42326
    R3        2.80687  -0.00078  -0.01022   0.00714  -0.00308   2.80378
    R4        2.07542  -0.00007   0.00126  -0.00124   0.00002   2.07545
    R5        2.60026   0.00410  -0.00334   0.00874   0.00540   2.60566
    R6        2.87667  -0.00725  -0.00432  -0.01299  -0.01709   2.85957
    R7        2.85457  -0.00610  -0.00744  -0.00732  -0.01476   2.83981
    R8        2.41169   0.00223  -0.00443   0.00554   0.00125   2.41293
    R9        2.06682   0.00106  -0.00138   0.00346   0.00207   2.06889
   R10        2.86913  -0.00271  -0.00427  -0.00268  -0.00694   2.86218
   R11        2.06636   0.00040  -0.00128   0.00196   0.00068   2.06704
   R12        2.62661   0.00385  -0.00902   0.01259   0.00349   2.63010
   R13        2.68561  -0.00264  -0.00355  -0.00255  -0.00632   2.67929
   R14        2.66240  -0.00065  -0.00380   0.00189  -0.00188   2.66052
   R15        2.64949   0.00027  -0.00321   0.00354   0.00027   2.64976
   R16        2.60626  -0.00030  -0.00327   0.00247  -0.00084   2.60543
   R17        2.05523   0.00009  -0.00388   0.00351  -0.00036   2.05487
   R18        2.66627  -0.00091  -0.00365   0.00131  -0.00231   2.66396
   R19        2.62081   0.00460  -0.01024   0.01515   0.00468   2.62549
   R20        2.60698  -0.00039  -0.00316   0.00223  -0.00095   2.60602
   R21        2.05527   0.00018  -0.00413   0.00390  -0.00023   2.05504
   R22        2.05520   0.00010  -0.00391   0.00354  -0.00036   2.05484
   R23        2.05526   0.00020  -0.00414   0.00396  -0.00018   2.05508
   R24        2.63954  -0.00056  -0.00415   0.00254  -0.00163   2.63792
   R25        2.63354  -0.00044  -0.00352   0.00222  -0.00133   2.63222
   R26        2.63857   0.00003  -0.00403   0.00341  -0.00060   2.63797
   R27        2.64151   0.00010  -0.00431   0.00377  -0.00053   2.64099
   R28        2.84592  -0.00068  -0.00397   0.00190  -0.00208   2.84385
   R29        2.62670  -0.00043  -0.00424   0.00286  -0.00138   2.62532
   R30        2.05730   0.00033  -0.00398   0.00410   0.00011   2.05741
   R31        2.63094  -0.00053  -0.00483   0.00319  -0.00164   2.62930
   R32        2.05580   0.00037  -0.00378   0.00401   0.00023   2.05603
   R33        2.05727   0.00030  -0.00406   0.00409   0.00003   2.05731
   R34        2.05746   0.00019  -0.00404   0.00387  -0.00018   2.05728
   R35        2.07432   0.00032  -0.00351   0.00370   0.00020   2.07452
   R36        2.07023   0.00048  -0.00394   0.00439   0.00045   2.07068
   R37        2.06894   0.00040  -0.00385   0.00416   0.00031   2.06925
   R38        2.64996  -0.00134  -0.00283   0.00012  -0.00271   2.64725
   R39        2.64644  -0.00062  -0.00367   0.00200  -0.00168   2.64477
   R40        2.62963  -0.00004  -0.00386   0.00322  -0.00065   2.62899
   R41        2.63333  -0.00005  -0.00394   0.00326  -0.00067   2.63265
   R42        2.05556   0.00012  -0.00369   0.00341  -0.00029   2.05527
   R43        2.62280  -0.00017  -0.00436   0.00334  -0.00101   2.62179
   R44        2.05179   0.00044  -0.00356   0.00396   0.00040   2.05219
   R45        2.62916  -0.00033  -0.00421   0.00299  -0.00123   2.62793
   R46        2.04822   0.00018  -0.00327   0.00316  -0.00011   2.04812
   R47        2.05510   0.00009  -0.00367   0.00333  -0.00034   2.05476
   R48        2.05521   0.00017  -0.00389   0.00369  -0.00020   2.05501
    A1        2.04468   0.00373   0.00859   0.00578   0.01394   2.05862
    A2        2.16951  -0.00710  -0.00487  -0.01409  -0.02041   2.14911
    A3        2.06403   0.00345  -0.00260   0.01539   0.01136   2.07539
    A4        1.87892   0.00322   0.00978   0.01376   0.02376   1.90268
    A5        2.00636  -0.00013   0.00652  -0.01358  -0.00749   1.99887
    A6        1.86116  -0.00549  -0.02719  -0.00117  -0.02860   1.83257
    A7        1.89051  -0.00121  -0.00518  -0.00041  -0.00529   1.88522
    A8        1.88507   0.00308   0.01094   0.01373   0.02472   1.90980
    A9        1.93773   0.00087   0.00582  -0.00990  -0.00443   1.93330
   A10        2.11346  -0.01179  -0.01408  -0.01765  -0.03354   2.07992
   A11        2.08183   0.00486   0.01087   0.00716   0.01706   2.09889
   A12        2.08001   0.00700   0.00489   0.02095   0.02409   2.10410
   A13        1.89937   0.00646   0.00533   0.01541   0.02075   1.92012
   A14        1.99052  -0.01942  -0.02388  -0.04201  -0.06568   1.92484
   A15        1.85632   0.00494   0.00755   0.00814   0.01602   1.87235
   A16        1.90668   0.00443   0.00359   0.00802   0.01164   1.91832
   A17        1.91255  -0.00356   0.00125  -0.01352  -0.01247   1.90008
   A18        1.89702   0.00733   0.00642   0.02402   0.03048   1.92750
   A19        2.15283  -0.00496   0.00469  -0.02393  -0.01880   2.13402
   A20        2.16975  -0.00108  -0.00746   0.00322  -0.00413   2.16562
   A21        2.03199   0.00084   0.00587  -0.00058   0.00507   2.03705
   A22        2.07424   0.00021   0.00150  -0.00070   0.00080   2.07505
   A23        2.09199  -0.00050   0.00141  -0.00227  -0.00089   2.09111
   A24        2.09570   0.00054  -0.00128   0.00298   0.00170   2.09740
   A25        2.09536  -0.00005  -0.00012  -0.00082  -0.00094   2.09442
   A26        2.06844   0.00025   0.00152  -0.00073   0.00077   2.06922
   A27        2.18058  -0.00071  -0.00760   0.00654  -0.00122   2.17936
   A28        2.02615   0.00046   0.00596  -0.00182   0.00385   2.03001
   A29        2.11850   0.00024  -0.00290   0.00298   0.00010   2.11860
   A30        2.05408   0.00001   0.00068   0.00006   0.00067   2.05475
   A31        2.11017  -0.00023   0.00220  -0.00260  -0.00046   2.10970
   A32        2.09093  -0.00050   0.00139  -0.00226  -0.00089   2.09004
   A33        2.09615   0.00053  -0.00121   0.00287   0.00167   2.09782
   A34        2.09599  -0.00004  -0.00018  -0.00071  -0.00088   2.09510
   A35        2.11986   0.00027  -0.00293   0.00311   0.00022   2.12009
   A36        2.10994  -0.00031   0.00243  -0.00318  -0.00080   2.10915
   A37        2.05291   0.00005   0.00048   0.00045   0.00087   2.05377
   A38        2.17529  -0.00411   0.00634  -0.01946  -0.01276   2.16253
   A39        2.09243   0.00040  -0.00072   0.00179   0.00111   2.09354
   A40        2.12135  -0.00066  -0.00125  -0.00081  -0.00202   2.11933
   A41        2.06869   0.00023   0.00210  -0.00128   0.00077   2.06946
   A42        2.05991  -0.00013   0.00190  -0.00189  -0.00002   2.05989
   A43        2.10819   0.00009  -0.00103   0.00123   0.00015   2.10834
   A44        2.11495   0.00004  -0.00086   0.00092   0.00001   2.11496
   A45        2.10695  -0.00004  -0.00129   0.00111  -0.00026   2.10669
   A46        2.08471   0.00035  -0.00058   0.00216   0.00154   2.08625
   A47        2.09152  -0.00032   0.00187  -0.00334  -0.00150   2.09002
   A48        2.10515   0.00000  -0.00110   0.00106  -0.00017   2.10497
   A49        2.08824   0.00006   0.00080  -0.00052   0.00021   2.08845
   A50        2.08979  -0.00007   0.00030  -0.00060  -0.00037   2.08943
   A51        2.11372  -0.00003  -0.00086   0.00079  -0.00011   2.11361
   A52        2.08461   0.00017   0.00034   0.00038   0.00068   2.08529
   A53        2.08484  -0.00015   0.00052  -0.00125  -0.00077   2.08407
   A54        2.11178  -0.00002  -0.00073   0.00070  -0.00010   2.11168
   A55        2.08546   0.00008   0.00042  -0.00011   0.00025   2.08571
   A56        2.08594  -0.00006   0.00031  -0.00062  -0.00037   2.08557
   A57        1.92880   0.00052  -0.00248   0.00536   0.00289   1.93169
   A58        1.93811   0.00023  -0.00160   0.00235   0.00075   1.93887
   A59        1.94141   0.00010  -0.00128   0.00153   0.00026   1.94167
   A60        1.87700  -0.00030   0.00191  -0.00289  -0.00097   1.87602
   A61        1.88022  -0.00020   0.00171  -0.00207  -0.00035   1.87987
   A62        1.89607  -0.00039   0.00196  -0.00470  -0.00274   1.89333
   A63        2.06850  -0.00065  -0.00418   0.00205  -0.00215   2.06636
   A64        2.14116  -0.00005   0.00317  -0.00284   0.00033   2.14149
   A65        2.07289   0.00074   0.00086   0.00121   0.00208   2.07497
   A66        2.08871   0.00007   0.00030   0.00027   0.00056   2.08927
   A67        2.09681   0.00002  -0.00026   0.00025  -0.00002   2.09679
   A68        2.09765  -0.00009  -0.00005  -0.00047  -0.00053   2.09712
   A69        2.10680  -0.00029  -0.00041  -0.00069  -0.00114   2.10566
   A70        2.07473   0.00074  -0.00173   0.00497   0.00318   2.07791
   A71        2.10166  -0.00046   0.00214  -0.00432  -0.00224   2.09941
   A72        2.10054  -0.00018  -0.00120   0.00048  -0.00073   2.09982
   A73        2.10408  -0.00021   0.00122  -0.00222  -0.00100   2.10308
   A74        2.07834   0.00039  -0.00003   0.00172   0.00169   2.08004
   A75        2.10123  -0.00027   0.00066  -0.00131  -0.00067   2.10056
   A76        2.09656   0.00022  -0.00053   0.00124   0.00071   2.09727
   A77        2.08538   0.00005  -0.00013   0.00010  -0.00002   2.08536
   A78        2.09616  -0.00007  -0.00023   0.00010  -0.00012   2.09604
   A79        2.09685   0.00024  -0.00023   0.00121   0.00096   2.09781
   A80        2.09018  -0.00017   0.00046  -0.00132  -0.00087   2.08931
    D1        0.76401  -0.00002   0.00203   0.02311   0.02547   0.78947
    D2        2.87220   0.00070   0.00727   0.02385   0.03119   2.90339
    D3       -1.25536  -0.00242  -0.00125   0.00115   0.00001  -1.25535
    D4       -2.48652   0.00113   0.01981   0.10176   0.12144  -2.36508
    D5       -0.37832   0.00185   0.02505   0.10249   0.12716  -0.25116
    D6        1.77729  -0.00127   0.01653   0.07980   0.09598   1.87328
    D7        0.07622   0.00078   0.01003  -0.01670  -0.00645   0.06978
    D8       -2.96323   0.00040  -0.00657  -0.08857  -0.09618  -3.05942
    D9       -2.54092   0.00146  -0.01182   0.04978   0.03801  -2.50291
   D10        0.63951   0.00047  -0.00799   0.03695   0.02903   0.66854
   D11        0.49062   0.00263   0.00639   0.12865   0.13498   0.62560
   D12       -2.61213   0.00164   0.01023   0.11582   0.12599  -2.48614
   D13       -1.74185   0.00168  -0.01722  -0.06719  -0.08363  -1.82549
   D14        1.26402   0.00292   0.00311   0.02404   0.02721   1.29123
   D15        2.52610  -0.00080  -0.01952  -0.08920  -0.10836   2.41774
   D16       -0.75122   0.00044   0.00080   0.00202   0.00248  -0.74873
   D17        0.45581  -0.00172  -0.02378  -0.09141  -0.11461   0.34120
   D18       -2.82151  -0.00048  -0.00346  -0.00018  -0.00377  -2.82527
   D19       -0.92341   0.00170   0.02940   0.07548   0.10496  -0.81844
   D20        1.21009  -0.00108   0.02192   0.06852   0.09037   1.30046
   D21       -2.98247  -0.00011   0.02066   0.07904   0.09973  -2.88274
   D22        2.35377   0.00062   0.00889  -0.01461  -0.00566   2.34810
   D23       -1.79593  -0.00215   0.00141  -0.02157  -0.02026  -1.81618
   D24        0.29470  -0.00118   0.00015  -0.01104  -0.01089   0.28381
   D25       -0.06944  -0.00094  -0.01134  -0.01464  -0.02642  -0.09587
   D26        2.93906  -0.00120   0.00795   0.07181   0.08145   3.02050
   D27        1.15732   0.00016   0.00294   0.01362   0.01639   1.17371
   D28       -1.94311   0.00107  -0.00184   0.02232   0.02029  -1.92281
   D29       -2.99639  -0.00160  -0.00360   0.01052   0.00688  -2.98951
   D30        0.18637  -0.00068  -0.00838   0.01922   0.01079   0.19716
   D31       -0.91023   0.00103   0.00413   0.01309   0.01745  -0.89279
   D32        2.27252   0.00195  -0.00065   0.02179   0.02135   2.29387
   D33       -0.66092  -0.00284   0.00053  -0.00974  -0.00892  -0.66984
   D34        2.61132  -0.00257   0.00114  -0.02712  -0.02583   2.58549
   D35       -3.00922   0.00019   0.00039  -0.01860  -0.01831  -3.02753
   D36       -0.00896   0.00029  -0.00014   0.01623   0.01601   0.00705
   D37       -0.00122  -0.00005   0.00006  -0.00081  -0.00076  -0.00199
   D38        2.99904   0.00005  -0.00046   0.03402   0.03355   3.03259
   D39        3.07169  -0.00013  -0.00120   0.01573   0.01468   3.08638
   D40       -0.10170   0.00027  -0.00197   0.03109   0.02927  -0.07243
   D41        0.05326   0.00023   0.00011  -0.00096  -0.00090   0.05236
   D42       -3.12013   0.00063  -0.00066   0.01440   0.01369  -3.10644
   D43       -0.00145  -0.00002   0.00008  -0.00064  -0.00057  -0.00202
   D44        3.12362  -0.00035   0.00041  -0.00723  -0.00680   3.11682
   D45       -3.12527   0.00033  -0.00035   0.00647   0.00608  -3.11919
   D46       -0.00020   0.00000  -0.00002  -0.00012  -0.00014  -0.00034
   D47        0.05413   0.00019   0.00009  -0.00121  -0.00117   0.05296
   D48       -3.12126   0.00058  -0.00069   0.01249   0.01176  -3.10950
   D49       -3.10523  -0.00016   0.00051  -0.00827  -0.00778  -3.11302
   D50        0.00257   0.00023  -0.00027   0.00542   0.00514   0.00771
   D51       -0.05216  -0.00017  -0.00016   0.00188   0.00178  -0.05038
   D52        3.12216  -0.00054   0.00055  -0.01132  -0.01072   3.11144
   D53       -3.06481  -0.00016   0.00141  -0.03057  -0.02924  -3.09405
   D54        0.10950  -0.00054   0.00212  -0.04376  -0.04173   0.06777
   D55        0.67447   0.00256   0.00024   0.00734   0.00716   0.68163
   D56       -2.60538   0.00264  -0.00058   0.04148   0.04057  -2.56482
   D57       -0.05248  -0.00017  -0.00018   0.00177   0.00164  -0.05085
   D58        3.10563   0.00015  -0.00050   0.00832   0.00783   3.11346
   D59        3.12192  -0.00059   0.00065  -0.01414  -0.01343   3.10850
   D60       -0.00315  -0.00027   0.00033  -0.00759  -0.00724  -0.01038
   D61       -3.11992   0.00169  -0.00315   0.03084   0.02770  -3.09222
   D62        0.01758   0.00090  -0.00308   0.01189   0.00881   0.02639
   D63       -0.01826   0.00078   0.00144   0.02240   0.02384   0.00558
   D64        3.11924  -0.00002   0.00151   0.00346   0.00495   3.12420
   D65        3.12127  -0.00186   0.00336  -0.03530  -0.03194   3.08932
   D66       -0.01781  -0.00081   0.00294  -0.00950  -0.00657  -0.02438
   D67        0.02029  -0.00095  -0.00132  -0.02678  -0.02810  -0.00780
   D68       -3.11878   0.00009  -0.00174  -0.00098  -0.00272  -3.12150
   D69       -0.00355   0.00049   0.00021   0.01310   0.01331   0.00977
   D70        3.13303  -0.00008   0.00045  -0.00439  -0.00395   3.12908
   D71        3.12014   0.00087   0.00051   0.02975   0.03027  -3.13277
   D72       -0.02646   0.00029   0.00075   0.01227   0.01301  -0.01346
   D73        0.00561  -0.00067  -0.00009  -0.01751  -0.01760  -0.01199
   D74       -3.13424   0.00008  -0.00037   0.00409   0.00372  -3.13052
   D75       -3.11801  -0.00104  -0.00039  -0.03423  -0.03462   3.13055
   D76        0.02533  -0.00029  -0.00067  -0.01263  -0.01330   0.01203
   D77       -1.43423  -0.00019  -0.00026  -0.00936  -0.00962  -1.44384
   D78        0.64729  -0.00008  -0.00049  -0.00797  -0.00846   0.63882
   D79        2.76127  -0.00034   0.00005  -0.01130  -0.01125   2.75001
   D80        1.68889   0.00020   0.00008   0.00780   0.00788   1.69677
   D81       -2.51278   0.00031  -0.00015   0.00918   0.00903  -2.50375
   D82       -0.39880   0.00005   0.00038   0.00585   0.00624  -0.39256
   D83        0.00541   0.00003  -0.00076  -0.00022  -0.00097   0.00444
   D84       -3.13793  -0.00072  -0.00048  -0.02183  -0.02229   3.12296
   D85       -3.13208   0.00083  -0.00082   0.01878   0.01795  -3.11413
   D86        0.00777   0.00008  -0.00054  -0.00282  -0.00337   0.00440
   D87       -0.00958   0.00032   0.00052   0.00914   0.00965   0.00007
   D88        3.13703   0.00090   0.00028   0.02662   0.02690  -3.11926
   D89        3.12949  -0.00072   0.00094  -0.01668  -0.01574   3.11375
   D90       -0.00709  -0.00015   0.00071   0.00080   0.00151  -0.00558
   D91       -3.11255  -0.00098   0.00251  -0.01037  -0.00784  -3.12039
   D92        0.03194  -0.00023   0.00163   0.00956   0.01123   0.04317
   D93       -0.00825  -0.00004  -0.00110   0.00186   0.00076  -0.00750
   D94        3.13623   0.00071  -0.00198   0.02179   0.01983  -3.12713
   D95        3.11026   0.00075  -0.00242   0.00247   0.00009   3.11035
   D96       -0.00868   0.00060  -0.00204   0.00367   0.00166  -0.00702
   D97        0.00760  -0.00022   0.00157  -0.01041  -0.00884  -0.00124
   D98       -3.11133  -0.00036   0.00196  -0.00921  -0.00727  -3.11861
   D99       -0.00544  -0.00005  -0.00027   0.00011  -0.00017  -0.00560
   D100       3.13090   0.00017  -0.00073   0.00553   0.00480   3.13569
   D101      -3.14107  -0.00034   0.00043  -0.01099  -0.01056   3.13155
   D102      -0.00474  -0.00013  -0.00004  -0.00557  -0.00560  -0.01034
   D103       0.00480  -0.00021   0.00075  -0.00866  -0.00792  -0.00311
   D104      -3.13658  -0.00045   0.00088  -0.01610  -0.01522   3.13138
   D105       3.14043   0.00008   0.00005   0.00244   0.00248  -3.14027
   D106      -0.00095  -0.00016   0.00018  -0.00500  -0.00482  -0.00577
   D107       0.00210   0.00026  -0.00006   0.00767   0.00762   0.00972
   D108      -3.13970   0.00050  -0.00019   0.01509   0.01488  -3.12482
   D109       3.14075  -0.00051   0.00083  -0.01255  -0.01168   3.12907
   D110      -0.00105  -0.00027   0.00070  -0.00514  -0.00441  -0.00546
   D111      -0.00083   0.00027  -0.00090   0.00951   0.00861   0.00778
   D112      -3.13720   0.00006  -0.00044   0.00412   0.00368  -3.13352
   D113       3.11844   0.00040  -0.00126   0.00828   0.00703   3.12547
   D114      -0.01793   0.00019  -0.00080   0.00289   0.00210  -0.01583
         Item               Value     Threshold  Converged?
 Maximum Force            0.019416     0.000450     NO 
 RMS     Force            0.002245     0.000300     NO 
 Maximum Displacement     0.511446     0.001800     NO 
 RMS     Displacement     0.116606     0.001200     NO 
 Predicted change in Energy=-2.950426D-03
 Lowest energy point so far.  Saving SCF results.
 GradGradGradGradGradGradGradGradGradGradGradGradGradGradGradGradGradGrad

 Leave Link  103 at Wed May  7 15:33:59 2025, MaxMem= 16106127360 cpu:               2.3 elap:               0.2
 (Enter /cm/shared/apps/Gaussian/g16-C01/g16/l202.exe)
                          Input orientation:                          
 ---------------------------------------------------------------------
 Center     Atomic      Atomic             Coordinates (Angstroms)
 Number     Number       Type             X           Y           Z
 ---------------------------------------------------------------------
      1          6           0       -0.286972   -1.051043   -0.969230
      2          6           0        0.452244   -0.364698   -2.102093
      3          1           0        0.744587   -1.117420   -2.846514
      4          9           0       -0.272261    0.614759   -2.747852
      5          6           0        1.693262    0.219307   -1.462836
      6          6           0        1.757914    1.698519   -1.205851
      7          7           0        2.660365   -0.541628   -1.122122
      8          6           0        2.582295   -1.928279   -1.212544
      9          6           0        2.675585   -4.735354   -1.244728
     10          6           0        1.417894   -2.679694   -0.912937
     11          6           0        3.780527   -2.612805   -1.491486
     12          6           0        3.826568   -3.990286   -1.538418
     13          6           0        1.506334   -4.086616   -0.908731
     14          1           0        4.669746   -2.017731   -1.685888
     15          1           0        4.758037   -4.495839   -1.781652
     16          1           0        0.611955   -4.648115   -0.648985
     17          1           0        2.709561   -5.822114   -1.259288
     18          7           0        0.207048   -2.137542   -0.500361
     19          1           0        1.431562    2.247904   -2.094828
     20          6           0        0.884763    2.064772   -0.023698
     21          6           0       -0.782277    2.622001    2.183563
     22          6           0        1.226283    1.627074    1.257080
     23          6           0       -0.292462    2.791036   -0.187649
     24          6           0       -1.113406    3.064916    0.901820
     25          6           0        0.406112    1.904186    2.343620
     26          1           0        2.134580    1.044203    1.400610
     27          1           0       -0.585312    3.124699   -1.180956
     28          1           0       -2.039552    3.616136    0.748089
     29          1           0        0.682626    1.538322    3.330979
     30          6           0       -1.680888    2.912398    3.355266
     31          6           0       -1.536719   -0.516169   -0.374754
     32          6           0       -3.888588    0.402426    0.835620
     33          6           0       -1.734369   -0.662892    1.004315
     34          6           0       -2.536624    0.095072   -1.139814
     35          6           0       -3.705375    0.545945   -0.535975
     36          6           0       -2.897193   -0.202589    1.604991
     37          1           0       -0.954518   -1.124508    1.602714
     38          1           0       -2.420274    0.202878   -2.211961
     39          1           0       -4.476633    1.012066   -1.144402
     40          1           0       -3.027969   -0.310318    2.679174
     41          1           0       -4.800005    0.764740    1.305644
     42          1           0       -1.491400    3.919535    3.748849
     43          1           0       -2.736163    2.865900    3.063860
     44          1           0       -1.513969    2.199689    4.169640
     45          1           0        2.803086    1.947163   -1.000280
 ---------------------------------------------------------------------
                    Distance matrix (angstroms):
                    1          2          3          4          5
     1  C    0.000000
     2  C    1.516868   0.000000
     3  H    2.143062   1.098278   0.000000
     4  F    2.436927   1.378858   2.011009   0.000000
     5  C    2.403905   1.513221   2.145084   2.381371   0.000000
     6  C    3.434769   2.600940   3.412934   2.770183   1.502761
     7  N    2.994941   2.422281   2.641073   3.546903   1.276869
     8  C    3.010222   2.788045   2.589309   4.119794   2.337766
     9  C    4.735693   4.978047   4.402717   6.290699   5.055808
    10  C    2.358441   2.775928   2.575415   4.132428   2.963515
    11  C    4.388211   4.062547   3.645437   5.331108   3.518288
    12  C    5.087665   4.984845   4.411699   6.282481   4.719892
    13  C    3.526231   4.048196   3.626484   5.352448   4.345451
    14  H    5.100699   4.548963   4.191001   5.699229   3.730087
    15  H    6.162691   5.975689   5.353077   7.235721   5.632681
    16  H    3.721498   4.526001   4.160833   5.734538   5.052066
    17  H    5.641494   5.965667   5.339902   7.248477   6.129687
    18  N    1.282332   2.401800   2.614198   3.585543   2.947868
    19  H    3.886308   2.790127   3.516016   2.448798   2.140820
    20  C    3.460534   3.226318   4.256087   3.295793   2.475991
    21  C    4.865869   5.367612   6.451065   5.348643   5.019706
    22  C    3.797198   3.981249   4.960218   4.394303   3.098035
    23  C    3.920774   3.765414   4.839530   3.360242   3.490414
    24  C    4.596188   4.820478   5.915579   4.475589   4.643972
    25  C    4.493186   4.991426   6.015160   5.295837   4.357141
    26  H    3.983731   4.133302   4.964147   4.815292   3.012397
    27  H    4.191736   3.755117   4.747450   2.975392   3.703060
    28  H    5.272882   5.493599   6.563471   4.934895   5.510040
    29  H    5.112409   5.761322   6.724449   6.222295   5.073642
    30  C    6.029356   6.713597   7.783600   6.671688   6.469292
    31  C    1.483698   2.638677   3.416936   2.917095   3.486778
    32  C    4.282720   5.297307   6.110183   5.095505   6.039327
    33  C    2.478003   3.810507   4.602249   4.224797   4.314366
    34  C    2.530536   3.173437   3.892210   2.825455   4.244020
    35  C    3.797836   4.535173   5.282757   4.084532   5.487352
    36  C    3.762943   4.998748   5.823690   5.148355   5.537313
    37  H    2.658177   4.035082   4.762628   4.734759   4.267806
    38  H    2.769057   2.930115   3.487432   2.251840   4.181224
    39  H    4.673368   5.206389   5.890079   4.517261   6.228762
    40  H    4.623050   5.913997   6.739200   6.156485   6.302918
    41  H    5.370251   6.361952   7.178122   6.078963   7.079865
    42  H    6.958273   7.507725   8.594729   7.390194   7.141108
    43  H    6.132438   6.876756   7.931895   6.701823   6.864053
    44  H    6.203287   7.055262   8.082741   7.204550   6.777391
    45  H    4.305654   3.476370   4.127670   3.779823   2.105030
                    6          7          8          9         10
     6  C    0.000000
     7  N    2.416544   0.000000
     8  C    3.719316   1.391788   0.000000
     9  C    6.499104   4.195546   2.808809   0.000000
    10  C    4.401155   2.481697   1.417821   2.432613   0.000000
    11  C    4.770751   2.383479   1.407887   2.405618   2.433357
    12  C    6.062378   3.664229   2.430284   1.402192   2.812576
    13  C    5.798220   3.734202   2.430722   1.378732   1.409705
    14  H    4.745494   2.556233   2.142314   3.399525   3.407372
    15  H    6.906689   4.524489   3.413225   2.163853   3.899948
    16  H    6.473259   4.613359   3.405488   2.149672   2.143336
    17  H    7.580792   5.282497   3.896195   1.087388   3.415137
    18  N    4.197412   2.992038   2.488532   3.660107   1.389351
    19  H    1.094811   3.199626   4.420760   7.143960   5.067375
    20  C    1.514602   3.339553   4.498825   7.137203   4.856433
    21  C    4.335149   5.726070   6.599919   8.822735   6.522043
    22  C    2.520668   3.524267   4.536337   6.988563   4.826380
    23  C    2.536607   4.549623   5.620193   8.159244   5.777564
    24  C    3.814944   5.598647   6.562068   8.933551   6.534629
    25  C    3.803737   4.803647   5.663026   7.881005   5.713215
    26  H    2.713604   3.025803   3.983049   6.379167   4.442246
    27  H    2.743231   4.896920   5.963834   8.509873   6.146190
    28  H    4.681441   6.547817   7.479712   9.795469   7.372274
    29  H    4.665269   5.297900   6.022430   8.016731   6.028524
    30  C    5.839748   7.129079   7.903909   9.931108   7.687101
    31  C    4.055881   4.263181   4.434210   6.025104   3.701381
    32  C    6.142511   6.900200   7.176314   8.591449   6.380883
    33  C    4.759951   4.883658   5.014903   6.410213   4.204772
    34  C    4.584589   5.235875   5.504776   7.107118   4.836219
    35  C    5.623583   6.484521   6.790752   8.313308   6.065866
    36  C    5.760648   6.199882   6.398539   7.728047   5.576378
    37  H    4.818174   4.564192   4.591380   5.858650   3.791497
    38  H    4.550434   5.249278   5.528685   7.161665   4.972748
    39  H    6.272525   7.304190   7.647139   9.175899   6.959032
    40  H    6.483327   6.845473   7.017003   8.216354   6.187319
    41  H    7.084198   7.953475   8.251786   9.624961   7.446376
    42  H    6.327718   7.801633   8.683740  10.826203   8.587554
    43  H    6.307926   7.632574   8.340130  10.277645   7.989038
    44  H    6.312868   7.276168   7.923850   9.744873   7.631304
    45  H    1.093831   2.495855   3.887525   6.688201   4.830548
                   11         12         13         14         15
    11  C    0.000000
    12  C    1.379049   0.000000
    13  C    2.771944   2.406090   0.000000
    14  H    1.087481   2.150272   3.858941   0.000000
    15  H    2.141387   1.087373   3.391611   2.481529   0.000000
    16  H    3.859034   3.399642   1.087504   4.945680   4.300711
    17  H    3.391246   2.163611   2.140700   4.300888   2.495621
    18  N    3.738710   4.196564   2.377772   4.619037   5.283443
    19  H    5.432141   6.705272   6.445042   5.371100   7.526061
    20  C    5.693819   6.900168   6.245735   5.809974   7.818841
    21  C    7.856740   8.877890   7.733405   8.137832   9.853002
    22  C    5.661745   6.791983   6.116815   5.814044   7.693975
    23  C    6.891352   8.048435   7.145468   7.070535   9.008159
    24  C    7.868609   8.951759   7.828508   8.122462   9.941825
    25  C    6.818939   7.843120   6.904925   7.056695   8.770259
    26  H    4.944398   6.070156   5.661541   5.032791   6.906619
    27  H    7.216365   8.379467   7.513464   7.369883   9.326564
    28  H    8.814121   9.874064   8.640067   9.092821  10.881680
    29  H    7.077077   8.010050   7.091795   7.328819   8.897138
    30  C    9.156743  10.095903   8.793535   9.489466  11.078342
    31  C    5.823751   6.495263   4.721588   6.518739   7.578990
    32  C    8.562847   9.189973   7.231835   9.244470  10.276538
    33  C    6.359658   6.961397   5.087611   7.077108   8.037688
    34  C    6.882053   7.572268   5.821118   7.529535   8.642944
    35  C    8.181040   8.849431   6.982942   8.833877   9.929785
    36  C    7.745273   8.332864   6.387137   8.448857   9.407651
    37  H    5.848910   6.398294   4.597524   6.576100   7.446683
    38  H    6.848144   7.553762   5.959565   7.448237   8.590183
    39  H    9.024458   9.701645   7.864350   9.650343  10.771362
    40  H    8.309722   8.849572   6.906041   9.012427   9.901487
    41  H    9.636248  10.252645   8.258876  10.313467  11.338486
    42  H    9.895747  10.899599   9.735395  10.136430  11.851600
    43  H    9.655808  10.547875   9.061884  10.062675  11.568803
    44  H    9.123603   9.970910   8.627266   9.503271  10.935540
    45  H    4.689348   6.049000   6.172230   4.435635   6.778248
                   16         17         18         19         20
    16  H    0.000000
    17  H    2.480060   0.000000
    18  N    2.547354   4.518253   0.000000
    19  H    7.093469   8.213197   4.824304   0.000000
    20  C    6.747463   8.188989   4.283218   2.149908   0.000000
    21  C    7.926020   9.764693   5.552969   4.831734   2.821618
    22  C    6.586993   8.001414   4.277824   3.415093   1.395926
    23  C    7.508113   9.184057   4.963686   2.627657   1.392910
    24  C    8.054360   9.912859   5.547548   4.015504   2.418585
    25  C    7.206296   8.830772   4.946051   4.568316   2.420556
    26  H    6.238726   7.385931   4.177628   3.763140   2.152268
    27  H    7.882453   9.534557   5.364907   2.381535   2.150304
    28  H    8.790913  10.754729   6.301639   4.690722   3.399118
    29  H    7.356432   8.908144   5.330789   5.523024   3.401745
    30  C    8.857342  10.810266   6.628126   6.311293   4.326481
    31  C    4.665295   6.853199   2.384397   4.405615   3.556413
    32  C    6.925814   9.309624   5.001051   6.348016   5.127055
    33  C    4.911276   7.175651   2.864915   5.300994   3.918777
    34  C    5.714217   7.908844   3.594607   4.614459   4.102599
    35  C    6.755025   9.067897   4.744410   5.631590   4.861957
    36  C    6.095672   8.439126   4.220529   6.199330   4.700718
    37  H    4.465399   6.609389   2.607373   5.544218   4.024882
    38  H    5.930382   7.970152   3.912795   4.362624   4.379316
    39  H    7.627372   9.917691   5.680818   6.110431   5.577521
    40  H    6.568270   8.877535   4.890146   7.015912   5.315642
    41  H    7.899929  10.313055   6.062630   7.252270   5.981122
    42  H    9.857468  11.731549   7.591357   6.744377   4.828914
    43  H    9.025271  11.127762   6.811798   6.660624   4.825549
    44  H    8.638930  10.566967   6.601695   6.922575   4.832826
    45  H    6.958602   7.774155   4.865609   1.780326   2.155807
                   21         22         23         24         25
    21  C    0.000000
    22  C    2.425399   0.000000
    23  C    2.427166   2.397631   0.000000
    24  C    1.395953   2.769069   1.391367   0.000000
    25  C    1.397549   1.389259   2.771611   2.394789   0.000000
    26  H    3.407420   1.088734   3.385930   3.857653   2.148590
    27  H    3.407563   3.386558   1.088003   2.149515   3.859431
    28  H    2.151657   3.857605   2.146793   1.088679   3.384931
    29  H    2.153338   2.145809   3.860159   3.384824   1.088666
    30  C    1.504899   3.808685   3.807191   2.522834   2.528930
    31  C    4.118529   3.858828   3.538472   3.825311   4.125805
    32  C    4.048781   5.276295   4.436739   3.846410   4.793098
    33  C    3.617683   3.751439   3.928039   3.780563   3.600734
    34  C    4.528569   4.717160   3.634708   3.874764   4.905803
    35  C    4.500044   5.357717   4.099967   3.889829   5.200116
    36  C    3.575741   4.524573   4.354304   3.788527   3.986966
    37  H    3.795178   3.527968   4.356053   4.250620   3.401947
    38  H    5.277861   5.230674   3.914585   4.426601   5.624608
    39  H    5.226424   6.218409   4.646224   4.439878   6.066578
    40  H    3.726562   4.886154   5.031905   4.268108   4.099944
    41  H    4.512461   6.087867   5.162726   4.364046   5.429492
    42  H    2.153270   4.341669   4.266964   2.996469   3.104328
    43  H    2.156868   4.527705   4.068118   2.710602   3.364153
    44  H    2.158292   4.039786   4.563742   3.404074   2.666155
    45  H    4.842219   2.772082   3.309820   4.495138   4.114486
                   26         27         28         29         30
    26  H    0.000000
    27  H    4.288444   0.000000
    28  H    4.946109   2.465267   0.000000
    29  H    2.465491   4.947910   4.289392   0.000000
    30  C    4.676390   4.671474   2.724198   2.734022   0.000000
    31  C    4.366361   3.848513   4.311562   4.783187   5.068422
    32  C    6.083554   4.731699   3.708709   5.330391   4.185990
    33  C    4.247350   4.521237   4.297543   4.012551   4.279315
    34  C    5.401365   3.603880   4.026060   5.695132   5.373580
    35  C    6.172818   4.098873   3.721540   5.932342   4.984015
    36  C    5.187966   4.917025   4.006556   4.338768   3.774388
    37  H    3.779771   5.093219   4.937751   3.571806   4.460455
    38  H    5.874111   3.600985   4.534002   6.491192   6.235559
    39  H    7.084226   4.427972   4.037582   6.850104   5.628007
    40  H    5.488293   5.715463   4.485878   4.196526   3.557756
    41  H    6.940863   5.432884   4.007671   5.895732   4.306074
    42  H    5.189363   5.075011   3.065466   3.251335   1.097788
    43  H    5.459772   4.765669   2.531978   3.677218   1.095757
    44  H    4.723831   5.508805   3.740264   2.442496   1.094999
    45  H    2.650757   3.591722   5.412339   4.839763   6.325226
                   31         32         33         34         35
    31  C    0.000000
    32  C    2.800019   0.000000
    33  C    1.400866   2.409154   0.000000
    34  C    1.399550   2.413423   2.411517   0.000000
    35  C    2.420154   1.391200   2.778245   1.390643   0.000000
    36  C    2.422522   1.393140   1.387390   2.784343   2.407736
    37  H    2.149282   3.395398   1.085973   3.392918   3.864145
    38  H    2.161718   3.388733   3.400655   1.083816   2.139651
    39  H    3.401611   2.153589   3.865551   2.145819   1.087333
    40  H    3.404803   2.155774   2.145429   3.871748   3.395475
    41  H    3.887609   1.087601   3.395153   3.398767   2.153520
    42  H    6.056536   5.157856   5.346976   6.294287   5.885789
    43  H    4.970022   3.515941   4.206862   5.038669   4.390942
    44  H    5.294140   4.470421   4.273433   5.802202   5.447930
    45  H    5.029233   7.108813   5.605290   5.653513   6.673758
                   36         37         38         39         40
    36  C    0.000000
    37  H    2.150332   0.000000
    38  H    3.867942   4.296759   0.000000
    39  H    3.395465   4.951454   2.454196   0.000000
    40  H    1.087464   2.474040   4.955387   4.297332   0.000000
    41  H    2.155465   4.294797   4.283965   2.483640   2.486453
    42  H    4.854307   5.507859   7.085732   6.427201   4.625680
    43  H    3.401449   4.607880   5.918256   4.916849   3.212708
    44  H    3.776463   4.237025   6.747850   6.198942   3.288438
    45  H    6.625862   5.507297   5.638633   7.340946   7.255054
                   41         42         43         44         45
    41  H    0.000000
    42  H    5.183518   0.000000
    43  H    3.430108   1.768839   0.000000
    44  H    4.589073   1.770719   1.777736   0.000000
    45  H    8.032584   6.699783   6.931420   6.740090   0.000000
 Stoichiometry    C23H19FN2
 Framework group  C1[X(C23H19FN2)]
 Deg. of freedom   129
 Full point group                 C1      NOp   1
 RotChk:  IX=0 Diff= 1.00D-01
 Largest Abelian subgroup         C1      NOp   1
 Largest concise Abelian subgroup C1      NOp   1
                         Standard orientation:                         
 ---------------------------------------------------------------------
 Center     Atomic      Atomic             Coordinates (Angstroms)
 Number     Number       Type             X           Y           Z
 ---------------------------------------------------------------------
      1          6           0        0.639954    0.980031    0.432467
      2          6           0        1.066817    0.093593    1.586981
      3          1           0        2.047421    0.428041    1.951366
      4          9           0        0.194994    0.085582    2.655209
      5          6           0        1.197140   -1.290900    0.990298
      6          6           0        0.130512   -2.312076    1.269211
      7          7           0        2.188062   -1.576322    0.237301
      8          6           0        3.119403   -0.621109   -0.159241
      9          6           0        5.103592    1.105619   -1.144539
     10          6           0        2.791207    0.716104   -0.497423
     11          6           0        4.439715   -1.068232   -0.356731
     12          6           0        5.425486   -0.217915   -0.811695
     13          6           0        3.803878    1.547703   -1.017237
     14          1           0        4.662687   -2.106515   -0.122495
     15          1           0        6.443851   -0.579788   -0.931535
     16          1           0        3.529761    2.561780   -1.298612
     17          1           0        5.871242    1.775968   -1.523694
     18          7           0        1.508891    1.250207   -0.471042
     19          1           0       -0.106781   -2.323750    2.337933
     20          6           0       -1.116315   -2.001512    0.467343
     21          6           0       -3.380901   -1.312698   -1.068468
     22          6           0       -1.095844   -2.112823   -0.923987
     23          6           0       -2.282283   -1.551838    1.082575
     24          6           0       -3.398084   -1.212542    0.323781
     25          6           0       -2.212244   -1.775883   -1.679078
     26          1           0       -0.187408   -2.447117   -1.422320
     27          1           0       -2.311650   -1.440479    2.164465
     28          1           0       -4.292157   -0.843368    0.823349
     29          1           0       -2.168825   -1.853598   -2.764099
     30          6           0       -4.587876   -0.933168   -1.883262
     31          6           0       -0.731344    1.529853    0.296094
     32          6           0       -3.287098    2.611428   -0.075964
     33          6           0       -1.282924    1.633411   -0.987440
     34          6           0       -1.478054    1.979323    1.391148
     35          6           0       -2.745195    2.520159    1.202100
     36          6           0       -2.551587    2.164024   -1.171269
     37          1           0       -0.711499    1.273026   -1.837696
     38          1           0       -1.068217    1.931254    2.393335
     39          1           0       -3.310493    2.872139    2.061658
     40          1           0       -2.971249    2.222831   -2.172770
     41          1           0       -4.282215    3.026423   -0.218785
     42          1           0       -5.307211   -1.761648   -1.919553
     43          1           0       -5.102175   -0.069398   -1.447280
     44          1           0       -4.310013   -0.687949   -2.913642
     45          1           0        0.533593   -3.288607    0.985701
 ---------------------------------------------------------------------
 Rotational constants (GHZ):           0.3806489           0.1578424           0.1426349
 Leave Link  202 at Wed May  7 15:33:59 2025, MaxMem= 16106127360 cpu:               0.2 elap:               0.0
 (Enter /cm/shared/apps/Gaussian/g16-C01/g16/l301.exe)
 Basis read from rwf:  (5D, 7F)
 No pseudopotential information found on rwf file.
 There are   821 symmetry adapted cartesian basis functions of A   symmetry.
 There are   769 symmetry adapted basis functions of A   symmetry.
   769 basis functions,  1145 primitive gaussians,   821 cartesian basis functions
    90 alpha electrons       90 beta electrons
       nuclear repulsion energy      2277.9134048628 Hartrees.
 IExCor= 4639 DFT=T Ex+Corr=wB97XD ExCW=0 ScaHFX=  1.000000
 ScaDFX=  1.000000  1.000000  1.000000  1.000000 ScalE2=  1.000000  1.000000
 IRadAn=      5 IRanWt=     -1 IRanGd=            0 ICorTp=0 IEmpDi=121
 HFx  wShort=  0.000000 wLong=  0.200000 cFull=  0.222036 cShort=  0.000000 cLong=  0.777964
 DFx  wShort=  0.000000 wLong=  0.200000 cFull=  0.000000 cShort=  0.000000 cLong=  1.000000
 NAtoms=   45 NActive=   45 NUniq=   45 SFac= 1.00D+00 NAtFMM=   60 NAOKFM=F Big=F
 Integral buffers will be    131072 words long.
 Raffenetti 2 integral format.
 Two-electron integral symmetry is turned on.
 R6Disp:  Grimme-D2 Dispersion energy=       -0.0412785046 Hartrees.
 Nuclear repulsion after empirical dispersion term =     2277.8721263582 Hartrees.
 No density basis found on file    724.
 ------------------------------------------------------------------------------
 Polarizable Continuum Model (PCM)
 =================================
 Model                : PCM.
 Atomic radii         : SMD-Coulomb.
 Polarization charges : Total charges.
 Charge compensation  : None.
 Solution method      : On-the-fly selection.
 Cavity type          : VdW (van der Waals Surface) (Alpha=1.000).
 Cavity algorithm     : GePol (No added spheres)
                        Default sphere list used, NSphG=   45.
                        Lebedev-Laikov grids with approx.  5.0 points / Ang**2.
                        Smoothing algorithm: York/Karplus (Gamma=1.0000).
                        Polarization charges: spherical gaussians, with
                                              point-specific exponents (IZeta= 3).
                        Self-potential: point-specific (ISelfS= 7).
                        Self-field    : sphere-specific E.n sum rule (ISelfD= 2).
 1st derivatives      : Analytical E(r).r(x)/FMM algorithm (CHGder, D1EAlg=3).
                        Cavity 1st derivative terms included.
 Solvent              : Ethanol, Eps=  24.852000 Eps(inf)=   1.852593
 ------------------------------------------------------------------------------
 GePol: Number of generator spheres                  =      45
 GePol: Total number of spheres                      =      45
 GePol: Number of exposed spheres                    =      45 (100.00%)
 GePol: Number of points                             =    3359
 GePol: Average weight of points                     =       0.11
 GePol: Minimum weight of points                     =   0.42D-10
 GePol: Maximum weight of points                     =    0.21501
 GePol: Number of points with low weight             =     196
 GePol: Fraction of low-weight points (<1% of avg)   =       5.84%
 GePol: Cavity surface area                          =    364.870 Ang**2
 GePol: Cavity volume                                =    356.217 Ang**3
 ------------------------------------------------------------------------------
 Atomic radii for non-electrostatic terms: SMD-CDS.
 ------------------------------------------------------------------------------
 PCM non-electrostatic energy =        -0.0051220799 Hartrees.
 Nuclear repulsion after PCM non-electrostatic terms =     2277.8670042783 Hartrees.
 Leave Link  301 at Wed May  7 15:33:59 2025, MaxMem= 16106127360 cpu:               0.4 elap:               0.1
 (Enter /cm/shared/apps/Gaussian/g16-C01/g16/l302.exe)
 NPDir=0 NMtPBC=     1 NCelOv=     1 NCel=       1 NClECP=     1 NCelD=      1
         NCelK=      1 NCelE2=     1 NClLst=     1 CellRange=     0.0.
 One-electron integrals computed using PRISM.
 One-electron integral symmetry used in STVInt
 NBasis=   769 RedAO= T EigKep=  1.08D-06  NBF=   769
 NBsUse=   763 1.00D-06 EigRej=  9.81D-07 NBFU=   763
 Precomputing XC quadrature grid using
 IXCGrd= 4 IRadAn=           5 IRanWt=          -1 IRanGd=           0 AccXCQ= 0.00D+00.
 Generated NRdTot=       0 NPtTot=           0 NUsed=           0 NTot=          32
 NSgBfM=   816   816   816   816   816 MxSgAt=    45 MxSgA2=    45.
 Leave Link  302 at Wed May  7 15:34:01 2025, MaxMem= 16106127360 cpu:              37.0 elap:               2.5
 (Enter /cm/shared/apps/Gaussian/g16-C01/g16/l303.exe)
 DipDrv:  MaxL=1.
 Leave Link  303 at Wed May  7 15:34:02 2025, MaxMem= 16106127360 cpu:               0.9 elap:               0.2
 (Enter /cm/shared/apps/Gaussian/g16-C01/g16/l401.exe)
 Initial guess from the checkpoint file:  "9_global_opt.chk"
 B after Tr=    -0.000000   -0.000000    0.000000
         Rot=    0.999482    0.031455    0.000690   -0.006766 Ang=   3.69 deg.
 Guess basis will be translated and rotated to current coordinates.
 JPrj=2 DoOrth=T DoCkMO=T.
 Generating alternative initial guess.
 ExpMin= 2.65D-02 ExpMax= 2.93D+03 ExpMxC= 4.41D+02 IAcc=3 IRadAn=         5 AccDes= 0.00D+00
 Harris functional with IExCor= 4639 and IRadAn=       5 diagonalized for initial guess.
 HarFok:  IExCor= 4639 AccDes= 0.00D+00 IRadAn=         5 IDoV= 1 UseB2=F ITyADJ=14
 ICtDFT=  3500011 ScaDFX=  1.000000  1.000000  1.000000  1.000000
 FoFCou: FMM=F IPFlag=           0 FMFlag=      100000 FMFlg1=           0
         NFxFlg=           0 DoJE=T BraDBF=F KetDBF=T FulRan=T
         wScrn=  0.000000 ICntrl=       500 IOpCl=  0 I1Cent=   200000004 NGrid=           0
         NMat0=    1 NMatS0=      1 NMatT0=    0 NMatD0=    1 NMtDS0=    0 NMtDT0=    0
 Petite list used in FoFCou.
 Harris En= -1048.72771779274    
 Leave Link  401 at Wed May  7 15:34:11 2025, MaxMem= 16106127360 cpu:             272.1 elap:               9.8
 (Enter /cm/shared/apps/Gaussian/g16-C01/g16/l502.exe)
 Integral symmetry usage will be decided dynamically.
 Closed shell SCF:
 Using DIIS extrapolation, IDIIS=  1040.
 NGot= 16106127360 LenX= 16104737818 LenY= 16104062956
 Requested convergence on RMS density matrix=1.00D-08 within 128 cycles.
 Requested convergence on MAX density matrix=1.00D-06.
 Requested convergence on             energy=1.00D-06.
 No special actions if energy rises.
 Fock matrices will be formed incrementally for  20 cycles.

 Cycle   1  Pass 1  IDiag  1:
 FoFJK:  IHMeth= 1 ICntrl=       0 DoSepK=T KAlg= 0 I1Cent=           0 FoldK=F
 IRaf=         1 NMat=       1 IRICut=       1 DoRegI=T DoRafI=F ISym2E= 0 IDoP0=0 IntGTp=1.
 FoFCou: FMM=F IPFlag=           0 FMFlag=      100000 FMFlg1=           0
         NFxFlg=           0 DoJE=T BraDBF=F KetDBF=F FulRan=T
         wScrn=  0.000000 ICntrl=       500 IOpCl=  0 I1Cent=           0 NGrid=           0
         NMat0=    1 NMatS0=      1 NMatT0=    0 NMatD0=    1 NMtDS0=    0 NMtDT0=    0
 Symmetry not used in FoFCou.
 Inv3:  Mode=1 IEnd=    33848643.
 Iteration    1 A*A^-1 deviation from unit magnitude is 6.22D-15 for   3352.
 Iteration    1 A*A^-1 deviation from orthogonality  is 2.54D-15 for   3065   2274.
 Iteration    1 A^-1*A deviation from unit magnitude is 6.00D-15 for   3352.
 Iteration    1 A^-1*A deviation from orthogonality  is 7.24D-15 for   2014   1645.
 E= -1096.53983160195    
 DIIS: error= 1.32D-02 at cycle   1 NSaved=   1.
 NSaved= 1 IEnMin= 1 EnMin= -1096.53983160195     IErMin= 1 ErrMin= 1.32D-02
 ErrMax= 1.32D-02  0.00D+00 EMaxC= 1.00D-01 BMatC= 1.98D-01 BMatP= 1.98D-01
 IDIUse=3 WtCom= 8.68D-01 WtEn= 1.32D-01
 Coeff-Com:  0.100D+01
 Coeff-En:   0.100D+01
 Coeff:      0.100D+01
 Recover alternate guess density for next cycle.
 RMSDP=4.57D-02 MaxDP=3.83D+00              OVMax= 0.00D+00

 Cycle   2  Pass 1  IDiag  1:
 RMSU=  3.68D-02    CP:  1.39D+00
 E= -1096.47837272382     Delta-E=        0.061458878127 Rises=F Damp=F
 Switch densities from cycles 1 and 2 for lowest energy.
 DIIS: error= 1.52D-02 at cycle   2 NSaved=   2.
 NSaved= 2 IEnMin= 1 EnMin= -1096.53983160195     IErMin= 1 ErrMin= 1.32D-02
 ErrMax= 1.52D-02  0.00D+00 EMaxC= 1.00D+00 BMatC= 5.14D-01 BMatP= 1.98D-01
 IDIUse=1 WtCom= 1.00D+00 WtEn= 0.00D+00
 Coeff-Com:  0.725D+00 0.275D+00
 Coeff:      0.725D+00 0.275D+00
 Gap=     0.336 Goal=   None    Shift=    0.000
 RMSDP=2.35D-02 MaxDP=1.71D+00 DE= 6.15D-02 OVMax= 8.73D-02

 Cycle   3  Pass 1  IDiag  1:
 RMSU=  1.19D-02    CP:  9.73D-01  5.49D-01
 E= -1096.70746086847     Delta-E=       -0.229088144644 Rises=F Damp=F
 DIIS: error= 2.17D-03 at cycle   3 NSaved=   3.
 NSaved= 3 IEnMin= 3 EnMin= -1096.70746086847     IErMin= 3 ErrMin= 2.17D-03
 ErrMax= 2.17D-03  0.00D+00 EMaxC= 1.00D+00 BMatC= 2.31D-02 BMatP= 1.98D-01
 IDIUse=1 WtCom= 1.00D+00 WtEn= 0.00D+00
 Coeff-Com:  0.243D-01 0.128D+00 0.848D+00
 Coeff:      0.243D-01 0.128D+00 0.848D+00
 Gap=     0.304 Goal=   None    Shift=    0.000
 RMSDP=3.17D-03 MaxDP=1.84D-01 DE=-2.29D-01 OVMax= 2.52D-02

 Cycle   4  Pass 1  IDiag  1:
 RMSU=  2.68D-03    CP:  9.83D-01  5.91D-01  1.02D+00
 E= -1096.72232992155     Delta-E=       -0.014869053083 Rises=F Damp=F
 DIIS: error= 1.29D-03 at cycle   4 NSaved=   4.
 NSaved= 4 IEnMin= 4 EnMin= -1096.72232992155     IErMin= 4 ErrMin= 1.29D-03
 ErrMax= 1.29D-03  0.00D+00 EMaxC= 1.00D+00 BMatC= 5.42D-03 BMatP= 2.31D-02
 IDIUse=1 WtCom= 1.00D+00 WtEn= 0.00D+00
 Coeff-Com: -0.195D-01 0.110D-02 0.328D+00 0.691D+00
 Coeff:     -0.195D-01 0.110D-02 0.328D+00 0.691D+00
 Gap=     0.303 Goal=   None    Shift=    0.000
 RMSDP=1.32D-03 MaxDP=1.68D-01 DE=-1.49D-02 OVMax= 1.05D-02

 Cycle   5  Pass 1  IDiag  1:
 RMSU=  7.87D-04    CP:  9.68D-01  5.83D-01  1.03D+00  9.09D-01
 E= -1096.72581686028     Delta-E=       -0.003486938729 Rises=F Damp=F
 DIIS: error= 2.92D-04 at cycle   5 NSaved=   5.
 NSaved= 5 IEnMin= 5 EnMin= -1096.72581686028     IErMin= 5 ErrMin= 2.92D-04
 ErrMax= 2.92D-04  0.00D+00 EMaxC= 1.00D+00 BMatC= 2.35D-04 BMatP= 5.42D-03
 IDIUse=1 WtCom= 1.00D+00 WtEn= 0.00D+00
 Coeff-Com: -0.834D-02-0.388D-02 0.951D-01 0.274D+00 0.643D+00
 Coeff:     -0.834D-02-0.388D-02 0.951D-01 0.274D+00 0.643D+00
 Gap=     0.302 Goal=   None    Shift=    0.000
 RMSDP=4.42D-04 MaxDP=3.66D-02 DE=-3.49D-03 OVMax= 2.97D-03

 Cycle   6  Pass 1  IDiag  1:
 RMSU=  3.89D-04    CP:  9.68D-01  5.80D-01  1.04D+00  8.94D-01  8.85D-01
 E= -1096.72605234310     Delta-E=       -0.000235482818 Rises=F Damp=F
 DIIS: error= 1.06D-04 at cycle   6 NSaved=   6.
 NSaved= 6 IEnMin= 6 EnMin= -1096.72605234310     IErMin= 6 ErrMin= 1.06D-04
 ErrMax= 1.06D-04  0.00D+00 EMaxC= 1.00D+00 BMatC= 2.21D-05 BMatP= 2.35D-04
 IDIUse=1 WtCom= 1.00D+00 WtEn= 0.00D+00
 Coeff-Com:  0.453D-03-0.321D-03-0.357D-01-0.552D-01 0.163D+00 0.928D+00
 Coeff:      0.453D-03-0.321D-03-0.357D-01-0.552D-01 0.163D+00 0.928D+00
 Gap=     0.303 Goal=   None    Shift=    0.000
 RMSDP=1.96D-04 MaxDP=1.85D-02 DE=-2.35D-04 OVMax= 1.64D-03

 Cycle   7  Pass 1  IDiag  1:
 RMSU=  1.28D-04    CP:  9.66D-01  5.79D-01  1.04D+00  9.18D-01  9.99D-01
                    CP:  9.85D-01
 E= -1096.72609004727     Delta-E=       -0.000037704172 Rises=F Damp=F
 DIIS: error= 3.87D-05 at cycle   7 NSaved=   7.
 NSaved= 7 IEnMin= 7 EnMin= -1096.72609004727     IErMin= 7 ErrMin= 3.87D-05
 ErrMax= 3.87D-05  0.00D+00 EMaxC= 1.00D+00 BMatC= 4.40D-06 BMatP= 2.21D-05
 IDIUse=1 WtCom= 1.00D+00 WtEn= 0.00D+00
 Coeff-Com:  0.845D-03 0.285D-03-0.252D-01-0.500D-01 0.210D-01 0.432D+00
 Coeff-Com:  0.621D+00
 Coeff:      0.845D-03 0.285D-03-0.252D-01-0.500D-01 0.210D-01 0.432D+00
 Coeff:      0.621D+00
 Gap=     0.303 Goal=   None    Shift=    0.000
 RMSDP=4.72D-05 MaxDP=3.18D-03 DE=-3.77D-05 OVMax= 3.99D-04

 Cycle   8  Pass 1  IDiag  1:
 RMSU=  3.40D-05    CP:  9.66D-01  5.79D-01  1.04D+00  9.20D-01  1.01D+00
                    CP:  1.05D+00  9.68D-01
 E= -1096.72609503589     Delta-E=       -0.000004988619 Rises=F Damp=F
 DIIS: error= 8.77D-06 at cycle   8 NSaved=   8.
 NSaved= 8 IEnMin= 8 EnMin= -1096.72609503589     IErMin= 8 ErrMin= 8.77D-06
 ErrMax= 8.77D-06  0.00D+00 EMaxC= 1.00D+00 BMatC= 2.81D-07 BMatP= 4.40D-06
 IDIUse=1 WtCom= 1.00D+00 WtEn= 0.00D+00
 Coeff-Com:  0.197D-03 0.104D-03-0.298D-02-0.761D-02-0.119D-01 0.139D-01
 Coeff-Com:  0.177D+00 0.831D+00
 Coeff:      0.197D-03 0.104D-03-0.298D-02-0.761D-02-0.119D-01 0.139D-01
 Coeff:      0.177D+00 0.831D+00
 Gap=     0.303 Goal=   None    Shift=    0.000
 RMSDP=2.09D-05 MaxDP=1.29D-03 DE=-4.99D-06 OVMax= 2.53D-04

 Cycle   9  Pass 1  IDiag  1:
 RMSU=  1.31D-05    CP:  9.66D-01  5.79D-01  1.04D+00  9.18D-01  1.02D+00
                    CP:  1.07D+00  1.07D+00  1.14D+00
 E= -1096.72609552698     Delta-E=       -0.000000491096 Rises=F Damp=F
 DIIS: error= 3.65D-06 at cycle   9 NSaved=   9.
 NSaved= 9 IEnMin= 9 EnMin= -1096.72609552698     IErMin= 9 ErrMin= 3.65D-06
 ErrMax= 3.65D-06  0.00D+00 EMaxC= 1.00D+00 BMatC= 6.11D-08 BMatP= 2.81D-07
 IDIUse=1 WtCom= 1.00D+00 WtEn= 0.00D+00
 Coeff-Com: -0.621D-04-0.196D-04 0.339D-02 0.600D-02-0.871D-02-0.740D-01
 Coeff-Com: -0.423D-01 0.340D+00 0.776D+00
 Coeff:     -0.621D-04-0.196D-04 0.339D-02 0.600D-02-0.871D-02-0.740D-01
 Coeff:     -0.423D-01 0.340D+00 0.776D+00
 Gap=     0.303 Goal=   None    Shift=    0.000
 RMSDP=9.14D-06 MaxDP=8.12D-04 DE=-4.91D-07 OVMax= 1.07D-04

 Cycle  10  Pass 1  IDiag  1:
 RMSU=  5.84D-06    CP:  9.66D-01  5.79D-01  1.04D+00  9.18D-01  1.02D+00
                    CP:  1.07D+00  1.11D+00  1.24D+00  9.98D-01
 E= -1096.72609563591     Delta-E=       -0.000000108927 Rises=F Damp=F
 DIIS: error= 9.62D-07 at cycle  10 NSaved=  10.
 NSaved=10 IEnMin=10 EnMin= -1096.72609563591     IErMin=10 ErrMin= 9.62D-07
 ErrMax= 9.62D-07  0.00D+00 EMaxC= 1.00D+00 BMatC= 2.81D-09 BMatP= 6.11D-08
 IDIUse=1 WtCom= 1.00D+00 WtEn= 0.00D+00
 Coeff-Com: -0.271D-04-0.126D-04 0.852D-03 0.169D-02-0.570D-03-0.145D-01
 Coeff-Com: -0.214D-01 0.117D-02 0.139D+00 0.894D+00
 Coeff:     -0.271D-04-0.126D-04 0.852D-03 0.169D-02-0.570D-03-0.145D-01
 Coeff:     -0.214D-01 0.117D-02 0.139D+00 0.894D+00
 Gap=     0.303 Goal=   None    Shift=    0.000
 RMSDP=2.66D-06 MaxDP=1.98D-04 DE=-1.09D-07 OVMax= 4.65D-05

 Cycle  11  Pass 1  IDiag  1:
 RMSU=  1.67D-06    CP:  9.66D-01  5.79D-01  1.04D+00  9.18D-01  1.02D+00
                    CP:  1.07D+00  1.11D+00  1.26D+00  1.05D+00  1.25D+00
 E= -1096.72609564575     Delta-E=       -0.000000009839 Rises=F Damp=F
 DIIS: error= 4.45D-07 at cycle  11 NSaved=  11.
 NSaved=11 IEnMin=11 EnMin= -1096.72609564575     IErMin=11 ErrMin= 4.45D-07
 ErrMax= 4.45D-07  0.00D+00 EMaxC= 1.00D+00 BMatC= 6.04D-10 BMatP= 2.81D-09
 IDIUse=1 WtCom= 1.00D+00 WtEn= 0.00D+00
 Coeff-Com:  0.327D-05 0.913D-06-0.343D-03-0.573D-03 0.123D-02 0.847D-02
 Coeff-Com:  0.155D-02-0.543D-01-0.950D-01 0.214D+00 0.925D+00
 Coeff:      0.327D-05 0.913D-06-0.343D-03-0.573D-03 0.123D-02 0.847D-02
 Coeff:      0.155D-02-0.543D-01-0.950D-01 0.214D+00 0.925D+00
 Gap=     0.303 Goal=   None    Shift=    0.000
 RMSDP=1.44D-06 MaxDP=1.56D-04 DE=-9.84D-09 OVMax= 2.52D-05

 Cycle  12  Pass 1  IDiag  1:
 RMSU=  7.04D-07    CP:  9.66D-01  5.79D-01  1.04D+00  9.18D-01  1.02D+00
                    CP:  1.07D+00  1.11D+00  1.27D+00  1.09D+00  1.41D+00
                    CP:  1.33D+00
 E= -1096.72609564822     Delta-E=       -0.000000002467 Rises=F Damp=F
 DIIS: error= 1.75D-07 at cycle  12 NSaved=  12.
 NSaved=12 IEnMin=12 EnMin= -1096.72609564822     IErMin=12 ErrMin= 1.75D-07
 ErrMax= 1.75D-07  0.00D+00 EMaxC= 1.00D+00 BMatC= 1.10D-10 BMatP= 6.04D-10
 IDIUse=1 WtCom= 1.00D+00 WtEn= 0.00D+00
 Coeff-Com:  0.554D-05 0.254D-05-0.248D-03-0.460D-03 0.467D-03 0.507D-02
 Coeff-Com:  0.407D-02-0.163D-01-0.524D-01-0.887D-01 0.287D+00 0.862D+00
 Coeff:      0.554D-05 0.254D-05-0.248D-03-0.460D-03 0.467D-03 0.507D-02
 Coeff:      0.407D-02-0.163D-01-0.524D-01-0.887D-01 0.287D+00 0.862D+00
 Gap=     0.303 Goal=   None    Shift=    0.000
 RMSDP=5.88D-07 MaxDP=5.84D-05 DE=-2.47D-09 OVMax= 1.05D-05

 Cycle  13  Pass 1  IDiag  1:
 RMSU=  2.44D-07    CP:  9.66D-01  5.79D-01  1.04D+00  9.18D-01  1.02D+00
                    CP:  1.07D+00  1.11D+00  1.27D+00  1.10D+00  1.47D+00
                    CP:  1.52D+00  1.19D+00
 E= -1096.72609564821     Delta-E=        0.000000000012 Rises=F Damp=F
 DIIS: error= 6.30D-08 at cycle  13 NSaved=  13.
 NSaved=13 IEnMin=12 EnMin= -1096.72609564822     IErMin=13 ErrMin= 6.30D-08
 ErrMax= 6.30D-08  0.00D+00 EMaxC= 1.00D+00 BMatC= 1.28D-11 BMatP= 1.10D-10
 IDIUse=1 WtCom= 1.00D+00 WtEn= 0.00D+00
 Coeff-Com:  0.801D-06 0.307D-06-0.101D-04-0.251D-04-0.568D-04 0.270D-04
 Coeff-Com:  0.601D-03 0.333D-02 0.103D-02-0.464D-01-0.534D-01 0.177D+00
 Coeff-Com:  0.918D+00
 Coeff:      0.801D-06 0.307D-06-0.101D-04-0.251D-04-0.568D-04 0.270D-04
 Coeff:      0.601D-03 0.333D-02 0.103D-02-0.464D-01-0.534D-01 0.177D+00
 Coeff:      0.918D+00
 Gap=     0.303 Goal=   None    Shift=    0.000
 RMSDP=1.98D-07 MaxDP=1.69D-05 DE= 1.23D-11 OVMax= 4.11D-06

 Cycle  14  Pass 1  IDiag  1:
 RMSU=  9.53D-08    CP:  9.66D-01  5.79D-01  1.04D+00  9.18D-01  1.02D+00
                    CP:  1.07D+00  1.11D+00  1.27D+00  1.10D+00  1.48D+00
                    CP:  1.58D+00  1.30D+00  1.27D+00
 E= -1096.72609564869     Delta-E=       -0.000000000482 Rises=F Damp=F
 DIIS: error= 2.91D-08 at cycle  14 NSaved=  14.
 NSaved=14 IEnMin=14 EnMin= -1096.72609564869     IErMin=14 ErrMin= 2.91D-08
 ErrMax= 2.91D-08  0.00D+00 EMaxC= 1.00D+00 BMatC= 3.59D-12 BMatP= 1.28D-11
 IDIUse=1 WtCom= 1.00D+00 WtEn= 0.00D+00
 Coeff-Com: -0.672D-06-0.395D-06 0.422D-04 0.760D-04-0.112D-03-0.930D-03
 Coeff-Com: -0.552D-03 0.439D-02 0.103D-01-0.225D-02-0.754D-01-0.938D-01
 Coeff-Com:  0.374D+00 0.784D+00
 Coeff:     -0.672D-06-0.395D-06 0.422D-04 0.760D-04-0.112D-03-0.930D-03
 Coeff:     -0.552D-03 0.439D-02 0.103D-01-0.225D-02-0.754D-01-0.938D-01
 Coeff:      0.374D+00 0.784D+00
 Gap=     0.303 Goal=   None    Shift=    0.000
 RMSDP=7.01D-08 MaxDP=3.90D-06 DE=-4.82D-10 OVMax= 1.76D-06

 Cycle  15  Pass 1  IDiag  1:
 RMSU=  4.59D-08    CP:  9.66D-01  5.79D-01  1.04D+00  9.18D-01  1.02D+00
                    CP:  1.07D+00  1.11D+00  1.27D+00  1.10D+00  1.48D+00
                    CP:  1.59D+00  1.33D+00  1.41D+00  1.14D+00
 E= -1096.72609564879     Delta-E=       -0.000000000099 Rises=F Damp=F
 DIIS: error= 1.04D-08 at cycle  15 NSaved=  15.
 NSaved=15 IEnMin=15 EnMin= -1096.72609564879     IErMin=15 ErrMin= 1.04D-08
 ErrMax= 1.04D-08  0.00D+00 EMaxC= 1.00D+00 BMatC= 4.29D-13 BMatP= 3.59D-12
 IDIUse=1 WtCom= 1.00D+00 WtEn= 0.00D+00
 Coeff-Com: -0.336D-06-0.156D-06 0.159D-04 0.296D-04-0.333D-04-0.325D-03
 Coeff-Com: -0.272D-03 0.115D-02 0.351D-02 0.471D-02-0.200D-01-0.541D-01
 Coeff-Com:  0.219D-01 0.272D+00 0.771D+00
 Coeff:     -0.336D-06-0.156D-06 0.159D-04 0.296D-04-0.333D-04-0.325D-03
 Coeff:     -0.272D-03 0.115D-02 0.351D-02 0.471D-02-0.200D-01-0.541D-01
 Coeff:      0.219D-01 0.272D+00 0.771D+00
 Gap=     0.303 Goal=   None    Shift=    0.000
 RMSDP=2.68D-08 MaxDP=2.41D-06 DE=-9.91D-11 OVMax= 5.78D-07

 Cycle  16  Pass 1  IDiag  1:
 RMSU=  1.54D-08    CP:  9.66D-01  5.79D-01  1.04D+00  9.18D-01  1.02D+00
                    CP:  1.07D+00  1.12D+00  1.27D+00  1.10D+00  1.48D+00
                    CP:  1.59D+00  1.33D+00  1.45D+00  1.26D+00  1.18D+00
 E= -1096.72609564876     Delta-E=        0.000000000030 Rises=F Damp=F
 DIIS: error= 4.21D-09 at cycle  16 NSaved=  16.
 NSaved=16 IEnMin=15 EnMin= -1096.72609564879     IErMin=16 ErrMin= 4.21D-09
 ErrMax= 4.21D-09  0.00D+00 EMaxC= 1.00D+00 BMatC= 8.56D-14 BMatP= 4.29D-13
 IDIUse=1 WtCom= 1.00D+00 WtEn= 0.00D+00
 Coeff-Com:  0.331D-07 0.364D-07-0.397D-05-0.680D-05 0.136D-04 0.984D-04
 Coeff-Com:  0.249D-04-0.605D-03-0.109D-02 0.221D-02 0.100D-01 0.177D-02
 Coeff-Com: -0.772D-01-0.826D-01 0.273D+00 0.875D+00
 Coeff:      0.331D-07 0.364D-07-0.397D-05-0.680D-05 0.136D-04 0.984D-04
 Coeff:      0.249D-04-0.605D-03-0.109D-02 0.221D-02 0.100D-01 0.177D-02
 Coeff:     -0.772D-01-0.826D-01 0.273D+00 0.875D+00
 Gap=     0.303 Goal=   None    Shift=    0.000
 RMSDP=1.31D-08 MaxDP=9.54D-07 DE= 2.96D-11 OVMax= 3.56D-07

 Cycle  17  Pass 1  IDiag  1:
 RMSU=  7.76D-09    CP:  9.66D-01  5.79D-01  1.04D+00  9.18D-01  1.02D+00
                    CP:  1.07D+00  1.12D+00  1.27D+00  1.10D+00  1.48D+00
                    CP:  1.59D+00  1.33D+00  1.46D+00  1.32D+00  1.31D+00
                    CP:  1.22D+00
 E= -1096.72609564923     Delta-E=       -0.000000000474 Rises=F Damp=F
 DIIS: error= 1.52D-09 at cycle  17 NSaved=  17.
 NSaved=17 IEnMin=17 EnMin= -1096.72609564923     IErMin=17 ErrMin= 1.52D-09
 ErrMax= 1.52D-09  0.00D+00 EMaxC= 1.00D+00 BMatC= 8.07D-15 BMatP= 8.56D-14
 IDIUse=1 WtCom= 1.00D+00 WtEn= 0.00D+00
 Coeff-Com:  0.506D-07 0.288D-07-0.302D-05-0.553D-05 0.760D-05 0.662D-04
 Coeff-Com:  0.416D-04-0.289D-03-0.711D-03-0.115D-03 0.503D-02 0.791D-02
 Coeff-Com: -0.199D-01-0.557D-01-0.396D-01 0.179D+00 0.924D+00
 Coeff:      0.506D-07 0.288D-07-0.302D-05-0.553D-05 0.760D-05 0.662D-04
 Coeff:      0.416D-04-0.289D-03-0.711D-03-0.115D-03 0.503D-02 0.791D-02
 Coeff:     -0.199D-01-0.557D-01-0.396D-01 0.179D+00 0.924D+00
 Gap=     0.303 Goal=   None    Shift=    0.000
 RMSDP=5.48D-09 MaxDP=4.82D-07 DE=-4.74D-10 OVMax= 1.20D-07

 Error on total polarization charges =  0.06258
 SCF Done:  E(RwB97XD) =  -1096.72609565     A.U. after   17 cycles
            NFock= 17  Conv=0.55D-08     -V/T= 2.0051
 KE= 1.091204171191D+03 PE=-7.108725543532D+03 EE= 2.642928272413D+03
 SMD-CDS (non-electrostatic) energy       (kcal/mol) =      -3.21
 (included in total energy above)
 Leave Link  502 at Wed May  7 15:52:23 2025, MaxMem= 16106127360 cpu:           41732.9 elap:            1091.4
 (Enter /cm/shared/apps/Gaussian/g16-C01/g16/l701.exe)
 ... and contract with generalized density number  0.
 Compute integral first derivatives.
 R6Disp: Adding Grimme-D2 dispersion energy 1st derivatives to the gradient.
 D1PCM: PCM CHGder 1st derivatives, ID1Alg=3 FixD1E=F DoIter=F DoCFld=F I1PDM=0.
 GePol: Maximum number of non-zero 1st derivatives   =     244
 Leave Link  701 at Wed May  7 15:52:28 2025, MaxMem= 16106127360 cpu:             163.6 elap:               5.2
 (Enter /cm/shared/apps/Gaussian/g16-C01/g16/l702.exe)
 L702 exits ... SP integral derivatives will be done elsewhere.
 Leave Link  702 at Wed May  7 15:52:28 2025, MaxMem= 16106127360 cpu:               0.5 elap:               0.1
 (Enter /cm/shared/apps/Gaussian/g16-C01/g16/l703.exe)
 Integral derivatives from FoFJK, PRISM(SPDF).
 Compute integral first derivatives, UseDBF=F ICtDFT=           0.
 Calling FoFJK, ICntrl=      2127 FMM=F ISym2X=0 I1Cent= 0 IOpClX= 0 NMat=1 NMatS=1 NMatT=0.
 FoFJK:  IHMeth= 1 ICntrl=    2127 DoSepK=T KAlg= 0 I1Cent=           0 FoldK=F
 IRaf=         1 NMat=       1 IRICut=       1 DoRegI=T DoRafI=F ISym2E= 0 IDoP0=0 IntGTp=1.
 FoFCou: FMM=F IPFlag=           0 FMFlag=      100000 FMFlg1=         800
         NFxFlg=           0 DoJE=F BraDBF=F KetDBF=F FulRan=T
         wScrn=  0.000000 ICntrl=      2527 IOpCl=  0 I1Cent=           0 NGrid=           0
         NMat0=    1 NMatS0=      1 NMatT0=    0 NMatD0=    1 NMtDS0=    0 NMtDT0=    0
 Symmetry not used in FoFCou.
 Leave Link  703 at Wed May  7 15:57:04 2025, MaxMem= 16106127360 cpu:           10955.2 elap:             275.8
 (Enter /cm/shared/apps/Gaussian/g16-C01/g16/l716.exe)
 Dipole        =-6.47319861D-01 2.75494862D-01 3.88017329D-01
 ***** Axes restored to original set *****
 -------------------------------------------------------------------
 Center     Atomic                   Forces (Hartrees/Bohr)
 Number     Number              X              Y              Z
 -------------------------------------------------------------------
      1        6          -0.001043640   -0.003733319   -0.004426339
      2        6           0.001989229   -0.000589823    0.003782594
      3        1          -0.000545798    0.000637979   -0.000477364
      4        9          -0.001124029    0.001249377   -0.000644418
      5        6           0.001584292   -0.000248675   -0.004547748
      6        6           0.000276913    0.000025770   -0.000180546
      7        7           0.001714047    0.004183450    0.002387919
      8        6          -0.002231753   -0.004733467    0.000132910
      9        6           0.000763023   -0.000228105   -0.000216109
     10        6           0.005485600   -0.000485718   -0.002581642
     11        6          -0.000897585    0.001153529   -0.000228427
     12        6          -0.000253900   -0.000635925    0.000001501
     13        6          -0.001094022    0.001526146   -0.000104905
     14        1           0.000369429    0.000088347    0.000260505
     15        1           0.000220875    0.000016054   -0.000156222
     16        1          -0.000090362   -0.000260813    0.000423707
     17        1          -0.000173770   -0.000215199   -0.000047354
     18        7          -0.005332131    0.001316534    0.004509720
     19        1           0.000552539   -0.000324165    0.000416815
     20        6           0.000185536   -0.000051678    0.000362964
     21        6          -0.000381622    0.000507164    0.000680064
     22        6          -0.000468915   -0.000300713   -0.000359332
     23        6          -0.000863347   -0.000567264    0.000035190
     24        6          -0.000360204   -0.000581212   -0.000306001
     25        6          -0.000463495   -0.000395493    0.000142549
     26        1           0.000280165    0.000107597    0.000271746
     27        1           0.000109436    0.000348052   -0.000029349
     28        1          -0.000206962    0.000226471   -0.000073953
     29        1           0.000223960    0.000142768    0.000267798
     30        6           0.000514479   -0.000087907   -0.000635844
     31        6           0.000074568    0.001746686    0.001609572
     32        6           0.000523757    0.000228035    0.000600818
     33        6           0.001911843    0.000501053   -0.001498585
     34        6          -0.000090226   -0.000832338   -0.000637818
     35        6           0.000283129    0.000155847   -0.000062488
     36        6          -0.000870187    0.000150041    0.000631463
     37        1           0.000201857   -0.000165977    0.000529829
     38        1           0.000058769   -0.000106894   -0.000252153
     39        1          -0.000198460   -0.000044491   -0.000196506
     40        1           0.000033181    0.000028958    0.000219310
     41        1          -0.000170370    0.000059875    0.000137660
     42        1          -0.000179656    0.000213187    0.000340459
     43        1          -0.000340389    0.000034757   -0.000039619
     44        1          -0.000034743   -0.000223642    0.000232193
     45        1           0.000058941    0.000165139   -0.000274563
 -------------------------------------------------------------------
 Cartesian Forces:  Max     0.005485600 RMS     0.001362496
 Leave Link  716 at Wed May  7 15:57:04 2025, MaxMem= 16106127360 cpu:               0.4 elap:               0.0
 (Enter /cm/shared/apps/Gaussian/g16-C01/g16/l103.exe)

 GradGradGradGradGradGradGradGradGradGradGradGradGradGradGradGradGradGrad
 Berny optimization.
 Using GEDIIS/GDIIS optimizer.
 FormGI is forming the generalized inverse of G from B-inverse, IUseBI=4.
 GSVD:  received Info=                   1 from GESDD.
 Internal  Forces:  Max     0.005170073 RMS     0.000996209
 Search for a local minimum.
 Step number   4 out of a maximum of  252
 All quantities printed in internal units (Hartrees-Bohrs-Radians)
 RMS Force = .99621D-03 SwitMx=.10000D-02 MixMth= 2
 Mixed Optimization -- En-DIIS/RFO-DIIS
 Update second derivatives using D2CorX and points    2    1    3    4
 DE= -2.65D-03 DEPred=-2.95D-03 R= 8.99D-01
 TightC=F SS=  1.41D+00  RLast= 4.36D-01 DXNew= 4.2426D-01 1.3089D+00
 Trust test= 8.99D-01 RLast= 4.36D-01 DXMaxT set to 4.24D-01
 ITU=  1  1 -1  0
 Use linear search instead of GDIIS.
     Eigenvalues ---    0.00417   0.00677   0.00792   0.00906   0.01112
     Eigenvalues ---    0.01301   0.01540   0.01675   0.01760   0.01832
     Eigenvalues ---    0.01923   0.02019   0.02081   0.02168   0.02201
     Eigenvalues ---    0.02207   0.02216   0.02239   0.02255   0.02260
     Eigenvalues ---    0.02262   0.02268   0.02274   0.02287   0.02289
     Eigenvalues ---    0.02291   0.02292   0.02300   0.02300   0.02307
     Eigenvalues ---    0.02309   0.02316   0.02327   0.02362   0.02633
     Eigenvalues ---    0.03828   0.05443   0.06659   0.07179   0.07306
     Eigenvalues ---    0.07359   0.07958   0.09264   0.09608   0.12921
     Eigenvalues ---    0.14757   0.15362   0.15993   0.15994   0.15995
     Eigenvalues ---    0.15996   0.15997   0.15997   0.15997   0.15998
     Eigenvalues ---    0.15998   0.15999   0.16000   0.16000   0.16000
     Eigenvalues ---    0.16002   0.16006   0.17481   0.21734   0.21988
     Eigenvalues ---    0.21999   0.22001   0.22020   0.22529   0.22966
     Eigenvalues ---    0.23227   0.23580   0.24037   0.24311   0.24459
     Eigenvalues ---    0.24836   0.24980   0.25000   0.25062   0.25476
     Eigenvalues ---    0.29324   0.29885   0.30617   0.31954   0.32648
     Eigenvalues ---    0.33254   0.33769   0.34708   0.34769   0.34791
     Eigenvalues ---    0.35111   0.35239   0.35910   0.35919   0.35936
     Eigenvalues ---    0.35955   0.35968   0.35990   0.36017   0.36022
     Eigenvalues ---    0.36055   0.36075   0.36143   0.36233   0.36331
     Eigenvalues ---    0.39246   0.42186   0.42338   0.42878   0.43483
     Eigenvalues ---    0.43502   0.43588   0.44429   0.46117   0.47019
     Eigenvalues ---    0.47549   0.47638   0.47947   0.48108   0.48269
     Eigenvalues ---    0.48408   0.48807   0.48878   0.49065   0.49889
     Eigenvalues ---    0.51002   0.67570   0.70710   0.77967
 RFO step:  Lambda=-5.02126359D-03 EMin= 4.16782825D-03
 Quartic linear search produced a step of -0.02633.
 Iteration  1 RMS(Cart)=  0.31074579 RMS(Int)=  0.01132858
 Iteration  2 RMS(Cart)=  0.04961733 RMS(Int)=  0.00050894
 Iteration  3 RMS(Cart)=  0.00097172 RMS(Int)=  0.00033996
 Iteration  4 RMS(Cart)=  0.00000057 RMS(Int)=  0.00033996
 ITry= 1 IFail=0 DXMaxC= 1.71D+00 DCOld= 1.00D+10 DXMaxT= 4.24D-01 DXLimC= 3.00D+00 Rises=F
 Variable       Old X    -DE/DX   Delta X   Delta X   Delta X     New X
                                 (Linear)    (Quad)   (Total)
    R1        2.86647   0.00005   0.00025   0.00179   0.00243   2.86889
    R2        2.42326  -0.00071  -0.00001   0.01623   0.01619   2.43944
    R3        2.80378  -0.00044   0.00008   0.04418   0.04426   2.84804
    R4        2.07545  -0.00026  -0.00000  -0.00860  -0.00860   2.06684
    R5        2.60566   0.00178  -0.00014   0.02829   0.02815   2.63382
    R6        2.85957  -0.00046   0.00045  -0.00101  -0.00042   2.85915
    R7        2.83981  -0.00068   0.00039   0.01381   0.01419   2.85400
    R8        2.41293   0.00021  -0.00003   0.02422   0.02438   2.43731
    R9        2.06889  -0.00067  -0.00005   0.00706   0.00700   2.07590
   R10        2.86218   0.00175   0.00018   0.01798   0.01816   2.88034
   R11        2.06704   0.00005  -0.00002   0.00680   0.00679   2.07383
   R12        2.63010   0.00370  -0.00009   0.05679   0.05673   2.68683
   R13        2.67929  -0.00123   0.00017   0.00466   0.00440   2.68369
   R14        2.66052  -0.00068   0.00005   0.01386   0.01387   2.67439
   R15        2.64976  -0.00004  -0.00001   0.01635   0.01645   2.66621
   R16        2.60543   0.00070   0.00002   0.01591   0.01597   2.62140
   R17        2.05487   0.00021   0.00001   0.01848   0.01848   2.07335
   R18        2.66396  -0.00090   0.00006   0.01204   0.01203   2.67599
   R19        2.62549   0.00399  -0.00012   0.06461   0.06409   2.68958
   R20        2.60602   0.00065   0.00003   0.01507   0.01516   2.62119
   R21        2.05504   0.00031   0.00001   0.02018   0.02019   2.07523
   R22        2.05484   0.00022   0.00001   0.01867   0.01868   2.07352
   R23        2.05508   0.00031   0.00000   0.02029   0.02029   2.07538
   R24        2.63792   0.00041   0.00004   0.01828   0.01840   2.65632
   R25        2.63222   0.00090   0.00003   0.01669   0.01681   2.64903
   R26        2.63797   0.00025   0.00002   0.01814   0.01807   2.65604
   R27        2.64099   0.00048   0.00001   0.02027   0.02020   2.66118
   R28        2.84385  -0.00005   0.00005   0.01491   0.01496   2.85881
   R29        2.62532   0.00095   0.00004   0.01995   0.01998   2.64529
   R30        2.05741   0.00021  -0.00000   0.01958   0.01958   2.07699
   R31        2.62930   0.00026   0.00004   0.02037   0.02042   2.64972
   R32        2.05603   0.00010  -0.00001   0.01807   0.01806   2.07409
   R33        2.05731   0.00030  -0.00000   0.01993   0.01993   2.07724
   R34        2.05728   0.00026   0.00000   0.01955   0.01955   2.07684
   R35        2.07452   0.00028  -0.00001   0.01748   0.01748   2.09200
   R36        2.07068   0.00034  -0.00001   0.02049   0.02048   2.09116
   R37        2.06925   0.00032  -0.00001   0.01962   0.01961   2.08886
   R38        2.64725  -0.00061   0.00007   0.00768   0.00782   2.65507
   R39        2.64477  -0.00020   0.00004   0.01486   0.01494   2.65971
   R40        2.62899   0.00089   0.00002   0.01964   0.01959   2.64858
   R41        2.63265  -0.00009   0.00002   0.01669   0.01667   2.64932
   R42        2.05527   0.00022   0.00001   0.01769   0.01770   2.07297
   R43        2.62179   0.00079   0.00003   0.02154   0.02159   2.64338
   R44        2.05219   0.00051  -0.00001   0.01845   0.01844   2.07063
   R45        2.62793   0.00030   0.00003   0.01861   0.01862   2.64655
   R46        2.04812   0.00025   0.00000   0.01549   0.01550   2.06361
   R47        2.05476   0.00023   0.00001   0.01756   0.01757   2.07233
   R48        2.05501   0.00021   0.00001   0.01863   0.01864   2.07365
    A1        2.05862   0.00262  -0.00037  -0.01533  -0.01632   2.04230
    A2        2.14911  -0.00207   0.00054  -0.01257  -0.01314   2.13597
    A3        2.07539  -0.00058  -0.00030   0.02698   0.02537   2.10076
    A4        1.90268   0.00153  -0.00063   0.00198   0.00035   1.90303
    A5        1.99887  -0.00034   0.00020  -0.04465  -0.04440   1.95447
    A6        1.83257  -0.00217   0.00075   0.06799   0.06974   1.90230
    A7        1.88522  -0.00052   0.00014   0.01041   0.01043   1.89565
    A8        1.90980   0.00173  -0.00065   0.00055  -0.00144   1.90835
    A9        1.93330  -0.00008   0.00012  -0.03436  -0.03366   1.89965
   A10        2.07992  -0.00462   0.00088  -0.00031  -0.00028   2.07964
   A11        2.09889   0.00217  -0.00045  -0.02246  -0.02373   2.07517
   A12        2.10410   0.00241  -0.00063   0.02110   0.01954   2.12365
   A13        1.92012   0.00114  -0.00055   0.00295   0.00224   1.92236
   A14        1.92484  -0.00517   0.00173  -0.02246  -0.02078   1.90406
   A15        1.87235   0.00179  -0.00042   0.00792   0.00758   1.87993
   A16        1.91832   0.00061  -0.00031  -0.00605  -0.00645   1.91187
   A17        1.90008  -0.00078   0.00033  -0.01789  -0.01752   1.88256
   A18        1.92750   0.00249  -0.00080   0.03599   0.03526   1.96276
   A19        2.13402  -0.00287   0.00050  -0.06841  -0.06807   2.06595
   A20        2.16562   0.00021   0.00011   0.02389   0.02339   2.18901
   A21        2.03705  -0.00039  -0.00013  -0.01740  -0.01706   2.02000
   A22        2.07505   0.00016  -0.00002  -0.00513  -0.00509   2.06995
   A23        2.09111  -0.00029   0.00002  -0.00832  -0.00828   2.08283
   A24        2.09740   0.00030  -0.00004   0.00961   0.00953   2.10693
   A25        2.09442  -0.00001   0.00002  -0.00150  -0.00151   2.09292
   A26        2.06922   0.00049  -0.00002  -0.00412  -0.00394   2.06527
   A27        2.17936   0.00015   0.00003   0.02713   0.02605   2.20540
   A28        2.03001  -0.00067  -0.00010  -0.02070  -0.02015   2.00985
   A29        2.11860  -0.00006  -0.00000   0.01238   0.01223   2.13082
   A30        2.05475   0.00011  -0.00002  -0.00092  -0.00095   2.05381
   A31        2.10970  -0.00005   0.00001  -0.01116  -0.01115   2.09855
   A32        2.09004  -0.00019   0.00002  -0.00770  -0.00763   2.08241
   A33        2.09782   0.00023  -0.00004   0.00882   0.00874   2.10655
   A34        2.09510  -0.00004   0.00002  -0.00133  -0.00135   2.09375
   A35        2.12009  -0.00012  -0.00001   0.01248   0.01229   2.13237
   A36        2.10915  -0.00006   0.00002  -0.01283  -0.01278   2.09636
   A37        2.05377   0.00019  -0.00002   0.00067   0.00067   2.05445
   A38        2.16253  -0.00312   0.00034  -0.07150  -0.07173   2.09080
   A39        2.09354   0.00161  -0.00003   0.01059   0.00947   2.10301
   A40        2.11933  -0.00097   0.00005  -0.00160  -0.00258   2.11675
   A41        2.06946  -0.00067  -0.00002  -0.01200  -0.01251   2.05695
   A42        2.05989  -0.00031   0.00000  -0.01014  -0.01033   2.04956
   A43        2.10834   0.00013  -0.00000   0.00517   0.00502   2.11335
   A44        2.11496   0.00018  -0.00000   0.00500   0.00485   2.11981
   A45        2.10669   0.00011   0.00001   0.00636   0.00647   2.11315
   A46        2.08625   0.00017  -0.00004   0.00578   0.00549   2.09174
   A47        2.09002  -0.00027   0.00004  -0.01275  -0.01295   2.07707
   A48        2.10497   0.00056   0.00000   0.00745   0.00744   2.11241
   A49        2.08845  -0.00023  -0.00001  -0.00446  -0.00488   2.08357
   A50        2.08943  -0.00033   0.00001  -0.00406  -0.00445   2.08498
   A51        2.11361   0.00006   0.00000   0.00374   0.00372   2.11733
   A52        2.08529   0.00002  -0.00002  -0.00047  -0.00061   2.08468
   A53        2.08407  -0.00007   0.00002  -0.00376  -0.00387   2.08020
   A54        2.11168   0.00026   0.00000   0.00415   0.00405   2.11573
   A55        2.08571  -0.00011  -0.00001  -0.00213  -0.00232   2.08340
   A56        2.08557  -0.00015   0.00001  -0.00268  -0.00285   2.08272
   A57        1.93169   0.00051  -0.00008   0.01960   0.01943   1.95112
   A58        1.93887  -0.00002  -0.00002   0.00742   0.00735   1.94621
   A59        1.94167  -0.00003  -0.00001   0.00556   0.00550   1.94718
   A60        1.87602  -0.00021   0.00003  -0.01129  -0.01136   1.86466
   A61        1.87987  -0.00018   0.00001  -0.00890  -0.00898   1.87089
   A62        1.89333  -0.00008   0.00007  -0.01401  -0.01394   1.87939
   A63        2.06636  -0.00173   0.00006   0.00676   0.00635   2.07270
   A64        2.14149   0.00090  -0.00001  -0.00684  -0.00732   2.13417
   A65        2.07497   0.00085  -0.00005   0.00137   0.00115   2.07612
   A66        2.08927   0.00012  -0.00001   0.00021   0.00017   2.08944
   A67        2.09679  -0.00002   0.00000   0.00115   0.00116   2.09794
   A68        2.09712  -0.00011   0.00001  -0.00139  -0.00138   2.09574
   A69        2.10566  -0.00003   0.00003   0.00083   0.00087   2.10652
   A70        2.07791   0.00032  -0.00008   0.01384   0.01346   2.09137
   A71        2.09941  -0.00030   0.00006  -0.01536  -0.01557   2.08384
   A72        2.09982  -0.00067   0.00002   0.00173   0.00185   2.10166
   A73        2.10308   0.00024   0.00003  -0.00622  -0.00625   2.09684
   A74        2.08004   0.00043  -0.00004   0.00461   0.00451   2.08455
   A75        2.10056   0.00014   0.00002  -0.00307  -0.00307   2.09749
   A76        2.09727  -0.00001  -0.00002   0.00316   0.00313   2.10040
   A77        2.08536  -0.00013   0.00000  -0.00008  -0.00009   2.08527
   A78        2.09604  -0.00041   0.00000  -0.00119  -0.00115   2.09489
   A79        2.09781   0.00024  -0.00003   0.00351   0.00340   2.10121
   A80        2.08931   0.00017   0.00002  -0.00243  -0.00249   2.08682
    D1        0.78947   0.00084  -0.00067   0.02816   0.02737   0.81684
    D2        2.90339   0.00106  -0.00082   0.01280   0.01175   2.91515
    D3       -1.25535  -0.00077  -0.00000  -0.00911  -0.00986  -1.26521
    D4       -2.36508  -0.00115  -0.00320  -0.05503  -0.05723  -2.42231
    D5       -0.25116  -0.00093  -0.00335  -0.07039  -0.07284  -0.32401
    D6        1.87328  -0.00276  -0.00253  -0.09230  -0.09446   1.77882
    D7        0.06978   0.00016   0.00017  -0.07581  -0.07520  -0.00543
    D8       -3.05942   0.00207   0.00253   0.00405   0.00787  -3.05154
    D9       -2.50291   0.00248  -0.00100   0.24883   0.24825  -2.25466
   D10        0.66854   0.00198  -0.00076   0.19736   0.19703   0.86557
   D11        0.62560   0.00050  -0.00355   0.16458   0.16059   0.78619
   D12       -2.48614  -0.00000  -0.00332   0.11311   0.10937  -2.37677
   D13       -1.82549   0.00240   0.00220   0.10310   0.10531  -1.72018
   D14        1.29123   0.00060  -0.00072   0.02707   0.02755   1.31878
   D15        2.41774   0.00094   0.00285   0.06442   0.06653   2.48427
   D16       -0.74873  -0.00085  -0.00007  -0.01161  -0.01123  -0.75996
   D17        0.34120   0.00055   0.00302   0.07230   0.07483   0.41602
   D18       -2.82527  -0.00124   0.00010  -0.00372  -0.00293  -2.82820
   D19       -0.81844  -0.00103  -0.00276  -0.13296  -0.13616  -0.95460
   D20        1.30046  -0.00290  -0.00238  -0.15325  -0.15602   1.14444
   D21       -2.88274  -0.00177  -0.00263  -0.11775  -0.12079  -3.00353
   D22        2.34810   0.00077   0.00015  -0.05606  -0.05552   2.29259
   D23       -1.81618  -0.00110   0.00053  -0.07635  -0.07538  -1.89156
   D24        0.28381   0.00003   0.00029  -0.04085  -0.04015   0.24366
   D25       -0.09587  -0.00018   0.00070   0.05068   0.05136  -0.04451
   D26        3.02050  -0.00210  -0.00214  -0.02673  -0.02875   2.99175
   D27        1.17371   0.00052  -0.00043   0.02151   0.02079   1.19450
   D28       -1.92281   0.00130  -0.00053   0.10087   0.10044  -1.82237
   D29       -2.98951  -0.00103  -0.00018   0.00661   0.00630  -2.98320
   D30        0.19716  -0.00025  -0.00028   0.08597   0.08595   0.28311
   D31       -0.89279  -0.00002  -0.00046   0.00337   0.00273  -0.89006
   D32        2.29387   0.00076  -0.00056   0.08272   0.08238   2.37625
   D33       -0.66984  -0.00149   0.00023  -0.05947  -0.05929  -0.72913
   D34        2.58549  -0.00131   0.00068  -0.07306  -0.07246   2.51303
   D35       -3.02753   0.00027   0.00048  -0.01138  -0.01103  -3.03856
   D36        0.00705  -0.00009  -0.00042   0.01398   0.01366   0.02071
   D37       -0.00199   0.00006   0.00002   0.00179   0.00184  -0.00015
   D38        3.03259  -0.00031  -0.00088   0.02714   0.02653   3.05911
   D39        3.08638  -0.00001  -0.00039   0.01854   0.01800   3.10437
   D40       -0.07243   0.00003  -0.00077   0.03820   0.03732  -0.03510
   D41        0.05236   0.00016   0.00002   0.00365   0.00374   0.05610
   D42       -3.10644   0.00020  -0.00036   0.02331   0.02307  -3.08338
   D43       -0.00202   0.00002   0.00002   0.00066   0.00066  -0.00136
   D44        3.11682  -0.00007   0.00018  -0.00985  -0.00975   3.10708
   D45       -3.11919   0.00009  -0.00016   0.01066   0.01058  -3.10860
   D46       -0.00034   0.00000   0.00000   0.00015   0.00017  -0.00017
   D47        0.05296   0.00018   0.00003   0.00479   0.00493   0.05789
   D48       -3.10950   0.00023  -0.00031   0.02326   0.02300  -3.08650
   D49       -3.11302   0.00011   0.00020  -0.00503  -0.00475  -3.11777
   D50        0.00771   0.00016  -0.00014   0.01343   0.01332   0.02103
   D51       -0.05038  -0.00023  -0.00005  -0.00606  -0.00624  -0.05663
   D52        3.11144  -0.00028   0.00028  -0.02380  -0.02375   3.08769
   D53       -3.09405   0.00006   0.00077  -0.03211  -0.03094  -3.12499
   D54        0.06777   0.00001   0.00110  -0.04985  -0.04844   0.01933
   D55        0.68163   0.00151  -0.00019   0.05766   0.05778   0.73941
   D56       -2.56482   0.00122  -0.00107   0.08334   0.08258  -2.48224
   D57       -0.05085  -0.00018  -0.00004  -0.00481  -0.00493  -0.05578
   D58        3.11346  -0.00010  -0.00021   0.00554   0.00526   3.11872
   D59        3.10850  -0.00023   0.00035  -0.02520  -0.02485   3.08365
   D60       -0.01038  -0.00014   0.00019  -0.01485  -0.01465  -0.02503
   D61       -3.09222   0.00078  -0.00073   0.10291   0.10230  -2.98992
   D62        0.02639   0.00074  -0.00023   0.07195   0.07162   0.09802
   D63        0.00558   0.00002  -0.00063   0.02605   0.02555   0.03114
   D64        3.12420  -0.00002  -0.00013  -0.00491  -0.00512   3.11907
   D65        3.08932  -0.00082   0.00084  -0.11452  -0.11330   2.97602
   D66       -0.02438  -0.00070   0.00017  -0.06965  -0.06911  -0.09348
   D67       -0.00780  -0.00011   0.00074  -0.03679  -0.03623  -0.04404
   D68       -3.12150   0.00001   0.00007   0.00807   0.00796  -3.11354
   D69        0.00977  -0.00003  -0.00035   0.01796   0.01773   0.02749
   D70        3.12908   0.00002   0.00010  -0.00814  -0.00788   3.12120
   D71       -3.13277   0.00010  -0.00080   0.05157   0.05072  -3.08206
   D72       -0.01346   0.00014  -0.00034   0.02547   0.02511   0.01165
   D73       -0.01199  -0.00006   0.00046  -0.02876  -0.02841  -0.04041
   D74       -3.13052  -0.00008  -0.00010   0.00489   0.00467  -3.12585
   D75        3.13055  -0.00019   0.00091  -0.06250  -0.06153   3.06902
   D76        0.01203  -0.00021   0.00035  -0.02885  -0.02845  -0.01642
   D77       -1.44384  -0.00009   0.00025  -0.02117  -0.02098  -1.46482
   D78        0.63882  -0.00004   0.00022  -0.01768  -0.01748   0.62134
   D79        2.75001  -0.00018   0.00030  -0.02662  -0.02642   2.72360
   D80        1.69677   0.00004  -0.00021   0.01349   0.01334   1.71011
   D81       -2.50375   0.00009  -0.00024   0.01699   0.01684  -2.48691
   D82       -0.39256  -0.00005  -0.00016   0.00804   0.00790  -0.38466
   D83        0.00444   0.00007   0.00003   0.00691   0.00693   0.01136
   D84        3.12296   0.00009   0.00059  -0.02673  -0.02613   3.09683
   D85       -3.11413   0.00010  -0.00047   0.03769   0.03711  -3.07702
   D86        0.00440   0.00012   0.00009   0.00405   0.00405   0.00845
   D87        0.00007   0.00011  -0.00025   0.01493   0.01483   0.01491
   D88       -3.11926   0.00007  -0.00071   0.04097   0.04034  -3.07893
   D89        3.11375  -0.00000   0.00041  -0.02997  -0.02940   3.08435
   D90       -0.00558  -0.00005  -0.00004  -0.00392  -0.00390  -0.00948
   D91       -3.12039  -0.00059   0.00021  -0.05438  -0.05444   3.10836
   D92        0.04317  -0.00039  -0.00030  -0.01795  -0.01819   0.02498
   D93       -0.00750  -0.00010  -0.00002  -0.00506  -0.00510  -0.01259
   D94       -3.12713   0.00010  -0.00052   0.03137   0.03116  -3.09597
   D95        3.11035   0.00057  -0.00000   0.04677   0.04666  -3.12617
   D96       -0.00702   0.00045  -0.00004   0.04052   0.04039   0.03337
   D97       -0.00124   0.00011   0.00023  -0.00503  -0.00474  -0.00598
   D98       -3.11861  -0.00002   0.00019  -0.01128  -0.01102  -3.12963
   D99       -0.00560  -0.00014   0.00000  -0.00816  -0.00815  -0.01375
   D100       3.13569  -0.00013  -0.00013   0.00001  -0.00013   3.13556
   D101       3.13155  -0.00003   0.00028  -0.01615  -0.01584   3.11571
   D102      -0.01034  -0.00002   0.00015  -0.00798  -0.00782  -0.01816
   D103      -0.00311   0.00015   0.00021  -0.00190  -0.00161  -0.00472
   D104       3.13138   0.00001   0.00040  -0.01957  -0.01910   3.11228
   D105      -3.14027   0.00004  -0.00007   0.00609   0.00606  -3.13420
   D106      -0.00577  -0.00010   0.00013  -0.01158  -0.01143  -0.01720
   D107       0.00972  -0.00003  -0.00020   0.00855   0.00829   0.01801
   D108      -3.12482   0.00011  -0.00039   0.02611   0.02562  -3.09920
   D109       3.12907  -0.00022   0.00031  -0.02796  -0.02744   3.10163
   D110      -0.00546  -0.00008   0.00012  -0.01040  -0.01011  -0.01557
   D111       0.00778   0.00001  -0.00023   0.01167   0.01139   0.01917
   D112      -3.13352  -0.00000  -0.00010   0.00355   0.00344  -3.13008
   D113       3.12547   0.00013  -0.00019   0.01769   0.01747  -3.14025
   D114      -0.01583   0.00012  -0.00006   0.00957   0.00952  -0.00631
         Item               Value     Threshold  Converged?
 Maximum Force            0.005170     0.000450     NO 
 RMS     Force            0.000996     0.000300     NO 
 Maximum Displacement     1.711285     0.001800     NO 
 RMS     Displacement     0.350625     0.001200     NO 
 Predicted change in Energy=-3.555650D-03
 Lowest energy point so far.  Saving SCF results.
 GradGradGradGradGradGradGradGradGradGradGradGradGradGradGradGradGradGrad

 Leave Link  103 at Wed May  7 15:57:04 2025, MaxMem= 16106127360 cpu:               3.1 elap:               0.2
 (Enter /cm/shared/apps/Gaussian/g16-C01/g16/l202.exe)
                          Input orientation:                          
 ---------------------------------------------------------------------
 Center     Atomic      Atomic             Coordinates (Angstroms)
 Number     Number       Type             X           Y           Z
 ---------------------------------------------------------------------
      1          6           0       -0.210305   -1.017067   -0.817831
      2          6           0        0.553265   -0.397218   -1.974349
      3          1           0        0.808633   -1.180433   -2.693791
      4          9           0       -0.193830    0.580994   -2.628186
      5          6           0        1.824006    0.230775   -1.445198
      6          6           0        1.856515    1.718039   -1.184605
      7          7           0        2.809927   -0.535226   -1.121615
      8          6           0        2.634902   -1.942321   -1.226421
      9          6           0        2.605208   -4.769310   -1.365980
     10          6           0        1.470484   -2.657911   -0.840572
     11          6           0        3.772453   -2.673741   -1.643406
     12          6           0        3.761479   -4.056813   -1.748098
     13          6           0        1.503326   -4.072675   -0.891814
     14          1           0        4.682245   -2.108060   -1.884754
     15          1           0        4.656946   -4.587211   -2.095656
     16          1           0        0.615902   -4.617107   -0.542232
     17          1           0        2.582122   -5.865348   -1.410133
     18          7           0        0.274590   -2.099391   -0.308056
     19          1           0        1.561490    2.267126   -2.089153
     20          6           0        0.891897    2.046868   -0.051200
     21          6           0       -1.062117    2.310173    2.014145
     22          6           0        1.161383    1.620894    1.260979
     23          6           0       -0.350046    2.646141   -0.303219
     24          6           0       -1.312775    2.767501    0.708963
     25          6           0        0.205932    1.756007    2.275069
     26          1           0        2.116352    1.127683    1.490733
     27          1           0       -0.597257    2.963986   -1.324250
     28          1           0       -2.298208    3.188351    0.463797
     29          1           0        0.430938    1.374784    3.280988
     30          6           0       -2.130924    2.373883    3.082887
     31          6           0       -1.408746   -0.350741   -0.192407
     32          6           0       -3.584605    0.935703    1.052633
     33          6           0       -1.444951   -0.197435    1.203738
     34          6           0       -2.479197    0.144749   -0.960237
     35          6           0       -3.565580    0.773832   -0.339425
     36          6           0       -2.518823    0.450310    1.823344
     37          1           0       -0.599797   -0.539203    1.811632
     38          1           0       -2.476364    0.026167   -2.045791
     39          1           0       -4.396457    1.144497   -0.951671
     40          1           0       -2.509120    0.595255    2.911012
     41          1           0       -4.423833    1.449934    1.536989
     42          1           0       -2.169179    3.368702    3.567038
     43          1           0       -3.136706    2.182983    2.662758
     44          1           0       -1.953203    1.629110    3.880123
     45          1           0        2.892033    1.992769   -0.946776
 ---------------------------------------------------------------------
                    Distance matrix (angstroms):
                    1          2          3          4          5
     1  C    0.000000
     2  C    1.518153   0.000000
     3  H    2.141064   1.093726   0.000000
     4  F    2.414841   1.393755   2.027773   0.000000
     5  C    2.467614   1.512996   2.140438   2.365116   0.000000
     6  C    3.447764   2.607004   3.431741   2.753309   1.510272
     7  N    3.073477   2.416346   2.625492   3.540941   1.289769
     8  C    3.019644   2.698139   2.463515   4.041508   2.329756
     9  C    4.723019   4.867830   4.227387   6.168754   5.061363
    10  C    2.349030   2.690256   2.460774   4.056601   2.972382
    11  C    4.391868   3.956671   3.481020   5.224413   3.503133
    12  C    5.087290   4.872008   4.229325   6.158594   4.714760
    13  C    3.504105   3.947592   3.477755   5.248997   4.350719
    14  H    5.125001   4.470288   4.064468   5.617812   3.719259
    15  H    6.170001   5.866085   5.174303   7.108021   5.626867
    16  H    3.703898   4.456719   4.059197   5.659251   5.077088
    17  H    5.626216   5.859611   5.171215   7.123545   6.143182
    18  N    1.290899   2.398246   2.611785   3.575875   3.020505
    19  H    3.942263   2.851039   3.580230   2.492939   2.151817
    20  C    3.345185   3.128375   4.172013   3.157284   2.471892
    21  C    4.451538   5.084045   6.152130   5.029435   4.961921
    22  C    3.627921   3.861338   4.859226   4.247775   3.113662
    23  C    3.701817   3.587574   4.658331   3.113633   3.444505
    24  C    4.227232   4.549475   5.627193   4.143599   4.573268
    25  C    4.174831   4.776460   5.803060   5.057902   4.334153
    26  H    3.916982   4.095773   4.954571   4.754082   3.083764
    27  H    4.031745   3.611651   4.585672   2.746207   3.653435
    28  H    4.866975   5.189582   6.221664   4.559284   5.420717
    29  H    4.788784   5.547389   6.509207   5.994896   5.058283
    30  C    5.513884   6.360779   7.392170   6.291513   6.382628
    31  C    1.507118   2.650843   3.444138   2.877007   3.515442
    32  C    4.324100   5.297289   6.149331   5.017131   5.999096
    33  C    2.506568   3.759391   4.608217   4.105472   4.229221
    34  C    2.553030   3.243143   3.946029   2.862737   4.331298
    35  C    3.833283   4.583582   5.338159   4.079744   5.528588
    36  C    3.802401   4.957672   5.842586   5.023822   5.439828
    37  H    2.700764   3.960223   4.763789   4.596915   4.132145
    38  H    2.780512   3.059904   3.559073   2.420120   4.346925
    39  H    4.713188   5.284175   5.960978   4.559640   6.306554
    40  H    4.667804   5.850637   6.750879   6.003622   6.155111
    41  H    5.420801   6.364980   7.224752   5.999722   7.029600
    42  H    6.503785   7.231931   8.292164   7.074893   7.135448
    43  H    5.560453   6.463443   7.454590   6.262666   6.730163
    44  H    5.666631   6.683056   7.664048   6.822905   6.676953
    45  H    4.324377   3.498253   4.178735   3.787188   2.119841
                    6          7          8          9         10
     6  C    0.000000
     7  N    2.447482   0.000000
     8  C    3.742442   1.421807   0.000000
     9  C    6.532927   4.246068   2.830588   0.000000
    10  C    4.406396   2.525646   1.420147   2.453906   0.000000
    11  C    4.813424   2.402492   1.415229   2.414712   2.438001
    12  C    6.106990   3.701285   2.452019   1.410896   2.833581
    13  C    5.808859   3.778037   2.435331   1.387183   1.416073
    14  H    4.807702   2.561594   2.156961   3.415473   3.421703
    15  H    6.959067   4.558379   3.440883   2.185227   3.930773
    16  H    6.487361   4.670245   3.420374   2.158487   2.158186
    17  H    7.621360   5.342784   3.927681   1.097170   3.442062
    18  N    4.224168   3.088110   2.537546   3.698574   1.423264
    19  H    1.098518   3.216815   4.428991   7.150087   5.081656
    20  C    1.524213   3.389961   4.509195   7.150130   4.805498
    21  C    4.370474   5.737771   6.500225   8.659884   6.264610
    22  C    2.544313   3.611551   4.588564   7.058346   4.777053
    23  C    2.550907   4.558103   5.551235   8.053068   5.633476
    24  C    3.838147   5.590679   6.443003   8.744112   6.291478
    25  C    3.833434   4.854688   5.642514   7.848154   5.548782
    26  H    2.751994   3.173432   4.132402   6.570716   4.492533
    27  H    2.755518   4.888195   5.876076   8.370268   6.009594
    28  H    4.705398   6.517024   7.315477   9.524491   7.076949
    29  H    4.700172   5.356364   6.014764   8.004477   5.859227
    30  C    5.877184   7.110047   7.740339   9.656530   7.326843
    31  C    3.990769   4.323733   4.466923   6.083819   3.746081
    32  C    5.934903   6.912382   7.222145   8.758461   6.484768
    33  C    4.502544   4.860593   5.059200   6.626408   4.328153
    34  C    4.617790   5.335095   5.529984   7.082639   4.844502
    35  C    5.568211   6.555345   6.827169   8.358162   6.114733
    36  C    5.458799   6.167629   6.448770   7.979468   5.715948
    37  H    4.483977   4.497796   4.654222   6.185715   3.976075
    38  H    4.730530   5.395752   5.538173   7.020051   4.922849
    39  H    6.283540   7.401509   7.684006   9.174316   6.992257
    40  H    6.090443   6.769958   7.072383   8.557310   6.363546
    41  H    6.849944   7.958412   8.304792   9.824136   7.567706
    42  H    6.442749   7.874999   8.617622  10.646909   8.306277
    43  H    6.320652   7.554641   8.090446   9.875965   7.545449
    44  H    6.338244   7.238035   7.738386   9.446718   7.237759
    45  H    1.097422   2.535363   3.953384   6.781129   4.864247
                   11         12         13         14         15
    11  C    0.000000
    12  C    1.387072   0.000000
    13  C    2.769629   2.415104   0.000000
    14  H    1.098164   2.159658   3.866673   0.000000
    15  H    2.155975   1.097261   3.414572   2.488234   0.000000
    16  H    3.866920   3.415069   1.098242   4.963147   4.329441
    17  H    3.414332   2.185384   2.155489   4.330472   2.531496
    18  N    3.787886   4.250131   2.396751   4.681182   5.346944
    19  H    5.431317   6.704362   6.452138   5.378024   7.520893
    20  C    5.754725   6.954774   6.207196   5.915410   7.897240
    21  C    7.847938   8.829499   7.467720   8.229209   9.857589
    22  C    5.804914   6.931912   6.096571   6.016411   7.875693
    23  C    6.862379   7.995118   6.994564   7.101242   8.977984
    24  C    7.810268   8.851919   7.568417   8.150995   9.879031
    25  C    6.906314   7.913069   6.759136   7.229973   8.896695
    26  H    5.197722   6.330519   5.752917   5.333643   7.209496
    27  H    7.140041   8.274650   7.356225   7.342544   9.231592
    28  H    8.698123   9.700757   8.307337   9.071625  10.741710
    29  H    7.197633   8.117047   6.945294   7.542460   9.072642
    30  C    9.092096   9.970590   8.400246   9.549059  11.015867
    31  C    5.860593   6.548768   4.777251   6.561431   7.639546
    32  C    8.626877   9.313122   7.399444   9.286201  10.408529
    33  C    6.438915   7.121450   5.301053   7.122626   8.209098
    34  C    6.891569   7.564382   5.801020   7.564134   8.637428
    35  C    8.211751   8.888492   7.034741   8.872427   9.971714
    36  C    7.833148   8.515371   6.633790   8.494152   9.603481
    37  H    5.967420   6.638221   4.921094   6.635099   7.699780
    38  H    6.819027   7.461235   5.828388   7.471716   8.495285
    39  H    9.043701   9.707721   7.875907   9.688787  10.776145
    40  H    8.419454   9.092274   7.235384   9.056655  10.162538
    41  H    9.710752  10.397855   8.457512  10.358006  11.493641
    42  H    9.948006  10.888601   9.420337  10.327582  11.914640
    43  H    9.479836  10.294448   8.561434  10.011439  11.367456
    44  H    9.044724   9.831794   8.199350   9.551409  10.864928
    45  H    4.799661   6.164048   6.222631   4.571811   6.908761
                   16         17         18         19         20
    16  H    0.000000
    17  H    2.485434   0.000000
    18  N    2.551515   4.552111   0.000000
    19  H    7.118972   8.224347   4.888239   0.000000
    20  C    6.687738   8.204067   4.199821   2.156414   0.000000
    21  C    7.572187   9.583596   5.159811   4.870546   2.855372
    22  C    6.516270   8.074476   4.133859   3.435270   1.405663
    23  C    7.331096   9.070189   4.786467   2.643328   1.401808
    24  C    7.734192   9.704993   5.219262   4.042428   2.440848
    25  C    6.980103   8.792727   4.641264   4.598392   2.442678
    26  H    6.275899   7.585147   4.128163   3.797602   2.172958
    27  H    7.717271   9.384720   5.237418   2.393926   2.163179
    28  H    8.392217  10.454602   5.930873   4.718419   3.427095
    29  H    7.110132   8.891216   4.997556   5.559931   3.430402
    30  C    8.340292  10.501665   6.106977   6.355731   4.366565
    31  C    4.735341   6.915257   2.429974   4.390122   3.325872
    32  C    7.142937   9.505158   5.094767   6.174609   4.742594
    33  C    5.179674   7.427980   2.976538   5.094691   3.474568
    34  C    5.694702   7.870236   3.611765   4.701711   3.976013
    35  C    6.825551   9.111497   4.796176   5.619459   4.644652
    36  C    6.411019   8.738567   4.341313   5.937795   4.206652
    37  H    4.862910   6.990865   2.773412   5.269038   3.518956
    38  H    5.777785   7.791168   3.886576   4.618229   4.405316
    39  H    7.647710   9.901954   5.723263   6.168573   5.439836
    40  H    6.989948   9.291525   5.037118   6.660830   4.738015
    41  H    8.156658  10.549042   6.170663   7.045623   5.579934
    42  H    9.402974  11.515849   7.133610   6.864681   4.920272
    43  H    8.402099  10.680313   6.229078   6.682873   4.859397
    44  H    8.072964  10.233420   6.033707   6.956464   4.870772
    45  H    7.002491   7.877864   4.899463   1.775004   2.192151
                   21         22         23         24         25
    21  C    0.000000
    22  C    2.446695   0.000000
    23  C    2.447467   2.404634   0.000000
    24  C    1.405518   2.782245   1.402172   0.000000
    25  C    1.408237   1.399829   2.783706   2.404637   0.000000
    26  H    3.431458   1.099095   3.406919   3.880603   2.158629
    27  H    3.433430   3.402957   1.097562   2.164376   3.880647
    28  H    2.168570   3.880875   2.162785   1.099227   3.406323
    29  H    2.170037   2.162073   3.882374   3.405218   1.099014
    30  C    1.512818   3.837399   3.835540   2.541618   2.548575
    31  C    3.474116   3.550386   3.180319   3.247324   3.624087
    32  C    3.029292   4.799718   3.902089   2.938504   4.066376
    33  C    2.662972   3.178455   3.399362   3.008841   2.772923
    34  C    3.942603   4.512940   3.349913   3.320482   4.502585
    35  C    3.763902   5.061915   3.721090   3.185744   4.693032
    36  C    2.370124   3.902620   3.748005   2.840031   3.055027
    37  H    2.893734   2.840949   3.831630   3.557880   2.476279
    38  H    4.868250   5.168277   3.797638   4.056787   5.371861
    39  H    4.612233   6.001030   4.364501   3.860175   5.654006
    40  H    2.416429   4.152967   4.381668   3.316461   3.020475
    41  H    3.502688   5.594644   4.627420   3.478548   4.698209
    42  H    2.181180   4.411959   4.337076   3.043594   3.148193
    43  H    2.177337   4.555711   4.095975   2.736002   3.392026
    44  H    2.177098   4.069476   4.593998   3.429627   2.693356
    45  H    4.950061   2.829774   3.369293   4.584985   4.201367
                   26         27         28         29         30
    26  H    0.000000
    27  H    4.319700   0.000000
    28  H    4.978884   2.478041   0.000000
    29  H    2.471172   4.979052   4.321323   0.000000
    30  C    4.703969   4.703532   2.747904   2.756915   0.000000
    31  C    4.176722   3.595413   3.707684   4.292592   4.321188
    32  C    5.720987   4.322933   2.660069   4.613343   2.881576
    33  C    3.810667   4.135685   3.569189   3.210265   3.257827
    34  C    5.300234   3.409149   3.365136   5.288654   4.630031
    35  C    5.979886   3.818061   2.842762   5.425928   4.041117
    36  C    4.696202   4.462996   3.064948   3.417670   2.331748
    37  H    3.202959   4.701711   4.312299   2.623884   3.527961
    38  H    5.900286   3.561242   4.040938   6.216571   5.651057
    39  H    6.955739   4.228862   3.253235   6.424343   4.787661
    40  H    4.867818   5.215701   3.571763   3.064064   1.826496
    41  H    6.548282   5.012158   2.948239   5.159068   2.915633
    42  H    5.262982   5.153584   3.111154   3.289094   1.107037
    43  H    5.484699   4.791138   2.559155   3.709916   1.106593
    44  H    4.745724   5.541298   3.771147   2.471391   1.105376
    45  H    2.700278   3.641551   5.509785   4.930810   6.450855
                   31         32         33         34         35
    31  C    0.000000
    32  C    2.817698   0.000000
    33  C    1.405003   2.425892   0.000000
    34  C    1.407458   2.428823   2.422713   0.000000
    35  C    2.436845   1.401568   2.796745   1.400493   0.000000
    36  C    2.436638   1.401960   1.398816   2.800582   2.424446
    37  H    2.169352   3.414748   1.095731   3.418068   3.891912
    38  H    2.171843   3.414043   3.416614   1.092016   2.158027
    39  H    3.426170   2.172542   3.893322   2.162281   1.096629
    40  H    3.425922   2.173969   2.162313   3.897488   3.422476
    41  H    3.914587   1.096968   3.420324   3.423632   2.171323
    42  H    5.342840   3.774274   4.339012   5.566525   4.893234
    43  H    4.190176   2.085384   3.264532   4.208659   3.344062
    44  H    4.560893   3.337212   3.279882   5.090096   4.597374
    45  H    4.955583   6.860164   5.313298   5.680270   6.599655
                   36         37         38         39         40
    36  C    0.000000
    37  H    2.159152   0.000000
    38  H    3.892545   4.326761   0.000000
    39  H    3.421713   4.988519   2.476796   0.000000
    40  H    1.097326   2.478134   4.989472   4.334055   0.000000
    41  H    2.170325   4.319184   4.319266   2.507483   2.506899
    42  H    3.417562   4.562470   6.539935   5.506959   2.870181
    43  H    2.022017   3.817149   5.220953   3.966047   1.725218
    44  H    2.437178   3.288153   6.161135   5.436044   1.522194
    45  H    6.271372   5.119821   5.821945   7.337689   6.782921
                   41         42         43         44         45
    41  H    0.000000
    42  H    3.589740   0.000000
    43  H    1.860488   1.777571   0.000000
    44  H    3.409750   1.780688   1.785898   0.000000
    45  H    7.745040   6.919795   7.029268   6.848906   0.000000
 Stoichiometry    C23H19FN2
 Framework group  C1[X(C23H19FN2)]
 Deg. of freedom   129
 Full point group                 C1      NOp   1
 RotChk:  IX=3 Diff= 2.84D-01
 Largest Abelian subgroup         C1      NOp   1
 Largest concise Abelian subgroup C1      NOp   1
                         Standard orientation:                         
 ---------------------------------------------------------------------
 Center     Atomic      Atomic             Coordinates (Angstroms)
 Number     Number       Type             X           Y           Z
 ---------------------------------------------------------------------
      1          6           0        0.586581    0.850324    0.482408
      2          6           0        1.113921   -0.205756    1.437078
      3          1           0        2.074126    0.126681    1.841711
      4          9           0        0.239095   -0.433649    2.497879
      5          6           0        1.310741   -1.500412    0.679262
      6          6           0        0.246964   -2.569400    0.760290
      7          7           0        2.326214   -1.613734   -0.107806
      8          6           0        3.185181   -0.492129   -0.268156
      9          6           0        5.090416    1.542727   -0.759752
     10          6           0        2.761233    0.856263   -0.405733
     11          6           0        4.561269   -0.788008   -0.415493
     12          6           0        5.509733    0.202473   -0.623660
     13          6           0        3.738180    1.842794   -0.684286
     14          1           0        4.864940   -1.841985   -0.361833
     15          1           0        6.570418   -0.064292   -0.711777
     16          1           0        3.393020    2.873695   -0.839988
     17          1           0        5.817803    2.340394   -0.955757
     18          7           0        1.417418    1.324646   -0.384279
     19          1           0        0.043442   -2.821769    1.809876
     20          6           0       -1.028332   -2.054585    0.103168
     21          6           0       -3.256119   -0.739671   -1.105598
     22          6           0       -1.080125   -1.843736   -1.285626
     23          6           0       -2.125680   -1.639009    0.870103
     24          6           0       -3.215672   -0.985551    0.277655
     25          6           0       -2.175277   -1.205043   -1.879121
     26          1           0       -0.228789   -2.137529   -1.915643
     27          1           0       -2.100484   -1.767271    1.959854
     28          1           0       -4.032759   -0.619881    0.915585
     29          1           0       -2.166973   -1.017052   -2.961906
     30          6           0       -4.397991    0.032744   -1.728591
     31          6           0       -0.866083    1.249873    0.443249
     32          6           0       -3.596544    1.928145    0.288491
     33          6           0       -1.530043    1.264210   -0.794889
     34          6           0       -1.585315    1.584098    1.605977
     35          6           0       -2.939538    1.932162    1.526521
     36          6           0       -2.888106    1.590139   -0.873128
     37          1           0       -0.995539    0.965051   -1.703424
     38          1           0       -1.085744    1.590090    2.577003
     39          1           0       -3.482304    2.200407    2.440876
     40          1           0       -3.397880    1.556713   -1.844280
     41          1           0       -4.663226    2.177125    0.229009
     42          1           0       -5.267780   -0.618663   -1.939936
     43          1           0       -4.755826    0.838157   -1.059402
     44          1           0       -4.098939    0.499085   -2.685121
     45          1           0        0.638859   -3.468408    0.267807
 ---------------------------------------------------------------------
 Rotational constants (GHZ):           0.4504827           0.1579582           0.1470461
 Leave Link  202 at Wed May  7 15:57:04 2025, MaxMem= 16106127360 cpu:               0.4 elap:               0.0
 (Enter /cm/shared/apps/Gaussian/g16-C01/g16/l301.exe)
 Basis read from rwf:  (5D, 7F)
 No pseudopotential information found on rwf file.
 There are   821 symmetry adapted cartesian basis functions of A   symmetry.
 There are   769 symmetry adapted basis functions of A   symmetry.
   769 basis functions,  1145 primitive gaussians,   821 cartesian basis functions
    90 alpha electrons       90 beta electrons
       nuclear repulsion energy      2330.4409922419 Hartrees.
 IExCor= 4639 DFT=T Ex+Corr=wB97XD ExCW=0 ScaHFX=  1.000000
 ScaDFX=  1.000000  1.000000  1.000000  1.000000 ScalE2=  1.000000  1.000000
 IRadAn=      5 IRanWt=     -1 IRanGd=            0 ICorTp=0 IEmpDi=121
 HFx  wShort=  0.000000 wLong=  0.200000 cFull=  0.222036 cShort=  0.000000 cLong=  0.777964
 DFx  wShort=  0.000000 wLong=  0.200000 cFull=  0.000000 cShort=  0.000000 cLong=  1.000000
 NAtoms=   45 NActive=   45 NUniq=   45 SFac= 1.00D+00 NAtFMM=   60 NAOKFM=F Big=F
 Integral buffers will be    131072 words long.
 Raffenetti 2 integral format.
 Two-electron integral symmetry is turned on.
 R6Disp:  Grimme-D2 Dispersion energy=       -0.0462047745 Hartrees.
 Nuclear repulsion after empirical dispersion term =     2330.3947874674 Hartrees.
 No density basis found on file    724.
 ------------------------------------------------------------------------------
 Polarizable Continuum Model (PCM)
 =================================
 Model                : PCM.
 Atomic radii         : SMD-Coulomb.
 Polarization charges : Total charges.
 Charge compensation  : None.
 Solution method      : On-the-fly selection.
 Cavity type          : VdW (van der Waals Surface) (Alpha=1.000).
 Cavity algorithm     : GePol (No added spheres)
                        Default sphere list used, NSphG=   45.
                        Lebedev-Laikov grids with approx.  5.0 points / Ang**2.
                        Smoothing algorithm: York/Karplus (Gamma=1.0000).
                        Polarization charges: spherical gaussians, with
                                              point-specific exponents (IZeta= 3).
                        Self-potential: point-specific (ISelfS= 7).
                        Self-field    : sphere-specific E.n sum rule (ISelfD= 2).
 1st derivatives      : Analytical E(r).r(x)/FMM algorithm (CHGder, D1EAlg=3).
                        Cavity 1st derivative terms included.
 Solvent              : Ethanol, Eps=  24.852000 Eps(inf)=   1.852593
 ------------------------------------------------------------------------------
 GePol: Number of generator spheres                  =      45
 GePol: Total number of spheres                      =      45
 GePol: Number of exposed spheres                    =      45 (100.00%)
 GePol: Number of points                             =    2978
 GePol: Average weight of points                     =       0.11
 GePol: Minimum weight of points                     =   0.25D-11
 GePol: Maximum weight of points                     =    0.21501
 GePol: Number of points with low weight             =     184
 GePol: Fraction of low-weight points (<1% of avg)   =       6.18%
 GePol: Cavity surface area                          =    327.913 Ang**2
 GePol: Cavity volume                                =    346.746 Ang**3
 ------------------------------------------------------------------------------
 Atomic radii for non-electrostatic terms: SMD-CDS.
 ------------------------------------------------------------------------------
 PCM non-electrostatic energy =        -0.0044827445 Hartrees.
 Nuclear repulsion after PCM non-electrostatic terms =     2330.3903047229 Hartrees.
 Leave Link  301 at Wed May  7 15:57:04 2025, MaxMem= 16106127360 cpu:               0.2 elap:               0.1
 (Enter /cm/shared/apps/Gaussian/g16-C01/g16/l302.exe)
 NPDir=0 NMtPBC=     1 NCelOv=     1 NCel=       1 NClECP=     1 NCelD=      1
         NCelK=      1 NCelE2=     1 NClLst=     1 CellRange=     0.0.
 One-electron integrals computed using PRISM.
 One-electron integral symmetry used in STVInt
 NBasis=   769 RedAO= T EigKep=  1.01D-06  NBF=   769
 NBsUse=   762 1.00D-06 EigRej=  9.36D-07 NBFU=   762
 Precomputing XC quadrature grid using
 IXCGrd= 4 IRadAn=           5 IRanWt=          -1 IRanGd=           0 AccXCQ= 0.00D+00.
 Generated NRdTot=       0 NPtTot=           0 NUsed=           0 NTot=          32
 NSgBfM=   816   816   816   816   816 MxSgAt=    45 MxSgA2=    45.
 Leave Link  302 at Wed May  7 15:57:07 2025, MaxMem= 16106127360 cpu:              36.3 elap:               2.5
 (Enter /cm/shared/apps/Gaussian/g16-C01/g16/l303.exe)
 DipDrv:  MaxL=1.
 Leave Link  303 at Wed May  7 15:57:07 2025, MaxMem= 16106127360 cpu:               0.9 elap:               0.2
 (Enter /cm/shared/apps/Gaussian/g16-C01/g16/l401.exe)
 Initial guess from the checkpoint file:  "9_global_opt.chk"
 B after Tr=     0.000000   -0.000000    0.000000
         Rot=    0.994990   -0.098485   -0.000989   -0.017138 Ang= -11.47 deg.
 Guess basis will be translated and rotated to current coordinates.
 JPrj=2 DoOrth=T DoCkMO=T.
 Generating alternative initial guess.
 ExpMin= 2.65D-02 ExpMax= 2.93D+03 ExpMxC= 4.41D+02 IAcc=3 IRadAn=         5 AccDes= 0.00D+00
 Harris functional with IExCor= 4639 and IRadAn=       5 diagonalized for initial guess.
 HarFok:  IExCor= 4639 AccDes= 0.00D+00 IRadAn=         5 IDoV= 1 UseB2=F ITyADJ=14
 ICtDFT=  3500011 ScaDFX=  1.000000  1.000000  1.000000  1.000000
 FoFCou: FMM=F IPFlag=           0 FMFlag=      100000 FMFlg1=           0
         NFxFlg=           0 DoJE=T BraDBF=F KetDBF=T FulRan=T
         wScrn=  0.000000 ICntrl=       500 IOpCl=  0 I1Cent=   200000004 NGrid=           0
         NMat0=    1 NMatS0=      1 NMatT0=    0 NMatD0=    1 NMtDS0=    0 NMtDT0=    0
 Petite list used in FoFCou.
 Harris En= -1048.65251703861    
 Leave Link  401 at Wed May  7 15:57:17 2025, MaxMem= 16106127360 cpu:             272.8 elap:               9.8
 (Enter /cm/shared/apps/Gaussian/g16-C01/g16/l502.exe)
 Integral symmetry usage will be decided dynamically.
 Closed shell SCF:
 Using DIIS extrapolation, IDIIS=  1040.
 NGot= 16106127360 LenX= 16104737818 LenY= 16104062956
 Requested convergence on RMS density matrix=1.00D-08 within 128 cycles.
 Requested convergence on MAX density matrix=1.00D-06.
 Requested convergence on             energy=1.00D-06.
 No special actions if energy rises.
 Fock matrices will be formed incrementally for  20 cycles.

 Cycle   1  Pass 1  IDiag  1:
 FoFJK:  IHMeth= 1 ICntrl=       0 DoSepK=T KAlg= 0 I1Cent=           0 FoldK=F
 IRaf=         1 NMat=       1 IRICut=       1 DoRegI=T DoRafI=F ISym2E= 0 IDoP0=0 IntGTp=1.
 FoFCou: FMM=F IPFlag=           0 FMFlag=      100000 FMFlg1=           0
         NFxFlg=           0 DoJE=T BraDBF=F KetDBF=F FulRan=T
         wScrn=  0.000000 ICntrl=       500 IOpCl=  0 I1Cent=           0 NGrid=           0
         NMat0=    1 NMatS0=      1 NMatT0=    0 NMatD0=    1 NMtDS0=    0 NMtDT0=    0
 Symmetry not used in FoFCou.
 Inv3:  Mode=1 IEnd=    26605452.
 Iteration    1 A*A^-1 deviation from unit magnitude is 3.89D-15 for   2964.
 Iteration    1 A*A^-1 deviation from orthogonality  is 2.58D-15 for   1031    648.
 Iteration    1 A^-1*A deviation from unit magnitude is 3.66D-15 for   2964.
 Iteration    1 A^-1*A deviation from orthogonality  is 2.22D-15 for   2888   2688.
 E= -1095.86702131674    
 DIIS: error= 2.18D-02 at cycle   1 NSaved=   1.
 NSaved= 1 IEnMin= 1 EnMin= -1095.86702131674     IErMin= 1 ErrMin= 2.18D-02
 ErrMax= 2.18D-02  0.00D+00 EMaxC= 1.00D-01 BMatC= 7.50D-01 BMatP= 7.50D-01
 IDIUse=3 WtCom= 7.82D-01 WtEn= 2.18D-01
 Coeff-Com:  0.100D+01
 Coeff-En:   0.100D+01
 Coeff:      0.100D+01
 Recover alternate guess density for next cycle.
 RMSDP=6.65D-02 MaxDP=1.17D+01              OVMax= 0.00D+00

 Cycle   2  Pass 1  IDiag  1:
 RMSU=  6.52D-02    CP:  1.22D+00
 E= -1096.38805284885     Delta-E=       -0.521031532113 Rises=F Damp=F
 DIIS: error= 1.72D-02 at cycle   2 NSaved=   2.
 NSaved= 2 IEnMin= 2 EnMin= -1096.38805284885     IErMin= 2 ErrMin= 1.72D-02
 ErrMax= 1.72D-02  0.00D+00 EMaxC= 1.00D-01 BMatC= 5.18D-01 BMatP= 7.50D-01
 IDIUse=3 WtCom= 8.28D-01 WtEn= 1.72D-01
 Coeff-Com:  0.408D+00 0.592D+00
 Coeff-En:   0.000D+00 0.100D+01
 Coeff:      0.337D+00 0.663D+00
 Gap=     0.386 Goal=   None    Shift=    0.000
 RMSDP=3.44D-02 MaxDP=4.26D+00 DE=-5.21D-01 OVMax= 9.96D-02

 Cycle   3  Pass 1  IDiag  1:
 RMSU=  1.19D-02    CP:  8.67D-01  6.23D-01
 E= -1096.55907685134     Delta-E=       -0.171024002485 Rises=F Damp=F
 DIIS: error= 5.61D-03 at cycle   3 NSaved=   3.
 NSaved= 3 IEnMin= 3 EnMin= -1096.55907685134     IErMin= 3 ErrMin= 5.61D-03
 ErrMax= 5.61D-03  0.00D+00 EMaxC= 1.00D-01 BMatC= 1.13D-01 BMatP= 5.18D-01
 IDIUse=3 WtCom= 9.44D-01 WtEn= 5.61D-02
 Coeff-Com:  0.396D-01 0.269D+00 0.691D+00
 Coeff-En:   0.000D+00 0.120D+00 0.880D+00
 Coeff:      0.374D-01 0.261D+00 0.702D+00
 Gap=     0.307 Goal=   None    Shift=    0.000
 RMSDP=7.32D-03 MaxDP=5.59D-01 DE=-1.71D-01 OVMax= 4.38D-02

 Cycle   4  Pass 1  IDiag  1:
 RMSU=  6.60D-03    CP:  8.83D-01  6.63D-01  8.66D-01
 E= -1096.62830416283     Delta-E=       -0.069227311489 Rises=F Damp=F
 DIIS: error= 2.14D-03 at cycle   4 NSaved=   4.
 NSaved= 4 IEnMin= 4 EnMin= -1096.62830416283     IErMin= 4 ErrMin= 2.14D-03
 ErrMax= 2.14D-03  0.00D+00 EMaxC= 1.00D-01 BMatC= 1.55D-02 BMatP= 1.13D-01
 IDIUse=3 WtCom= 9.79D-01 WtEn= 2.14D-02
 Coeff-Com: -0.882D-02 0.285D-02 0.268D+00 0.738D+00
 Coeff-En:   0.000D+00 0.000D+00 0.366D-02 0.996D+00
 Coeff:     -0.863D-02 0.279D-02 0.263D+00 0.743D+00
 Gap=     0.295 Goal=   None    Shift=    0.000
 RMSDP=2.81D-03 MaxDP=3.10D-01 DE=-6.92D-02 OVMax= 1.87D-02

 Cycle   5  Pass 1  IDiag  1:
 RMSU=  1.44D-03    CP:  8.56D-01  6.41D-01  9.07D-01  8.54D-01
 E= -1096.63827724496     Delta-E=       -0.009973082128 Rises=F Damp=F
 DIIS: error= 4.69D-04 at cycle   5 NSaved=   5.
 NSaved= 5 IEnMin= 5 EnMin= -1096.63827724496     IErMin= 5 ErrMin= 4.69D-04
 ErrMax= 4.69D-04  0.00D+00 EMaxC= 1.00D-01 BMatC= 9.55D-04 BMatP= 1.55D-02
 IDIUse=3 WtCom= 9.95D-01 WtEn= 4.69D-03
 Coeff-Com: -0.485D-02-0.607D-02 0.987D-01 0.352D+00 0.560D+00
 Coeff-En:   0.000D+00 0.000D+00 0.000D+00 0.000D+00 0.100D+01
 Coeff:     -0.483D-02-0.604D-02 0.983D-01 0.350D+00 0.562D+00
 Gap=     0.293 Goal=   None    Shift=    0.000
 RMSDP=6.09D-04 MaxDP=3.73D-02 DE=-9.97D-03 OVMax= 5.06D-03

 Cycle   6  Pass 1  IDiag  1:
 RMSU=  4.60D-04    CP:  8.56D-01  6.42D-01  9.25D-01  8.46D-01  7.72D-01
 E= -1096.63911779834     Delta-E=       -0.000840553380 Rises=F Damp=F
 DIIS: error= 9.68D-05 at cycle   6 NSaved=   6.
 NSaved= 6 IEnMin= 6 EnMin= -1096.63911779834     IErMin= 6 ErrMin= 9.68D-05
 ErrMax= 9.68D-05  0.00D+00 EMaxC= 1.00D-01 BMatC= 4.29D-05 BMatP= 9.55D-04
 IDIUse=1 WtCom= 1.00D+00 WtEn= 0.00D+00
 Coeff-Com: -0.784D-03-0.145D-02-0.496D-02 0.124D-01 0.149D+00 0.846D+00
 Coeff:     -0.784D-03-0.145D-02-0.496D-02 0.124D-01 0.149D+00 0.846D+00
 Gap=     0.293 Goal=   None    Shift=    0.000
 RMSDP=2.67D-04 MaxDP=2.86D-02 DE=-8.41D-04 OVMax= 2.31D-03

 Cycle   7  Pass 1  IDiag  1:
 RMSU=  1.45D-04    CP:  8.54D-01  6.40D-01  9.22D-01  8.56D-01  8.40D-01
                    CP:  9.87D-01
 E= -1096.63917652694     Delta-E=       -0.000058728599 Rises=F Damp=F
 DIIS: error= 5.69D-05 at cycle   7 NSaved=   7.
 NSaved= 7 IEnMin= 7 EnMin= -1096.63917652694     IErMin= 7 ErrMin= 5.69D-05
 ErrMax= 5.69D-05  0.00D+00 EMaxC= 1.00D-01 BMatC= 1.29D-05 BMatP= 4.29D-05
 IDIUse=1 WtCom= 1.00D+00 WtEn= 0.00D+00
 Coeff-Com:  0.294D-03 0.347D-03-0.185D-01-0.505D-01-0.167D-01 0.412D+00
 Coeff-Com:  0.673D+00
 Coeff:      0.294D-03 0.347D-03-0.185D-01-0.505D-01-0.167D-01 0.412D+00
 Coeff:      0.673D+00
 Gap=     0.293 Goal=   None    Shift=    0.000
 RMSDP=9.73D-05 MaxDP=1.03D-02 DE=-5.87D-05 OVMax= 8.39D-04

 Cycle   8  Pass 1  IDiag  1:
 RMSU=  5.42D-05    CP:  8.53D-01  6.39D-01  9.22D-01  8.57D-01  8.62D-01
                    CP:  1.09D+00  1.01D+00
 E= -1096.63919233793     Delta-E=       -0.000015810995 Rises=F Damp=F
 DIIS: error= 1.19D-05 at cycle   8 NSaved=   8.
 NSaved= 8 IEnMin= 8 EnMin= -1096.63919233793     IErMin= 8 ErrMin= 1.19D-05
 ErrMax= 1.19D-05  0.00D+00 EMaxC= 1.00D-01 BMatC= 7.36D-07 BMatP= 1.29D-05
 IDIUse=1 WtCom= 1.00D+00 WtEn= 0.00D+00
 Coeff-Com:  0.154D-03 0.262D-03-0.571D-02-0.179D-01-0.185D-01 0.557D-01
 Coeff-Com:  0.220D+00 0.765D+00
 Coeff:      0.154D-03 0.262D-03-0.571D-02-0.179D-01-0.185D-01 0.557D-01
 Coeff:      0.220D+00 0.765D+00
 Gap=     0.294 Goal=   None    Shift=    0.000
 RMSDP=3.10D-05 MaxDP=3.21D-03 DE=-1.58D-05 OVMax= 4.02D-04

 Cycle   9  Pass 1  IDiag  1:
 RMSU=  2.30D-05    CP:  8.53D-01  6.39D-01  9.23D-01  8.58D-01  8.64D-01
                    CP:  1.12D+00  1.09D+00  1.06D+00
 E= -1096.63919366217     Delta-E=       -0.000001324243 Rises=F Damp=F
 DIIS: error= 4.64D-06 at cycle   9 NSaved=   9.
 NSaved= 9 IEnMin= 9 EnMin= -1096.63919366217     IErMin= 9 ErrMin= 4.64D-06
 ErrMax= 4.64D-06  0.00D+00 EMaxC= 1.00D-01 BMatC= 1.07D-07 BMatP= 7.36D-07
 IDIUse=1 WtCom= 1.00D+00 WtEn= 0.00D+00
 Coeff-Com: -0.140D-05 0.130D-05 0.164D-02 0.373D-02-0.226D-02-0.589D-01
 Coeff-Com: -0.533D-01 0.233D+00 0.876D+00
 Coeff:     -0.140D-05 0.130D-05 0.164D-02 0.373D-02-0.226D-02-0.589D-01
 Coeff:     -0.533D-01 0.233D+00 0.876D+00
 Gap=     0.294 Goal=   None    Shift=    0.000
 RMSDP=1.36D-05 MaxDP=1.23D-03 DE=-1.32D-06 OVMax= 1.97D-04

 Cycle  10  Pass 1  IDiag  1:
 RMSU=  7.72D-06    CP:  8.53D-01  6.39D-01  9.23D-01  8.58D-01  8.64D-01
                    CP:  1.12D+00  1.14D+00  1.19D+00  1.06D+00
 E= -1096.63919392323     Delta-E=       -0.000000261056 Rises=F Damp=F
 DIIS: error= 1.57D-06 at cycle  10 NSaved=  10.
 NSaved=10 IEnMin=10 EnMin= -1096.63919392323     IErMin=10 ErrMin= 1.57D-06
 ErrMax= 1.57D-06  0.00D+00 EMaxC= 1.00D-01 BMatC= 8.87D-09 BMatP= 1.07D-07
 IDIUse=1 WtCom= 1.00D+00 WtEn= 0.00D+00
 Coeff-Com: -0.163D-04-0.302D-04 0.101D-02 0.282D-02 0.166D-02-0.203D-01
 Coeff-Com: -0.354D-01-0.213D-01 0.218D+00 0.854D+00
 Coeff:     -0.163D-04-0.302D-04 0.101D-02 0.282D-02 0.166D-02-0.203D-01
 Coeff:     -0.354D-01-0.213D-01 0.218D+00 0.854D+00
 Gap=     0.294 Goal=   None    Shift=    0.000
 RMSDP=3.79D-06 MaxDP=2.70D-04 DE=-2.61D-07 OVMax= 6.83D-05

 Cycle  11  Pass 1  IDiag  1:
 RMSU=  2.69D-06    CP:  8.53D-01  6.39D-01  9.23D-01  8.58D-01  8.64D-01
                    CP:  1.12D+00  1.15D+00  1.21D+00  1.12D+00  1.14D+00
 E= -1096.63919394766     Delta-E=       -0.000000024430 Rises=F Damp=F
 DIIS: error= 5.51D-07 at cycle  11 NSaved=  11.
 NSaved=11 IEnMin=11 EnMin= -1096.63919394766     IErMin=11 ErrMin= 5.51D-07
 ErrMax= 5.51D-07  0.00D+00 EMaxC= 1.00D-01 BMatC= 1.41D-09 BMatP= 8.87D-09
 IDIUse=1 WtCom= 1.00D+00 WtEn= 0.00D+00
 Coeff-Com: -0.527D-05-0.857D-05 0.159D-03 0.522D-03 0.786D-03-0.436D-03
[truncated: 2,285,073 more chars]
