# Supplementary material for: Non-Catalyzed Cascade Double Imination Reaction of 2‑Fluoro-alk-3-yn-1-ones: Sustainable Synthesis of 3‑Fluoro-1,5-benzodiazepines
Source: ACS Org Inorg Au. 2026 Jan 30;6(2):237–47. doi: 10.1021/acsorginorgau.5c00116 (PMC13047452; doi:10.1021/acsorginorgau.5c00116)
Supplement: Supplementary file 2 [file gg5c00116_si_002.zip › Figure_6/A-INT.out]

 Entering Gaussian System, Link 0=g16
 Initial command:
 /cm/shared/apps/Gaussian/g16-C01/g16/l1.exe "/scratch/projects/rusakov-research-group/rusakov/159897/Gau-3311512.inp" -scrdir="/scratch/projects/rusakov-research-group/rusakov/159897/"
 Entering Link 1 = /cm/shared/apps/Gaussian/g16-C01/g16/l1.exe PID=   3311513.
  
 Copyright (c) 1988-2019, Gaussian, Inc.  All Rights Reserved.
  
 This is part of the Gaussian(R) 16 program.  It is based on
 the Gaussian(R) 09 system (copyright 2009, Gaussian, Inc.),
 the Gaussian(R) 03 system (copyright 2003, Gaussian, Inc.),
 the Gaussian(R) 98 system (copyright 1998, Gaussian, Inc.),
 the Gaussian(R) 94 system (copyright 1995, Gaussian, Inc.),
 the Gaussian 92(TM) system (copyright 1992, Gaussian, Inc.),
 the Gaussian 90(TM) system (copyright 1990, Gaussian, Inc.),
 the Gaussian 88(TM) system (copyright 1988, Gaussian, Inc.),
 the Gaussian 86(TM) system (copyright 1986, Carnegie Mellon
 University), and the Gaussian 82(TM) system (copyright 1983,
 Carnegie Mellon University). Gaussian is a federally registered
 trademark of Gaussian, Inc.
  
 This software contains proprietary and confidential information,
 including trade secrets, belonging to Gaussian, Inc.
  
 This software is provided under written license and may be
 used, copied, transmitted, or stored only in accord with that
 written license.
  
 The following legend is applicable only to US Government
 contracts under FAR:
  
                    RESTRICTED RIGHTS LEGEND
  
 Use, reproduction and disclosure by the US Government is
 subject to restrictions as set forth in subparagraphs (a)
 and (c) of the Commercial Computer Software - Restricted
 Rights clause in FAR 52.227-19.
  
 Gaussian, Inc.
 340 Quinnipiac St., Bldg. 40, Wallingford CT 06492
  
  
 ---------------------------------------------------------------
 Warning -- This program may not be used in any manner that
 competes with the business of Gaussian, Inc. or will provide
 assistance to any competitor of Gaussian, Inc.  The licensee
 of this program is prohibited from giving any competitor of
 Gaussian, Inc. access to this program.  By using this program,
 the user acknowledges that Gaussian, Inc. is engaged in the
 business of creating and licensing software in the field of
 computational chemistry and represents and warrants to the
 licensee that it is not a competitor of Gaussian, Inc. and that
 it will not use this program in any manner prohibited above.
 ---------------------------------------------------------------
  

 Cite this work as:
 Gaussian 16, Revision C.01,
 M. J. Frisch, G. W. Trucks, H. B. Schlegel, G. E. Scuseria, 
 M. A. Robb, J. R. Cheeseman, G. Scalmani, V. Barone, 
 G. A. Petersson, H. Nakatsuji, X. Li, M. Caricato, A. V. Marenich, 
 J. Bloino, B. G. Janesko, R. Gomperts, B. Mennucci, H. P. Hratchian, 
 J. V. Ortiz, A. F. Izmaylov, J. L. Sonnenberg, D. Williams-Young, 
 F. Ding, F. Lipparini, F. Egidi, J. Goings, B. Peng, A. Petrone, 
 T. Henderson, D. Ranasinghe, V. G. Zakrzewski, J. Gao, N. Rega, 
 G. Zheng, W. Liang, M. Hada, M. Ehara, K. Toyota, R. Fukuda, 
 J. Hasegawa, M. Ishida, T. Nakajima, Y. Honda, O. Kitao, H. Nakai, 
 T. Vreven, K. Throssell, J. A. Montgomery, Jr., J. E. Peralta, 
 F. Ogliaro, M. J. Bearpark, J. J. Heyd, E. N. Brothers, K. N. Kudin, 
 V. N. Staroverov, T. A. Keith, R. Kobayashi, J. Normand, 
 K. Raghavachari, A. P. Rendell, J. C. Burant, S. S. Iyengar, 
 J. Tomasi, M. Cossi, J. M. Millam, M. Klene, C. Adamo, R. Cammi, 
 J. W. Ochterski, R. L. Martin, K. Morokuma, O. Farkas, 
 J. B. Foresman, and D. J. Fox, Gaussian, Inc., Wallingford CT, 2019.
 
 ******************************************
 Gaussian 16:  ES64L-G16RevC.01  3-Jul-2019
                 7-May-2025 
 ******************************************
 %chk=7_to_8_intermediate
 %mem=120GB
 %CPU=0-39
 SetSPE:  set environment variable "MP_BIND" = "yes"
 SetSPE:  set environment variable "MP_BLIST" = "0,1,2,3,4,5,6,7,8,9,10,11,12,13,14,15,16,17,18,19,20,21,22,23,24,25,26,27,28,29,30,31,32,33,34,35,36,37,38,39"
 Will use up to   40 processors via shared memory.
 ------------------------------------------------
 #p wB97XD/Gen SCRF(SMD,Solvent=Ethanol) opt freq
 ------------------------------------------------
 1/18=20,19=15,26=3,38=1/1,3;
 2/9=110,12=2,17=6,18=5,40=1/2;
 3/5=7,11=2,25=1,30=1,70=32201,71=1,72=4,74=-58/1,2,3;
 4//1;
 5/5=2,38=5,53=4/2;
 6/7=2,8=2,9=2,10=2,28=1/1;
 7//1,2,3,16;
 1/18=20,19=15,26=3/3(2);
 2/9=110/2;
 99//99;
 2/9=110/2;
 3/5=7,6=1,11=2,25=1,30=1,70=32205,71=1,72=4,74=-58,82=7/1,2,3;
 4/5=5,16=3,69=1/1;
 5/5=2,38=5,53=4/2;
 7//1,2,3,16;
 1/18=20,19=15,26=3/3(-5);
 2/9=110/2;
 6/7=2,8=2,9=2,10=2,19=2,28=1/1;
 99/9=1/99;
 Leave Link    1 at Wed May  7 12:48:11 2025, MaxMem= 16106127360 cpu:               0.2 elap:               0.0
 (Enter /cm/shared/apps/Gaussian/g16-C01/g16/l101.exe)
 ---------
 5 to 9 TS
 ---------
 Symbolic Z-matrix:
 Charge =  0 Multiplicity = 1
 C                     1.21417  -2.17651   1.2896 
 O                     1.34795  -3.49409   1.74195 
 C                     1.12702  -2.12142  -0.20814 
 F                     0.77692  -3.32384  -0.76978 
 C                     1.37522  -1.08846  -1.02322 
 C                     1.15928  -1.1949   -2.51628 
 N                     1.76513   0.16646  -0.63089 
 H                     1.6746    0.86157  -1.35981 
 C                     2.0679    0.7068    0.60898 
 C                     2.79791   2.00749   2.97389 
 C                     2.38781  -0.04533   1.7504 
 C                     2.11457   2.09911   0.68801 
 C                     2.47516   2.74893   1.8503 
 C                     2.73946   0.62968   2.91735 
 H                     1.86729   2.67493  -0.19388 
 H                     2.50552   3.8273    1.87705 
 H                     2.98644   0.04525   3.79296 
 H                     3.08657   2.49834   3.89046 
 N                     2.4255   -1.43846   1.72357 
 H                     1.83755  -4.00846   1.0898 
 H                     2.70568  -1.80662   2.62769 
 H                     0.94068  -2.22889  -2.78045 
 C                     0.00471  -0.30445  -2.89675 
 C                    -2.15436   1.38815  -3.46904 
 C                    -1.29058  -0.66214  -2.53947 
 C                     0.20684   0.90811  -3.53965 
 C                    -0.86133   1.74175  -3.8257 
 C                    -2.35327   0.17227  -2.82264 
 H                    -1.4605   -1.60246  -2.03519 
 H                     1.20536   1.20273  -3.8355 
 H                    -0.68349   2.68035  -4.33138 
 H                    -3.35387  -0.12022  -2.53819 
 C                    -3.31785   2.27752  -3.78478 
 C                     0.00253  -1.56214   1.98785 
 C                    -2.07236  -0.37545   3.40757 
 C                    -0.83662  -0.64915   1.36616 
 C                    -0.20753  -1.87893   3.3243 
 C                    -1.24209  -1.29265   4.0287 
 C                    -1.86784  -0.0592    2.0765 
 H                    -0.70176  -0.39773   0.32568 
 H                     0.43699  -2.60143   3.80101 
 H                    -1.39818  -1.55063   5.0659 
 H                    -2.51423   0.65089   1.58181 
 H                    -2.87801   0.08779   3.95798 
 H                    -3.89279   1.86071  -4.61202 
 H                    -2.98361   3.2724   -4.06847 
 H                    -3.98249   2.36006  -2.92681 
 H                     2.06802  -0.88505  -3.03741 
 
 ITRead=  0  0  0  0  0  0  0  0  0  0  0  0  0  0  0  0  0  0  0  0
 ITRead=  0  0  0  0  0  0  0  0  0  0  0  0  0  0  0  0  0  0  0  0
 ITRead=  0  0  0  0  0  0  0  0
 MicOpt= -1 -1 -1 -1 -1 -1 -1 -1 -1 -1 -1 -1 -1 -1 -1 -1 -1 -1 -1 -1
 MicOpt= -1 -1 -1 -1 -1 -1 -1 -1 -1 -1 -1 -1 -1 -1 -1 -1 -1 -1 -1 -1
 MicOpt= -1 -1 -1 -1 -1 -1 -1 -1
 NAtoms=     48 NQM=       48 NQMF=       0 NMMI=      0 NMMIF=      0
                NMic=       0 NMicF=      0.
                    Isotopes and Nuclear Properties:
 (Nuclear quadrupole moments (NQMom) in fm**2, nuclear magnetic moments (NMagM)
  in nuclear magnetons)

  Atom         1           2           3           4           5           6           7           8           9          10
 IAtWgt=          12          16          12          19          12          12          14           1          12          12
 AtmWgt=  12.0000000  15.9949146  12.0000000  18.9984032  12.0000000  12.0000000  14.0030740   1.0078250  12.0000000  12.0000000
 NucSpn=           0           0           0           1           0           0           2           1           0           0
 AtZEff=  -0.0000000  -0.0000000  -0.0000000  -0.0000000  -0.0000000  -0.0000000  -0.0000000  -0.0000000  -0.0000000  -0.0000000
 NQMom=    0.0000000   0.0000000   0.0000000   0.0000000   0.0000000   0.0000000   2.0440000   0.0000000   0.0000000   0.0000000
 NMagM=    0.0000000   0.0000000   0.0000000   2.6288670   0.0000000   0.0000000   0.4037610   2.7928460   0.0000000   0.0000000
 AtZNuc=   6.0000000   8.0000000   6.0000000   9.0000000   6.0000000   6.0000000   7.0000000   1.0000000   6.0000000   6.0000000

  Atom        11          12          13          14          15          16          17          18          19          20
 IAtWgt=          12          12          12          12           1           1           1           1          14           1
 AtmWgt=  12.0000000  12.0000000  12.0000000  12.0000000   1.0078250   1.0078250   1.0078250   1.0078250  14.0030740   1.0078250
 NucSpn=           0           0           0           0           1           1           1           1           2           1
 AtZEff=  -0.0000000  -0.0000000  -0.0000000  -0.0000000  -0.0000000  -0.0000000  -0.0000000  -0.0000000  -0.0000000  -0.0000000
 NQMom=    0.0000000   0.0000000   0.0000000   0.0000000   0.0000000   0.0000000   0.0000000   0.0000000   2.0440000   0.0000000
 NMagM=    0.0000000   0.0000000   0.0000000   0.0000000   2.7928460   2.7928460   2.7928460   2.7928460   0.4037610   2.7928460
 AtZNuc=   6.0000000   6.0000000   6.0000000   6.0000000   1.0000000   1.0000000   1.0000000   1.0000000   7.0000000   1.0000000

  Atom        21          22          23          24          25          26          27          28          29          30
 IAtWgt=           1           1          12          12          12          12          12          12           1           1
 AtmWgt=   1.0078250   1.0078250  12.0000000  12.0000000  12.0000000  12.0000000  12.0000000  12.0000000   1.0078250   1.0078250
 NucSpn=           1           1           0           0           0           0           0           0           1           1
 AtZEff=  -0.0000000  -0.0000000  -0.0000000  -0.0000000  -0.0000000  -0.0000000  -0.0000000  -0.0000000  -0.0000000  -0.0000000
 NQMom=    0.0000000   0.0000000   0.0000000   0.0000000   0.0000000   0.0000000   0.0000000   0.0000000   0.0000000   0.0000000
 NMagM=    2.7928460   2.7928460   0.0000000   0.0000000   0.0000000   0.0000000   0.0000000   0.0000000   2.7928460   2.7928460
 AtZNuc=   1.0000000   1.0000000   6.0000000   6.0000000   6.0000000   6.0000000   6.0000000   6.0000000   1.0000000   1.0000000

  Atom        31          32          33          34          35          36          37          38          39          40
 IAtWgt=           1           1          12          12          12          12          12          12          12           1
 AtmWgt=   1.0078250   1.0078250  12.0000000  12.0000000  12.0000000  12.0000000  12.0000000  12.0000000  12.0000000   1.0078250
 NucSpn=           1           1           0           0           0           0           0           0           0           1
 AtZEff=  -0.0000000  -0.0000000  -0.0000000  -0.0000000  -0.0000000  -0.0000000  -0.0000000  -0.0000000  -0.0000000  -0.0000000
 NQMom=    0.0000000   0.0000000   0.0000000   0.0000000   0.0000000   0.0000000   0.0000000   0.0000000   0.0000000   0.0000000
 NMagM=    2.7928460   2.7928460   0.0000000   0.0000000   0.0000000   0.0000000   0.0000000   0.0000000   0.0000000   2.7928460
 AtZNuc=   1.0000000   1.0000000   6.0000000   6.0000000   6.0000000   6.0000000   6.0000000   6.0000000   6.0000000   1.0000000

  Atom        41          42          43          44          45          46          47          48
 IAtWgt=           1           1           1           1           1           1           1           1
 AtmWgt=   1.0078250   1.0078250   1.0078250   1.0078250   1.0078250   1.0078250   1.0078250   1.0078250
 NucSpn=           1           1           1           1           1           1           1           1
 AtZEff=  -0.0000000  -0.0000000  -0.0000000  -0.0000000  -0.0000000  -0.0000000  -0.0000000  -0.0000000
 NQMom=    0.0000000   0.0000000   0.0000000   0.0000000   0.0000000   0.0000000   0.0000000   0.0000000
 NMagM=    2.7928460   2.7928460   2.7928460   2.7928460   2.7928460   2.7928460   2.7928460   2.7928460
 AtZNuc=   1.0000000   1.0000000   1.0000000   1.0000000   1.0000000   1.0000000   1.0000000   1.0000000
 Leave Link  101 at Wed May  7 12:48:12 2025, MaxMem= 16106127360 cpu:               0.4 elap:               0.3
 (Enter /cm/shared/apps/Gaussian/g16-C01/g16/l103.exe)

 GradGradGradGradGradGradGradGradGradGradGradGradGradGradGradGradGradGrad
 Berny optimization.
 Initialization pass.
                           ----------------------------
                           !    Initial Parameters    !
                           ! (Angstroms and Degrees)  !
 --------------------------                            --------------------------
 ! Name  Definition              Value          Derivative Info.                !
 --------------------------------------------------------------------------------
 ! R1    R(1,2)                  1.3995         estimate D2E/DX2                !
 ! R2    R(1,3)                  1.5013         estimate D2E/DX2                !
 ! R3    R(1,19)                 1.4834         estimate D2E/DX2                !
 ! R4    R(1,34)                 1.5274         estimate D2E/DX2                !
 ! R5    R(2,20)                 0.9641         estimate D2E/DX2                !
 ! R6    R(3,4)                  1.3725         estimate D2E/DX2                !
 ! R7    R(3,5)                  1.339          estimate D2E/DX2                !
 ! R8    R(5,6)                  1.5123         estimate D2E/DX2                !
 ! R9    R(5,7)                  1.3714         estimate D2E/DX2                !
 ! R10   R(6,22)                 1.0894         estimate D2E/DX2                !
 ! R11   R(6,23)                 1.5069         estimate D2E/DX2                !
 ! R12   R(6,48)                 1.0924         estimate D2E/DX2                !
 ! R13   R(7,8)                  1.0113         estimate D2E/DX2                !
 ! R14   R(7,9)                  1.386          estimate D2E/DX2                !
 ! R15   R(9,11)                 1.4039         estimate D2E/DX2                !
 ! R16   R(9,12)                 1.3953         estimate D2E/DX2                !
 ! R17   R(10,13)                1.3843         estimate D2E/DX2                !
 ! R18   R(10,14)                1.3802         estimate D2E/DX2                !
 ! R19   R(10,18)                1.0791         estimate D2E/DX2                !
 ! R20   R(11,14)                1.3932         estimate D2E/DX2                !
 ! R21   R(11,19)                1.3939         estimate D2E/DX2                !
 ! R22   R(12,13)                1.3796         estimate D2E/DX2                !
 ! R23   R(12,15)                1.0819         estimate D2E/DX2                !
 ! R24   R(13,16)                1.0791         estimate D2E/DX2                !
 ! R25   R(14,17)                1.0813         estimate D2E/DX2                !
 ! R26   R(19,21)                1.0156         estimate D2E/DX2                !
 ! R27   R(23,25)                1.3905         estimate D2E/DX2                !
 ! R28   R(23,26)                1.3873         estimate D2E/DX2                !
 ! R29   R(24,27)                1.3872         estimate D2E/DX2                !
 ! R30   R(24,28)                1.3913         estimate D2E/DX2                !
 ! R31   R(24,33)                1.4981         estimate D2E/DX2                !
 ! R32   R(25,28)                1.3805         estimate D2E/DX2                !
 ! R33   R(25,29)                1.0805         estimate D2E/DX2                !
 ! R34   R(26,27)                1.3848         estimate D2E/DX2                !
 ! R35   R(26,30)                1.0823         estimate D2E/DX2                !
 ! R36   R(27,31)                1.0809         estimate D2E/DX2                !
 ! R37   R(28,32)                1.0806         estimate D2E/DX2                !
 ! R38   R(33,45)                1.0902         estimate D2E/DX2                !
 ! R39   R(33,46)                1.0872         estimate D2E/DX2                !
 ! R40   R(33,47)                1.0884         estimate D2E/DX2                !
 ! R41   R(34,36)                1.3872         estimate D2E/DX2                !
 ! R42   R(34,37)                1.3894         estimate D2E/DX2                !
 ! R43   R(35,38)                1.3843         estimate D2E/DX2                !
 ! R44   R(35,39)                1.3833         estimate D2E/DX2                !
 ! R45   R(35,44)                1.0801         estimate D2E/DX2                !
 ! R46   R(36,39)                1.3842         estimate D2E/DX2                !
 ! R47   R(36,40)                1.0789         estimate D2E/DX2                !
 ! R48   R(37,38)                1.3821         estimate D2E/DX2                !
 ! R49   R(37,41)                1.0792         estimate D2E/DX2                !
 ! R50   R(38,42)                1.0801         estimate D2E/DX2                !
 ! R51   R(39,43)                1.0802         estimate D2E/DX2                !
 ! A1    A(2,1,3)              111.2575         estimate D2E/DX2                !
 ! A2    A(2,1,19)             107.2063         estimate D2E/DX2                !
 ! A3    A(2,1,34)             107.8633         estimate D2E/DX2                !
 ! A4    A(3,1,19)             108.7245         estimate D2E/DX2                !
 ! A5    A(3,1,34)             113.2816         estimate D2E/DX2                !
 ! A6    A(19,1,34)            108.295          estimate D2E/DX2                !
 ! A7    A(1,2,20)             109.402          estimate D2E/DX2                !
 ! A8    A(1,3,4)              113.0103         estimate D2E/DX2                !
 ! A9    A(1,3,5)              128.6696         estimate D2E/DX2                !
 ! A10   A(4,3,5)              118.2952         estimate D2E/DX2                !
 ! A11   A(3,5,6)              121.3454         estimate D2E/DX2                !
 ! A12   A(3,5,7)              125.7646         estimate D2E/DX2                !
 ! A13   A(6,5,7)              112.7948         estimate D2E/DX2                !
 ! A14   A(5,6,22)             109.5645         estimate D2E/DX2                !
 ! A15   A(5,6,23)             108.4864         estimate D2E/DX2                !
 ! A16   A(5,6,48)             109.4035         estimate D2E/DX2                !
 ! A17   A(22,6,23)            110.2365         estimate D2E/DX2                !
 ! A18   A(22,6,48)            108.6911         estimate D2E/DX2                !
 ! A19   A(23,6,48)            110.4455         estimate D2E/DX2                !
 ! A20   A(5,7,8)              113.4101         estimate D2E/DX2                !
 ! A21   A(5,7,9)              132.4374         estimate D2E/DX2                !
 ! A22   A(8,7,9)              113.3522         estimate D2E/DX2                !
 ! A23   A(7,9,11)             124.6279         estimate D2E/DX2                !
 ! A24   A(7,9,12)             116.5516         estimate D2E/DX2                !
 ! A25   A(11,9,12)            118.7453         estimate D2E/DX2                !
 ! A26   A(13,10,14)           119.4422         estimate D2E/DX2                !
 ! A27   A(13,10,18)           120.5416         estimate D2E/DX2                !
 ! A28   A(14,10,18)           120.0148         estimate D2E/DX2                !
 ! A29   A(9,11,14)            118.6165         estimate D2E/DX2                !
 ! A30   A(9,11,19)            121.7335         estimate D2E/DX2                !
 ! A31   A(14,11,19)           119.5726         estimate D2E/DX2                !
 ! A32   A(9,12,13)            121.7676         estimate D2E/DX2                !
 ! A33   A(9,12,15)            118.5075         estimate D2E/DX2                !
 ! A34   A(13,12,15)           119.723          estimate D2E/DX2                !
 ! A35   A(10,13,12)           119.5033         estimate D2E/DX2                !
 ! A36   A(10,13,16)           120.567          estimate D2E/DX2                !
 ! A37   A(12,13,16)           119.9296         estimate D2E/DX2                !
 ! A38   A(10,14,11)           121.9147         estimate D2E/DX2                !
 ! A39   A(10,14,17)           119.7818         estimate D2E/DX2                !
 ! A40   A(11,14,17)           118.2965         estimate D2E/DX2                !
 ! A41   A(1,19,11)            118.7392         estimate D2E/DX2                !
 ! A42   A(1,19,21)            107.7801         estimate D2E/DX2                !
 ! A43   A(11,19,21)           110.648          estimate D2E/DX2                !
 ! A44   A(6,23,25)            119.7937         estimate D2E/DX2                !
 ! A45   A(6,23,26)            121.4586         estimate D2E/DX2                !
 ! A46   A(25,23,26)           118.6627         estimate D2E/DX2                !
 ! A47   A(27,24,28)           118.3912         estimate D2E/DX2                !
 ! A48   A(27,24,33)           121.2259         estimate D2E/DX2                !
 ! A49   A(28,24,33)           120.3773         estimate D2E/DX2                !
 ! A50   A(23,25,28)           120.5921         estimate D2E/DX2                !
 ! A51   A(23,25,29)           119.3605         estimate D2E/DX2                !
 ! A52   A(28,25,29)           120.0474         estimate D2E/DX2                !
 ! A53   A(23,26,27)           120.6316         estimate D2E/DX2                !
 ! A54   A(23,26,30)           119.936          estimate D2E/DX2                !
 ! A55   A(27,26,30)           119.4261         estimate D2E/DX2                !
 ! A56   A(24,27,26)           120.8262         estimate D2E/DX2                !
 ! A57   A(24,27,31)           119.6712         estimate D2E/DX2                !
 ! A58   A(26,27,31)           119.5025         estimate D2E/DX2                !
 ! A59   A(24,28,25)           120.8951         estimate D2E/DX2                !
 ! A60   A(24,28,32)           119.4211         estimate D2E/DX2                !
 ! A61   A(25,28,32)           119.6838         estimate D2E/DX2                !
 ! A62   A(24,33,45)           110.0293         estimate D2E/DX2                !
 ! A63   A(24,33,46)           111.0684         estimate D2E/DX2                !
 ! A64   A(24,33,47)           110.6787         estimate D2E/DX2                !
 ! A65   A(45,33,46)           108.2996         estimate D2E/DX2                !
 ! A66   A(45,33,47)           107.7636         estimate D2E/DX2                !
 ! A67   A(46,33,47)           108.907          estimate D2E/DX2                !
 ! A68   A(1,34,36)            122.6642         estimate D2E/DX2                !
 ! A69   A(1,34,37)            117.8996         estimate D2E/DX2                !
 ! A70   A(36,34,37)           119.3197         estimate D2E/DX2                !
 ! A71   A(38,35,39)           119.6386         estimate D2E/DX2                !
 ! A72   A(38,35,44)           120.1907         estimate D2E/DX2                !
 ! A73   A(39,35,44)           120.1702         estimate D2E/DX2                !
 ! A74   A(34,36,39)           120.0789         estimate D2E/DX2                !
 ! A75   A(34,36,40)           120.663          estimate D2E/DX2                !
 ! A76   A(39,36,40)           119.2553         estimate D2E/DX2                !
 ! A77   A(34,37,38)           120.4421         estimate D2E/DX2                !
 ! A78   A(34,37,41)           119.158          estimate D2E/DX2                !
 ! A79   A(38,37,41)           120.3917         estimate D2E/DX2                !
 ! A80   A(35,38,37)           120.0875         estimate D2E/DX2                !
 ! A81   A(35,38,42)           120.1602         estimate D2E/DX2                !
 ! A82   A(37,38,42)           119.7521         estimate D2E/DX2                !
 ! A83   A(35,39,36)           120.4306         estimate D2E/DX2                !
 ! A84   A(35,39,43)           120.165          estimate D2E/DX2                !
 ! A85   A(36,39,43)           119.4043         estimate D2E/DX2                !
 ! D1    D(3,1,2,20)            31.9118         estimate D2E/DX2                !
 ! D2    D(19,1,2,20)          -86.8432         estimate D2E/DX2                !
 ! D3    D(34,1,2,20)          156.7294         estimate D2E/DX2                !
 ! D4    D(2,1,3,4)             19.2445         estimate D2E/DX2                !
 ! D5    D(2,1,3,5)           -158.8848         estimate D2E/DX2                !
 ! D6    D(19,1,3,4)           137.0851         estimate D2E/DX2                !
 ! D7    D(19,1,3,5)           -41.0442         estimate D2E/DX2                !
 ! D8    D(34,1,3,4)          -102.4717         estimate D2E/DX2                !
 ! D9    D(34,1,3,5)            79.399          estimate D2E/DX2                !
 ! D10   D(2,1,19,11)         -161.6731         estimate D2E/DX2                !
 ! D11   D(2,1,19,21)          -34.9326         estimate D2E/DX2                !
 ! D12   D(3,1,19,11)           77.9475         estimate D2E/DX2                !
 ! D13   D(3,1,19,21)         -155.3119         estimate D2E/DX2                !
 ! D14   D(34,1,19,11)         -45.531          estimate D2E/DX2                !
 ! D15   D(34,1,19,21)          81.2095         estimate D2E/DX2                !
 ! D16   D(2,1,34,36)         -145.0538         estimate D2E/DX2                !
 ! D17   D(2,1,34,37)           38.8998         estimate D2E/DX2                !
 ! D18   D(3,1,34,36)          -21.4556         estimate D2E/DX2                !
 ! D19   D(3,1,34,37)          162.498          estimate D2E/DX2                !
 ! D20   D(19,1,34,36)          99.2311         estimate D2E/DX2                !
 ! D21   D(19,1,34,37)         -76.8154         estimate D2E/DX2                !
 ! D22   D(1,3,5,6)           -176.5378         estimate D2E/DX2                !
 ! D23   D(1,3,5,7)             -0.3483         estimate D2E/DX2                !
 ! D24   D(4,3,5,6)              5.4177         estimate D2E/DX2                !
 ! D25   D(4,3,5,7)           -178.3927         estimate D2E/DX2                !
 ! D26   D(3,5,6,22)            -8.4541         estimate D2E/DX2                !
 ! D27   D(3,5,6,23)           111.9357         estimate D2E/DX2                !
 ! D28   D(3,5,6,48)          -127.5162         estimate D2E/DX2                !
 ! D29   D(7,5,6,22)           174.8992         estimate D2E/DX2                !
 ! D30   D(7,5,6,23)           -64.711          estimate D2E/DX2                !
 ! D31   D(7,5,6,48)            55.8371         estimate D2E/DX2                !
 ! D32   D(3,5,7,8)           -165.281          estimate D2E/DX2                !
 ! D33   D(3,5,7,9)              3.5686         estimate D2E/DX2                !
 ! D34   D(6,5,7,8)             11.1893         estimate D2E/DX2                !
 ! D35   D(6,5,7,9)           -179.9611         estimate D2E/DX2                !
 ! D36   D(5,6,23,25)          -71.5771         estimate D2E/DX2                !
 ! D37   D(5,6,23,26)          105.0249         estimate D2E/DX2                !
 ! D38   D(22,6,23,25)          48.3943         estimate D2E/DX2                !
 ! D39   D(22,6,23,26)        -135.0036         estimate D2E/DX2                !
 ! D40   D(48,6,23,25)         168.5231         estimate D2E/DX2                !
 ! D41   D(48,6,23,26)         -14.8748         estimate D2E/DX2                !
 ! D42   D(5,7,9,11)            18.3809         estimate D2E/DX2                !
 ! D43   D(5,7,9,12)          -164.8237         estimate D2E/DX2                !
 ! D44   D(8,7,9,11)          -172.7646         estimate D2E/DX2                !
 ! D45   D(8,7,9,12)             4.0308         estimate D2E/DX2                !
 ! D46   D(7,9,11,14)          176.7264         estimate D2E/DX2                !
 ! D47   D(7,9,11,19)           -0.0595         estimate D2E/DX2                !
 ! D48   D(12,9,11,14)          -0.004          estimate D2E/DX2                !
 ! D49   D(12,9,11,19)        -176.7899         estimate D2E/DX2                !
 ! D50   D(7,9,12,13)         -176.4857         estimate D2E/DX2                !
 ! D51   D(7,9,12,15)            3.0088         estimate D2E/DX2                !
 ! D52   D(11,9,12,13)           0.507          estimate D2E/DX2                !
 ! D53   D(11,9,12,15)        -179.9985         estimate D2E/DX2                !
 ! D54   D(14,10,13,12)         -0.709          estimate D2E/DX2                !
 ! D55   D(14,10,13,16)        179.4098         estimate D2E/DX2                !
 ! D56   D(18,10,13,12)        179.722          estimate D2E/DX2                !
 ! D57   D(18,10,13,16)         -0.1592         estimate D2E/DX2                !
 ! D58   D(13,10,14,11)          1.2347         estimate D2E/DX2                !
 ! D59   D(13,10,14,17)       -179.7463         estimate D2E/DX2                !
 ! D60   D(18,10,14,11)       -179.1941         estimate D2E/DX2                !
 ! D61   D(18,10,14,17)         -0.1751         estimate D2E/DX2                !
 ! D62   D(9,11,14,10)          -0.8688         estimate D2E/DX2                !
 ! D63   D(9,11,14,17)        -179.9018         estimate D2E/DX2                !
 ! D64   D(19,11,14,10)        175.9883         estimate D2E/DX2                !
 ! D65   D(19,11,14,17)         -3.0448         estimate D2E/DX2                !
 ! D66   D(9,11,19,1)          -56.6213         estimate D2E/DX2                !
 ! D67   D(9,11,19,21)         178.0113         estimate D2E/DX2                !
 ! D68   D(14,11,19,1)         126.6228         estimate D2E/DX2                !
 ! D69   D(14,11,19,21)          1.2554         estimate D2E/DX2                !
 ! D70   D(9,12,13,10)          -0.1515         estimate D2E/DX2                !
 ! D71   D(9,12,13,16)         179.7305         estimate D2E/DX2                !
 ! D72   D(15,12,13,10)       -179.64           estimate D2E/DX2                !
 ! D73   D(15,12,13,16)          0.242          estimate D2E/DX2                !
 ! D74   D(6,23,25,28)         176.859          estimate D2E/DX2                !
 ! D75   D(6,23,25,29)          -3.0911         estimate D2E/DX2                !
 ! D76   D(26,23,25,28)          0.1621         estimate D2E/DX2                !
 ! D77   D(26,23,25,29)       -179.7879         estimate D2E/DX2                !
 ! D78   D(6,23,26,27)        -176.9718         estimate D2E/DX2                !
 ! D79   D(6,23,26,30)           3.947          estimate D2E/DX2                !
 ! D80   D(25,23,26,27)         -0.3324         estimate D2E/DX2                !
 ! D81   D(25,23,26,30)       -179.4136         estimate D2E/DX2                !
 ! D82   D(28,24,27,26)         -0.3132         estimate D2E/DX2                !
 ! D83   D(28,24,27,31)        179.8179         estimate D2E/DX2                !
 ! D84   D(33,24,27,26)       -179.456          estimate D2E/DX2                !
 ! D85   D(33,24,27,31)          0.6751         estimate D2E/DX2                !
 ! D86   D(27,24,28,25)          0.1426         estimate D2E/DX2                !
 ! D87   D(27,24,28,32)       -179.9383         estimate D2E/DX2                !
 ! D88   D(33,24,28,25)        179.2929         estimate D2E/DX2                !
 ! D89   D(33,24,28,32)         -0.788          estimate D2E/DX2                !
 ! D90   D(27,24,33,45)        105.6237         estimate D2E/DX2                !
 ! D91   D(27,24,33,46)        -14.2822         estimate D2E/DX2                !
 ! D92   D(27,24,33,47)       -135.3842         estimate D2E/DX2                !
 ! D93   D(28,24,33,45)        -73.5022         estimate D2E/DX2                !
 ! D94   D(28,24,33,46)        166.5919         estimate D2E/DX2                !
 ! D95   D(28,24,33,47)         45.4899         estimate D2E/DX2                !
 ! D96   D(23,25,28,24)         -0.0706         estimate D2E/DX2                !
 ! D97   D(23,25,28,32)       -179.9894         estimate D2E/DX2                !
 ! D98   D(29,25,28,24)        179.8791         estimate D2E/DX2                !
 ! D99   D(29,25,28,32)         -0.0397         estimate D2E/DX2                !
 ! D100  D(23,26,27,24)          0.4151         estimate D2E/DX2                !
 ! D101  D(23,26,27,31)       -179.7158         estimate D2E/DX2                !
 ! D102  D(30,26,27,24)        179.5009         estimate D2E/DX2                !
 ! D103  D(30,26,27,31)         -0.63           estimate D2E/DX2                !
 ! D104  D(1,34,36,39)        -175.7493         estimate D2E/DX2                !
 ! D105  D(1,34,36,40)           4.8655         estimate D2E/DX2                !
 ! D106  D(37,34,36,39)          0.2433         estimate D2E/DX2                !
 ! D107  D(37,34,36,40)       -179.142          estimate D2E/DX2                !
 ! D108  D(1,34,37,38)         176.2452         estimate D2E/DX2                !
 ! D109  D(1,34,37,41)          -4.7935         estimate D2E/DX2                !
 ! D110  D(36,34,37,38)          0.0623         estimate D2E/DX2                !
 ! D111  D(36,34,37,41)        179.0235         estimate D2E/DX2                !
 ! D112  D(39,35,38,37)          0.5852         estimate D2E/DX2                !
 ! D113  D(39,35,38,42)       -179.5991         estimate D2E/DX2                !
 ! D114  D(44,35,38,37)       -179.6644         estimate D2E/DX2                !
 ! D115  D(44,35,38,42)          0.1513         estimate D2E/DX2                !
 ! D116  D(38,35,39,36)         -0.2803         estimate D2E/DX2                !
 ! D117  D(38,35,39,43)        179.6348         estimate D2E/DX2                !
 ! D118  D(44,35,39,36)        179.9692         estimate D2E/DX2                !
 ! D119  D(44,35,39,43)         -0.1157         estimate D2E/DX2                !
 ! D120  D(34,36,39,35)         -0.1347         estimate D2E/DX2                !
 ! D121  D(34,36,39,43)        179.9496         estimate D2E/DX2                !
 ! D122  D(40,36,39,35)        179.2592         estimate D2E/DX2                !
 ! D123  D(40,36,39,43)         -0.6565         estimate D2E/DX2                !
 ! D124  D(34,37,38,35)         -0.4784         estimate D2E/DX2                !
 ! D125  D(34,37,38,42)        179.7051         estimate D2E/DX2                !
 ! D126  D(41,37,38,35)       -179.4268         estimate D2E/DX2                !
 ! D127  D(41,37,38,42)          0.7568         estimate D2E/DX2                !
 --------------------------------------------------------------------------------
 Trust Radius=3.00D-01 FncErr=1.00D-07 GrdErr=1.00D-06 EigMax=2.50D+02 EigMin=1.00D-04
 Number of steps in this run=    273 maximum allowed number of steps=    288.
 GradGradGradGradGradGradGradGradGradGradGradGradGradGradGradGradGradGrad

 Leave Link  103 at Wed May  7 12:48:12 2025, MaxMem= 16106127360 cpu:               0.1 elap:               0.0
 (Enter /cm/shared/apps/Gaussian/g16-C01/g16/l202.exe)
                          Input orientation:                          
 ---------------------------------------------------------------------
 Center     Atomic      Atomic             Coordinates (Angstroms)
 Number     Number       Type             X           Y           Z
 ---------------------------------------------------------------------
      1          6           0        1.214174   -2.176509    1.289598
      2          8           0        1.347946   -3.494091    1.741946
      3          6           0        1.127020   -2.121420   -0.208136
      4          9           0        0.776917   -3.323843   -0.769777
      5          6           0        1.375223   -1.088459   -1.023224
      6          6           0        1.159285   -1.194900   -2.516278
      7          7           0        1.765132    0.166457   -0.630889
      8          1           0        1.674602    0.861568   -1.359813
      9          6           0        2.067902    0.706804    0.608975
     10          6           0        2.797913    2.007490    2.973886
     11          6           0        2.387805   -0.045328    1.750398
     12          6           0        2.114566    2.099110    0.688010
     13          6           0        2.475157    2.748931    1.850301
     14          6           0        2.739458    0.629684    2.917347
     15          1           0        1.867286    2.674930   -0.193881
     16          1           0        2.505517    3.827304    1.877046
     17          1           0        2.986436    0.045250    3.792958
     18          1           0        3.086573    2.498343    3.890463
     19          7           0        2.425499   -1.438464    1.723569
     20          1           0        1.837546   -4.008465    1.089803
     21          1           0        2.705685   -1.806623    2.627686
     22          1           0        0.940677   -2.228885   -2.780450
     23          6           0        0.004714   -0.304455   -2.896746
     24          6           0       -2.154364    1.388146   -3.469040
     25          6           0       -1.290581   -0.662135   -2.539473
     26          6           0        0.206839    0.908114   -3.539653
     27          6           0       -0.861328    1.741755   -3.825702
     28          6           0       -2.353266    0.172268   -2.822643
     29          1           0       -1.460498   -1.602457   -2.035187
     30          1           0        1.205360    1.202726   -3.835497
     31          1           0       -0.683486    2.680351   -4.331381
     32          1           0       -3.353871   -0.120222   -2.538186
     33          6           0       -3.317854    2.277524   -3.784776
     34          6           0        0.002530   -1.562141    1.987854
     35          6           0       -2.072364   -0.375447    3.407573
     36          6           0       -0.836617   -0.649148    1.366160
     37          6           0       -0.207532   -1.878926    3.324300
     38          6           0       -1.242092   -1.292645    4.028699
     39          6           0       -1.867844   -0.059196    2.076500
     40          1           0       -0.701762   -0.397726    0.325681
     41          1           0        0.436991   -2.601433    3.801005
     42          1           0       -1.398179   -1.550628    5.065897
     43          1           0       -2.514231    0.650891    1.581808
     44          1           0       -2.878012    0.087785    3.957976
     45          1           0       -3.892787    1.860706   -4.612024
     46          1           0       -2.983613    3.272402   -4.068466
     47          1           0       -3.982490    2.360057   -2.926806
     48          1           0        2.068024   -0.885052   -3.037408
 ---------------------------------------------------------------------
                    Distance matrix (angstroms):
                    1          2          3          4          5
     1  C    0.000000
     2  O    1.399477   0.000000
     3  C    1.501279   2.394965   0.000000
     4  F    2.397622   2.581436   1.372528   0.000000
     5  C    2.561042   3.665239   1.339023   2.327906   0.000000
     6  C    3.930809   4.842969   2.487368   2.780085   1.512339
     7  N    3.079174   4.382236   2.412527   3.630158   1.371411
     8  H    4.057251   5.357180   3.244137   4.321071   2.001381
     9  C    3.083114   4.410156   3.090595   4.451260   2.523261
    10  C    4.780262   5.821295   5.474034   6.820744   5.252222
    11  C    2.476223   3.602130   3.120191   4.437894   3.131521
    12  C    4.410616   5.743029   4.426195   5.772596   3.692634
    13  C    5.115118   6.344893   5.456644   6.828427   4.918594
    14  C    3.584798   4.508147   4.465107   5.751246   4.510128
    15  H    5.115049   6.486444   4.853161   6.124201   3.884975
    16  H    6.169152   7.413572   6.452563   7.818737   5.818407
    17  H    3.787339   4.406612   4.915348   6.086979   5.203549
    18  H    5.667859   6.599107   6.479242   7.807061   6.319667
    19  N    1.483358   2.321004   2.425689   3.534013   2.961496
    20  H    1.945397   0.964147   2.398006   2.247593   3.633877
    21  H    2.037621   2.339986   3.260854   4.191044   3.951586
    22  H    4.079564   4.713670   2.581293   2.295334   2.139450
    23  C    4.742664   5.787531   3.433592   3.773195   2.450111
    24  C    6.833627   7.953414   5.806723   6.171003   4.957174
    25  C    4.819638   5.771685   3.661889   3.806713   3.096332
    26  C    5.818187   6.969708   4.596065   5.089859   3.418164
    27  C    6.769549   7.955733   5.653709   6.138633   4.567949
    28  C    5.929073   6.926516   4.920268   5.122021   4.327698
    29  H    4.305531   5.072708   3.209779   3.093616   3.054435
    30  H    6.138885   7.293030   4.920755   5.483797   3.631427
    31  H    7.667177   8.895828   6.583015   7.132191   5.420896
    32  H    6.304545   7.197889   5.432523   5.518503   5.059340
    33  C    8.131849   9.253426   7.204163   7.565229   6.401639
    34  C    1.527446   2.367076   2.529752   3.362707   3.342941
    35  C    4.304762   4.919226   5.133989   5.853350   5.659171
    36  C    2.558210   3.606554   2.915796   3.784140   3.285481
    37  C    2.499963   2.744469   3.783905   4.451785   4.693710
    38  C    3.783799   4.096816   4.924463   5.588160   5.693326
    39  C    3.821134   4.717174   4.294361   5.074837   4.602733
    40  H    2.786398   3.974240   2.569148   3.456686   2.571094
    41  H    2.663032   2.422066   4.096312   4.639987   5.142233
    42  H    4.634280   4.729366   5.875191   6.475371   6.706919
    43  H    4.688345   5.667709   4.914094   5.670989   4.993935
    44  H    5.384538   5.966519   6.186870   6.881087   6.654766
    45  H    8.786883   9.824056   7.774961   7.965460   7.023460
    46  H    8.718996   9.915075   7.803381   8.278490   6.876777
    47  H    8.084789   9.191401   7.319965   7.720845   6.649885
    48  H    4.595640   5.492524   3.227828   3.571668   2.139692
                    6          7          8          9         10
     6  C    0.000000
     7  N    2.403130   0.000000
     8  H    2.414958   1.011290   0.000000
     9  C    3.769518   1.385968   2.013644   0.000000
    10  C    6.563711   4.177373   4.621246   2.795980   0.000000
    11  C    4.586425   2.470445   3.317308   1.403883   2.424701
    12  C    4.693669   2.365745   2.432829   1.395328   2.387590
    13  C    6.029289   3.650974   3.808918   2.424259   1.384323
    14  C    5.945615   3.708621   4.413818   2.405310   1.380204
    15  H    4.568410   2.548303   2.164441   2.135028   3.368426
    16  H    6.807068   4.498857   4.468027   3.396621   2.144826
    17  H    6.684528   4.590936   5.379436   3.379217   2.134668
    18  H    7.642043   5.256094   5.677860   3.874980   1.079062
    19  N    4.431583   2.924949   3.919342   2.443843   3.684642
    20  H    4.623852   4.516192   5.453842   4.745315   6.376816
    21  H    5.406100   3.923773   4.907395   3.286225   3.830903
    22  H    1.089359   3.322349   3.479621   4.623539   7.382993
    23  C    1.506878   2.907738   2.551529   4.191595   6.900099
    24  C    4.308150   4.991000   4.403079   5.909481   8.149842
    25  C    2.507233   3.696842   3.536323   4.802720   7.364768
    26  C    2.525296   3.382195   2.628346   4.551395   7.095667
    27  C    3.797553   4.425685   3.645035   5.414598   7.726258
    28  C    3.781669   4.665300   4.340360   5.622139   7.968841
    29  H    2.694589   3.937740   4.044305   4.977336   7.500439
    30  H    2.736982   3.414193   2.542752   4.554476   7.039288
    31  H    4.659181   5.099906   4.206990   5.989335   8.120333
    32  H    4.639395   5.470298   5.257187   6.323307   8.529627
    33  C    5.806168   6.343529   5.728001   7.125909   9.118938
    34  C    4.664778   3.598976   4.458371   3.363804   4.639902
    35  C    6.797578   5.597250   6.188533   5.113240   5.439308
    36  C    4.399408   3.379720   4.002426   3.293655   4.780409
    37  C    6.037254   4.870165   5.744010   4.385953   4.925416
    38  C    6.972294   5.734469   6.494906   5.162205   5.322139
    39  C    5.616666   4.536451   5.020456   4.269716   5.181291
    40  H    3.489371   2.705345   3.173928   2.995209   5.004575
    41  H    6.512151   5.391369   6.337043   4.877844   5.244068
    42  H    8.009778   6.738567   7.520002   6.080614   5.885907
    43  H    5.804823   4.841864   5.122875   4.684599   5.656599
    44  H    7.736990   6.528603   7.043005   6.005085   6.072052
    45  H    6.265167   7.122638   6.524644   8.007505  10.115980
    46  H    6.287263   6.634336   5.903210   7.347009   9.198954
    47  H    6.264511   6.566451   6.058352   7.200155   8.995351
    48  H    1.092424   2.643624   2.453525   3.978708   6.710826
                   11         12         13         14         15
    11  C    0.000000
    12  C    2.408722   0.000000
    13  C    2.797409   1.379570   0.000000
    14  C    1.393224   2.742197   2.387394   0.000000
    15  H    3.383927   1.081873   2.133931   3.824063   0.000000
    16  H    3.876491   2.133848   1.079132   3.370717   2.454393
    17  H    2.130403   3.823507   3.368267   1.081322   4.905365
    18  H    3.396825   3.370444   2.144502   2.135259   4.266112
    19  N    1.393904   3.699121   4.189607   2.408508   4.572552
    20  H    4.055320   6.127042   6.829883   5.066141   6.805622
    21  H    1.993199   4.400740   4.627153   2.453699   5.361760
    22  H    5.233611   5.669195   6.969730   6.623589   5.621063
    23  C    5.228979   4.804069   6.161226   6.492698   4.432988
    24  C    7.066023   6.000859   7.181893   8.081504   5.343795
    25  C    5.684537   5.443909   6.714631   6.905570   5.158481
    26  C    5.800889   4.788636   6.130700   6.941508   4.131938
    27  C    6.696523   5.418233   6.660597   7.724706   4.637486
    28  C    6.590736   5.999911   7.196475   7.687168   5.566575
    29  H    5.618250   5.822240   7.037113   6.866562   5.723686
    30  H    5.844488   4.700243   6.027556   6.948578   3.983328
    31  H    7.338269   5.775917   6.942256   8.274409   4.860593
    32  H    7.166896   6.725889   7.840180   8.213030   6.369389
    33  C    8.281808   7.039093   8.095387   9.182857   6.319662
    34  C    2.836661   4.422109   4.971735   3.627510   5.117622
    35  C    4.769520   5.572239   5.732956   4.940065   6.147854
    36  C    3.302898   4.089290   4.769610   4.102427   4.560078
    37  C    3.546128   5.307253   5.548563   3.891463   6.117195
    38  C    4.463475   5.825063   5.907427   4.558859   6.575718
    39  C    4.268147   4.737698   5.176717   4.733794   5.155702
    40  H    3.420442   3.781161   4.724270   4.428803   4.038708
    41  H    3.813704   5.882185   6.048617   4.064766   6.770884
    42  H    5.252822   6.695212   6.620347   5.146850   7.495590
    43  H    4.954100   4.931732   5.419212   5.420827   5.142713
    44  H    5.711388   6.297932   6.338802   5.738687   6.815357
    45  H    9.141073   8.014705   9.115991  10.109081   7.304888
    46  H    8.585956   7.070510   8.068704   9.409521   6.237034
    47  H    8.260919   7.092890   8.041963   9.073748   6.464356
    48  H    4.871394   4.773482   6.104202   6.180967   4.560637
                   16         17         18         19         20
    16  H    0.000000
    17  H    4.266842   0.000000
    18  H    2.481454   2.457072   0.000000
    19  N    5.268612   2.607379   4.542125   0.000000
    20  H    7.903494   5.005956   7.193213   2.711503   0.000000
    21  H    5.687237   2.205927   4.502491   1.015614   2.822561
    22  H    7.798617   7.250277   8.452967   4.807874   4.353176
    23  C    6.790769   7.332469   7.963652   5.337930   5.742084
    24  C    7.499642   8.998212   9.102871   7.478507   8.114296
    25  C    7.353303   7.674174   8.395962   5.708368   5.844206
    26  C    6.568579   7.889099   8.125782   6.174982   6.947217
    27  C    6.943091   8.702150   8.700435   7.191067   8.031882
    28  C    7.684669   8.502631   8.948087   6.789632   7.095679
    29  H    7.779277   7.513816   8.520900   5.408892   5.141160
    30  H    6.419655   7.918669   8.056554   6.274380   7.198246
    31  H    7.073175   9.296073   9.046833   7.955680   8.971348
    32  H    8.331247   8.961599   9.469094   7.300784   7.431793
    33  C    8.268597  10.106888   9.998737   8.782741   9.479099
    34  C    5.943344   3.840026   5.442313   2.440476   3.187206
    35  C    6.400206   5.090871   5.925073   4.919009   5.818787
    36  C    5.609767   4.581187   5.627631   3.375228   4.302619
    37  C    6.481994   3.758128   5.507464   3.112747   3.702736
    38  C    6.699856   4.441395   5.755697   4.334295   5.049451
    39  C    5.854140   5.149871   5.863251   4.523244   5.504562
    40  H    5.526686   5.081441   5.953685   3.580082   4.479888
    41  H    7.022043   3.674870   5.747696   3.102000   3.360344
    42  H    7.370873   4.836532   6.155389   5.079788   5.685086
    43  H    5.947659   5.959306   6.333402   5.365299   6.394500
    44  H    6.877257   5.866924   6.433632   5.953926   6.873294
    45  H    9.322759  11.011963  11.018636   9.536509   9.989731
    46  H    8.110954  10.385470  10.039466   9.219459  10.142107
    47  H    8.205124   9.953869   9.821708   8.781633   9.516514
    48  H    6.822724   6.954340   7.776902   4.806346   5.180994
                   21         22         23         24         25
    21  H    0.000000
    22  H    5.704515   0.000000
    23  C    6.330174   2.143125   0.000000
    24  C    8.425954   4.810027   2.802506   0.000000
    25  C    6.631706   2.737022   1.390456   2.411197   0.000000
    26  C    7.186801   3.309936   1.387266   2.410539   2.389207
    27  C    8.182957   4.483944   2.408311   1.387151   2.759951
    28  C    7.695133   4.076442   2.406829   1.391313   1.380476
    29  H    6.256288   2.591037   2.138677   3.388377   1.080454
    30  H    7.285595   3.599880   2.143455   3.384733   3.374478
    31  H    8.946956   5.398508   3.382435   2.139371   3.840796
    32  H    8.139312   4.790438   3.382691   2.140206   2.133269
    33  C    9.699636   6.281042   4.300543   1.498129   3.781827
    34  C    2.788585   4.905242   5.043917   6.567654   4.793625
    35  C    5.048391   7.127783   6.638052   7.099633   6.005059
    36  C    3.934349   4.780034   4.358786   5.409823   3.931949
    37  C    2.996219   6.221642   6.420703   7.785460   6.085837
    38  C    4.220421   7.211487   7.105831   8.014672   6.598544
    39  C    4.926913   6.015423   5.319756   5.738459   4.690840
    40  H    4.346828   3.962171   3.300279   4.438389   2.936959
    41  H    2.674953   6.611207   7.093860   8.688235   6.851791
    42  H    4.780388   8.215562   8.180755   9.058331   7.657849
    43  H    5.863511   6.265684   5.226396   5.117041   4.495143
    44  H    6.044512   8.084290   7.446555   7.574640   6.730465
    45  H   10.459567   6.591039   4.777093   2.133504   4.175126
    46  H   10.149042   6.879186   4.805927   2.144151   4.548050
    47  H    9.640814   6.731819   4.795657   2.140250   4.065716
    48  H    5.774876   1.772802   2.148052   4.814800   3.402625
                   26         27         28         29         30
    26  C    0.000000
    27  C    1.384832   0.000000
    28  C    2.758570   2.386481   0.000000
    29  H    3.368441   3.840404   2.137000   0.000000
    30  H    1.082296   2.135848   3.840772   4.268134   0.000000
    31  H    2.135494   1.080880   3.369709   4.921250   2.448880
    32  H    3.839149   3.367109   1.080591   2.456602   4.921361
    33  C    3.789304   2.514606   2.507635   4.643823   4.649433
    34  C    6.057825   6.742360   5.630171   4.280997   6.557645
    35  C    7.423358   7.633441   6.260550   5.612804   8.105318
    36  C    5.251749   5.715983   4.530013   3.587086   5.886964
    37  C    7.419781   8.041101   6.826161   5.510940   7.921839
    38  C    8.013907   8.428771   7.093769   6.075722   8.605956
    39  C    6.064748   6.252399   4.928571   4.410618   6.781500
    40  H    4.179902   4.672988   3.600597   2.756946   4.849120
    41  H    8.139727   8.872180   7.704003   6.217681   8.566107
    42  H    9.092689   9.496764   8.130783   7.101547   9.674409
    43  H    5.805148   5.758753   4.433303   4.389827   6.594473
    44  H    8.148846   8.209036   6.801418   6.386256   8.868779
    45  H    4.343310   3.134038   2.902212   4.954758   5.198753
    46  H    4.006056   2.627909   3.400036   5.497123   4.678176
    47  H    4.475957   3.306352   2.729770   4.780894   5.392488
    48  H    2.632813   4.012807   4.551027   3.737590   2.395819
                   31         32         33         34         35
    31  H    0.000000
    32  H    4.264941   0.000000
    33  C    2.720468   2.702679   0.000000
    34  C    7.642126   5.816322   7.687082   0.000000
    35  C    8.435538   6.087648   7.766556   2.780113   0.000000
    36  C    6.600832   4.675494   6.422934   1.387165   2.401948
    37  C    8.923172   6.881950   8.802792   1.389448   2.396870
    38  C    9.272954   6.997011   8.837720   2.405568   1.384342
    39  C    7.068859   4.848436   6.474361   2.401041   1.383329
    40  H    5.582394   3.913110   5.558485   2.148187   3.372997
    41  H    9.761579   7.791816   9.769706   2.134573   3.377376
    42  H   10.330576   7.980782   9.832310   3.381784   2.141405
    43  H    6.514303   4.274805   5.664977   3.375865   2.140569
    44  H    8.958280   6.516888   8.058450   3.860201   1.080090
    45  H    3.324184   2.918101   1.090240   8.393317   8.522221
    46  H    2.389610   3.740153   1.087189   8.304750   8.368293
    47  H    3.599840   2.588044   1.088423   7.444320   7.159324
    48  H    4.685858   5.498284   6.290320   5.475215   7.677258
                   36         37         38         39         40
    36  C    0.000000
    37  C    2.396334   0.000000
    38  C    2.769046   1.382106   0.000000
    39  C    1.384216   2.761351   2.392497   0.000000
    40  H    1.078886   3.380819   3.847750   2.130661   0.000000
    41  H    3.370752   1.079200   2.141049   3.840462   4.269773
    42  H    3.849166   2.135084   1.080138   3.373641   4.927863
    43  H    2.133306   3.841499   3.373862   1.080167   2.441823
    44  H    3.380514   3.376531   2.141687   2.140559   4.262083
    45  H    7.167861   9.515839   9.572455   7.247260   6.297943
    46  H    7.037279   9.428457   9.457094   7.078495   6.163214
    47  H    6.114032   8.443673   8.320521   5.946225   5.380262
    48  H    5.280530   6.829148   7.813633   6.505778   4.384012
                   41         42         43         44         45
    41  H    0.000000
    42  H    2.464141   0.000000
    43  H    4.920585   4.269794   0.000000
    44  H    4.271508   2.470181   2.468927   0.000000
    45  H   10.461201  10.560418   6.459692   8.810103   0.000000
    46  H   10.398608  10.450445   6.246457   8.635780   1.764919
    47  H    9.455773   9.265820   5.040301   7.333711   1.759931
    48  H    7.236721   8.838615   6.685307   8.622359   6.749065
                   46         47         48
    46  H    0.000000
    47  H    1.770174   0.000000
    48  H    6.623182   6.866708   0.000000
 Stoichiometry    C23H21FN2O
 Framework group  C1[X(C23H21FN2O)]
 Deg. of freedom   138
 Full point group                 C1      NOp   1
 Largest Abelian subgroup         C1      NOp   1
 Largest concise Abelian subgroup C1      NOp   1
                         Standard orientation:                         
 ---------------------------------------------------------------------
 Center     Atomic      Atomic             Coordinates (Angstroms)
 Number     Number       Type             X           Y           Z
 ---------------------------------------------------------------------
      1          6           0        1.861747   -1.110920   -1.031151
      2          8           0        2.647126   -2.138504   -1.565741
      3          6           0        0.484227   -1.111936   -1.628042
      4          9           0        0.154088   -2.308618   -2.213527
      5          6           0       -0.404731   -0.112053   -1.682518
      6          6           0       -1.786857   -0.318795   -2.260580
      7          7           0       -0.222889    1.150456   -1.178757
      8          1           0       -1.080315    1.681886   -1.107282
      9          6           0        0.858337    1.767582   -0.569649
     10          6           0        2.911183    3.254100    0.610856
     11          6           0        2.184632    1.314318   -0.649519
     12          6           0        0.595379    2.956447    0.111817
     13          6           0        1.602328    3.696855    0.695822
     14          6           0        3.185932    2.070860   -0.044444
     15          1           0       -0.428058    3.302161    0.171026
     16          1           0        1.365828    4.614499    1.212079
     17          1           0        4.205848    1.717785   -0.110521
     18          1           0        3.712356    3.822305    1.057667
     19          7           0        2.526584    0.171086   -1.369975
     20          1           0        2.385826   -2.298859   -2.479845
     21          1           0        3.530041    0.016940   -1.341995
     22          1           0       -1.844753   -1.302661   -2.724648
     23          6           0       -2.793004   -0.209049   -1.144200
     24          6           0       -4.557832    0.019033    1.020840
     25          6           0       -2.883323   -1.219850   -0.193679
     26          6           0       -3.592048    0.915479   -0.997660
     27          6           0       -4.466812    1.025191    0.070287
     28          6           0       -3.753616   -1.106490    0.871897
     29          1           0       -2.263659   -2.099140   -0.294914
     30          1           0       -3.545326    1.710477   -1.730572
     31          1           0       -5.084232    1.907396    0.164159
     32          1           0       -3.811786   -1.900854    1.602157
     33          6           0       -5.509650    0.122951    2.173070
     34          6           0        1.861292   -1.263806    0.488625
     35          6           0        2.025486   -1.413277    3.259857
     36          6           0        0.756449   -0.961759    1.271132
     37          6           0        3.047335   -1.644664    1.104104
     38          6           0        3.127474   -1.723713    2.481619
     39          6           0        0.842220   -1.035914    2.650697
     40          1           0       -0.179168   -0.677006    0.815576
     41          1           0        3.900583   -1.894423    0.492335
     42          1           0        4.053673   -2.025613    2.948214
     43          1           0       -0.024588   -0.797546    3.249517
     44          1           0        2.087865   -1.469260    4.336690
     45          1           0       -6.360179   -0.540753    2.015840
     46          1           0       -5.884007    1.137993    2.280433
     47          1           0       -5.023932   -0.173793    3.100802
     48          1           0       -1.978557    0.439725   -3.023002
 ---------------------------------------------------------------------
 Rotational constants (GHZ):           0.2706852           0.1472812           0.1410628
 Leave Link  202 at Wed May  7 12:48:12 2025, MaxMem= 16106127360 cpu:               0.1 elap:               0.0
 (Enter /cm/shared/apps/Gaussian/g16-C01/g16/l301.exe)
 General basis read from cards:  (5D, 7F)
 Centers:       8     15     16     17     18     20     21     22     29     30
 Centers:      31     32     40     41     42     43     44     45     46     47
 Centers:      48
 S 3 1.00
     Exponent=  1.2251800000D+01 Coefficients=  2.3337100000D-02
     Exponent=  1.8687100000D+00 Coefficients=  1.5915000000D-01
     Exponent=  4.1820800000D-01 Coefficients=  5.0000000000D-01
 S 1 1.00
     Exponent=  1.0610000000D-01 Coefficients=  1.0000000000D+00
 S 1 1.00
     Exponent=  2.6525000000D-02 Coefficients=  1.0000000000D+00
 P 1 1.00
     Exponent=  1.0000000000D+00 Coefficients=  1.0000000000D+00
 P 1 1.00
     Exponent=  7.9575000000D-02 Coefficients=  1.0000000000D+00
 ****
 Centers:       1      3      5      6      9     10     11     12     13     14
 Centers:      23     24     25     26     27     28     33     34     35     36
 Centers:      37     38     39
 S 5 1.00
     Exponent=  1.2432000000D+03 Coefficients=  6.0336600000D-03
     Exponent=  1.8714500000D+02 Coefficients=  4.4957600000D-02
     Exponent=  4.2512600000D+01 Coefficients=  1.9790100000D-01
     Exponent=  1.1739300000D+01 Coefficients=  5.0000000000D-01
     Exponent=  3.5054800000D+00 Coefficients=  4.8036400000D-01
 S 2 1.00
     Exponent=  5.3908900000D+00 Coefficients= -7.0398000000D-02
     Exponent=  4.9334100000D-01 Coefficients=  5.0000000000D-01
 S 1 1.00
     Exponent=  1.4974100000D-01 Coefficients=  1.0000000000D+00
 S 1 1.00
     Exponent=  4.2849000000D-02 Coefficients=  1.0000000000D+00
 P 3 1.00
     Exponent=  9.1805600000D+00 Coefficients=  4.3170100000D-02
     Exponent=  1.9365800000D+00 Coefficients=  2.2499900000D-01
     Exponent=  5.2629600000D-01 Coefficients=  5.0000000000D-01
 P 1 1.00
     Exponent=  1.3631900000D-01 Coefficients=  1.0000000000D+00
 P 1 1.00
     Exponent=  3.4080000000D-02 Coefficients=  1.0000000000D+00
 D 1 1.00
     Exponent=  8.0000000000D-01 Coefficients=  1.0000000000D+00
 D 1 1.00
     Exponent=  1.0224000000D-01 Coefficients=  1.0000000000D+00
 ****
 Centers:       7     19
 S 5 1.00
     Exponent=  1.7263200000D+03 Coefficients=  5.9307700000D-03
     Exponent=  2.5982700000D+02 Coefficients=  4.4253900000D-02
     Exponent=  5.9033500000D+01 Coefficients=  1.9609600000D-01
     Exponent=  1.6350900000D+01 Coefficients=  5.0000000000D-01
     Exponent=  4.9108400000D+00 Coefficients=  4.8298700000D-01
 S 2 1.00
     Exponent=  7.7589400000D+00 Coefficients= -7.0335600000D-02
     Exponent=  7.0557300000D-01 Coefficients=  5.0000000000D-01
 S 1 1.00
     Exponent=  2.0928600000D-01 Coefficients=  1.0000000000D+00
 S 1 1.00
     Exponent=  5.8602000000D-02 Coefficients=  1.0000000000D+00
 P 3 1.00
     Exponent=  1.3184400000D+01 Coefficients=  4.4074700000D-02
     Exponent=  2.8186000000D+00 Coefficients=  2.3047800000D-01
     Exponent=  7.6557100000D-01 Coefficients=  5.0000000000D-01
 P 1 1.00
     Exponent=  1.9594900000D-01 Coefficients=  1.0000000000D+00
 P 1 1.00
     Exponent=  4.8987000000D-02 Coefficients=  1.0000000000D+00
 D 1 1.00
     Exponent=  9.0000000000D-01 Coefficients=  1.0000000000D+00
 D 1 1.00
     Exponent=  1.4696000000D-01 Coefficients=  1.0000000000D+00
 ****
 Centers:       2
 S 5 1.00
     Exponent=  2.2886400000D+03 Coefficients=  5.8546800000D-03
     Exponent=  3.4441600000D+02 Coefficients=  4.3733300000D-02
     Exponent=  7.8253800000D+01 Coefficients=  1.9479600000D-01
     Exponent=  2.1719500000D+01 Coefficients=  5.0000000000D-01
     Exponent=  6.5590700000D+00 Coefficients=  4.8461400000D-01
 S 2 1.00
     Exponent=  1.0465600000D+01 Coefficients= -7.1334300000D-02
     Exponent=  9.6435100000D-01 Coefficients=  5.0000000000D-01
 S 1 1.00
     Exponent=  2.8512700000D-01 Coefficients=  1.0000000000D+00
 S 1 1.00
     Exponent=  7.9596000000D-02 Coefficients=  1.0000000000D+00
 P 3 1.00
     Exponent=  1.7059000000D+01 Coefficients=  4.7443900000D-02
     Exponent=  3.6899900000D+00 Coefficients=  2.4268900000D-01
     Exponent=  9.9299600000D-01 Coefficients=  5.0000000000D-01
 P 1 1.00
     Exponent=  2.4492400000D-01 Coefficients=  1.0000000000D+00
 P 1 1.00
     Exponent=  6.1231000000D-02 Coefficients=  1.0000000000D+00
 D 1 1.00
     Exponent=  1.0000000000D+00 Coefficients=  1.0000000000D+00
 D 1 1.00
     Exponent=  1.8369000000D-01 Coefficients=  1.0000000000D+00
 ****
 Centers:       4
 S 5 1.00
     Exponent=  2.9315500000D+03 Coefficients=  5.7950400000D-03
     Exponent=  4.4112500000D+02 Coefficients=  4.3323800000D-02
     Exponent=  1.0023200000D+02 Coefficients=  1.9373900000D-01
     Exponent=  2.7865500000D+01 Coefficients=  5.0000000000D-01
     Exponent=  8.4447000000D+00 Coefficients=  4.8642000000D-01
 S 2 1.00
     Exponent=  1.3612300000D+01 Coefficients= -7.1978500000D-02
     Exponent=  1.2612200000D+00 Coefficients=  5.0000000000D-01
 S 1 1.00
     Exponent=  3.7080000000D-01 Coefficients=  1.0000000000D+00
 S 1 1.00
     Exponent=  1.0296000000D-01 Coefficients=  1.0000000000D+00
 P 3 1.00
     Exponent=  2.1930500000D+01 Coefficients=  4.8877100000D-02
     Exponent=  4.7855200000D+00 Coefficients=  2.4783000000D-01
     Exponent=  1.2837800000D+00 Coefficients=  5.0000000000D-01
 P 1 1.00
     Exponent=  3.1155800000D-01 Coefficients=  1.0000000000D+00
 P 1 1.00
     Exponent=  7.7889000000D-02 Coefficients=  1.0000000000D+00
 D 1 1.00
     Exponent=  1.1000000000D+00 Coefficients=  1.0000000000D+00
 D 1 1.00
     Exponent=  2.3367000000D-01 Coefficients=  1.0000000000D+00
 ****
 Ernie: Thresh=  0.10000D-02 Tol=  0.10000D-05 Strict=F.
 There are   864 symmetry adapted cartesian basis functions of A   symmetry.
 There are   810 symmetry adapted basis functions of A   symmetry.
   810 basis functions,  1203 primitive gaussians,   864 cartesian basis functions
    95 alpha electrons       95 beta electrons
       nuclear repulsion energy      2480.3801700832 Hartrees.
 IExCor= 4639 DFT=T Ex+Corr=wB97XD ExCW=0 ScaHFX=  1.000000
 ScaDFX=  1.000000  1.000000  1.000000  1.000000 ScalE2=  1.000000  1.000000
 IRadAn=      5 IRanWt=     -1 IRanGd=            0 ICorTp=0 IEmpDi=121
 HFx  wShort=  0.000000 wLong=  0.200000 cFull=  0.222036 cShort=  0.000000 cLong=  0.777964
 DFx  wShort=  0.000000 wLong=  0.200000 cFull=  0.000000 cShort=  0.000000 cLong=  1.000000
 NAtoms=   48 NActive=   48 NUniq=   48 SFac= 1.00D+00 NAtFMM=   60 NAOKFM=F Big=F
 Integral buffers will be    131072 words long.
 Raffenetti 2 integral format.
 Two-electron integral symmetry is turned on.
 R6Disp:  Grimme-D2 Dispersion energy=       -0.0426400639 Hartrees.
 Nuclear repulsion after empirical dispersion term =     2480.3375300193 Hartrees.
 ------------------------------------------------------------------------------
 Polarizable Continuum Model (PCM)
 =================================
 Model                : PCM.
 Atomic radii         : SMD-Coulomb.
 Polarization charges : Total charges.
 Charge compensation  : None.
 Solution method      : On-the-fly selection.
 Cavity type          : VdW (van der Waals Surface) (Alpha=1.000).
 Cavity algorithm     : GePol (No added spheres)
                        Default sphere list used, NSphG=   48.
                        Lebedev-Laikov grids with approx.  5.0 points / Ang**2.
                        Smoothing algorithm: York/Karplus (Gamma=1.0000).
                        Polarization charges: spherical gaussians, with
                                              point-specific exponents (IZeta= 3).
                        Self-potential: point-specific (ISelfS= 7).
                        Self-field    : sphere-specific E.n sum rule (ISelfD= 2).
 1st derivatives      : Analytical E(r).r(x)/FMM algorithm (CHGder, D1EAlg=3).
                        Cavity 1st derivative terms included.
 Solvent              : Ethanol, Eps=  24.852000 Eps(inf)=   1.852593
 ------------------------------------------------------------------------------
 GePol: Number of generator spheres                  =      48
 GePol: Total number of spheres                      =      48
 GePol: Number of exposed spheres                    =      48 (100.00%)
 GePol: Number of points                             =    3386
 GePol: Average weight of points                     =       0.11
 GePol: Minimum weight of points                     =   0.78D-09
 GePol: Maximum weight of points                     =    0.21501
 GePol: Number of points with low weight             =     205
 GePol: Fraction of low-weight points (<1% of avg)   =       6.05%
 GePol: Cavity surface area                          =    375.675 Ang**2
 GePol: Cavity volume                                =    365.156 Ang**3
 ------------------------------------------------------------------------------
 Atomic radii for non-electrostatic terms: SMD-CDS.
 ------------------------------------------------------------------------------
 PCM non-electrostatic energy =        -0.0038087153 Hartrees.
 Nuclear repulsion after PCM non-electrostatic terms =     2480.3337213041 Hartrees.
 Leave Link  301 at Wed May  7 12:48:12 2025, MaxMem= 16106127360 cpu:               0.5 elap:               0.1
 (Enter /cm/shared/apps/Gaussian/g16-C01/g16/l302.exe)
 NPDir=0 NMtPBC=     1 NCelOv=     1 NCel=       1 NClECP=     1 NCelD=      1
         NCelK=      1 NCelE2=     1 NClLst=     1 CellRange=     0.0.
 One-electron integrals computed using PRISM.
 One-electron integral symmetry used in STVInt
 NBasis=   810 RedAO= T EigKep=  1.48D-06  NBF=   810
 NBsUse=   802 1.00D-06 EigRej=  9.73D-07 NBFU=   802
 Precomputing XC quadrature grid using
 IXCGrd= 4 IRadAn=           5 IRanWt=          -1 IRanGd=           0 AccXCQ= 0.00D+00.
 Generated NRdTot=       0 NPtTot=           0 NUsed=           0 NTot=          32
 NSgBfM=   862   862   862   862   862 MxSgAt=    48 MxSgA2=    48.
 Leave Link  302 at Wed May  7 12:48:14 2025, MaxMem= 16106127360 cpu:              31.2 elap:               2.5
 (Enter /cm/shared/apps/Gaussian/g16-C01/g16/l303.exe)
 DipDrv:  MaxL=1.
 Leave Link  303 at Wed May  7 12:48:14 2025, MaxMem= 16106127360 cpu:               1.0 elap:               0.2
 (Enter /cm/shared/apps/Gaussian/g16-C01/g16/l401.exe)
 ExpMin= 2.65D-02 ExpMax= 2.93D+03 ExpMxC= 4.41D+02 IAcc=3 IRadAn=         5 AccDes= 0.00D+00
 Harris functional with IExCor= 4639 and IRadAn=       5 diagonalized for initial guess.
 HarFok:  IExCor= 4639 AccDes= 0.00D+00 IRadAn=         5 IDoV= 1 UseB2=F ITyADJ=14
 ICtDFT=  3500011 ScaDFX=  1.000000  1.000000  1.000000  1.000000
 FoFCou: FMM=F IPFlag=           0 FMFlag=      100000 FMFlg1=           0
         NFxFlg=           0 DoJE=T BraDBF=F KetDBF=T FulRan=T
         wScrn=  0.000000 ICntrl=       500 IOpCl=  0 I1Cent=   200000004 NGrid=           0
         NMat0=    1 NMatS0=      1 NMatT0=    0 NMatD0=    1 NMtDS0=    0 NMtDT0=    0
 Petite list used in FoFCou.
 Harris En= -1122.27402519244    
 JPrj=0 DoOrth=F DoCkMO=F.
 Leave Link  401 at Wed May  7 12:48:23 2025, MaxMem= 16106127360 cpu:             289.6 elap:               8.6
 (Enter /cm/shared/apps/Gaussian/g16-C01/g16/l502.exe)
 Integral symmetry usage will be decided dynamically.
 Closed shell SCF:
 Using DIIS extrapolation, IDIIS=  1040.
 NGot= 16106127360 LenX= 16104590708 LenY= 16103843348
 Requested convergence on RMS density matrix=1.00D-08 within 128 cycles.
 Requested convergence on MAX density matrix=1.00D-06.
 Requested convergence on             energy=1.00D-06.
 No special actions if energy rises.
 Fock matrices will be formed incrementally for  20 cycles.

 Cycle   1  Pass 1  IDiag  1:
 FoFJK:  IHMeth= 1 ICntrl=       0 DoSepK=T KAlg= 0 I1Cent=           0 FoldK=F
 IRaf=         1 NMat=       1 IRICut=       1 DoRegI=T DoRafI=F ISym2E= 0 IDoP0=0 IntGTp=1.
 FoFCou: FMM=F IPFlag=           0 FMFlag=      100000 FMFlg1=           0
         NFxFlg=           0 DoJE=T BraDBF=F KetDBF=F FulRan=T
         wScrn=  0.000000 ICntrl=       500 IOpCl=  0 I1Cent=           0 NGrid=           0
         NMat0=    1 NMatS0=      1 NMatT0=    0 NMatD0=    1 NMtDS0=    0 NMtDT0=    0
 Symmetry not used in FoFCou.
 Inv3:  Mode=1 IEnd=    34394988.
 Iteration    1 A*A^-1 deviation from unit magnitude is 1.20D-14 for    902.
 Iteration    1 A*A^-1 deviation from orthogonality  is 6.42D-15 for   3188   1271.
 Iteration    1 A^-1*A deviation from unit magnitude is 1.13D-14 for    902.
 Iteration    1 A^-1*A deviation from orthogonality  is 8.53D-14 for   3341   3188.
 E= -1172.81237388625    
 DIIS: error= 1.64D-02 at cycle   1 NSaved=   1.
 NSaved= 1 IEnMin= 1 EnMin= -1172.81237388625     IErMin= 1 ErrMin= 1.64D-02
 ErrMax= 1.64D-02  0.00D+00 EMaxC= 1.00D-01 BMatC= 5.97D-01 BMatP= 5.97D-01
 IDIUse=3 WtCom= 8.36D-01 WtEn= 1.64D-01
 Coeff-Com:  0.100D+01
 Coeff-En:   0.100D+01
 Coeff:      0.100D+01
 Gap=     0.388 Goal=   None    Shift=    0.000
 GapD=    0.388 DampG=1.000 DampE=0.500 DampFc=0.5000 IDamp=-1.
 Damping current iteration by 5.00D-01
 RMSDP=2.56D-02 MaxDP=3.55D+00              OVMax= 1.79D-01

 Cycle   2  Pass 1  IDiag  1:
 RMSU=  7.12D-03    CP:  8.70D-01
 E= -1172.96472124588     Delta-E=       -0.152347359634 Rises=F Damp=T
 DIIS: error= 9.21D-03 at cycle   2 NSaved=   2.
 NSaved= 2 IEnMin= 2 EnMin= -1172.96472124588     IErMin= 2 ErrMin= 9.21D-03
 ErrMax= 9.21D-03  0.00D+00 EMaxC= 1.00D-01 BMatC= 8.69D-02 BMatP= 5.97D-01
 IDIUse=3 WtCom= 9.08D-01 WtEn= 9.21D-02
 Coeff-Com: -0.163D+00 0.116D+01
 Coeff-En:   0.000D+00 0.100D+01
 Coeff:     -0.148D+00 0.115D+01
 Gap=     0.387 Goal=   None    Shift=    0.000
 RMSDP=1.14D-02 MaxDP=1.68D+00 DE=-1.52D-01 OVMax= 8.22D-02

 Cycle   3  Pass 1  IDiag  1:
 RMSU=  5.90D-03    CP:  7.56D-01  1.37D+00
 E= -1173.11424984233     Delta-E=       -0.149528596449 Rises=F Damp=F
 DIIS: error= 1.78D-03 at cycle   3 NSaved=   3.
 NSaved= 3 IEnMin= 3 EnMin= -1173.11424984233     IErMin= 3 ErrMin= 1.78D-03
 ErrMax= 1.78D-03  0.00D+00 EMaxC= 1.00D-01 BMatC= 1.26D-02 BMatP= 8.69D-02
 IDIUse=3 WtCom= 9.82D-01 WtEn= 1.78D-02
 Coeff-Com: -0.152D+00 0.308D+00 0.844D+00
 Coeff-En:   0.000D+00 0.000D+00 0.100D+01
 Coeff:     -0.149D+00 0.302D+00 0.847D+00
 Gap=     0.289 Goal=   None    Shift=    0.000
 RMSDP=2.46D-03 MaxDP=2.69D-01 DE=-1.50D-01 OVMax= 2.97D-02

 Cycle   4  Pass 1  IDiag  1:
 RMSU=  1.32D-03    CP:  7.34D-01  1.50D+00  8.99D-01
 E= -1173.12342019425     Delta-E=       -0.009170351920 Rises=F Damp=F
 DIIS: error= 4.36D-04 at cycle   4 NSaved=   4.
 NSaved= 4 IEnMin= 4 EnMin= -1173.12342019425     IErMin= 4 ErrMin= 4.36D-04
 ErrMax= 4.36D-04  0.00D+00 EMaxC= 1.00D-01 BMatC= 9.66D-04 BMatP= 1.26D-02
 IDIUse=3 WtCom= 9.96D-01 WtEn= 4.36D-03
 Coeff-Com: -0.556D-01 0.989D-01 0.372D+00 0.584D+00
 Coeff-En:   0.000D+00 0.000D+00 0.000D+00 0.100D+01
 Coeff:     -0.554D-01 0.985D-01 0.371D+00 0.586D+00
 Gap=     0.290 Goal=   None    Shift=    0.000
 RMSDP=5.88D-04 MaxDP=3.92D-02 DE=-9.17D-03 OVMax= 7.36D-03

 Cycle   5  Pass 1  IDiag  1:
 RMSU=  4.96D-04    CP:  7.32D-01  1.51D+00  9.28D-01  8.38D-01
 E= -1173.12433351531     Delta-E=       -0.000913321065 Rises=F Damp=F
 DIIS: error= 7.93D-05 at cycle   5 NSaved=   5.
 NSaved= 5 IEnMin= 5 EnMin= -1173.12433351531     IErMin= 5 ErrMin= 7.93D-05
 ErrMax= 7.93D-05  0.00D+00 EMaxC= 1.00D-01 BMatC= 2.91D-05 BMatP= 9.66D-04
 IDIUse=1 WtCom= 1.00D+00 WtEn= 0.00D+00
 Coeff-Com:  0.125D-01-0.263D-01-0.429D-01 0.188D-01 0.104D+01
 Coeff:      0.125D-01-0.263D-01-0.429D-01 0.188D-01 0.104D+01
 Gap=     0.290 Goal=   None    Shift=    0.000
 RMSDP=3.12D-04 MaxDP=2.69D-02 DE=-9.13D-04 OVMax= 6.68D-03

 Cycle   6  Pass 1  IDiag  1:
 RMSU=  1.39D-04    CP:  7.31D-01  1.51D+00  9.43D-01  9.29D-01  1.35D+00
 E= -1173.12441258227     Delta-E=       -0.000079066956 Rises=F Damp=F
 DIIS: error= 3.44D-05 at cycle   6 NSaved=   6.
 NSaved= 6 IEnMin= 6 EnMin= -1173.12441258227     IErMin= 6 ErrMin= 3.44D-05
 ErrMax= 3.44D-05  0.00D+00 EMaxC= 1.00D-01 BMatC= 7.06D-06 BMatP= 2.91D-05
 IDIUse=1 WtCom= 1.00D+00 WtEn= 0.00D+00
 Coeff-Com:  0.120D-01-0.231D-01-0.616D-01-0.665D-01 0.389D+00 0.750D+00
 Coeff:      0.120D-01-0.231D-01-0.616D-01-0.665D-01 0.389D+00 0.750D+00
 Gap=     0.289 Goal=   None    Shift=    0.000
 RMSDP=9.38D-05 MaxDP=6.15D-03 DE=-7.91D-05 OVMax= 2.77D-03

 Cycle   7  Pass 1  IDiag  1:
 RMSU=  4.70D-05    CP:  7.30D-01  1.51D+00  9.46D-01  9.60D-01  1.45D+00
                    CP:  1.15D+00
 E= -1173.12442724874     Delta-E=       -0.000014666472 Rises=F Damp=F
 DIIS: error= 1.32D-05 at cycle   7 NSaved=   7.
 NSaved= 7 IEnMin= 7 EnMin= -1173.12442724874     IErMin= 7 ErrMin= 1.32D-05
 ErrMax= 1.32D-05  0.00D+00 EMaxC= 1.00D-01 BMatC= 8.81D-07 BMatP= 7.06D-06
 IDIUse=1 WtCom= 1.00D+00 WtEn= 0.00D+00
 Coeff-Com:  0.142D-02-0.238D-02-0.950D-02-0.175D-01-0.353D-01 0.213D+00
 Coeff-Com:  0.850D+00
 Coeff:      0.142D-02-0.238D-02-0.950D-02-0.175D-01-0.353D-01 0.213D+00
 Coeff:      0.850D+00
 Gap=     0.290 Goal=   None    Shift=    0.000
 RMSDP=4.11D-05 MaxDP=3.13D-03 DE=-1.47D-05 OVMax= 1.47D-03

 Cycle   8  Pass 1  IDiag  1:
 RMSU=  2.19D-05    CP:  7.30D-01  1.51D+00  9.46D-01  9.70D-01  1.49D+00
                    CP:  1.26D+00  1.43D+00
 E= -1173.12443000049     Delta-E=       -0.000002751747 Rises=F Damp=F
 DIIS: error= 7.45D-06 at cycle   8 NSaved=   8.
 NSaved= 8 IEnMin= 8 EnMin= -1173.12443000049     IErMin= 8 ErrMin= 7.45D-06
 ErrMax= 7.45D-06  0.00D+00 EMaxC= 1.00D-01 BMatC= 1.69D-07 BMatP= 8.81D-07
 IDIUse=1 WtCom= 1.00D+00 WtEn= 0.00D+00
 Coeff-Com: -0.215D-02 0.422D-02 0.107D-01 0.109D-01-0.884D-01-0.106D+00
 Coeff-Com:  0.198D+00 0.973D+00
 Coeff:     -0.215D-02 0.422D-02 0.107D-01 0.109D-01-0.884D-01-0.106D+00
 Coeff:      0.198D+00 0.973D+00
 Gap=     0.290 Goal=   None    Shift=    0.000
 RMSDP=2.36D-05 MaxDP=1.90D-03 DE=-2.75D-06 OVMax= 8.27D-04

 Cycle   9  Pass 1  IDiag  1:
 RMSU=  1.02D-05    CP:  7.30D-01  1.51D+00  9.47D-01  9.74D-01  1.50D+00
                    CP:  1.35D+00  1.71D+00  1.30D+00
 E= -1173.12443067630     Delta-E=       -0.000000675815 Rises=F Damp=F
 DIIS: error= 2.95D-06 at cycle   9 NSaved=   9.
 NSaved= 9 IEnMin= 9 EnMin= -1173.12443067630     IErMin= 9 ErrMin= 2.95D-06
 ErrMax= 2.95D-06  0.00D+00 EMaxC= 1.00D-01 BMatC= 3.14D-08 BMatP= 1.69D-07
 IDIUse=1 WtCom= 1.00D+00 WtEn= 0.00D+00
 Coeff-Com: -0.876D-03 0.166D-02 0.494D-02 0.638D-02-0.255D-01-0.691D-01
 Coeff-Com: -0.511D-01 0.356D+00 0.778D+00
 Coeff:     -0.876D-03 0.166D-02 0.494D-02 0.638D-02-0.255D-01-0.691D-01
 Coeff:     -0.511D-01 0.356D+00 0.778D+00
 Gap=     0.290 Goal=   None    Shift=    0.000
 RMSDP=7.30D-06 MaxDP=5.16D-04 DE=-6.76D-07 OVMax= 2.83D-04

 Cycle  10  Pass 1  IDiag  1:
 RMSU=  3.41D-06    CP:  7.30D-01  1.51D+00  9.47D-01  9.76D-01  1.51D+00
                    CP:  1.37D+00  1.81D+00  1.42D+00  1.08D+00
 E= -1173.12443076651     Delta-E=       -0.000000090204 Rises=F Damp=F
 DIIS: error= 1.12D-06 at cycle  10 NSaved=  10.
 NSaved=10 IEnMin=10 EnMin= -1173.12443076651     IErMin=10 ErrMin= 1.12D-06
 ErrMax= 1.12D-06  0.00D+00 EMaxC= 1.00D-01 BMatC= 4.21D-09 BMatP= 3.14D-08
 IDIUse=1 WtCom= 1.00D+00 WtEn= 0.00D+00
 Coeff-Com:  0.695D-04-0.152D-03-0.139D-03 0.137D-03 0.413D-02-0.570D-02
 Coeff-Com: -0.431D-01-0.504D-01 0.204D+00 0.891D+00
 Coeff:      0.695D-04-0.152D-03-0.139D-03 0.137D-03 0.413D-02-0.570D-02
 Coeff:     -0.431D-01-0.504D-01 0.204D+00 0.891D+00
 Gap=     0.290 Goal=   None    Shift=    0.000
 RMSDP=3.31D-06 MaxDP=2.60D-04 DE=-9.02D-08 OVMax= 1.10D-04

 Cycle  11  Pass 1  IDiag  1:
 RMSU=  1.27D-06    CP:  7.30D-01  1.51D+00  9.47D-01  9.76D-01  1.51D+00
                    CP:  1.37D+00  1.84D+00  1.48D+00  1.20D+00  1.20D+00
 E= -1173.12443078197     Delta-E=       -0.000000015464 Rises=F Damp=F
 DIIS: error= 5.53D-07 at cycle  11 NSaved=  11.
 NSaved=11 IEnMin=11 EnMin= -1173.12443078197     IErMin=11 ErrMin= 5.53D-07
 ErrMax= 5.53D-07  0.00D+00 EMaxC= 1.00D-01 BMatC= 7.96D-10 BMatP= 4.21D-09
 IDIUse=1 WtCom= 1.00D+00 WtEn= 0.00D+00
 Coeff-Com:  0.180D-03-0.348D-03-0.919D-03-0.103D-02 0.604D-02 0.108D-01
 Coeff-Com: -0.425D-02-0.761D-01-0.638D-01 0.308D+00 0.821D+00
 Coeff:      0.180D-03-0.348D-03-0.919D-03-0.103D-02 0.604D-02 0.108D-01
 Coeff:     -0.425D-02-0.761D-01-0.638D-01 0.308D+00 0.821D+00
 Gap=     0.290 Goal=   None    Shift=    0.000
 RMSDP=8.97D-07 MaxDP=6.74D-05 DE=-1.55D-08 OVMax= 2.81D-05

 Cycle  12  Pass 1  IDiag  1:
 RMSU=  6.21D-07    CP:  7.30D-01  1.51D+00  9.47D-01  9.76D-01  1.51D+00
                    CP:  1.37D+00  1.85D+00  1.49D+00  1.20D+00  1.35D+00
                    CP:  1.14D+00
 E= -1173.12443078429     Delta-E=       -0.000000002319 Rises=F Damp=F
 DIIS: error= 1.77D-07 at cycle  12 NSaved=  12.
 NSaved=12 IEnMin=12 EnMin= -1173.12443078429     IErMin=12 ErrMin= 1.77D-07
 ErrMax= 1.77D-07  0.00D+00 EMaxC= 1.00D-01 BMatC= 9.99D-11 BMatP= 7.96D-10
 IDIUse=1 WtCom= 1.00D+00 WtEn= 0.00D+00
 Coeff-Com:  0.204D-04-0.365D-04-0.156D-03-0.206D-03 0.668D-03 0.340D-02
 Coeff-Com:  0.555D-02-0.106D-01-0.511D-01-0.686D-01 0.193D+00 0.928D+00
 Coeff:      0.204D-04-0.365D-04-0.156D-03-0.206D-03 0.668D-03 0.340D-02
 Coeff:      0.555D-02-0.106D-01-0.511D-01-0.686D-01 0.193D+00 0.928D+00
 Gap=     0.290 Goal=   None    Shift=    0.000
 RMSDP=3.85D-07 MaxDP=3.01D-05 DE=-2.32D-09 OVMax= 1.62D-05

 Cycle  13  Pass 1  IDiag  1:
 RMSU=  2.42D-07    CP:  7.30D-01  1.51D+00  9.47D-01  9.76D-01  1.51D+00
                    CP:  1.37D+00  1.85D+00  1.49D+00  1.21D+00  1.39D+00
                    CP:  1.28D+00  1.25D+00
 E= -1173.12443078459     Delta-E=       -0.000000000297 Rises=F Damp=F
 DIIS: error= 5.96D-08 at cycle  13 NSaved=  13.
 NSaved=13 IEnMin=13 EnMin= -1173.12443078459     IErMin=13 ErrMin= 5.96D-08
 ErrMax= 5.96D-08  0.00D+00 EMaxC= 1.00D-01 BMatC= 1.72D-11 BMatP= 9.99D-11
 IDIUse=1 WtCom= 1.00D+00 WtEn= 0.00D+00
 Coeff-Com: -0.182D-04 0.363D-04 0.728D-04 0.738D-04-0.609D-03-0.273D-03
 Coeff-Com:  0.264D-02 0.725D-02-0.887D-02-0.643D-01-0.525D-01 0.321D+00
 Coeff-Com:  0.795D+00
 Coeff:     -0.182D-04 0.363D-04 0.728D-04 0.738D-04-0.609D-03-0.273D-03
 Coeff:      0.264D-02 0.725D-02-0.887D-02-0.643D-01-0.525D-01 0.321D+00
 Coeff:      0.795D+00
 Gap=     0.290 Goal=   None    Shift=    0.000
 RMSDP=1.65D-07 MaxDP=1.34D-05 DE=-2.97D-10 OVMax= 4.58D-06

 Cycle  14  Pass 1  IDiag  1:
 RMSU=  7.08D-08    CP:  7.30D-01  1.51D+00  9.47D-01  9.76D-01  1.51D+00
                    CP:  1.37D+00  1.85D+00  1.49D+00  1.20D+00  1.39D+00
                    CP:  1.32D+00  1.37D+00  1.26D+00
 E= -1173.12443078448     Delta-E=        0.000000000106 Rises=F Damp=F
 DIIS: error= 2.05D-08 at cycle  14 NSaved=  14.
 NSaved=14 IEnMin=13 EnMin= -1173.12443078459     IErMin=14 ErrMin= 2.05D-08
 ErrMax= 2.05D-08  0.00D+00 EMaxC= 1.00D-01 BMatC= 1.69D-12 BMatP= 1.72D-11
 IDIUse=1 WtCom= 1.00D+00 WtEn= 0.00D+00
 Coeff-Com: -0.874D-05 0.167D-04 0.483D-04 0.533D-04-0.308D-03-0.664D-03
 Coeff-Com: -0.172D-03 0.364D-02 0.562D-02-0.512D-02-0.438D-01-0.629D-01
 Coeff-Com:  0.181D+00 0.923D+00
 Coeff:     -0.874D-05 0.167D-04 0.483D-04 0.533D-04-0.308D-03-0.664D-03
 Coeff:     -0.172D-03 0.364D-02 0.562D-02-0.512D-02-0.438D-01-0.629D-01
 Coeff:      0.181D+00 0.923D+00
 Gap=     0.290 Goal=   None    Shift=    0.000
 RMSDP=7.32D-08 MaxDP=5.50D-06 DE= 1.06D-10 OVMax= 1.93D-06

 Cycle  15  Pass 1  IDiag  1:
 RMSU=  2.77D-08    CP:  7.30D-01  1.51D+00  9.47D-01  9.76D-01  1.51D+00
                    CP:  1.37D+00  1.85D+00  1.49D+00  1.20D+00  1.39D+00
                    CP:  1.32D+00  1.42D+00  1.43D+00  1.29D+00
 E= -1173.12443078466     Delta-E=       -0.000000000181 Rises=F Damp=F
 DIIS: error= 5.95D-09 at cycle  15 NSaved=  15.
 NSaved=15 IEnMin=15 EnMin= -1173.12443078466     IErMin=15 ErrMin= 5.95D-09
 ErrMax= 5.95D-09  0.00D+00 EMaxC= 1.00D-01 BMatC= 2.00D-13 BMatP= 1.69D-12
 IDIUse=1 WtCom= 1.00D+00 WtEn= 0.00D+00
 Coeff-Com: -0.470D-07-0.718D-07 0.356D-05 0.304D-05-0.168D-04-0.134D-03
 Coeff-Com: -0.291D-03 0.168D-03 0.222D-02 0.553D-02-0.500D-02-0.480D-01
 Coeff-Com: -0.454D-01 0.214D+00 0.877D+00
 Coeff:     -0.470D-07-0.718D-07 0.356D-05 0.304D-05-0.168D-04-0.134D-03
 Coeff:     -0.291D-03 0.168D-03 0.222D-02 0.553D-02-0.500D-02-0.480D-01
 Coeff:     -0.454D-01 0.214D+00 0.877D+00
 Gap=     0.290 Goal=   None    Shift=    0.000
 RMSDP=2.16D-08 MaxDP=1.19D-06 DE=-1.81D-10 OVMax= 4.96D-07

 Cycle  16  Pass 1  IDiag  1:
 RMSU=  9.55D-09    CP:  7.30D-01  1.51D+00  9.47D-01  9.76D-01  1.51D+00
                    CP:  1.37D+00  1.85D+00  1.49D+00  1.20D+00  1.39D+00
                    CP:  1.32D+00  1.43D+00  1.47D+00  1.42D+00  1.27D+00
 E= -1173.12443078460     Delta-E=        0.000000000064 Rises=F Damp=F
 DIIS: error= 2.57D-09 at cycle  16 NSaved=  16.
 NSaved=16 IEnMin=15 EnMin= -1173.12443078466     IErMin=16 ErrMin= 2.57D-09
 ErrMax= 2.57D-09  0.00D+00 EMaxC= 1.00D-01 BMatC= 3.58D-14 BMatP= 2.00D-13
 IDIUse=1 WtCom= 1.00D+00 WtEn= 0.00D+00
 Coeff-Com:  0.907D-06-0.178D-05-0.403D-05-0.510D-05 0.291D-04 0.335D-04
 Coeff-Com: -0.668D-04-0.366D-03 0.473D-06 0.224D-02 0.391D-02-0.775D-02
 Coeff-Com: -0.388D-01-0.514D-01 0.303D+00 0.789D+00
 Coeff:      0.907D-06-0.178D-05-0.403D-05-0.510D-05 0.291D-04 0.335D-04
 Coeff:     -0.668D-04-0.366D-03 0.473D-06 0.224D-02 0.391D-02-0.775D-02
 Coeff:     -0.388D-01-0.514D-01 0.303D+00 0.789D+00
 Gap=     0.290 Goal=   None    Shift=    0.000
 RMSDP=7.04D-09 MaxDP=7.17D-07 DE= 6.41D-11 OVMax= 1.70D-07

 Error on total polarization charges =  0.06490
 SCF Done:  E(RwB97XD) =  -1173.12443078     A.U. after   16 cycles
            NFock= 16  Conv=0.70D-08     -V/T= 2.0044
 KE= 1.167931686509D+03 PE=-7.694668222577D+03 EE= 2.873278383979D+03
 SMD-CDS (non-electrostatic) energy       (kcal/mol) =      -2.39
 (included in total energy above)
 Leave Link  502 at Wed May  7 13:08:40 2025, MaxMem= 16106127360 cpu:           46627.4 elap:            1216.9
 (Enter /cm/shared/apps/Gaussian/g16-C01/g16/l601.exe)
 Copying SCF densities to generalized density rwf, IOpCl= 0 IROHF=0.

 **********************************************************************

            Population analysis using the SCF Density.

 **********************************************************************

 Orbital symmetries:
       Occupied  (A) (A) (A) (A) (A) (A) (A) (A) (A) (A) (A) (A)
                 (A) (A) (A) (A) (A) (A) (A) (A) (A) (A) (A) (A)
                 (A) (A) (A) (A) (A) (A) (A) (A) (A) (A) (A) (A)
                 (A) (A) (A) (A) (A) (A) (A) (A) (A) (A) (A) (A)
                 (A) (A) (A) (A) (A) (A) (A) (A) (A) (A) (A) (A)
                 (A) (A) (A) (A) (A) (A) (A) (A) (A) (A) (A) (A)
                 (A) (A) (A) (A) (A) (A) (A) (A) (A) (A) (A) (A)
                 (A) (A) (A) (A) (A) (A) (A) (A) (A) (A) (A)
       Virtual   (A) (A) (A) (A) (A) (A) (A) (A) (A) (A) (A) (A)
                 (A) (A) (A) (A) (A) (A) (A) (A) (A) (A) (A) (A)
                 (A) (A) (A) (A) (A) (A) (A) (A) (A) (A) (A) (A)
                 (A) (A) (A) (A) (A) (A) (A) (A) (A) (A) (A) (A)
                 (A) (A) (A) (A) (A) (A) (A) (A) (A) (A) (A) (A)
                 (A) (A) (A) (A) (A) (A) (A) (A) (A) (A) (A) (A)
                 (A) (A) (A) (A) (A) (A) (A) (A) (A) (A) (A) (A)
                 (A) (A) (A) (A) (A) (A) (A) (A) (A) (A) (A) (A)
                 (A) (A) (A) (A) (A) (A) (A) (A) (A) (A) (A) (A)
                 (A) (A) (A) (A) (A) (A) (A) (A) (A) (A) (A) (A)
                 (A) (A) (A) (A) (A) (A) (A) (A) (A) (A) (A) (A)
                 (A) (A) (A) (A) (A) (A) (A) (A) (A) (A) (A) (A)
                 (A) (A) (A) (A) (A) (A) (A) (A) (A) (A) (A) (A)
                 (A) (A) (A) (A) (A) (A) (A) (A) (A) (A) (A) (A)
                 (A) (A) (A) (A) (A) (A) (A) (A) (A) (A) (A) (A)
                 (A) (A) (A) (A) (A) (A) (A) (A) (A) (A) (A) (A)
                 (A) (A) (A) (A) (A) (A) (A) (A) (A) (A) (A) (A)
                 (A) (A) (A) (A) (A) (A) (A) (A) (A) (A) (A) (A)
                 (A) (A) (A) (A) (A) (A) (A) (A) (A) (A) (A) (A)
                 (A) (A) (A) (A) (A) (A) (A) (A) (A) (A) (A) (A)
                 (A) (A) (A) (A) (A) (A) (A) (A) (A) (A) (A) (A)
                 (A) (A) (A) (A) (A) (A) (A) (A) (A) (A) (A) (A)
                 (A) (A) (A) (A) (A) (A) (A) (A) (A) (A) (A) (A)
                 (A) (A) (A) (A) (A) (A) (A) (A) (A) (A) (A) (A)
                 (A) (A) (A) (A) (A) (A) (A) (A) (A) (A) (A) (A)
                 (A) (A) (A) (A) (A) (A) (A) (A) (A) (A) (A) (A)
                 (A) (A) (A) (A) (A) (A) (A) (A) (A) (A) (A) (A)
                 (A) (A) (A) (A) (A) (A) (A) (A) (A) (A) (A) (A)
                 (A) (A) (A) (A) (A) (A) (A) (A) (A) (A) (A) (A)
                 (A) (A) (A) (A) (A) (A) (A) (A) (A) (A) (A) (A)
                 (A) (A) (A) (A) (A) (A) (A) (A) (A) (A) (A) (A)
                 (A) (A) (A) (A) (A) (A) (A) (A) (A) (A) (A) (A)
                 (A) (A) (A) (A) (A) (A) (A) (A) (A) (A) (A) (A)
                 (A) (A) (A) (A) (A) (A) (A) (A) (A) (A) (A) (A)
                 (A) (A) (A) (A) (A) (A) (A) (A) (A) (A) (A) (A)
                 (A) (A) (A) (A) (A) (A) (A) (A) (A) (A) (A) (A)
                 (A) (A) (A) (A) (A) (A) (A) (A) (A) (A) (A) (A)
                 (A) (A) (A) (A) (A) (A) (A) (A) (A) (A) (A) (A)
                 (A) (A) (A) (A) (A) (A) (A) (A) (A) (A) (A) (A)
                 (A) (A) (A) (A) (A) (A) (A) (A) (A) (A) (A) (A)
                 (A) (A) (A) (A) (A) (A) (A) (A) (A) (A) (A) (A)
                 (A) (A) (A) (A) (A) (A) (A) (A) (A) (A) (A) (A)
                 (A) (A) (A) (A) (A) (A) (A) (A) (A) (A) (A) (A)
                 (A) (A) (A) (A) (A) (A) (A) (A) (A) (A) (A) (A)
                 (A) (A) (A) (A) (A) (A) (A) (A) (A) (A) (A) (A)
                 (A) (A) (A) (A) (A) (A) (A) (A) (A) (A) (A) (A)
                 (A) (A) (A) (A) (A) (A) (A) (A) (A) (A) (A) (A)
                 (A) (A) (A) (A) (A) (A) (A) (A) (A) (A) (A) (A)
                 (A) (A) (A) (A) (A) (A) (A) (A) (A) (A) (A) (A)
                 (A) (A) (A) (A) (A) (A) (A) (A) (A) (A) (A) (A)
                 (A) (A) (A) (A) (A) (A) (A) (A) (A) (A) (A) (A)
                 (A) (A) (A) (A) (A) (A) (A) (A) (A) (A) (A) (A)
                 (A) (A) (A) (A) (A) (A) (A) (A) (A) (A) (A) (A)
                 (A) (A) (A) (A) (A) (A) (A) (A) (A) (A) (A) (A)
                 (A) (A) (A) (A) (A) (A) (A) (A) (A) (A) (A) (A)
                 (A) (A) (A) (A) (A) (A) (A) (A) (A) (A) (A) (A)
                 (A) (A) (A) (A) (A) (A) (A) (A) (A) (A) (A) (A)
                 (A) (A) (A) (A) (A) (A) (A) (A) (A) (A) (A) (A)
                 (A) (A) (A) (A) (A) (A) (A) (A) (A) (A) (A)
 The electronic state is 1-A.
 Alpha  occ. eigenvalues --  -24.81756 -19.27042 -14.46538 -14.43910 -10.39912
 Alpha  occ. eigenvalues --  -10.35265 -10.34024 -10.33528 -10.32689 -10.29987
 Alpha  occ. eigenvalues --  -10.29720 -10.29624 -10.29501 -10.28912 -10.28887
 Alpha  occ. eigenvalues --  -10.28831 -10.28818 -10.28744 -10.28675 -10.28581
 Alpha  occ. eigenvalues --  -10.28580 -10.28525 -10.28403 -10.28385 -10.28275
 Alpha  occ. eigenvalues --  -10.28067 -10.27301  -1.32922  -1.16644  -1.07742
 Alpha  occ. eigenvalues --   -1.03003  -0.97346  -0.96910  -0.95477  -0.90961
 Alpha  occ. eigenvalues --   -0.88550  -0.86871  -0.85287  -0.84941  -0.84208
 Alpha  occ. eigenvalues --   -0.82567  -0.82340  -0.78000  -0.74986  -0.72075
 Alpha  occ. eigenvalues --   -0.71602  -0.70892  -0.70509  -0.68383  -0.67846
 Alpha  occ. eigenvalues --   -0.66741  -0.64856  -0.63575  -0.61728  -0.59689
 Alpha  occ. eigenvalues --   -0.59681  -0.58750  -0.58066  -0.56496  -0.55960
 Alpha  occ. eigenvalues --   -0.55141  -0.54844  -0.53894  -0.53695  -0.52822
 Alpha  occ. eigenvalues --   -0.52001  -0.51469  -0.50785  -0.50749  -0.50436
 Alpha  occ. eigenvalues --   -0.50382  -0.49913  -0.49172  -0.48575  -0.47816
 Alpha  occ. eigenvalues --   -0.46844  -0.45753  -0.45357  -0.44926  -0.44709
 Alpha  occ. eigenvalues --   -0.43693  -0.43258  -0.43025  -0.41995  -0.41586
 Alpha  occ. eigenvalues --   -0.41496  -0.39930  -0.38485  -0.34539  -0.33421
 Alpha  occ. eigenvalues --   -0.33314  -0.32928  -0.31381  -0.30113  -0.25824
 Alpha virt. eigenvalues --    0.03129   0.03658   0.03706   0.03932   0.04378
 Alpha virt. eigenvalues --    0.04613   0.04669   0.04761   0.04920   0.05191
 Alpha virt. eigenvalues --    0.05392   0.05498   0.05663   0.05919   0.06034
 Alpha virt. eigenvalues --    0.06378   0.06577   0.06651   0.06847   0.07378
 Alpha virt. eigenvalues --    0.07435   0.07581   0.08236   0.08441   0.08653
 Alpha virt. eigenvalues --    0.09015   0.09319   0.09698   0.10005   0.10096
 Alpha virt. eigenvalues --    0.10639   0.10884   0.11020   0.11086   0.11410
 Alpha virt. eigenvalues --    0.11462   0.11921   0.12195   0.12252   0.12479
 Alpha virt. eigenvalues --    0.12538   0.12646   0.13056   0.13099   0.13385
 Alpha virt. eigenvalues --    0.13503   0.13637   0.13922   0.14074   0.14318
 Alpha virt. eigenvalues --    0.14374   0.14533   0.14948   0.15124   0.15170
 Alpha virt. eigenvalues --    0.15442   0.15770   0.15815   0.16059   0.16262
 Alpha virt. eigenvalues --    0.16460   0.16703   0.16799   0.16984   0.17061
 Alpha virt. eigenvalues --    0.17370   0.17603   0.17754   0.18190   0.18297
 Alpha virt. eigenvalues --    0.18499   0.18735   0.18858   0.19074   0.19370
 Alpha virt. eigenvalues --    0.19601   0.20143   0.20344   0.20443   0.20723
 Alpha virt. eigenvalues --    0.20783   0.20914   0.21119   0.21257   0.21541
 Alpha virt. eigenvalues --    0.22056   0.22162   0.22324   0.22553   0.22752
 Alpha virt. eigenvalues --    0.23204   0.23229   0.23448   0.23732   0.23919
 Alpha virt. eigenvalues --    0.24121   0.24204   0.24477   0.24558   0.24693
 Alpha virt. eigenvalues --    0.24947   0.25047   0.25155   0.25533   0.25712
 Alpha virt. eigenvalues --    0.25894   0.26222   0.26422   0.26580   0.26645
 Alpha virt. eigenvalues --    0.26866   0.26949   0.27095   0.27396   0.27527
 Alpha virt. eigenvalues --    0.27807   0.28032   0.28224   0.28245   0.28512
 Alpha virt. eigenvalues --    0.28701   0.28738   0.29083   0.29117   0.29548
 Alpha virt. eigenvalues --    0.29732   0.29888   0.29935   0.30050   0.30355
 Alpha virt. eigenvalues --    0.30435   0.30653   0.31008   0.31177   0.31286
 Alpha virt. eigenvalues --    0.31402   0.31678   0.31958   0.32315   0.32502
 Alpha virt. eigenvalues --    0.32618   0.32663   0.32987   0.33110   0.33384
 Alpha virt. eigenvalues --    0.33425   0.33843   0.33882   0.34239   0.34416
 Alpha virt. eigenvalues --    0.34508   0.34680   0.34964   0.35457   0.35479
 Alpha virt. eigenvalues --    0.35684   0.35816   0.35988   0.36191   0.36486
 Alpha virt. eigenvalues --    0.36631   0.36665   0.36739   0.37280   0.37400
 Alpha virt. eigenvalues --    0.37616   0.37755   0.37996   0.38206   0.38520
 Alpha virt. eigenvalues --    0.38695   0.39067   0.39194   0.39434   0.39558
 Alpha virt. eigenvalues --    0.39738   0.39920   0.40047   0.40264   0.40473
 Alpha virt. eigenvalues --    0.40739   0.40863   0.41066   0.41140   0.41571
 Alpha virt. eigenvalues --    0.41651   0.41935   0.41989   0.42467   0.42591
 Alpha virt. eigenvalues --    0.42932   0.43327   0.43487   0.43584   0.43855
 Alpha virt. eigenvalues --    0.44106   0.44408   0.44670   0.44817   0.45051
 Alpha virt. eigenvalues --    0.45286   0.45376   0.45585   0.45912   0.46186
 Alpha virt. eigenvalues --    0.46429   0.46556   0.46659   0.47060   0.47095
 Alpha virt. eigenvalues --    0.47378   0.47506   0.47966   0.48053   0.48171
 Alpha virt. eigenvalues --    0.48328   0.48539   0.48665   0.48881   0.49055
 Alpha virt. eigenvalues --    0.49313   0.49400   0.49704   0.49884   0.49971
 Alpha virt. eigenvalues --    0.50145   0.50312   0.50343   0.50662   0.50959
 Alpha virt. eigenvalues --    0.51087   0.51467   0.51606   0.51810   0.51940
 Alpha virt. eigenvalues --    0.52039   0.52356   0.52633   0.52651   0.52853
 Alpha virt. eigenvalues --    0.53247   0.53341   0.53668   0.53909   0.54027
 Alpha virt. eigenvalues --    0.54100   0.54292   0.54540   0.54682   0.54832
 Alpha virt. eigenvalues --    0.55168   0.55401   0.55462   0.55623   0.55896
 Alpha virt. eigenvalues --    0.56324   0.56369   0.56647   0.56771   0.57275
 Alpha virt. eigenvalues --    0.57477   0.57754   0.57989   0.58442   0.58930
 Alpha virt. eigenvalues --    0.59084   0.59473   0.59666   0.59732   0.59788
 Alpha virt. eigenvalues --    0.59957   0.60490   0.61039   0.61082   0.61449
 Alpha virt. eigenvalues --    0.61509   0.61749   0.62565   0.62711   0.63089
 Alpha virt. eigenvalues --    0.63566   0.63731   0.64028   0.64278   0.64305
 Alpha virt. eigenvalues --    0.64515   0.65000   0.65255   0.65477   0.65639
 Alpha virt. eigenvalues --    0.66144   0.66186   0.66728   0.67234   0.67494
 Alpha virt. eigenvalues --    0.67562   0.67864   0.68224   0.68644   0.69186
 Alpha virt. eigenvalues --    0.69624   0.70109   0.70182   0.70637   0.71149
 Alpha virt. eigenvalues --    0.71384   0.71834   0.71945   0.72239   0.72604
 Alpha virt. eigenvalues --    0.72769   0.73056   0.73472   0.73768   0.73894
 Alpha virt. eigenvalues --    0.74130   0.74595   0.74896   0.75445   0.75811
 Alpha virt. eigenvalues --    0.76018   0.76207   0.76537   0.77089   0.77185
 Alpha virt. eigenvalues --    0.77333   0.77736   0.78485   0.78686   0.79042
 Alpha virt. eigenvalues --    0.79289   0.79511   0.79782   0.80060   0.80671
 Alpha virt. eigenvalues --    0.80917   0.81457   0.81530   0.82298   0.82664
 Alpha virt. eigenvalues --    0.83023   0.83110   0.83500   0.83978   0.84254
 Alpha virt. eigenvalues --    0.84574   0.85251   0.85468   0.85762   0.86682
 Alpha virt. eigenvalues --    0.87042   0.87422   0.87957   0.88311   0.88840
 Alpha virt. eigenvalues --    0.89358   0.89918   0.90007   0.90462   0.91013
 Alpha virt. eigenvalues --    0.91329   0.91592   0.92012   0.92244   0.93048
 Alpha virt. eigenvalues --    0.94892   0.95233   0.95309   0.95887   0.96483
 Alpha virt. eigenvalues --    0.97024   0.97324   0.97859   0.98452   0.98838
 Alpha virt. eigenvalues --    0.99289   1.00315   1.00422   1.01044   1.01761
 Alpha virt. eigenvalues --    1.02085   1.02560   1.02643   1.03581   1.03633
 Alpha virt. eigenvalues --    1.03908   1.04385   1.05164   1.05400   1.05527
 Alpha virt. eigenvalues --    1.05764   1.06437   1.07046   1.07521   1.07674
 Alpha virt. eigenvalues --    1.08334   1.08700   1.09608   1.09929   1.10101
 Alpha virt. eigenvalues --    1.10695   1.11147   1.11547   1.12142   1.12630
 Alpha virt. eigenvalues --    1.12947   1.13200   1.13498   1.14046   1.14296
 Alpha virt. eigenvalues --    1.15046   1.15488   1.16023   1.16734   1.16951
 Alpha virt. eigenvalues --    1.17670   1.18323   1.18822   1.19229   1.19779
 Alpha virt. eigenvalues --    1.20156   1.20679   1.21284   1.22371   1.23128
 Alpha virt. eigenvalues --    1.23457   1.24712   1.24936   1.25381   1.26107
 Alpha virt. eigenvalues --    1.26304   1.27003   1.27354   1.27805   1.28417
 Alpha virt. eigenvalues --    1.29203   1.29307   1.29921   1.31177   1.32322
 Alpha virt. eigenvalues --    1.32987   1.33233   1.34810   1.35214   1.35397
 Alpha virt. eigenvalues --    1.37441   1.38227   1.38907   1.39774   1.39953
 Alpha virt. eigenvalues --    1.41059   1.42273   1.42621   1.45212   1.45818
 Alpha virt. eigenvalues --    1.47285   1.48504   1.48922   1.49527   1.50785
 Alpha virt. eigenvalues --    1.51904   1.54084   1.55066   1.57521   1.58843
 Alpha virt. eigenvalues --    1.59456   1.60485   1.61355   1.61867   1.62610
 Alpha virt. eigenvalues --    1.63661   1.65287   1.65791   1.66078   1.67063
 Alpha virt. eigenvalues --    1.67205   1.68267   1.69361   1.69761   1.70311
 Alpha virt. eigenvalues --    1.71076   1.71365   1.72015   1.72739   1.73143
 Alpha virt. eigenvalues --    1.74364   1.74995   1.75386   1.76199   1.76987
 Alpha virt. eigenvalues --    1.78196   1.78719   1.78898   1.79776   1.81281
 Alpha virt. eigenvalues --    1.81757   1.82531   1.82751   1.83480   1.84453
 Alpha virt. eigenvalues --    1.85609   1.86429   1.87128   1.87592   1.88609
 Alpha virt. eigenvalues --    1.89956   1.90110   1.90900   1.91784   1.92879
 Alpha virt. eigenvalues --    1.93441   1.94288   1.94568   1.95501   1.96123
 Alpha virt. eigenvalues --    1.96708   1.97599   1.98672   1.98817   1.99782
 Alpha virt. eigenvalues --    2.00002   2.00836   2.02014   2.02424   2.02787
 Alpha virt. eigenvalues --    2.03558   2.04038   2.04134   2.04743   2.05694
 Alpha virt. eigenvalues --    2.05772   2.06353   2.06921   2.07290   2.07593
 Alpha virt. eigenvalues --    2.08336   2.08379   2.09111   2.09698   2.10165
 Alpha virt. eigenvalues --    2.10924   2.11714   2.12454   2.12709   2.13521
 Alpha virt. eigenvalues --    2.14973   2.15637   2.16284   2.17403   2.18306
 Alpha virt. eigenvalues --    2.18627   2.19191   2.19429   2.21086   2.21651
 Alpha virt. eigenvalues --    2.22746   2.23043   2.23804   2.24233   2.25265
 Alpha virt. eigenvalues --    2.25564   2.27596   2.28315   2.29427   2.30660
 Alpha virt. eigenvalues --    2.31241   2.31350   2.32020   2.33980   2.35841
 Alpha virt. eigenvalues --    2.37281   2.37348   2.38110   2.38587   2.39528
 Alpha virt. eigenvalues --    2.40751   2.41166   2.41960   2.42066   2.42369
 Alpha virt. eigenvalues --    2.43073   2.43626   2.43763   2.44639   2.45413
 Alpha virt. eigenvalues --    2.46230   2.46790   2.47278   2.47611   2.48211
 Alpha virt. eigenvalues --    2.48823   2.49085   2.49425   2.49981   2.50234
 Alpha virt. eigenvalues --    2.50909   2.51610   2.52660   2.54859   2.55114
 Alpha virt. eigenvalues --    2.55720   2.55909   2.57815   2.58032   2.58823
 Alpha virt. eigenvalues --    2.59310   2.60230   2.61226   2.61414   2.62725
 Alpha virt. eigenvalues --    2.63418   2.64709   2.65874   2.66062   2.67559
 Alpha virt. eigenvalues --    2.67967   2.68374   2.69320   2.69858   2.70672
 Alpha virt. eigenvalues --    2.70906   2.72522   2.73421   2.74476   2.74763
 Alpha virt. eigenvalues --    2.76592   2.77007   2.77207   2.77906   2.78761
 Alpha virt. eigenvalues --    2.79641   2.79810   2.80763   2.81502   2.82165
 Alpha virt. eigenvalues --    2.82892   2.83207   2.83880   2.85341   2.85924
 Alpha virt. eigenvalues --    2.86343   2.86684   2.87747   2.89036   2.90687
 Alpha virt. eigenvalues --    2.91244   2.92586   2.94703   2.95447   2.97277
 Alpha virt. eigenvalues --    2.97863   2.98649   2.99523   3.00219   3.01860
 Alpha virt. eigenvalues --    3.02502   3.04218   3.05889   3.06420   3.07259
 Alpha virt. eigenvalues --    3.08834   3.10707   3.11477   3.13046   3.14246
 Alpha virt. eigenvalues --    3.15617   3.17236   3.19301   3.19657   3.20938
 Alpha virt. eigenvalues --    3.23127   3.24036   3.26026   3.27286   3.27804
 Alpha virt. eigenvalues --    3.28075   3.28958   3.30654   3.30727   3.32186
 Alpha virt. eigenvalues --    3.34877   3.36649   3.38441   3.40451   3.41089
 Alpha virt. eigenvalues --    3.42396   3.43887   3.45030   3.45604   3.46306
 Alpha virt. eigenvalues --    3.47502   3.49431   3.51511   3.55220   3.55470
 Alpha virt. eigenvalues --    3.57443   3.60114   3.61569   3.62207   3.64851
 Alpha virt. eigenvalues --    3.71394   3.80124   3.86404   3.92638   3.99032
 Alpha virt. eigenvalues --    4.00693   4.02342
          Condensed to atoms (all electrons):
               1          2          3          4          5          6
     1  C   23.791370  -2.733341   0.357715   0.079885  -3.572062  -0.782486
     2  O   -2.733341  12.781968  -1.881020   0.104536   0.548126  -0.263356
     3  C    0.357715  -1.881020  27.795427  -2.982287  -7.577730  -0.515397
     4  F    0.079885   0.104536  -2.982287  12.396963  -0.081866  -0.150547
     5  C   -3.572062   0.548126  -7.577730  -0.081866  29.648421  -0.288521
     6  C   -0.782486  -0.263356  -0.515397  -0.150547  -0.288521  17.052740
     7  N    1.718079   0.087307   2.949815   0.116985 -10.013405  -1.465625
     8  H   -0.426458   0.040886   0.008840  -0.060983  -0.432312   0.188381
     9  C   -1.077243  -0.058389  -1.430677   0.076981   2.721316   0.443634
    10  C   -0.128381   0.020251   0.029138  -0.000401  -0.218164  -0.047244
    11  C   -1.850172   0.422146  -1.064962  -0.078643   1.641357  -0.291106
    12  C    0.100703   0.001731   0.252334  -0.010517  -0.649182  -0.285058
    13  C    0.037208   0.001003  -0.072911   0.007966  -0.259034  -0.056698
    14  C    0.343107   0.051817   0.913830   0.008485  -1.284619   0.011740
    15  H    0.012088  -0.004948  -0.008145  -0.001016   0.347458  -0.033016
    16  H    0.001454   0.000711   0.010927   0.000319  -0.038205   0.003461
    17  H    0.451834  -0.022715   0.232980  -0.000119  -0.093283   0.029468
    18  H   -0.114703   0.001660  -0.019855   0.000263  -0.020511  -0.009004
    19  N   -2.503087   1.433397  -2.980487   0.162573  -0.520691  -0.987648
    20  H   -0.461449  -0.299767   0.807905  -0.068384  -0.075045   0.086618
    21  H   -0.282207  -0.320851   0.362894  -0.004407  -0.248675   0.008920
    22  H   -0.055204   0.014921  -0.166439  -0.062549   0.085393   0.613642
    23  C   -0.150266   0.066116   2.564951  -0.170529  -9.624990  -3.108862
    24  C   -0.023134  -0.010934  -0.563105   0.012146   0.393244  -1.370950
    25  C   -0.028952  -0.110263  -1.364036   0.057382   2.507381  -0.720147
    26  C   -0.186778   0.001231  -0.731640   0.032849   1.743128  -0.254739
    27  C    0.068476   0.000394   0.384463  -0.005600  -0.861012  -0.072162
    28  C   -0.204317   0.028915  -0.100650   0.003095  -0.095773   0.015315
    29  H   -0.001446  -0.018500  -0.418561   0.046364   0.504009  -0.022328
    30  H   -0.028244   0.001614  -0.088171   0.005583   0.392350  -0.374678
    31  H    0.007847  -0.000254   0.002539  -0.000046  -0.075782  -0.061064
    32  H   -0.010650   0.000827   0.049397   0.001097  -0.118604  -0.013995
    33  C    0.016574  -0.000100  -0.028597  -0.000675  -0.135609  -0.165219
    34  C   -4.536473  -1.386728  -6.946467   0.413861   2.161543  -0.421932
    35  C   -0.081793   0.063272   0.120026   0.014628   0.318902   0.015181
    36  C   -2.201241   0.327898  -1.248129   0.133836  -1.932829  -0.374577
    37  C   -0.904263   0.911818  -1.438428   0.034226   1.557767   0.045870
    38  C   -0.347481  -0.325425  -0.198340  -0.006794  -0.558797  -0.051767
    39  C    0.111144  -0.114288   0.009140  -0.078850  -0.515624   0.094505
    40  H   -0.645098   0.136608  -1.279175   0.165757  -0.118972  -0.846922
    41  H   -0.336553  -0.099540   0.120730   0.007041   0.203667   0.052273
    42  H   -0.048690  -0.011032  -0.025487  -0.000739  -0.070532  -0.007445
    43  H    0.016170  -0.005365  -0.072301  -0.009706  -0.103558   0.038620
    44  H    0.017662   0.000782   0.017546   0.001042   0.050803   0.002208
    45  H    0.000473  -0.000034  -0.004772   0.000067  -0.003597  -0.015284
    46  H   -0.000688   0.000057   0.005228  -0.000015  -0.004491   0.004468
    47  H    0.004139  -0.000205  -0.002981  -0.000107  -0.007549  -0.007324
    48  H    0.025552  -0.015567  -0.183698   0.015815   0.185961   0.247567
               7          8          9         10         11         12
     1  C    1.718079  -0.426458  -1.077243  -0.128381  -1.850172   0.100703
     2  O    0.087307   0.040886  -0.058389   0.020251   0.422146   0.001731
     3  C    2.949815   0.008840  -1.430677   0.029138  -1.064962   0.252334
     4  F    0.116985  -0.060983   0.076981  -0.000401  -0.078643  -0.010517
     5  C  -10.013405  -0.432312   2.721316  -0.218164   1.641357  -0.649182
     6  C   -1.465625   0.188381   0.443634  -0.047244  -0.291106  -0.285058
     7  N   22.351752   0.098894  -6.144051  -0.127916  -2.028177   0.750985
     8  H    0.098894   3.753022  -0.350515  -0.004896   0.506286   0.099669
     9  C   -6.144051  -0.350515  19.437608  -0.279533  -1.867415  -1.429023
    10  C   -0.127916  -0.004896  -0.279533   9.158739  -1.147429   1.519829
    11  C   -2.028177   0.506286  -1.867415  -1.147429  26.279666  -3.474288
    12  C    0.750985   0.099669  -1.429023   1.519829  -3.474288  11.942341
    13  C    0.397977  -0.097532  -0.876863  -1.754253   1.339541  -2.471387
    14  C    1.369879  -0.150669  -1.276849  -1.691185  -2.509131  -1.000395
    15  H   -0.744912  -0.093491  -0.045161   0.255086  -0.138134   0.436739
    16  H    0.104342  -0.018450  -0.149094  -0.614725   0.100217  -0.420377
    17  H    0.146386  -0.035093  -0.315240  -0.438387  -0.102539   0.049861
    18  H   -0.021189   0.008256   0.113520   0.785474  -0.215979   0.246906
    19  N    0.131138  -0.126127  -1.188364   0.808486  -4.674978   0.720362
    20  H   -0.046084  -0.006512  -0.001979  -0.005386  -0.103111   0.013850
    21  H    0.003699  -0.004275  -0.052394   0.018757  -0.197440  -0.026548
    22  H   -0.043831   0.041392  -0.084375   0.001514   0.000049   0.001710
    23  C    3.745266  -0.727544  -0.903651  -0.012446   0.971749  -0.065451
    24  C   -0.170039  -0.204075  -0.258756  -0.006636  -0.034672   0.070973
    25  C   -1.817085  -0.373728   0.148613   0.015069  -0.474107   0.105205
    26  C   -1.098315   0.111794  -0.019562   0.003851  -0.167691   0.087714
    27  C    0.472109  -0.041899  -0.017086  -0.011288   0.080244  -0.061784
    28  C    0.219950   0.218635   0.188646   0.001019   0.129763  -0.077158
    29  H   -0.264278   0.001935   0.041240   0.004604  -0.080422   0.009501
    30  H   -0.315438  -0.031746   0.054135   0.001366  -0.038030   0.000451
    31  H    0.045219  -0.029916  -0.001124  -0.003266   0.011145   0.003973
    32  H    0.049964   0.011606  -0.014366  -0.000676   0.019954  -0.000817
    33  C    0.014305  -0.052715  -0.046665   0.000692   0.006026   0.016210
    34  C   -2.158720   0.120390   0.616977   0.145935  -3.019061   0.160697
    35  C    0.056733   0.023315  -0.214982  -0.040898   0.377303   0.016635
    36  C    1.426783  -0.048126  -1.216464  -0.050359  -1.113204   0.302092
    37  C   -0.487832  -0.012679   0.025418  -0.044802   1.662272  -0.132070
    38  C    0.092606  -0.006254   0.043321   0.005960  -0.971499   0.073982
    39  C    0.051676  -0.058121   0.202988   0.032571  -0.610865  -0.034442
    40  H   -0.673196  -0.518423   0.636413   0.059230  -1.497201  -0.190822
    41  H   -0.060010   0.000483   0.066862  -0.017180  -0.138837  -0.021574
    42  H    0.012421  -0.000098  -0.021497   0.004953  -0.032745   0.007973
    43  H   -0.036202   0.000843  -0.075925   0.010336  -0.008935   0.035926
    44  H    0.000936   0.003085   0.015839  -0.003477   0.015128  -0.006178
    45  H   -0.002845  -0.006801  -0.000413  -0.000060  -0.000134   0.000478
    46  H   -0.001941   0.002211  -0.003587   0.000858  -0.000544   0.000973
    47  H    0.005030  -0.001447  -0.009492  -0.000283   0.002373   0.002023
    48  H   -0.130524  -0.204997  -0.020696  -0.001596  -0.053129  -0.010392
              13         14         15         16         17         18
     1  C    0.037208   0.343107   0.012088   0.001454   0.451834  -0.114703
     2  O    0.001003   0.051817  -0.004948   0.000711  -0.022715   0.001660
     3  C   -0.072911   0.913830  -0.008145   0.010927   0.232980  -0.019855
     4  F    0.007966   0.008485  -0.001016   0.000319  -0.000119   0.000263
     5  C   -0.259034  -1.284619   0.347458  -0.038205  -0.093283  -0.020511
     6  C   -0.056698   0.011740  -0.033016   0.003461   0.029468  -0.009004
     7  N    0.397977   1.369879  -0.744912   0.104342   0.146386  -0.021189
     8  H   -0.097532  -0.150669  -0.093491  -0.018450  -0.035093   0.008256
     9  C   -0.876863  -1.276849  -0.045161  -0.149094  -0.315240   0.113520
    10  C   -1.754253  -1.691185   0.255086  -0.614725  -0.438387   0.785474
    11  C    1.339541  -2.509131  -0.138134   0.100217  -0.102539  -0.215979
    12  C   -2.471387  -1.000395   0.436739  -0.420377   0.049861   0.246906
    13  C    9.350906   1.390486  -0.415507   0.840818   0.257188  -0.583699
    14  C    1.390486  10.700469  -0.105820   0.301472   0.657443  -0.402497
    15  H   -0.415507  -0.105820   1.110067  -0.244205  -0.017023   0.049161
    16  H    0.840818   0.301472  -0.244205   0.910793   0.050391  -0.207894
    17  H    0.257188   0.657443  -0.017023   0.050391   0.895298  -0.246282
    18  H   -0.583699  -0.402497   0.049161  -0.207894  -0.246282   0.871644
    19  N   -0.474708   0.009752   0.062970  -0.052340  -0.566787   0.137774
    20  H   -0.003561  -0.015680   0.001240  -0.000198   0.010064  -0.000756
    21  H   -0.006201   0.082048   0.006790  -0.004515  -0.083447   0.027926
    22  H   -0.007660   0.013168  -0.005908   0.000512   0.001591  -0.000096
    23  C    0.011298   0.137101  -0.132558   0.010102   0.021137  -0.002510
    24  C    0.025282   0.015023  -0.006205   0.003603   0.002910  -0.001004
    25  C    0.044792  -0.051953   0.061707  -0.007356  -0.008491   0.002568
    26  C    0.022191   0.019625   0.081101  -0.006348   0.002241  -0.000200
    27  C   -0.002251   0.014087  -0.040116   0.006797   0.002474  -0.000916
    28  C   -0.030626  -0.016610  -0.005664  -0.000786  -0.001936   0.000254
    29  H    0.001223  -0.017022   0.008947  -0.001233  -0.004490   0.000698
    30  H    0.008563   0.004513   0.009411   0.000356   0.000269  -0.000156
    31  H    0.002032   0.001829  -0.009949   0.001989   0.000353  -0.000245
    32  H   -0.003422   0.000447  -0.001050   0.000177   0.000182  -0.000056
    33  C    0.006222   0.000950   0.000629   0.000230   0.000204  -0.000046
    34  C   -0.192628  -0.459214   0.066266  -0.009662  -0.301266   0.079398
    35  C   -0.000373   0.076266  -0.025463   0.009074   0.014665  -0.008483
    36  C    0.008610   0.004120  -0.135414   0.022333  -0.130887   0.025563
    37  C    0.074034  -0.266844  -0.004554   0.000226  -0.025967  -0.018072
    38  C   -0.045988  -0.024760   0.015589  -0.007073  -0.050514   0.019968
    39  C   -0.062905  -0.070471   0.036638  -0.012143  -0.022951   0.009852
    40  H    0.179304  -0.062177   0.050375  -0.016659  -0.044558   0.023190
    41  H    0.002483  -0.077377  -0.002121   0.000667  -0.000732  -0.005047
    42  H   -0.004796   0.011453   0.001211  -0.000561  -0.004042   0.002626
    43  H   -0.009523   0.005643   0.004907  -0.002123   0.001338   0.000224
    44  H    0.001649  -0.005449  -0.002329   0.000616  -0.000338  -0.000421
    45  H    0.000888   0.000153  -0.000153   0.000073   0.000029  -0.000012
    46  H    0.000658  -0.000395   0.000287  -0.000286  -0.000047   0.000054
    47  H   -0.001403   0.000420  -0.000835   0.000126   0.000115  -0.000046
    48  H    0.007451  -0.011715   0.011245  -0.001378  -0.001720   0.000117
              19         20         21         22         23         24
     1  C   -2.503087  -0.461449  -0.282207  -0.055204  -0.150266  -0.023134
     2  O    1.433397  -0.299767  -0.320851   0.014921   0.066116  -0.010934
     3  C   -2.980487   0.807905   0.362894  -0.166439   2.564951  -0.563105
     4  F    0.162573  -0.068384  -0.004407  -0.062549  -0.170529   0.012146
     5  C   -0.520691  -0.075045  -0.248675   0.085393  -9.624990   0.393244
     6  C   -0.987648   0.086618   0.008920   0.613642  -3.108862  -1.370950
     7  N    0.131138  -0.046084   0.003699  -0.043831   3.745266  -0.170039
     8  H   -0.126127  -0.006512  -0.004275   0.041392  -0.727544  -0.204075
     9  C   -1.188364  -0.001979  -0.052394  -0.084375  -0.903651  -0.258756
    10  C    0.808486  -0.005386   0.018757   0.001514  -0.012446  -0.006636
    11  C   -4.674978  -0.103111  -0.197440   0.000049   0.971749  -0.034672
    12  C    0.720362   0.013850  -0.026548   0.001710  -0.065451   0.070973
    13  C   -0.474708  -0.003561  -0.006201  -0.007660   0.011298   0.025282
    14  C    0.009752  -0.015680   0.082048   0.013168   0.137101   0.015023
    15  H    0.062970   0.001240   0.006790  -0.005908  -0.132558  -0.006205
    16  H   -0.052340  -0.000198  -0.004515   0.000512   0.010102   0.003603
    17  H   -0.566787   0.010064  -0.083447   0.001591   0.021137   0.002910
    18  H    0.137774  -0.000756   0.027926  -0.000096  -0.002510  -0.001004
    19  N   18.981014  -0.726770  -0.715223   0.017309  -0.310851  -0.060904
    20  H   -0.726770   1.008691   0.188520  -0.006065  -0.027450   0.005566
    21  H   -0.715223   0.188520   1.627959  -0.008131  -0.023778   0.001179
    22  H    0.017309  -0.006065  -0.008131   1.009716  -0.036787  -0.021854
    23  C   -0.310851  -0.027450  -0.023778  -0.036787  33.054915  -3.810343
    24  C   -0.060904   0.005566   0.001179  -0.021854  -3.810343  18.512311
    25  C   -0.134923   0.039529   0.036517  -0.054824  -8.986399   1.829420
    26  C    0.021513  -0.000351   0.000341   0.019404  -7.664846   3.066235
    27  C   -0.016086  -0.002245  -0.004826   0.008240   4.336009  -4.290508
    28  C    0.079014  -0.009372  -0.006009  -0.032709   2.448235  -3.095296
    29  H    0.006363   0.006813   0.010431  -0.030122  -0.980541   0.240837
    30  H    0.019023  -0.000358   0.000173  -0.003385  -0.757833   0.245720
    31  H   -0.004353   0.000069  -0.000209   0.001400   0.096868  -0.223506
    32  H    0.000833  -0.001301  -0.000528   0.005675   0.270992  -0.181022
    33  C   -0.001422   0.000347  -0.000148   0.002482  -0.405315  -1.819825
    34  C    0.502711   0.646975   0.758847   0.024578  -1.471563  -0.100666
    35  C    0.040749  -0.012555  -0.023415   0.002340   0.040734  -0.006531
    36  C    1.062399  -0.076201  -0.072285  -0.054299   0.108492   0.158445
    37  C    0.177607  -0.144240  -0.101802  -0.013715   0.000293   0.051085
    38  C   -0.074594   0.053287   0.061592  -0.003110  -0.048225  -0.022337
    39  C   -0.083202   0.008456   0.022914   0.029096   0.302211  -0.201627
    40  H    0.103242   0.028884  -0.009944  -0.171012  -1.352642  -0.002348
    41  H   -0.195470   0.019715   0.074784  -0.004776   0.004773   0.003270
    42  H    0.030129   0.001603  -0.001007   0.000466  -0.001516  -0.001221
    43  H    0.054268   0.000500  -0.004445   0.005845   0.071309  -0.019296
    44  H   -0.014287  -0.000204   0.000949  -0.000444  -0.009131   0.005290
    45  H   -0.000445   0.000034  -0.000016  -0.000018  -0.037754  -0.323750
    46  H    0.000495  -0.000018   0.000034  -0.000285   0.029827   0.081891
    47  H   -0.000831   0.000152  -0.000104   0.000563   0.023301  -0.223764
    48  H    0.020345   0.002314   0.002665  -0.195781  -0.227429   0.025883
              25         26         27         28         29         30
     1  C   -0.028952  -0.186778   0.068476  -0.204317  -0.001446  -0.028244
     2  O   -0.110263   0.001231   0.000394   0.028915  -0.018500   0.001614
     3  C   -1.364036  -0.731640   0.384463  -0.100650  -0.418561  -0.088171
     4  F    0.057382   0.032849  -0.005600   0.003095   0.046364   0.005583
     5  C    2.507381   1.743128  -0.861012  -0.095773   0.504009   0.392350
     6  C   -0.720147  -0.254739  -0.072162   0.015315  -0.022328  -0.374678
     7  N   -1.817085  -1.098315   0.472109   0.219950  -0.264278  -0.315438
     8  H   -0.373728   0.111794  -0.041899   0.218635   0.001935  -0.031746
     9  C    0.148613  -0.019562  -0.017086   0.188646   0.041240   0.054135
    10  C    0.015069   0.003851  -0.011288   0.001019   0.004604   0.001366
    11  C   -0.474107  -0.167691   0.080244   0.129763  -0.080422  -0.038030
    12  C    0.105205   0.087714  -0.061784  -0.077158   0.009501   0.000451
    13  C    0.044792   0.022191  -0.002251  -0.030626   0.001223   0.008563
    14  C   -0.051953   0.019625   0.014087  -0.016610  -0.017022   0.004513
    15  H    0.061707   0.081101  -0.040116  -0.005664   0.008947   0.009411
    16  H   -0.007356  -0.006348   0.006797  -0.000786  -0.001233   0.000356
    17  H   -0.008491   0.002241   0.002474  -0.001936  -0.004490   0.000269
    18  H    0.002568  -0.000200  -0.000916   0.000254   0.000698  -0.000156
    19  N   -0.134923   0.021513  -0.016086   0.079014   0.006363   0.019023
    20  H    0.039529  -0.000351  -0.002245  -0.009372   0.006813  -0.000358
    21  H    0.036517   0.000341  -0.004826  -0.006009   0.010431   0.000173
    22  H   -0.054824   0.019404   0.008240  -0.032709  -0.030122  -0.003385
    23  C   -8.986399  -7.664846   4.336009   2.448235  -0.980541  -0.757833
    24  C    1.829420   3.066235  -4.290508  -3.095296   0.240837   0.245720
    25  C   18.579127   2.284183  -1.661088  -5.388503   0.845201   0.294614
    26  C    2.284183  15.304642  -5.115663  -2.074450   0.363172   0.719148
    27  C   -1.661088  -5.115663  12.268788   1.439898  -0.119364  -0.449941
    28  C   -5.388503  -2.074450   1.439898  12.678975  -0.484876  -0.007771
    29  H    0.845201   0.363172  -0.119364  -0.484876   1.255560   0.008998
    30  H    0.294614   0.719148  -0.449941  -0.007771   0.008998   1.067131
    31  H    0.040062  -0.275084   0.527837   0.014298  -0.001455  -0.106843
    32  H   -0.619646  -0.059395   0.107571   0.691034  -0.153016  -0.002648
    33  C    0.239454  -0.005156  -0.899312  -0.621539  -0.080147  -0.045581
    34  C    0.259368   0.146528  -0.221572   0.357378   0.187254   0.049940
    35  C    0.055157  -0.027537   0.040995  -0.043992  -0.011436  -0.001636
    36  C   -0.042334   0.051791   0.234373   0.020945   0.144243  -0.014767
    37  C    0.085428   0.020151  -0.017345  -0.027424   0.008040   0.003237
    38  C   -0.005891  -0.001125  -0.005308   0.029108   0.019892  -0.000212
    39  C   -0.448949  -0.140711   0.018854   0.270352  -0.055027  -0.009144
    40  H    0.278427   0.171580  -0.311035  -0.114787  -0.258565   0.080743
    41  H    0.003161  -0.001886   0.000471  -0.002025   0.000159  -0.000160
    42  H   -0.000360   0.000460  -0.000631   0.002632   0.001211   0.000004
    43  H   -0.066340   0.020503  -0.027542   0.048021   0.012402   0.001640
    44  H    0.005859   0.000343   0.000952  -0.008787  -0.000261  -0.000023
    45  H    0.044724   0.005471  -0.064021  -0.003173  -0.006225   0.002605
    46  H    0.005290   0.007371  -0.048424  -0.100050  -0.000252  -0.002369
    47  H    0.045392  -0.024014   0.009733  -0.017777  -0.003691  -0.004311
    48  H    0.282312  -0.092505   0.012527  -0.020151   0.000004   0.004280
              31         32         33         34         35         36
     1  C    0.007847  -0.010650   0.016574  -4.536473  -0.081793  -2.201241
     2  O   -0.000254   0.000827  -0.000100  -1.386728   0.063272   0.327898
     3  C    0.002539   0.049397  -0.028597  -6.946467   0.120026  -1.248129
     4  F   -0.000046   0.001097  -0.000675   0.413861   0.014628   0.133836
     5  C   -0.075782  -0.118604  -0.135609   2.161543   0.318902  -1.932829
     6  C   -0.061064  -0.013995  -0.165219  -0.421932   0.015181  -0.374577
     7  N    0.045219   0.049964   0.014305  -2.158720   0.056733   1.426783
     8  H   -0.029916   0.011606  -0.052715   0.120390   0.023315  -0.048126
     9  C   -0.001124  -0.014366  -0.046665   0.616977  -0.214982  -1.216464
    10  C   -0.003266  -0.000676   0.000692   0.145935  -0.040898  -0.050359
    11  C    0.011145   0.019954   0.006026  -3.019061   0.377303  -1.113204
    12  C    0.003973  -0.000817   0.016210   0.160697   0.016635   0.302092
    13  C    0.002032  -0.003422   0.006222  -0.192628  -0.000373   0.008610
    14  C    0.001829   0.000447   0.000950  -0.459214   0.076266   0.004120
    15  H   -0.009949  -0.001050   0.000629   0.066266  -0.025463  -0.135414
    16  H    0.001989   0.000177   0.000230  -0.009662   0.009074   0.022333
    17  H    0.000353   0.000182   0.000204  -0.301266   0.014665  -0.130887
    18  H   -0.000245  -0.000056  -0.000046   0.079398  -0.008483   0.025563
    19  N   -0.004353   0.000833  -0.001422   0.502711   0.040749   1.062399
    20  H    0.000069  -0.001301   0.000347   0.646975  -0.012555  -0.076201
    21  H   -0.000209  -0.000528  -0.000148   0.758847  -0.023415  -0.072285
    22  H    0.001400   0.005675   0.002482   0.024578   0.002340  -0.054299
    23  C    0.096868   0.270992  -0.405315  -1.471563   0.040734   0.108492
    24  C   -0.223506  -0.181022  -1.819825  -0.100666  -0.006531   0.158445
    25  C    0.040062  -0.619646   0.239454   0.259368   0.055157  -0.042334
    26  C   -0.275084  -0.059395  -0.005156   0.146528  -0.027537   0.051791
    27  C    0.527837   0.107571  -0.899312  -0.221572   0.040995   0.234373
    28  C    0.014298   0.691034  -0.621539   0.357378  -0.043992   0.020945
    29  H   -0.001455  -0.153016  -0.080147   0.187254  -0.011436   0.144243
    30  H   -0.106843  -0.002648  -0.045581   0.049940  -0.001636  -0.014767
    31  H    0.731223   0.006020  -0.157147  -0.014304   0.004768   0.024130
    32  H    0.006020   0.792950  -0.153794   0.015048   0.021846   0.057477
    33  C   -0.157147  -0.153794   9.603673  -0.038195  -0.007460  -0.014656
    34  C   -0.014304   0.015048  -0.038195  30.798904   0.741720  -5.384967
    35  C    0.004768   0.021846  -0.007460   0.741720   8.405308  -1.206020
    36  C    0.024130   0.057477  -0.014656  -5.384967  -1.206020  18.856804
    37  C   -0.001280  -0.003685   0.000547  -2.907772   1.374427  -2.223737
    38  C   -0.000741  -0.002931   0.000118   0.462157  -1.384386   1.473472
    39  C   -0.003059  -0.004132  -0.022881  -0.997869  -1.642216  -0.524395
    40  H   -0.025083  -0.125526   0.053233  -1.069141  -0.608534   0.313681
    41  H    0.000089   0.000104  -0.000080   0.229740   0.149008  -0.322626
    42  H   -0.000080  -0.000343   0.000140  -0.205714  -0.422282   0.329548
    43  H   -0.002711  -0.004081  -0.001528   0.027912  -0.427656  -0.148665
    44  H    0.000221   0.000617  -0.000664   0.216515   0.569646  -0.215873
    45  H   -0.014039  -0.024752   0.664558  -0.002784  -0.000034  -0.001049
    46  H   -0.029569  -0.006664   0.283400  -0.001330  -0.002123  -0.006838
    47  H   -0.013755  -0.022232   0.500276  -0.004361   0.005816   0.016306
    48  H    0.003775  -0.003283  -0.000496   0.029443  -0.004834  -0.010917
              37         38         39         40         41         42
     1  C   -0.904263  -0.347481   0.111144  -0.645098  -0.336553  -0.048690
     2  O    0.911818  -0.325425  -0.114288   0.136608  -0.099540  -0.011032
     3  C   -1.438428  -0.198340   0.009140  -1.279175   0.120730  -0.025487
     4  F    0.034226  -0.006794  -0.078850   0.165757   0.007041  -0.000739
     5  C    1.557767  -0.558797  -0.515624  -0.118972   0.203667  -0.070532
     6  C    0.045870  -0.051767   0.094505  -0.846922   0.052273  -0.007445
     7  N   -0.487832   0.092606   0.051676  -0.673196  -0.060010   0.012421
     8  H   -0.012679  -0.006254  -0.058121  -0.518423   0.000483  -0.000098
     9  C    0.025418   0.043321   0.202988   0.636413   0.066862  -0.021497
    10  C   -0.044802   0.005960   0.032571   0.059230  -0.017180   0.004953
    11  C    1.662272  -0.971499  -0.610865  -1.497201  -0.138837  -0.032745
    12  C   -0.132070   0.073982  -0.034442  -0.190822  -0.021574   0.007973
    13  C    0.074034  -0.045988  -0.062905   0.179304   0.002483  -0.004796
    14  C   -0.266844  -0.024760  -0.070471  -0.062177  -0.077377   0.011453
    15  H   -0.004554   0.015589   0.036638   0.050375  -0.002121   0.001211
    16  H    0.000226  -0.007073  -0.012143  -0.016659   0.000667  -0.000561
    17  H   -0.025967  -0.050514  -0.022951  -0.044558  -0.000732  -0.004042
    18  H   -0.018072   0.019968   0.009852   0.023190  -0.005047   0.002626
    19  N    0.177607  -0.074594  -0.083202   0.103242  -0.195470   0.030129
    20  H   -0.144240   0.053287   0.008456   0.028884   0.019715   0.001603
    21  H   -0.101802   0.061592   0.022914  -0.009944   0.074784  -0.001007
    22  H   -0.013715  -0.003110   0.029096  -0.171012  -0.004776   0.000466
    23  C    0.000293  -0.048225   0.302211  -1.352642   0.004773  -0.001516
    24  C    0.051085  -0.022337  -0.201627  -0.002348   0.003270  -0.001221
    25  C    0.085428  -0.005891  -0.448949   0.278427   0.003161  -0.000360
    26  C    0.020151  -0.001125  -0.140711   0.171580  -0.001886   0.000460
    27  C   -0.017345  -0.005308   0.018854  -0.311035   0.000471  -0.000631
    28  C   -0.027424   0.029108   0.270352  -0.114787  -0.002025   0.002632
    29  H    0.008040   0.019892  -0.055027  -0.258565   0.000159   0.001211
    30  H    0.003237  -0.000212  -0.009144   0.080743  -0.000160   0.000004
    31  H   -0.001280  -0.000741  -0.003059  -0.025083   0.000089  -0.000080
    32  H   -0.003685  -0.002931  -0.004132  -0.125526   0.000104  -0.000343
    33  C    0.000547   0.000118  -0.022881   0.053233  -0.000080   0.000140
    34  C   -2.907772   0.462157  -0.997869  -1.069141   0.229740  -0.205714
    35  C    1.374427  -1.384386  -1.642216  -0.608534   0.149008  -0.422282
    36  C   -2.223737   1.473472  -0.524395   0.313681  -0.322626   0.329548
    37  C   13.327279  -2.915980  -1.309025  -0.553722   0.137400  -0.347011
    38  C   -2.915980   9.249792   1.479630   0.460048  -0.225503   0.702778
    39  C   -1.309025   1.479630  10.447917   0.417795   0.047452   0.177868
    40  H   -0.553722   0.460048   0.417795   8.018675  -0.031908   0.028171
    41  H    0.137400  -0.225503   0.047452  -0.031908   1.224328  -0.228381
    42  H   -0.347011   0.702778   0.177868   0.028171  -0.228381   0.857404
    43  H    0.109732   0.217883   0.541049  -0.637937  -0.005516   0.034902
    44  H    0.112104  -0.500684  -0.262052   0.004984   0.035928  -0.176921
    45  H    0.000481  -0.000382  -0.002302   0.007220   0.000023  -0.000015
    46  H   -0.000102   0.000234   0.001381   0.011953  -0.000042   0.000043
    47  H    0.001269  -0.001280  -0.016229  -0.012853   0.000140  -0.000164
    48  H    0.002588   0.003951   0.007738   0.081154   0.001135   0.000057
              43         44         45         46         47         48
     1  C    0.016170   0.017662   0.000473  -0.000688   0.004139   0.025552
     2  O   -0.005365   0.000782  -0.000034   0.000057  -0.000205  -0.015567
     3  C   -0.072301   0.017546  -0.004772   0.005228  -0.002981  -0.183698
     4  F   -0.009706   0.001042   0.000067  -0.000015  -0.000107   0.015815
     5  C   -0.103558   0.050803  -0.003597  -0.004491  -0.007549   0.185961
     6  C    0.038620   0.002208  -0.015284   0.004468  -0.007324   0.247567
     7  N   -0.036202   0.000936  -0.002845  -0.001941   0.005030  -0.130524
     8  H    0.000843   0.003085  -0.006801   0.002211  -0.001447  -0.204997
     9  C   -0.075925   0.015839  -0.000413  -0.003587  -0.009492  -0.020696
    10  C    0.010336  -0.003477  -0.000060   0.000858  -0.000283  -0.001596
    11  C   -0.008935   0.015128  -0.000134  -0.000544   0.002373  -0.053129
    12  C    0.035926  -0.006178   0.000478   0.000973   0.002023  -0.010392
    13  C   -0.009523   0.001649   0.000888   0.000658  -0.001403   0.007451
    14  C    0.005643  -0.005449   0.000153  -0.000395   0.000420  -0.011715
    15  H    0.004907  -0.002329  -0.000153   0.000287  -0.000835   0.011245
    16  H   -0.002123   0.000616   0.000073  -0.000286   0.000126  -0.001378
    17  H    0.001338  -0.000338   0.000029  -0.000047   0.000115  -0.001720
    18  H    0.000224  -0.000421  -0.000012   0.000054  -0.000046   0.000117
    19  N    0.054268  -0.014287  -0.000445   0.000495  -0.000831   0.020345
    20  H    0.000500  -0.000204   0.000034  -0.000018   0.000152   0.002314
    21  H   -0.004445   0.000949  -0.000016   0.000034  -0.000104   0.002665
    22  H    0.005845  -0.000444  -0.000018  -0.000285   0.000563  -0.195781
    23  C    0.071309  -0.009131  -0.037754   0.029827   0.023301  -0.227429
    24  C   -0.019296   0.005290  -0.323750   0.081891  -0.223764   0.025883
    25  C   -0.066340   0.005859   0.044724   0.005290   0.045392   0.282312
    26  C    0.020503   0.000343   0.005471   0.007371  -0.024014  -0.092505
    27  C   -0.027542   0.000952  -0.064021  -0.048424   0.009733   0.012527
    28  C    0.048021  -0.008787  -0.003173  -0.100050  -0.017777  -0.020151
    29  H    0.012402  -0.000261  -0.006225  -0.000252  -0.003691   0.000004
    30  H    0.001640  -0.000023   0.002605  -0.002369  -0.004311   0.004280
    31  H   -0.002711   0.000221  -0.014039  -0.029569  -0.013755   0.003775
    32  H   -0.004081   0.000617  -0.024752  -0.006664  -0.022232  -0.003283
    33  C   -0.001528  -0.000664   0.664558   0.283400   0.500276  -0.000496
    34  C    0.027912   0.216515  -0.002784  -0.001330  -0.004361   0.029443
    35  C   -0.427656   0.569646  -0.000034  -0.002123   0.005816  -0.004834
    36  C   -0.148665  -0.215873  -0.001049  -0.006838   0.016306  -0.010917
    37  C    0.109732   0.112104   0.000481  -0.000102   0.001269   0.002588
    38  C    0.217883  -0.500684  -0.000382   0.000234  -0.001280   0.003951
    39  C    0.541049  -0.262052  -0.002302   0.001381  -0.016229   0.007738
    40  H   -0.637937   0.004984   0.007220   0.011953  -0.012853   0.081154
    41  H   -0.005516   0.035928   0.000023  -0.000042   0.000140   0.001135
    42  H    0.034902  -0.176921  -0.000015   0.000043  -0.000164   0.000057
    43  H    1.188703  -0.227214  -0.000303   0.000262  -0.004587   0.001041
    44  H   -0.227214   0.780236   0.000050  -0.000117   0.000757  -0.000184
    45  H   -0.000303   0.000050   0.456016  -0.035664  -0.001864   0.000719
    46  H    0.000262  -0.000117  -0.035664   0.454440  -0.005035  -0.000855
    47  H   -0.004587   0.000757  -0.001864  -0.005035   0.393169  -0.000032
    48  H    0.001041  -0.000184   0.000719  -0.000855  -0.000032   0.820589
 Mulliken charges:
               1
     1  C    2.561382
     2  O   -1.367368
     3  C    2.398623
     4  F   -1.124961
     5  C    0.590199
     6  C    0.110491
     7  N   -1.568622
     8  H   -0.114039
     9  C    0.617921
    10  C   -0.232850
    11  C    0.419359
    12  C   -0.664365
    13  C   -0.585843
    14  C   -0.644495
    15  H    0.593787
    16  H    0.433830
    17  H    0.690435
    18  H    0.472584
    19  N   -1.168887
    20  H    0.163912
    21  H   -0.095109
    22  H    0.162374
    23  C   -1.264469
    24  C   -1.696004
    25  C    0.169432
    26  C   -0.360564
    27  C    0.333731
    28  C   -0.293271
    29  H    0.284159
    30  H    0.307576
    31  H    0.527177
    32  H    0.428797
    33  C   -0.705300
    34  C   -1.367695
    35  C   -0.353876
    36  C   -0.332483
    37  C    0.179050
    38  C   -0.677988
    39  C   -1.017743
    40  H    0.867572
    41  H    0.391459
    42  H    0.405259
    43  H    0.451480
    44  H    0.573291
    45  H    0.368630
    46  H    0.360316
    47  H    0.377456
    48  H    0.395649
 Sum of Mulliken charges =  -0.00000
 Mulliken charges with hydrogens summed into heavy atoms:
               1
     1  C    2.561382
     2  O   -1.203456
     3  C    2.398623
     4  F   -1.124961
     5  C    0.590199
     6  C    0.668514
     7  N   -1.682661
     9  C    0.617921
    10  C    0.239734
    11  C    0.419359
    12  C   -0.070578
    13  C   -0.152013
    14  C    0.045940
    19  N   -1.263997
    23  C   -1.264469
    24  C   -1.696004
    25  C    0.453591
    26  C   -0.052988
    27  C    0.860908
    28  C    0.135526
    33  C    0.401103
    34  C   -1.367695
    35  C    0.219415
    36  C    0.535090
    37  C    0.570509
    38  C   -0.272728
    39  C   -0.566263
 Electronic spatial extent (au):  <R**2>=           9012.2216
 Charge=             -0.0000 electrons
 Dipole moment (field-independent basis, Debye):
    X=             -2.6929    Y=              2.1295    Z=              0.7677  Tot=              3.5179
 Quadrupole moment (field-independent basis, Debye-Ang):
   XX=           -138.6912   YY=           -159.3730   ZZ=           -148.6443
   XY=             -6.5587   XZ=             -1.1418   YZ=             -0.7239
 Traceless Quadrupole moment (field-independent basis, Debye-Ang):
   XX=             10.2116   YY=            -10.4702   ZZ=              0.2585
   XY=             -6.5587   XZ=             -1.1418   YZ=             -0.7239
 Octapole moment (field-independent basis, Debye-Ang**2):
  XXX=             37.1351  YYY=             17.1540  ZZZ=             -6.9747  XYY=            -25.9594
  XXY=             12.3814  XXZ=             27.1943  XZZ=             -4.2338  YZZ=            -29.3019
  YYZ=              4.0797  XYZ=             16.8280
 Hexadecapole moment (field-independent basis, Debye-Ang**3):
 XXXX=          -6685.4165 YYYY=          -2801.5521 ZZZZ=          -2235.8271 XXXY=           -132.4699
 XXXZ=           -167.0615 YYYX=            -24.1196 YYYZ=            149.6086 ZZZX=              1.1086
 ZZZY=             33.0658 XXYY=          -1591.9743 XXZZ=          -1496.0358 YYZZ=           -856.7511
 XXYZ=            -14.2697 YYXZ=             24.3040 ZZXY=            -83.3958
 N-N= 2.480333721304D+03 E-N=-7.694668221948D+03  KE= 1.167931686509D+03
 No NMR shielding tensors so no spin-rotation constants.
 Leave Link  601 at Wed May  7 13:08:41 2025, MaxMem= 16106127360 cpu:               7.6 elap:               0.9
 (Enter /cm/shared/apps/Gaussian/g16-C01/g16/l701.exe)
 ... and contract with generalized density number  0.
 Compute integral first derivatives.
 R6Disp: Adding Grimme-D2 dispersion energy 1st derivatives to the gradient.
 D1PCM: PCM CHGder 1st derivatives, ID1Alg=3 FixD1E=F DoIter=F DoCFld=F I1PDM=0.
 GePol: Maximum number of non-zero 1st derivatives   =     243
 Leave Link  701 at Wed May  7 13:08:45 2025, MaxMem= 16106127360 cpu:             143.2 elap:               4.5
 (Enter /cm/shared/apps/Gaussian/g16-C01/g16/l702.exe)
 L702 exits ... SP integral derivatives will be done elsewhere.
 Leave Link  702 at Wed May  7 13:08:45 2025, MaxMem= 16106127360 cpu:               0.3 elap:               0.0
 (Enter /cm/shared/apps/Gaussian/g16-C01/g16/l703.exe)
 Integral derivatives from FoFJK, PRISM(SPDF).
 Compute integral first derivatives, UseDBF=F ICtDFT=           0.
 Calling FoFJK, ICntrl=      2127 FMM=F ISym2X=0 I1Cent= 0 IOpClX= 0 NMat=1 NMatS=1 NMatT=0.
 FoFJK:  IHMeth= 1 ICntrl=    2127 DoSepK=T KAlg= 0 I1Cent=           0 FoldK=F
 IRaf=         1 NMat=       1 IRICut=       1 DoRegI=T DoRafI=F ISym2E= 0 IDoP0=0 IntGTp=1.
 FoFCou: FMM=F IPFlag=           0 FMFlag=      100000 FMFlg1=         800
         NFxFlg=           0 DoJE=F BraDBF=F KetDBF=F FulRan=T
         wScrn=  0.000000 ICntrl=      2527 IOpCl=  0 I1Cent=           0 NGrid=           0
         NMat0=    1 NMatS0=      1 NMatT0=    0 NMatD0=    1 NMtDS0=    0 NMtDT0=    0
 Symmetry not used in FoFCou.
 Leave Link  703 at Wed May  7 13:14:11 2025, MaxMem= 16106127360 cpu:           12932.9 elap:             325.4
 (Enter /cm/shared/apps/Gaussian/g16-C01/g16/l716.exe)
 Dipole        =-1.05946038D+00 8.37808626D-01 3.02045213D-01
 ***** Axes restored to original set *****
 -------------------------------------------------------------------
 Center     Atomic                   Forces (Hartrees/Bohr)
 Number     Number              X              Y              Z
 -------------------------------------------------------------------
      1        6          -0.000327240    0.006159792    0.000835526
      2        8          -0.000424626   -0.002092015   -0.001289726
      3        6           0.001235107    0.000124723   -0.006319390
      4        9          -0.002496637    0.001131543    0.000898437
      5        6          -0.000327320   -0.014625607   -0.001319338
      6        6          -0.002412275   -0.000325610    0.004548357
      7        7           0.003708829    0.005509421   -0.003437174
      8        1           0.000153584   -0.000014325    0.000602160
      9        6           0.001786912    0.000914965    0.003152638
     10        6           0.001109631    0.001457869    0.002753584
     11        6           0.000648500    0.004437988   -0.001837295
     12        6          -0.001777880    0.000930348   -0.000387297
     13        6           0.000088883    0.001409808   -0.000724198
     14        6          -0.001559739   -0.001188520    0.000294764
     15        1          -0.001353507    0.002272173   -0.004500118
     16        1           0.000150172    0.006063096   -0.000322185
     17        1           0.000701329   -0.003525888    0.004227345
     18        1           0.001668753    0.002454224    0.005361114
     19        7           0.008199162   -0.009942858   -0.001838014
     20        1           0.001755286    0.000119828    0.000958023
     21        1          -0.002527789   -0.000087425    0.000330540
     22        1           0.001044866   -0.001032922   -0.000712186
     23        6           0.004034009   -0.002217042   -0.002687194
     24        6          -0.003500808    0.004732745   -0.001029067
     25        6          -0.000102512   -0.000755421    0.000045506
     26        6           0.002395086   -0.001637798   -0.001424611
     27        6          -0.000947220    0.001600209   -0.000180257
     28        6          -0.000440403   -0.001259055    0.000807424
     29        1          -0.001239010   -0.005139141    0.003118820
     30        1           0.004966286    0.000962613   -0.000791752
     31        1           0.000847289    0.005025512   -0.002599303
     32        1          -0.005655479   -0.001806255    0.001626434
     33        6           0.002177075   -0.002347543    0.000062016
     34        6           0.000574708   -0.006627841   -0.002369197
     35        6          -0.003286268    0.002258790    0.000241761
     36        6           0.001354594   -0.001436802   -0.001414789
     37        6           0.000209500   -0.001485025   -0.000257427
     38        6           0.001578331   -0.001242560    0.003160441
     39        6          -0.002078651    0.002803725   -0.000169190
     40        1           0.000664619    0.001032113   -0.004983833
     41        1           0.003120844   -0.002798313    0.004052937
     42        1          -0.000894152   -0.001474734    0.005495031
     43        1          -0.003411856    0.003621327   -0.002495341
     44        1          -0.004312995    0.002348160    0.002823218
     45        1          -0.003763818   -0.000800930   -0.003853554
     46        1           0.000591049    0.005144386   -0.001445931
     47        1          -0.003984299    0.001207202    0.003603027
     48        1           0.002060080    0.000141069   -0.000610738
 -------------------------------------------------------------------
 Cartesian Forces:  Max     0.014625607 RMS     0.003054843
 Leave Link  716 at Wed May  7 13:14:11 2025, MaxMem= 16106127360 cpu:               0.3 elap:               0.0
 (Enter /cm/shared/apps/Gaussian/g16-C01/g16/l103.exe)

 GradGradGradGradGradGradGradGradGradGradGradGradGradGradGradGradGradGrad
 Berny optimization.
 FormGI is forming the generalized inverse of G from B-inverse, IUseBI=4.
 Internal  Forces:  Max     0.012565614 RMS     0.002992911
 Search for a local minimum.
 Step number   1 out of a maximum of  273
 All quantities printed in internal units (Hartrees-Bohrs-Radians)
 RMS Force = .29929D-02 SwitMx=.10000D-02 MixMth= 1
 Mixed Optimization -- RFO/linear search
 Second derivative matrix not updated -- first step.
 ITU=  0
     Eigenvalues ---    0.00403   0.00603   0.00675   0.00791   0.01177
     Eigenvalues ---    0.01513   0.01575   0.01609   0.01682   0.01699
     Eigenvalues ---    0.01753   0.01900   0.01984   0.02006   0.02034
     Eigenvalues ---    0.02073   0.02228   0.02239   0.02250   0.02252
     Eigenvalues ---    0.02254   0.02263   0.02267   0.02275   0.02275
     Eigenvalues ---    0.02277   0.02280   0.02280   0.02295   0.02299
     Eigenvalues ---    0.02301   0.02304   0.02306   0.02313   0.02318
     Eigenvalues ---    0.02320   0.02336   0.02371   0.03160   0.05435
     Eigenvalues ---    0.06606   0.07089   0.07248   0.07411   0.07646
     Eigenvalues ---    0.08809   0.09297   0.11023   0.12847   0.14511
     Eigenvalues ---    0.15835   0.15997   0.15998   0.15998   0.15999
     Eigenvalues ---    0.15999   0.16000   0.16000   0.16000   0.16000
     Eigenvalues ---    0.16000   0.16000   0.16000   0.16000   0.16000
     Eigenvalues ---    0.16000   0.16000   0.16000   0.16868   0.20818
     Eigenvalues ---    0.21966   0.21999   0.22000   0.22000   0.22000
     Eigenvalues ---    0.22610   0.22960   0.23458   0.23619   0.23989
     Eigenvalues ---    0.24519   0.24894   0.24939   0.24955   0.24972
     Eigenvalues ---    0.24992   0.24997   0.29661   0.31117   0.31591
     Eigenvalues ---    0.31666   0.32574   0.32603   0.34534   0.34785
     Eigenvalues ---    0.34887   0.34995   0.35140   0.35718   0.35769
     Eigenvalues ---    0.35835   0.35888   0.35923   0.35939   0.35974
     Eigenvalues ---    0.35978   0.35983   0.36091   0.36099   0.36108
     Eigenvalues ---    0.36129   0.40527   0.42841   0.43327   0.43387
     Eigenvalues ---    0.43483   0.43603   0.44414   0.45045   0.45707
     Eigenvalues ---    0.45757   0.45803   0.47001   0.47364   0.47470
     Eigenvalues ---    0.47521   0.47748   0.47959   0.48066   0.48134
     Eigenvalues ---    0.48392   0.48593   0.48724   0.48939   0.49683
     Eigenvalues ---    0.50494   0.54591   0.55994
 RFO step:  Lambda=-7.97651583D-03 EMin= 4.02886119D-03
 Linear search not attempted -- first point.
 Iteration  1 RMS(Cart)=  0.07941008 RMS(Int)=  0.00110945
 Iteration  2 RMS(Cart)=  0.00229342 RMS(Int)=  0.00007501
 Iteration  3 RMS(Cart)=  0.00000235 RMS(Int)=  0.00007500
 Iteration  4 RMS(Cart)=  0.00000000 RMS(Int)=  0.00007500
 ITry= 1 IFail=0 DXMaxC= 3.38D-01 DCOld= 1.00D+10 DXMaxT= 3.00D-01 DXLimC= 3.00D+00 Rises=F
 Variable       Old X    -DE/DX   Delta X   Delta X   Delta X     New X
                                 (Linear)    (Quad)   (Total)
    R1        2.64463   0.00188   0.00000   0.00403   0.00403   2.64866
    R2        2.83701   0.00409   0.00000   0.01217   0.01217   2.84918
    R3        2.80314   0.00431   0.00000   0.01240   0.01246   2.81560
    R4        2.88646   0.00577   0.00000   0.01896   0.01896   2.90541
    R5        1.82197   0.00018   0.00000   0.00033   0.00033   1.82230
    R6        2.59370  -0.00072   0.00000  -0.00141  -0.00141   2.59229
    R7        2.53039  -0.00241   0.00000  -0.00367  -0.00368   2.52670
    R8        2.85791   0.00194   0.00000   0.00609   0.00609   2.86400
    R9        2.59159   0.01257   0.00000   0.02518   0.02517   2.61677
   R10        2.05859   0.00094   0.00000   0.00264   0.00264   2.06123
   R11        2.84759   0.00637   0.00000   0.01963   0.01963   2.86722
   R12        2.06438   0.00204   0.00000   0.00579   0.00579   2.07017
   R13        1.91106  -0.00046   0.00000  -0.00098  -0.00098   1.91008
   R14        2.61910   0.00862   0.00000   0.01810   0.01809   2.63719
   R15        2.65295   0.00344   0.00000   0.00624   0.00622   2.65918
   R16        2.63679   0.00659   0.00000   0.01369   0.01370   2.65048
   R17        2.61599   0.00852   0.00000   0.01795   0.01795   2.63394
   R18        2.60821   0.00809   0.00000   0.01648   0.01648   2.62468
   R19        2.03913   0.00612   0.00000   0.01657   0.01657   2.05570
   R20        2.63281   0.00614   0.00000   0.01256   0.01255   2.64537
   R21        2.63410   0.01003   0.00000   0.01999   0.01997   2.65406
   R22        2.60701   0.00735   0.00000   0.01503   0.01504   2.62205
   R23        2.04444   0.00519   0.00000   0.01419   0.01419   2.05863
   R24        2.03926   0.00606   0.00000   0.01641   0.01641   2.05568
   R25        2.04340   0.00549   0.00000   0.01498   0.01498   2.05838
   R26        1.91923  -0.00037   0.00000  -0.00081  -0.00081   1.91842
   R27        2.62758   0.00800   0.00000   0.01653   0.01653   2.64411
   R28        2.62155   0.00657   0.00000   0.01344   0.01344   2.63499
   R29        2.62134   0.00789   0.00000   0.01635   0.01635   2.63769
   R30        2.62920   0.00893   0.00000   0.01873   0.01873   2.64793
   R31        2.83105   0.00612   0.00000   0.01835   0.01835   2.84940
   R32        2.60872   0.00847   0.00000   0.01697   0.01696   2.62569
   R33        2.04176   0.00612   0.00000   0.01667   0.01667   2.05843
   R34        2.61695   0.01041   0.00000   0.02128   0.02128   2.63824
   R35        2.04524   0.00506   0.00000   0.01385   0.01385   2.05909
   R36        2.04257   0.00572   0.00000   0.01559   0.01559   2.05816
   R37        2.04202   0.00616   0.00000   0.01677   0.01677   2.05879
   R38        2.06026   0.00521   0.00000   0.01466   0.01466   2.07491
   R39        2.05449   0.00526   0.00000   0.01465   0.01465   2.06914
   R40        2.05682   0.00537   0.00000   0.01500   0.01500   2.07183
   R41        2.62136   0.00692   0.00000   0.01410   0.01410   2.63546
   R42        2.62568   0.00887   0.00000   0.01833   0.01834   2.64402
   R43        2.61603   0.00944   0.00000   0.01936   0.01935   2.63538
   R44        2.61411   0.00714   0.00000   0.01456   0.01455   2.62866
   R45        2.04107   0.00566   0.00000   0.01539   0.01539   2.05646
   R46        2.61579   0.00939   0.00000   0.01905   0.01905   2.63484
   R47        2.03880   0.00513   0.00000   0.01389   0.01389   2.05269
   R48        2.61180   0.00802   0.00000   0.01626   0.01627   2.62807
   R49        2.03939   0.00553   0.00000   0.01499   0.01499   2.05439
   R50        2.04117   0.00576   0.00000   0.01566   0.01566   2.05682
   R51        2.04122   0.00556   0.00000   0.01513   0.01513   2.05635
    A1        1.94181  -0.00031   0.00000  -0.01315  -0.01313   1.92868
    A2        1.87110  -0.00158   0.00000  -0.01991  -0.01978   1.85132
    A3        1.88257  -0.00124   0.00000  -0.01436  -0.01416   1.86841
    A4        1.89760   0.00009   0.00000   0.00861   0.00817   1.90577
    A5        1.97714   0.00008   0.00000   0.00682   0.00628   1.98342
    A6        1.89010   0.00296   0.00000   0.03161   0.03140   1.92151
    A7        1.90942   0.00059   0.00000   0.00348   0.00348   1.91291
    A8        1.97240  -0.00117   0.00000  -0.00471  -0.00482   1.96758
    A9        2.24571   0.00116   0.00000   0.00535   0.00515   2.25086
   A10        2.06464   0.00003   0.00000   0.00021   0.00011   2.06475
   A11        2.11788  -0.00131   0.00000  -0.00653  -0.00653   2.11135
   A12        2.19501  -0.00029   0.00000   0.00119   0.00108   2.19608
   A13        1.96864   0.00159   0.00000   0.00450   0.00449   1.97313
   A14        1.91226  -0.00195   0.00000  -0.00748  -0.00762   1.90464
   A15        1.89344   0.00665   0.00000   0.03288   0.03281   1.92625
   A16        1.90945  -0.00221   0.00000  -0.00972  -0.00984   1.89961
   A17        1.92399  -0.00144   0.00000  -0.00251  -0.00255   1.92144
   A18        1.89702   0.00018   0.00000  -0.01161  -0.01172   1.88530
   A19        1.92764  -0.00128   0.00000  -0.00173  -0.00174   1.92590
   A20        1.97938   0.00022   0.00000  -0.00198  -0.00216   1.97722
   A21        2.31147   0.00028   0.00000   0.00283   0.00253   2.31400
   A22        1.97837  -0.00063   0.00000  -0.00705  -0.00724   1.97113
   A23        2.17517  -0.00184   0.00000  -0.00539  -0.00562   2.16955
   A24        2.03421   0.00132   0.00000   0.00643   0.00635   2.04056
   A25        2.07250   0.00056   0.00000   0.00038   0.00030   2.07280
   A26        2.08466  -0.00137   0.00000  -0.00442  -0.00445   2.08021
   A27        2.10385   0.00106   0.00000   0.00442   0.00443   2.10828
   A28        2.09465   0.00031   0.00000  -0.00003  -0.00002   2.09463
   A29        2.07025   0.00056   0.00000   0.00161   0.00161   2.07186
   A30        2.12465  -0.00062   0.00000  -0.00397  -0.00411   2.12054
   A31        2.08693   0.00010   0.00000   0.00307   0.00311   2.09004
   A32        2.12524   0.00012   0.00000   0.00036   0.00036   2.12561
   A33        2.06835  -0.00066   0.00000  -0.00373  -0.00373   2.06462
   A34        2.08956   0.00053   0.00000   0.00335   0.00335   2.09291
   A35        2.08573  -0.00039   0.00000   0.00004   0.00002   2.08575
   A36        2.10429   0.00066   0.00000   0.00278   0.00277   2.10706
   A37        2.09317  -0.00027   0.00000  -0.00281  -0.00281   2.09035
   A38        2.12781   0.00052   0.00000   0.00179   0.00176   2.12957
   A39        2.09059   0.00043   0.00000   0.00320   0.00322   2.09380
   A40        2.06466  -0.00095   0.00000  -0.00503  -0.00502   2.05965
   A41        2.07239   0.00043   0.00000   0.00224   0.00216   2.07455
   A42        1.88112  -0.00205   0.00000  -0.02442  -0.02455   1.85656
   A43        1.93117   0.00047   0.00000  -0.00337  -0.00350   1.92767
   A44        2.09079   0.00074   0.00000   0.00322   0.00322   2.09402
   A45        2.11985   0.00086   0.00000   0.00366   0.00366   2.12351
   A46        2.07105  -0.00160   0.00000  -0.00691  -0.00692   2.06414
   A47        2.06632  -0.00234   0.00000  -0.00902  -0.00902   2.05730
   A48        2.11579   0.00133   0.00000   0.00512   0.00511   2.12091
   A49        2.10098   0.00101   0.00000   0.00386   0.00385   2.10483
   A50        2.10473   0.00110   0.00000   0.00414   0.00412   2.10885
   A51        2.08323  -0.00023   0.00000  -0.00014  -0.00015   2.08309
   A52        2.09522  -0.00088   0.00000  -0.00400  -0.00400   2.09122
   A53        2.10542   0.00086   0.00000   0.00339   0.00337   2.10878
   A54        2.09328  -0.00113   0.00000  -0.00577  -0.00580   2.08748
   A55        2.08438   0.00028   0.00000   0.00257   0.00254   2.08692
   A56        2.10881   0.00097   0.00000   0.00429   0.00429   2.11311
   A57        2.08866  -0.00060   0.00000  -0.00282  -0.00282   2.08584
   A58        2.08571  -0.00037   0.00000  -0.00146  -0.00147   2.08424
   A59        2.11002   0.00101   0.00000   0.00417   0.00416   2.11418
   A60        2.08429  -0.00037   0.00000  -0.00124  -0.00124   2.08305
   A61        2.08888  -0.00065   0.00000  -0.00293  -0.00293   2.08595
   A62        1.92037   0.00182   0.00000   0.01134   0.01130   1.93167
   A63        1.93851   0.00087   0.00000   0.00492   0.00490   1.94341
   A64        1.93171   0.00115   0.00000   0.00666   0.00663   1.93834
   A65        1.89019  -0.00132   0.00000  -0.00748  -0.00752   1.88267
   A66        1.88083  -0.00141   0.00000  -0.00786  -0.00790   1.87293
   A67        1.90079  -0.00126   0.00000  -0.00842  -0.00843   1.89235
   A68        2.14089  -0.00090   0.00000  -0.00343  -0.00346   2.13744
   A69        2.05774   0.00239   0.00000   0.00936   0.00932   2.06706
   A70        2.08252  -0.00151   0.00000  -0.00660  -0.00659   2.07593
   A71        2.08809  -0.00078   0.00000  -0.00308  -0.00309   2.08500
   A72        2.09772   0.00042   0.00000   0.00172   0.00172   2.09944
   A73        2.09737   0.00036   0.00000   0.00138   0.00138   2.09875
   A74        2.09577   0.00151   0.00000   0.00615   0.00615   2.10193
   A75        2.10597  -0.00088   0.00000  -0.00381  -0.00382   2.10215
   A76        2.08140  -0.00063   0.00000  -0.00231  -0.00232   2.07908
   A77        2.10211   0.00066   0.00000   0.00279   0.00276   2.10487
   A78        2.07970   0.00126   0.00000   0.00822   0.00814   2.08784
   A79        2.10123  -0.00191   0.00000  -0.01068  -0.01076   2.09047
   A80        2.09592   0.00032   0.00000   0.00171   0.00172   2.09764
   A81        2.09719  -0.00014   0.00000  -0.00073  -0.00074   2.09646
   A82        2.09007  -0.00018   0.00000  -0.00097  -0.00098   2.08909
   A83        2.10191  -0.00019   0.00000  -0.00090  -0.00091   2.10100
   A84        2.09728   0.00001   0.00000  -0.00007  -0.00007   2.09721
   A85        2.08400   0.00018   0.00000   0.00096   0.00096   2.08496
    D1        0.55697   0.00111   0.00000   0.04552   0.04557   0.60254
    D2       -1.51570   0.00214   0.00000   0.05474   0.05474  -1.46096
    D3        2.73544   0.00014   0.00000   0.03538   0.03533   2.77078
    D4        0.33588   0.00223   0.00000   0.09473   0.09469   0.43057
    D5       -2.77306   0.00159   0.00000   0.06287   0.06285  -2.71022
    D6        2.39259   0.00017   0.00000   0.06795   0.06790   2.46049
    D7       -0.71636  -0.00046   0.00000   0.03609   0.03606  -0.68030
    D8       -1.78847   0.00403   0.00000   0.11839   0.11832  -1.67015
    D9        1.38577   0.00340   0.00000   0.08652   0.08648   1.47225
   D10       -2.82173   0.00009   0.00000  -0.03460  -0.03463  -2.85636
   D11       -0.60969  -0.00080   0.00000  -0.06006  -0.05997  -0.66966
   D12        1.36044   0.00132   0.00000  -0.01226  -0.01225   1.34819
   D13       -2.71070   0.00043   0.00000  -0.03772  -0.03758  -2.74829
   D14       -0.79467  -0.00069   0.00000  -0.04572  -0.04602  -0.84069
   D15        1.41737  -0.00157   0.00000  -0.07118  -0.07136   1.34602
   D16       -2.53167   0.00059   0.00000   0.05109   0.05101  -2.48066
   D17        0.67893   0.00090   0.00000   0.06276   0.06273   0.74166
   D18       -0.37447  -0.00067   0.00000   0.02835   0.02821  -0.34626
   D19        2.83612  -0.00036   0.00000   0.04002   0.03993   2.87606
   D20        1.73191   0.00156   0.00000   0.06560   0.06575   1.79766
   D21       -1.34068   0.00187   0.00000   0.07728   0.07748  -1.26320
   D22       -3.08117   0.00060   0.00000   0.01283   0.01279  -3.06838
   D23       -0.00608   0.00057   0.00000  -0.00397  -0.00398  -0.01006
   D24        0.09456  -0.00005   0.00000  -0.02041  -0.02050   0.07406
   D25       -3.11354  -0.00008   0.00000  -0.03721  -0.03727   3.13238
   D26       -0.14755  -0.00142   0.00000  -0.03740  -0.03735  -0.18490
   D27        1.95365  -0.00030   0.00000  -0.02492  -0.02491   1.92874
   D28       -2.22558   0.00086   0.00000  -0.01289  -0.01295  -2.23853
   D29        3.05257  -0.00134   0.00000  -0.02256  -0.02252   3.03005
   D30       -1.12942  -0.00022   0.00000  -0.01009  -0.01007  -1.13950
   D31        0.97454   0.00094   0.00000   0.00195   0.00188   0.97642
   D32       -2.88470  -0.00008   0.00000   0.00238   0.00238  -2.88232
   D33        0.06228  -0.00102   0.00000  -0.04126  -0.04128   0.02100
   D34        0.19529  -0.00020   0.00000  -0.01354  -0.01360   0.18169
   D35       -3.14091  -0.00114   0.00000  -0.05718  -0.05726   3.08501
   D36       -1.24926   0.00025   0.00000   0.01902   0.01903  -1.23023
   D37        1.83303   0.00019   0.00000   0.01805   0.01805   1.85108
   D38        0.84464   0.00112   0.00000   0.02870   0.02874   0.87338
   D39       -2.35626   0.00105   0.00000   0.02773   0.02776  -2.32850
   D40        2.94128  -0.00042   0.00000   0.01150   0.01146   2.95275
   D41       -0.25962  -0.00048   0.00000   0.01053   0.01048  -0.24913
   D42        0.32081   0.00029   0.00000   0.02395   0.02387   0.34467
   D43       -2.87672   0.00119   0.00000   0.05423   0.05413  -2.82258
   D44       -3.01531  -0.00058   0.00000  -0.01924  -0.01925  -3.03456
   D45        0.07035   0.00032   0.00000   0.01104   0.01102   0.08137
   D46        3.08446   0.00117   0.00000   0.03785   0.03771   3.12217
   D47       -0.00104   0.00048   0.00000   0.02311   0.02301   0.02197
   D48       -0.00007   0.00023   0.00000   0.00678   0.00675   0.00668
   D49       -3.08557  -0.00046   0.00000  -0.00795  -0.00796  -3.09352
   D50       -3.08026  -0.00049   0.00000  -0.01935  -0.01941  -3.09967
   D51        0.05251  -0.00056   0.00000  -0.02109  -0.02115   0.03137
   D52        0.00885   0.00027   0.00000   0.00886   0.00889   0.01774
   D53       -3.14157   0.00020   0.00000   0.00712   0.00716  -3.13441
   D54       -0.01237   0.00016   0.00000   0.00506   0.00505  -0.00732
   D55        3.13129  -0.00012   0.00000  -0.00406  -0.00408   3.12721
   D56        3.13674   0.00032   0.00000   0.00974   0.00975  -3.13670
   D57       -0.00278   0.00004   0.00000   0.00063   0.00061  -0.00217
   D58        0.02155   0.00036   0.00000   0.01084   0.01083   0.03238
   D59       -3.13717   0.00029   0.00000   0.00831   0.00830  -3.12886
   D60       -3.12753   0.00020   0.00000   0.00620   0.00620  -3.12133
   D61       -0.00306   0.00014   0.00000   0.00367   0.00366   0.00061
   D62       -0.01516  -0.00056   0.00000  -0.01675  -0.01677  -0.03193
   D63       -3.13988  -0.00051   0.00000  -0.01434  -0.01436   3.12895
   D64        3.07157   0.00009   0.00000  -0.00258  -0.00256   3.06901
   D65       -0.05314   0.00014   0.00000  -0.00016  -0.00015  -0.05329
   D66       -0.98823  -0.00084   0.00000  -0.02639  -0.02649  -1.01472
   D67        3.10688   0.00126   0.00000   0.00963   0.00959   3.11647
   D68        2.20999  -0.00155   0.00000  -0.04121  -0.04130   2.16869
   D69        0.02191   0.00056   0.00000  -0.00519  -0.00521   0.01670
   D70       -0.00264  -0.00046   0.00000  -0.01491  -0.01492  -0.01756
   D71        3.13689  -0.00018   0.00000  -0.00584  -0.00586   3.13102
   D72       -3.13531  -0.00038   0.00000  -0.01311  -0.01312   3.13475
   D73        0.00422  -0.00011   0.00000  -0.00405  -0.00407   0.00016
   D74        3.08677  -0.00016   0.00000  -0.00604  -0.00604   3.08073
   D75       -0.05395   0.00006   0.00000   0.00100   0.00101  -0.05294
   D76        0.00283  -0.00018   0.00000  -0.00544  -0.00544  -0.00261
   D77       -3.13789   0.00004   0.00000   0.00160   0.00161  -3.13628
   D78       -3.08874   0.00030   0.00000   0.01038   0.01037  -3.07837
   D79        0.06889  -0.00014   0.00000  -0.00391  -0.00390   0.06499
   D80       -0.00580   0.00032   0.00000   0.00975   0.00973   0.00393
   D81       -3.13136  -0.00013   0.00000  -0.00454  -0.00453  -3.13589
   D82       -0.00547   0.00009   0.00000   0.00243   0.00243  -0.00304
   D83        3.13841   0.00004   0.00000   0.00096   0.00096   3.13938
   D84       -3.13210   0.00016   0.00000   0.00579   0.00578  -3.12632
   D85        0.01178   0.00011   0.00000   0.00432   0.00431   0.01609
   D86        0.00249   0.00005   0.00000   0.00188   0.00188   0.00437
   D87       -3.14052   0.00001   0.00000   0.00051   0.00051  -3.14000
   D88        3.12925  -0.00002   0.00000  -0.00143  -0.00143   3.12783
   D89       -0.01375  -0.00006   0.00000  -0.00280  -0.00279  -0.01655
   D90        1.84348  -0.00005   0.00000  -0.00124  -0.00126   1.84223
   D91       -0.24927  -0.00015   0.00000  -0.00247  -0.00248  -0.25176
   D92       -2.36290   0.00008   0.00000   0.00037   0.00038  -2.36252
   D93       -1.28286   0.00005   0.00000   0.00229   0.00229  -1.28056
   D94        2.90758  -0.00005   0.00000   0.00106   0.00106   2.90864
   D95        0.79395   0.00018   0.00000   0.00391   0.00393   0.79788
   D96       -0.00123  -0.00000   0.00000  -0.00035  -0.00034  -0.00157
   D97       -3.14141   0.00004   0.00000   0.00102   0.00102  -3.14038
   D98        3.13948  -0.00022   0.00000  -0.00744  -0.00742   3.13206
   D99       -0.00069  -0.00018   0.00000  -0.00606  -0.00606  -0.00675
   D100       0.00724  -0.00026   0.00000  -0.00832  -0.00835  -0.00111
   D101      -3.13663  -0.00021   0.00000  -0.00686  -0.00689   3.13967
   D102       3.13288   0.00017   0.00000   0.00582   0.00583   3.13871
   D103      -0.01100   0.00022   0.00000   0.00728   0.00729  -0.00370
   D104      -3.06740   0.00024   0.00000   0.01180   0.01178  -3.05562
   D105       0.08492   0.00019   0.00000   0.01009   0.01006   0.09498
   D106       0.00425   0.00008   0.00000   0.00057   0.00061   0.00485
   D107      -3.12662   0.00003   0.00000  -0.00114  -0.00112  -3.12774
   D108       3.07606  -0.00041   0.00000  -0.01382  -0.01387   3.06219
   D109      -0.08366   0.00023   0.00000   0.00708   0.00716  -0.07650
   D110       0.00109  -0.00013   0.00000  -0.00265  -0.00266  -0.00158
   D111       3.12455   0.00052   0.00000   0.01825   0.01836  -3.14027
   D112       0.01021  -0.00025   0.00000  -0.00837  -0.00834   0.00187
   D113      -3.13460  -0.00016   0.00000  -0.00550  -0.00545  -3.14005
   D114      -3.13573  -0.00014   0.00000  -0.00459  -0.00459  -3.14033
   D115       0.00264  -0.00006   0.00000  -0.00172  -0.00170   0.00094
   D116      -0.00489   0.00019   0.00000   0.00631   0.00630   0.00140
   D117       3.13522   0.00005   0.00000   0.00238   0.00236   3.13758
   D118       3.14106   0.00009   0.00000   0.00253   0.00255  -3.13958
   D119      -0.00202  -0.00005   0.00000  -0.00139  -0.00139  -0.00341
   D120      -0.00235  -0.00011   0.00000  -0.00243  -0.00246  -0.00481
   D121       3.14071   0.00003   0.00000   0.00147   0.00145  -3.14102
   D122       3.12866  -0.00006   0.00000  -0.00075  -0.00077   3.12790
   D123      -0.01146   0.00008   0.00000   0.00315   0.00314  -0.00831
   D124      -0.00835   0.00021   0.00000   0.00657   0.00657  -0.00178
   D125       3.13645   0.00013   0.00000   0.00371   0.00369   3.14013
   D126      -3.13159  -0.00047   0.00000  -0.01479  -0.01469   3.13691
   D127       0.01321  -0.00056   0.00000  -0.01765  -0.01757  -0.00436
         Item               Value     Threshold  Converged?
 Maximum Force            0.012566     0.000450     NO 
 RMS     Force            0.002993     0.000300     NO 
 Maximum Displacement     0.338042     0.001800     NO 
 RMS     Displacement     0.079515     0.001200     NO 
 Predicted change in Energy=-4.478173D-03
 Lowest energy point so far.  Saving SCF results.
 GradGradGradGradGradGradGradGradGradGradGradGradGradGradGradGradGradGrad

 Leave Link  103 at Wed May  7 13:14:11 2025, MaxMem= 16106127360 cpu:               3.2 elap:               0.3
 (Enter /cm/shared/apps/Gaussian/g16-C01/g16/l202.exe)
                          Input orientation:                          
 ---------------------------------------------------------------------
 Center     Atomic      Atomic             Coordinates (Angstroms)
 Number     Number       Type             X           Y           Z
 ---------------------------------------------------------------------
      1          6           0        1.227086   -2.164163    1.301316
      2          8           0        1.395885   -3.486927    1.732956
      3          6           0        1.123516   -2.108250   -0.201803
      4          9           0        0.681365   -3.286860   -0.746934
      5          6           0        1.399942   -1.092717   -1.026452
      6          6           0        1.140218   -1.204252   -2.515421
      7          7           0        1.843745    0.162582   -0.645994
      8          1           0        1.767595    0.852873   -1.380404
      9          6           0        2.142565    0.721811    0.597190
     10          6           0        2.804705    2.043929    2.990195
     11          6           0        2.423497   -0.025342    1.756061
     12          6           0        2.190206    2.121751    0.668721
     13          6           0        2.525839    2.782701    1.841637
     14          6           0        2.731918    0.657886    2.938307
     15          1           0        1.964737    2.692742   -0.231214
     16          1           0        2.562288    3.869791    1.857540
     17          1           0        2.935679    0.068556    3.831411
     18          1           0        3.065635    2.540607    3.922184
     19          7           0        2.448303   -1.429447    1.735808
     20          1           0        1.924552   -3.972404    1.088954
     21          1           0        2.690210   -1.793135    2.652219
     22          1           0        0.905447   -2.240838   -2.760624
     23          6           0       -0.008817   -0.299838   -2.920209
     24          6           0       -2.160807    1.436670   -3.526786
     25          6           0       -1.315638   -0.612656   -2.530175
     26          6           0        0.205373    0.887580   -3.619099
     27          6           0       -0.856369    1.743671   -3.917246
     28          6           0       -2.371317    0.239830   -2.829156
     29          1           0       -1.502402   -1.533432   -1.978984
     30          1           0        1.213660    1.150043   -3.938082
     31          1           0       -0.662735    2.666245   -4.462741
     32          1           0       -3.380252   -0.024278   -2.514150
     33          6           0       -3.317743    2.344314   -3.860337
     34          6           0       -0.009744   -1.607914    2.025661
     35          6           0       -2.126664   -0.483269    3.480681
     36          6           0       -0.919900   -0.753243    1.404262
     37          6           0       -0.171839   -1.897063    3.384979
     38          6           0       -1.222157   -1.340405    4.106818
     39          6           0       -1.970446   -0.192373    2.129410
     40          1           0       -0.824668   -0.522305    0.347139
     41          1           0        0.531920   -2.560936    3.880817
     42          1           0       -1.335141   -1.576474    5.163310
     43          1           0       -2.671760    0.472006    1.628535
     44          1           0       -2.948460   -0.045818    4.044189
     45          1           0       -3.926559    1.915770   -4.667361
     46          1           0       -2.969890    3.329246   -4.188666
     47          1           0       -3.974599    2.480194   -2.993107
     48          1           0        2.052027   -0.926456   -3.055349
 ---------------------------------------------------------------------
                    Distance matrix (angstroms):
                    1          2          3          4          5
     1  C    0.000000
     2  O    1.401611   0.000000
     3  C    1.507720   2.391281   0.000000
     4  F    2.398664   2.588517   1.371783   0.000000
     5  C    2.568342   3.653299   1.337074   2.325672   0.000000
     6  C    3.936554   4.829563   2.484013   2.770442   1.515561
     7  N    3.096131   4.379372   2.423369   3.641424   1.384733
     8  H    4.072626   5.353975   3.251491   4.326497   2.011410
     9  C    3.108495   4.422779   3.112249   4.473390   2.545626
    10  C    4.800961   5.844296   5.500530   6.847775   5.286337
    11  C    2.492539   3.610969   3.140333   4.465144   3.151085
    12  C    4.438112   5.763750   4.448432   5.790834   3.718996
    13  C    5.142973   6.371566   5.483025   6.851450   4.951004
    14  C    3.592801   4.518555   4.483164   5.774668   4.534102
    15  H    5.146096   6.509214   4.874222   6.137480   3.909104
    16  H    6.204897   7.449652   6.484438   7.844668   5.856188
    17  H    3.782288   4.406352   4.928410   6.107536   5.225502
    18  H    5.690701   6.626610   6.510834   7.838672   6.361177
    19  N    1.489953   2.311021   2.443393   3.568762   2.973639
    20  H    1.949690   0.964321   2.404741   2.320769   3.611475
    21  H    2.025668   2.321477   3.270973   4.221482   3.960807
    22  H    4.075375   4.688872   2.571517   2.280202   2.137770
    23  C    4.777492   5.812286   3.455758   3.757895   2.489894
    24  C    6.910455   8.034722   5.865897   6.173918   5.032733
    25  C    4.853138   5.812752   3.688847   3.784090   3.141022
    26  C    5.879414   7.014137   4.636367   5.089386   3.474246
    27  C    6.844365   8.022256   5.706291   6.141803   4.636024
    28  C    5.982348   6.992381   4.962895   5.108039   4.387234
    29  H    4.313733   5.098500   3.222458   3.059623   3.086284
    30  H    6.199632   7.327712   4.958264   5.491163   3.679981
    31  H    7.754265   8.971405   6.643952   7.145159   5.494772
    32  H    6.353302   7.269067   5.474835   5.501293   5.119088
    33  C    8.223412   9.354496   7.275643   7.576033   6.488501
    34  C    1.537478   2.364775   2.548766   3.314178   3.401182
    35  C    4.338510   4.948217   5.173482   5.798092   5.755226
    36  C    2.571156   3.597768   2.931047   3.689297   3.377170
    37  C    2.523883   2.777519   3.819365   4.442094   4.751652
    38  C    3.814211   4.134842   4.965479   5.565159   5.769507
    39  C    3.846805   4.726886   4.321775   4.988116   4.704211
    40  H    2.795683   3.954785   2.571377   3.332851   2.676006
    41  H    2.700835   2.493432   4.150023   4.686723   5.195230
    42  H    4.671764   4.782851   5.925556   6.474774   6.784383
    43  H    4.717781   5.677129   4.940848   5.569145   5.106473
    44  H    5.426409   6.004695   6.234024   6.828970   6.761360
    45  H    8.878683   9.923789   7.850936   7.979352   7.118906
    46  H    8.827913  10.029248   7.887802   8.303617   6.974868
    47  H    8.189606   9.315810   7.405132   7.744818   6.746786
    48  H    4.603583   5.469406   3.225135   3.574773   2.137588
                    6          7          8          9         10
     6  C    0.000000
     7  N    2.420319   0.000000
     8  H    2.431796   1.010771   0.000000
     9  C    3.795098   1.395542   2.017092   0.000000
    10  C    6.605528   4.205327   4.647187   2.812987   0.000000
    11  C    4.613263   2.478164   3.322482   1.407175   2.439321
    12  C    4.722662   2.384713   2.446951   1.402576   2.402687
    13  C    6.066275   3.676762   3.831543   2.437789   1.393820
    14  C    5.978647   3.725774   4.429357   2.415005   1.388922
    15  H    4.591731   2.566786   2.178215   2.145331   3.391752
    16  H    6.847699   4.530716   4.496400   3.416786   2.162277
    17  H    6.717588   4.609589   5.398388   3.393516   2.151022
    18  H    7.692461   5.293039   5.714087   3.900725   1.087832
    19  N    4.453622   2.927973   3.922133   2.453128   3.710101
    20  H    4.611872   4.484940   5.422699   4.724935   6.370687
    21  H    5.427132   3.926772   4.910664   3.293631   3.853621
    22  H    1.090757   3.335939   3.495619   4.645714   7.418781
    23  C    1.517267   2.969490   2.618278   4.247859   6.952842
    24  C    4.346734   5.094968   4.514434   6.003100   8.215601
    25  C    2.526150   3.759366   3.602232   4.849782   7.383032
    26  C    2.543187   3.471201   2.730109   4.642983   7.195584
    27  C    3.826450   4.526759   3.756896   5.515246   7.823449
    28  C    3.809814   4.747516   4.427787   5.687468   7.994424
    29  H    2.716535   3.981209   4.092143   5.000858   7.486082
    30  H    2.751738   3.494271   2.633794   4.649188   7.164599
    31  H    4.692914   5.207526   4.323843   6.103560   8.243584
    32  H    4.671936   5.551132   5.343698   6.382680   8.533990
    33  C    5.854446   6.460102   5.851079   7.233051   9.192627
    34  C    4.701785   3.702407   4.562421   3.478589   4.710351
    35  C    6.866263   5.762874   6.370297   5.290846   5.562886
    36  C    4.451001   3.560901   4.190060   3.493686   4.920573
    37  C    6.084094   4.955145   5.833732   4.470652   4.954502
    38  C    7.032311   5.852175   6.622590   5.281247   5.377377
    39  C    5.681072   4.730424   5.233000   4.483335   5.342665
    40  H    3.538372   2.928448   3.405194   3.227200   5.171426
    41  H    6.566771   5.443386   6.392295   4.914551   5.211865
    42  H    8.076439   6.846725   7.638645   6.182718   5.913381
    43  H    5.874810   5.065472   5.376490   4.929888   5.858048
    44  H    7.815864   6.708686   7.243965   6.195933   6.211027
    45  H    6.327528   7.248549   6.660122   8.122518  10.196298
    46  H    6.343922   6.763828   6.038421   7.472640   9.302367
    47  H    6.321762   6.688303   6.182376   7.307657   9.052579
    48  H    1.095486   2.652241   2.460154   4.008245   6.777781
                   11         12         13         14         15
    11  C    0.000000
    12  C    2.418004   0.000000
    13  C    2.811210   1.387528   0.000000
    14  C    1.399867   2.754518   2.399999   0.000000
    15  H    3.398192   1.089381   2.149335   3.843836   0.000000
    16  H    3.898926   2.146480   1.087817   3.393105   2.470912
    17  H    2.139678   3.843689   3.390244   1.089249   4.932951
    18  H    3.418848   3.395119   2.163022   2.150353   4.299516
    19  N    1.404470   3.717028   4.214191   2.425573   4.592979
    20  H    4.034015   6.114400   6.823454   5.050894   6.794750
    21  H    1.999831   4.417080   4.649982   2.468013   5.381783
    22  H    5.254840   5.695893   7.003029   6.649542   5.644485
    23  C    5.278163   4.855946   6.213027   6.538430   4.481198
    24  C    7.145754   6.083003   7.252338   8.145102   5.427580
    25  C    5.718208   5.477305   6.737814   6.921076   5.193432
    26  C    5.886072   4.883456   6.228618   7.031057   4.222764
    27  C    6.787735   5.518664   6.758967   7.813663   4.737742
    28  C    6.639637   6.048493   7.229428   7.712419   5.618491
    29  H    5.624730   5.831472   7.032274   6.849167   5.739016
    30  H    5.938729   4.808378   6.147564   7.059182   4.084716
    31  H    7.446004   5.896411   7.065816   8.386459   4.980977
    32  H    7.205430   6.765066   7.857094   8.219079   6.415832
    33  C    8.373831   7.134382   8.176316   9.255485   6.418452
    34  C    2.915113   4.537782   5.073514   3.671987   5.242872
    35  C    4.887533   5.773094   5.915979   5.020181   6.372188
    36  C    3.439754   4.298764   4.956542   4.204802   4.782335
    37  C    3.590611   5.395200   5.617790   3.893467   6.221585
    38  C    4.532796   5.954096   6.014859   4.581844   6.726150
    39  C    4.412939   4.979941   5.399117   4.846596   5.420526
    40  H    3.575278   4.022924   4.937863   4.555909   4.295556
    41  H    3.810760   5.915660   6.057097   4.011126   6.823701
    42  H    5.304971   6.804871   6.703961   5.146258   7.629960
    43  H    5.121061   5.223180   5.692079   5.563254   5.466941
    44  H    5.838996   6.519051   6.543677   5.829655   7.065288
    45  H    9.238587   8.119792   9.206088  10.186451   7.415555
    46  H    8.699522   7.188800   8.177182   9.510023   6.357445
    47  H    8.352721   7.179296   8.106908   9.136731   6.553544
    48  H    4.909142   4.814496   6.161398   6.236691   4.591509
                   16         17         18         19         20
    16  H    0.000000
    17  H    4.299415   0.000000
    18  H    2.506559   2.477129   0.000000
    19  N    5.301862   2.621660   4.574131   0.000000
    20  H    7.905533   4.987264   7.193649   2.675699   0.000000
    21  H    5.719843   2.217350   4.531564   1.015183   2.789130
    22  H    7.836603   7.273930   8.496384   4.822515   4.342366
    23  C    6.842753   7.374966   8.021142   5.384417   5.770532
    24  C    7.564302   9.054776   9.166325   7.559988   8.200810
    25  C    7.374462   7.681635   8.412583   5.747435   5.906338
    26  C    6.666499   7.977184   8.233137   6.250950   6.981459
    27  C    7.039585   8.787907   8.801924   7.276438   8.091295
    28  C    7.712470   8.518021   8.968534   6.845007   7.179762
    29  H    7.774024   7.484892   8.502267   5.423888   5.206230
    30  H    6.542558   8.031188   8.194343   6.353829   7.212206
    31  H    7.196892   9.406887   9.177336   8.054518   9.032554
    32  H    8.342016   8.953532   9.463323   7.349061   7.530670
    33  C    8.342419  10.170907  10.067456   8.877241   9.585304
    34  C    6.053831   3.840156   5.501362   2.481504   3.195267
    35  C    6.600756   5.104393   6.024842   4.986999   5.857198
    36  C    5.805474   4.629459   5.750988   3.451372   4.307357
    37  C    6.562402   3.704002   5.519307   3.131067   3.738132
    38  C    6.821101   4.398706   5.786321   4.370571   5.092808
    39  C    6.092681   5.199515   6.003777   4.605499   5.526499
    40  H    5.748329   5.160375   6.107113   3.669284   4.473441
    41  H    7.040617   3.562966   5.696242   3.090931   3.424349
    42  H    7.468592   4.766548   6.152852   5.107234   5.741642
    43  H    6.244409   6.038113   6.515952   5.462790   6.416386
    44  H    7.105052   5.889096   6.547810   6.030597   6.920819
    45  H    9.407320  11.078431  11.093308   9.634828  10.101546
    46  H    8.213026  10.479956  10.140779   9.332812  10.252947
    47  H    8.257763  10.007097   9.868626   8.882657   9.648794
    48  H    6.884827   7.014154   7.857092   4.833758   5.144832
                   21         22         23         24         25
    21  H    0.000000
    22  H    5.717051   0.000000
    23  C    6.369193   2.151471   0.000000
    24  C    8.493768   4.849019   2.830982   0.000000
    25  C    6.655641   2.763567   1.399201   2.430490   0.000000
    26  C    7.258792   3.318747   1.394376   2.430808   2.397902
    27  C    8.261058   4.507558   2.426594   1.395803   2.772575
    28  C    7.732882   4.110425   2.425065   1.401224   1.389453
    29  H    6.252478   2.628520   2.153708   3.413312   1.089276
    30  H    7.367127   3.602704   2.152364   3.411502   3.389198
    31  H    9.041624   5.425483   3.406562   2.152228   3.861643
    32  H    8.165214   4.831263   3.406963   2.155656   2.146876
    33  C    9.778924   6.329954   4.338707   1.507838   3.810699
    34  C    2.777883   4.913928   5.115925   6.687767   4.842679
    35  C    5.060076   7.157977   6.744651   7.265806   6.066704
    36  C    3.958745   4.784465   4.442600   5.536317   3.956788
    37  C    2.956191   6.248773   6.506389   7.927312   6.160116
    38  C    4.198504   7.245635   7.206530   8.177110   6.677428
    39  C    4.955551   6.031533   5.418319   5.889191   4.724102
    40  H    4.391215   3.950296   3.375006   4.542042   2.920300
    41  H    2.599459   6.659633   7.187413   8.837659   6.950546
    42  H    4.749313   8.261376   8.290489   9.234637   7.753647
    43  H    5.910119   6.278586   5.327108   5.269628   4.506709
    44  H    6.065088   8.122572   7.563654   7.754858   6.797770
    45  H   10.541055   6.652918   4.828060   2.155998   4.216326
    46  H   10.250523   6.934218   4.852545   2.162070   4.585383
    47  H    9.723719   6.793897   4.843689   2.159537   4.104888
    48  H    5.808162   1.768928   2.158238   4.853307   3.422783
                   26         27         28         29         30
    26  C    0.000000
    27  C    1.396094   0.000000
    28  C    2.771808   2.395944   0.000000
    29  H    3.386409   3.861816   2.149946   0.000000
    30  H    1.089624   2.153566   3.861382   4.291398   0.000000
    31  H    2.151510   1.089129   3.387528   4.950897   2.468804
    32  H    3.861231   3.385899   1.089464   2.467848   4.950823
    33  C    3.820028   2.534241   2.527432   4.676737   4.686784
    34  C    6.175522   6.875175   5.706175   4.274430   6.683508
    35  C    7.597664   7.829575   6.355845   5.594684   8.298405
    36  C    5.403026   5.878525   4.584172   3.520562   6.059308
    37  C    7.546763   8.188163   6.929609   5.538477   8.051813
    38  C    8.166489   8.604123   7.205931   6.095308   8.766753
    39  C    6.240659   6.446044   4.993482   4.346999   6.982483
    40  H    4.333566   4.829144   3.614114   2.625366   5.031367
    41  H    8.261212   9.014809   7.829228   6.287408   8.681666
    42  H    9.250699   9.680345   8.261484   7.144382   9.836952
    43  H    5.999021   5.972308   4.473832   4.289916   6.822276
    44  H    8.339296   8.423987   6.903445   6.370454   9.081298
    45  H    4.385075   3.165179   2.933692   5.000090   5.247860
    46  H    4.045793   2.656067   3.427980   5.539121   4.723750
    47  H    4.516686   3.334646   2.759823   4.821764   5.438779
    48  H    2.649278   4.041189   4.580105   3.763103   2.407057
                   31         32         33         34         35
    31  H    0.000000
    32  H    4.291949   0.000000
    33  C    2.741459   2.725134   0.000000
    34  C    7.797063   5.871806   7.823550   0.000000
    35  C    8.669515   6.141674   7.956409   2.804150   0.000000
    36  C    6.795643   4.683874   6.562051   1.394627   2.416750
    37  C    9.091286   6.971439   8.965523   1.399153   2.414396
    38  C    9.476474   7.087086   9.024644   2.423370   1.394583
    39  C    7.303305   4.855765   6.642820   2.420511   1.391028
    40  H    5.773043   3.868594   5.668843   2.158723   3.393494
    41  H    9.917943   7.914249   9.940164   2.154822   3.397775
    42  H   10.541046   8.095380  10.036408   3.406245   2.157045
    43  H    6.778976   4.232032   5.835284   3.401486   2.154096
    44  H    9.216707   6.572573   8.266234   3.892383   1.088234
    45  H    3.355239   2.949331   1.097996   8.517883   8.682488
    46  H    2.416124   3.770746   1.094939   8.470884   8.606114
    47  H    3.628069   2.618211   1.096363   7.590832   7.355740
    48  H    4.717858   5.533216   6.338799   5.525572   7.770300
                   36         37         38         39         40
    36  C    0.000000
    37  C    2.406483   0.000000
    38  C    2.782073   1.390714   0.000000
    39  C    1.394296   2.778023   2.405839   0.000000
    40  H    1.086237   3.397737   3.868136   2.144330   0.000000
    41  H    3.392472   1.087134   2.148851   3.865147   4.299213
    42  H    3.870475   2.149072   1.088425   3.394687   4.956547
    43  H    2.149546   3.866160   3.395302   1.088171   2.458125
    44  H    3.403633   3.401659   2.158704   2.155080   4.290188
    45  H    7.282048   9.668288   9.741801   7.380158   6.380529
    46  H    7.221497   9.617874   9.678599   7.301970   6.325342
    47  H    6.254850   8.619823   8.519498   6.115506   5.485828
    48  H    5.361948   6.882259   7.885954   6.603097   4.473884
                   41         42         43         44         45
    41  H    0.000000
    42  H    2.469792   0.000000
    43  H    4.953290   4.298541   0.000000
    44  H    4.297157   2.489606   2.485978   0.000000
    45  H   10.629688  10.749572   6.580066   8.983073   0.000000
    46  H   10.586476  10.686344   6.487875   8.897832   1.772648
    47  H    9.642227   9.484220   5.204784   7.547001   1.767487
    48  H    7.286470   8.913012   6.797693   8.728335   6.813246
                   46         47         48
    46  H    0.000000
    47  H    1.777552   0.000000
    48  H    6.679451   6.923104   0.000000
 Stoichiometry    C23H21FN2O
 Framework group  C1[X(C23H21FN2O)]
 Deg. of freedom   138
 Full point group                 C1      NOp   1
 RotChk:  IX=0 Diff= 2.05D-01
 Largest Abelian subgroup         C1      NOp   1
 Largest concise Abelian subgroup C1      NOp   1
                         Standard orientation:                         
 ---------------------------------------------------------------------
 Center     Atomic      Atomic             Coordinates (Angstroms)
 Number     Number       Type             X           Y           Z
 ---------------------------------------------------------------------
      1          6           0        1.878342   -0.915160   -1.181981
      2          8           0        2.667218   -1.826629   -1.897110
      3          6           0        0.487214   -0.853478   -1.760061
      4          9           0        0.139880   -1.999534   -2.429167
      5          6           0       -0.404783    0.140778   -1.700359
      6          6           0       -1.798829   -0.026794   -2.270870
      7          7           0       -0.223171    1.355281   -1.060450
      8          1           0       -1.083507    1.868340   -0.925355
      9          6           0        0.851328    1.900135   -0.356090
     10          6           0        2.888940    3.190986    1.091229
     11          6           0        2.181093    1.453627   -0.467880
     12          6           0        0.571735    2.982231    0.491327
     13          6           0        1.571293    3.631932    1.201261
     14          6           0        3.172976    2.101760    0.277586
     15          1           0       -0.461280    3.317240    0.577356
     16          1           0        1.318695    4.474154    1.841732
     17          1           0        4.196480    1.739114    0.191615
     18          1           0        3.688369    3.681978    1.641881
     19          7           0        2.534635    0.412843   -1.342131
     20          1           0        2.418073   -1.808962   -2.828522
     21          1           0        3.535011    0.243873   -1.306167
     22          1           0       -1.837899   -0.947470   -2.854462
     23          6           0       -2.824421   -0.073939   -1.153715
     24          6           0       -4.621361   -0.138890    1.032891
     25          6           0       -2.887923   -1.187942   -0.309482
     26          6           0       -3.672237    1.001801   -0.892417
     27          6           0       -4.557634    0.969193    0.186512
     28          6           0       -3.770852   -1.219250    0.762915
     29          1           0       -2.230037   -2.036189   -0.494370
     30          1           0       -3.644751    1.878274   -1.539195
     31          1           0       -5.208332    1.822962    0.370557
     32          1           0       -3.801697   -2.097155    1.407324
     33          6           0       -5.587358   -0.192914    2.189398
     34          6           0        1.914481   -1.347797    0.292928
     35          6           0        2.123386   -1.970723    3.019021
     36          6           0        0.798751   -1.263447    1.125404
     37          6           0        3.137917   -1.750832    0.839185
     38          6           0        3.241844   -2.060905    2.190902
     39          6           0        0.904451   -1.570687    2.481314
     40          1           0       -0.165854   -0.965619    0.724472
     41          1           0        4.015075   -1.819219    0.200610
     42          1           0        4.200537   -2.374185    2.600087
     43          1           0        0.023599   -1.500024    3.116312
     44          1           0        2.203072   -2.211821    4.077215
     45          1           0       -6.423943   -0.867581    1.964576
     46          1           0       -6.002884    0.796199    2.408227
     47          1           0       -5.097546   -0.570953    3.094485
     48          1           0       -2.008211    0.810908   -2.945038
 ---------------------------------------------------------------------
 Rotational constants (GHZ):           0.2656960           0.1442090           0.1372002
 Leave Link  202 at Wed May  7 13:14:11 2025, MaxMem= 16106127360 cpu:               0.4 elap:               0.0
 (Enter /cm/shared/apps/Gaussian/g16-C01/g16/l301.exe)
 Basis read from rwf:  (5D, 7F)
 No pseudopotential information found on rwf file.
 There are   864 symmetry adapted cartesian basis functions of A   symmetry.
 There are   810 symmetry adapted basis functions of A   symmetry.
   810 basis functions,  1203 primitive gaussians,   864 cartesian basis functions
    95 alpha electrons       95 beta electrons
       nuclear repulsion energy      2458.5255876118 Hartrees.
 IExCor= 4639 DFT=T Ex+Corr=wB97XD ExCW=0 ScaHFX=  1.000000
 ScaDFX=  1.000000  1.000000  1.000000  1.000000 ScalE2=  1.000000  1.000000
 IRadAn=      5 IRanWt=     -1 IRanGd=            0 ICorTp=0 IEmpDi=121
 HFx  wShort=  0.000000 wLong=  0.200000 cFull=  0.222036 cShort=  0.000000 cLong=  0.777964
 DFx  wShort=  0.000000 wLong=  0.200000 cFull=  0.000000 cShort=  0.000000 cLong=  1.000000
 NAtoms=   48 NActive=   48 NUniq=   48 SFac= 1.00D+00 NAtFMM=   60 NAOKFM=F Big=F
 Integral buffers will be    131072 words long.
 Raffenetti 2 integral format.
 Two-electron integral symmetry is turned on.
 R6Disp:  Grimme-D2 Dispersion energy=       -0.0418973915 Hartrees.
 Nuclear repulsion after empirical dispersion term =     2458.4836902203 Hartrees.
 No density basis found on file    724.
 ------------------------------------------------------------------------------
 Polarizable Continuum Model (PCM)
 =================================
 Model                : PCM.
 Atomic radii         : SMD-Coulomb.
 Polarization charges : Total charges.
 Charge compensation  : None.
 Solution method      : On-the-fly selection.
 Cavity type          : VdW (van der Waals Surface) (Alpha=1.000).
 Cavity algorithm     : GePol (No added spheres)
                        Default sphere list used, NSphG=   48.
                        Lebedev-Laikov grids with approx.  5.0 points / Ang**2.
                        Smoothing algorithm: York/Karplus (Gamma=1.0000).
                        Polarization charges: spherical gaussians, with
                                              point-specific exponents (IZeta= 3).
                        Self-potential: point-specific (ISelfS= 7).
                        Self-field    : sphere-specific E.n sum rule (ISelfD= 2).
 1st derivatives      : Analytical E(r).r(x)/FMM algorithm (CHGder, D1EAlg=3).
                        Cavity 1st derivative terms included.
 Solvent              : Ethanol, Eps=  24.852000 Eps(inf)=   1.852593
 ------------------------------------------------------------------------------
 GePol: Number of generator spheres                  =      48
 GePol: Total number of spheres                      =      48
 GePol: Number of exposed spheres                    =      48 (100.00%)
 GePol: Number of points                             =    3468
 GePol: Average weight of points                     =       0.11
 GePol: Minimum weight of points                     =   0.42D-11
 GePol: Maximum weight of points                     =    0.21501
 GePol: Number of points with low weight             =     232
 GePol: Fraction of low-weight points (<1% of avg)   =       6.69%
 GePol: Cavity surface area                          =    380.826 Ang**2
 GePol: Cavity volume                                =    369.080 Ang**3
 ------------------------------------------------------------------------------
 Atomic radii for non-electrostatic terms: SMD-CDS.
 ------------------------------------------------------------------------------
 PCM non-electrostatic energy =        -0.0037246814 Hartrees.
 Nuclear repulsion after PCM non-electrostatic terms =     2458.4799655389 Hartrees.
 Leave Link  301 at Wed May  7 13:14:11 2025, MaxMem= 16106127360 cpu:               0.6 elap:               0.1
 (Enter /cm/shared/apps/Gaussian/g16-C01/g16/l302.exe)
 NPDir=0 NMtPBC=     1 NCelOv=     1 NCel=       1 NClECP=     1 NCelD=      1
         NCelK=      1 NCelE2=     1 NClLst=     1 CellRange=     0.0.
 One-electron integrals computed using PRISM.
 One-electron integral symmetry used in STVInt
 NBasis=   810 RedAO= T EigKep=  1.08D-06  NBF=   810
 NBsUse=   803 1.00D-06 EigRej=  9.40D-07 NBFU=   803
 Precomputing XC quadrature grid using
 IXCGrd= 4 IRadAn=           5 IRanWt=          -1 IRanGd=           0 AccXCQ= 0.00D+00.
 Generated NRdTot=       0 NPtTot=           0 NUsed=           0 NTot=          32
 NSgBfM=   862   862   862   862   862 MxSgAt=    48 MxSgA2=    48.
 Leave Link  302 at Wed May  7 13:14:14 2025, MaxMem= 16106127360 cpu:              42.7 elap:               2.9
 (Enter /cm/shared/apps/Gaussian/g16-C01/g16/l303.exe)
 DipDrv:  MaxL=1.
 Leave Link  303 at Wed May  7 13:14:14 2025, MaxMem= 16106127360 cpu:               1.1 elap:               0.2
 (Enter /cm/shared/apps/Gaussian/g16-C01/g16/l401.exe)
 Initial guess from the checkpoint file:  "7_to_8_intermediate.chk"
 B after Tr=    -0.000000   -0.000000    0.000000
         Rot=    0.997348   -0.072597   -0.002416   -0.004549 Ang=  -8.35 deg.
 Guess basis will be translated and rotated to current coordinates.
 JPrj=2 DoOrth=T DoCkMO=T.
 Generating alternative initial guess.
 ExpMin= 2.65D-02 ExpMax= 2.93D+03 ExpMxC= 4.41D+02 IAcc=3 IRadAn=         5 AccDes= 0.00D+00
 Harris functional with IExCor= 4639 and IRadAn=       5 diagonalized for initial guess.
 HarFok:  IExCor= 4639 AccDes= 0.00D+00 IRadAn=         5 IDoV= 1 UseB2=F ITyADJ=14
 ICtDFT=  3500011 ScaDFX=  1.000000  1.000000  1.000000  1.000000
 FoFCou: FMM=F IPFlag=           0 FMFlag=      100000 FMFlg1=           0
         NFxFlg=           0 DoJE=T BraDBF=F KetDBF=T FulRan=T
         wScrn=  0.000000 ICntrl=       500 IOpCl=  0 I1Cent=   200000004 NGrid=           0
         NMat0=    1 NMatS0=      1 NMatT0=    0 NMatD0=    1 NMtDS0=    0 NMtDT0=    0
 Petite list used in FoFCou.
 Harris En= -1122.30175562071    
 Leave Link  401 at Wed May  7 13:14:26 2025, MaxMem= 16106127360 cpu:             309.7 elap:              11.3
 (Enter /cm/shared/apps/Gaussian/g16-C01/g16/l502.exe)
 Integral symmetry usage will be decided dynamically.
 Closed shell SCF:
 Using DIIS extrapolation, IDIIS=  1040.
 NGot= 16106127360 LenX= 16104590708 LenY= 16103843348
 Requested convergence on RMS density matrix=1.00D-08 within 128 cycles.
 Requested convergence on MAX density matrix=1.00D-06.
 Requested convergence on             energy=1.00D-06.
 No special actions if energy rises.
 Fock matrices will be formed incrementally for  20 cycles.

 Cycle   1  Pass 1  IDiag  1:
 FoFJK:  IHMeth= 1 ICntrl=       0 DoSepK=T KAlg= 0 I1Cent=           0 FoldK=F
 IRaf=         1 NMat=       1 IRICut=       1 DoRegI=T DoRafI=F ISym2E= 0 IDoP0=0 IntGTp=1.
 FoFCou: FMM=F IPFlag=           0 FMFlag=      100000 FMFlg1=           0
         NFxFlg=           0 DoJE=T BraDBF=F KetDBF=F FulRan=T
         wScrn=  0.000000 ICntrl=       500 IOpCl=  0 I1Cent=           0 NGrid=           0
         NMat0=    1 NMatS0=      1 NMatT0=    0 NMatD0=    1 NMtDS0=    0 NMtDT0=    0
 Symmetry not used in FoFCou.
 Inv3:  Mode=1 IEnd=    36081072.
 Iteration    1 A*A^-1 deviation from unit magnitude is 1.31D-14 for    772.
 Iteration    1 A*A^-1 deviation from orthogonality  is 4.24D-15 for   3163    757.
 Iteration    1 A^-1*A deviation from unit magnitude is 1.15D-14 for    317.
 Iteration    1 A^-1*A deviation from orthogonality  is 1.03D-14 for   3306   3273.
 E= -1173.03774852977    
 DIIS: error= 6.06D-03 at cycle   1 NSaved=   1.
 NSaved= 1 IEnMin= 1 EnMin= -1173.03774852977     IErMin= 1 ErrMin= 6.06D-03
 ErrMax= 6.06D-03  0.00D+00 EMaxC= 1.00D-01 BMatC= 8.44D-02 BMatP= 8.44D-02
 IDIUse=3 WtCom= 9.39D-01 WtEn= 6.06D-02
 Coeff-Com:  0.100D+01
 Coeff-En:   0.100D+01
 Coeff:      0.100D+01
 Gap=     0.474 Goal=   None    Shift=    0.000
 GapD=    0.474 DampG=2.000 DampE=1.000 DampFc=2.0000 IDamp=-1.
 RMSDP=4.23D-02 MaxDP=4.13D+00              OVMax= 4.13D-02

 Cycle   2  Pass 1  IDiag  1:
 RMSU=  4.22D-02    CP:  9.53D-01
 E= -1173.12432768298     Delta-E=       -0.086579153207 Rises=F Damp=F
 DIIS: error= 8.84D-04 at cycle   2 NSaved=   2.
 NSaved= 2 IEnMin= 2 EnMin= -1173.12432768298     IErMin= 2 ErrMin= 8.84D-04
 ErrMax= 8.84D-04  0.00D+00 EMaxC= 1.00D-01 BMatC= 1.52D-03 BMatP= 8.44D-02
 IDIUse=3 WtCom= 9.91D-01 WtEn= 8.84D-03
 Coeff-Com: -0.562D-01 0.106D+01
 Coeff-En:   0.000D+00 0.100D+01
 Coeff:     -0.557D-01 0.106D+01
 Gap=     0.289 Goal=   None    Shift=    0.000
 RMSDP=7.12D-03 MaxDP=7.15D-01 DE=-8.66D-02 OVMax= 1.31D-02

 Cycle   3  Pass 1  IDiag  1:
 RMSU=  2.41D-03    CP:  9.43D-01  1.16D+00
 E= -1173.12795452405     Delta-E=       -0.003626841069 Rises=F Damp=F
 DIIS: error= 3.02D-04 at cycle   3 NSaved=   3.
 NSaved= 3 IEnMin= 3 EnMin= -1173.12795452405     IErMin= 3 ErrMin= 3.02D-04
 ErrMax= 3.02D-04  0.00D+00 EMaxC= 1.00D-01 BMatC= 5.08D-04 BMatP= 1.52D-03
 IDIUse=3 WtCom= 9.97D-01 WtEn= 3.02D-03
 Coeff-Com: -0.307D-01 0.353D+00 0.677D+00
 Coeff-En:   0.000D+00 0.000D+00 0.100D+01
 Coeff:     -0.306D-01 0.352D+00 0.678D+00
 Gap=     0.293 Goal=   None    Shift=    0.000
 RMSDP=6.21D-04 MaxDP=5.90D-02 DE=-3.63D-03 OVMax= 6.80D-03

 Cycle   4  Pass 1  IDiag  1:
 RMSU=  5.63D-04    CP:  9.41D-01  1.15D+00  9.90D-01
 E= -1173.12850190387     Delta-E=       -0.000547379819 Rises=F Damp=F
 DIIS: error= 1.48D-04 at cycle   4 NSaved=   4.
 NSaved= 4 IEnMin= 4 EnMin= -1173.12850190387     IErMin= 4 ErrMin= 1.48D-04
 ErrMax= 1.48D-04  0.00D+00 EMaxC= 1.00D-01 BMatC= 8.89D-05 BMatP= 5.08D-04
 IDIUse=3 WtCom= 9.99D-01 WtEn= 1.48D-03
 Coeff-Com:  0.165D-02-0.111D+00 0.233D+00 0.877D+00
 Coeff-En:   0.000D+00 0.000D+00 0.000D+00 0.100D+01
 Coeff:      0.165D-02-0.111D+00 0.232D+00 0.877D+00
 Gap=     0.292 Goal=   None    Shift=    0.000
 RMSDP=3.10D-04 MaxDP=2.04D-02 DE=-5.47D-04 OVMax= 2.99D-03

 Cycle   5  Pass 1  IDiag  1:
 RMSU=  2.11D-04    CP:  9.40D-01  1.16D+00  1.06D+00  1.04D+00
 E= -1173.12862919793     Delta-E=       -0.000127294055 Rises=F Damp=F
 DIIS: error= 3.66D-05 at cycle   5 NSaved=   5.
 NSaved= 5 IEnMin= 5 EnMin= -1173.12862919793     IErMin= 5 ErrMin= 3.66D-05
 ErrMax= 3.66D-05  0.00D+00 EMaxC= 1.00D-01 BMatC= 9.66D-06 BMatP= 8.89D-05
 IDIUse=1 WtCom= 1.00D+00 WtEn= 0.00D+00
 Coeff-Com:  0.283D-02-0.720D-01 0.545D-01 0.368D+00 0.647D+00
 Coeff:      0.283D-02-0.720D-01 0.545D-01 0.368D+00 0.647D+00
 Gap=     0.292 Goal=   None    Shift=    0.000
 RMSDP=8.88D-05 MaxDP=5.94D-03 DE=-1.27D-04 OVMax= 1.05D-03

 Cycle   6  Pass 1  IDiag  1:
 RMSU=  5.70D-05    CP:  9.40D-01  1.15D+00  1.06D+00  1.11D+00  1.09D+00
 E= -1173.12864077082     Delta-E=       -0.000011572895 Rises=F Damp=F
 DIIS: error= 1.41D-05 at cycle   6 NSaved=   6.
 NSaved= 6 IEnMin= 6 EnMin= -1173.12864077082     IErMin= 6 ErrMin= 1.41D-05
 ErrMax= 1.41D-05  0.00D+00 EMaxC= 1.00D-01 BMatC= 5.71D-07 BMatP= 9.66D-06
 IDIUse=1 WtCom= 1.00D+00 WtEn= 0.00D+00
 Coeff-Com:  0.146D-03 0.620D-02-0.249D-01-0.786D-01 0.874D-01 0.101D+01
 Coeff:      0.146D-03 0.620D-02-0.249D-01-0.786D-01 0.874D-01 0.101D+01
 Gap=     0.292 Goal=   None    Shift=    0.000
 RMSDP=6.07D-05 MaxDP=5.27D-03 DE=-1.16D-05 OVMax= 4.88D-04

 Cycle   7  Pass 1  IDiag  1:
 RMSU=  2.11D-05    CP:  9.40D-01  1.15D+00  1.06D+00  1.15D+00  1.19D+00
                    CP:  1.23D+00
 E= -1173.12864220923     Delta-E=       -0.000001438406 Rises=F Damp=F
 DIIS: error= 3.55D-06 at cycle   7 NSaved=   7.
 NSaved= 7 IEnMin= 7 EnMin= -1173.12864220923     IErMin= 7 ErrMin= 3.55D-06
 ErrMax= 3.55D-06  0.00D+00 EMaxC= 1.00D-01 BMatC= 1.06D-07 BMatP= 5.71D-07
 IDIUse=1 WtCom= 1.00D+00 WtEn= 0.00D+00
 Coeff-Com: -0.197D-03 0.891D-02-0.144D-01-0.634D-01-0.251D-01 0.391D+00
 Coeff-Com:  0.703D+00
 Coeff:     -0.197D-03 0.891D-02-0.144D-01-0.634D-01-0.251D-01 0.391D+00
 Coeff:      0.703D+00
 Gap=     0.292 Goal=   None    Shift=    0.000
 RMSDP=9.00D-06 MaxDP=5.72D-04 DE=-1.44D-06 OVMax= 1.51D-04

 Cycle   8  Pass 1  IDiag  1:
 RMSU=  6.95D-06    CP:  9.40D-01  1.15D+00  1.06D+00  1.15D+00  1.20D+00
                    CP:  1.25D+00  1.18D+00
 E= -1173.12864238332     Delta-E=       -0.000000174090 Rises=F Damp=F
 DIIS: error= 1.34D-06 at cycle   8 NSaved=   8.
 NSaved= 8 IEnMin= 8 EnMin= -1173.12864238332     IErMin= 8 ErrMin= 1.34D-06
 ErrMax= 1.34D-06  0.00D+00 EMaxC= 1.00D-01 BMatC= 1.06D-08 BMatP= 1.06D-07
 IDIUse=1 WtCom= 1.00D+00 WtEn= 0.00D+00
 Coeff-Com: -0.657D-04 0.145D-02-0.555D-03-0.563D-02-0.162D-01-0.355D-01
 Coeff-Com:  0.185D+00 0.872D+00
 Coeff:     -0.657D-04 0.145D-02-0.555D-03-0.563D-02-0.162D-01-0.355D-01
 Coeff:      0.185D+00 0.872D+00
 Gap=     0.292 Goal=   None    Shift=    0.000
 RMSDP=4.50D-06 MaxDP=3.23D-04 DE=-1.74D-07 OVMax= 7.65D-05

 Cycle   9  Pass 1  IDiag  1:
 RMSU=  2.58D-06    CP:  9.40D-01  1.15D+00  1.06D+00  1.15D+00  1.20D+00
                    CP:  1.28D+00  1.31D+00  1.20D+00
 E= -1173.12864241452     Delta-E=       -0.000000031207 Rises=F Damp=F
 DIIS: error= 6.58D-07 at cycle   9 NSaved=   9.
 NSaved= 9 IEnMin= 9 EnMin= -1173.12864241452     IErMin= 9 ErrMin= 6.58D-07
 ErrMax= 6.58D-07  0.00D+00 EMaxC= 1.00D-01 BMatC= 1.62D-09 BMatP= 1.06D-08
 IDIUse=1 WtCom= 1.00D+00 WtEn= 0.00D+00
 Coeff-Com:  0.161D-04-0.107D-02 0.215D-02 0.867D-02 0.440D-03-0.708D-01
 Coeff-Com: -0.629D-01 0.191D+00 0.933D+00
 Coeff:      0.161D-04-0.107D-02 0.215D-02 0.867D-02 0.440D-03-0.708D-01
 Coeff:     -0.629D-01 0.191D+00 0.933D+00
 Gap=     0.292 Goal=   None    Shift=    0.000
 RMSDP=1.93D-06 MaxDP=1.50D-04 DE=-3.12D-08 OVMax= 4.14D-05

 Cycle  10  Pass 1  IDiag  1:
 RMSU=  1.29D-06    CP:  9.40D-01  1.15D+00  1.06D+00  1.15D+00  1.20D+00
                    CP:  1.28D+00  1.35D+00  1.29D+00  1.13D+00
 E= -1173.12864242140     Delta-E=       -0.000000006879 Rises=F Damp=F
 DIIS: error= 2.87D-07 at cycle  10 NSaved=  10.
 NSaved=10 IEnMin=10 EnMin= -1173.12864242140     IErMin=10 ErrMin= 2.87D-07
 ErrMax= 2.87D-07  0.00D+00 EMaxC= 1.00D-01 BMatC= 3.58D-10 BMatP= 1.62D-09
 IDIUse=1 WtCom= 1.00D+00 WtEn= 0.00D+00
 Coeff-Com:  0.183D-04-0.659D-03 0.883D-03 0.418D-02 0.323D-02-0.198D-01
 Coeff-Com: -0.556D-01-0.863D-01 0.326D+00 0.828D+00
 Coeff:      0.183D-04-0.659D-03 0.883D-03 0.418D-02 0.323D-02-0.198D-01
 Coeff:     -0.556D-01-0.863D-01 0.326D+00 0.828D+00
 Gap=     0.292 Goal=   None    Shift=    0.000
 RMSDP=6.58D-07 MaxDP=4.91D-05 DE=-6.88D-09 OVMax= 1.81D-05

 Cycle  11  Pass 1  IDiag  1:
 RMSU=  3.96D-07    CP:  9.40D-01  1.15D+00  1.06D+00  1.15D+00  1.20D+00
                    CP:  1.28D+00  1.35D+00  1.33D+00  1.25D+00  1.15D+00
 E= -1173.12864242248     Delta-E=       -0.000000001082 Rises=F Damp=F
 DIIS: error= 1.29D-07 at cycle  11 NSaved=  11.
 NSaved=11 IEnMin=11 EnMin= -1173.12864242248     IErMin=11 ErrMin= 1.29D-07
 ErrMax= 1.29D-07  0.00D+00 EMaxC= 1.00D-01 BMatC= 4.32D-11 BMatP= 3.58D-10
 IDIUse=1 WtCom= 1.00D+00 WtEn= 0.00D+00
 Coeff-Com:  0.128D-05 0.315D-04-0.149D-03-0.500D-03 0.635D-03 0.698D-02
 Coeff-Com: -0.135D-02-0.480D-01-0.830D-01 0.176D+00 0.949D+00
 Coeff:      0.128D-05 0.315D-04-0.149D-03-0.500D-03 0.635D-03 0.698D-02
 Coeff:     -0.135D-02-0.480D-01-0.830D-01 0.176D+00 0.949D+00
 Gap=     0.292 Goal=   None    Shift=    0.000
 RMSDP=2.89D-07 MaxDP=1.73D-05 DE=-1.08D-09 OVMax= 7.26D-06

 Cycle  12  Pass 1  IDiag  1:
 RMSU=  1.76D-07    CP:  9.40D-01  1.15D+00  1.06D+00  1.15D+00  1.20D+00
                    CP:  1.29D+00  1.35D+00  1.34D+00  1.30D+00  1.23D+00
                    CP:  1.25D+00
 E= -1173.12864242230     Delta-E=        0.000000000186 Rises=F Damp=F
 DIIS: error= 4.31D-08 at cycle  12 NSaved=  12.
 NSaved=12 IEnMin=11 EnMin= -1173.12864242248     IErMin=12 ErrMin= 4.31D-08
 ErrMax= 4.31D-08  0.00D+00 EMaxC= 1.00D-01 BMatC= 9.12D-12 BMatP= 4.32D-11
 IDIUse=1 WtCom= 1.00D+00 WtEn= 0.00D+00
 Coeff-Com: -0.248D-05 0.119D-03-0.203D-03-0.870D-03-0.262D-03 0.589D-02
 Coeff-Com:  0.851D-02-0.446D-02-0.847D-01-0.615D-01 0.374D+00 0.764D+00
 Coeff:     -0.248D-05 0.119D-03-0.203D-03-0.870D-03-0.262D-03 0.589D-02
 Coeff:      0.851D-02-0.446D-02-0.847D-01-0.615D-01 0.374D+00 0.764D+00
 Gap=     0.292 Goal=   None    Shift=    0.000
 RMSDP=1.43D-07 MaxDP=1.03D-05 DE= 1.86D-10 OVMax= 2.32D-06

 Cycle  13  Pass 1  IDiag  1:
 RMSU=  7.98D-08    CP:  9.40D-01  1.15D+00  1.06D+00  1.15D+00  1.20D+00
                    CP:  1.29D+00  1.35D+00  1.34D+00  1.30D+00  1.26D+00
                    CP:  1.35D+00  1.13D+00
 E= -1173.12864242250     Delta-E=       -0.000000000199 Rises=F Damp=F
 DIIS: error= 1.29D-08 at cycle  13 NSaved=  13.
 NSaved=13 IEnMin=13 EnMin= -1173.12864242250     IErMin=13 ErrMin= 1.29D-08
 ErrMax= 1.29D-08  0.00D+00 EMaxC= 1.00D-01 BMatC= 6.86D-13 BMatP= 9.12D-12
 IDIUse=1 WtCom= 1.00D+00 WtEn= 0.00D+00
 Coeff-Com: -0.767D-06 0.264D-04-0.349D-04-0.163D-03-0.128D-03 0.733D-03
 Coeff-Com:  0.218D-02 0.369D-02-0.117D-01-0.318D-01-0.138D-01 0.178D+00
 Coeff-Com:  0.873D+00
 Coeff:     -0.767D-06 0.264D-04-0.349D-04-0.163D-03-0.128D-03 0.733D-03
 Coeff:      0.218D-02 0.369D-02-0.117D-01-0.318D-01-0.138D-01 0.178D+00
 Coeff:      0.873D+00
 Gap=     0.292 Goal=   None    Shift=    0.000
 RMSDP=3.54D-08 MaxDP=2.09D-06 DE=-1.99D-10 OVMax= 6.68D-07

 Cycle  14  Pass 1  IDiag  1:
 RMSU=  2.21D-08    CP:  9.40D-01  1.15D+00  1.06D+00  1.15D+00  1.20D+00
                    CP:  1.29D+00  1.35D+00  1.34D+00  1.30D+00  1.26D+00
                    CP:  1.37D+00  1.24D+00  1.12D+00
 E= -1173.12864242216     Delta-E=        0.000000000340 Rises=F Damp=F
 DIIS: error= 5.44D-09 at cycle  14 NSaved=  14.
 NSaved=14 IEnMin=13 EnMin= -1173.12864242250     IErMin=14 ErrMin= 5.44D-09
 ErrMax= 5.44D-09  0.00D+00 EMaxC= 1.00D-01 BMatC= 1.41D-13 BMatP= 6.86D-13
 IDIUse=1 WtCom= 1.00D+00 WtEn= 0.00D+00
 Coeff-Com:  0.145D-06-0.100D-04 0.201D-04 0.810D-04 0.228D-05-0.660D-03
 Coeff-Com: -0.643D-03 0.168D-02 0.942D-02-0.494D-04-0.626D-01-0.633D-01
 Coeff-Com:  0.293D+00 0.823D+00
 Coeff:      0.145D-06-0.100D-04 0.201D-04 0.810D-04 0.228D-05-0.660D-03
 Coeff:     -0.643D-03 0.168D-02 0.942D-02-0.494D-04-0.626D-01-0.633D-01
 Coeff:      0.293D+00 0.823D+00
 Gap=     0.292 Goal=   None    Shift=    0.000
 RMSDP=2.31D-08 MaxDP=2.58D-06 DE= 3.40D-10 OVMax= 2.94D-07

 Cycle  15  Pass 1  IDiag  1:
 RMSU=  8.47D-09    CP:  9.40D-01  1.15D+00  1.06D+00  1.15D+00  1.20D+00
                    CP:  1.29D+00  1.35D+00  1.34D+00  1.30D+00  1.26D+00
                    CP:  1.38D+00  1.27D+00  1.18D+00  1.18D+00
 E= -1173.12864242244     Delta-E=       -0.000000000279 Rises=F Damp=F
 DIIS: error= 1.56D-09 at cycle  15 NSaved=  15.
 NSaved=15 IEnMin=13 EnMin= -1173.12864242250     IErMin=15 ErrMin= 1.56D-09
 ErrMax= 1.56D-09  0.00D+00 EMaxC= 1.00D-01 BMatC= 1.69D-14 BMatP= 1.41D-13
 IDIUse=1 WtCom= 1.00D+00 WtEn= 0.00D+00
 Coeff-Com:  0.150D-06-0.673D-05 0.110D-04 0.470D-04 0.190D-04-0.297D-03
 Coeff-Com: -0.508D-03-0.474D-04 0.457D-02 0.461D-02-0.169D-01-0.459D-01
 Coeff-Com: -0.324D-01 0.247D+00 0.840D+00
 Coeff:      0.150D-06-0.673D-05 0.110D-04 0.470D-04 0.190D-04-0.297D-03
 Coeff:     -0.508D-03-0.474D-04 0.457D-02 0.461D-02-0.169D-01-0.459D-01
 Coeff:     -0.324D-01 0.247D+00 0.840D+00
 Gap=     0.292 Goal=   None    Shift=    0.000
 RMSDP=5.88D-09 MaxDP=6.03D-07 DE=-2.79D-10 OVMax= 1.37D-07

 Error on total polarization charges =  0.06609
 SCF Done:  E(RwB97XD) =  -1173.12864242     A.U. after   15 cycles
            NFock= 15  Conv=0.59D-08     -V/T= 2.0051
 KE= 1.167159035583D+03 PE=-7.650323307346D+03 EE= 2.851555663801D+03
 SMD-CDS (non-electrostatic) energy       (kcal/mol) =      -2.34
 (included in total energy above)
 Leave Link  502 at Wed May  7 13:33:11 2025, MaxMem= 16106127360 cpu:           43052.1 elap:            1125.6
 (Enter /cm/shared/apps/Gaussian/g16-C01/g16/l701.exe)
 ... and contract with generalized density number  0.
 Compute integral first derivatives.
 R6Disp: Adding Grimme-D2 dispersion energy 1st derivatives to the gradient.
 D1PCM: PCM CHGder 1st derivatives, ID1Alg=3 FixD1E=F DoIter=F DoCFld=F I1PDM=0.
 GePol: Maximum number of non-zero 1st derivatives   =     251
 Leave Link  701 at Wed May  7 13:33:16 2025, MaxMem= 16106127360 cpu:             162.0 elap:               5.1
 (Enter /cm/shared/apps/Gaussian/g16-C01/g16/l702.exe)
 L702 exits ... SP integral derivatives will be done elsewhere.
 Leave Link  702 at Wed May  7 13:33:17 2025, MaxMem= 16106127360 cpu:               0.4 elap:               0.0
 (Enter /cm/shared/apps/Gaussian/g16-C01/g16/l703.exe)
 Integral derivatives from FoFJK, PRISM(SPDF).
 Compute integral first derivatives, UseDBF=F ICtDFT=           0.
 Calling FoFJK, ICntrl=      2127 FMM=F ISym2X=0 I1Cent= 0 IOpClX= 0 NMat=1 NMatS=1 NMatT=0.
 FoFJK:  IHMeth= 1 ICntrl=    2127 DoSepK=T KAlg= 0 I1Cent=           0 FoldK=F
 IRaf=         1 NMat=       1 IRICut=       1 DoRegI=T DoRafI=F ISym2E= 0 IDoP0=0 IntGTp=1.
 FoFCou: FMM=F IPFlag=           0 FMFlag=      100000 FMFlg1=         800
         NFxFlg=           0 DoJE=F BraDBF=F KetDBF=F FulRan=T
         wScrn=  0.000000 ICntrl=      2527 IOpCl=  0 I1Cent=           0 NGrid=           0
         NMat0=    1 NMatS0=      1 NMatT0=    0 NMatD0=    1 NMtDS0=    0 NMtDT0=    0
 Symmetry not used in FoFCou.
 Leave Link  703 at Wed May  7 13:38:39 2025, MaxMem= 16106127360 cpu:           12806.0 elap:             322.6
 (Enter /cm/shared/apps/Gaussian/g16-C01/g16/l716.exe)
 Dipole        =-1.03735952D+00 8.13139262D-01 4.92253246D-01
 ***** Axes restored to original set *****
 -------------------------------------------------------------------
 Center     Atomic                   Forces (Hartrees/Bohr)
 Number     Number              X              Y              Z
 -------------------------------------------------------------------
      1        6           0.000765439    0.003398497    0.000797833
      2        8          -0.001834922   -0.003670285   -0.000289072
      3        6           0.000661443    0.001150497    0.000080558
      4        9          -0.001930917    0.001490737    0.001314992
      5        6          -0.002886257   -0.002110961   -0.000650685
      6        6          -0.001730977    0.001631521    0.001743969
      7        7           0.004019405    0.000704669   -0.000823482
      8        1           0.000357099   -0.000410700   -0.000293135
      9        6          -0.002282510   -0.000021858    0.002081976
     10        6          -0.000028667   -0.000223511   -0.000249746
     11        6          -0.001286677    0.003214510   -0.000109869
     12        6          -0.000281959    0.000147681    0.000097319
     13        6           0.000039968   -0.001003900   -0.000161744
     14        6          -0.000431302   -0.000087534   -0.000274527
     15        1           0.000020724   -0.000017263    0.000134436
     16        1           0.000071254   -0.000178341   -0.000199677
     17        1          -0.000220455   -0.000105817   -0.000150374
     18        1          -0.000046920   -0.000206103   -0.000177868
     19        7           0.000430462   -0.003401087   -0.003487253
     20        1           0.001908801    0.000662538    0.001124739
     21        1          -0.000893608    0.000649256    0.000916693
     22        1           0.000601121   -0.000178520   -0.000497832
     23        6           0.000870749    0.000280767    0.000054992
     24        6          -0.000116991    0.000650751   -0.000260354
     25        6          -0.000171234    0.000691086    0.000026978
     26        6          -0.000671139   -0.000430682   -0.000234692
     27        6          -0.000366320   -0.000756944    0.000174698
     28        6           0.000739926   -0.000283325    0.000116701
     29        1          -0.000218885    0.000163559   -0.000006169
     30        1          -0.000122421    0.000107062    0.000243225
     31        1           0.000114956   -0.000055416    0.000027891
     32        1           0.000132792   -0.000164809    0.000023703
     33        6           0.001357545   -0.001328764    0.000302921
     34        6           0.000749839   -0.000340216   -0.000075386
     35        6           0.000184154    0.000136501   -0.000895356
     36        6           0.000814432   -0.000941325    0.000495030
     37        6          -0.000265666    0.000672001   -0.000514992
     38        6           0.000782071   -0.000512892   -0.000514355
     39        6          -0.000191693   -0.000198856    0.000570446
     40        1           0.000888527    0.000253512   -0.000551485
     41        1           0.000042371    0.000230506    0.000559202
     42        1           0.000071800   -0.000084545   -0.000206091
     43        1           0.000110790   -0.000144100    0.000010144
     44        1           0.000184316   -0.000075228   -0.000029712
     45        1          -0.000068071    0.000049909   -0.000050966
     46        1           0.000088773    0.000152015   -0.000004943
     47        1          -0.000103398    0.000089538    0.000116170
     48        1           0.000142232    0.000405873   -0.000304851
 -------------------------------------------------------------------
 Cartesian Forces:  Max     0.004019405 RMS     0.001019142
 Leave Link  716 at Wed May  7 13:38:39 2025, MaxMem= 16106127360 cpu:               0.4 elap:               0.0
 (Enter /cm/shared/apps/Gaussian/g16-C01/g16/l103.exe)

 GradGradGradGradGradGradGradGradGradGradGradGradGradGradGradGradGradGrad
 Berny optimization.
 Using GEDIIS/GDIIS optimizer.
 FormGI is forming the generalized inverse of G from B-inverse, IUseBI=4.
 Internal  Forces:  Max     0.003632140 RMS     0.000701147
 Search for a local minimum.
 Step number   2 out of a maximum of  273
 All quantities printed in internal units (Hartrees-Bohrs-Radians)
 RMS Force = .70115D-03 SwitMx=.10000D-02 MixMth= 2
 Mixed Optimization -- En-DIIS/RFO-DIIS
 Update second derivatives using D2CorX and points    1    2
 DE= -4.21D-03 DEPred=-4.48D-03 R= 9.40D-01
 TightC=F SS=  1.41D+00  RLast= 3.49D-01 DXNew= 5.0454D-01 1.0472D+00
 Trust test= 9.40D-01 RLast= 3.49D-01 DXMaxT set to 5.05D-01
 ITU=  1  0
 Use linear search instead of GDIIS.
     Eigenvalues ---    0.00415   0.00599   0.00672   0.00791   0.01103
     Eigenvalues ---    0.01511   0.01571   0.01581   0.01653   0.01679
     Eigenvalues ---    0.01752   0.01908   0.01982   0.02026   0.02053
     Eigenvalues ---    0.02079   0.02228   0.02237   0.02248   0.02252
     Eigenvalues ---    0.02256   0.02264   0.02267   0.02274   0.02277
     Eigenvalues ---    0.02277   0.02280   0.02285   0.02295   0.02300
     Eigenvalues ---    0.02302   0.02304   0.02307   0.02313   0.02319
     Eigenvalues ---    0.02320   0.02336   0.02367   0.03213   0.05195
     Eigenvalues ---    0.06521   0.07182   0.07307   0.07365   0.07695
     Eigenvalues ---    0.08690   0.09612   0.10973   0.13049   0.14568
     Eigenvalues ---    0.15767   0.15883   0.15997   0.15999   0.15999
     Eigenvalues ---    0.16000   0.16000   0.16000   0.16000   0.16000
     Eigenvalues ---    0.16000   0.16000   0.16000   0.16000   0.16000
     Eigenvalues ---    0.16000   0.16000   0.16037   0.17012   0.20743
     Eigenvalues ---    0.21904   0.21997   0.22000   0.22000   0.22032
     Eigenvalues ---    0.22634   0.22956   0.23503   0.23644   0.24005
     Eigenvalues ---    0.24516   0.24720   0.24909   0.24953   0.24990
     Eigenvalues ---    0.24995   0.25021   0.29910   0.31125   0.31595
     Eigenvalues ---    0.31904   0.32526   0.32897   0.34521   0.34808
     Eigenvalues ---    0.34884   0.35008   0.35149   0.35729   0.35782
     Eigenvalues ---    0.35847   0.35895   0.35928   0.35948   0.35976
     Eigenvalues ---    0.35981   0.36045   0.36052   0.36099   0.36105
     Eigenvalues ---    0.36604   0.40666   0.42872   0.43349   0.43442
     Eigenvalues ---    0.43540   0.43614   0.44281   0.45033   0.45189
     Eigenvalues ---    0.45757   0.45824   0.46890   0.47395   0.47515
     Eigenvalues ---    0.47689   0.47770   0.47960   0.48128   0.48300
     Eigenvalues ---    0.48358   0.48653   0.48905   0.49474   0.50373
     Eigenvalues ---    0.53112   0.54592   0.56007
 RFO step:  Lambda=-1.89578509D-03 EMin= 4.15245440D-03
 Quartic linear search produced a step of  0.06802.
 Iteration  1 RMS(Cart)=  0.05077389 RMS(Int)=  0.00095348
 Iteration  2 RMS(Cart)=  0.00196939 RMS(Int)=  0.00011886
 Iteration  3 RMS(Cart)=  0.00000157 RMS(Int)=  0.00011886
 Iteration  4 RMS(Cart)=  0.00000000 RMS(Int)=  0.00011886
 ITry= 1 IFail=0 DXMaxC= 2.20D-01 DCOld= 1.00D+10 DXMaxT= 5.05D-01 DXLimC= 3.00D+00 Rises=F
 Variable       Old X    -DE/DX   Delta X   Delta X   Delta X     New X
                                 (Linear)    (Quad)   (Total)
    R1        2.64866   0.00310   0.00027   0.00753   0.00780   2.65646
    R2        2.84918  -0.00134   0.00083  -0.00165  -0.00075   2.84843
    R3        2.81560  -0.00317   0.00085  -0.00804  -0.00711   2.80850
    R4        2.90541  -0.00363   0.00129  -0.01066  -0.00937   2.89604
    R5        1.82230  -0.00004   0.00002  -0.00003  -0.00001   1.82229
    R6        2.59229  -0.00118  -0.00010  -0.00260  -0.00270   2.58960
    R7        2.52670  -0.00083  -0.00025  -0.00120  -0.00142   2.52528
    R8        2.86400  -0.00160   0.00041  -0.00468  -0.00427   2.85973
    R9        2.61677   0.00067   0.00171   0.00431   0.00598   2.62275
   R10        2.06123   0.00015   0.00018   0.00075   0.00092   2.06216
   R11        2.86722  -0.00175   0.00134  -0.00359  -0.00226   2.86496
   R12        2.07017   0.00037   0.00039   0.00176   0.00216   2.07232
   R13        1.91008  -0.00009  -0.00007  -0.00032  -0.00039   1.90969
   R14        2.63719  -0.00016   0.00123   0.00105   0.00221   2.63940
   R15        2.65918  -0.00137   0.00042  -0.00397  -0.00369   2.65549
   R16        2.65048  -0.00068   0.00093  -0.00017   0.00073   2.65122
   R17        2.63394  -0.00044   0.00122   0.00141   0.00269   2.63663
   R18        2.62468  -0.00082   0.00112   0.00024   0.00139   2.62608
   R19        2.05570  -0.00026   0.00113   0.00109   0.00221   2.05792
   R20        2.64537  -0.00114   0.00085  -0.00135  -0.00053   2.64484
   R21        2.65406   0.00161   0.00136   0.00530   0.00665   2.66072
   R22        2.62205  -0.00089   0.00102  -0.00004   0.00102   2.62307
   R23        2.05863  -0.00012   0.00097   0.00121   0.00218   2.06081
   R24        2.05568  -0.00018   0.00112   0.00130   0.00242   2.05810
   R25        2.05838  -0.00011   0.00102   0.00134   0.00236   2.06074
   R26        1.91842   0.00038  -0.00006   0.00079   0.00074   1.91916
   R27        2.64411  -0.00051   0.00112   0.00070   0.00182   2.64593
   R28        2.63499  -0.00100   0.00091  -0.00070   0.00022   2.63521
   R29        2.63769  -0.00093   0.00111  -0.00021   0.00090   2.63858
   R30        2.64793  -0.00047   0.00127   0.00105   0.00233   2.65026
   R31        2.84940  -0.00168   0.00125  -0.00336  -0.00211   2.84729
   R32        2.62569  -0.00144   0.00115  -0.00118  -0.00003   2.62566
   R33        2.05843  -0.00010   0.00113   0.00155   0.00268   2.06111
   R34        2.63824  -0.00102   0.00145   0.00015   0.00160   2.63983
   R35        2.05909  -0.00016   0.00094   0.00106   0.00200   2.06110
   R36        2.05816  -0.00004   0.00106   0.00160   0.00266   2.06082
   R37        2.05879  -0.00007   0.00114   0.00164   0.00278   2.06157
   R38        2.07491   0.00006   0.00100   0.00179   0.00279   2.07770
   R39        2.06914   0.00016   0.00100   0.00210   0.00309   2.07223
   R40        2.07183   0.00017   0.00102   0.00215   0.00317   2.07500
   R41        2.63546  -0.00184   0.00096  -0.00253  -0.00157   2.63389
   R42        2.64402  -0.00098   0.00125  -0.00021   0.00104   2.64506
   R43        2.63538   0.00012   0.00132   0.00247   0.00379   2.63917
   R44        2.62866  -0.00076   0.00099   0.00005   0.00104   2.62970
   R45        2.05646  -0.00019   0.00105   0.00116   0.00221   2.05867
   R46        2.63484  -0.00044   0.00130   0.00116   0.00246   2.63729
   R47        2.05269   0.00067   0.00094   0.00346   0.00441   2.05710
   R48        2.62807  -0.00133   0.00111  -0.00106   0.00005   2.62812
   R49        2.05439   0.00014   0.00102   0.00207   0.00309   2.05748
   R50        2.05682  -0.00019   0.00107   0.00118   0.00225   2.05907
   R51        2.05635  -0.00017   0.00103   0.00119   0.00222   2.05857
    A1        1.92868   0.00060  -0.00089   0.00644   0.00558   1.93426
    A2        1.85132  -0.00002  -0.00135   0.00401   0.00266   1.85398
    A3        1.86841   0.00062  -0.00096   0.00312   0.00216   1.87057
    A4        1.90577   0.00073   0.00056   0.00634   0.00677   1.91253
    A5        1.98342  -0.00161   0.00043  -0.01539  -0.01502   1.96839
    A6        1.92151  -0.00023   0.00214  -0.00331  -0.00116   1.92035
    A7        1.91291  -0.00007   0.00024  -0.00009   0.00014   1.91305
    A8        1.96758  -0.00126  -0.00033  -0.00733  -0.00796   1.95962
    A9        2.25086   0.00064   0.00035   0.00633   0.00598   2.25683
   A10        2.06475   0.00062   0.00001   0.00103   0.00072   2.06547
   A11        2.11135   0.00108  -0.00044   0.00271   0.00244   2.11379
   A12        2.19608  -0.00016   0.00007   0.00093   0.00060   2.19668
   A13        1.97313  -0.00093   0.00031  -0.00435  -0.00388   1.96925
   A14        1.90464   0.00004  -0.00052  -0.00016  -0.00069   1.90395
   A15        1.92625  -0.00006   0.00223   0.00381   0.00603   1.93228
   A16        1.89961   0.00028  -0.00067   0.00149   0.00081   1.90042
   A17        1.92144   0.00009  -0.00017   0.00029   0.00011   1.92155
   A18        1.88530  -0.00019  -0.00080  -0.00395  -0.00476   1.88054
   A19        1.92590  -0.00015  -0.00012  -0.00161  -0.00174   1.92416
   A20        1.97722   0.00011  -0.00015  -0.00267  -0.00307   1.97415
   A21        2.31400  -0.00113   0.00017  -0.00873  -0.00954   2.30446
   A22        1.97113   0.00077  -0.00049   0.00106   0.00027   1.97140
   A23        2.16955   0.00013  -0.00038  -0.00410  -0.00493   2.16462
   A24        2.04056  -0.00026   0.00043   0.00284   0.00364   2.04420
   A25        2.07280   0.00013   0.00002   0.00117   0.00126   2.07405
   A26        2.08021  -0.00015  -0.00030  -0.00085  -0.00115   2.07906
   A27        2.10828   0.00017   0.00030   0.00131   0.00161   2.10989
   A28        2.09463  -0.00002  -0.00000  -0.00044  -0.00044   2.09419
   A29        2.07186   0.00037   0.00011   0.00211   0.00225   2.07411
   A30        2.12054   0.00059  -0.00028  -0.00190  -0.00256   2.11798
   A31        2.09004  -0.00096   0.00021  -0.00045   0.00009   2.09013
   A32        2.12561  -0.00039   0.00002  -0.00254  -0.00261   2.12300
   A33        2.06462   0.00025  -0.00025   0.00125   0.00105   2.06567
   A34        2.09291   0.00014   0.00023   0.00128   0.00155   2.09446
   A35        2.08575   0.00023   0.00000   0.00152   0.00152   2.08727
   A36        2.10706   0.00006   0.00019   0.00069   0.00087   2.10793
   A37        2.09035  -0.00029  -0.00019  -0.00222  -0.00241   2.08794
   A38        2.12957  -0.00019   0.00012  -0.00159  -0.00157   2.12801
   A39        2.09380   0.00029   0.00022   0.00252   0.00278   2.09658
   A40        2.05965  -0.00011  -0.00034  -0.00100  -0.00130   2.05835
   A41        2.07455  -0.00143   0.00015  -0.01488  -0.01530   2.05925
   A42        1.85656   0.00003  -0.00167  -0.01415  -0.01627   1.84030
   A43        1.92767  -0.00010  -0.00024  -0.01469  -0.01537   1.91230
   A44        2.09402  -0.00052   0.00022  -0.00177  -0.00155   2.09247
   A45        2.12351   0.00027   0.00025   0.00161   0.00186   2.12537
   A46        2.06414   0.00025  -0.00047   0.00036  -0.00011   2.06403
   A47        2.05730   0.00021  -0.00061  -0.00005  -0.00066   2.05664
   A48        2.12091  -0.00016   0.00035  -0.00012   0.00023   2.12114
   A49        2.10483  -0.00005   0.00026   0.00017   0.00043   2.10526
   A50        2.10885  -0.00009   0.00028   0.00005   0.00033   2.10918
   A51        2.08309   0.00030  -0.00001   0.00183   0.00182   2.08491
   A52        2.09122  -0.00021  -0.00027  -0.00189  -0.00216   2.08906
   A53        2.10878  -0.00015   0.00023  -0.00035  -0.00012   2.10866
   A54        2.08748   0.00011  -0.00039  -0.00005  -0.00045   2.08703
   A55        2.08692   0.00004   0.00017   0.00040   0.00057   2.08749
   A56        2.11311  -0.00007   0.00029   0.00020   0.00049   2.11360
   A57        2.08584   0.00016  -0.00019   0.00063   0.00043   2.08627
   A58        2.08424  -0.00009  -0.00010  -0.00083  -0.00093   2.08331
   A59        2.11418  -0.00016   0.00028  -0.00022   0.00007   2.11425
   A60        2.08305   0.00028  -0.00008   0.00152   0.00144   2.08449
   A61        2.08595  -0.00013  -0.00020  -0.00130  -0.00150   2.08445
   A62        1.93167   0.00013   0.00077   0.00226   0.00302   1.93469
   A63        1.94341  -0.00010   0.00033  -0.00030   0.00003   1.94343
   A64        1.93834   0.00006   0.00045   0.00111   0.00156   1.93989
   A65        1.88267  -0.00001  -0.00051  -0.00089  -0.00140   1.88127
   A66        1.87293  -0.00004  -0.00054  -0.00081  -0.00135   1.87158
   A67        1.89235  -0.00004  -0.00057  -0.00151  -0.00208   1.89027
   A68        2.13744  -0.00263  -0.00024  -0.01137  -0.01161   2.12583
   A69        2.06706   0.00158   0.00063   0.00762   0.00825   2.07531
   A70        2.07593   0.00105  -0.00045   0.00334   0.00287   2.07880
   A71        2.08500   0.00015  -0.00021   0.00083   0.00061   2.08560
   A72        2.09944  -0.00015   0.00012  -0.00086  -0.00075   2.09870
   A73        2.09875  -0.00000   0.00009   0.00004   0.00013   2.09888
   A74        2.10193  -0.00018   0.00042  -0.00023   0.00018   2.10210
   A75        2.10215  -0.00053  -0.00026  -0.00395  -0.00421   2.09794
   A76        2.07908   0.00071  -0.00016   0.00423   0.00407   2.08315
   A77        2.10487  -0.00061   0.00019  -0.00264  -0.00247   2.10240
   A78        2.08784   0.00080   0.00055   0.00556   0.00611   2.09395
   A79        2.09047  -0.00019  -0.00073  -0.00292  -0.00366   2.08682
   A80        2.09764   0.00001   0.00012   0.00053   0.00065   2.09829
   A81        2.09646   0.00011  -0.00005   0.00054   0.00049   2.09694
   A82        2.08909  -0.00013  -0.00007  -0.00107  -0.00114   2.08795
   A83        2.10100  -0.00042  -0.00006  -0.00179  -0.00186   2.09914
   A84        2.09721   0.00028  -0.00000   0.00127   0.00127   2.09848
   A85        2.08496   0.00014   0.00007   0.00053   0.00060   2.08556
    D1        0.60254   0.00212   0.00310   0.08613   0.08923   0.69177
    D2       -1.46096   0.00094   0.00372   0.07285   0.07659  -1.38437
    D3        2.77078   0.00091   0.00240   0.07317   0.07555   2.84633
    D4        0.43057   0.00068   0.00644   0.08279   0.08915   0.51973
    D5       -2.71022  -0.00015   0.00427   0.02837   0.03266  -2.67755
    D6        2.46049   0.00143   0.00462   0.09508   0.09969   2.56018
    D7       -0.68030   0.00059   0.00245   0.04066   0.04319  -0.63710
    D8       -1.67015   0.00056   0.00805   0.08471   0.09269  -1.57745
    D9        1.47225  -0.00028   0.00588   0.03029   0.03620   1.50845
   D10       -2.85636   0.00070  -0.00236   0.00998   0.00747  -2.84889
   D11       -0.66966  -0.00049  -0.00408  -0.03374  -0.03772  -0.70738
   D12        1.34819  -0.00038  -0.00083  -0.00318  -0.00425   1.34395
   D13       -2.74829  -0.00157  -0.00256  -0.04690  -0.04944  -2.79772
   D14       -0.84069   0.00131  -0.00313   0.01419   0.01088  -0.82981
   D15        1.34602   0.00012  -0.00485  -0.02954  -0.03431   1.31171
   D16       -2.48066   0.00003   0.00347   0.00715   0.01060  -2.47006
   D17        0.74166   0.00007   0.00427   0.01303   0.01728   0.75894
   D18       -0.34626   0.00020   0.00192   0.00767   0.00961  -0.33665
   D19        2.87606   0.00024   0.00272   0.01355   0.01628   2.89234
   D20        1.79766  -0.00017   0.00447   0.00240   0.00687   1.80453
   D21       -1.26320  -0.00013   0.00527   0.00828   0.01355  -1.24966
   D22       -3.06838  -0.00045   0.00087   0.00280   0.00372  -3.06466
   D23       -0.01006  -0.00073  -0.00027  -0.00871  -0.00892  -0.01898
   D24        0.07406  -0.00132  -0.00139  -0.05421  -0.05567   0.01838
   D25        3.13238  -0.00160  -0.00253  -0.06572  -0.06832   3.06406
   D26       -0.18490  -0.00047  -0.00254  -0.04920  -0.05174  -0.23664
   D27        1.92874  -0.00037  -0.00169  -0.04655  -0.04824   1.88050
   D28       -2.23853  -0.00042  -0.00088  -0.04521  -0.04610  -2.28462
   D29        3.03005  -0.00025  -0.00153  -0.03925  -0.04078   2.98927
   D30       -1.13950  -0.00015  -0.00069  -0.03660  -0.03729  -1.17678
   D31        0.97642  -0.00020   0.00013  -0.03527  -0.03514   0.94128
   D32       -2.88232  -0.00025   0.00016  -0.01167  -0.01163  -2.89395
   D33        0.02100  -0.00155  -0.00281  -0.06965  -0.07246  -0.05146
   D34        0.18169  -0.00043  -0.00093  -0.02212  -0.02312   0.15857
   D35        3.08501  -0.00173  -0.00389  -0.08010  -0.08395   3.00105
   D36       -1.23023   0.00027   0.00129   0.03069   0.03199  -1.19824
   D37        1.85108   0.00035   0.00123   0.03479   0.03602   1.88710
   D38        0.87338   0.00033   0.00195   0.03313   0.03509   0.90847
   D39       -2.32850   0.00041   0.00189   0.03723   0.03912  -2.28937
   D40        2.95275   0.00006   0.00078   0.02742   0.02820   2.98094
   D41       -0.24913   0.00014   0.00071   0.03152   0.03223  -0.21690
   D42        0.34467   0.00145   0.00162   0.06350   0.06501   0.40968
   D43       -2.82258   0.00137   0.00368   0.05971   0.06329  -2.75929
   D44       -3.03456   0.00009  -0.00131   0.00529   0.00391  -3.03066
   D45        0.08137   0.00000   0.00075   0.00150   0.00219   0.08356
   D46        3.12217   0.00017   0.00256   0.00697   0.00954   3.13171
   D47        0.02197   0.00044   0.00156   0.01388   0.01541   0.03737
   D48        0.00668   0.00026   0.00046   0.01081   0.01125   0.01793
   D49       -3.09352   0.00053  -0.00054   0.01772   0.01712  -3.07640
   D50       -3.09967  -0.00002  -0.00132   0.00056  -0.00074  -3.10041
   D51        0.03137  -0.00003  -0.00144  -0.00065  -0.00209   0.02928
   D52        0.01774  -0.00010   0.00060  -0.00309  -0.00246   0.01528
   D53       -3.13441  -0.00010   0.00049  -0.00430  -0.00380  -3.13821
   D54       -0.00732   0.00014   0.00034   0.00586   0.00619  -0.00114
   D55        3.12721   0.00009  -0.00028   0.00360   0.00331   3.13052
   D56       -3.13670   0.00006   0.00066   0.00331   0.00397  -3.13273
   D57       -0.00217   0.00001   0.00004   0.00105   0.00109  -0.00108
   D58        0.03238   0.00002   0.00074   0.00211   0.00284   0.03522
   D59       -3.12886  -0.00011   0.00056  -0.00249  -0.00192  -3.13079
   D60       -3.12133   0.00011   0.00042   0.00464   0.00505  -3.11628
   D61        0.00061  -0.00002   0.00025   0.00004   0.00029   0.00090
   D62       -0.03193  -0.00023  -0.00114  -0.01055  -0.01168  -0.04361
   D63        3.12895  -0.00011  -0.00098  -0.00608  -0.00706   3.12189
   D64        3.06901  -0.00046  -0.00017  -0.01737  -0.01751   3.05150
   D65       -0.05329  -0.00034  -0.00001  -0.01290  -0.01290  -0.06619
   D66       -1.01472  -0.00097  -0.00180  -0.04330  -0.04497  -1.05969
   D67        3.11647   0.00024   0.00065   0.00180   0.00237   3.11884
   D68        2.16869  -0.00073  -0.00281  -0.03639  -0.03910   2.12959
   D69        0.01670   0.00048  -0.00035   0.00871   0.00823   0.02493
   D70       -0.01756  -0.00010  -0.00101  -0.00536  -0.00638  -0.02394
   D71        3.13102  -0.00006  -0.00040  -0.00314  -0.00355   3.12747
   D72        3.13475  -0.00010  -0.00089  -0.00413  -0.00501   3.12974
   D73        0.00016  -0.00005  -0.00028  -0.00191  -0.00218  -0.00203
   D74        3.08073   0.00010  -0.00041   0.00380   0.00338   3.08411
   D75       -0.05294   0.00009   0.00007   0.00432   0.00438  -0.04856
   D76       -0.00261   0.00002  -0.00037  -0.00021  -0.00058  -0.00319
   D77       -3.13628   0.00001   0.00011   0.00031   0.00042  -3.13586
   D78       -3.07837  -0.00012   0.00071  -0.00535  -0.00465  -3.08303
   D79        0.06499  -0.00016  -0.00026  -0.00843  -0.00869   0.05630
   D80        0.00393  -0.00007   0.00066  -0.00139  -0.00073   0.00320
   D81       -3.13589  -0.00011  -0.00031  -0.00447  -0.00477  -3.14066
   D82       -0.00304  -0.00004   0.00017  -0.00127  -0.00110  -0.00414
   D83        3.13938   0.00004   0.00007   0.00161   0.00168   3.14105
   D84       -3.12632  -0.00004   0.00039  -0.00140  -0.00100  -3.12733
   D85        0.01609   0.00003   0.00029   0.00148   0.00178   0.01787
   D86        0.00437  -0.00001   0.00013  -0.00034  -0.00021   0.00415
   D87       -3.14000   0.00002   0.00003   0.00106   0.00110  -3.13891
   D88        3.12783  -0.00001  -0.00010  -0.00022  -0.00031   3.12751
   D89       -0.01655   0.00003  -0.00019   0.00119   0.00100  -0.01555
   D90        1.84223  -0.00002  -0.00009  -0.00069  -0.00078   1.84145
   D91       -0.25176  -0.00002  -0.00017  -0.00088  -0.00105  -0.25281
   D92       -2.36252   0.00005   0.00003   0.00049   0.00051  -2.36201
   D93       -1.28056  -0.00003   0.00016  -0.00082  -0.00067  -1.28123
   D94        2.90864  -0.00004   0.00007  -0.00101  -0.00094   2.90770
   D95        0.79788   0.00004   0.00027   0.00036   0.00063   0.79850
   D96       -0.00157   0.00002  -0.00002   0.00109   0.00106  -0.00051
   D97       -3.14038  -0.00001   0.00007  -0.00032  -0.00025  -3.14063
   D98        3.13206   0.00003  -0.00050   0.00058   0.00008   3.13214
   D99       -0.00675  -0.00001  -0.00041  -0.00083  -0.00124  -0.00799
   D100      -0.00111   0.00008  -0.00057   0.00217   0.00160   0.00049
   D101       3.13967   0.00000  -0.00047  -0.00071  -0.00118   3.13849
   D102       3.13871   0.00012   0.00040   0.00524   0.00564  -3.13883
   D103      -0.00370   0.00004   0.00050   0.00237   0.00287  -0.00084
   D104      -3.05562  -0.00022   0.00080  -0.00479  -0.00402  -3.05964
   D105       0.09498  -0.00034   0.00068  -0.01060  -0.00993   0.08504
   D106       0.00485  -0.00024   0.00004  -0.01051  -0.01047  -0.00562
   D107      -3.12774  -0.00036  -0.00008  -0.01632  -0.01638   3.13906
   D108       3.06219   0.00004  -0.00094   0.00418   0.00319   3.06538
   D109      -0.07650   0.00007   0.00049   0.00654   0.00701  -0.06950
   D110      -0.00158   0.00026  -0.00018   0.01055   0.01038   0.00880
   D111      -3.14027   0.00028   0.00125   0.01291   0.01420  -3.12608
   D112       0.00187  -0.00005  -0.00057  -0.00329  -0.00384  -0.00197
   D113      -3.14005  -0.00008  -0.00037  -0.00370  -0.00406   3.13908
   D114      -3.14033   0.00004  -0.00031   0.00112   0.00081  -3.13952
   D115       0.00094   0.00001  -0.00012   0.00070   0.00059   0.00153
   D116       0.00140   0.00007   0.00043   0.00331   0.00374   0.00515
   D117       3.13758   0.00010   0.00016   0.00500   0.00516  -3.14045
   D118      -3.13958  -0.00002   0.00017  -0.00109  -0.00091  -3.14049
   D119      -0.00341   0.00001  -0.00009   0.00060   0.00051  -0.00290
   D120      -0.00481   0.00008  -0.00017   0.00367   0.00349  -0.00132
   D121      -3.14102   0.00004   0.00010   0.00199   0.00208  -3.13894
   D122       3.12790   0.00019  -0.00005   0.00937   0.00931   3.13720
   D123      -0.00831   0.00016   0.00021   0.00768   0.00790  -0.00041
   D124      -0.00178  -0.00012   0.00045  -0.00371  -0.00326  -0.00505
   D125       3.14013  -0.00009   0.00025  -0.00330  -0.00305   3.13709
   D126       3.13691  -0.00014  -0.00100  -0.00606  -0.00705   3.12986
   D127      -0.00436  -0.00011  -0.00119  -0.00565  -0.00684  -0.01120
         Item               Value     Threshold  Converged?
 Maximum Force            0.003632     0.000450     NO 
 RMS     Force            0.000701     0.000300     NO 
 Maximum Displacement     0.219869     0.001800     NO 
 RMS     Displacement     0.050958     0.001200     NO 
 Predicted change in Energy=-1.047386D-03
 Lowest energy point so far.  Saving SCF results.
 GradGradGradGradGradGradGradGradGradGradGradGradGradGradGradGradGradGrad

 Leave Link  103 at Wed May  7 13:38:39 2025, MaxMem= 16106127360 cpu:               4.1 elap:               0.2
 (Enter /cm/shared/apps/Gaussian/g16-C01/g16/l202.exe)
                          Input orientation:                          
 ---------------------------------------------------------------------
 Center     Atomic      Atomic             Coordinates (Angstroms)
 Number     Number       Type             X           Y           Z
 ---------------------------------------------------------------------
      1          6           0        1.240122   -2.171581    1.290338
      2          8           0        1.400173   -3.500540    1.719708
      3          6           0        1.126749   -2.103527   -0.211174
      4          9           0        0.565015   -3.235346   -0.741568
      5          6           0        1.436342   -1.101161   -1.038923
      6          6           0        1.154336   -1.196867   -2.522633
      7          7           0        1.927491    0.141358   -0.663186
      8          1           0        1.881971    0.826600   -1.404547
      9          6           0        2.177423    0.708747    0.588376
     10          6           0        2.736833    2.032454    3.006852
     11          6           0        2.413832   -0.036073    1.756282
     12          6           0        2.222814    2.109236    0.658220
     13          6           0        2.511988    2.770134    1.844104
     14          6           0        2.664729    0.645730    2.952545
     15          1           0        2.035001    2.679552   -0.252125
     16          1           0        2.551647    3.858419    1.858177
     17          1           0        2.827631    0.053501    3.853604
     18          1           0        2.957207    2.529506    3.950410
     19          7           0        2.458169   -1.443144    1.731370
     20          1           0        1.986307   -3.968188    1.113362
     21          1           0        2.660405   -1.793602    2.662858
     22          1           0        0.922541   -2.232737   -2.775741
     23          6           0       -0.001977   -0.295208   -2.907887
     24          6           0       -2.170455    1.433351   -3.485194
     25          6           0       -1.297808   -0.597666   -2.472217
     26          6           0        0.192559    0.877352   -3.637178
     27          6           0       -0.877532    1.729068   -3.921650
     28          6           0       -2.361028    0.250590   -2.756056
     29          1           0       -1.471239   -1.507132   -1.895672
     30          1           0        1.193046    1.133487   -3.987909
     31          1           0       -0.697985    2.641465   -4.491357
     32          1           0       -3.361070   -0.007210   -2.404502
     33          6           0       -3.334751    2.335724   -3.801970
     34          6           0        0.005684   -1.610756    2.004656
     35          6           0       -2.125429   -0.463239    3.418844
     36          6           0       -0.891727   -0.759972    1.361628
     37          6           0       -0.167151   -1.878345    3.367629
     38          6           0       -1.226124   -1.311471    4.068622
     39          6           0       -1.952259   -0.188027    2.065788
     40          1           0       -0.772739   -0.537705    0.302657
     41          1           0        0.533929   -2.529343    3.887346
     42          1           0       -1.350338   -1.532329    5.128364
     43          1           0       -2.645934    0.472755    1.547275
     44          1           0       -2.953964   -0.017456    3.968029
     45          1           0       -3.971063    1.894166   -4.582338
     46          1           0       -2.995056    3.314645   -4.160858
     47          1           0       -3.966284    2.492806   -2.917556
     48          1           0        2.057976   -0.912022   -3.074799
 ---------------------------------------------------------------------
                    Distance matrix (angstroms):
                    1          2          3          4          5
     1  C    0.000000
     2  O    1.405741   0.000000
     3  C    1.507323   2.398897   0.000000
     4  F    2.390817   2.612603   1.370356   0.000000
     5  C    2.570944   3.656278   1.336321   2.324301   0.000000
     6  C    3.936517   4.833714   2.483070   2.770358   1.513302
     7  N    3.104580   4.384023   2.425904   3.642061   1.387897
     8  H    4.082090   5.358846   3.252713   4.321263   2.012095
     9  C    3.109272   4.427429   3.106780   4.463684   2.544222
    10  C    4.781263   5.835874   5.482190   6.820349   5.280067
    11  C    2.480947   3.609899   3.130788   4.460127   3.146915
    12  C    4.437415   5.768282   4.438984   5.768211   3.715573
    13  C    5.132723   6.369690   5.467690   6.822184   4.945279
    14  C    3.567867   4.506721   4.464629   5.754825   4.526851
    15  H    5.152137   6.518026   4.868721   6.114444   3.907842
    16  H    6.197050   7.449787   6.469725   7.811970   5.851027
    17  H    3.747200   4.384330   4.905934   6.086998   5.215913
    18  H    5.667856   6.615274   6.491099   7.808378   6.355173
    19  N    1.486193   2.313519   2.445867   3.593250   2.972475
    20  H    1.953435   0.964314   2.443398   2.449060   3.626932
    21  H    2.010941   2.321928   3.272340   4.249635   3.959922
    22  H    4.078921   4.695158   2.575927   2.295846   2.135648
    23  C    4.763263   5.801276   3.437485   3.695785   2.492258
    24  C    6.887181   8.011471   5.839543   6.066878   5.041525
    25  C    4.803656   5.768710   3.641210   3.663688   3.127845
    26  C    5.888445   7.022855   4.636362   5.043567   3.494630
    27  C    6.845753   8.022572   5.698558   6.069536   4.655569
    28  C    5.933674   6.946227   4.917609   4.977111   4.381300
    29  H    4.235992   5.028882   3.153215   2.909469   3.058244
    30  H    6.227807   7.354862   4.974574   5.479037   3.708013
    31  H    7.768505   8.983530   6.645643   7.084701   5.521042
    32  H    6.285484   7.202909   5.417172   5.347930   5.106534
    33  C    8.196148   9.325792   7.246085   7.457282   6.496917
    34  C    1.532518   2.365815   2.531702   3.239427   3.401447
    35  C    4.333116   4.954001   5.142395   5.677331   5.741501
    36  C    2.557831   3.590507   2.890172   3.559917   3.361392
    37  C    2.526171   2.793504   3.812179   4.388965   4.753199
    38  C    3.813269   4.148115   4.947728   5.481551   5.763677
    39  C    3.837590   4.725601   4.281820   4.848099   4.685686
    40  H    2.774287   3.938016   2.514731   3.187045   2.645251
    41  H    2.714987   2.528291   4.163006   4.682548   5.207896
    42  H    4.674353   4.801886   5.913788   6.405072   6.781365
    43  H    4.707436   5.673428   4.895151   5.412855   5.082382
    44  H    5.422235   6.012099   6.202390   6.702114   6.746759
    45  H    8.841666   9.882753   7.815133   7.851077   7.125152
    46  H    8.817649  10.017277   7.870570   8.201709   6.991646
    47  H    8.159015   9.285648   7.374941   7.620978   6.755310
    48  H    4.616253   5.488207   3.238397   3.615347   2.137053
                    6          7          8          9         10
     6  C    0.000000
     7  N    2.417883   0.000000
     8  H    2.423631   1.010566   0.000000
     9  C    3.788990   1.396711   2.018148   0.000000
    10  C    6.596060   4.207191   4.652452   2.813213   0.000000
    11  C    4.609001   2.474234   3.319325   1.405223   2.438659
    12  C    4.710604   2.388697   2.452822   1.402964   2.405448
    13  C    6.053818   3.679484   3.837705   2.436822   1.395246
    14  C    5.971099   3.724435   4.430539   2.414692   1.389659
    15  H    4.577925   2.573511   2.187447   2.147276   3.395914
    16  H    6.833731   4.534686   4.503971   3.416558   2.165155
    17  H    6.709674   4.606447   5.398157   3.393204   2.154412
    18  H    7.683521   5.296115   5.721153   3.902115   1.089003
    19  N    4.456139   2.919959   3.913785   2.452731   3.712720
    20  H    4.646811   4.477493   5.416709   4.710187   6.336900
    21  H    5.432646   3.917116   4.900530   3.286108   3.842250
    22  H    1.091247   3.333038   3.487151   4.641588   7.410931
    23  C    1.516071   2.992010   2.658523   4.240467   6.921216
    24  C    4.347276   5.140636   4.595584   6.001921   8.160089
    25  C    2.524796   3.771115   3.644097   4.811566   7.294934
    26  C    2.543544   3.520839   2.800238   4.671554   7.207685
    27  C    3.827119   4.583293   3.842540   5.542033   7.820474
    28  C    3.808859   4.773199   4.490145   5.656206   7.897742
    29  H    2.717166   3.973400   4.114794   4.938962   7.366905
    30  H    2.753014   3.546479   2.691200   4.700190   7.219287
    31  H    4.694653   5.272434   4.413424   6.148744   8.269946
    32  H    4.670989   5.569841   5.402280   6.335993   8.404011
    33  C    5.853871   6.508333   5.936268   7.232305   9.127768
    34  C    4.689035   3.725671   4.591712   3.478850   4.662247
    35  C    6.826142   5.784000   6.402189   5.282010   5.480858
    36  C    4.411886   3.586120   4.226386   3.489232   4.865270
    37  C    6.075024   4.971337   5.855705   4.462546   4.884427
    38  C    7.008878   5.869072   6.647344   5.270439   5.292846
    39  C    5.632255   4.754813   5.270105   4.476742   5.272923
    40  H    3.482868   2.947069   3.438510   3.215390   5.122058
    41  H    6.576338   5.457288   6.409657   4.906068   5.141794
    42  H    8.057523   6.862029   7.661024   6.170820   5.823527
    43  H    5.813247   5.090401   5.416676   4.923408   5.791132
    44  H    7.771604   6.730674   7.277586   6.187128   6.124635
    45  H    6.329818   7.295548   6.745076   8.120675  10.129698
    46  H    6.344682   6.821652   6.129683   7.490024   9.266857
    47  H    6.323797   6.734098   6.266380   7.295173   8.957806
    48  H    1.096626   2.634865   2.417338   4.007494   6.790969
                   11         12         13         14         15
    11  C    0.000000
    12  C    2.417556   0.000000
    13  C    2.809296   1.388066   0.000000
    14  C    1.399589   2.757003   2.401055   0.000000
    15  H    3.398798   1.090533   2.151719   3.847454   0.000000
    16  H    3.898261   2.146548   1.089098   3.395850   2.471846
    17  H    2.139629   3.847380   3.393791   1.090495   4.937754
    18  H    3.419305   3.399188   2.166252   2.151719   4.305146
    19  N    1.407990   3.718393   4.215129   2.428441   4.594556
    20  H    4.007200   6.099030   6.798184   5.013091   6.786705
    21  H    1.992884   4.409332   4.638974   2.456477   5.375627
    22  H    5.252477   5.686434   6.992713   6.643346   5.633541
    23  C    5.259065   4.842330   6.188518   6.507023   4.477895
    24  C    7.116738   6.076636   7.218979   8.089736   5.449000
    25  C    5.654367   5.433391   6.669876   6.831967   5.174609
    26  C    5.904050   4.908148   6.245544   7.041997   4.254539
    27  C    6.796155   5.543635   6.768795   7.808700   4.780343
    28  C    6.575915   6.010279   7.159319   7.615937   5.612004
    29  H    5.531236   5.765979   6.938806   6.726534   5.702919
    30  H    5.987815   4.857883   6.199242   7.111516   4.129805
    31  H    7.475668   5.944113   7.103418   8.408477   5.043982
    32  H    7.117756   6.711138   7.762545   8.089162   6.400703
    33  C    8.340611   7.129594   8.139484   9.190936   6.446227
    34  C    2.887992   4.535074   5.049706   3.613965   5.255276
    35  C    4.852985   5.757246   5.868572   4.938912   6.376701
    36  C    3.406832   4.292727   4.927444   4.141907   4.795859
    37  C    3.556948   5.380858   5.577389   3.816122   6.223063
    38  C    4.496981   5.935255   5.965020   4.496109   6.725478
    39  C    4.379684   4.968893   5.359977   4.774732   5.430835
    40  H    3.538205   4.013235   4.909917   4.498734   4.306034
    41  H    3.780458   5.898814   6.014318   3.936400   6.820632
    42  H    5.270550   6.783112   6.649445   5.059535   7.625623
    43  H    5.089580   5.212792   5.654221   5.496167   5.478955
    44  H    5.805635   6.502052   6.492945   5.748107   7.069181
    45  H    9.201674   8.116268   9.170410  10.117647   7.445829
    46  H    8.688840   7.204352   8.166002   9.474006   6.401798
    47  H    8.303365   7.158088   8.044769   9.046552   6.569232
    48  H    4.922729   4.805268   6.161169   6.254887   4.568086
                   16         17         18         19         20
    16  H    0.000000
    17  H    4.305264   0.000000
    18  H    2.511559   2.481283   0.000000
    19  N    5.303902   2.623037   4.577677   0.000000
    20  H    7.882266   4.938697   7.156222   2.642051   0.000000
    21  H    5.710051   2.204003   4.520526   1.015573   2.753936
    22  H    7.824919   7.266668   8.488813   4.826558   4.389591
    23  C    6.818282   7.337986   7.985739   5.375201   5.797801
    24  C    7.531985   8.985699   9.098499   7.543933   8.222044
    25  C    7.309398   7.580190   8.314716   5.700206   5.916267
    26  C    6.682138   7.983367   8.242838   6.272081   7.018862
    27  C    7.049809   8.774414   8.792910   7.290163   8.124755
    28  C    7.644733   8.405274   8.857414   6.799293   7.188171
    29  H    7.685319   7.346430   8.371515   5.347876   5.202471
    30  H    6.591492   8.082547   8.250942   6.399197   7.258052
    31  H    7.235860   9.421566   9.199805   8.085028   9.072255
    32  H    8.250681   8.801568   9.313456   7.282231   7.527228
    33  C    8.306957  10.089167   9.986275   8.857517   9.602783
    34  C    6.034506   3.761880   5.444192   2.473351   3.205426
    35  C    6.556481   4.998883   5.922185   4.981681   5.874204
    36  C    5.782121   4.550308   5.686542   3.438784   4.317101
    37  C    6.525394   3.596792   5.434188   3.123947   3.753204
    38  C    6.773875   4.282792   5.680435   4.365100   5.109933
    39  C    6.058217   5.109008   5.919430   4.597719   5.541573
    40  H    5.726874   5.091307   6.051974   3.646890   4.476358
    41  H    6.999444   3.454459   5.609654   3.087193   3.445963
    42  H    7.414835   4.647074   6.036641   5.104140   5.760803
    43  H    6.210816   5.954397   6.434321   5.454945   6.431789
    44  H    7.055893   5.783162   6.436557   6.027139   6.940006
    45  H    9.374660  10.989786  11.009649   9.609140  10.114269
    46  H    8.203072  10.429302  10.091509   9.332340  10.279642
    47  H    8.194873   9.897277   9.752181   8.853124   9.665716
    48  H    6.880048   7.037568   7.874407   4.851959   5.185169
                   21         22         23         24         25
    21  H    0.000000
    22  H    5.726374   0.000000
    23  C    6.353476   2.150865   0.000000
    24  C    8.458662   4.848727   2.832577   0.000000
    25  C    6.592929   2.774083   1.400166   2.431597   0.000000
    26  C    7.274250   3.308717   1.394492   2.432296   2.398751
    27  C    8.263289   4.499920   2.427345   1.396278   2.773298
    28  C    7.665386   4.116932   2.426121   1.402456   1.389438
    29  H    6.158956   2.651643   2.156866   3.414956   1.090694
    30  H    7.413076   3.588034   2.153067   3.414056   3.390954
    31  H    9.062637   5.415468   3.408203   2.154082   3.863765
    32  H    8.070161   4.841499   3.408789   2.158860   2.147155
    33  C    9.735873   6.328390   4.339189   1.506721   3.810794
    34  C    2.741205   4.907106   5.085647   6.643841   4.771566
    35  C    5.024498   7.127000   6.675687   7.159945   5.950431
    36  C    3.921636   4.751677   4.385934   5.471517   3.858707
    37  C    2.915297   6.249321   6.474234   7.870307   6.084598
    38  C    4.160977   7.232621   7.155628   8.092339   6.580064
    39  C    4.920470   5.990469   5.343456   5.787044   4.603216
    40  H    4.351356   3.901748   3.310660   4.492937   2.824751
    41  H    2.561754   6.680997   7.173127   8.796078   6.894250
    42  H    4.715193   8.254177   8.241958   9.146651   7.658015
    43  H    5.876915   6.224321   5.237245   5.145344   4.372592
    44  H    6.031526   8.087842   7.487962   7.633430   6.675048
    45  H   10.491371   6.651503   4.832265   2.158302   4.219968
    46  H   10.229444   6.931058   4.853812   2.162350   4.586757
    47  H    9.665780   6.800844   4.846528   2.160940   4.107323
    48  H    5.836164   1.767183   2.156786   4.852713   3.423917
                   26         27         28         29         30
    26  C    0.000000
    27  C    1.396939   0.000000
    28  C    2.773086   2.396929   0.000000
    29  H    3.389223   3.863945   2.149784   0.000000
    30  H    1.090685   2.155551   3.863730   4.295200   0.000000
    31  H    2.152855   1.090536   3.390171   4.954428   2.470518
    32  H    3.863964   3.388859   1.090934   2.465793   4.954628
    33  C    3.820460   2.533827   2.527816   4.676985   4.688379
    34  C    6.168946   6.859709   5.632967   4.171882   6.697129
    35  C    7.547032   7.761850   6.220486   5.455433   8.271747
    36  C    5.370714   5.840253   4.487249   3.391767   6.045578
    37  C    7.535952   8.164047   6.844339   5.435143   8.063821
    38  C    8.135291   8.556334   7.092551   5.972535   8.760018
    39  C    6.185393   6.378065   4.858977   4.202925   6.948855
    40  H    4.296101   4.795207   3.535505   2.502067   5.006611
    41  H    8.266835   9.005927   7.761675   6.205555   8.710362
    42  H    9.220728   9.631356   8.146433   7.025122   9.832691
    43  H    5.924465   5.883427   4.318470   4.141708   6.768501
    44  H    8.278916   8.343198   6.755497   6.229012   9.045403
    45  H    4.388961   3.167602   2.937492   5.003611   5.253570
    46  H    4.046668   2.656159   3.429854   5.540995   4.725205
    47  H    4.519238   3.336449   2.762329   4.823795   5.441699
    48  H    2.645356   4.038529   4.580486   3.768270   2.401245
                   31         32         33         34         35
    31  H    0.000000
    32  H    4.296797   0.000000
    33  C    2.742492   2.728177   0.000000
    34  C    7.795814   5.774692   7.774967   0.000000
    35  C    8.616732   5.970438   7.838163   2.803277   0.000000
    36  C    6.772352   4.565966   6.497264   1.393795   2.417065
    37  C    9.081527   6.857096   8.899169   1.399704   2.416609
    38  C    9.443404   6.939772   8.927181   2.422164   1.396588
    39  C    7.250888   4.690516   6.535379   2.421040   1.391578
    40  H    5.752850   3.782802   5.627474   2.157355   3.397931
    41  H    9.922577   7.817898   9.887424   2.160409   3.400068
    42  H   10.506434   7.944376   9.932300   3.406244   2.160134
    43  H    6.705437   4.044543   5.706097   3.403130   2.156335
    44  H    9.149891   6.385530   8.127443   3.892679   1.089403
    45  H    3.358536   2.954706   1.099473   8.455027   8.542987
    46  H    2.416389   3.775377   1.096577   8.442605   8.513551
    47  H    3.630527   2.622897   1.098043   7.539490   7.230277
    48  H    4.714788   5.534803   6.337044   5.522771   7.737549
                   36         37         38         39         40
    36  C    0.000000
    37  C    2.408279   0.000000
    38  C    2.782767   1.390741   0.000000
    39  C    1.395596   2.781829   2.408474   0.000000
    40  H    1.088569   3.399721   3.871275   2.149924   0.000000
    41  H    3.397414   1.088769   2.147990   3.870525   4.303952
    42  H    3.872358   2.149383   1.089614   3.398357   4.960882
    43  H    2.152051   3.871140   3.399488   1.089346   2.465556
    44  H    3.405506   3.404367   2.161024   2.156624   4.296901
    45  H    7.201214   9.586634   9.625483   7.253184   6.325065
    46  H    7.178047   9.572999   9.604917   7.219921   6.300973
    47  H    6.192324   8.546573   8.413542   6.006403   5.454585
    48  H    5.329705   6.884028   7.872314   6.559861   4.422698
                   41         42         43         44         45
    41  H    0.000000
    42  H    2.466704   0.000000
    43  H    4.959845   4.303851   0.000000
    44  H    4.299010   2.492556   2.489024   0.000000
    45  H   10.563992  10.625761   6.430282   8.820292   0.000000
    46  H   10.553650  10.606032   6.386001   8.785408   1.774259
    47  H    9.580219   9.369189   5.075297   7.398478   1.769150
    48  H    7.308208   8.904677   6.738541   8.690294   6.818847
                   46         47         48
    46  H    0.000000
    47  H    1.778905   0.000000
    48  H    6.676628   6.921653   0.000000
 Stoichiometry    C23H21FN2O
 Framework group  C1[X(C23H21FN2O)]
 Deg. of freedom   138
 Full point group                 C1      NOp   1
 RotChk:  IX=0 Diff= 2.54D-02
 Largest Abelian subgroup         C1      NOp   1
 Largest concise Abelian subgroup C1      NOp   1
                         Standard orientation:                         
 ---------------------------------------------------------------------
 Center     Atomic      Atomic             Coordinates (Angstroms)
 Number     Number       Type             X           Y           Z
 ---------------------------------------------------------------------
      1          6           0        1.880072   -0.894306   -1.208938
      2          8           0        2.665619   -1.805356   -1.936268
      3          6           0        0.485742   -0.816799   -1.776266
      4          9           0        0.093685   -1.995927   -2.354040
      5          6           0       -0.390868    0.190901   -1.733261
      6          6           0       -1.791132    0.033258   -2.285070
      7          7           0       -0.191596    1.415939   -1.112109
      8          1           0       -1.044433    1.945740   -0.997109
      9          6           0        0.868411    1.918822   -0.354286
     10          6           0        2.887047    3.110452    1.201122
     11          6           0        2.188023    1.442618   -0.434956
     12          6           0        0.585838    2.985693    0.511881
     13          6           0        1.578255    3.588687    1.272298
     14          6           0        3.169718    2.034991    0.367675
     15          1           0       -0.441453    3.346904    0.570717
     16          1           0        1.324633    4.423382    1.924289
     17          1           0        4.184960    1.641548    0.307122
     18          1           0        3.680425    3.562357    1.794638
     19          7           0        2.546293    0.427471   -1.342455
     20          1           0        2.470531   -1.721951   -2.876952
     21          1           0        3.541035    0.237903   -1.265383
     22          1           0       -1.836355   -0.873966   -2.889817
     23          6           0       -2.805537   -0.039077   -1.160694
     24          6           0       -4.588668   -0.156628    1.037059
     25          6           0       -2.832660   -1.155554   -0.316177
     26          6           0       -3.682376    1.011949   -0.894036
     27          6           0       -4.561607    0.952956    0.189897
     28          6           0       -3.707825   -1.212593    0.761493
     29          1           0       -2.151454   -1.986492   -0.503562
     30          1           0       -3.680031    1.891754   -1.538653
     31          1           0       -5.235173    1.789673    0.378264
     32          1           0       -3.708840   -2.093397    1.405170
     33          6           0       -5.545466   -0.238408    2.198118
     34          6           0        1.900720   -1.346976    0.255055
     35          6           0        2.050805   -2.007446    2.975278
     36          6           0        0.768847   -1.267380    1.064495
     37          6           0        3.114830   -1.753784    0.820399
     38          6           0        3.188734   -2.084344    2.169261
     39          6           0        0.843660   -1.595421    2.418925
     40          1           0       -0.183986   -0.950802    0.643937
     41          1           0        4.010976   -1.806995    0.204355
     42          1           0        4.139901   -2.403403    2.594398
     43          1           0       -0.051131   -1.530092    3.036788
     44          1           0        2.108690   -2.264440    4.032350
     45          1           0       -6.366234   -0.936811    1.980372
     46          1           0       -5.988132    0.739932    2.420330
     47          1           0       -5.040393   -0.601900    3.102812
     48          1           0       -2.011914    0.883724   -2.941235
 ---------------------------------------------------------------------
 Rotational constants (GHZ):           0.2675126           0.1456683           0.1388307
 Leave Link  202 at Wed May  7 13:38:39 2025, MaxMem= 16106127360 cpu:               0.2 elap:               0.0
 (Enter /cm/shared/apps/Gaussian/g16-C01/g16/l301.exe)
 Basis read from rwf:  (5D, 7F)
 No pseudopotential information found on rwf file.
 There are   864 symmetry adapted cartesian basis functions of A   symmetry.
 There are   810 symmetry adapted basis functions of A   symmetry.
   810 basis functions,  1203 primitive gaussians,   864 cartesian basis functions
    95 alpha electrons       95 beta electrons
       nuclear repulsion energy      2464.7822909312 Hartrees.
 IExCor= 4639 DFT=T Ex+Corr=wB97XD ExCW=0 ScaHFX=  1.000000
 ScaDFX=  1.000000  1.000000  1.000000  1.000000 ScalE2=  1.000000  1.000000
 IRadAn=      5 IRanWt=     -1 IRanGd=            0 ICorTp=0 IEmpDi=121
 HFx  wShort=  0.000000 wLong=  0.200000 cFull=  0.222036 cShort=  0.000000 cLong=  0.777964
 DFx  wShort=  0.000000 wLong=  0.200000 cFull=  0.000000 cShort=  0.000000 cLong=  1.000000
 NAtoms=   48 NActive=   48 NUniq=   48 SFac= 1.00D+00 NAtFMM=   60 NAOKFM=F Big=F
 Integral buffers will be    131072 words long.
 Raffenetti 2 integral format.
 Two-electron integral symmetry is turned on.
 R6Disp:  Grimme-D2 Dispersion energy=       -0.0423987069 Hartrees.
 Nuclear repulsion after empirical dispersion term =     2464.7398922242 Hartrees.
 No density basis found on file    724.
 ------------------------------------------------------------------------------
 Polarizable Continuum Model (PCM)
 =================================
 Model                : PCM.
 Atomic radii         : SMD-Coulomb.
 Polarization charges : Total charges.
 Charge compensation  : None.
 Solution method      : On-the-fly selection.
 Cavity type          : VdW (van der Waals Surface) (Alpha=1.000).
 Cavity algorithm     : GePol (No added spheres)
                        Default sphere list used, NSphG=   48.
                        Lebedev-Laikov grids with approx.  5.0 points / Ang**2.
                        Smoothing algorithm: York/Karplus (Gamma=1.0000).
                        Polarization charges: spherical gaussians, with
                                              point-specific exponents (IZeta= 3).
                        Self-potential: point-specific (ISelfS= 7).
                        Self-field    : sphere-specific E.n sum rule (ISelfD= 2).
 1st derivatives      : Analytical E(r).r(x)/FMM algorithm (CHGder, D1EAlg=3).
                        Cavity 1st derivative terms included.
 Solvent              : Ethanol, Eps=  24.852000 Eps(inf)=   1.852593
 ------------------------------------------------------------------------------
 GePol: Number of generator spheres                  =      48
 GePol: Total number of spheres                      =      48
 GePol: Number of exposed spheres                    =      48 (100.00%)
 GePol: Number of points                             =    3459
 GePol: Average weight of points                     =       0.11
 GePol: Minimum weight of points                     =   0.19D-10
 GePol: Maximum weight of points                     =    0.21501
 GePol: Number of points with low weight             =     210
 GePol: Fraction of low-weight points (<1% of avg)   =       6.07%
 GePol: Cavity surface area                          =    380.161 Ang**2
 GePol: Cavity volume                                =    368.924 Ang**3
 ------------------------------------------------------------------------------
 Atomic radii for non-electrostatic terms: SMD-CDS.
 ------------------------------------------------------------------------------
 PCM non-electrostatic energy =        -0.0037103022 Hartrees.
 Nuclear repulsion after PCM non-electrostatic terms =     2464.7361819221 Hartrees.
 Leave Link  301 at Wed May  7 13:38:40 2025, MaxMem= 16106127360 cpu:               0.2 elap:               0.1
 (Enter /cm/shared/apps/Gaussian/g16-C01/g16/l302.exe)
 NPDir=0 NMtPBC=     1 NCelOv=     1 NCel=       1 NClECP=     1 NCelD=      1
         NCelK=      1 NCelE2=     1 NClLst=     1 CellRange=     0.0.
 One-electron integrals computed using PRISM.
 One-electron integral symmetry used in STVInt
 NBasis=   810 RedAO= T EigKep=  1.08D-06  NBF=   810
 NBsUse=   803 1.00D-06 EigRej=  9.27D-07 NBFU=   803
 Precomputing XC quadrature grid using
 IXCGrd= 4 IRadAn=           5 IRanWt=          -1 IRanGd=           0 AccXCQ= 0.00D+00.
 Generated NRdTot=       0 NPtTot=           0 NUsed=           0 NTot=          32
 NSgBfM=   862   862   862   862   862 MxSgAt=    48 MxSgA2=    48.
 Leave Link  302 at Wed May  7 13:38:42 2025, MaxMem= 16106127360 cpu:              39.0 elap:               2.8
 (Enter /cm/shared/apps/Gaussian/g16-C01/g16/l303.exe)
 DipDrv:  MaxL=1.
 Leave Link  303 at Wed May  7 13:38:43 2025, MaxMem= 16106127360 cpu:               1.1 elap:               0.2
 (Enter /cm/shared/apps/Gaussian/g16-C01/g16/l401.exe)
 Initial guess from the checkpoint file:  "7_to_8_intermediate.chk"
 B after Tr=     0.000000    0.000000   -0.000000
         Rot=    0.999967   -0.007885    0.001269    0.001712 Ang=  -0.94 deg.
 Guess basis will be translated and rotated to current coordinates.
 JPrj=2 DoOrth=T DoCkMO=T.
 Generating alternative initial guess.
 ExpMin= 2.65D-02 ExpMax= 2.93D+03 ExpMxC= 4.41D+02 IAcc=3 IRadAn=         5 AccDes= 0.00D+00
 Harris functional with IExCor= 4639 and IRadAn=       5 diagonalized for initial guess.
 HarFok:  IExCor= 4639 AccDes= 0.00D+00 IRadAn=         5 IDoV= 1 UseB2=F ITyADJ=14
 ICtDFT=  3500011 ScaDFX=  1.000000  1.000000  1.000000  1.000000
 FoFCou: FMM=F IPFlag=           0 FMFlag=      100000 FMFlg1=           0
         NFxFlg=           0 DoJE=T BraDBF=F KetDBF=T FulRan=T
         wScrn=  0.000000 ICntrl=       500 IOpCl=  0 I1Cent=   200000004 NGrid=           0
         NMat0=    1 NMatS0=      1 NMatT0=    0 NMatD0=    1 NMtDS0=    0 NMtDT0=    0
 Petite list used in FoFCou.
 Harris En= -1122.30282523281    
 Leave Link  401 at Wed May  7 13:38:53 2025, MaxMem= 16106127360 cpu:             297.8 elap:              10.8
 (Enter /cm/shared/apps/Gaussian/g16-C01/g16/l502.exe)
 Integral symmetry usage will be decided dynamically.
 Closed shell SCF:
 Using DIIS extrapolation, IDIIS=  1040.
 NGot= 16106127360 LenX= 16104590708 LenY= 16103843348
 Requested convergence on RMS density matrix=1.00D-08 within 128 cycles.
 Requested convergence on MAX density matrix=1.00D-06.
 Requested convergence on             energy=1.00D-06.
 No special actions if energy rises.
 Fock matrices will be formed incrementally for  20 cycles.

 Cycle   1  Pass 1  IDiag  1:
 FoFJK:  IHMeth= 1 ICntrl=       0 DoSepK=T KAlg= 0 I1Cent=           0 FoldK=F
 IRaf=         1 NMat=       1 IRICut=       1 DoRegI=T DoRafI=F ISym2E= 0 IDoP0=0 IntGTp=1.
 FoFCou: FMM=F IPFlag=           0 FMFlag=      100000 FMFlg1=           0
         NFxFlg=           0 DoJE=T BraDBF=F KetDBF=F FulRan=T
         wScrn=  0.000000 ICntrl=       500 IOpCl=  0 I1Cent=           0 NGrid=           0
         NMat0=    1 NMatS0=      1 NMatT0=    0 NMatD0=    1 NMtDS0=    0 NMtDT0=    0
 Symmetry not used in FoFCou.
 Inv3:  Mode=1 IEnd=    35894043.
 Iteration    1 A*A^-1 deviation from unit magnitude is 1.93D-14 for    675.
 Iteration    1 A*A^-1 deviation from orthogonality  is 5.92D-15 for   1411    595.
 Iteration    1 A^-1*A deviation from unit magnitude is 1.84D-14 for    675.
 Iteration    1 A^-1*A deviation from orthogonality  is 2.89D-15 for   3166   1914.
 E= -1173.08496720331    
 DIIS: error= 4.80D-03 at cycle   1 NSaved=   1.
 NSaved= 1 IEnMin= 1 EnMin= -1173.08496720331     IErMin= 1 ErrMin= 4.80D-03
 ErrMax= 4.80D-03  0.00D+00 EMaxC= 1.00D-01 BMatC= 4.66D-02 BMatP= 4.66D-02
 IDIUse=3 WtCom= 9.52D-01 WtEn= 4.80D-02
 Coeff-Com:  0.100D+01
 Coeff-En:   0.100D+01
 Coeff:      0.100D+01
 Gap=     0.479 Goal=   None    Shift=    0.000
 GapD=    0.479 DampG=2.000 DampE=1.000 DampFc=2.0000 IDamp=-1.
 RMSDP=7.13D-03 MaxDP=5.11D-01              OVMax= 3.04D-02

 Cycle   2  Pass 1  IDiag  1:
 RMSU=  7.13D-03    CP:  9.96D-01
 E= -1173.12767787331     Delta-E=       -0.042710669993 Rises=F Damp=F
 DIIS: error= 4.14D-04 at cycle   2 NSaved=   2.
 NSaved= 2 IEnMin= 2 EnMin= -1173.12767787331     IErMin= 2 ErrMin= 4.14D-04
 ErrMax= 4.14D-04  0.00D+00 EMaxC= 1.00D-01 BMatC= 1.09D-03 BMatP= 4.66D-02
 IDIUse=3 WtCom= 9.96D-01 WtEn= 4.14D-03
 Coeff-Com: -0.426D-01 0.104D+01
 Coeff-En:   0.000D+00 0.100D+01
 Coeff:     -0.425D-01 0.104D+01
 Gap=     0.290 Goal=   None    Shift=    0.000
 RMSDP=1.42D-03 MaxDP=8.89D-02 DE=-4.27D-02 OVMax= 1.06D-02

 Cycle   3  Pass 1  IDiag  1:
 RMSU=  1.26D-03    CP:  1.00D+00  1.08D+00
 E= -1173.12947060678     Delta-E=       -0.001792733470 Rises=F Damp=F
 DIIS: error= 3.30D-04 at cycle   3 NSaved=   3.
 NSaved= 3 IEnMin= 3 EnMin= -1173.12947060678     IErMin= 3 ErrMin= 3.30D-04
 ErrMax= 3.30D-04  0.00D+00 EMaxC= 1.00D-01 BMatC= 5.85D-04 BMatP= 1.09D-03
 IDIUse=3 WtCom= 9.97D-01 WtEn= 3.30D-03
 Coeff-Com: -0.354D-01 0.438D+00 0.597D+00
 Coeff-En:   0.000D+00 0.000D+00 0.100D+01
 Coeff:     -0.352D-01 0.437D+00 0.598D+00
 Gap=     0.294 Goal=   None    Shift=    0.000
 RMSDP=4.15D-04 MaxDP=2.27D-02 DE=-1.79D-03 OVMax= 5.01D-03

 Cycle   4  Pass 1  IDiag  1:
 RMSU=  4.02D-04    CP:  1.00D+00  1.09D+00  9.32D-01
 E= -1173.13002220866     Delta-E=       -0.000551601886 Rises=F Damp=F
 DIIS: error= 8.64D-05 at cycle   4 NSaved=   4.
 NSaved= 4 IEnMin= 4 EnMin= -1173.13002220866     IErMin= 4 ErrMin= 8.64D-05
 ErrMax= 8.64D-05  0.00D+00 EMaxC= 1.00D-01 BMatC= 4.94D-05 BMatP= 5.85D-04
 IDIUse=1 WtCom= 1.00D+00 WtEn= 0.00D+00
 Coeff-Com: -0.214D-02-0.641D-01 0.160D+00 0.906D+00
 Coeff:     -0.214D-02-0.641D-01 0.160D+00 0.906D+00
 Gap=     0.294 Goal=   None    Shift=    0.000
 RMSDP=2.85D-04 MaxDP=1.88D-02 DE=-5.52D-04 OVMax= 2.31D-03

 Cycle   5  Pass 1  IDiag  1:
 RMSU=  1.77D-04    CP:  1.00D+00  1.09D+00  1.08D+00  1.19D+00
 E= -1173.13009103257     Delta-E=       -0.000068823906 Rises=F Damp=F
 DIIS: error= 3.22D-05 at cycle   5 NSaved=   5.
 NSaved= 5 IEnMin= 5 EnMin= -1173.13009103257     IErMin= 5 ErrMin= 3.22D-05
 ErrMax= 3.22D-05  0.00D+00 EMaxC= 1.00D-01 BMatC= 7.84D-06 BMatP= 4.94D-05
 IDIUse=1 WtCom= 1.00D+00 WtEn= 0.00D+00
 Coeff-Com:  0.276D-02-0.740D-01 0.912D-02 0.382D+00 0.680D+00
 Coeff:      0.276D-02-0.740D-01 0.912D-02 0.382D+00 0.680D+00
 Gap=     0.294 Goal=   None    Shift=    0.000
 RMSDP=7.64D-05 MaxDP=3.96D-03 DE=-6.88D-05 OVMax= 1.01D-03

 Cycle   6  Pass 1  IDiag  1:
 RMSU=  5.81D-05    CP:  1.00D+00  1.09D+00  1.10D+00  1.27D+00  8.29D-01
 E= -1173.13010038872     Delta-E=       -0.000009356148 Rises=F Damp=F
 DIIS: error= 7.92D-06 at cycle   6 NSaved=   6.
 NSaved= 6 IEnMin= 6 EnMin= -1173.13010038872     IErMin= 6 ErrMin= 7.92D-06
 ErrMax= 7.92D-06  0.00D+00 EMaxC= 1.00D-01 BMatC= 3.42D-07 BMatP= 7.84D-06
 IDIUse=1 WtCom= 1.00D+00 WtEn= 0.00D+00
 Coeff-Com:  0.643D-03-0.754D-02-0.982D-02-0.651D-02 0.119D+00 0.904D+00
 Coeff:      0.643D-03-0.754D-02-0.982D-02-0.651D-02 0.119D+00 0.904D+00
 Gap=     0.294 Goal=   None    Shift=    0.000
 RMSDP=2.70D-05 MaxDP=1.74D-03 DE=-9.36D-06 OVMax= 4.15D-04

 Cycle   7  Pass 1  IDiag  1:
 RMSU=  1.37D-05    CP:  1.00D+00  1.09D+00  1.11D+00  1.30D+00  8.76D-01
                    CP:  1.29D+00
 E= -1173.13010110373     Delta-E=       -0.000000715018 Rises=F Damp=F
 DIIS: error= 4.63D-06 at cycle   7 NSaved=   7.
 NSaved= 7 IEnMin= 7 EnMin= -1173.13010110373     IErMin= 7 ErrMin= 4.63D-06
 ErrMax= 4.63D-06  0.00D+00 EMaxC= 1.00D-01 BMatC= 9.04D-08 BMatP= 3.42D-07
 IDIUse=1 WtCom= 1.00D+00 WtEn= 0.00D+00
 Coeff-Com: -0.209D-03 0.970D-02-0.529D-02-0.691D-01-0.719D-01 0.362D+00
 Coeff-Com:  0.775D+00
 Coeff:     -0.209D-03 0.970D-02-0.529D-02-0.691D-01-0.719D-01 0.362D+00
 Coeff:      0.775D+00
 Gap=     0.294 Goal=   None    Shift=    0.000
 RMSDP=1.26D-05 MaxDP=7.71D-04 DE=-7.15D-07 OVMax= 2.15D-04

 Cycle   8  Pass 1  IDiag  1:
 RMSU=  5.48D-06    CP:  1.00D+00  1.09D+00  1.11D+00  1.31D+00  9.17D-01
                    CP:  1.40D+00  1.01D+00
 E= -1173.13010126049     Delta-E=       -0.000000156754 Rises=F Damp=F
 DIIS: error= 9.15D-07 at cycle   8 NSaved=   8.
 NSaved= 8 IEnMin= 8 EnMin= -1173.13010126049     IErMin= 8 ErrMin= 9.15D-07
 ErrMax= 9.15D-07  0.00D+00 EMaxC= 1.00D-01 BMatC= 4.67D-09 BMatP= 9.04D-08
 IDIUse=1 WtCom= 1.00D+00 WtEn= 0.00D+00
 Coeff-Com: -0.831D-04 0.257D-02-0.577D-03-0.145D-01-0.218D-01 0.177D-01
 Coeff-Com:  0.173D+00 0.843D+00
 Coeff:     -0.831D-04 0.257D-02-0.577D-03-0.145D-01-0.218D-01 0.177D-01
 Coeff:      0.173D+00 0.843D+00
 Gap=     0.294 Goal=   None    Shift=    0.000
 RMSDP=3.52D-06 MaxDP=2.95D-04 DE=-1.57D-07 OVMax= 6.90D-05

 Cycle   9  Pass 1  IDiag  1:
 RMSU=  1.75D-06    CP:  1.00D+00  1.09D+00  1.11D+00  1.31D+00  9.20D-01
                    CP:  1.42D+00  1.12D+00  1.19D+00
 E= -1173.13010127159     Delta-E=       -0.000000011104 Rises=F Damp=F
 DIIS: error= 4.52D-07 at cycle   9 NSaved=   9.
 NSaved= 9 IEnMin= 9 EnMin= -1173.13010127159     IErMin= 9 ErrMin= 4.52D-07
 ErrMax= 4.52D-07  0.00D+00 EMaxC= 1.00D-01 BMatC= 1.36D-09 BMatP= 4.67D-09
 IDIUse=1 WtCom= 1.00D+00 WtEn= 0.00D+00
 Coeff-Com:  0.949D-05-0.906D-03 0.829D-03 0.786D-02 0.575D-02-0.655D-01
 Coeff-Com: -0.810D-01 0.331D+00 0.802D+00
 Coeff:      0.949D-05-0.906D-03 0.829D-03 0.786D-02 0.575D-02-0.655D-01
 Coeff:     -0.810D-01 0.331D+00 0.802D+00
 Gap=     0.294 Goal=   None    Shift=    0.000
 RMSDP=1.41D-06 MaxDP=1.39D-04 DE=-1.11D-08 OVMax= 3.42D-05

 Cycle  10  Pass 1  IDiag  1:
 RMSU=  7.55D-07    CP:  1.00D+00  1.09D+00  1.11D+00  1.31D+00  9.21D-01
                    CP:  1.43D+00  1.16D+00  1.36D+00  1.16D+00
 E= -1173.13010127366     Delta-E=       -0.000000002066 Rises=F Damp=F
 DIIS: error= 1.35D-07 at cycle  10 NSaved=  10.
 NSaved=10 IEnMin=10 EnMin= -1173.13010127366     IErMin=10 ErrMin= 1.35D-07
 ErrMax= 1.35D-07  0.00D+00 EMaxC= 1.00D-01 BMatC= 1.02D-10 BMatP= 1.36D-09
 IDIUse=1 WtCom= 1.00D+00 WtEn= 0.00D+00
 Coeff-Com:  0.148D-04-0.604D-03 0.308D-03 0.413D-02 0.467D-02-0.210D-01
 Coeff-Com: -0.453D-01-0.187D-01 0.194D+00 0.882D+00
 Coeff:      0.148D-04-0.604D-03 0.308D-03 0.413D-02 0.467D-02-0.210D-01
 Coeff:     -0.453D-01-0.187D-01 0.194D+00 0.882D+00
 Gap=     0.294 Goal=   None    Shift=    0.000
 RMSDP=5.03D-07 MaxDP=4.22D-05 DE=-2.07D-09 OVMax= 1.32D-05

 Cycle  11  Pass 1  IDiag  1:
 RMSU=  2.50D-07    CP:  1.00D+00  1.09D+00  1.11D+00  1.31D+00  9.22D-01
                    CP:  1.43D+00  1.17D+00  1.41D+00  1.26D+00  1.17D+00
 E= -1173.13010127494     Delta-E=       -0.000000001287 Rises=F Damp=F
 DIIS: error= 5.01D-08 at cycle  11 NSaved=  11.
 NSaved=11 IEnMin=11 EnMin= -1173.13010127494     IErMin=11 ErrMin= 5.01D-08
 ErrMax= 5.01D-08  0.00D+00 EMaxC= 1.00D-01 BMatC= 1.54D-11 BMatP= 1.02D-10
 IDIUse=1 WtCom= 1.00D+00 WtEn= 0.00D+00
 Coeff-Com:  0.343D-05-0.807D-04 0.283D-05 0.357D-03 0.772D-03 0.877D-03
 Coeff-Com: -0.436D-02-0.399D-01-0.342D-01 0.243D+00 0.834D+00
 Coeff:      0.343D-05-0.807D-04 0.283D-05 0.357D-03 0.772D-03 0.877D-03
 Coeff:     -0.436D-02-0.399D-01-0.342D-01 0.243D+00 0.834D+00
 Gap=     0.294 Goal=   None    Shift=    0.000
 RMSDP=1.84D-07 MaxDP=1.12D-05 DE=-1.29D-09 OVMax= 3.60D-06

 Cycle  12  Pass 1  IDiag  1:
 RMSU=  9.39D-08    CP:  1.00D+00  1.09D+00  1.11D+00  1.31D+00  9.22D-01
                    CP:  1.43D+00  1.17D+00  1.41D+00  1.29D+00  1.28D+00
                    CP:  1.23D+00
 E= -1173.13010127386     Delta-E=        0.000000001080 Rises=F Damp=F
 DIIS: error= 2.22D-08 at cycle  12 NSaved=  12.
 NSaved=12 IEnMin=11 EnMin= -1173.13010127494     IErMin=12 ErrMin= 2.22D-08
 ErrMax= 2.22D-08  0.00D+00 EMaxC= 1.00D-01 BMatC= 3.06D-12 BMatP= 1.54D-11
 IDIUse=1 WtCom= 1.00D+00 WtEn= 0.00D+00
 Coeff-Com: -0.210D-05 0.104D-03-0.645D-04-0.769D-03-0.741D-03 0.473D-02
 Coeff-Com:  0.835D-02-0.697D-02-0.510D-01-0.116D+00 0.261D+00 0.902D+00
 Coeff:     -0.210D-05 0.104D-03-0.645D-04-0.769D-03-0.741D-03 0.473D-02
 Coeff:      0.835D-02-0.697D-02-0.510D-01-0.116D+00 0.261D+00 0.902D+00
 Gap=     0.294 Goal=   None    Shift=    0.000
 RMSDP=8.85D-08 MaxDP=7.03D-06 DE= 1.08D-09 OVMax= 1.64D-06

 Cycle  13  Pass 1  IDiag  1:
 RMSU=  4.98D-08    CP:  1.00D+00  1.09D+00  1.11D+00  1.31D+00  9.22D-01
                    CP:  1.42D+00  1.17D+00  1.42D+00  1.30D+00  1.33D+00
                    CP:  1.41D+00  1.19D+00
 E= -1173.13010127473     Delta-E=       -0.000000000863 Rises=F Damp=F
 DIIS: error= 8.99D-09 at cycle  13 NSaved=  13.
 NSaved=13 IEnMin=11 EnMin= -1173.13010127494     IErMin=13 ErrMin= 8.99D-09
 ErrMax= 8.99D-09  0.00D+00 EMaxC= 1.00D-01 BMatC= 3.18D-13 BMatP= 3.06D-12
 IDIUse=1 WtCom= 1.00D+00 WtEn= 0.00D+00
 Coeff-Com: -0.886D-06 0.349D-04-0.171D-04-0.237D-03-0.265D-03 0.117D-02
 Coeff-Com:  0.257D-02 0.179D-02-0.100D-01-0.518D-01-0.798D-02 0.230D+00
 Coeff-Com:  0.835D+00
 Coeff:     -0.886D-06 0.349D-04-0.171D-04-0.237D-03-0.265D-03 0.117D-02
 Coeff:      0.257D-02 0.179D-02-0.100D-01-0.518D-01-0.798D-02 0.230D+00
 Coeff:      0.835D+00
 Gap=     0.294 Goal=   None    Shift=    0.000
 RMSDP=2.29D-08 MaxDP=1.86D-06 DE=-8.63D-10 OVMax= 5.48D-07

 Cycle  14  Pass 1  IDiag  1:
 RMSU=  1.33D-08    CP:  1.00D+00  1.09D+00  1.11D+00  1.31D+00  9.22D-01
                    CP:  1.42D+00  1.17D+00  1.42D+00  1.30D+00  1.34D+00
                    CP:  1.44D+00  1.30D+00  1.20D+00
 E= -1173.13010127422     Delta-E=        0.000000000504 Rises=F Damp=F
 DIIS: error= 4.43D-09 at cycle  14 NSaved=  14.
 NSaved=14 IEnMin=11 EnMin= -1173.13010127494     IErMin=14 ErrMin= 4.43D-09
 ErrMax= 4.43D-09  0.00D+00 EMaxC= 1.00D-01 BMatC= 7.16D-14 BMatP= 3.18D-13
 IDIUse=1 WtCom= 1.00D+00 WtEn= 0.00D+00
 Coeff-Com:  0.267D-06-0.153D-04 0.111D-04 0.118D-03 0.105D-03-0.797D-03
 Coeff-Com: -0.130D-02 0.188D-02 0.932D-02 0.141D-01-0.633D-01-0.158D+00
 Coeff-Com:  0.224D+00 0.974D+00
 Coeff:      0.267D-06-0.153D-04 0.111D-04 0.118D-03 0.105D-03-0.797D-03
 Coeff:     -0.130D-02 0.188D-02 0.932D-02 0.141D-01-0.633D-01-0.158D+00
 Coeff:      0.224D+00 0.974D+00
 Gap=     0.294 Goal=   None    Shift=    0.000
 RMSDP=1.46D-08 MaxDP=1.15D-06 DE= 5.04D-10 OVMax= 3.72D-07

 Cycle  15  Pass 1  IDiag  1:
 RMSU=  5.83D-09    CP:  1.00D+00  1.09D+00  1.11D+00  1.31D+00  9.22D-01
                    CP:  1.42D+00  1.17D+00  1.42D+00  1.30D+00  1.34D+00
                    CP:  1.45D+00  1.36D+00  1.39D+00  1.27D+00
 E= -1173.13010127466     Delta-E=       -0.000000000433 Rises=F Damp=F
 DIIS: error= 1.65D-09 at cycle  15 NSaved=  15.
 NSaved=15 IEnMin=11 EnMin= -1173.13010127494     IErMin=15 ErrMin= 1.65D-09
 ErrMax= 1.65D-09  0.00D+00 EMaxC= 1.00D-01 BMatC= 1.09D-14 BMatP= 7.16D-14
 IDIUse=1 WtCom= 1.00D+00 WtEn= 0.00D+00
 Coeff-Com:  0.200D-06-0.954D-05 0.600D-05 0.693D-04 0.690D-04-0.417D-03
 Coeff-Com: -0.764D-03 0.397D-03 0.452D-02 0.114D-01-0.205D-01-0.841D-01
 Coeff-Com: -0.228D-01 0.339D+00 0.774D+00
 Coeff:      0.200D-06-0.954D-05 0.600D-05 0.693D-04 0.690D-04-0.417D-03
 Coeff:     -0.764D-03 0.397D-03 0.452D-02 0.114D-01-0.205D-01-0.841D-01
 Coeff:     -0.228D-01 0.339D+00 0.774D+00
 Gap=     0.294 Goal=   None    Shift=    0.000
 RMSDP=3.72D-09 MaxDP=3.57D-07 DE=-4.33D-10 OVMax= 8.97D-08

 Error on total polarization charges =  0.06614
 SCF Done:  E(RwB97XD) =  -1173.13010127     A.U. after   15 cycles
            NFock= 15  Conv=0.37D-08     -V/T= 2.0052
 KE= 1.167114490702D+03 PE=-7.662825854629D+03 EE= 2.857845080730D+03
 SMD-CDS (non-electrostatic) energy       (kcal/mol) =      -2.33
 (included in total energy above)
 Leave Link  502 at Wed May  7 13:57:38 2025, MaxMem= 16106127360 cpu:           43008.7 elap:            1124.3
 (Enter /cm/shared/apps/Gaussian/g16-C01/g16/l701.exe)
 ... and contract with generalized density number  0.
 Compute integral first derivatives.
 R6Disp: Adding Grimme-D2 dispersion energy 1st derivatives to the gradient.
 D1PCM: PCM CHGder 1st derivatives, ID1Alg=3 FixD1E=F DoIter=F DoCFld=F I1PDM=0.
 GePol: Maximum number of non-zero 1st derivatives   =     250
 Leave Link  701 at Wed May  7 13:57:43 2025, MaxMem= 16106127360 cpu:             162.6 elap:               5.0
 (Enter /cm/shared/apps/Gaussian/g16-C01/g16/l702.exe)
 L702 exits ... SP integral derivatives will be done elsewhere.
 Leave Link  702 at Wed May  7 13:57:43 2025, MaxMem= 16106127360 cpu:               0.3 elap:               0.0
 (Enter /cm/shared/apps/Gaussian/g16-C01/g16/l703.exe)
 Integral derivatives from FoFJK, PRISM(SPDF).
 Compute integral first derivatives, UseDBF=F ICtDFT=           0.
 Calling FoFJK, ICntrl=      2127 FMM=F ISym2X=0 I1Cent= 0 IOpClX= 0 NMat=1 NMatS=1 NMatT=0.
 FoFJK:  IHMeth= 1 ICntrl=    2127 DoSepK=T KAlg= 0 I1Cent=           0 FoldK=F
 IRaf=         1 NMat=       1 IRICut=       1 DoRegI=T DoRafI=F ISym2E= 0 IDoP0=0 IntGTp=1.
 FoFCou: FMM=F IPFlag=           0 FMFlag=      100000 FMFlg1=         800
         NFxFlg=           0 DoJE=F BraDBF=F KetDBF=F FulRan=T
         wScrn=  0.000000 ICntrl=      2527 IOpCl=  0 I1Cent=           0 NGrid=           0
         NMat0=    1 NMatS0=      1 NMatT0=    0 NMatD0=    1 NMtDS0=    0 NMtDT0=    0
 Symmetry not used in FoFCou.
 Leave Link  703 at Wed May  7 14:03:07 2025, MaxMem= 16106127360 cpu:           12862.4 elap:             323.8
 (Enter /cm/shared/apps/Gaussian/g16-C01/g16/l716.exe)
 Dipole        =-9.86372701D-01 8.99129408D-01 5.10022232D-01
 ***** Axes restored to original set *****
 -------------------------------------------------------------------
 Center     Atomic                   Forces (Hartrees/Bohr)
 Number     Number              X              Y              Z
 -------------------------------------------------------------------
      1        6           0.000558929    0.001529839    0.000134997
      2        8          -0.002477822   -0.001166603   -0.001020606
      3        6           0.000922428   -0.000655548    0.001366702
      4        9          -0.000542030    0.000645479    0.000375478
      5        6          -0.002485089    0.001372472    0.000081205
      6        6          -0.001041634    0.000237658    0.000248097
      7        7           0.004864567   -0.000988362   -0.000360913
      8        1           0.000638223   -0.000375697   -0.000611344
      9        6          -0.002793475    0.000402914    0.000634938
     10        6          -0.000197926   -0.000208252   -0.000459199
     11        6           0.000162546    0.002780974   -0.000020937
     12        6          -0.000052476    0.000043262    0.000002746
     13        6          -0.000174249   -0.000621635    0.000162060
     14        6           0.000032815    0.000005956   -0.000003258
     15        1           0.000163289   -0.000370096    0.000884049
     16        1           0.000047669   -0.001041424    0.000036910
     17        1          -0.000105226    0.000638523   -0.000779369
     18        1          -0.000292972   -0.000421575   -0.000980684
     19        7          -0.000434283   -0.001837481   -0.002203422
     20        1           0.001988972    0.000814584    0.000544497
     21        1           0.000568547    0.000222657    0.000578687
     22        1           0.000478495   -0.000094410   -0.000517956
     23        6          -0.000254521    0.000669756    0.000390530
     24        6           0.000485085   -0.000476649   -0.000047789
     25        6          -0.000301153    0.000327177   -0.000017017
     26        6          -0.000299606   -0.000182239    0.000180335
     27        6          -0.000067747   -0.000375712    0.000189546
     28        6           0.000196276    0.000038657   -0.000038258
     29        1           0.000092242    0.000981588   -0.000742675
     30        1          -0.000880849   -0.000080054    0.000344294
     31        1          -0.000127718   -0.000856892    0.000488624
     32        1           0.000996141    0.000270087   -0.000336511
     33        6           0.000021712    0.000048567    0.000044606
     34        6          -0.000560723   -0.000556523    0.001213587
     35        6           0.000549893   -0.000142988   -0.000393133
     36        6          -0.000728561    0.000133002    0.000278279
     37        6          -0.000514385    0.000293886   -0.000224728
     38        6          -0.000038457    0.000121216   -0.000483094
     39        6           0.000221759   -0.000337829    0.000375040
     40        1          -0.000242834    0.000014178    0.001683792
     41        1          -0.000536846    0.000438298   -0.000590187
     42        1           0.000080605    0.000262688   -0.000980493
     43        1           0.000624798   -0.000599685    0.000454371
     44        1           0.000753119   -0.000472286   -0.000453136
     45        1           0.000595665    0.000242568    0.000611251
     46        1          -0.000176491   -0.000765798    0.000274617
     47        1           0.000575328   -0.000181997   -0.000647150
     48        1          -0.000292031    0.000273749    0.000332624
 -------------------------------------------------------------------
 Cartesian Forces:  Max     0.004864567 RMS     0.000856299
 Leave Link  716 at Wed May  7 14:03:07 2025, MaxMem= 16106127360 cpu:               0.6 elap:               0.1
 (Enter /cm/shared/apps/Gaussian/g16-C01/g16/l103.exe)

 GradGradGradGradGradGradGradGradGradGradGradGradGradGradGradGradGradGrad
 Berny optimization.
 Using GEDIIS/GDIIS optimizer.
 FormGI is forming the generalized inverse of G from B-inverse, IUseBI=4.
 Internal  Forces:  Max     0.001815123 RMS     0.000644769
 Search for a local minimum.
 Step number   3 out of a maximum of  273
 All quantities printed in internal units (Hartrees-Bohrs-Radians)
 RMS Force = .64477D-03 SwitMx=.10000D-02 MixMth= 2
 Mixed Optimization -- En-DIIS/RFO-DIIS
 Swapping is turned off.
 Update second derivatives using D2CorX and points    2    3
 DE= -1.46D-03 DEPred=-1.05D-03 R= 1.39D+00
 TightC=F SS=  1.41D+00  RLast= 3.36D-01 DXNew= 8.4853D-01 1.0078D+00
 Trust test= 1.39D+00 RLast= 3.36D-01 DXMaxT set to 8.49D-01
 ITU=  1  1  0
     Eigenvalues ---    0.00304   0.00440   0.00633   0.00715   0.00791
     Eigenvalues ---    0.01474   0.01518   0.01571   0.01678   0.01699
     Eigenvalues ---    0.01762   0.01967   0.01994   0.02051   0.02091
     Eigenvalues ---    0.02112   0.02228   0.02244   0.02252   0.02256
     Eigenvalues ---    0.02263   0.02266   0.02273   0.02275   0.02276
     Eigenvalues ---    0.02279   0.02284   0.02295   0.02297   0.02302
     Eigenvalues ---    0.02304   0.02307   0.02310   0.02318   0.02320
     Eigenvalues ---    0.02325   0.02341   0.02363   0.03709   0.05217
     Eigenvalues ---    0.06509   0.07175   0.07280   0.07570   0.08369
     Eigenvalues ---    0.08689   0.09675   0.10779   0.13103   0.14520
     Eigenvalues ---    0.15613   0.15940   0.15996   0.15999   0.15999
     Eigenvalues ---    0.15999   0.16000   0.16000   0.16000   0.16000
     Eigenvalues ---    0.16000   0.16000   0.16000   0.16000   0.16000
     Eigenvalues ---    0.16000   0.16027   0.16103   0.18090   0.20827
     Eigenvalues ---    0.21950   0.21997   0.22000   0.22001   0.22030
     Eigenvalues ---    0.22617   0.22957   0.23524   0.23628   0.24018
     Eigenvalues ---    0.24521   0.24822   0.24900   0.24958   0.24966
     Eigenvalues ---    0.24996   0.26760   0.30837   0.31268   0.31551
     Eigenvalues ---    0.31918   0.32646   0.34356   0.34643   0.34819
     Eigenvalues ---    0.34888   0.35037   0.35185   0.35728   0.35781
     Eigenvalues ---    0.35846   0.35896   0.35929   0.35955   0.35976
     Eigenvalues ---    0.35981   0.36047   0.36091   0.36103   0.36303
     Eigenvalues ---    0.38006   0.40845   0.42881   0.43349   0.43459
     Eigenvalues ---    0.43578   0.43893   0.44136   0.45029   0.45751
     Eigenvalues ---    0.45785   0.46308   0.47068   0.47399   0.47518
     Eigenvalues ---    0.47681   0.47946   0.48071   0.48141   0.48324
     Eigenvalues ---    0.48615   0.48651   0.48905   0.49394   0.50476
     Eigenvalues ---    0.51512   0.54649   0.56070
 En-DIIS/RFO-DIIS/Sim-DIIS IScMMF=       -3 using points:     3    2
 RFO step:  Lambda=-2.81439690D-03.
 NNeg= 0 NGDIIS= 2 SimSw=  2.50D-03 Rises=F DC= -1.46D-03 SmlDif=  1.00D-05
 NRisDI= 0 DoIntr=F SqrtH=F CThrHd= 10.0 CDAdj=  3.0
 RMS Error=  0.3953565464D-01 NUsed= 2 OKEnD=T EnDIS=F
 InvSVX:  RCond= 7.93D-03 Info=           0 Equed=N FErr=  2.57D-14 BErr=  0.00D+00
 Old DIIS coefficients:      3.79300     -2.79300
 DidBck=F Rises=F RFO-DIIS coefs:    3.00000   -2.00000
 Iteration  1 RMS(Cart)=  0.13535256 RMS(Int)=  0.00986052
 Iteration  2 RMS(Cart)=  0.03390767 RMS(Int)=  0.00145056
 Iteration  3 RMS(Cart)=  0.00050694 RMS(Int)=  0.00143201
 Iteration  4 RMS(Cart)=  0.00000148 RMS(Int)=  0.00143201
 Iteration  5 RMS(Cart)=  0.00000001 RMS(Int)=  0.00143201
 ITry= 1 IFail=0 DXMaxC= 6.24D-01 DCOld= 1.00D+10 DXMaxT= 8.49D-01 DXLimC= 3.00D+00 Rises=F
 Variable       Old X    -DE/DX   Delta X   Delta X   Delta X     New X
                                 (Linear)    (Quad)   (Total)
    R1        2.65646   0.00013   0.01561  -0.00173   0.01388   2.67034
    R2        2.84843  -0.00138  -0.00150  -0.00125  -0.00233   2.84610
    R3        2.80850  -0.00063  -0.01421   0.00171  -0.01157   2.79693
    R4        2.89604   0.00041  -0.01874   0.00755  -0.01120   2.88484
    R5        1.82229   0.00047  -0.00002   0.00151   0.00149   1.82378
    R6        2.58960  -0.00046  -0.00539  -0.00079  -0.00618   2.58342
    R7        2.52528   0.00009  -0.00284   0.00218  -0.00080   2.52448
    R8        2.85973  -0.00073  -0.00854  -0.00191  -0.01045   2.84928
    R9        2.62275  -0.00087   0.01196  -0.00271   0.00867   2.63141
   R10        2.06216   0.00011   0.00185   0.00050   0.00235   2.06450
   R11        2.86496  -0.00105  -0.00452  -0.00278  -0.00730   2.85766
   R12        2.07232  -0.00034   0.00431  -0.00177   0.00254   2.07486
   R13        1.90969   0.00017  -0.00077   0.00065  -0.00013   1.90957
   R14        2.63940  -0.00085   0.00442  -0.00440  -0.00036   2.63905
   R15        2.65549  -0.00087  -0.00738  -0.00472  -0.01332   2.64216
   R16        2.65122  -0.00116   0.00147  -0.00330  -0.00229   2.64893
   R17        2.63663  -0.00154   0.00539  -0.00409   0.00218   2.63881
   R18        2.62608  -0.00147   0.00279  -0.00358  -0.00034   2.62573
   R19        2.05792  -0.00110   0.00443  -0.00418   0.00025   2.05817
   R20        2.64484  -0.00126  -0.00105  -0.00319  -0.00464   2.64020
   R21        2.66072   0.00143   0.01330   0.00468   0.01796   2.67867
   R22        2.62307  -0.00139   0.00203  -0.00347  -0.00102   2.62205
   R23        2.06081  -0.00096   0.00435  -0.00378   0.00058   2.06138
   R24        2.05810  -0.00103   0.00484  -0.00395   0.00089   2.05899
   R25        2.06074  -0.00101   0.00471  -0.00400   0.00071   2.06145
   R26        1.91916   0.00057   0.00148   0.00181   0.00328   1.92244
   R27        2.64593  -0.00109   0.00365  -0.00275   0.00090   2.64683
   R28        2.63521  -0.00151   0.00044  -0.00404  -0.00360   2.63160
   R29        2.63858  -0.00157   0.00179  -0.00421  -0.00242   2.63616
   R30        2.65026  -0.00147   0.00466  -0.00411   0.00054   2.65079
   R31        2.84729  -0.00124  -0.00422  -0.00382  -0.00804   2.83925
   R32        2.62566  -0.00158  -0.00006  -0.00364  -0.00370   2.62196
   R33        2.06111  -0.00122   0.00536  -0.00492   0.00044   2.06155
   R34        2.63983  -0.00171   0.00319  -0.00437  -0.00118   2.63866
   R35        2.06110  -0.00094   0.00401  -0.00368   0.00033   2.06142
   R36        2.06082  -0.00100   0.00532  -0.00397   0.00135   2.06217
   R37        2.06157  -0.00108   0.00555  -0.00429   0.00126   2.06283
   R38        2.07770  -0.00087   0.00558  -0.00364   0.00194   2.07964
   R39        2.07223  -0.00083   0.00619  -0.00353   0.00266   2.07489
   R40        2.07500  -0.00088   0.00635  -0.00375   0.00260   2.07760
   R41        2.63389  -0.00080  -0.00314  -0.00073  -0.00388   2.63002
   R42        2.64506  -0.00145   0.00208  -0.00356  -0.00149   2.64357
   R43        2.63917  -0.00172   0.00758  -0.00538   0.00220   2.64137
   R44        2.62970  -0.00172   0.00208  -0.00491  -0.00283   2.62688
   R45        2.05867  -0.00099   0.00442  -0.00382   0.00060   2.05927
   R46        2.63729  -0.00143   0.00491  -0.00380   0.00112   2.63841
   R47        2.05710  -0.00166   0.00881  -0.00785   0.00097   2.05806
   R48        2.62812  -0.00146   0.00010  -0.00346  -0.00336   2.62476
   R49        2.05748  -0.00089   0.00618  -0.00364   0.00254   2.06002
   R50        2.05907  -0.00102   0.00450  -0.00390   0.00060   2.05967
   R51        2.05857  -0.00098   0.00444  -0.00377   0.00067   2.05923
    A1        1.93426  -0.00051   0.01115  -0.02031  -0.00791   1.92634
    A2        1.85398   0.00071   0.00532  -0.00524   0.00098   1.85496
    A3        1.87057  -0.00096   0.00433  -0.01495  -0.01126   1.85931
    A4        1.91253  -0.00102   0.01353  -0.00168   0.00938   1.92192
    A5        1.96839   0.00155  -0.03005   0.02760  -0.00249   1.96590
    A6        1.92035   0.00020  -0.00231   0.01251   0.01094   1.93129
    A7        1.91305  -0.00104   0.00029  -0.01062  -0.01033   1.90272
    A8        1.95962  -0.00053  -0.01593  -0.00625  -0.02052   1.93909
    A9        2.25683   0.00071   0.01196   0.01432   0.01827   2.27511
   A10        2.06547  -0.00017   0.00145  -0.00623  -0.00313   2.06234
   A11        2.11379   0.00071   0.00488   0.00219   0.01077   2.12455
   A12        2.19668   0.00050   0.00120   0.00784   0.00154   2.19822
   A13        1.96925  -0.00117  -0.00776  -0.00757  -0.01165   1.95760
   A14        1.90395   0.00053  -0.00138   0.01178   0.01020   1.91416
   A15        1.93228  -0.00019   0.01205   0.00034   0.01227   1.94454
   A16        1.90042  -0.00031   0.00162  -0.01101  -0.00934   1.89107
   A17        1.92155   0.00024   0.00022   0.00807   0.00807   1.92962
   A18        1.88054  -0.00012  -0.00952  -0.00190  -0.01138   1.86916
   A19        1.92416  -0.00014  -0.00348  -0.00735  -0.01081   1.91334
   A20        1.97415  -0.00012  -0.00613  -0.00374  -0.01184   1.96231
   A21        2.30446  -0.00090  -0.01908  -0.01463  -0.04602   2.25844
   A22        1.97140   0.00079   0.00055   0.00394   0.00120   1.97260
   A23        2.16462   0.00008  -0.00986  -0.00727  -0.02289   2.14173
   A24        2.04420  -0.00003   0.00727   0.00523   0.01716   2.06136
   A25        2.07405  -0.00006   0.00252   0.00172   0.00521   2.07926
   A26        2.07906   0.00018  -0.00229   0.00132  -0.00076   2.07830
   A27        2.10989  -0.00019   0.00322  -0.00178   0.00132   2.11120
   A28        2.09419   0.00001  -0.00088   0.00050  -0.00051   2.09368
   A29        2.07411   0.00009   0.00450   0.00074   0.00583   2.07994
   A30        2.11798  -0.00018  -0.00513  -0.00560  -0.01602   2.10196
   A31        2.09013   0.00008   0.00018   0.00421   0.00880   2.09893
   A32        2.12300  -0.00023  -0.00522  -0.00236  -0.00880   2.11420
   A33        2.06567   0.00027   0.00209   0.00260   0.00530   2.07096
   A34        2.09446  -0.00005   0.00311  -0.00017   0.00354   2.09800
   A35        2.08727   0.00024   0.00304   0.00104   0.00425   2.09152
   A36        2.10793  -0.00019   0.00174  -0.00144   0.00022   2.10815
   A37        2.08794  -0.00006  -0.00483   0.00045  -0.00446   2.08348
   A38        2.12801  -0.00021  -0.00314  -0.00191  -0.00614   2.12187
   A39        2.09658  -0.00001   0.00556  -0.00053   0.00557   2.10216
   A40        2.05835   0.00023  -0.00260   0.00253   0.00046   2.05881
   A41        2.05925  -0.00034  -0.03060   0.00638  -0.03076   2.02849
   A42        1.84030  -0.00018  -0.03253   0.00426  -0.02916   1.81114
   A43        1.91230   0.00032  -0.03074   0.00341  -0.02810   1.88420
   A44        2.09247   0.00061  -0.00310   0.00507   0.00192   2.09438
   A45        2.12537  -0.00067   0.00372  -0.00474  -0.00108   2.12429
   A46        2.06403   0.00007  -0.00022   0.00006  -0.00019   2.06384
   A47        2.05664   0.00023  -0.00132   0.00080  -0.00052   2.05611
   A48        2.12114  -0.00016   0.00046  -0.00056  -0.00010   2.12104
   A49        2.10526  -0.00008   0.00086  -0.00022   0.00064   2.10590
   A50        2.10918  -0.00010   0.00067  -0.00024   0.00044   2.10962
   A51        2.08491   0.00014   0.00364   0.00056   0.00419   2.08910
   A52        2.08906  -0.00003  -0.00432  -0.00028  -0.00461   2.08445
   A53        2.10866  -0.00003  -0.00024   0.00008  -0.00016   2.10851
   A54        2.08703   0.00012  -0.00090   0.00084  -0.00008   2.08695
   A55        2.08749  -0.00009   0.00114  -0.00092   0.00021   2.08770
   A56        2.11360  -0.00004   0.00099  -0.00019   0.00080   2.11440
   A57        2.08627   0.00006   0.00086   0.00023   0.00109   2.08735
   A58        2.08331  -0.00002  -0.00186  -0.00004  -0.00191   2.08141
   A59        2.11425  -0.00014   0.00013  -0.00050  -0.00037   2.11387
   A60        2.08449   0.00007   0.00287  -0.00016   0.00271   2.08720
   A61        2.08445   0.00007  -0.00300   0.00067  -0.00234   2.08211
   A62        1.93469  -0.00017   0.00604  -0.00176   0.00427   1.93896
   A63        1.94343  -0.00005   0.00006   0.00001   0.00006   1.94350
   A64        1.93989  -0.00010   0.00311  -0.00088   0.00223   1.94212
   A65        1.88127   0.00011  -0.00280   0.00081  -0.00199   1.87928
   A66        1.87158   0.00013  -0.00270   0.00087  -0.00185   1.86973
   A67        1.89027   0.00010  -0.00416   0.00108  -0.00308   1.88719
   A68        2.12583   0.00182  -0.02322   0.01596  -0.00726   2.11857
   A69        2.07531  -0.00126   0.01649  -0.01038   0.00610   2.08141
   A70        2.07880  -0.00055   0.00575  -0.00507   0.00063   2.07943
   A71        2.08560   0.00001   0.00122  -0.00092   0.00028   2.08588
   A72        2.09870  -0.00007  -0.00149  -0.00013  -0.00163   2.09707
   A73        2.09888   0.00007   0.00026   0.00106   0.00132   2.10019
   A74        2.10210   0.00013   0.00035   0.00181   0.00209   2.10419
   A75        2.09794   0.00020  -0.00842   0.00323  -0.00524   2.09269
   A76        2.08315  -0.00033   0.00813  -0.00502   0.00307   2.08621
   A77        2.10240   0.00031  -0.00494   0.00344  -0.00155   2.10085
   A78        2.09395  -0.00033   0.01222  -0.00422   0.00801   2.10196
   A79        2.08682   0.00002  -0.00731   0.00079  -0.00651   2.08031
   A80        2.09829   0.00004   0.00130  -0.00013   0.00114   2.09943
   A81        2.09694  -0.00008   0.00098  -0.00086   0.00013   2.09707
   A82        2.08795   0.00004  -0.00228   0.00099  -0.00127   2.08668
   A83        2.09914   0.00006  -0.00372   0.00092  -0.00281   2.09633
   A84        2.09848  -0.00002   0.00253  -0.00050   0.00203   2.10051
   A85        2.08556  -0.00004   0.00120  -0.00042   0.00078   2.08634
    D1        0.69177   0.00052   0.17846   0.07060   0.24834   0.94010
    D2       -1.38437   0.00160   0.15319   0.08677   0.24081  -1.14356
    D3        2.84633   0.00148   0.15109   0.08226   0.23322   3.07954
    D4        0.51973   0.00040   0.17831   0.06229   0.24051   0.76024
    D5       -2.67755   0.00056   0.06532   0.10226   0.16786  -2.50970
    D6        2.56018   0.00035   0.19937   0.04284   0.24267   2.80285
    D7       -0.63710   0.00050   0.08639   0.08281   0.17002  -0.46709
    D8       -1.57745   0.00095   0.18539   0.07694   0.26202  -1.31543
    D9        1.50845   0.00110   0.07240   0.11691   0.18936   1.69782
   D10       -2.84889  -0.00060   0.01494  -0.05875  -0.04538  -2.89428
   D11       -0.70738  -0.00055  -0.07544  -0.04656  -0.12164  -0.82902
   D12        1.34395   0.00015  -0.00849  -0.03066  -0.04159   1.30236
   D13       -2.79772   0.00020  -0.09887  -0.01846  -0.11785  -2.91557
   D14       -0.82981  -0.00124   0.02176  -0.07294  -0.05265  -0.88245
   D15        1.31171  -0.00119  -0.06862  -0.06075  -0.12890   1.18281
   D16       -2.47006   0.00008   0.02121  -0.04005  -0.01895  -2.48901
   D17        0.75894   0.00004   0.03456  -0.04661  -0.01218   0.74676
   D18       -0.33665  -0.00026   0.01922  -0.05847  -0.03799  -0.37464
   D19        2.89234  -0.00029   0.03257  -0.06503  -0.03122   2.86112
   D20        1.80453  -0.00034   0.01374  -0.03208  -0.01946   1.78507
   D21       -1.24966  -0.00038   0.02709  -0.03864  -0.01269  -1.26235
   D22       -3.06466  -0.00041   0.00745  -0.04803  -0.04037  -3.10502
   D23       -0.01898  -0.00006  -0.01784  -0.01445  -0.03141  -0.05039
   D24        0.01838  -0.00026  -0.11135  -0.00595  -0.11768  -0.09930
   D25        3.06406   0.00010  -0.13663   0.02763  -0.10872   2.95534
   D26       -0.23664  -0.00011  -0.10347   0.00038  -0.10317  -0.33981
   D27        1.88050   0.00041  -0.09649   0.01833  -0.07810   1.80239
   D28       -2.28462  -0.00008  -0.09219   0.00225  -0.08994  -2.37456
   D29        2.98927  -0.00049  -0.08157  -0.02987  -0.11149   2.87777
   D30       -1.17678   0.00003  -0.07458  -0.01192  -0.08643  -1.26321
   D31        0.94128  -0.00046  -0.07028  -0.02800  -0.09826   0.84302
   D32       -2.89395  -0.00053  -0.02325  -0.03868  -0.06401  -2.95796
   D33       -0.05146  -0.00140  -0.14492  -0.10122  -0.24575  -0.29721
   D34        0.15857  -0.00012  -0.04624  -0.00710  -0.05478   0.10379
   D35        3.00105  -0.00099  -0.16791  -0.06964  -0.23652   2.76454
   D36       -1.19824  -0.00053   0.06397  -0.03646   0.02745  -1.17079
   D37        1.88710  -0.00042   0.07204  -0.02836   0.04362   1.93072
   D38        0.90847   0.00016   0.07018  -0.01619   0.05404   0.96251
   D39       -2.28937   0.00027   0.07825  -0.00809   0.07022  -2.21916
   D40        2.98094   0.00007   0.05640  -0.01807   0.03833   3.01928
   D41       -0.21690   0.00018   0.06447  -0.00997   0.05451  -0.16239
   D42        0.40968   0.00160   0.13002   0.09489   0.22206   0.63174
   D43       -2.75929   0.00110   0.12659   0.08089   0.20517  -2.55412
   D44       -3.03066   0.00061   0.00781   0.03142   0.03770  -2.99296
   D45        0.08356   0.00011   0.00438   0.01742   0.02081   0.10437
   D46        3.13171  -0.00057   0.01909  -0.01431   0.00519   3.13690
   D47        0.03737  -0.00026   0.03081   0.00133   0.03134   0.06871
   D48        0.01793  -0.00006   0.02251  -0.00013   0.02207   0.04001
   D49       -3.07640   0.00024   0.03424   0.01551   0.04822  -3.02818
   D50       -3.10041   0.00032  -0.00149   0.00273   0.00153  -3.09888
   D51        0.02928   0.00035  -0.00417   0.00933   0.00523   0.03451
   D52        0.01528  -0.00015  -0.00493  -0.01067  -0.01520   0.00007
   D53       -3.13821  -0.00012  -0.00761  -0.00407  -0.01151   3.13346
   D54       -0.00114  -0.00002   0.01237   0.00038   0.01256   0.01142
   D55        3.13052   0.00013   0.00662   0.00621   0.01271  -3.13996
   D56       -3.13273  -0.00009   0.00793  -0.00377   0.00414  -3.12858
   D57       -0.00108   0.00006   0.00218   0.00207   0.00429   0.00322
   D58        0.03522  -0.00020   0.00568  -0.01132  -0.00556   0.02966
   D59       -3.13079  -0.00008  -0.00384  -0.00663  -0.01016  -3.14095
   D60       -3.11628  -0.00013   0.01011  -0.00723   0.00278  -3.11350
   D61        0.00090  -0.00002   0.00058  -0.00253  -0.00183  -0.00093
   D62       -0.04361   0.00024  -0.02336   0.01116  -0.01198  -0.05559
   D63        3.12189   0.00013  -0.01413   0.00660  -0.00756   3.11433
   D64        3.05150  -0.00007  -0.03503  -0.00449  -0.03877   3.01273
   D65       -0.06619  -0.00018  -0.02579  -0.00904  -0.03435  -0.10054
   D66       -1.05969  -0.00131  -0.08994  -0.04369  -0.13173  -1.19142
   D67        3.11884  -0.00109   0.00473  -0.05688  -0.05188   3.06696
   D68        2.12959  -0.00100  -0.07821  -0.02782  -0.10521   2.02437
   D69        0.02493  -0.00078   0.01646  -0.04101  -0.02535  -0.00043
   D70       -0.02394   0.00019  -0.01276   0.01061  -0.00223  -0.02617
   D71        3.12747   0.00005  -0.00710   0.00486  -0.00240   3.12507
   D72        3.12974   0.00016  -0.01003   0.00388  -0.00599   3.12375
   D73       -0.00203   0.00002  -0.00437  -0.00187  -0.00616  -0.00819
   D74        3.08411   0.00012   0.00676   0.00862   0.01539   3.09950
   D75       -0.04856   0.00002   0.00877   0.00267   0.01143  -0.03712
   D76       -0.00319   0.00004  -0.00116   0.00096  -0.00020  -0.00339
   D77       -3.13586  -0.00006   0.00084  -0.00499  -0.00416  -3.14002
   D78       -3.08303  -0.00019  -0.00930  -0.00991  -0.01921  -3.10223
   D79        0.05630  -0.00015  -0.01739  -0.00796  -0.02534   0.03096
   D80        0.00320  -0.00006  -0.00146  -0.00178  -0.00324  -0.00004
   D81       -3.14066  -0.00002  -0.00955   0.00018  -0.00937   3.13316
   D82       -0.00414   0.00002  -0.00220   0.00163  -0.00057  -0.00471
   D83        3.14105   0.00000   0.00336  -0.00030   0.00307  -3.13907
   D84       -3.12733  -0.00000  -0.00201   0.00057  -0.00143  -3.12876
   D85        0.01787  -0.00001   0.00355  -0.00136   0.00220   0.02007
   D86        0.00415  -0.00004  -0.00043  -0.00246  -0.00289   0.00127
   D87       -3.13891  -0.00000   0.00219  -0.00008   0.00212  -3.13679
   D88        3.12751  -0.00002  -0.00062  -0.00141  -0.00204   3.12548
   D89       -0.01555   0.00002   0.00199   0.00097   0.00297  -0.01258
   D90        1.84145   0.00002  -0.00155   0.00140  -0.00016   1.84129
   D91       -0.25281   0.00002  -0.00210   0.00154  -0.00056  -0.25336
   D92       -2.36201  -0.00000   0.00103   0.00076   0.00179  -2.36021
   D93       -1.28123  -0.00000  -0.00133   0.00030  -0.00104  -1.28226
   D94        2.90770   0.00000  -0.00188   0.00044  -0.00144   2.90627
   D95        0.79850  -0.00002   0.00125  -0.00034   0.00091   0.79942
   D96       -0.00051   0.00001   0.00213   0.00119   0.00331   0.00280
   D97       -3.14063  -0.00003  -0.00050  -0.00119  -0.00168   3.14087
   D98        3.13214   0.00011   0.00015   0.00715   0.00730   3.13944
   D99       -0.00799   0.00007  -0.00247   0.00477   0.00230  -0.00568
   D100       0.00049   0.00003   0.00320   0.00048   0.00367   0.00417
   D101       3.13849   0.00005  -0.00235   0.00240   0.00006   3.13854
   D102      -3.13883  -0.00000   0.01128  -0.00148   0.00980  -3.12903
   D103      -0.00084   0.00001   0.00573   0.00045   0.00619   0.00535
   D104      -3.05964   0.00002  -0.00804  -0.00066  -0.00881  -3.06845
   D105       0.08504  -0.00011  -0.01987  -0.00665  -0.02654   0.05850
   D106      -0.00562   0.00002  -0.02095   0.00567  -0.01530  -0.02092
   D107       3.13906  -0.00011  -0.03277  -0.00033  -0.03303   3.10603
   D108       3.06538   0.00012   0.00638   0.00134   0.00761   3.07299
   D109      -0.06950   0.00007   0.01402  -0.00040   0.01357  -0.05593
   D110       0.00880  -0.00003   0.02075  -0.00613   0.01464   0.02344
   D111      -3.12608  -0.00009   0.02839  -0.00787   0.02060  -3.10548
   D112      -0.00197   0.00000  -0.00769   0.00118  -0.00648  -0.00845
   D113       3.13908   0.00002  -0.00812   0.00189  -0.00622   3.13286
   D114      -3.13952  -0.00002   0.00161  -0.00185  -0.00023  -3.13975
   D115       0.00153  -0.00001   0.00118  -0.00114   0.00004   0.00157
   D116       0.00515  -0.00002   0.00749  -0.00165   0.00584   0.01099
   D117      -3.14045   0.00002   0.01031  -0.00097   0.00935  -3.13111
   D118      -3.14049   0.00000  -0.00182   0.00138  -0.00043  -3.14092
   D119      -0.00290   0.00004   0.00101   0.00206   0.00308   0.00017
   D120      -0.00132   0.00001   0.00697  -0.00180   0.00512   0.00380
   D121      -3.13894  -0.00003   0.00416  -0.00248   0.00165  -3.13729
   D122       3.13720   0.00014   0.01861   0.00416   0.02278  -3.12321
   D123      -0.00041   0.00010   0.01580   0.00348   0.01930   0.01889
   D124      -0.00505   0.00002  -0.00653   0.00272  -0.00383  -0.00887
   D125       3.13709   0.00001  -0.00610   0.00201  -0.00409   3.13299
   D126       3.12986   0.00007  -0.01410   0.00443  -0.00966   3.12020
   D127      -0.01120   0.00006  -0.01367   0.00373  -0.00992  -0.02112
         Item               Value     Threshold  Converged?
 Maximum Force            0.001815     0.000450     NO 
 RMS     Force            0.000645     0.000300     NO 
 Maximum Displacement     0.624463     0.001800     NO 
 RMS     Displacement     0.147552     0.001200     NO 
 Predicted change in Energy=-2.321528D-03
 Lowest energy point so far.  Saving SCF results.
 GradGradGradGradGradGradGradGradGradGradGradGradGradGradGradGradGradGrad

 Leave Link  103 at Wed May  7 14:03:07 2025, MaxMem= 16106127360 cpu:               4.2 elap:               0.3
 (Enter /cm/shared/apps/Gaussian/g16-C01/g16/l202.exe)
                          Input orientation:                          
 ---------------------------------------------------------------------
 Center     Atomic      Atomic             Coordinates (Angstroms)
 Number     Number       Type             X           Y           Z
 ---------------------------------------------------------------------
      1          6           0        1.241008   -2.158163    1.299254
      2          8           0        1.449821   -3.499138    1.692941
      3          6           0        1.061615   -2.071917   -0.193623
      4          9           0        0.240886   -3.065894   -0.648968
      5          6           0        1.458566   -1.135629   -1.059893
      6          6           0        1.129830   -1.223922   -2.528741
      7          7           0        2.112701    0.050864   -0.738408
      8          1           0        2.167570    0.685662   -1.522709
      9          6           0        2.222997    0.696088    0.495203
     10          6           0        2.513748    2.111191    2.902156
     11          6           0        2.347909    0.001975    1.702469
     12          6           0        2.261116    2.097276    0.506530
     13          6           0        2.420184    2.801075    1.691685
     14          6           0        2.458958    0.722816    2.894120
     15          1           0        2.170662    2.630738   -0.440657
     16          1           0        2.461441    3.889547    1.665472
     17          1           0        2.529285    0.161453    3.826818
     18          1           0        2.626756    2.645607    3.844413
     19          7           0        2.451088   -1.411734    1.710541
     20          1           0        2.184310   -3.865260    1.185101
     21          1           0        2.604476   -1.709527    2.671121
     22          1           0        0.870610   -2.253465   -2.786375
     23          6           0        0.004797   -0.284189   -2.900189
     24          6           0       -2.108369    1.504778   -3.491124
     25          6           0       -1.287191   -0.509672   -2.408533
     26          6           0        0.222342    0.842171   -3.689671
     27          6           0       -0.821098    1.722595   -3.982559
     28          6           0       -2.322072    0.368303   -2.697124
     29          1           0       -1.483774   -1.384024   -1.786457
     30          1           0        1.222002    1.042964   -4.077399
     31          1           0       -0.621577    2.598998   -4.601380
     32          1           0       -3.319228    0.167245   -2.301081
     33          6           0       -3.240955    2.437636   -3.814269
     34          6           0        0.017314   -1.665441    2.067556
     35          6           0       -2.116874   -0.641695    3.565540
     36          6           0       -0.911707   -0.811540    1.480423
     37          6           0       -0.114955   -1.988190    3.422291
     38          6           0       -1.176114   -1.484799    4.163747
     39          6           0       -1.977370   -0.302063    2.224824
     40          1           0       -0.801736   -0.525583    0.435324
     41          1           0        0.619541   -2.627923    3.911783
     42          1           0       -1.270830   -1.751308    5.216339
     43          1           0       -2.697354    0.362003    1.747245
     44          1           0       -2.947594   -0.246633    4.149766
     45          1           0       -3.924570    1.990182   -4.551529
     46          1           0       -2.872750    3.383798   -4.232320
     47          1           0       -3.836004    2.667839   -2.918924
     48          1           0        2.030593   -0.965093   -3.100728
 ---------------------------------------------------------------------
                    Distance matrix (angstroms):
                    1          2          3          4          5
     1  C    0.000000
     2  O    1.413083   0.000000
     3  C    1.506089   2.397246   0.000000
     4  F    2.370609   2.670910   1.367086   0.000000
     5  C    2.580404   3.628270   1.335900   2.318950   0.000000
     6  C    3.941917   4.806412   2.485261   2.777882   1.507772
     7  N    3.129172   4.353548   2.430590   3.636739   1.392484
     8  H    4.112096   5.326173   3.254819   4.306937   2.008478
     9  C    3.123708   4.430835   3.079796   4.403454   2.521481
    10  C    4.734612   5.836945   5.402863   6.676720   5.230017
    11  C    2.460490   3.614477   3.090428   4.402343   3.117005
    12  C    4.447223   5.778028   4.394449   5.663464   3.680956
    13  C    5.112584   6.374503   5.398718   6.682015   4.898320
    14  C    3.510989   4.504008   4.392865   5.641599   4.482056
    15  H    5.179298   6.530485   4.837972   6.018226   3.882790
    16  H    6.180484   7.457667   6.399594   7.659351   5.803944
    17  H    3.664540   4.372481   4.827623   5.973708   5.168056
    18  H    5.610200   6.616033   6.403939   7.648797   6.301954
    19  N    1.480071   2.315189   2.447922   3.631600   2.955781
    20  H    1.953722   0.965102   2.525353   2.789209   3.607989
    21  H    1.985533   2.343666   3.273913   4.295262   3.944988
    22  H    4.103492   4.685238   2.606109   2.371730   2.139157
    23  C    4.761861   5.789718   3.411500   3.586310   2.495013
    24  C    6.898057   8.035821   5.806466   5.872640   5.060204
    25  C    4.780899   5.766301   3.586547   3.459098   3.122472
    26  C    5.910081   7.023260   4.628027   4.951686   3.515064
    27  C    6.870962   8.039582   5.683218   5.930453   4.680630
    28  C    5.920271   6.961102   4.865339   4.749464   4.385836
    29  H    4.188716   5.018555   3.080473   2.664023   3.040882
    30  H    6.257474   7.347069   4.981157   5.440537   3.729286
    31  H    7.804953   9.005356   6.639194   6.961064   5.551268
    32  H    6.258249   7.220692   5.352289   5.084985   5.105423
    33  C    8.207160   9.358313   7.208138   7.240939   6.514623
    34  C    1.526594   2.356874   2.523632   3.064434   3.484084
    35  C    4.325632   4.938918   5.126366   5.403503   5.867058
    36  C    2.545662   3.584014   2.878364   3.308306   3.489474
    37  C    2.524838   2.778873   3.803441   4.226490   4.826261
    38  C    3.808046   4.130130   4.933438   5.260225   5.860876
    39  C    3.828804   4.716971   4.268102   4.562685   4.825956
    40  H    2.753996   3.936132   2.501759   2.952275   2.777912
    41  H    2.726207   2.524211   4.166406   4.597352   5.258181
    42  H    4.671019   4.782383   5.900066   6.198004   6.871663
    43  H    4.697087   5.666605   4.880653   5.111318   5.233985
    44  H    5.415141   5.996001   6.186311   6.414241   6.880778
    45  H    8.838757   9.900005   7.768785   7.625281   7.137252
    46  H    8.845035  10.058237   7.845707   8.008350   7.017821
    47  H    8.176758   9.340281   7.340247   7.392526   6.779000
    48  H    4.626738   5.453250   3.258103   3.691550   2.126336
                    6          7          8          9         10
     6  C    0.000000
     7  N    2.407573   0.000000
     8  H    2.394893   1.010499   0.000000
     9  C    3.745089   1.396523   2.018700   0.000000
    10  C    6.521721   4.202319   4.661695   2.807218   0.000000
    11  C    4.570523   2.452671   3.301776   1.398173   2.432189
    12  C    4.639292   2.399937   2.473705   1.401751   2.408950
    13  C    5.973074   3.682874   3.856309   2.429284   1.396400
    14  C    5.913019   3.710347   4.426587   2.410642   1.389478
    15  H    4.505755   2.597646   2.225796   2.149754   3.400299
    16  H    6.746271   4.542659   4.529431   3.409482   2.166720
    17  H    6.653635   4.585527   5.387306   3.388112   2.157944
    18  H    7.604678   5.291426   5.732211   3.896261   1.089137
    19  N    4.444380   2.872464   3.864371   2.443765   3.719526
    20  H    4.677736   4.363604   5.295602   4.613389   6.226939
    21  H    5.426689   3.868554   4.849333   3.266058   3.828772
    22  H    1.092488   3.323686   3.452162   4.614929   7.355917
    23  C    1.512207   3.037897   2.741468   4.172535   6.760169
    24  C    4.342570   5.244878   4.777997   5.941844   7.912378
    25  C    2.523210   3.829201   3.761499   4.712426   7.037007
    26  C    2.537722   3.592990   2.916184   4.640812   7.093175
    27  C    3.821213   4.682562   4.007272   5.510952   7.659733
    28  C    3.805148   4.858451   4.651542   5.563816   7.600970
    29  H    2.721680   4.011476   4.205410   4.824209   7.083770
    30  H    2.746927   3.595340   2.747399   4.693720   7.178015
    31  H    4.688068   5.375111   4.573665   6.139042   8.146857
    32  H    4.667042   5.653436   5.565929   6.230179   8.054577
    33  C    5.844942   6.619610   6.129666   7.173515   8.850624
    34  C    4.749587   3.899972   4.800134   3.593627   4.603443
    35  C    6.929670   6.073953   6.782964   5.481889   5.427810
    36  C    4.517889   3.848895   4.554378   3.615241   4.722015
    37  C    6.127672   5.141167   6.067324   4.608602   4.897504
    38  C    7.083419   6.099646   6.944559   5.456046   5.304511
    39  C    5.753337   5.063001   5.674515   4.650911   5.143220
    40  H    3.606148   3.194351   3.757364   3.262679   4.902068
    41  H    6.611502   5.570431   6.550568   5.029229   5.202554
    42  H    8.125735   7.082028   7.948345   6.362838   5.881954
    43  H    5.953700   5.423274   5.870676   5.088130   5.616855
    44  H    7.885615   7.041969   7.694871   6.401528   6.078003
    45  H    6.322111   7.399289   6.927459   8.058335   9.850076
    46  H    6.336711   6.940504   6.326670   7.452509   9.029653
    47  H    6.321198   6.854947   6.474669   7.228801   8.632160
    48  H    1.097969   2.572833   2.287771   3.965762   6.762513
                   11         12         13         14         15
    11  C    0.000000
    12  C    2.414144   0.000000
    13  C    2.800054   1.387527   0.000000
    14  C    1.397132   2.762041   2.401357   0.000000
    15  H    3.396292   1.090837   2.153639   3.852794   0.000000
    16  H    3.889406   2.143715   1.089569   3.396729   2.470816
    17  H    2.138033   3.852744   3.396808   1.090871   4.943412
    18  H    3.413864   3.402327   2.168197   2.151357   4.309300
    19  N    1.417492   3.714685   4.212965   2.440743   4.587796
    20  H    3.905117   6.001515   6.689715   4.903736   6.696362
    21  H    1.983268   4.392619   4.619393   2.446876   5.358102
    22  H    5.236329   5.630779   6.928390   6.606749   5.572071
    23  C    5.172672   4.729491   6.036412   6.372675   4.386009
    24  C    7.006443   5.951864   7.003549   7.889441   5.374313
    25  C    5.511449   5.280554   6.443405   6.608388   5.068674
    26  C    5.856547   4.831148   6.134070   6.954352   4.189394
    27  C    6.732213   5.458237   6.623148   7.684208   4.724450
    28  C    6.426456   5.853064   6.904276   7.365184   5.513158
    29  H    5.364270   5.603698   6.697270   6.472381   5.593246
    30  H    5.979816   4.817025   6.148897   7.087640   4.080058
    31  H    7.436457   5.886628   6.992555   8.318190   5.010911
    32  H    6.940618   6.538190   7.471285   7.790135   6.298323
    33  C    8.222059   7.004137   7.905449   8.968395   6.379980
    34  C    2.888813   4.650751   5.085748   3.514059   5.420811
    35  C    4.880536   6.002191   5.995740   4.821922   6.718735
    36  C    3.366929   4.413217   4.919057   3.964111   5.004081
    37  C    3.603365   5.553234   5.688496   3.775387   6.440567
    38  C    4.548310   6.166121   6.116631   4.438385   7.024179
    39  C    4.367303   5.164700   5.408529   4.602102   5.736923
    40  H    3.435730   4.033054   4.798528   4.270399   4.423218
    41  H    3.845086   6.051283   6.135567   3.955572   7.000231
    42  H    5.340090   7.033388   6.838931   5.042352   7.940265
    43  H    5.058291   5.397867   5.669335   5.294626   5.799280
    44  H    5.838957   6.774787   6.644075   5.634473   7.453039
    45  H    9.077965   7.991128   8.938187   9.889051   7.379799
    46  H    8.597310   7.104113   7.965460   9.289461   6.354511
    47  H    8.167307   7.016705   7.772732   8.786419   6.497940
    48  H    4.909848   4.737462   6.107621   6.242655   4.474997
                   16         17         18         19         20
    16  H    0.000000
    17  H    4.309839   0.000000
    18  H    2.514458   2.486128   0.000000
    19  N    5.301483   2.638116   4.587623   0.000000
    20  H    7.774612   4.828259   7.046920   2.523301   0.000000
    21  H    5.690468   2.200421   4.510466   1.017311   2.651788
    22  H    7.751535   7.233073   8.429253   4.840318   4.482891
    23  C    6.655857   7.198907   7.806922   5.339900   5.853541
    24  C    7.291143   8.767247   8.805282   7.506798   8.314534
    25  C    7.071272   7.341355   8.023347   5.635177   6.018761
    26  C    6.555732   7.891956   8.111474   6.261764   7.054972
    27  C    6.882660   8.639942   8.602392   7.276168   8.182990
    28  C    7.369763   8.132666   8.512856   6.736401   7.300836
    29  H    7.435798   7.071209   8.052396   5.264305   5.333060
    30  H    6.528385   8.059944   8.203469   6.405970   7.260207
    31  H    7.102391   9.322236   9.049048   8.085023   9.118278
    32  H    7.937582   8.470908   8.903039   7.202974   7.661820
    33  C    8.040705   9.841895   9.650321   8.817060   9.703283
    34  C    6.082214   3.569670   5.343364   2.472870   3.211511
    35  C    6.715905   4.722298   5.778074   4.990016   5.878609
    36  C    5.789007   4.276998   5.482795   3.423680   4.358640
    37  C    6.653722   3.431706   5.400670   3.137987   3.716857
    38  C    6.953904   4.068617   5.623526   4.379515   5.082457
    39  C    6.130703   4.805327   5.701737   4.594246   5.576466
    40  H    5.626275   4.803119   5.782118   3.604485   4.542254
    41  H    7.135540   3.381561   5.643010   3.111133   3.378506
    42  H    7.639225   4.475522   6.033757   5.124316   5.714689
    43  H    6.250074   5.628729   6.161096   5.445544   6.482006
    44  H    7.248266   5.501548   6.287421   6.037636   6.944072
    45  H    9.112619  10.732809  10.669643   9.562195  10.223186
    46  H    7.968270  10.223267   9.799138   9.309027  10.366829
    47  H    7.884610   9.607493   9.354704   8.809223   9.786143
    48  H    6.816878   7.036241   7.850322   4.850218   5.177154
                   21         22         23         24         25
    21  H    0.000000
    22  H    5.752080   0.000000
    23  C    6.311055   2.154214   0.000000
    24  C    8.397376   4.847203   2.831091   0.000000
    25  C    6.510577   2.799943   1.400643   2.429886   0.000000
    26  C    7.255715   3.289249   1.392585   2.431190   2.397391
    27  C    8.233195   4.483502   2.425038   1.394998   2.770888
    28  C    7.576695   4.132173   2.425138   1.402740   1.387481
    29  H    6.057206   2.701646   2.160065   3.411918   1.090924
    30  H    7.418219   3.557621   2.151453   3.412970   3.389962
    31  H    9.047657   5.391407   3.405754   2.154191   3.862053
    32  H    7.958350   4.863136   3.407618   2.161337   2.144513
    33  C    9.665833   6.322023   4.333449   1.502464   3.805249
    34  C    2.656999   4.963319   5.156210   6.742977   4.803426
    35  C    4.922540   7.202061   6.814319   7.375901   6.032856
    36  C    3.819384   4.843693   4.506422   5.613698   3.918684
    37  C    2.834998   6.291998   6.549176   7.998114   6.128512
    38  C    4.070786   7.285885   7.261901   8.270654   6.645154
    39  C    4.813881   6.085316   5.495003   5.996156   4.689077
    40  H    4.242970   4.020157   3.440118   4.609409   2.885037
    41  H    2.514490   6.713314   7.230074   8.906388   6.933182
    42  H    4.636581   8.299480   8.346119   9.333996   7.725322
    43  H    5.766645   6.334410   5.414593   5.393824   4.474245
    44  H    5.928907   8.167993   7.643290   7.883839   6.770333
    45  H   10.415515   6.642143   4.831108   2.158393   4.218705
    46  H   10.178382   6.919699   4.848605   2.159714   4.582500
    47  H    9.585913   6.810949   4.844230   2.159825   4.105305
    48  H    5.847885   1.761896   2.146555   4.835667   3.419682
                   26         27         28         29         30
    26  C    0.000000
    27  C    1.396316   0.000000
    28  C    2.771956   2.395699   0.000000
    29  H    3.389543   3.861747   2.145393   0.000000
    30  H    1.090858   2.155262   3.862743   4.296500   0.000000
    31  H    2.151710   1.091252   3.390262   4.952943   2.468721
    32  H    3.863473   3.389267   1.091602   2.457674   4.954287
    33  C    3.815162   2.528895   2.524777   4.669561   4.683197
    34  C    6.282978   6.984670   5.684278   4.145585   6.822551
    35  C    7.766072   8.015154   6.346902   5.440196   8.508859
    36  C    5.545331   6.022809   4.564324   3.365635   6.235486
    37  C    7.661900   8.312663   6.918935   5.419385   8.198823
    38  C    8.309431   8.762175   7.198525   5.959004   8.947460
    39  C    6.413209   6.630823   4.979335   4.183855   7.194657
    40  H    4.464871   4.957053   3.594813   2.477581   5.188499
    41  H    8.365490   9.128149   7.829950   6.200094   8.812798
    42  H    9.395356   9.843272   8.259586   7.015653  10.019768
    43  H    6.189930   6.180793   4.460190   4.124128   7.053477
    44  H    8.525887   8.633339   6.902849   6.218936   9.313154
    45  H    4.388349   3.166522   2.938930   4.998837   5.254448
    46  H    4.041526   2.651650   3.428306   5.535669   4.719163
    47  H    4.516336   3.333836   2.762074   4.820069   5.437436
    48  H    2.623515   4.016645   4.570178   3.775392   2.374869
                   31         32         33         34         35
    31  H    0.000000
    32  H    4.299084   0.000000
    33  C    2.739840   2.729568   0.000000
    34  C    7.941558   5.794501   7.877019   0.000000
    35  C    8.912721   6.042953   8.075111   2.801208   0.000000
    36  C    6.978845   4.588458   6.634478   1.391744   2.414330
    37  C    9.256255   6.904365   9.040332   1.398917   2.416867
    38  C    9.685678   7.008294   9.126763   2.418867   1.397750
    39  C    7.539986   4.743906   6.750796   2.421218   1.390083
    40  H    5.929912   3.782286   5.726212   2.152742   3.397252
    41  H   10.066531   7.869342  10.012752   2.165693   3.398964
    42  H   10.757988   8.024237  10.147932   3.403164   2.161520
    43  H    7.044007   4.100439   5.961056   3.403315   2.156517
    44  H    9.491603   6.474784   8.409352   3.890924   1.089720
    45  H    3.359003   2.958725   1.100498   8.527269   8.722462
    46  H    2.412446   3.778259   1.097982   8.575297   8.808096
    47  H    3.628765   2.627120   1.099417   7.647899   7.480421
    48  H    4.689212   5.526500   6.314818   5.590611   7.857810
                   36         37         38         39         40
    36  C    0.000000
    37  C    2.406277   0.000000
    38  C    2.779104   1.388963   0.000000
    39  C    1.396186   2.783081   2.408381   0.000000
    40  H    1.089080   3.396006   3.867996   2.152762   0.000000
    41  H    3.399336   1.090113   2.143501   3.872907   4.304141
    42  H    3.869006   2.147271   1.089931   3.398334   4.957879
    43  H    2.153354   3.872721   3.400637   1.089698   2.470286
    44  H    3.404313   3.403834   2.161341   2.156341   4.298790
    45  H    7.301467   9.691357   9.776785   7.413834   6.399208
    46  H    7.354045   9.749705   9.852703   7.488790   6.431117
    47  H    6.325492   8.702633   8.630391   6.223583   5.536760
    48  H    5.446801   6.942613   7.957742   6.698124   4.551804
                   41         42         43         44         45
    41  H    0.000000
    42  H    2.458419   0.000000
    43  H    4.962528   4.305307   0.000000
    44  H    4.295537   2.492622   2.491016   0.000000
    45  H   10.658494  10.791308   6.620542   9.037165   0.000000
    46  H   10.708096  10.872563   6.702030   9.134823   1.774933
    47  H    9.723968   9.606846   5.327902   7.697389   1.769876
    48  H    7.343799   8.982824   6.900544   8.824295   6.804589
                   46         47         48
    46  H    0.000000
    47  H    1.779175   0.000000
    48  H    6.651025   6.902768   0.000000
 Stoichiometry    C23H21FN2O
 Framework group  C1[X(C23H21FN2O)]
 Deg. of freedom   138
 Full point group                 C1      NOp   1
 RotChk:  IX=0 Diff= 1.56D-01
 Largest Abelian subgroup         C1      NOp   1
 Largest concise Abelian subgroup C1      NOp   1
                         Standard orientation:                         
 ---------------------------------------------------------------------
 Center     Atomic      Atomic             Coordinates (Angstroms)
 Number     Number       Type             X           Y           Z
 ---------------------------------------------------------------------
      1          6           0        1.919291   -0.652590   -1.297308
      2          8           0        2.732686   -1.415211   -2.165411
      3          6           0        0.495946   -0.639041   -1.789456
      4          9           0        0.103449   -1.884257   -2.194805
      5          6           0       -0.420993    0.331969   -1.757959
      6          6           0       -1.821781    0.116760   -2.272599
      7          7           0       -0.260202    1.589815   -1.182651
      8          1           0       -1.129982    2.100778   -1.123425
      9          6           0        0.694498    2.028203   -0.262521
     10          6           0        2.536962    3.043822    1.596058
     11          6           0        2.020749    1.585933   -0.281075
     12          6           0        0.309063    2.990175    0.681384
     13          6           0        1.219535    3.506750    1.592110
     14          6           0        2.916050    2.077814    0.672061
     15          1           0       -0.725715    3.335361    0.683932
     16          1           0        0.892620    4.264775    2.303226
     17          1           0        3.939252    1.699939    0.655695
     18          1           0        3.263665    3.427763    2.310699
     19          7           0        2.474385    0.719410   -1.307055
     20          1           0        2.629262   -1.083379   -3.065751
     21          1           0        3.473502    0.577320   -1.178606
     22          1           0       -1.839253   -0.746899   -2.941417
     23          6           0       -2.804129   -0.070089   -1.138204
     24          6           0       -4.560528   -0.411529    1.055778
     25          6           0       -2.728897   -1.209564   -0.327195
     26          6           0       -3.767499    0.889805   -0.838508
     27          6           0       -4.634903    0.719318    0.242345
     28          6           0       -3.588879   -1.375583    0.748897
     29          1           0       -1.982043   -1.975830   -0.539704
     30          1           0       -3.839939    1.789454   -1.451170
     31          1           0       -5.378456    1.488940    0.455984
     32          1           0       -3.508072   -2.274046    1.363574
     33          6           0       -5.500091   -0.611461    2.211047
     34          6           0        2.056037   -1.278972    0.088129
     35          6           0        2.388284   -2.271236    2.686550
     36          6           0        0.970767   -1.364552    0.955204
     37          6           0        3.320432   -1.673470    0.538289
     38          6           0        3.484252   -2.170399    1.824929
     39          6           0        1.133951   -1.860944    2.249925
     40          1           0       -0.012766   -1.029672    0.628687
     41          1           0        4.190831   -1.583736   -0.111864
     42          1           0        4.473928   -2.481428    2.159221
     43          1           0        0.271986   -1.924386    2.913576
     44          1           0        2.519633   -2.659821    3.696124
     45          1           0       -6.258815   -1.373534    1.977207
     46          1           0       -6.027683    0.317970    2.462780
     47          1           0       -4.963128   -0.953525    3.107362
     48          1           0       -2.109327    0.992667   -2.868954
 ---------------------------------------------------------------------
 Rotational constants (GHZ):           0.2689514           0.1464100           0.1383579
 Leave Link  202 at Wed May  7 14:03:07 2025, MaxMem= 16106127360 cpu:               0.3 elap:               0.0
 (Enter /cm/shared/apps/Gaussian/g16-C01/g16/l301.exe)
 Basis read from rwf:  (5D, 7F)
 No pseudopotential information found on rwf file.
 There are   864 symmetry adapted cartesian basis functions of A   symmetry.
 There are   810 symmetry adapted basis functions of A   symmetry.
   810 basis functions,  1203 primitive gaussians,   864 cartesian basis functions
    95 alpha electrons       95 beta electrons
       nuclear repulsion energy      2466.7732693433 Hartrees.
 IExCor= 4639 DFT=T Ex+Corr=wB97XD ExCW=0 ScaHFX=  1.000000
 ScaDFX=  1.000000  1.000000  1.000000  1.000000 ScalE2=  1.000000  1.000000
 IRadAn=      5 IRanWt=     -1 IRanGd=            0 ICorTp=0 IEmpDi=121
 HFx  wShort=  0.000000 wLong=  0.200000 cFull=  0.222036 cShort=  0.000000 cLong=  0.777964
 DFx  wShort=  0.000000 wLong=  0.200000 cFull=  0.000000 cShort=  0.000000 cLong=  1.000000
 NAtoms=   48 NActive=   48 NUniq=   48 SFac= 1.00D+00 NAtFMM=   60 NAOKFM=F Big=F
 Integral buffers will be    131072 words long.
 Raffenetti 2 integral format.
 Two-electron integral symmetry is turned on.
 R6Disp:  Grimme-D2 Dispersion energy=       -0.0424743374 Hartrees.
 Nuclear repulsion after empirical dispersion term =     2466.7307950059 Hartrees.
 No density basis found on file    724.
 ------------------------------------------------------------------------------
 Polarizable Continuum Model (PCM)
 =================================
 Model                : PCM.
 Atomic radii         : SMD-Coulomb.
 Polarization charges : Total charges.
 Charge compensation  : None.
 Solution method      : On-the-fly selection.
 Cavity type          : VdW (van der Waals Surface) (Alpha=1.000).
 Cavity algorithm     : GePol (No added spheres)
                        Default sphere list used, NSphG=   48.
                        Lebedev-Laikov grids with approx.  5.0 points / Ang**2.
                        Smoothing algorithm: York/Karplus (Gamma=1.0000).
                        Polarization charges: spherical gaussians, with
                                              point-specific exponents (IZeta= 3).
                        Self-potential: point-specific (ISelfS= 7).
                        Self-field    : sphere-specific E.n sum rule (ISelfD= 2).
 1st derivatives      : Analytical E(r).r(x)/FMM algorithm (CHGder, D1EAlg=3).
                        Cavity 1st derivative terms included.
 Solvent              : Ethanol, Eps=  24.852000 Eps(inf)=   1.852593
 ------------------------------------------------------------------------------
 GePol: Number of generator spheres                  =      48
 GePol: Total number of spheres                      =      48
 GePol: Number of exposed spheres                    =      48 (100.00%)
 GePol: Number of points                             =    3486
 GePol: Average weight of points                     =       0.11
 GePol: Minimum weight of points                     =   0.57D-10
 GePol: Maximum weight of points                     =    0.21501
 GePol: Number of points with low weight             =     220
 GePol: Fraction of low-weight points (<1% of avg)   =       6.31%
 GePol: Cavity surface area                          =    381.538 Ang**2
 GePol: Cavity volume                                =    368.613 Ang**3
 ------------------------------------------------------------------------------
 Atomic radii for non-electrostatic terms: SMD-CDS.
 ------------------------------------------------------------------------------
 PCM non-electrostatic energy =        -0.0037424708 Hartrees.
 Nuclear repulsion after PCM non-electrostatic terms =     2466.7270525351 Hartrees.
 Leave Link  301 at Wed May  7 14:03:07 2025, MaxMem= 16106127360 cpu:               0.2 elap:               0.1
 (Enter /cm/shared/apps/Gaussian/g16-C01/g16/l302.exe)
 NPDir=0 NMtPBC=     1 NCelOv=     1 NCel=       1 NClECP=     1 NCelD=      1
         NCelK=      1 NCelE2=     1 NClLst=     1 CellRange=     0.0.
 One-electron integrals computed using PRISM.
 One-electron integral symmetry used in STVInt
 NBasis=   810 RedAO= T EigKep=  1.17D-06  NBF=   810
 NBsUse=   803 1.00D-06 EigRej=  9.48D-07 NBFU=   803
 Precomputing XC quadrature grid using
 IXCGrd= 4 IRadAn=           5 IRanWt=          -1 IRanGd=           0 AccXCQ= 0.00D+00.
 Generated NRdTot=       0 NPtTot=           0 NUsed=           0 NTot=          32
 NSgBfM=   862   862   862   862   862 MxSgAt=    48 MxSgA2=    48.
 Leave Link  302 at Wed May  7 14:03:10 2025, MaxMem= 16106127360 cpu:              44.4 elap:               2.9
 (Enter /cm/shared/apps/Gaussian/g16-C01/g16/l303.exe)
 DipDrv:  MaxL=1.
 Leave Link  303 at Wed May  7 14:03:10 2025, MaxMem= 16106127360 cpu:               1.2 elap:               0.2
 (Enter /cm/shared/apps/Gaussian/g16-C01/g16/l401.exe)
 Initial guess from the checkpoint file:  "7_to_8_intermediate.chk"
 B after Tr=    -0.000000    0.000000    0.000000
         Rot=    0.998537   -0.045592   -0.006458   -0.028357 Ang=  -6.20 deg.
 Guess basis will be translated and rotated to current coordinates.
 JPrj=2 DoOrth=T DoCkMO=T.
 Generating alternative initial guess.
 ExpMin= 2.65D-02 ExpMax= 2.93D+03 ExpMxC= 4.41D+02 IAcc=3 IRadAn=         5 AccDes= 0.00D+00
 Harris functional with IExCor= 4639 and IRadAn=       5 diagonalized for initial guess.
 HarFok:  IExCor= 4639 AccDes= 0.00D+00 IRadAn=         5 IDoV= 1 UseB2=F ITyADJ=14
 ICtDFT=  3500011 ScaDFX=  1.000000  1.000000  1.000000  1.000000
 FoFCou: FMM=F IPFlag=           0 FMFlag=      100000 FMFlg1=           0
         NFxFlg=           0 DoJE=T BraDBF=F KetDBF=T FulRan=T
         wScrn=  0.000000 ICntrl=       500 IOpCl=  0 I1Cent=   200000004 NGrid=           0
         NMat0=    1 NMatS0=      1 NMatT0=    0 NMatD0=    1 NMtDS0=    0 NMtDT0=    0
 Petite list used in FoFCou.
 Harris En= -1122.30006197010    
 Leave Link  401 at Wed May  7 14:03:21 2025, MaxMem= 16106127360 cpu:             297.9 elap:              10.8
 (Enter /cm/shared/apps/Gaussian/g16-C01/g16/l502.exe)
 Integral symmetry usage will be decided dynamically.
 Closed shell SCF:
 Using DIIS extrapolation, IDIIS=  1040.
 NGot= 16106127360 LenX= 16104590708 LenY= 16103843348
 Requested convergence on RMS density matrix=1.00D-08 within 128 cycles.
 Requested convergence on MAX density matrix=1.00D-06.
 Requested convergence on             energy=1.00D-06.
 No special actions if energy rises.
 Fock matrices will be formed incrementally for  20 cycles.

 Cycle   1  Pass 1  IDiag  1:
 FoFJK:  IHMeth= 1 ICntrl=       0 DoSepK=T KAlg= 0 I1Cent=           0 FoldK=F
 IRaf=         1 NMat=       1 IRICut=       1 DoRegI=T DoRafI=F ISym2E= 0 IDoP0=0 IntGTp=1.
 FoFCou: FMM=F IPFlag=           0 FMFlag=      100000 FMFlg1=           0
         NFxFlg=           0 DoJE=T BraDBF=F KetDBF=F FulRan=T
         wScrn=  0.000000 ICntrl=       500 IOpCl=  0 I1Cent=           0 NGrid=           0
         NMat0=    1 NMatS0=      1 NMatT0=    0 NMatD0=    1 NMtDS0=    0 NMtDT0=    0
 Symmetry not used in FoFCou.
 Inv3:  Mode=1 IEnd=    36456588.
 Iteration    1 A*A^-1 deviation from unit magnitude is 7.22D-15 for   3485.
 Iteration    1 A*A^-1 deviation from orthogonality  is 3.57D-15 for   2883   2534.
 Iteration    1 A^-1*A deviation from unit magnitude is 7.22D-15 for   3485.
 Iteration    1 A^-1*A deviation from orthogonality  is 2.10D-15 for   3471   2269.
 E= -1172.79966471232    
 DIIS: error= 1.08D-02 at cycle   1 NSaved=   1.
 NSaved= 1 IEnMin= 1 EnMin= -1172.79966471232     IErMin= 1 ErrMin= 1.08D-02
 ErrMax= 1.08D-02  0.00D+00 EMaxC= 1.00D-01 BMatC= 3.28D-01 BMatP= 3.28D-01
 IDIUse=3 WtCom= 8.92D-01 WtEn= 1.08D-01
 Coeff-Com:  0.100D+01
 Coeff-En:   0.100D+01
 Coeff:      0.100D+01
 Recover alternate guess density for next cycle.
 RMSDP=4.58D-02 MaxDP=4.17D+00              OVMax= 0.00D+00

 Cycle   2  Pass 1  IDiag  1:
 RMSU=  3.61D-02    CP:  1.40D+00
 E= -1172.84384018613     Delta-E=       -0.044175473808 Rises=F Damp=F
 DIIS: error= 1.24D-02 at cycle   2 NSaved=   2.
 NSaved= 2 IEnMin= 2 EnMin= -1172.84384018613     IErMin= 1 ErrMin= 1.08D-02
 ErrMax= 1.24D-02  0.00D+00 EMaxC= 1.00D-01 BMatC= 5.77D-01 BMatP= 3.28D-01
 IDIUse=2 WtCom= 0.00D+00 WtEn= 1.00D+00
 Coeff-En:   0.000D+00 0.100D+01
 Coeff:      0.000D+00 0.100D+01
 Gap=     0.384 Goal=   None    Shift=    0.000
 RMSDP=4.04D-02 MaxDP=4.40D+00 DE=-4.42D-02 OVMax= 1.65D-01

 Cycle   3  Pass 1  IDiag  1:
 RMSU=  1.27D-02    CP:  9.43D-01  4.18D-01
 E= -1172.91994108980     Delta-E=       -0.076100903672 Rises=F Damp=F
 DIIS: error= 8.24D-03 at cycle   3 NSaved=   3.
 NSaved= 3 IEnMin= 3 EnMin= -1172.91994108980     IErMin= 3 ErrMin= 8.24D-03
 ErrMax= 8.24D-03  0.00D+00 EMaxC= 1.00D-01 BMatC= 3.09D-01 BMatP= 3.28D-01
 IDIUse=3 WtCom= 9.18D-01 WtEn= 8.24D-02
 Coeff-Com:  0.188D+00 0.327D+00 0.485D+00
 Coeff-En:   0.000D+00 0.408D+00 0.592D+00
 Coeff:      0.173D+00 0.334D+00 0.493D+00
 Gap=     0.366 Goal=   None    Shift=    0.000
 RMSDP=1.01D-02 MaxDP=1.24D+00 DE=-7.61D-02 OVMax= 6.95D-02

 Cycle   4  Pass 1  IDiag  1:
 RMSU=  6.06D-03    CP:  1.02D+00  4.87D-01  5.68D-01
 E= -1173.12317116592     Delta-E=       -0.203230076121 Rises=F Damp=F
 DIIS: error= 1.71D-03 at cycle   4 NSaved=   4.
 NSaved= 4 IEnMin= 4 EnMin= -1173.12317116592     IErMin= 4 ErrMin= 1.71D-03
 ErrMax= 1.71D-03  0.00D+00 EMaxC= 1.00D-01 BMatC= 1.21D-02 BMatP= 3.09D-01
 IDIUse=3 WtCom= 9.83D-01 WtEn= 1.71D-02
 Coeff-Com: -0.342D-02-0.831D-03 0.157D+00 0.847D+00
 Coeff-En:   0.000D+00 0.000D+00 0.000D+00 0.100D+01
 Coeff:     -0.336D-02-0.817D-03 0.155D+00 0.850D+00
 Gap=     0.296 Goal=   None    Shift=    0.000
 RMSDP=3.18D-03 MaxDP=3.27D-01 DE=-2.03D-01 OVMax= 2.06D-02

 Cycle   5  Pass 1  IDiag  1:
 RMSU=  1.33D-03    CP:  9.83D-01  4.64D-01  6.41D-01  8.86D-01
 E= -1173.13175526689     Delta-E=       -0.008584100965 Rises=F Damp=F
 DIIS: error= 4.58D-04 at cycle   5 NSaved=   5.
 NSaved= 5 IEnMin= 5 EnMin= -1173.13175526689     IErMin= 5 ErrMin= 4.58D-04
 ErrMax= 4.58D-04  0.00D+00 EMaxC= 1.00D-01 BMatC= 7.56D-04 BMatP= 1.21D-02
 IDIUse=3 WtCom= 9.95D-01 WtEn= 4.58D-03
 Coeff-Com: -0.526D-02-0.618D-02 0.479D-01 0.349D+00 0.614D+00
 Coeff-En:   0.000D+00 0.000D+00 0.000D+00 0.000D+00 0.100D+01
 Coeff:     -0.524D-02-0.615D-02 0.477D-01 0.347D+00 0.616D+00
 Gap=     0.300 Goal=   None    Shift=    0.000
 RMSDP=5.51D-04 MaxDP=4.91D-02 DE=-8.58D-03 OVMax= 6.87D-03

 Cycle   6  Pass 1  IDiag  1:
 RMSU=  4.15D-04    CP:  9.80D-01  4.60D-01  6.48D-01  8.93D-01  8.21D-01
 E= -1173.13246261378     Delta-E=       -0.000707346893 Rises=F Damp=F
 DIIS: error= 8.32D-05 at cycle   6 NSaved=   6.
 NSaved= 6 IEnMin= 6 EnMin= -1173.13246261378     IErMin= 6 ErrMin= 8.32D-05
 ErrMax= 8.32D-05  0.00D+00 EMaxC= 1.00D-01 BMatC= 2.96D-05 BMatP= 7.56D-04
 IDIUse=1 WtCom= 1.00D+00 WtEn= 0.00D+00
 Coeff-Com: -0.661D-03-0.864D-03-0.855D-02-0.187D-01 0.995D-01 0.929D+00
 Coeff:     -0.661D-03-0.864D-03-0.855D-02-0.187D-01 0.995D-01 0.929D+00
 Gap=     0.300 Goal=   None    Shift=    0.000
 RMSDP=2.43D-04 MaxDP=1.96D-02 DE=-7.07D-04 OVMax= 3.60D-03

 Cycle   7  Pass 1  IDiag  1:
 RMSU=  1.39D-04    CP:  9.79D-01  4.61D-01  6.42D-01  9.02D-01  9.12D-01
                    CP:  1.21D+00
 E= -1173.13251655773     Delta-E=       -0.000053943953 Rises=F Damp=F
 DIIS: error= 3.75D-05 at cycle   7 NSaved=   7.
 NSaved= 7 IEnMin= 7 EnMin= -1173.13251655773     IErMin= 7 ErrMin= 3.75D-05
 ErrMax= 3.75D-05  0.00D+00 EMaxC= 1.00D-01 BMatC= 7.44D-06 BMatP= 2.96D-05
 IDIUse=1 WtCom= 1.00D+00 WtEn= 0.00D+00
 Coeff-Com:  0.261D-03 0.404D-03-0.971D-02-0.481D-01-0.260D-01 0.387D+00
 Coeff-Com:  0.696D+00
 Coeff:      0.261D-03 0.404D-03-0.971D-02-0.481D-01-0.260D-01 0.387D+00
 Coeff:      0.696D+00
 Gap=     0.300 Goal=   None    Shift=    0.000
 RMSDP=8.81D-05 MaxDP=9.71D-03 DE=-5.39D-05 OVMax= 2.13D-03

 Cycle   8  Pass 1  IDiag  1:
 RMSU=  5.12D-05    CP:  9.79D-01  4.60D-01  6.43D-01  9.02D-01  9.28D-01
                    CP:  1.29D+00  9.21D-01
 E= -1173.13252792684     Delta-E=       -0.000011369106 Rises=F Damp=F
 DIIS: error= 1.32D-05 at cycle   8 NSaved=   8.
 NSaved= 8 IEnMin= 8 EnMin= -1173.13252792684     IErMin= 8 ErrMin= 1.32D-05
 ErrMax= 1.32D-05  0.00D+00 EMaxC= 1.00D-01 BMatC= 7.27D-07 BMatP= 7.44D-06
 IDIUse=1 WtCom= 1.00D+00 WtEn= 0.00D+00
 Coeff-Com:  0.174D-03 0.193D-03-0.147D-02-0.909D-02-0.181D-01-0.324D-01
 Coeff-Com:  0.184D+00 0.877D+00
 Coeff:      0.174D-03 0.193D-03-0.147D-02-0.909D-02-0.181D-01-0.324D-01
 Coeff:      0.184D+00 0.877D+00
 Gap=     0.300 Goal=   None    Shift=    0.000
 RMSDP=3.72D-05 MaxDP=2.53D-03 DE=-1.14D-05 OVMax= 1.08D-03

 Cycle   9  Pass 1  IDiag  1:
 RMSU=  1.94D-05    CP:  9.79D-01  4.60D-01  6.42D-01  9.03D-01  9.33D-01
                    CP:  1.34D+00  1.03D+00  1.28D+00
 E= -1173.13252993397     Delta-E=       -0.000002007132 Rises=F Damp=F
 DIIS: error= 6.01D-06 at cycle   9 NSaved=   9.
 NSaved= 9 IEnMin= 9 EnMin= -1173.13252993397     IErMin= 9 ErrMin= 6.01D-06
 ErrMax= 6.01D-06  0.00D+00 EMaxC= 1.00D-01 BMatC= 1.12D-07 BMatP= 7.27D-07
 IDIUse=1 WtCom= 1.00D+00 WtEn= 0.00D+00
 Coeff-Com: -0.192D-04-0.260D-04 0.134D-02 0.663D-02 0.116D-02-0.807D-01
 Coeff-Com: -0.686D-01 0.234D+00 0.906D+00
 Coeff:     -0.192D-04-0.260D-04 0.134D-02 0.663D-02 0.116D-02-0.807D-01
 Coeff:     -0.686D-01 0.234D+00 0.906D+00
 Gap=     0.300 Goal=   None    Shift=    0.000
 RMSDP=2.48D-05 MaxDP=2.43D-03 DE=-2.01D-06 OVMax= 6.06D-04

 Cycle  10  Pass 1  IDiag  1:
 RMSU=  9.94D-06    CP:  9.79D-01  4.60D-01  6.41D-01  9.04D-01  9.35D-01
                    CP:  1.35D+00  1.09D+00  1.44D+00  1.35D+00
 E= -1173.13253034526     Delta-E=       -0.000000411291 Rises=F Damp=F
 DIIS: error= 2.09D-06 at cycle  10 NSaved=  10.
 NSaved=10 IEnMin=10 EnMin= -1173.13253034526     IErMin=10 ErrMin= 2.09D-06
 ErrMax= 2.09D-06  0.00D+00 EMaxC= 1.00D-01 BMatC= 1.72D-08 BMatP= 1.12D-07
 IDIUse=1 WtCom= 1.00D+00 WtEn= 0.00D+00
 Coeff-Com: -0.251D-04-0.377D-04 0.623D-03 0.344D-02 0.330D-02-0.207D-01
 Coeff-Com: -0.481D-01-0.574D-01 0.266D+00 0.853D+00
 Coeff:     -0.251D-04-0.377D-04 0.623D-03 0.344D-02 0.330D-02-0.207D-01
 Coeff:     -0.481D-01-0.574D-01 0.266D+00 0.853D+00
 Gap=     0.300 Goal=   None    Shift=    0.000
 RMSDP=8.65D-06 MaxDP=6.82D-04 DE=-4.11D-07 OVMax= 2.25D-04

 Cycle  11  Pass 1  IDiag  1:
 RMSU=  3.08D-06    CP:  9.79D-01  4.60D-01  6.41D-01  9.04D-01  9.35D-01
                    CP:  1.35D+00  1.12D+00  1.50D+00  1.55D+00  1.24D+00
 E= -1173.13253040602     Delta-E=       -0.000000060753 Rises=F Damp=F
 DIIS: error= 1.00D-06 at cycle  11 NSaved=  11.
 NSaved=11 IEnMin=11 EnMin= -1173.13253040602     IErMin=11 ErrMin= 1.00D-06
 ErrMax= 1.00D-06  0.00D+00 EMaxC= 1.00D-01 BMatC= 2.72D-09 BMatP= 1.72D-08
 IDIUse=1 WtCom= 1.00D+00 WtEn= 0.00D+00
 Coeff-Com: -0.291D-05-0.375D-05-0.158D-04 0.119D-04 0.767D-03 0.552D-02
 Coeff-Com: -0.387D-02-0.463D-01-0.662D-01 0.227D+00 0.883D+00
 Coeff:     -0.291D-05-0.375D-05-0.158D-04 0.119D-04 0.767D-03 0.552D-02
 Coeff:     -0.387D-02-0.463D-01-0.662D-01 0.227D+00 0.883D+00
 Gap=     0.300 Goal=   None    Shift=    0.000
 RMSDP=2.62D-06 MaxDP=1.78D-04 DE=-6.08D-08 OVMax= 8.33D-05

 Cycle  12  Pass 1  IDiag  1:
 RMSU=  1.25D-06    CP:  9.79D-01  4.60D-01  6.41D-01  9.04D-01  9.36D-01
                    CP:  1.35D+00  1.13D+00  1.51D+00  1.61D+00  1.35D+00
                    CP:  1.24D+00
 E= -1173.13253041528     Delta-E=       -0.000000009268 Rises=F Damp=F
 DIIS: error= 3.82D-07 at cycle  12 NSaved=  12.
 NSaved=12 IEnMin=12 EnMin= -1173.13253041528     IErMin=12 ErrMin= 3.82D-07
 ErrMax= 3.82D-07  0.00D+00 EMaxC= 1.00D-01 BMatC= 4.96D-10 BMatP= 2.72D-09
 IDIUse=1 WtCom= 1.00D+00 WtEn= 0.00D+00
 Coeff-Com:  0.313D-05 0.535D-05-0.122D-03-0.637D-03-0.330D-03 0.587D-02
 Coeff-Com:  0.780D-02-0.369D-02-0.738D-01-0.790D-01 0.294D+00 0.850D+00
 Coeff:      0.313D-05 0.535D-05-0.122D-03-0.637D-03-0.330D-03 0.587D-02
 Coeff:      0.780D-02-0.369D-02-0.738D-01-0.790D-01 0.294D+00 0.850D+00
 Gap=     0.300 Goal=   None    Shift=    0.000
 RMSDP=1.41D-06 MaxDP=1.01D-04 DE=-9.27D-09 OVMax= 2.83D-05

 Cycle  13  Pass 1  IDiag  1:
 RMSU=  5.18D-07    CP:  9.79D-01  4.60D-01  6.41D-01  9.04D-01  9.36D-01
                    CP:  1.35D+00  1.13D+00  1.51D+00  1.64D+00  1.42D+00
                    CP:  1.40D+00  1.11D+00
 E= -1173.13253041677     Delta-E=       -0.000000001482 Rises=F Damp=F
 DIIS: error= 1.35D-07 at cycle  13 NSaved=  13.
 NSaved=13 IEnMin=13 EnMin= -1173.13253041677     IErMin=13 ErrMin= 1.35D-07
 ErrMax= 1.35D-07  0.00D+00 EMaxC= 1.00D-01 BMatC= 5.24D-11 BMatP= 4.96D-10
 IDIUse=1 WtCom= 1.00D+00 WtEn= 0.00D+00
 Coeff-Com:  0.120D-05 0.155D-05-0.283D-04-0.162D-03-0.185D-03 0.720D-03
 Coeff-Com:  0.231D-02 0.522D-02-0.983D-02-0.465D-01-0.426D-01 0.195D+00
 Coeff-Com:  0.897D+00
 Coeff:      0.120D-05 0.155D-05-0.283D-04-0.162D-03-0.185D-03 0.720D-03
 Coeff:      0.231D-02 0.522D-02-0.983D-02-0.465D-01-0.426D-01 0.195D+00
 Coeff:      0.897D+00
 Gap=     0.300 Goal=   None    Shift=    0.000
 RMSDP=3.80D-07 MaxDP=2.90D-05 DE=-1.48D-09 OVMax= 9.19D-06

 Cycle  14  Pass 1  IDiag  1:
 RMSU=  1.76D-07    CP:  9.79D-01  4.60D-01  6.41D-01  9.04D-01  9.36D-01
                    CP:  1.35D+00  1.13D+00  1.51D+00  1.64D+00  1.43D+00
                    CP:  1.44D+00  1.23D+00  1.33D+00
 E= -1173.13253041702     Delta-E=       -0.000000000257 Rises=F Damp=F
 DIIS: error= 5.66D-08 at cycle  14 NSaved=  14.
 NSaved=14 IEnMin=14 EnMin= -1173.13253041702     IErMin=14 ErrMin= 5.66D-08
 ErrMax= 5.66D-08  0.00D+00 EMaxC= 1.00D-01 BMatC= 1.10D-11 BMatP= 5.24D-11
 IDIUse=1 WtCom= 1.00D+00 WtEn= 0.00D+00
 Coeff-Com:  0.111D-06-0.243D-06 0.853D-05 0.394D-04-0.215D-04-0.693D-03
 Coeff-Com: -0.445D-03 0.264D-02 0.850D-02-0.372D-02-0.632D-01-0.719D-01
 Coeff-Com:  0.312D+00 0.817D+00
 Coeff:      0.111D-06-0.243D-06 0.853D-05 0.394D-04-0.215D-04-0.693D-03
 Coeff:     -0.445D-03 0.264D-02 0.850D-02-0.372D-02-0.632D-01-0.719D-01
 Coeff:      0.312D+00 0.817D+00
 Gap=     0.300 Goal=   None    Shift=    0.000
 RMSDP=1.79D-07 MaxDP=2.27D-05 DE=-2.57D-10 OVMax= 3.87D-06

 Cycle  15  Pass 1  IDiag  1:
 RMSU=  7.10D-08    CP:  9.79D-01  4.60D-01  6.41D-01  9.04D-01  9.36D-01
                    CP:  1.35D+00  1.13D+00  1.51D+00  1.63D+00  1.42D+00
                    CP:  1.45D+00  1.29D+00  1.49D+00  1.27D+00
 E= -1173.13253041698     Delta-E=        0.000000000045 Rises=F Damp=F
 DIIS: error= 1.95D-08 at cycle  15 NSaved=  15.
 NSaved=15 IEnMin=14 EnMin= -1173.13253041702     IErMin=15 ErrMin= 1.95D-08
 ErrMax= 1.95D-08  0.00D+00 EMaxC= 1.00D-01 BMatC= 9.79D-13 BMatP= 1.10D-11
 IDIUse=1 WtCom= 1.00D+00 WtEn= 0.00D+00
 Coeff-Com: -0.129D-06-0.202D-06 0.430D-05 0.241D-04 0.190D-04-0.169D-03
 Coeff-Com: -0.331D-03-0.275D-03 0.233D-02 0.481D-02-0.245D-02-0.344D-01
 Coeff-Com: -0.778D-01 0.123D+00 0.985D+00
 Coeff:     -0.129D-06-0.202D-06 0.430D-05 0.241D-04 0.190D-04-0.169D-03
 Coeff:     -0.331D-03-0.275D-03 0.233D-02 0.481D-02-0.245D-02-0.344D-01
 Coeff:     -0.778D-01 0.123D+00 0.985D+00
 Gap=     0.300 Goal=   None    Shift=    0.000
 RMSDP=7.07D-08 MaxDP=5.33D-06 DE= 4.46D-11 OVMax= 1.52D-06

 Cycle  16  Pass 1  IDiag  1:
 RMSU=  2.70D-08    CP:  9.79D-01  4.60D-01  6.41D-01  9.04D-01  9.36D-01
                    CP:  1.35D+00  1.13D+00  1.51D+00  1.63D+00  1.42D+00
                    CP:  1.45D+00  1.31D+00  1.54D+00  1.46D+00  1.28D+00
 E= -1173.13253041724     Delta-E=       -0.000000000260 Rises=F Damp=F
 DIIS: error= 5.80D-09 at cycle  16 NSaved=  16.
 NSaved=16 IEnMin=16 EnMin= -1173.13253041724     IErMin=16 ErrMin= 5.80D-09
 ErrMax= 5.80D-09  0.00D+00 EMaxC= 1.00D-01 BMatC= 1.75D-13 BMatP= 9.79D-13
 IDIUse=1 WtCom= 1.00D+00 WtEn= 0.00D+00
 Coeff-Com: -0.558D-07-0.326D-07 0.536D-07 0.126D-05 0.752D-05 0.449D-04
 Coeff-Com: -0.237D-04-0.428D-03-0.463D-03 0.153D-02 0.767D-02-0.295D-03
 Coeff-Com: -0.604D-01-0.674D-01 0.295D+00 0.825D+00
 Coeff:     -0.558D-07-0.326D-07 0.536D-07 0.126D-05 0.752D-05 0.449D-04
 Coeff:     -0.237D-04-0.428D-03-0.463D-03 0.153D-02 0.767D-02-0.295D-03
 Coeff:     -0.604D-01-0.674D-01 0.295D+00 0.825D+00
 Gap=     0.300 Goal=   None    Shift=    0.000
 RMSDP=2.04D-08 MaxDP=1.45D-06 DE=-2.60D-10 OVMax= 4.05D-07

 Cycle  17  Pass 1  IDiag  1:
 RMSU=  9.14D-09    CP:  9.79D-01  4.60D-01  6.41D-01  9.04D-01  9.36D-01
                    CP:  1.35D+00  1.13D+00  1.51D+00  1.63D+00  1.42D+00
                    CP:  1.44D+00  1.31D+00  1.55D+00  1.50D+00  1.39D+00
                    CP:  1.27D+00
 E= -1173.13253041742     Delta-E=       -0.000000000181 Rises=F Damp=F
 DIIS: error= 2.73D-09 at cycle  17 NSaved=  17.
 NSaved=17 IEnMin=17 EnMin= -1173.13253041742     IErMin=17 ErrMin= 2.73D-09
 ErrMax= 2.73D-09  0.00D+00 EMaxC= 1.00D-01 BMatC= 2.51D-14 BMatP= 1.75D-13
 IDIUse=1 WtCom= 1.00D+00 WtEn= 0.00D+00
 Coeff-Com:  0.217D-08 0.252D-07-0.540D-06-0.298D-05-0.948D-06 0.333D-04
 Coeff-Com:  0.472D-04-0.750D-04-0.408D-03-0.344D-03 0.256D-02 0.434D-02
 Coeff-Com: -0.622D-02-0.367D-01-0.569D-01 0.221D+00 0.872D+00
 Coeff:      0.217D-08 0.252D-07-0.540D-06-0.298D-05-0.948D-06 0.333D-04
 Coeff:      0.472D-04-0.750D-04-0.408D-03-0.344D-03 0.256D-02 0.434D-02
 Coeff:     -0.622D-02-0.367D-01-0.569D-01 0.221D+00 0.872D+00
 Gap=     0.300 Goal=   None    Shift=    0.000
 RMSDP=9.40D-09 MaxDP=8.83D-07 DE=-1.81D-10 OVMax= 1.69D-07

 Error on total polarization charges =  0.06609
 SCF Done:  E(RwB97XD) =  -1173.13253042     A.U. after   17 cycles
            NFock= 17  Conv=0.94D-08     -V/T= 2.0051
 KE= 1.167173732205D+03 PE=-7.666930288996D+03 EE= 2.859896973839D+03
 SMD-CDS (non-electrostatic) energy       (kcal/mol) =      -2.35
 (included in total energy above)
 Leave Link  502 at Wed May  7 14:24:50 2025, MaxMem= 16106127360 cpu:           49409.3 elap:            1289.1
 (Enter /cm/shared/apps/Gaussian/g16-C01/g16/l701.exe)
 ... and contract with generalized density number  0.
 Compute integral first derivatives.
 R6Disp: Adding Grimme-D2 dispersion energy 1st derivatives to the gradient.
 D1PCM: PCM CHGder 1st derivatives, ID1Alg=3 FixD1E=F DoIter=F DoCFld=F I1PDM=0.
 GePol: Maximum number of non-zero 1st derivatives   =     251
 Leave Link  701 at Wed May  7 14:24:56 2025, MaxMem= 16106127360 cpu:             180.1 elap:               5.6
 (Enter /cm/shared/apps/Gaussian/g16-C01/g16/l702.exe)
 L702 exits ... SP integral derivatives will be done elsewhere.
 Leave Link  702 at Wed May  7 14:24:56 2025, MaxMem= 16106127360 cpu:               0.4 elap:               0.0
 (Enter /cm/shared/apps/Gaussian/g16-C01/g16/l703.exe)
 Integral derivatives from FoFJK, PRISM(SPDF).
 Compute integral first derivatives, UseDBF=F ICtDFT=           0.
 Calling FoFJK, ICntrl=      2127 FMM=F ISym2X=0 I1Cent= 0 IOpClX= 0 NMat=1 NMatS=1 NMatT=0.
 FoFJK:  IHMeth= 1 ICntrl=    2127 DoSepK=T KAlg= 0 I1Cent=           0 FoldK=F
 IRaf=         1 NMat=       1 IRICut=       1 DoRegI=T DoRafI=F ISym2E= 0 IDoP0=0 IntGTp=1.
 FoFCou: FMM=F IPFlag=           0 FMFlag=      100000 FMFlg1=         800
         NFxFlg=           0 DoJE=F BraDBF=F KetDBF=F FulRan=T
         wScrn=  0.000000 ICntrl=      2527 IOpCl=  0 I1Cent=           0 NGrid=           0
         NMat0=    1 NMatS0=      1 NMatT0=    0 NMatD0=    1 NMtDS0=    0 NMtDT0=    0
 Symmetry not used in FoFCou.
 Leave Link  703 at Wed May  7 14:30:21 2025, MaxMem= 16106127360 cpu:           12890.4 elap:             324.7
 (Enter /cm/shared/apps/Gaussian/g16-C01/g16/l716.exe)
 Dipole        =-9.23866635D-01 1.08239367D+00 6.22472262D-01
 ***** Axes restored to original set *****
 -------------------------------------------------------------------
 Center     Atomic                   Forces (Hartrees/Bohr)
 Number     Number              X              Y              Z
 -------------------------------------------------------------------
      1        6           0.001747732   -0.003021792   -0.000838654
      2        8          -0.001937054    0.000785174   -0.001715151
      3        6          -0.000573745    0.001888648    0.005128920
      4        9           0.001384328   -0.002995559   -0.002216326
      5        6          -0.000827630    0.006030264    0.000794189
      6        6           0.000371561   -0.002030730   -0.002641986
      7        7           0.004559006   -0.004009756   -0.000761640
      8        1           0.001234642    0.000038285   -0.000419284
      9        6          -0.002230596    0.002355197   -0.001896031
     10        6          -0.000263843    0.000030215   -0.000900690
     11        6           0.003062225   -0.000834148    0.000534708
     12        6          -0.000554087   -0.000420667   -0.000374566
     13        6          -0.000062651    0.000688692    0.000985663
     14        6           0.000078546   -0.000383446    0.001013090
     15        1           0.000131580   -0.000623755    0.001121086
     16        1          -0.000151229   -0.001268588    0.000535413
     17        1           0.000258501    0.001256565   -0.000896477
     18        1          -0.000265907   -0.000286248   -0.001226600
     19        7          -0.004999530    0.002013904    0.001803176
     20        1           0.001082116    0.000938659   -0.000440262
     21        1           0.003257051   -0.000416668   -0.000397142
     22        1          -0.000426969    0.000034670    0.000151880
     23        6          -0.002161090   -0.000065882    0.000786559
     24        6           0.000845258   -0.001914937    0.000557206
     25        6           0.000218674   -0.000660728    0.000572594
     26        6           0.000379213    0.000566701    0.000108871
     27        6           0.000584569    0.000864530   -0.000183535
     28        6          -0.001037842    0.000572934   -0.000381497
     29        1           0.000578346    0.001206319   -0.000974293
     30        1          -0.001153923   -0.000244687    0.000127237
     31        1          -0.000362881   -0.001172266    0.000772194
     32        1           0.001325581    0.000671334   -0.000647668
     33        6          -0.002361937    0.002596529   -0.000474470
     34        6          -0.000813377   -0.000267826    0.002134165
     35        6           0.000657459   -0.000641559    0.001402632
     36        6          -0.001573989    0.001612535   -0.000374028
     37        6           0.000201018   -0.000876666    0.000773822
     38        6          -0.001734699    0.001179051    0.000230295
     39        6           0.000813475   -0.000104474   -0.001022860
     40        1          -0.000792709   -0.000696199    0.001229093
     41        1          -0.001275954    0.000394034   -0.001893225
     42        1           0.000014877    0.000591968   -0.001101095
     43        1           0.000841861   -0.000691784    0.000596356
     44        1           0.000795435   -0.000533771   -0.000712700
     45        1           0.001118595    0.000268919    0.001003623
     46        1          -0.000517030   -0.001423245    0.000548515
     47        1           0.001032751   -0.000555376   -0.001235505
     48        1          -0.000495728   -0.000444368    0.000814395
 -------------------------------------------------------------------
 Cartesian Forces:  Max     0.006030264 RMS     0.001476638
 Leave Link  716 at Wed May  7 14:30:21 2025, MaxMem= 16106127360 cpu:               0.5 elap:               0.1
 (Enter /cm/shared/apps/Gaussian/g16-C01/g16/l103.exe)

 GradGradGradGradGradGradGradGradGradGradGradGradGradGradGradGradGradGrad
 Berny optimization.
 Using GEDIIS/GDIIS optimizer.
 FormGI is forming the generalized inverse of G from B-inverse, IUseBI=4.
 Internal  Forces:  Max     0.003162101 RMS     0.000896448
 Search for a local minimum.
 Step number   4 out of a maximum of  273
 All quantities printed in internal units (Hartrees-Bohrs-Radians)
 RMS Force = .89645D-03 SwitMx=.10000D-02 MixMth= 2
 Mixed Optimization -- En-DIIS/RFO-DIIS
 Swapping is turned off.
 Update second derivatives using D2CorX and points    3    4
 DE= -2.43D-03 DEPred=-2.32D-03 R= 1.05D+00
 TightC=F SS=  1.41D+00  RLast= 9.37D-01 DXNew= 1.4270D+00 2.8108D+00
 Trust test= 1.05D+00 RLast= 9.37D-01 DXMaxT set to 1.43D+00
 ITU=  1  1  1  0
     Eigenvalues ---    0.00257   0.00439   0.00626   0.00725   0.00791
     Eigenvalues ---    0.01399   0.01520   0.01570   0.01678   0.01731
     Eigenvalues ---    0.01788   0.02010   0.02047   0.02073   0.02190
     Eigenvalues ---    0.02228   0.02231   0.02247   0.02253   0.02256
     Eigenvalues ---    0.02265   0.02267   0.02273   0.02276   0.02277
     Eigenvalues ---    0.02280   0.02284   0.02295   0.02299   0.02302
     Eigenvalues ---    0.02304   0.02307   0.02312   0.02319   0.02320
     Eigenvalues ---    0.02332   0.02354   0.02625   0.04609   0.05107
     Eigenvalues ---    0.06494   0.07166   0.07242   0.07766   0.08154
     Eigenvalues ---    0.08833   0.09808   0.10346   0.13187   0.14367
     Eigenvalues ---    0.15165   0.15937   0.15995   0.15999   0.15999
     Eigenvalues ---    0.15999   0.16000   0.16000   0.16000   0.16000
     Eigenvalues ---    0.16000   0.16000   0.16000   0.16000   0.16000
     Eigenvalues ---    0.16017   0.16029   0.16179   0.17813   0.20978
     Eigenvalues ---    0.21997   0.21999   0.22000   0.22019   0.22064
     Eigenvalues ---    0.22605   0.22959   0.23300   0.23611   0.24020
     Eigenvalues ---    0.24462   0.24576   0.24873   0.24956   0.24996
     Eigenvalues ---    0.25632   0.26919   0.30791   0.31273   0.31582
     Eigenvalues ---    0.31964   0.32731   0.34442   0.34733   0.34849
     Eigenvalues ---    0.34893   0.35064   0.35256   0.35728   0.35781
     Eigenvalues ---    0.35846   0.35897   0.35929   0.35958   0.35976
     Eigenvalues ---    0.35981   0.36043   0.36102   0.36118   0.36278
     Eigenvalues ---    0.37669   0.41029   0.42865   0.43351   0.43455
     Eigenvalues ---    0.43588   0.43950   0.43997   0.45027   0.45736
     Eigenvalues ---    0.45761   0.46379   0.47060   0.47396   0.47518
     Eigenvalues ---    0.47671   0.47963   0.48043   0.48145   0.48297
     Eigenvalues ---    0.48633   0.48668   0.48899   0.49278   0.50261
     Eigenvalues ---    0.51338   0.54639   0.56124
 En-DIIS/RFO-DIIS/Sim-DIIS IScMMF=       -3 using points:     4    3    2
 RFO step:  Lambda=-2.01063115D-03.
 NNeg= 0 NGDIIS= 3 SimSw=  2.50D-01 Rises=F DC= -2.43D-03 SmlDif=  1.00D-05
 NRisDI= 0 DoIntr=F SqrtH=F CThrHd= 10.0 CDAdj=  3.0
 RMS Error=  0.2481941262D-01 NUsed= 3 OKEnD=T EnDIS=F
 InvSVX:  RCond= 8.60D-04 Info=           0 Equed=N FErr=  2.64D-13 BErr=  4.78D-17
 DidBck=F Rises=F RFO-DIIS coefs:    1.69109   -1.27398    0.58289
 Iteration  1 RMS(Cart)=  0.14141079 RMS(Int)=  0.00372834
 Iteration  2 RMS(Cart)=  0.00990316 RMS(Int)=  0.00108547
 Iteration  3 RMS(Cart)=  0.00006209 RMS(Int)=  0.00108533
 Iteration  4 RMS(Cart)=  0.00000024 RMS(Int)=  0.00108533
 ITry= 1 IFail=0 DXMaxC= 5.52D-01 DCOld= 1.00D+10 DXMaxT= 1.43D+00 DXLimC= 3.00D+00 Rises=F
 Variable       Old X    -DE/DX   Delta X   Delta X   Delta X     New X
                                 (Linear)    (Quad)   (Total)
    R1        2.67034  -0.00236   0.00504  -0.00082   0.00422   2.67456
    R2        2.84610  -0.00215  -0.00117  -0.00549  -0.00640   2.83970
    R3        2.79693   0.00163  -0.00385   0.00099  -0.00223   2.79469
    R4        2.88484   0.00291  -0.00227  -0.00004  -0.00231   2.88253
    R5        1.82378   0.00070   0.00104   0.00057   0.00161   1.82538
    R6        2.58342   0.00208  -0.00270   0.00405   0.00135   2.58477
    R7        2.52448   0.00119   0.00028   0.00121   0.00123   2.52571
    R8        2.84928   0.00162  -0.00473   0.00450  -0.00023   2.84905
    R9        2.63141  -0.00167   0.00250  -0.00202  -0.00014   2.63127
   R10        2.06450   0.00003   0.00108   0.00014   0.00122   2.06573
   R11        2.85766   0.00143  -0.00373   0.00438   0.00065   2.85831
   R12        2.07486  -0.00093   0.00050  -0.00133  -0.00083   2.07403
   R13        1.90957   0.00042   0.00014   0.00055   0.00068   1.91025
   R14        2.63905   0.00058  -0.00153   0.00180  -0.00016   2.63889
   R15        2.64216   0.00226  -0.00706   0.00519  -0.00252   2.63964
   R16        2.64893  -0.00099  -0.00201  -0.00118  -0.00353   2.64539
   R17        2.63881  -0.00197  -0.00006  -0.00244  -0.00188   2.63693
   R18        2.62573  -0.00093  -0.00105  -0.00047  -0.00118   2.62455
   R19        2.05817  -0.00123  -0.00112  -0.00147  -0.00259   2.05558
   R20        2.64020  -0.00012  -0.00290   0.00066  -0.00250   2.63769
   R21        2.67867  -0.00025   0.00853  -0.00029   0.00861   2.68728
   R22        2.62205  -0.00032  -0.00130   0.00058  -0.00044   2.62161
   R23        2.06138  -0.00129  -0.00087  -0.00181  -0.00268   2.05871
   R24        2.05899  -0.00129  -0.00080  -0.00167  -0.00247   2.05652
   R25        2.06145  -0.00140  -0.00088  -0.00198  -0.00286   2.05859
   R26        1.92244   0.00024   0.00184  -0.00000   0.00184   1.92428
   R27        2.64683  -0.00091  -0.00044  -0.00076  -0.00120   2.64563
   R28        2.63160  -0.00015  -0.00262   0.00130  -0.00131   2.63029
   R29        2.63616  -0.00067  -0.00219   0.00012  -0.00208   2.63409
   R30        2.65079  -0.00143  -0.00099  -0.00124  -0.00222   2.64857
   R31        2.83925   0.00114  -0.00433   0.00398  -0.00035   2.83889
   R32        2.62196   0.00025  -0.00254   0.00159  -0.00095   2.62101
   R33        2.06155  -0.00163  -0.00126  -0.00209  -0.00335   2.05819
   R34        2.63866  -0.00076  -0.00174   0.00010  -0.00165   2.63701
   R35        2.06142  -0.00115  -0.00094  -0.00147  -0.00241   2.05901
   R36        2.06217  -0.00145  -0.00062  -0.00202  -0.00264   2.05953
   R37        2.06283  -0.00157  -0.00075  -0.00225  -0.00300   2.05983
   R38        2.07964  -0.00148  -0.00029  -0.00234  -0.00263   2.07701
   R39        2.07489  -0.00161   0.00003  -0.00264  -0.00261   2.07228
   R40        2.07760  -0.00168  -0.00005  -0.00275  -0.00280   2.07479
   R41        2.63002   0.00076  -0.00176   0.00046  -0.00130   2.62871
   R42        2.64357  -0.00075  -0.00163  -0.00035  -0.00199   2.64158
   R43        2.64137  -0.00238  -0.00069  -0.00198  -0.00267   2.63869
   R44        2.62688  -0.00041  -0.00256   0.00142  -0.00114   2.62574
   R45        2.05927  -0.00118  -0.00087  -0.00147  -0.00234   2.05693
   R46        2.63841  -0.00179  -0.00066  -0.00218  -0.00284   2.63557
   R47        2.05806  -0.00144  -0.00190   0.00171  -0.00019   2.05788
   R48        2.62476   0.00033  -0.00235   0.00179  -0.00056   2.62420
   R49        2.06002  -0.00194  -0.00005  -0.00357  -0.00362   2.05639
   R50        2.05967  -0.00121  -0.00090  -0.00151  -0.00240   2.05727
   R51        2.05923  -0.00124  -0.00083  -0.00167  -0.00250   2.05673
    A1        1.92634  -0.00108  -0.00872  -0.00509  -0.01284   1.91350
    A2        1.85496   0.00093  -0.00087   0.00898   0.00914   1.86409
    A3        1.85931  -0.00002  -0.00904   0.01440   0.00460   1.86391
    A4        1.92192  -0.00135   0.00254   0.00135   0.00161   1.92352
    A5        1.96590   0.00077   0.00703  -0.01956  -0.01215   1.95374
    A6        1.93129   0.00080   0.00823   0.00188   0.01053   1.94182
    A7        1.90272  -0.00209  -0.00723  -0.00921  -0.01643   1.88629
    A8        1.93909   0.00046  -0.00954  -0.00002  -0.00674   1.93236
    A9        2.27511   0.00166   0.00914   0.01298   0.01671   2.29182
   A10        2.06234  -0.00192  -0.00259  -0.00649  -0.00615   2.05619
   A11        2.12455  -0.00305   0.00602  -0.01429  -0.00509   2.11947
   A12        2.19822   0.00082   0.00071   0.00102  -0.00475   2.19348
   A13        1.95760   0.00227  -0.00579   0.01320   0.01062   1.96822
   A14        1.91416   0.00060   0.00746  -0.00486   0.00252   1.91667
   A15        1.94454  -0.00174   0.00496  -0.01008  -0.00517   1.93937
   A16        1.89107   0.00012  -0.00693   0.00687  -0.00005   1.89103
   A17        1.92962   0.00037   0.00552  -0.00356   0.00187   1.93150
   A18        1.86916  -0.00006  -0.00509   0.00316  -0.00190   1.86726
   A19        1.91334   0.00077  -0.00646   0.00927   0.00283   1.91618
   A20        1.96231   0.00084  -0.00639   0.00292  -0.00471   1.95760
   A21        2.25844  -0.00156  -0.02624  -0.01537  -0.05044   2.20800
   A22        1.97260   0.00036   0.00067  -0.00221  -0.00377   1.96883
   A23        2.14173   0.00041  -0.01294  -0.00098  -0.01816   2.12357
   A24        2.06136   0.00004   0.00974   0.00112   0.01422   2.07558
   A25        2.07926  -0.00047   0.00286   0.00011   0.00381   2.08307
   A26        2.07830   0.00085   0.00014   0.00266   0.00301   2.08131
   A27        2.11120  -0.00079  -0.00003  -0.00295  -0.00309   2.10812
   A28        2.09368  -0.00006  -0.00009   0.00028   0.00008   2.09376
   A29        2.07994  -0.00044   0.00272  -0.00110   0.00196   2.08191
   A30        2.10196  -0.00057  -0.00958   0.00081  -0.01204   2.08992
   A31        2.09893   0.00102   0.00603   0.00092   0.00981   2.10875
   A32        2.11420   0.00022  -0.00456   0.00023  -0.00518   2.10902
   A33        2.07096  -0.00010   0.00305  -0.00081   0.00266   2.07362
   A34        2.09800  -0.00012   0.00154   0.00058   0.00254   2.10054
   A35        2.09152   0.00012   0.00205  -0.00058   0.00160   2.09312
   A36        2.10815  -0.00056  -0.00036  -0.00217  -0.00260   2.10555
   A37        2.08348   0.00045  -0.00168   0.00274   0.00100   2.08448
   A38        2.12187  -0.00025  -0.00333  -0.00097  -0.00498   2.11689
   A39        2.10216  -0.00052   0.00223  -0.00252   0.00006   2.10222
   A40        2.05881   0.00078   0.00108   0.00360   0.00502   2.06383
   A41        2.02849   0.00115  -0.01234   0.01378  -0.00242   2.02607
   A42        1.81114   0.00095  -0.01067   0.02154   0.01272   1.82386
   A43        1.88420   0.00063  -0.01046   0.01563   0.00666   1.89086
   A44        2.09438   0.00099   0.00223   0.00019   0.00240   2.09679
   A45        2.12429  -0.00058  -0.00183   0.00083  -0.00102   2.12327
   A46        2.06384  -0.00041  -0.00006  -0.00147  -0.00155   2.06229
   A47        2.05611  -0.00003   0.00002  -0.00061  -0.00059   2.05553
   A48        2.12104   0.00013  -0.00020   0.00088   0.00068   2.12171
   A49        2.10590  -0.00010   0.00019  -0.00024  -0.00005   2.10585
   A50        2.10962  -0.00002   0.00011   0.00010   0.00021   2.10983
   A51        2.08910  -0.00030   0.00184  -0.00166   0.00018   2.08928
   A52        2.08445   0.00032  -0.00193   0.00154  -0.00039   2.08406
   A53        2.10851   0.00029  -0.00004   0.00128   0.00124   2.10975
   A54        2.08695  -0.00001   0.00021  -0.00014   0.00007   2.08702
   A55        2.08770  -0.00028  -0.00019  -0.00113  -0.00132   2.08638
   A56        2.11440  -0.00002   0.00027  -0.00029  -0.00002   2.11438
   A57        2.08735  -0.00008   0.00050  -0.00017   0.00033   2.08769
   A58        2.08141   0.00010  -0.00077   0.00047  -0.00031   2.08110
   A59        2.11387   0.00019  -0.00030   0.00101   0.00071   2.11458
   A60        2.08720  -0.00050   0.00103  -0.00244  -0.00141   2.08578
   A61        2.08211   0.00030  -0.00074   0.00145   0.00071   2.08282
   A62        1.93896  -0.00054   0.00119  -0.00250  -0.00130   1.93765
   A63        1.94350   0.00016   0.00003   0.00135   0.00138   1.94488
   A64        1.94212  -0.00029   0.00063  -0.00119  -0.00056   1.94156
   A65        1.87928   0.00020  -0.00056   0.00076   0.00020   1.87948
   A66        1.86973   0.00030  -0.00049   0.00055   0.00006   1.86979
   A67        1.88719   0.00020  -0.00091   0.00114   0.00023   1.88742
   A68        2.11857   0.00075   0.00175  -0.01341  -0.01166   2.10690
   A69        2.08141   0.00005  -0.00059   0.01117   0.01058   2.09199
   A70        2.07943  -0.00079  -0.00124   0.00241   0.00118   2.08061
   A71        2.08588   0.00007  -0.00016   0.00086   0.00070   2.08658
   A72        2.09707   0.00001  -0.00069   0.00006  -0.00063   2.09643
   A73        2.10019  -0.00008   0.00083  -0.00087  -0.00004   2.10016
   A74        2.10419  -0.00002   0.00134  -0.00153  -0.00019   2.10400
   A75        2.09269   0.00037  -0.00117  -0.00160  -0.00279   2.08991
   A76        2.08621  -0.00034  -0.00025   0.00320   0.00293   2.08914
   A77        2.10085   0.00034   0.00037  -0.00167  -0.00130   2.09955
   A78        2.10196  -0.00115   0.00197  -0.00280  -0.00082   2.10113
   A79        2.08031   0.00082  -0.00237   0.00452   0.00215   2.08245
   A80        2.09943  -0.00005   0.00041  -0.00024   0.00017   2.09960
   A81        2.09707  -0.00022  -0.00020  -0.00069  -0.00089   2.09619
   A82        2.08668   0.00028  -0.00021   0.00093   0.00072   2.08740
   A83        2.09633   0.00047  -0.00086   0.00041  -0.00044   2.09589
   A84        2.10051  -0.00027   0.00067  -0.00024   0.00042   2.10093
   A85        2.08634  -0.00019   0.00019  -0.00017   0.00002   2.08636
    D1        0.94010  -0.00026   0.11961   0.02331   0.14205   1.08215
    D2       -1.14356   0.00139   0.12178   0.01916   0.14179  -1.00177
    D3        3.07954   0.00003   0.11714   0.00554   0.12269  -3.08095
    D4        0.76024  -0.00062   0.11425  -0.03871   0.07600   0.83624
    D5       -2.50970   0.00107   0.09697   0.02276   0.12008  -2.38962
    D6        2.80285  -0.00094   0.10960  -0.02996   0.08043   2.88328
    D7       -0.46709   0.00075   0.09232   0.03150   0.12451  -0.34258
    D8       -1.31543  -0.00036   0.12705  -0.04065   0.08654  -1.22890
    D9        1.69782   0.00133   0.10977   0.02081   0.13061   1.82843
   D10       -2.89428  -0.00244  -0.03572  -0.03539  -0.07161  -2.96588
   D11       -0.82902  -0.00037  -0.06208   0.00640  -0.05577  -0.88478
   D12        1.30236  -0.00096  -0.02627  -0.03531  -0.06248   1.23988
   D13       -2.91557   0.00110  -0.05263   0.00649  -0.04664  -2.96221
   D14       -0.88245  -0.00155  -0.04273  -0.01248  -0.05553  -0.93798
   D15        1.18281   0.00052  -0.06908   0.02931  -0.03969   1.14311
   D16       -2.48901   0.00052  -0.01928  -0.01142  -0.03065  -2.51966
   D17        0.74676   0.00041  -0.01849  -0.01354  -0.03197   0.71478
   D18       -0.37464  -0.00037  -0.03186  -0.01984  -0.05062  -0.42527
   D19        2.86112  -0.00048  -0.03107  -0.02196  -0.05195   2.80917
   D20        1.78507  -0.00097  -0.01745  -0.03098  -0.04956   1.73551
   D21       -1.26235  -0.00108  -0.01667  -0.03310  -0.05089  -1.31323
   D22       -3.10502   0.00051  -0.03007   0.02074  -0.00901  -3.11403
   D23       -0.05039   0.00121  -0.01651   0.02029   0.00466  -0.04573
   D24       -0.09930   0.00247  -0.04887   0.08632   0.03773  -0.06156
   D25        2.95534   0.00316  -0.03531   0.08587   0.05140   3.00674
   D26       -0.33981   0.00072  -0.04114   0.02282  -0.01834  -0.35815
   D27        1.80239   0.00044  -0.02586   0.00809  -0.01772   1.78468
   D28       -2.37456   0.00040  -0.03529   0.01783  -0.01743  -2.39200
   D29        2.87777   0.00014  -0.05328   0.02356  -0.02977   2.84800
   D30       -1.26321  -0.00015  -0.03799   0.00883  -0.02915  -1.29236
   D31        0.84302  -0.00019  -0.04743   0.01857  -0.02886   0.81415
   D32       -2.95796  -0.00093  -0.03746  -0.02743  -0.06621  -3.02417
   D33       -0.29721  -0.00162  -0.12760  -0.06401  -0.19087  -0.48808
   D34        0.10379  -0.00051  -0.02438  -0.02897  -0.05417   0.04962
   D35        2.76454  -0.00120  -0.11452  -0.06555  -0.17884   2.58570
   D36       -1.17079  -0.00007   0.00033   0.04019   0.04049  -1.13030
   D37        1.93072  -0.00022   0.00915   0.02682   0.03595   1.96667
   D38        0.96251  -0.00024   0.01689   0.02452   0.04144   1.00395
   D39       -2.21916  -0.00040   0.02572   0.01115   0.03690  -2.18226
   D40        3.01928   0.00038   0.01006   0.03193   0.04199   3.06127
   D41       -0.16239   0.00022   0.01888   0.01856   0.03744  -0.12495
   D42        0.63174   0.00099   0.11557   0.04560   0.15845   0.79019
   D43       -2.55412   0.00073   0.10489   0.05245   0.15517  -2.39895
   D44       -2.99296   0.00040   0.02378   0.00995   0.03281  -2.96015
   D45        0.10437   0.00014   0.01311   0.01679   0.02953   0.13390
   D46        3.13690  -0.00067  -0.00198  -0.00040  -0.00187   3.13503
   D47        0.06871  -0.00091   0.01268  -0.01036   0.00175   0.07046
   D48        0.04001  -0.00042   0.00869  -0.00734   0.00118   0.04118
   D49       -3.02818  -0.00066   0.02335  -0.01730   0.00479  -3.02339
   D50       -3.09888   0.00024   0.00149  -0.00417  -0.00263  -3.10151
   D51        0.03451   0.00028   0.00483  -0.00282   0.00193   0.03644
   D52        0.00007   0.00002  -0.00907   0.00239  -0.00642  -0.00635
   D53        3.13346   0.00005  -0.00574   0.00375  -0.00186   3.13160
   D54        0.01142  -0.00017   0.00507  -0.00239   0.00259   0.01401
   D55       -3.13996  -0.00004   0.00685  -0.00388   0.00287  -3.13709
   D56       -3.12858  -0.00009   0.00055   0.00055   0.00117  -3.12742
   D57        0.00322   0.00004   0.00233  -0.00093   0.00145   0.00467
   D58        0.02966  -0.00022  -0.00550  -0.00268  -0.00804   0.02162
   D59       -3.14095   0.00010  -0.00590   0.00216  -0.00348   3.13875
   D60       -3.11350  -0.00030  -0.00103  -0.00560  -0.00663  -3.12013
   D61       -0.00093   0.00001  -0.00143  -0.00076  -0.00207  -0.00300
   D62       -0.05559   0.00054  -0.00147   0.00765   0.00622  -0.04937
   D63        3.11433   0.00025  -0.00111   0.00302   0.00183   3.11616
   D64        3.01273   0.00071  -0.01658   0.01759   0.00162   3.01435
   D65       -0.10054   0.00042  -0.01622   0.01296  -0.00277  -0.10331
   D66       -1.19142   0.00019  -0.06483   0.00527  -0.05809  -1.24952
   D67        3.06696  -0.00216  -0.03723  -0.04134  -0.07754   2.98943
   D68        2.02437   0.00000  -0.04992  -0.00472  -0.05407   1.97031
   D69       -0.00043  -0.00234  -0.02232  -0.05132  -0.07351  -0.07394
   D70       -0.02617   0.00028   0.00218   0.00253   0.00460  -0.02157
   D71        3.12507   0.00016   0.00041   0.00402   0.00434   3.12941
   D72        3.12375   0.00024  -0.00122   0.00116  -0.00003   3.12372
   D73       -0.00819   0.00012  -0.00298   0.00265  -0.00029  -0.00848
   D74        3.09950  -0.00009   0.00866  -0.00887  -0.00019   3.09931
   D75       -0.03712  -0.00011   0.00535  -0.00585  -0.00049  -0.03762
   D76       -0.00339   0.00007   0.00020   0.00399   0.00419   0.00080
   D77       -3.14002   0.00005  -0.00312   0.00701   0.00389  -3.13613
   D78       -3.10223   0.00012  -0.01056   0.01203   0.00148  -3.10076
   D79        0.03096   0.00020  -0.01244   0.01303   0.00060   0.03156
   D80       -0.00004   0.00000  -0.00181  -0.00108  -0.00290  -0.00293
   D81        3.13316   0.00008  -0.00369  -0.00008  -0.00377   3.12938
   D82       -0.00471   0.00007   0.00025   0.00205   0.00230  -0.00241
   D83       -3.13907  -0.00004   0.00114  -0.00017   0.00097  -3.13809
   D84       -3.12876   0.00003  -0.00041  -0.00015  -0.00055  -3.12931
   D85        0.02007  -0.00008   0.00049  -0.00237  -0.00188   0.01818
   D86        0.00127   0.00000  -0.00187   0.00087  -0.00101   0.00026
   D87       -3.13679  -0.00009   0.00082  -0.00450  -0.00368  -3.14047
   D88        3.12548   0.00004  -0.00123   0.00306   0.00183   3.12731
   D89       -0.01258  -0.00005   0.00147  -0.00231  -0.00084  -0.01342
   D90        1.84129   0.00009   0.00034   0.00283   0.00318   1.84447
   D91       -0.25336   0.00009   0.00023   0.00265   0.00288  -0.25049
   D92       -2.36021  -0.00008   0.00094   0.00109   0.00202  -2.35819
   D93       -1.28226   0.00005  -0.00033   0.00058   0.00025  -1.28202
   D94        2.90627   0.00005  -0.00045   0.00039  -0.00005   2.90621
   D95        0.79942  -0.00012   0.00027  -0.00117  -0.00091   0.79851
   D96        0.00280  -0.00007   0.00167  -0.00394  -0.00227   0.00053
   D97        3.14087   0.00002  -0.00102   0.00140   0.00039   3.14126
   D98        3.13944  -0.00005   0.00500  -0.00697  -0.00197   3.13747
   D99       -0.00568   0.00004   0.00231  -0.00162   0.00069  -0.00499
   D100       0.00417  -0.00007   0.00161  -0.00195  -0.00034   0.00382
   D101       3.13854   0.00004   0.00073   0.00026   0.00099   3.13953
   D102      -3.12903  -0.00015   0.00349  -0.00296   0.00053  -3.12850
   D103       0.00535  -0.00004   0.00261  -0.00075   0.00186   0.00721
   D104      -3.06845   0.00023  -0.00374   0.00723   0.00354  -3.06491
   D105       0.05850   0.00032  -0.01255   0.01244  -0.00008   0.05843
   D106      -0.02092   0.00038  -0.00447   0.00982   0.00536  -0.01556
   D107       3.10603   0.00047  -0.01328   0.01502   0.00174   3.10777
   D108       3.07299  -0.00022   0.00340  -0.00953  -0.00607   3.06692
   D109      -0.05593  -0.00036   0.00529  -0.01365  -0.00832  -0.06425
   D110       0.02344  -0.00041   0.00407  -0.01072  -0.00666   0.01678
   D111      -3.10548  -0.00055   0.00596  -0.01485  -0.00892  -3.11440
   D112      -0.00845   0.00010  -0.00224   0.00269   0.00044  -0.00802
   D113       3.13286   0.00012  -0.00193   0.00338   0.00145   3.13431
   D114      -3.13975  -0.00010  -0.00063  -0.00309  -0.00372   3.13971
   D115       0.00157  -0.00008  -0.00032  -0.00239  -0.00271  -0.00115
   D116       0.01099  -0.00013   0.00186  -0.00359  -0.00174   0.00925
   D117      -3.13111  -0.00016   0.00345  -0.00483  -0.00136  -3.13247
   D118      -3.14092   0.00007   0.00023   0.00220   0.00243  -3.13849
   D119       0.00017   0.00004   0.00183   0.00097   0.00280   0.00297
   D120       0.00380  -0.00010   0.00151  -0.00273  -0.00120   0.00260
   D121      -3.13729  -0.00008  -0.00007  -0.00150  -0.00157  -3.13886
   D122      -3.12321  -0.00020   0.01032  -0.00787   0.00247  -3.12074
   D123       0.01889  -0.00017   0.00873  -0.00665   0.00209   0.02098
   D124      -0.00887   0.00016  -0.00074   0.00455   0.00380  -0.00507
   D125       3.13299   0.00014  -0.00105   0.00386   0.00280   3.13579
   D126       3.12020   0.00029  -0.00256   0.00857   0.00601   3.12622
   D127      -0.02112   0.00027  -0.00287   0.00788   0.00501  -0.01611
         Item               Value     Threshold  Converged?
 Maximum Force            0.003162     0.000450     NO 
 RMS     Force            0.000896     0.000300     NO 
 Maximum Displacement     0.552116     0.001800     NO 
 RMS     Displacement     0.145328     0.001200     NO 
 Predicted change in Energy=-1.194741D-03
 Lowest energy point so far.  Saving SCF results.
 GradGradGradGradGradGradGradGradGradGradGradGradGradGradGradGradGradGrad

 Leave Link  103 at Wed May  7 14:30:21 2025, MaxMem= 16106127360 cpu:               3.5 elap:               0.2
 (Enter /cm/shared/apps/Gaussian/g16-C01/g16/l202.exe)
                          Input orientation:                          
 ---------------------------------------------------------------------
 Center     Atomic      Atomic             Coordinates (Angstroms)
 Number     Number       Type             X           Y           Z
 ---------------------------------------------------------------------
      1          6           0        1.264010   -2.153319    1.323990
      2          8           0        1.536297   -3.494060    1.686480
      3          6           0        1.050091   -2.065145   -0.160793
      4          9           0        0.184398   -3.036150   -0.583408
      5          6           0        1.482526   -1.179407   -1.063471
      6          6           0        1.098554   -1.287169   -2.517420
      7          7           0        2.238358   -0.042788   -0.788488
      8          1           0        2.361209    0.540218   -1.605097
      9          6           0        2.238831    0.686584    0.402336
     10          6           0        2.310092    2.222748    2.743638
     11          6           0        2.297403    0.057100    1.647919
     12          6           0        2.237181    2.085062    0.339679
     13          6           0        2.285305    2.848816    1.496809
     14          6           0        2.303005    0.835342    2.806620
     15          1           0        2.200798    2.566796   -0.636767
     16          1           0        2.294460    3.934398    1.421025
     17          1           0        2.324656    0.326323    3.769498
     18          1           0        2.334588    2.808082    3.660166
     19          7           0        2.445173   -1.355498    1.718255
     20          1           0        2.351241   -3.764569    1.244039
     21          1           0        2.613587   -1.612057    2.689191
     22          1           0        0.779419   -2.308334   -2.741740
     23          6           0        0.009143   -0.298221   -2.868100
     24          6           0       -2.023726    1.592141   -3.422321
     25          6           0       -1.259515   -0.414870   -2.287648
     26          6           0        0.243726    0.773778   -3.724343
     27          6           0       -0.759570    1.704006   -3.998820
     28          6           0       -2.254816    0.512028   -2.559574
     29          1           0       -1.468996   -1.241189   -1.609740
     30          1           0        1.226314    0.893289   -4.179789
     31          1           0       -0.546078    2.534255   -4.671794
     32          1           0       -3.233640    0.396670   -2.094034
     33          6           0       -3.115433    2.579273   -3.723289
     34          6           0        0.024222   -1.728795    2.104666
     35          6           0       -2.148821   -0.808516    3.608457
     36          6           0       -0.914916   -0.874074    1.536771
     37          6           0       -0.120527   -2.109630    3.441842
     38          6           0       -1.200754   -1.655010    4.186703
     39          6           0       -1.999514   -0.415511    2.284103
     40          1           0       -0.793388   -0.546594    0.505332
     41          1           0        0.616556   -2.757107    3.912645
     42          1           0       -1.305286   -1.963075    5.225620
     43          1           0       -2.725899    0.250721    1.822515
     44          1           0       -2.995335   -0.455340    4.194520
     45          1           0       -3.869693    2.141183   -4.392025
     46          1           0       -2.719617    3.478151   -4.211025
     47          1           0       -3.635852    2.888416   -2.807290
     48          1           0        1.990237   -1.088952   -3.125842
 ---------------------------------------------------------------------
                    Distance matrix (angstroms):
                    1          2          3          4          5
     1  C    0.000000
     2  O    1.415319   0.000000
     3  C    1.502703   2.385500   0.000000
     4  F    2.362862   2.681362   1.367800   0.000000
     5  C    2.587706   3.594821   1.336548   2.315835   0.000000
     6  C    3.941322   4.768098   2.482194   2.763153   1.507652
     7  N    3.141060   4.304606   2.428150   3.636073   1.392408
     8  H    4.127776   5.271656   3.254684   4.309613   2.005630
     9  C    3.140823   4.429488   3.049956   4.364760   2.490483
    10  C    4.718013   5.865001   5.330042   6.576003   5.172388
    11  C    2.461459   3.632011   3.054693   4.360252   3.089435
    12  C    4.458677   5.782017   4.345558   5.593998   3.632505
    13  C    5.108254   6.389763   5.331080   6.585889   4.840048
    14  C    3.494252   4.537210   4.334531   5.565001   4.439594
    15  H    5.196308   6.524800   4.796411   5.954974   3.838232
    16  H    6.175074   7.471765   6.328122   7.553718   5.743079
    17  H    3.640619   4.422195   4.773974   5.902095   5.131666
    18  H    5.587428   6.652045   6.324397   7.535667   6.240097
    19  N    1.478888   2.323901   2.445542   3.637767   2.948846
    20  H    1.945403   0.965952   2.560192   2.926664   3.572440
    21  H    1.994516   2.389125   3.282105   4.317279   3.943216
    22  H    4.097440   4.646282   2.606471   2.354179   2.141360
    23  C    4.752862   5.769730   3.396337   3.570264   2.490790
    24  C    6.882233   8.040090   5.784605   5.861425   5.053657
    25  C    4.736487   5.752536   3.546999   3.443897   3.098696
    26  C    5.924065   7.011575   4.626943   4.938071   3.525592
    27  C    6.877945   8.038254   5.675546   5.918208   4.685866
    28  C    5.879479   6.960622   4.828911   4.737569   4.366578
    29  H    4.111943   4.997227   3.020621   2.647443   3.002284
    30  H    6.290852   7.331987   4.993568   5.427710   3.751420
    31  H    7.822991   9.005805   6.637121   6.948230   5.561161
    32  H    6.197917   7.223736   5.305497   5.074369   5.078218
    33  C    8.188526   9.369609   7.184260   7.230540   6.507191
    34  C    1.525369   2.361655   2.509550   2.993422   3.530661
    35  C    4.321423   4.948357   5.100921   5.289423   5.928840
    36  C    2.535638   3.590987   2.856856   3.221525   3.549960
    37  C    2.530642   2.782626   3.788311   4.141746   4.871646
    38  C    3.810315   4.138197   4.912763   5.155595   5.915278
    39  C    3.819998   4.726160   4.242511   4.456439   4.890235
    40  H    2.735809   3.938286   2.479543   2.887786   2.835733
    41  H    2.735853   2.518896   4.154475   4.525386   5.291576
    42  H    4.675489   4.789993   5.879767   6.092246   6.923778
    43  H    4.684795   5.675228   4.853333   5.006178   5.299530
    44  H    5.409722   6.004979   6.158384   6.292843   6.944205
    45  H    8.801732   9.895905   7.733098   7.599079   7.124033
    46  H    8.844157  10.074974   7.832191   8.001814   7.018401
    47  H    8.154459   9.363818   7.314354   7.391917   6.766527
    48  H    4.632633   5.398986   3.260114   3.676493   2.125871
                    6          7          8          9         10
     6  C    0.000000
     7  N    2.415956   0.000000
     8  H    2.401244   1.010861   0.000000
     9  C    3.704174   1.396440   2.016479   0.000000
    10  C    6.439415   4.196869   4.663155   2.801173   0.000000
    11  C    4.538099   2.439168   3.289314   1.396839   2.427096
    12  C    4.564146   2.408424   2.486781   1.399882   2.409002
    13  C    5.884623   3.685941   3.867455   2.423897   1.395406
    14  C    5.856719   3.701363   4.421960   2.409736   1.388853
    15  H    4.427735   2.614260   2.251758   2.148575   3.399625
    16  H    6.648782   4.550067   4.547783   3.404280   2.163168
    17  H    6.605454   4.573721   5.378974   3.387467   2.156161
    18  H    7.514081   5.284623   5.732967   3.888879   1.087768
    19  N    4.445109   2.837206   3.826938   2.438098   3.724715
    20  H    4.674966   4.242118   5.162254   4.531431   6.172395
    21  H    5.432280   3.833751   4.810082   3.264031   3.847182
    22  H    1.093136   3.328122   3.450836   4.580898   7.277570
    23  C    1.512551   3.059319   2.798280   4.078860   6.568200
    24  C    4.342569   5.270240   4.861738   5.798053   7.562981
    25  C    2.524716   3.823747   3.806272   4.548366   6.709169
    26  C    2.536710   3.642058   3.004911   4.584487   6.942922
    27  C    3.820249   4.727060   4.101655   5.421782   7.426483
    28  C    3.805782   4.861397   4.713758   5.384816   7.203402
    29  H    2.723658   3.981846   4.224205   4.638183   6.725494
    30  H    2.744848   3.660792   2.835786   4.697210   7.132732
    31  H    4.685021   5.429024   4.672594   6.075887   7.952570
    32  H    4.667170   5.642724   5.618007   6.021947   7.580935
    33  C    5.844757   6.644648   6.215955   7.019344   8.448938
    34  C    4.765805   4.014394   4.936828   3.692760   4.609575
    35  C    6.949886   6.258338   7.024286   5.636135   5.460620
    36  C    4.545457   4.005122   4.754425   3.697122   4.631145
    37  C    6.138029   5.266105   6.217098   4.756467   5.016463
    38  C    7.096999   6.259335   7.145038   5.624522   5.426369
    39  C    5.780350   5.247790   5.920744   4.766469   5.073883
    40  H    3.642105   3.334558   3.947981   3.275009   4.723437
    41  H    6.613530   5.665547   6.660454   5.178133   5.388283
    42  H    8.135722   7.239780   8.146678   6.545650   6.062369
    43  H    5.985531   5.616701   6.140928   5.182222   5.486215
    44  H    7.905821   7.238239   7.957340   6.563623   6.117579
    45  H    6.320699   7.420479   7.011006   7.900368   9.440025
    46  H    6.336798   6.977986   6.421612   7.325445   8.674176
    47  H    6.319346   6.868323   6.551644   7.047102   8.161504
    48  H    1.097527   2.572789   2.259309   3.957570   6.746884
                   11         12         13         14         15
    11  C    0.000000
    12  C    2.414073   0.000000
    13  C    2.795829   1.387295   0.000000
    14  C    1.395808   2.766212   2.402082   0.000000
    15  H    3.395246   1.089420   2.153793   3.855553   0.000000
    16  H    3.883933   2.143043   1.088263   3.394716   2.472573
    17  H    2.138766   3.855447   3.395532   1.089359   4.944717
    18  H    3.408581   3.399688   2.164301   2.149707   4.305781
    19  N    1.422046   3.712302   4.213176   2.450414   4.581510
    20  H    3.843328   5.920225   6.618543   4.858309   6.606530
    21  H    1.992562   4.396656   4.629140   2.469821   5.356790
    22  H    5.212356   5.560768   6.843185   6.556547   5.497101
    23  C    5.075117   4.575373   5.842704   6.224887   4.241523
    24  C    6.836361   5.705343   6.659190   7.621880   5.153238
    25  C    5.325702   5.037796   6.126949   6.340832   4.856903
    26  C    5.795897   4.712707   5.977814   6.848204   4.071630
    27  C    6.628955   5.286615   6.386219   7.513185   4.561972
    28  C    6.215517   5.572983   6.521313   7.048000   5.269892
    29  H    5.146228   5.347891   6.361884   6.167999   5.377250
    30  H    5.984031   4.782025   6.096664   7.069125   4.037728
    31  H    7.359379   5.750058   6.794655   8.181091   4.881376
    32  H    6.686550   6.221214   7.026088   7.406975   6.030438
    33  C    8.031813   6.738132   7.515986   8.662590   6.147283
    34  C    2.926669   4.749513   5.141645   3.501484   5.541212
    35  C    4.935778   6.188272   6.123447   4.812896   6.952254
    36  C    3.346405   4.486115   4.909472   3.858709   5.125576
    37  C    3.709348   5.725177   5.844431   3.866507   6.625146
    38  C    4.649070   6.372373   6.298618   4.514733   7.256726
    39  C    4.369392   5.289919   5.443835   4.511024   5.921846
    40  H    3.350065   4.017139   4.689369   4.097966   4.467968
    41  H    3.984218   6.232104   6.328298   4.119841   7.179896
    42  H    5.464469   7.266974   7.067579   5.167443   8.196337
    43  H    5.030063   5.495068   5.654055   5.157531   5.973660
    44  H    5.895833   6.978013   6.788243   5.627125   7.711967
    45  H    8.880169   7.725677   8.547697   9.572248   7.150803
    46  H    8.438086   6.871641   7.617392   9.025437   6.149502
    47  H    7.941583   6.711282   7.320309   8.426216   6.235471
    48  H    4.919001   4.705866   6.079636   6.244584   4.427676
                   16         17         18         19         20
    16  H    0.000000
    17  H    4.305165   0.000000
    18  H    2.506781   2.484185   0.000000
    19  N    5.300383   2.655305   4.595502   0.000000
    20  H    7.701211   4.807708   7.002691   2.457098   0.000000
    21  H    5.698531   2.237826   4.534122   1.018284   2.605877
    22  H    7.654781   7.192037   8.341502   4.855326   4.525226
    23  C    6.444714   7.057575   7.594410   5.299692   5.866062
    24  C    6.898616   8.498999   8.404465   7.421937   8.343236
    25  C    6.730611   7.077052   7.660384   5.536854   6.060598
    26  C    6.377292   7.790260   7.939841   6.245163   7.051456
    27  C    6.608818   8.470964   8.333838   7.232972   8.189629
    28  C    6.946488   7.814295   8.063477   6.624000   7.346599
    29  H    7.080667   6.766469   7.657399   5.139002   5.394971
    30  H    6.462074   8.044810   8.146140   6.428809   7.237334
    31  H    6.866696   9.185396   8.820135   8.056705   9.114094
    32  H    7.445203   8.079641   8.362468   7.060634   7.723311
    33  C    7.587310   9.529544   9.179895   8.718553   9.736693
    34  C    6.139471   3.505307   5.323591   2.479853   3.209373
    35  C    6.857320   4.617985   5.760504   4.997683   5.880415
    36  C    5.782291   4.113496   5.350360   3.399251   4.371320
    37  C    6.815141   3.467009   5.500831   3.181554   3.698486
[truncated: 2,399,076 more chars]
