# Supplementary material for: Non-Catalyzed Cascade Double Imination Reaction of 2‑Fluoro-alk-3-yn-1-ones: Sustainable Synthesis of 3‑Fluoro-1,5-benzodiazepines
Source: ACS Org Inorg Au. 2026 Jan 30;6(2):237–47. doi: 10.1021/acsorginorgau.5c00116 (PMC13047452; doi:10.1021/acsorginorgau.5c00116)
Supplement: Supplementary file 2 [file gg5c00116_si_002.zip › Figure_6/7.out]

 Entering Gaussian System, Link 0=g16
 Initial command:
 /cm/shared/apps/Gaussian/g16-C01/g16/l1.exe "/scratch/projects/rusakov-research-group/rusakov/159640/Gau-1716784.inp" -scrdir="/scratch/projects/rusakov-research-group/rusakov/159640/"
 Entering Link 1 = /cm/shared/apps/Gaussian/g16-C01/g16/l1.exe PID=   1716785.
  
 Copyright (c) 1988-2019, Gaussian, Inc.  All Rights Reserved.
  
 This is part of the Gaussian(R) 16 program.  It is based on
 the Gaussian(R) 09 system (copyright 2009, Gaussian, Inc.),
 the Gaussian(R) 03 system (copyright 2003, Gaussian, Inc.),
 the Gaussian(R) 98 system (copyright 1998, Gaussian, Inc.),
 the Gaussian(R) 94 system (copyright 1995, Gaussian, Inc.),
 the Gaussian 92(TM) system (copyright 1992, Gaussian, Inc.),
 the Gaussian 90(TM) system (copyright 1990, Gaussian, Inc.),
 the Gaussian 88(TM) system (copyright 1988, Gaussian, Inc.),
 the Gaussian 86(TM) system (copyright 1986, Carnegie Mellon
 University), and the Gaussian 82(TM) system (copyright 1983,
 Carnegie Mellon University). Gaussian is a federally registered
 trademark of Gaussian, Inc.
  
 This software contains proprietary and confidential information,
 including trade secrets, belonging to Gaussian, Inc.
  
 This software is provided under written license and may be
 used, copied, transmitted, or stored only in accord with that
 written license.
  
 The following legend is applicable only to US Government
 contracts under FAR:
  
                    RESTRICTED RIGHTS LEGEND
  
 Use, reproduction and disclosure by the US Government is
 subject to restrictions as set forth in subparagraphs (a)
 and (c) of the Commercial Computer Software - Restricted
 Rights clause in FAR 52.227-19.
  
 Gaussian, Inc.
 340 Quinnipiac St., Bldg. 40, Wallingford CT 06492
  
  
 ---------------------------------------------------------------
 Warning -- This program may not be used in any manner that
 competes with the business of Gaussian, Inc. or will provide
 assistance to any competitor of Gaussian, Inc.  The licensee
 of this program is prohibited from giving any competitor of
 Gaussian, Inc. access to this program.  By using this program,
 the user acknowledges that Gaussian, Inc. is engaged in the
 business of creating and licensing software in the field of
 computational chemistry and represents and warrants to the
 licensee that it is not a competitor of Gaussian, Inc. and that
 it will not use this program in any manner prohibited above.
 ---------------------------------------------------------------
  

 Cite this work as:
 Gaussian 16, Revision C.01,
 M. J. Frisch, G. W. Trucks, H. B. Schlegel, G. E. Scuseria, 
 M. A. Robb, J. R. Cheeseman, G. Scalmani, V. Barone, 
 G. A. Petersson, H. Nakatsuji, X. Li, M. Caricato, A. V. Marenich, 
 J. Bloino, B. G. Janesko, R. Gomperts, B. Mennucci, H. P. Hratchian, 
 J. V. Ortiz, A. F. Izmaylov, J. L. Sonnenberg, D. Williams-Young, 
 F. Ding, F. Lipparini, F. Egidi, J. Goings, B. Peng, A. Petrone, 
 T. Henderson, D. Ranasinghe, V. G. Zakrzewski, J. Gao, N. Rega, 
 G. Zheng, W. Liang, M. Hada, M. Ehara, K. Toyota, R. Fukuda, 
 J. Hasegawa, M. Ishida, T. Nakajima, Y. Honda, O. Kitao, H. Nakai, 
 T. Vreven, K. Throssell, J. A. Montgomery, Jr., J. E. Peralta, 
 F. Ogliaro, M. J. Bearpark, J. J. Heyd, E. N. Brothers, K. N. Kudin, 
 V. N. Staroverov, T. A. Keith, R. Kobayashi, J. Normand, 
 K. Raghavachari, A. P. Rendell, J. C. Burant, S. S. Iyengar, 
 J. Tomasi, M. Cossi, J. M. Millam, M. Klene, C. Adamo, R. Cammi, 
 J. W. Ochterski, R. L. Martin, K. Morokuma, O. Farkas, 
 J. B. Foresman, and D. J. Fox, Gaussian, Inc., Wallingford CT, 2019.
 
 ******************************************
 Gaussian 16:  ES64L-G16RevC.01  3-Jul-2019
                24-Apr-2025 
 ******************************************
 %chk=4_global_freq
 %mem=120GB
 %CPU=0-39
 SetSPE:  set environment variable "MP_BIND" = "yes"
 SetSPE:  set environment variable "MP_BLIST" = "0,1,2,3,4,5,6,7,8,9,10,11,12,13,14,15,16,17,18,19,20,21,22,23,24,25,26,27,28,29,30,31,32,33,34,35,36,37,38,39"
 Will use up to   40 processors via shared memory.
 --------------------------------------------
 #p wB97XD/Gen SCRF(SMD,Solvent=Ethanol) freq
 --------------------------------------------
 1/10=4,30=1,38=1/1,3;
 2/12=2,17=6,18=5,40=1/2;
 3/5=7,11=2,25=1,30=1,70=32201,71=2,72=4,74=-58,140=1/1,2,3;
 4//1;
 5/5=2,38=5,53=4,98=1/2;
 8/6=4,10=90,11=11/1;
 11/6=1,8=1,9=11,15=111,16=1/1,2,10;
 10/6=1/2;
 6/7=2,8=2,9=2,10=2,28=1/1;
 7/8=1,10=1,25=1/1,2,3,16;
 1/10=4,30=1/3;
 99//99;
 Leave Link    1 at Thu Apr 24 14:46:34 2025, MaxMem= 16106127360 cpu:               0.4 elap:               0.0
 (Enter /cm/shared/apps/Gaussian/g16-C01/g16/l101.exe)
 ---------
 5 to 9 TS
 ---------
 Symbolic Z-matrix:
 Charge =  0 Multiplicity = 1
 6                    -1.57083  -2.18358   0.17984 
 8                    -1.36375  -2.99361   1.06875 
 6                    -0.46514  -2.08899  -0.88056 
 1                    -0.08124  -3.10039  -1.03141 
 9                    -0.94013  -1.67019  -2.13345 
 6                     0.65307  -1.1908   -0.3998 
 6                     1.92505  -1.55853  -0.63188 
 7                     0.28475  -0.10258   0.40713 
 1                     1.02539   0.1971    1.03314 
 6                    -0.49331   0.97551  -0.0844 
 6                    -2.10874   3.07598  -0.94836 
 6                    -1.23234   1.71804   0.85896 
 6                    -0.55953   1.30271  -1.43394 
 6                    -1.37524   2.342    -1.87553 
 6                    -2.03151   2.77011   0.40741 
 1                     0.02725   0.72724  -2.14518 
 1                    -1.42736   2.57765  -2.93582 
 1                    -2.61282   3.33739   1.13224 
 1                    -2.74995   3.89133  -1.2771 
 7                    -1.1143    1.41414   2.21229 
 1                    -1.89351   1.74044   2.77097 
 1                    -0.93098   0.43031   2.38312 
 1                     2.08457  -2.53812  -1.07982 
 6                     3.13864  -0.79895  -0.28824 
 6                     5.52887   0.5848    0.35186 
 6                     3.20743   0.5978   -0.36659 
 6                     4.2955   -1.49082   0.09694 
 6                     5.46371  -0.81164   0.41532 
 6                     4.38193   1.2728   -0.05074 
 1                     2.34326   1.16804  -0.70141 
 1                     4.27344  -2.57829   0.15037 
 1                     6.34553  -1.37644   0.71538 
 1                     4.40679   2.35862  -0.12798 
 6                     6.79949   1.30952   0.70242 
 6                    -2.76486  -1.29585   0.21659 
 6                    -4.95326   0.41795   0.48961 
 6                    -3.31143  -0.66511  -0.90778 
 6                    -3.33572  -1.0672    1.47558 
 6                    -4.41695  -0.20863   1.61294 
 6                    -4.40472   0.18081  -0.76764 
 1                    -2.89086  -0.82947  -1.89123 
 1                    -2.90507  -1.54848   2.34956 
 1                    -4.83953  -0.02392   2.59785 
 1                    -4.82367   0.66427  -1.64684 
 1                    -5.79893   1.09432   0.59518 
 1                     7.64135   0.93853   0.10443 
 1                     7.05841   1.15532   1.75804 
 1                     6.7052    2.38659   0.52966 
 
 ITRead=  0  0  0  0  0  0  0  0  0  0  0  0  0  0  0  0  0  0  0  0
 ITRead=  0  0  0  0  0  0  0  0  0  0  0  0  0  0  0  0  0  0  0  0
 ITRead=  0  0  0  0  0  0  0  0
 MicOpt= -1 -1 -1 -1 -1 -1 -1 -1 -1 -1 -1 -1 -1 -1 -1 -1 -1 -1 -1 -1
 MicOpt= -1 -1 -1 -1 -1 -1 -1 -1 -1 -1 -1 -1 -1 -1 -1 -1 -1 -1 -1 -1
 MicOpt= -1 -1 -1 -1 -1 -1 -1 -1
 NAtoms=     48 NQM=       48 NQMF=       0 NMMI=      0 NMMIF=      0
                NMic=       0 NMicF=      0.
                    Isotopes and Nuclear Properties:
 (Nuclear quadrupole moments (NQMom) in fm**2, nuclear magnetic moments (NMagM)
  in nuclear magnetons)

  Atom         1           2           3           4           5           6           7           8           9          10
 IAtWgt=          12          16          12           1          19          12          12          14           1          12
 AtmWgt=  12.0000000  15.9949146  12.0000000   1.0078250  18.9984032  12.0000000  12.0000000  14.0030740   1.0078250  12.0000000
 NucSpn=           0           0           0           1           1           0           0           2           1           0
 AtZEff=  -0.0000000  -0.0000000  -0.0000000  -0.0000000  -0.0000000  -0.0000000  -0.0000000  -0.0000000  -0.0000000  -0.0000000
 NQMom=    0.0000000   0.0000000   0.0000000   0.0000000   0.0000000   0.0000000   0.0000000   2.0440000   0.0000000   0.0000000
 NMagM=    0.0000000   0.0000000   0.0000000   2.7928460   2.6288670   0.0000000   0.0000000   0.4037610   2.7928460   0.0000000
 AtZNuc=   6.0000000   8.0000000   6.0000000   1.0000000   9.0000000   6.0000000   6.0000000   7.0000000   1.0000000   6.0000000

  Atom        11          12          13          14          15          16          17          18          19          20
 IAtWgt=          12          12          12          12          12           1           1           1           1          14
 AtmWgt=  12.0000000  12.0000000  12.0000000  12.0000000  12.0000000   1.0078250   1.0078250   1.0078250   1.0078250  14.0030740
 NucSpn=           0           0           0           0           0           1           1           1           1           2
 AtZEff=  -0.0000000  -0.0000000  -0.0000000  -0.0000000  -0.0000000  -0.0000000  -0.0000000  -0.0000000  -0.0000000  -0.0000000
 NQMom=    0.0000000   0.0000000   0.0000000   0.0000000   0.0000000   0.0000000   0.0000000   0.0000000   0.0000000   2.0440000
 NMagM=    0.0000000   0.0000000   0.0000000   0.0000000   0.0000000   2.7928460   2.7928460   2.7928460   2.7928460   0.4037610
 AtZNuc=   6.0000000   6.0000000   6.0000000   6.0000000   6.0000000   1.0000000   1.0000000   1.0000000   1.0000000   7.0000000

  Atom        21          22          23          24          25          26          27          28          29          30
 IAtWgt=           1           1           1          12          12          12          12          12          12           1
 AtmWgt=   1.0078250   1.0078250   1.0078250  12.0000000  12.0000000  12.0000000  12.0000000  12.0000000  12.0000000   1.0078250
 NucSpn=           1           1           1           0           0           0           0           0           0           1
 AtZEff=  -0.0000000  -0.0000000  -0.0000000  -0.0000000  -0.0000000  -0.0000000  -0.0000000  -0.0000000  -0.0000000  -0.0000000
 NQMom=    0.0000000   0.0000000   0.0000000   0.0000000   0.0000000   0.0000000   0.0000000   0.0000000   0.0000000   0.0000000
 NMagM=    2.7928460   2.7928460   2.7928460   0.0000000   0.0000000   0.0000000   0.0000000   0.0000000   0.0000000   2.7928460
 AtZNuc=   1.0000000   1.0000000   1.0000000   6.0000000   6.0000000   6.0000000   6.0000000   6.0000000   6.0000000   1.0000000

  Atom        31          32          33          34          35          36          37          38          39          40
 IAtWgt=           1           1           1          12          12          12          12          12          12          12
 AtmWgt=   1.0078250   1.0078250   1.0078250  12.0000000  12.0000000  12.0000000  12.0000000  12.0000000  12.0000000  12.0000000
 NucSpn=           1           1           1           0           0           0           0           0           0           0
 AtZEff=  -0.0000000  -0.0000000  -0.0000000  -0.0000000  -0.0000000  -0.0000000  -0.0000000  -0.0000000  -0.0000000  -0.0000000
 NQMom=    0.0000000   0.0000000   0.0000000   0.0000000   0.0000000   0.0000000   0.0000000   0.0000000   0.0000000   0.0000000
 NMagM=    2.7928460   2.7928460   2.7928460   0.0000000   0.0000000   0.0000000   0.0000000   0.0000000   0.0000000   0.0000000
 AtZNuc=   1.0000000   1.0000000   1.0000000   6.0000000   6.0000000   6.0000000   6.0000000   6.0000000   6.0000000   6.0000000

  Atom        41          42          43          44          45          46          47          48
 IAtWgt=           1           1           1           1           1           1           1           1
 AtmWgt=   1.0078250   1.0078250   1.0078250   1.0078250   1.0078250   1.0078250   1.0078250   1.0078250
 NucSpn=           1           1           1           1           1           1           1           1
 AtZEff=  -0.0000000  -0.0000000  -0.0000000  -0.0000000  -0.0000000  -0.0000000  -0.0000000  -0.0000000
 NQMom=    0.0000000   0.0000000   0.0000000   0.0000000   0.0000000   0.0000000   0.0000000   0.0000000
 NMagM=    2.7928460   2.7928460   2.7928460   2.7928460   2.7928460   2.7928460   2.7928460   2.7928460
 AtZNuc=   1.0000000   1.0000000   1.0000000   1.0000000   1.0000000   1.0000000   1.0000000   1.0000000
 Leave Link  101 at Thu Apr 24 14:46:34 2025, MaxMem= 16106127360 cpu:               0.5 elap:               0.1
 (Enter /cm/shared/apps/Gaussian/g16-C01/g16/l103.exe)

 GradGradGradGradGradGradGradGradGradGradGradGradGradGradGradGradGradGrad
 Berny optimization.
 Initialization pass.
 Trust Radius=3.00D-01 FncErr=1.00D-07 GrdErr=1.00D-07 EigMax=2.50D+02 EigMin=1.00D-04
 Number of steps in this run=      2 maximum allowed number of steps=      2.
 GradGradGradGradGradGradGradGradGradGradGradGradGradGradGradGradGradGrad

 Leave Link  103 at Thu Apr 24 14:46:34 2025, MaxMem= 16106127360 cpu:               0.4 elap:               0.0
 (Enter /cm/shared/apps/Gaussian/g16-C01/g16/l202.exe)
                          Input orientation:                          
 ---------------------------------------------------------------------
 Center     Atomic      Atomic             Coordinates (Angstroms)
 Number     Number       Type             X           Y           Z
 ---------------------------------------------------------------------
      1          6           0       -1.570826   -2.183584    0.179835
      2          8           0       -1.363745   -2.993612    1.068745
      3          6           0       -0.465139   -2.088985   -0.880563
      4          1           0       -0.081237   -3.100391   -1.031409
      5          9           0       -0.940127   -1.670190   -2.133452
      6          6           0        0.653065   -1.190804   -0.399797
      7          6           0        1.925054   -1.558534   -0.631875
      8          7           0        0.284753   -0.102576    0.407129
      9          1           0        1.025393    0.197103    1.033138
     10          6           0       -0.493314    0.975507   -0.084403
     11          6           0       -2.108741    3.075980   -0.948361
     12          6           0       -1.232338    1.718041    0.858959
     13          6           0       -0.559528    1.302712   -1.433940
     14          6           0       -1.375235    2.341996   -1.875526
     15          6           0       -2.031512    2.770110    0.407405
     16          1           0        0.027250    0.727243   -2.145179
     17          1           0       -1.427359    2.577645   -2.935818
     18          1           0       -2.612817    3.337385    1.132241
     19          1           0       -2.749953    3.891330   -1.277098
     20          7           0       -1.114303    1.414144    2.212292
     21          1           0       -1.893514    1.740438    2.770972
     22          1           0       -0.930981    0.430312    2.383117
     23          1           0        2.084573   -2.538118   -1.079824
     24          6           0        3.138639   -0.798947   -0.288235
     25          6           0        5.528872    0.584795    0.351863
     26          6           0        3.207434    0.597799   -0.366594
     27          6           0        4.295496   -1.490818    0.096944
     28          6           0        5.463706   -0.811637    0.415319
     29          6           0        4.381930    1.272798   -0.050736
     30          1           0        2.343262    1.168045   -0.701406
     31          1           0        4.273442   -2.578288    0.150372
     32          1           0        6.345530   -1.376441    0.715377
     33          1           0        4.406794    2.358621   -0.127980
     34          6           0        6.799492    1.309524    0.702416
     35          6           0       -2.764862   -1.295848    0.216588
     36          6           0       -4.953260    0.417954    0.489608
     37          6           0       -3.311425   -0.665108   -0.907780
     38          6           0       -3.335720   -1.067202    1.475577
     39          6           0       -4.416954   -0.208631    1.612936
     40          6           0       -4.404724    0.180809   -0.767636
     41          1           0       -2.890863   -0.829468   -1.891233
     42          1           0       -2.905065   -1.548479    2.349556
     43          1           0       -4.839526   -0.023922    2.597851
     44          1           0       -4.823665    0.664269   -1.646844
     45          1           0       -5.798932    1.094317    0.595178
     46          1           0        7.641353    0.938530    0.104429
     47          1           0        7.058407    1.155321    1.758037
     48          1           0        6.705197    2.386588    0.529656
 ---------------------------------------------------------------------
                    Distance matrix (angstroms):
                    1          2          3          4          5
     1  C    0.000000
     2  O    1.220323   0.000000
     3  C    1.534906   2.329301   0.000000
     4  H    2.127563   2.463103   1.092281   0.000000
     5  F    2.452071   3.490697   1.403828   1.999416   0.000000
     6  C    2.503453   3.078028   1.512695   2.141181   2.402838
     7  C    3.642902   3.970863   2.460944   2.561670   3.236736
     8  N    2.797397   3.393136   2.483205   3.345181   3.226809
     9  H    3.624383   3.986215   3.333187   4.044805   4.168614
    10  C    3.348240   4.223897   3.166351   4.204708   3.376086
    11  C    5.406033   6.439230   5.420598   6.501171   5.029536
    12  C    3.974728   4.718151   4.255347   5.302434   4.529903
    13  C    3.972563   5.036725   3.437840   4.447259   3.077713
    14  C    4.974298   6.094061   4.631611   5.657432   4.043944
    15  C    4.980271   5.839844   5.265282   6.351105   5.230998
    16  H    4.053696   5.109690   3.126154   3.987861   2.585274
    17  H    5.691852   6.861449   5.189159   6.138315   4.350320
    18  H    5.698589   6.453351   6.173280   7.248120   6.207934
    19  H    6.357482   7.404524   6.414186   7.487761   5.910949
    20  N    4.157276   4.560508   4.717953   5.654189   5.331880
    21  H    4.713392   5.058603   5.480734   6.416859   6.049356
    22  H    3.477974   3.692982   4.149153   4.984668   4.981123
    23  H    3.882574   4.088364   2.596624   2.238130   3.318470
    24  C    4.931062   5.189356   3.873276   4.026978   4.560726
    25  C    7.622285   7.799172   6.678034   6.853274   7.287640
    26  C    5.555758   5.987830   4.579385   4.993390   5.046566
    27  C    5.907667   5.935469   4.896628   4.797885   5.693732
    28  C    7.170937   7.197365   6.201785   6.170722   6.945677
    29  C    6.887310   7.243499   5.956868   6.325058   6.428310
    30  H    5.227819   5.847626   4.304353   4.920025   4.570227
    31  H    5.857655   5.726585   4.874053   4.542293   5.763835
    32  H    7.975398   7.884988   7.031355   6.879433   7.828340
    33  H    7.513875   7.961009   6.639526   7.124564   6.988762
    34  C    9.084994   9.235238   8.174995   8.354516   8.764847
    35  C    1.488337   2.360446   2.668620   3.466369   2.998746
    36  C    4.278413   4.985860   5.320276   6.199101   5.229343
    37  C    2.553108   3.622436   3.182689   4.047222   2.852283
    38  C    2.457663   2.786620   3.851710   4.583721   4.373506
    39  C    3.748955   4.168255   5.036875   5.844081   5.316004
    40  C    3.810385   4.764116   4.548082   5.434003   4.158736
    41  H    2.804541   3.972037   2.914099   3.713541   2.137956
    42  H    2.625117   2.470739   4.084000   4.670477   4.896239
    43  H    4.603840   4.820610   5.958113   6.728856   6.348286
    44  H    4.693398   5.720626   5.211942   6.086218   4.557231
    45  H    5.366006   6.050315   6.384401   7.275534   6.220603
    46  H    9.727154   9.873370   8.709263   8.788709   9.244205
    47  H    9.386302   9.413895   8.607641   8.767360   9.332939
    48  H    9.460518   9.713135   8.569317   8.865639   9.055417
                    6          7          8          9         10
     6  C    0.000000
     7  C    1.344262   0.000000
     8  N    1.403931   2.426918   0.000000
     9  H    2.029339   2.581457   1.015009   0.000000
    10  C    2.471146   3.545362   1.417482   2.039922   0.000000
    11  C    5.112137   6.152267   4.203497   4.694365   2.787116
    12  C    3.687898   4.788283   2.412543   2.727809   1.409768
    13  C    2.959300   3.873394   2.465194   3.133819   1.390215
    14  C    4.332719   5.258584   3.733900   4.338653   2.419338
    15  C    4.852563   5.955810   3.690177   4.044326   2.414234
    16  H    2.667753   3.334145   2.696142   3.373283   2.139958
    17  H    4.996076   5.801276   4.614131   5.237899   3.401449
    18  H    5.789440   6.904665   4.555769   4.807054   3.398674
    19  H    6.178857   7.209232   5.291252   5.765218   3.875173
    20  N    4.090520   5.115055   2.741607   2.729449   2.419264
    21  H    5.013085   6.086382   3.705307   3.731215   3.270909
    22  H    3.589127   4.604630   2.380443   2.388353   2.564653
    23  H    2.080122   1.088894   3.373758   3.614956   4.470115
    24  C    2.518745   1.472362   3.018796   2.684018   4.047384
    25  C    5.243209   4.306867   5.289264   4.571188   6.050596
    26  C    3.118494   2.522825   3.103423   2.623187   3.730661
    27  C    3.688369   2.480878   4.255525   3.797250   5.389652
    28  C    4.893920   3.765173   5.227274   4.593243   6.239366
    29  C    4.482813   3.793468   4.346050   3.687580   4.884416
    30  H    2.917516   2.759342   2.660975   2.384984   2.909283
    31  H    3.915984   2.677076   4.701565   4.362556   5.950340
    32  H    5.803640   4.624809   6.200868   5.557056   7.276063
    33  H    5.173276   4.664445   4.830637   4.177826   5.091754
    34  C    6.726446   5.810872   6.672559   5.889574   7.342729
    35  C    3.474650   4.773280   3.280298   4.154719   3.226388
    36  C    5.900002   7.243993   5.264460   6.007370   4.531167
    37  C    4.031325   5.319309   3.870132   4.828930   3.363230
    38  C    4.409389   5.688454   3.896140   4.562184   3.832163
    39  C    5.542639   6.861667   4.855025   5.488162   4.436000
    40  C    5.253366   6.565808   4.842683   5.720946   4.049380
    41  H    3.861913   5.030962   3.986901   4.994282   3.502972
    42  H    4.510783   5.676185   4.004822   4.497612   4.255726
    43  H    6.365223   7.651517   5.573480   6.074080   5.204124
    44  H    5.915319   7.177480   5.559028   6.450738   4.614112
    45  H    6.916648   8.258525   6.203156   6.896971   5.350283
    46  H    7.322874   6.281206   7.436067   6.721841   8.136942
    47  H    7.154646   6.279172   7.020659   6.151497   7.775308
    48  H    7.091538   6.305784   6.887166   6.107988   7.361167
                   11         12         13         14         15
    11  C    0.000000
    12  C    2.424559   0.000000
    13  C    2.404231   2.425398   0.000000
    14  C    1.391545   2.808407   1.393014   0.000000
    15  C    1.391985   1.396220   2.776787   2.413660   0.000000
    16  H    3.392845   3.404862   1.086892   2.155714   3.863611
    17  H    2.159306   3.895803   2.152724   1.087413   3.402820
    18  H    2.156694   2.145386   3.865382   3.401334   1.088625
    19  H    1.088125   3.404274   3.394629   2.156015   2.147287
    20  N    3.706796   1.392047   3.689878   4.199911   2.436705
    21  H    3.957706   2.023227   4.433104   4.713855   2.581805
    22  H    4.414230   2.017949   3.933063   4.689130   3.254114
    23  H    7.008513   5.733731   4.676392   6.034810   6.879774
    24  C    6.556357   5.172690   4.405230   5.723642   6.320802
    25  C    8.138164   6.874253   6.385383   7.464296   7.870076
    26  C    5.894196   4.740095   3.978207   5.130298   5.724034
    27  C    7.934895   6.436955   5.806778   7.123082   7.634325
    28  C    8.620623   7.171687   6.646020   7.871752   8.307061
    29  C    6.796029   5.704892   5.131487   6.133351   6.601824
    30  H    4.849900   3.939816   2.996820   4.072338   4.789021
    31  H    8.597105   7.019555   6.397641   7.760220   8.271872
    32  H    9.698803   8.186606   7.712150   8.952640   9.352196
    33  H    6.606045   5.760573   5.242598   6.040369   6.473619
    34  C    9.230495   8.043736   7.662848   8.633536   8.955835
    35  C    4.571704   3.441627   3.786853   4.420624   4.135968
    36  C    4.150198   3.958776   4.877265   4.700857   3.751800
    37  C    3.929865   3.622619   3.423755   3.705137   3.894690
    38  C    4.954484   3.544293   4.667871   5.166820   4.191290
    39  C    4.762012   3.797674   5.142698   5.284612   4.002067
    40  C    3.699488   3.882387   4.060561   3.882776   3.703692
    41  H    4.093073   4.099276   3.192245   3.515047   4.356510
    42  H    5.735504   3.961067   5.286367   5.943694   4.815107
    43  H    5.444465   4.366919   6.027742   6.132698   4.526545
    44  H    3.697978   4.504122   4.316920   3.841710   4.055937
    45  H    4.463968   4.616535   5.622464   5.218254   4.127589
    46  H   10.037001   8.939762   8.351865   9.337494   9.849406
    47  H    9.749365   8.358316   8.260955   9.259444   9.330508
    48  H    8.963554   7.972444   7.603073   8.430912   8.745977
                   16         17         18         19         20
    16  H    0.000000
    17  H    2.482939   0.000000
    18  H    4.952199   4.304837   0.000000
    19  H    4.298589   2.495271   2.476000   0.000000
    20  N    4.556592   5.287228   2.666629   4.581227   0.000000
    21  H    5.374425   5.786680   2.398557   4.663335   1.012799
    22  H    4.638086   5.757473   3.583900   5.355789   1.015241
    23  H    4.003766   6.476837   7.840934   8.046699   6.057327
    24  C    3.931697   6.265733   7.225389   7.592896   5.407210
    25  C    6.043456   7.947921   8.629765   9.062319   6.948438
    26  C    3.646051   5.657032   6.605086   6.867811   5.098478
    27  C    5.307055   7.648602   8.491653   8.971837   6.494569
    28  C    6.203173   8.378790   9.108160   9.614903   7.173104
    29  C    4.862876   6.616205   7.388399   7.695741   5.945574
    30  H    2.764543   4.604036   5.712356   5.804183   4.528240
    31  H    5.850319   8.282955   9.131255   9.655139   7.015613
    32  H    7.247684   9.454302  10.131432  10.697999   8.104149
    33  H    5.090274   6.478369   7.198686   7.408691   6.070537
    34  C    7.369607   9.084380   9.637870  10.088414   8.057222
    35  C    4.179322   5.170157   4.725292   5.397975   3.748498
    36  C    5.642982   5.369338   3.796542   4.476623   4.324075
    37  C    3.823159   4.263577   4.546393   4.605733   4.345743
    38  C    5.257326   6.032177   4.476701   5.701525   3.410941
    39  C    5.894933   6.114914   4.007519   5.285912   3.728288
    40  C    4.673180   4.394376   4.096881   4.094604   4.607381
    41  H    3.317110   3.852456   5.155712   4.762662   5.002887
    42  H    5.829239   6.866126   5.043702   6.539740   3.464506
    43  H    6.837111   7.002323   4.290062   5.891582   4.011730
    44  H    4.876851   4.105771   4.444852   3.853689   5.405054
    45  H    6.448930   5.811957   3.933334   4.541472   4.966195
    46  H    7.942288   9.704192  10.581064  10.890679   9.018359
    47  H    8.053292   9.801199   9.934062  10.625522   8.189415
    48  H    7.382624   8.842199   9.385761   9.743124   8.057387
                   21         22         23         24         25
    21  H    0.000000
    22  H    1.671326   0.000000
    23  H    6.997131   5.467824   0.000000
    24  C    6.413251   5.020857   2.182289   0.000000
    25  C    7.891731   6.773445   4.864721   2.835080   0.000000
    26  C    6.096689   4.971463   3.406389   1.400633   2.430108
    27  C    7.476315   6.019418   2.714738   1.401915   2.427832
    28  C    8.135777   6.804902   4.078569   2.429215   1.399391
    29  C    6.896515   5.904274   4.567270   2.427819   1.396750
    30  H    5.507750   4.558421   3.734403   2.161572   3.405535
    31  H    7.971843   6.412709   2.511204   2.155507   3.409076
    32  H    9.045565   7.680711   4.767389   3.409529   2.155347
    33  H    6.962755   6.206112   5.502433   3.406484   2.153083
    34  C    8.946114   7.959773   6.341229   4.339226   1.504192
    35  C    4.062408   3.322137   5.171164   5.945846   8.505360
    36  C    4.039261   4.445701   7.793111   8.219776  10.484365
    37  C    4.618478   4.206716   5.714417   6.481132   9.016641
    38  C    3.411869   2.974718   6.170352   6.715677   9.086959
    39  C    3.392295   3.626766   7.412646   7.813444  10.056803
    40  C    4.610896   4.696423   7.042798   7.621816  10.004640
    41  H    5.416205   4.868085   5.322859   6.239025   8.827432
    42  H    3.466670   2.795308   6.134861   6.636723   8.925969
    43  H    3.438302   3.940706   8.233445   8.519464  10.626320
    44  H    5.409346   5.607879   7.635479   8.208843  10.544011
    45  H    4.517061   5.228248   8.840241   9.178510  11.341867
    46  H    9.933136   8.884572   6.660881   4.842256   2.156137
    47  H    9.028028   8.046532   6.814248   4.834353   2.154600
    48  H    8.909480   8.097750   6.942141   4.851486   2.159122
                   26         27         28         29         30
    26  C    0.000000
    27  C    2.400222   0.000000
    28  C    2.772844   1.388295   0.000000
    29  C    1.390982   2.768908   2.394226   0.000000
    30  H    1.088151   3.393837   3.860490   2.142548   0.000000
    31  H    3.389861   1.089005   2.146621   3.857859   4.299550
    32  H    3.862115   2.144337   1.089336   3.385428   4.949731
    33  H    2.143804   3.857610   3.385672   1.088851   2.450399
    34  C    3.814737   3.805063   2.523108   2.532428   4.674261
    35  C    6.292402   7.064063   8.245198   7.599082   5.745121
    36  C    8.207457   9.451830  10.489547   9.389808   7.431042
    37  C    6.662082   7.717287   8.875527   7.979832   5.947985
    38  C    6.998477   7.766308   8.866756   8.207762   6.479693
    39  C    7.918343   8.935828   9.971226   9.076497   7.276808
    40  C    7.634112   8.901442   9.988506   8.883224   6.820142
    41  H    6.445994   7.485585   8.667140   7.791051   5.727287
    42  H    7.024715   7.544910   8.620936   8.174430   6.650775
    43  H    8.598141   9.584099  10.561275   9.681516   7.993643
    44  H    8.132774   9.531227  10.595321   9.362737   7.246550
    45  H    9.071172  10.432096  11.424186  10.202892   8.245113
    46  H    4.471867   4.134797   2.811029   3.280190   5.363937
    47  H    4.433383   4.170726   2.866162   3.232490   5.318046
    48  H    4.029563   4.585649   3.432640   2.641014   4.693276
                   31         32         33         34         35
    31  H    0.000000
    32  H    2.461141   0.000000
    33  H    4.946548   4.291927   0.000000
    34  C    4.669129   2.724088   2.741380   0.000000
    35  C    7.154492   9.124392   8.056458   9.924760   0.000000
    36  C    9.706934  11.442617   9.579051  11.788442   2.792981
    37  C    7.893678   9.818218   8.325979  10.427010   1.400274
    38  C    7.870127   9.715973   8.617087  10.438828   1.401146
    39  C    9.125642  10.862801   9.353080  11.355285   2.420999
    40  C    9.152372  10.963226   9.099169  11.356474   2.416270
    41  H    7.652045   9.612729   8.156517  10.256963   2.162474
    42  H    7.578118   9.395406   8.652566  10.249862   2.152448
    43  H    9.775537  11.422718   9.929809  11.867497   3.404767
    44  H    9.823519  11.597220   9.506795  11.875738   3.398986
    45  H   10.730266  12.393831  10.309135  12.600718   3.880953
    46  H    4.869594   2.722408   3.540204   1.097249  10.643981
    47  H    4.927520   2.829338   3.469300   1.097794  10.241138
    48  H    5.541415   3.784738   2.390800   1.094899  10.165646
                   36         37         38         39         40
    36  C    0.000000
    37  C    2.412745   0.000000
    38  C    2.407127   2.417160   0.000000
    39  C    1.393592   2.790085   1.387472   0.000000
    40  C    1.392046   1.389431   2.780702   2.412247   0.000000
    41  H    3.387912   1.082158   3.404383   3.872156   2.138903
    42  H    3.394314   3.399369   1.086706   2.150258   3.867338
    43  H    2.157053   3.877584   2.146943   1.087539   3.399628
    44  H    2.154505   2.144838   3.868008   3.399049   1.087314
    45  H    1.088013   3.397374   3.393329   2.154848   2.153039
    46  H   12.611250  11.115735  11.242737  12.206324  12.101347
    47  H   12.100941  10.860661  10.632839  11.557047  11.778458
    48  H   11.823567  10.569380  10.660368  11.472179  11.400823
                   41         42         43         44         45
    41  H    0.000000
    42  H    4.301333   0.000000
    43  H    4.959644   2.475493   0.000000
    44  H    2.454934   4.954644   4.300150   0.000000
    45  H    4.282529   4.293795   2.486286   2.482489   0.000000
    46  H   10.864440  11.065837  12.763848  12.590427  13.450144
    47  H   10.781676  10.340754  11.985688  12.370044  12.909962
    48  H   10.406156  10.542956  11.973664  11.858254  12.570899
                   46         47         48
    46  H    0.000000
    47  H    1.766704   0.000000
    48  H    1.775972   1.774738   0.000000
 Stoichiometry    C23H21FN2O
 Framework group  C1[X(C23H21FN2O)]
 Deg. of freedom   138
 Full point group                 C1      NOp   1
 Largest Abelian subgroup         C1      NOp   1
 Largest concise Abelian subgroup C1      NOp   1
                         Standard orientation:                         
 ---------------------------------------------------------------------
 Center     Atomic      Atomic             Coordinates (Angstroms)
 Number     Number       Type             X           Y           Z
 ---------------------------------------------------------------------
      1          6           0        1.570826   -2.183584   -0.179835
      2          8           0        1.363745   -2.993612   -1.068745
      3          6           0        0.465139   -2.088985    0.880563
      4          1           0        0.081237   -3.100391    1.031409
      5          9           0        0.940127   -1.670190    2.133452
      6          6           0       -0.653065   -1.190804    0.399797
      7          6           0       -1.925054   -1.558534    0.631875
      8          7           0       -0.284753   -0.102576   -0.407129
      9          1           0       -1.025393    0.197103   -1.033138
     10          6           0        0.493314    0.975507    0.084403
     11          6           0        2.108741    3.075980    0.948361
     12          6           0        1.232338    1.718041   -0.858959
     13          6           0        0.559528    1.302712    1.433940
     14          6           0        1.375235    2.341996    1.875526
     15          6           0        2.031512    2.770110   -0.407405
     16          1           0       -0.027250    0.727243    2.145179
     17          1           0        1.427359    2.577645    2.935818
     18          1           0        2.612817    3.337385   -1.132241
     19          1           0        2.749953    3.891330    1.277098
     20          7           0        1.114303    1.414144   -2.212292
     21          1           0        1.893514    1.740438   -2.770972
     22          1           0        0.930981    0.430312   -2.383117
     23          1           0       -2.084573   -2.538118    1.079824
     24          6           0       -3.138639   -0.798947    0.288235
     25          6           0       -5.528872    0.584795   -0.351863
     26          6           0       -3.207434    0.597799    0.366594
     27          6           0       -4.295496   -1.490818   -0.096944
     28          6           0       -5.463706   -0.811637   -0.415319
     29          6           0       -4.381930    1.272798    0.050736
     30          1           0       -2.343262    1.168045    0.701406
     31          1           0       -4.273442   -2.578288   -0.150372
     32          1           0       -6.345530   -1.376441   -0.715377
     33          1           0       -4.406794    2.358621    0.127980
     34          6           0       -6.799492    1.309524   -0.702416
     35          6           0        2.764862   -1.295848   -0.216588
     36          6           0        4.953260    0.417954   -0.489608
     37          6           0        3.311425   -0.665108    0.907780
     38          6           0        3.335720   -1.067202   -1.475577
     39          6           0        4.416954   -0.208631   -1.612936
     40          6           0        4.404724    0.180809    0.767636
     41          1           0        2.890863   -0.829468    1.891233
     42          1           0        2.905065   -1.548479   -2.349556
     43          1           0        4.839526   -0.023922   -2.597851
     44          1           0        4.823665    0.664269    1.646844
     45          1           0        5.798932    1.094317   -0.595178
     46          1           0       -7.641353    0.938530   -0.104429
     47          1           0       -7.058407    1.155321   -1.758037
     48          1           0       -6.705197    2.386588   -0.529656
 ---------------------------------------------------------------------
 Rotational constants (GHZ):           0.3716641           0.1209506           0.1078928
 Leave Link  202 at Thu Apr 24 14:46:34 2025, MaxMem= 16106127360 cpu:               0.4 elap:               0.0
 (Enter /cm/shared/apps/Gaussian/g16-C01/g16/l301.exe)
 General basis read from cards:  (5D, 7F)
 Centers:       4      9     16     17     18     19     21     22     23     30
 Centers:      31     32     33     41     42     43     44     45     46     47
 Centers:      48
 S 3 1.00
     Exponent=  1.2251800000D+01 Coefficients=  2.3337100000D-02
     Exponent=  1.8687100000D+00 Coefficients=  1.5915000000D-01
     Exponent=  4.1820800000D-01 Coefficients=  5.0000000000D-01
 S 1 1.00
     Exponent=  1.0610000000D-01 Coefficients=  1.0000000000D+00
 S 1 1.00
     Exponent=  2.6525000000D-02 Coefficients=  1.0000000000D+00
 P 1 1.00
     Exponent=  1.0000000000D+00 Coefficients=  1.0000000000D+00
 P 1 1.00
     Exponent=  7.9575000000D-02 Coefficients=  1.0000000000D+00
 ****
 Centers:       1      3      6      7     10     11     12     13     14     15
 Centers:      24     25     26     27     28     29     34     35     36     37
 Centers:      38     39     40
 S 5 1.00
     Exponent=  1.2432000000D+03 Coefficients=  6.0336600000D-03
     Exponent=  1.8714500000D+02 Coefficients=  4.4957600000D-02
     Exponent=  4.2512600000D+01 Coefficients=  1.9790100000D-01
     Exponent=  1.1739300000D+01 Coefficients=  5.0000000000D-01
     Exponent=  3.5054800000D+00 Coefficients=  4.8036400000D-01
 S 2 1.00
     Exponent=  5.3908900000D+00 Coefficients= -7.0398000000D-02
     Exponent=  4.9334100000D-01 Coefficients=  5.0000000000D-01
 S 1 1.00
     Exponent=  1.4974100000D-01 Coefficients=  1.0000000000D+00
 S 1 1.00
     Exponent=  4.2849000000D-02 Coefficients=  1.0000000000D+00
 P 3 1.00
     Exponent=  9.1805600000D+00 Coefficients=  4.3170100000D-02
     Exponent=  1.9365800000D+00 Coefficients=  2.2499900000D-01
     Exponent=  5.2629600000D-01 Coefficients=  5.0000000000D-01
 P 1 1.00
     Exponent=  1.3631900000D-01 Coefficients=  1.0000000000D+00
 P 1 1.00
     Exponent=  3.4080000000D-02 Coefficients=  1.0000000000D+00
 D 1 1.00
     Exponent=  8.0000000000D-01 Coefficients=  1.0000000000D+00
 D 1 1.00
     Exponent=  1.0224000000D-01 Coefficients=  1.0000000000D+00
 ****
 Centers:       8     20
 S 5 1.00
     Exponent=  1.7263200000D+03 Coefficients=  5.9307700000D-03
     Exponent=  2.5982700000D+02 Coefficients=  4.4253900000D-02
     Exponent=  5.9033500000D+01 Coefficients=  1.9609600000D-01
     Exponent=  1.6350900000D+01 Coefficients=  5.0000000000D-01
     Exponent=  4.9108400000D+00 Coefficients=  4.8298700000D-01
 S 2 1.00
     Exponent=  7.7589400000D+00 Coefficients= -7.0335600000D-02
     Exponent=  7.0557300000D-01 Coefficients=  5.0000000000D-01
 S 1 1.00
     Exponent=  2.0928600000D-01 Coefficients=  1.0000000000D+00
 S 1 1.00
     Exponent=  5.8602000000D-02 Coefficients=  1.0000000000D+00
 P 3 1.00
     Exponent=  1.3184400000D+01 Coefficients=  4.4074700000D-02
     Exponent=  2.8186000000D+00 Coefficients=  2.3047800000D-01
     Exponent=  7.6557100000D-01 Coefficients=  5.0000000000D-01
 P 1 1.00
     Exponent=  1.9594900000D-01 Coefficients=  1.0000000000D+00
 P 1 1.00
     Exponent=  4.8987000000D-02 Coefficients=  1.0000000000D+00
 D 1 1.00
     Exponent=  9.0000000000D-01 Coefficients=  1.0000000000D+00
 D 1 1.00
     Exponent=  1.4696000000D-01 Coefficients=  1.0000000000D+00
 ****
 Centers:       2
 S 5 1.00
     Exponent=  2.2886400000D+03 Coefficients=  5.8546800000D-03
     Exponent=  3.4441600000D+02 Coefficients=  4.3733300000D-02
     Exponent=  7.8253800000D+01 Coefficients=  1.9479600000D-01
     Exponent=  2.1719500000D+01 Coefficients=  5.0000000000D-01
     Exponent=  6.5590700000D+00 Coefficients=  4.8461400000D-01
 S 2 1.00
     Exponent=  1.0465600000D+01 Coefficients= -7.1334300000D-02
     Exponent=  9.6435100000D-01 Coefficients=  5.0000000000D-01
 S 1 1.00
     Exponent=  2.8512700000D-01 Coefficients=  1.0000000000D+00
 S 1 1.00
     Exponent=  7.9596000000D-02 Coefficients=  1.0000000000D+00
 P 3 1.00
     Exponent=  1.7059000000D+01 Coefficients=  4.7443900000D-02
     Exponent=  3.6899900000D+00 Coefficients=  2.4268900000D-01
     Exponent=  9.9299600000D-01 Coefficients=  5.0000000000D-01
 P 1 1.00
     Exponent=  2.4492400000D-01 Coefficients=  1.0000000000D+00
 P 1 1.00
     Exponent=  6.1231000000D-02 Coefficients=  1.0000000000D+00
 D 1 1.00
     Exponent=  1.0000000000D+00 Coefficients=  1.0000000000D+00
 D 1 1.00
     Exponent=  1.8369000000D-01 Coefficients=  1.0000000000D+00
 ****
 Centers:       5
 S 5 1.00
     Exponent=  2.9315500000D+03 Coefficients=  5.7950400000D-03
     Exponent=  4.4112500000D+02 Coefficients=  4.3323800000D-02
     Exponent=  1.0023200000D+02 Coefficients=  1.9373900000D-01
     Exponent=  2.7865500000D+01 Coefficients=  5.0000000000D-01
     Exponent=  8.4447000000D+00 Coefficients=  4.8642000000D-01
 S 2 1.00
     Exponent=  1.3612300000D+01 Coefficients= -7.1978500000D-02
     Exponent=  1.2612200000D+00 Coefficients=  5.0000000000D-01
 S 1 1.00
     Exponent=  3.7080000000D-01 Coefficients=  1.0000000000D+00
 S 1 1.00
     Exponent=  1.0296000000D-01 Coefficients=  1.0000000000D+00
 P 3 1.00
     Exponent=  2.1930500000D+01 Coefficients=  4.8877100000D-02
     Exponent=  4.7855200000D+00 Coefficients=  2.4783000000D-01
     Exponent=  1.2837800000D+00 Coefficients=  5.0000000000D-01
 P 1 1.00
     Exponent=  3.1155800000D-01 Coefficients=  1.0000000000D+00
 P 1 1.00
     Exponent=  7.7889000000D-02 Coefficients=  1.0000000000D+00
 D 1 1.00
     Exponent=  1.1000000000D+00 Coefficients=  1.0000000000D+00
 D 1 1.00
     Exponent=  2.3367000000D-01 Coefficients=  1.0000000000D+00
 ****
 Ernie: Thresh=  0.10000D-02 Tol=  0.10000D-05 Strict=F.
 There are   864 symmetry adapted cartesian basis functions of A   symmetry.
 There are   810 symmetry adapted basis functions of A   symmetry.
   810 basis functions,  1203 primitive gaussians,   864 cartesian basis functions
    95 alpha electrons       95 beta electrons
       nuclear repulsion energy      2425.0736335211 Hartrees.
 IExCor= 4639 DFT=T Ex+Corr=wB97XD ExCW=0 ScaHFX=  1.000000
 ScaDFX=  1.000000  1.000000  1.000000  1.000000 ScalE2=  1.000000  1.000000
 IRadAn=      5 IRanWt=     -1 IRanGd=            0 ICorTp=0 IEmpDi=121
 HFx  wShort=  0.000000 wLong=  0.200000 cFull=  0.222036 cShort=  0.000000 cLong=  0.777964
 DFx  wShort=  0.000000 wLong=  0.200000 cFull=  0.000000 cShort=  0.000000 cLong=  1.000000
 NAtoms=   48 NActive=   48 NUniq=   48 SFac= 1.00D+00 NAtFMM=   60 NAOKFM=F Big=F
 Integral buffers will be    131072 words long.
 Raffenetti 2 integral format.
 Two-electron integral symmetry is turned on.
 R6Disp:  Grimme-D2 Dispersion energy=       -0.0443959108 Hartrees.
 Nuclear repulsion after empirical dispersion term =     2425.0292376103 Hartrees.
 Force inversion solution in PCM.
 ------------------------------------------------------------------------------
 Polarizable Continuum Model (PCM)
 =================================
 Model                : PCM.
 Atomic radii         : SMD-Coulomb.
 Polarization charges : Total charges.
 Charge compensation  : None.
 Solution method      : Matrix inversion.
 Cavity type          : VdW (van der Waals Surface) (Alpha=1.000).
 Cavity algorithm     : GePol (No added spheres)
                        Default sphere list used, NSphG=   48.
                        Lebedev-Laikov grids with approx.  5.0 points / Ang**2.
                        Smoothing algorithm: York/Karplus (Gamma=1.0000).
                        Polarization charges: spherical gaussians, with
                                              point-specific exponents (IZeta= 3).
                        Self-potential: point-specific (ISelfS= 7).
                        Self-field    : sphere-specific E.n sum rule (ISelfD= 2).
 1st derivatives      : Analytical E(r).r(x)/FMM algorithm (CHGder, D1EAlg=3).
                        Cavity 1st derivative terms included.
 2nd derivatives      : Analytical E(r).r(xy)/FMM algorithm (CHGder, D2EAlg=3).
                        Cavity 2nd derivative terms included.
 Solvent              : Ethanol, Eps=  24.852000 Eps(inf)=   1.852593
 ------------------------------------------------------------------------------
 GePol: Number of generator spheres                  =      48
 GePol: Total number of spheres                      =      48
 GePol: Number of exposed spheres                    =      48 (100.00%)
 GePol: Number of points                             =    3515
 GePol: Average weight of points                     =       0.11
 GePol: Minimum weight of points                     =   0.57D-10
 GePol: Maximum weight of points                     =    0.21501
 GePol: Number of points with low weight             =     230
 GePol: Fraction of low-weight points (<1% of avg)   =       6.54%
 GePol: Cavity surface area                          =    385.447 Ang**2
 GePol: Cavity volume                                =    375.967 Ang**3
 ------------------------------------------------------------------------------
 Atomic radii for non-electrostatic terms: SMD-CDS.
 ------------------------------------------------------------------------------
 PCM non-electrostatic energy =        -0.0019422029 Hartrees.
 Nuclear repulsion after PCM non-electrostatic terms =     2425.0272954074 Hartrees.
 Leave Link  301 at Thu Apr 24 14:46:35 2025, MaxMem= 16106127360 cpu:               0.4 elap:               0.1
 (Enter /cm/shared/apps/Gaussian/g16-C01/g16/l302.exe)
 NPDir=0 NMtPBC=     1 NCelOv=     1 NCel=       1 NClECP=     1 NCelD=      1
         NCelK=      1 NCelE2=     1 NClLst=     1 CellRange=     0.0.
 One-electron integrals computed using PRISM.
 One-electron integral symmetry used in STVInt
 NBasis=   810 RedAO= T EigKep=  1.02D-06  NBF=   810
 NBsUse=   805 1.00D-06 EigRej=  6.96D-07 NBFU=   805
 Precomputing XC quadrature grid using
 IXCGrd= 4 IRadAn=           5 IRanWt=          -1 IRanGd=           0 AccXCQ= 0.00D+00.
 Generated NRdTot=       0 NPtTot=           0 NUsed=           0 NTot=          32
 NSgBfM=   859   859   859   859   859 MxSgAt=    48 MxSgA2=    48.
 Leave Link  302 at Thu Apr 24 14:46:37 2025, MaxMem= 16106127360 cpu:              28.5 elap:               2.5
 (Enter /cm/shared/apps/Gaussian/g16-C01/g16/l303.exe)
 DipDrv:  MaxL=1.
 Leave Link  303 at Thu Apr 24 14:46:37 2025, MaxMem= 16106127360 cpu:               1.0 elap:               0.2
 (Enter /cm/shared/apps/Gaussian/g16-C01/g16/l401.exe)
 ExpMin= 2.65D-02 ExpMax= 2.93D+03 ExpMxC= 4.41D+02 IAcc=3 IRadAn=         5 AccDes= 0.00D+00
 Harris functional with IExCor= 4639 and IRadAn=       5 diagonalized for initial guess.
 HarFok:  IExCor= 4639 AccDes= 0.00D+00 IRadAn=         5 IDoV= 1 UseB2=F ITyADJ=14
 ICtDFT=  3500011 ScaDFX=  1.000000  1.000000  1.000000  1.000000
 FoFCou: FMM=F IPFlag=           0 FMFlag=      100000 FMFlg1=           0
         NFxFlg=           0 DoJE=T BraDBF=F KetDBF=T FulRan=T
         wScrn=  0.000000 ICntrl=       500 IOpCl=  0 I1Cent=   200000004 NGrid=           0
         NMat0=    1 NMatS0=      1 NMatT0=    0 NMatD0=    1 NMtDS0=    0 NMtDT0=    0
 Petite list used in FoFCou.
 Harris En= -1122.31705179762    
 JPrj=0 DoOrth=F DoCkMO=F.
 Leave Link  401 at Thu Apr 24 14:46:45 2025, MaxMem= 16106127360 cpu:             275.2 elap:               8.2
 (Enter /cm/shared/apps/Gaussian/g16-C01/g16/l502.exe)
 Integral symmetry usage will be decided dynamically.
 Closed shell SCF:
 Using DIIS extrapolation, IDIIS=  1040.
 NGot= 16106127360 LenX= 16104590708 LenY= 16103843348
 Requested convergence on RMS density matrix=1.00D-08 within 128 cycles.
 Requested convergence on MAX density matrix=1.00D-06.
 Requested convergence on             energy=1.00D-06.
 No special actions if energy rises.
 Fock matrices will be formed incrementally for  20 cycles.

 Cycle   1  Pass 1  IDiag  1:
 FoFJK:  IHMeth= 1 ICntrl=       0 DoSepK=T KAlg= 0 I1Cent=           0 FoldK=F
 IRaf=         1 NMat=       1 IRICut=       1 DoRegI=T DoRafI=F ISym2E= 0 IDoP0=0 IntGTp=1.
 FoFCou: FMM=F IPFlag=           0 FMFlag=      100000 FMFlg1=           0
         NFxFlg=           0 DoJE=T BraDBF=F KetDBF=F FulRan=T
         wScrn=  0.000000 ICntrl=       500 IOpCl=  0 I1Cent=           0 NGrid=           0
         NMat0=    1 NMatS0=      1 NMatT0=    0 NMatD0=    1 NMtDS0=    0 NMtDT0=    0
 Symmetry not used in FoFCou.
 Inv3:  Mode=1 IEnd=    37065675.
 Iteration    1 A*A^-1 deviation from unit magnitude is 6.11D-15 for   3506.
 Iteration    1 A*A^-1 deviation from orthogonality  is 4.17D-15 for   3506   2547.
 Iteration    1 A^-1*A deviation from unit magnitude is 6.00D-15 for   3507.
 Iteration    1 A^-1*A deviation from orthogonality  is 6.71D-15 for   3505   2302.
 E= -1172.85586632879    
 DIIS: error= 1.50D-02 at cycle   1 NSaved=   1.
 NSaved= 1 IEnMin= 1 EnMin= -1172.85586632879     IErMin= 1 ErrMin= 1.50D-02
 ErrMax= 1.50D-02  0.00D+00 EMaxC= 1.00D-01 BMatC= 5.58D-01 BMatP= 5.58D-01
 IDIUse=3 WtCom= 8.50D-01 WtEn= 1.50D-01
 Coeff-Com:  0.100D+01
 Coeff-En:   0.100D+01
 Coeff:      0.100D+01
 Gap=     0.284 Goal=   None    Shift=    0.000
 GapD=    0.284 DampG=1.000 DampE=0.500 DampFc=0.5000 IDamp=-1.
 Damping current iteration by 5.00D-01
 RMSDP=3.78D-02 MaxDP=4.78D+00              OVMax= 1.48D-01

 Cycle   2  Pass 1  IDiag  1:
 RMSU=  7.56D-03    CP:  8.49D-01
 E= -1172.98842134151     Delta-E=       -0.132555012718 Rises=F Damp=T
 DIIS: error= 8.33D-03 at cycle   2 NSaved=   2.
 NSaved= 2 IEnMin= 2 EnMin= -1172.98842134151     IErMin= 2 ErrMin= 8.33D-03
 ErrMax= 8.33D-03  0.00D+00 EMaxC= 1.00D-01 BMatC= 8.65D-02 BMatP= 5.58D-01
 IDIUse=3 WtCom= 9.17D-01 WtEn= 8.33D-02
 Coeff-Com: -0.177D+00 0.118D+01
 Coeff-En:   0.000D+00 0.100D+01
 Coeff:     -0.162D+00 0.116D+01
 Gap=     0.281 Goal=   None    Shift=    0.000
 RMSDP=2.04D-02 MaxDP=2.86D+00 DE=-1.33D-01 OVMax= 9.11D-02

 Cycle   3  Pass 1  IDiag  1:
 RMSU=  7.51D-03    CP:  6.84D-01  1.34D+00
 E= -1173.11867206873     Delta-E=       -0.130250727217 Rises=F Damp=F
 DIIS: error= 1.69D-03 at cycle   3 NSaved=   3.
 NSaved= 3 IEnMin= 3 EnMin= -1173.11867206873     IErMin= 3 ErrMin= 1.69D-03
 ErrMax= 1.69D-03  0.00D+00 EMaxC= 1.00D-01 BMatC= 1.73D-02 BMatP= 8.65D-02
 IDIUse=3 WtCom= 9.83D-01 WtEn= 1.69D-02
 Coeff-Com: -0.182D+00 0.372D+00 0.810D+00
 Coeff-En:   0.000D+00 0.000D+00 0.100D+01
 Coeff:     -0.179D+00 0.366D+00 0.813D+00
 Gap=     0.268 Goal=   None    Shift=    0.000
 RMSDP=2.90D-03 MaxDP=2.56D-01 DE=-1.30D-01 OVMax= 3.35D-02

 Cycle   4  Pass 1  IDiag  1:
 RMSU=  1.47D-03    CP:  6.66D-01  1.47D+00  8.74D-01
 E= -1173.13128252501     Delta-E=       -0.012610456276 Rises=F Damp=F
 DIIS: error= 5.41D-04 at cycle   4 NSaved=   4.
 NSaved= 4 IEnMin= 4 EnMin= -1173.13128252501     IErMin= 4 ErrMin= 5.41D-04
 ErrMax= 5.41D-04  0.00D+00 EMaxC= 1.00D-01 BMatC= 1.13D-03 BMatP= 1.73D-02
 IDIUse=3 WtCom= 9.95D-01 WtEn= 5.41D-03
 Coeff-Com: -0.699D-01 0.127D+00 0.367D+00 0.575D+00
 Coeff-En:   0.000D+00 0.000D+00 0.000D+00 0.100D+01
 Coeff:     -0.695D-01 0.127D+00 0.365D+00 0.578D+00
 Gap=     0.263 Goal=   None    Shift=    0.000
 RMSDP=6.84D-04 MaxDP=9.64D-02 DE=-1.26D-02 OVMax= 5.24D-03

 Cycle   5  Pass 1  IDiag  1:
 RMSU=  4.75D-04    CP:  6.63D-01  1.47D+00  9.00D-01  8.23D-01
 E= -1173.13233025162     Delta-E=       -0.001047726611 Rises=F Damp=F
 DIIS: error= 6.12D-05 at cycle   5 NSaved=   5.
 NSaved= 5 IEnMin= 5 EnMin= -1173.13233025162     IErMin= 5 ErrMin= 6.12D-05
 ErrMax= 6.12D-05  0.00D+00 EMaxC= 1.00D-01 BMatC= 2.75D-05 BMatP= 1.13D-03
 IDIUse=1 WtCom= 1.00D+00 WtEn= 0.00D+00
 Coeff-Com:  0.757D-02-0.174D-01-0.102D-01 0.376D-01 0.982D+00
 Coeff:      0.757D-02-0.174D-01-0.102D-01 0.376D-01 0.982D+00
 Gap=     0.263 Goal=   None    Shift=    0.000
 RMSDP=2.88D-04 MaxDP=3.28D-02 DE=-1.05D-03 OVMax= 4.18D-03

 Cycle   6  Pass 1  IDiag  1:
 RMSU=  1.35D-04    CP:  6.61D-01  1.47D+00  9.08D-01  8.99D-01  1.19D+00
 E= -1173.13238166961     Delta-E=       -0.000051417992 Rises=F Damp=F
 DIIS: error= 4.19D-05 at cycle   6 NSaved=   6.
 NSaved= 6 IEnMin= 6 EnMin= -1173.13238166961     IErMin= 6 ErrMin= 4.19D-05
 ErrMax= 4.19D-05  0.00D+00 EMaxC= 1.00D-01 BMatC= 1.16D-05 BMatP= 2.75D-05
 IDIUse=1 WtCom= 1.00D+00 WtEn= 0.00D+00
 Coeff-Com:  0.147D-01-0.285D-01-0.611D-01-0.784D-01 0.482D+00 0.672D+00
 Coeff:      0.147D-01-0.285D-01-0.611D-01-0.784D-01 0.482D+00 0.672D+00
 Gap=     0.264 Goal=   None    Shift=    0.000
 RMSDP=1.16D-04 MaxDP=1.34D-02 DE=-5.14D-05 OVMax= 1.59D-03

 Cycle   7  Pass 1  IDiag  1:
 RMSU=  5.59D-05    CP:  6.60D-01  1.47D+00  9.14D-01  9.19D-01  1.28D+00
                    CP:  1.03D+00
 E= -1173.13239664933     Delta-E=       -0.000014979721 Rises=F Damp=F
 DIIS: error= 8.61D-06 at cycle   7 NSaved=   7.
 NSaved= 7 IEnMin= 7 EnMin= -1173.13239664933     IErMin= 7 ErrMin= 8.61D-06
 ErrMax= 8.61D-06  0.00D+00 EMaxC= 1.00D-01 BMatC= 4.87D-07 BMatP= 1.16D-05
 IDIUse=1 WtCom= 1.00D+00 WtEn= 0.00D+00
 Coeff-Com:  0.276D-02-0.505D-02-0.133D-01-0.235D-01 0.316D-01 0.148D+00
 Coeff-Com:  0.860D+00
 Coeff:      0.276D-02-0.505D-02-0.133D-01-0.235D-01 0.316D-01 0.148D+00
 Coeff:      0.860D+00
 Gap=     0.264 Goal=   None    Shift=    0.000
 RMSDP=3.13D-05 MaxDP=2.91D-03 DE=-1.50D-05 OVMax= 9.18D-04

 Cycle   8  Pass 1  IDiag  1:
 RMSU=  2.19D-05    CP:  6.60D-01  1.47D+00  9.13D-01  9.24D-01  1.31D+00
                    CP:  1.09D+00  1.18D+00
 E= -1173.13239817862     Delta-E=       -0.000001529295 Rises=F Damp=F
 DIIS: error= 4.56D-06 at cycle   8 NSaved=   8.
 NSaved= 8 IEnMin= 8 EnMin= -1173.13239817862     IErMin= 8 ErrMin= 4.56D-06
 ErrMax= 4.56D-06  0.00D+00 EMaxC= 1.00D-01 BMatC= 1.52D-07 BMatP= 4.87D-07
 IDIUse=1 WtCom= 1.00D+00 WtEn= 0.00D+00
 Coeff-Com: -0.182D-02 0.362D-02 0.717D-02 0.661D-02-0.727D-01-0.842D-01
 Coeff-Com:  0.279D+00 0.862D+00
 Coeff:     -0.182D-02 0.362D-02 0.717D-02 0.661D-02-0.727D-01-0.842D-01
 Coeff:      0.279D+00 0.862D+00
 Gap=     0.264 Goal=   None    Shift=    0.000
 RMSDP=1.70D-05 MaxDP=1.23D-03 DE=-1.53D-06 OVMax= 4.56D-04

 Cycle   9  Pass 1  IDiag  1:
 RMSU=  9.01D-06    CP:  6.60D-01  1.47D+00  9.14D-01  9.25D-01  1.31D+00
                    CP:  1.13D+00  1.38D+00  1.21D+00
 E= -1173.13239857191     Delta-E=       -0.000000393286 Rises=F Damp=F
 DIIS: error= 1.89D-06 at cycle   9 NSaved=   9.
 NSaved= 9 IEnMin= 9 EnMin= -1173.13239857191     IErMin= 9 ErrMin= 1.89D-06
 ErrMax= 1.89D-06  0.00D+00 EMaxC= 1.00D-01 BMatC= 1.87D-08 BMatP= 1.52D-07
 IDIUse=1 WtCom= 1.00D+00 WtEn= 0.00D+00
 Coeff-Com: -0.952D-03 0.182D-02 0.433D-02 0.561D-02-0.268D-01-0.503D-01
 Coeff-Com: -0.488D-01 0.242D+00 0.873D+00
 Coeff:     -0.952D-03 0.182D-02 0.433D-02 0.561D-02-0.268D-01-0.503D-01
 Coeff:     -0.488D-01 0.242D+00 0.873D+00
 Gap=     0.264 Goal=   None    Shift=    0.000
 RMSDP=8.21D-06 MaxDP=6.05D-04 DE=-3.93D-07 OVMax= 2.15D-04

 Cycle  10  Pass 1  IDiag  1:
 RMSU=  4.05D-06    CP:  6.60D-01  1.47D+00  9.14D-01  9.25D-01  1.31D+00
                    CP:  1.15D+00  1.47D+00  1.30D+00  1.33D+00
 E= -1173.13239863412     Delta-E=       -0.000000062213 Rises=F Damp=F
 DIIS: error= 9.43D-07 at cycle  10 NSaved=  10.
 NSaved=10 IEnMin=10 EnMin= -1173.13239863412     IErMin=10 ErrMin= 9.43D-07
 ErrMax= 9.43D-07  0.00D+00 EMaxC= 1.00D-01 BMatC= 5.19D-09 BMatP= 1.87D-08
 IDIUse=1 WtCom= 1.00D+00 WtEn= 0.00D+00
 Coeff-Com: -0.512D-04 0.804D-04 0.477D-03 0.889D-03-0.306D-03-0.694D-02
 Coeff-Com: -0.533D-01-0.308D-01 0.372D+00 0.718D+00
 Coeff:     -0.512D-04 0.804D-04 0.477D-03 0.889D-03-0.306D-03-0.694D-02
 Coeff:     -0.533D-01-0.308D-01 0.372D+00 0.718D+00
 Gap=     0.264 Goal=   None    Shift=    0.000
 RMSDP=2.45D-06 MaxDP=1.47D-04 DE=-6.22D-08 OVMax= 6.83D-05

 Cycle  11  Pass 1  IDiag  1:
 RMSU=  1.51D-06    CP:  6.60D-01  1.47D+00  9.14D-01  9.25D-01  1.31D+00
                    CP:  1.15D+00  1.48D+00  1.34D+00  1.46D+00  1.12D+00
 E= -1173.13239864435     Delta-E=       -0.000000010230 Rises=F Damp=F
 DIIS: error= 4.61D-07 at cycle  11 NSaved=  11.
 NSaved=11 IEnMin=11 EnMin= -1173.13239864435     IErMin=11 ErrMin= 4.61D-07
 ErrMax= 4.61D-07  0.00D+00 EMaxC= 1.00D-01 BMatC= 9.82D-10 BMatP= 5.19D-09
 IDIUse=1 WtCom= 1.00D+00 WtEn= 0.00D+00
 Coeff-Com:  0.182D-03-0.356D-03-0.701D-03-0.796D-03 0.552D-02 0.781D-02
 Coeff-Com: -0.135D-01-0.747D-01-0.243D-01 0.304D+00 0.797D+00
 Coeff:      0.182D-03-0.356D-03-0.701D-03-0.796D-03 0.552D-02 0.781D-02
 Coeff:     -0.135D-01-0.747D-01-0.243D-01 0.304D+00 0.797D+00
 Gap=     0.264 Goal=   None    Shift=    0.000
 RMSDP=1.70D-06 MaxDP=1.67D-04 DE=-1.02D-08 OVMax= 3.22D-05

 Cycle  12  Pass 1  IDiag  1:
 RMSU=  5.82D-07    CP:  6.60D-01  1.47D+00  9.14D-01  9.25D-01  1.31D+00
                    CP:  1.15D+00  1.49D+00  1.36D+00  1.54D+00  1.28D+00
                    CP:  1.26D+00
 E= -1173.13239864642     Delta-E=       -0.000000002072 Rises=F Damp=F
 DIIS: error= 1.40D-07 at cycle  12 NSaved=  12.
 NSaved=12 IEnMin=12 EnMin= -1173.13239864642     IErMin=12 ErrMin= 1.40D-07
 ErrMax= 1.40D-07  0.00D+00 EMaxC= 1.00D-01 BMatC= 1.17D-10 BMatP= 9.82D-10
 IDIUse=1 WtCom= 1.00D+00 WtEn= 0.00D+00
 Coeff-Com:  0.795D-04-0.152D-03-0.359D-03-0.447D-03 0.233D-02 0.433D-02
 Coeff-Com:  0.616D-02-0.230D-01-0.707D-01-0.265D-01 0.259D+00 0.849D+00
 Coeff:      0.795D-04-0.152D-03-0.359D-03-0.447D-03 0.233D-02 0.433D-02
 Coeff:      0.616D-02-0.230D-01-0.707D-01-0.265D-01 0.259D+00 0.849D+00
 Gap=     0.264 Goal=   None    Shift=    0.000
 RMSDP=5.70D-07 MaxDP=4.66D-05 DE=-2.07D-09 OVMax= 1.19D-05

 Cycle  13  Pass 1  IDiag  1:
 RMSU=  2.84D-07    CP:  6.60D-01  1.47D+00  9.14D-01  9.25D-01  1.31D+00
                    CP:  1.15D+00  1.49D+00  1.36D+00  1.58D+00  1.33D+00
                    CP:  1.42D+00  1.22D+00
 E= -1173.13239864677     Delta-E=       -0.000000000347 Rises=F Damp=F
 DIIS: error= 6.32D-08 at cycle  13 NSaved=  13.
 NSaved=13 IEnMin=13 EnMin= -1173.13239864677     IErMin=13 ErrMin= 6.32D-08
 ErrMax= 6.32D-08  0.00D+00 EMaxC= 1.00D-01 BMatC= 1.68D-11 BMatP= 1.17D-10
 IDIUse=1 WtCom= 1.00D+00 WtEn= 0.00D+00
 Coeff-Com: -0.783D-05 0.162D-04 0.131D-04 0.146D-04-0.172D-03-0.194D-04
 Coeff-Com:  0.351D-02 0.359D-02-0.143D-01-0.525D-01-0.558D-01 0.247D+00
 Coeff-Com:  0.868D+00
 Coeff:     -0.783D-05 0.162D-04 0.131D-04 0.146D-04-0.172D-03-0.194D-04
 Coeff:      0.351D-02 0.359D-02-0.143D-01-0.525D-01-0.558D-01 0.247D+00
 Coeff:      0.868D+00
 Gap=     0.264 Goal=   None    Shift=    0.000
 RMSDP=2.31D-07 MaxDP=2.58D-05 DE=-3.47D-10 OVMax= 4.74D-06

 Cycle  14  Pass 1  IDiag  1:
 RMSU=  1.11D-07    CP:  6.60D-01  1.47D+00  9.14D-01  9.25D-01  1.31D+00
                    CP:  1.15D+00  1.50D+00  1.36D+00  1.58D+00  1.34D+00
                    CP:  1.49D+00  1.37D+00  1.17D+00
 E= -1173.13239864690     Delta-E=       -0.000000000133 Rises=F Damp=F
 DIIS: error= 2.73D-08 at cycle  14 NSaved=  14.
 NSaved=14 IEnMin=14 EnMin= -1173.13239864690     IErMin=14 ErrMin= 2.73D-08
 ErrMax= 2.73D-08  0.00D+00 EMaxC= 1.00D-01 BMatC= 1.82D-12 BMatP= 1.68D-11
 IDIUse=1 WtCom= 1.00D+00 WtEn= 0.00D+00
 Coeff-Com: -0.113D-04 0.221D-04 0.441D-04 0.541D-04-0.332D-03-0.493D-03
 Coeff-Com:  0.346D-03 0.391D-02 0.413D-02-0.132D-01-0.487D-01-0.276D-01
 Coeff-Com:  0.255D+00 0.827D+00
 Coeff:     -0.113D-04 0.221D-04 0.441D-04 0.541D-04-0.332D-03-0.493D-03
 Coeff:      0.346D-03 0.391D-02 0.413D-02-0.132D-01-0.487D-01-0.276D-01
 Coeff:      0.255D+00 0.827D+00
 Gap=     0.264 Goal=   None    Shift=    0.000
 RMSDP=7.34D-08 MaxDP=1.08D-05 DE=-1.33D-10 OVMax= 1.25D-06

 Cycle  15  Pass 1  IDiag  1:
 RMSU=  2.78D-08    CP:  6.60D-01  1.47D+00  9.14D-01  9.25D-01  1.31D+00
                    CP:  1.15D+00  1.50D+00  1.36D+00  1.58D+00  1.34D+00
                    CP:  1.50D+00  1.43D+00  1.28D+00  1.19D+00
 E= -1173.13239864720     Delta-E=       -0.000000000292 Rises=F Damp=F
 DIIS: error= 8.23D-09 at cycle  15 NSaved=  15.
 NSaved=15 IEnMin=15 EnMin= -1173.13239864720     IErMin=15 ErrMin= 8.23D-09
 ErrMax= 8.23D-09  0.00D+00 EMaxC= 1.00D-01 BMatC= 2.66D-13 BMatP= 1.82D-12
 IDIUse=1 WtCom= 1.00D+00 WtEn= 0.00D+00
 Coeff-Com: -0.278D-05 0.525D-05 0.139D-04 0.166D-04-0.994D-04-0.167D-03
 Coeff-Com: -0.447D-03 0.898D-03 0.358D-02 0.354D-02-0.597D-02-0.447D-01
 Coeff-Com: -0.467D-01 0.245D+00 0.845D+00
 Coeff:     -0.278D-05 0.525D-05 0.139D-04 0.166D-04-0.994D-04-0.167D-03
 Coeff:     -0.447D-03 0.898D-03 0.358D-02 0.354D-02-0.597D-02-0.447D-01
 Coeff:     -0.467D-01 0.245D+00 0.845D+00
 Gap=     0.264 Goal=   None    Shift=    0.000
 RMSDP=2.96D-08 MaxDP=3.64D-06 DE=-2.92D-10 OVMax= 3.83D-07

 Cycle  16  Pass 1  IDiag  1:
 RMSU=  1.30D-08    CP:  6.60D-01  1.47D+00  9.14D-01  9.25D-01  1.31D+00
                    CP:  1.15D+00  1.50D+00  1.36D+00  1.58D+00  1.34D+00
                    CP:  1.50D+00  1.44D+00  1.34D+00  1.28D+00  1.14D+00
 E= -1173.13239864701     Delta-E=        0.000000000182 Rises=F Damp=F
 DIIS: error= 2.07D-09 at cycle  16 NSaved=  16.
 NSaved=16 IEnMin=15 EnMin= -1173.13239864720     IErMin=16 ErrMin= 2.07D-09
 ErrMax= 2.07D-09  0.00D+00 EMaxC= 1.00D-01 BMatC= 2.29D-14 BMatP= 2.66D-13
 IDIUse=1 WtCom= 1.00D+00 WtEn= 0.00D+00
 Coeff-Com:  0.669D-06-0.135D-05-0.197D-05-0.264D-05 0.148D-04 0.213D-04
 Coeff-Com: -0.128D-03-0.182D-03 0.155D-03 0.199D-02 0.447D-02-0.573D-02
 Coeff-Com: -0.370D-01-0.461D-01 0.123D+00 0.960D+00
 Coeff:      0.669D-06-0.135D-05-0.197D-05-0.264D-05 0.148D-04 0.213D-04
 Coeff:     -0.128D-03-0.182D-03 0.155D-03 0.199D-02 0.447D-02-0.573D-02
 Coeff:     -0.370D-01-0.461D-01 0.123D+00 0.960D+00
 Gap=     0.264 Goal=   None    Shift=    0.000
 RMSDP=9.57D-09 MaxDP=1.25D-06 DE= 1.82D-10 OVMax= 1.70D-07

 Cycle  17  Pass 1  IDiag  1:
 RMSU=  4.18D-09    CP:  6.60D-01  1.47D+00  9.14D-01  9.25D-01  1.31D+00
                    CP:  1.15D+00  1.50D+00  1.36D+00  1.58D+00  1.34D+00
                    CP:  1.50D+00  1.44D+00  1.34D+00  1.31D+00  1.26D+00
                    CP:  1.23D+00
 E= -1173.13239864737     Delta-E=       -0.000000000352 Rises=F Damp=F
 DIIS: error= 8.91D-10 at cycle  17 NSaved=  17.
 NSaved=17 IEnMin=17 EnMin= -1173.13239864737     IErMin=17 ErrMin= 8.91D-10
 ErrMax= 8.91D-10  0.00D+00 EMaxC= 1.00D-01 BMatC= 5.29D-15 BMatP= 2.29D-14
 IDIUse=1 WtCom= 1.00D+00 WtEn= 0.00D+00
 Coeff-Com:  0.409D-06-0.785D-06-0.186D-05-0.230D-05 0.140D-04 0.224D-04
 Coeff-Com:  0.227D-04-0.124D-03-0.454D-03-0.259D-04 0.192D-02 0.411D-02
 Coeff-Com: -0.323D-02-0.412D-01-0.858D-01 0.298D+00 0.826D+00
 Coeff:      0.409D-06-0.785D-06-0.186D-05-0.230D-05 0.140D-04 0.224D-04
 Coeff:      0.227D-04-0.124D-03-0.454D-03-0.259D-04 0.192D-02 0.411D-02
 Coeff:     -0.323D-02-0.412D-01-0.858D-01 0.298D+00 0.826D+00
 Gap=     0.264 Goal=   None    Shift=    0.000
 RMSDP=3.06D-09 MaxDP=3.25D-07 DE=-3.52D-10 OVMax= 7.38D-08

 Error on total polarization charges =  0.06519
 SCF Done:  E(RwB97XD) =  -1173.13239865     A.U. after   17 cycles
            NFock= 17  Conv=0.31D-08     -V/T= 2.0051
 KE= 1.167220802388D+03 PE=-7.583367631894D+03 EE= 2.817987135452D+03
 SMD-CDS (non-electrostatic) energy       (kcal/mol) =      -1.22
 (included in total energy above)
 Leave Link  502 at Thu Apr 24 15:07:01 2025, MaxMem= 16106127360 cpu:           46437.1 elap:            1215.7
 (Enter /cm/shared/apps/Gaussian/g16-C01/g16/l801.exe)
 DoSCS=F DFT=T ScalE2(SS,OS)=  1.000000  1.000000
 Range of M.O.s used for correlation:     1   805
 NBasis=   810 NAE=    95 NBE=    95 NFC=     0 NFV=     0
 NROrb=    805 NOA=    95 NOB=    95 NVA=   710 NVB=   710

 **** Warning!!: The largest alpha MO coefficient is  0.14432508D+03

 Leave Link  801 at Thu Apr 24 15:07:01 2025, MaxMem= 16106127360 cpu:               0.4 elap:               0.1
 (Enter /cm/shared/apps/Gaussian/g16-C01/g16/l1101.exe)
 Using compressed storage, NAtomX=    48.
 Will process     49 centers per pass.
 R6Disp: Adding Grimme-D2 dispersion energy 1st derivatives to the gradient.
 Leave Link 1101 at Thu Apr 24 15:07:04 2025, MaxMem= 16106127360 cpu:              54.2 elap:               2.7
 (Enter /cm/shared/apps/Gaussian/g16-C01/g16/l1102.exe)
 Symmetrizing basis deriv contribution to polar:
 IMax=3 JMax=2 DiffMx= 0.00D+00
 Leave Link 1102 at Thu Apr 24 15:07:04 2025, MaxMem= 16106127360 cpu:               0.7 elap:               0.2
 (Enter /cm/shared/apps/Gaussian/g16-C01/g16/l1110.exe)
 Forming Gx(P) for the SCF density, NAtomX=    48.
 Integral derivatives from FoFJK, PRISM(SPDF).
 Do as many integral derivatives as possible in FoFJK.
 G2DrvN: MDV=   16106122280.
 G2DrvN: will do    49 centers at a time, making    1 passes.
 Calling FoFCou, ICntrl=  3107 FMM=F I1Cent=   0 AccDes= 0.00D+00.
 FoFJK:  IHMeth= 1 ICntrl=    3107 DoSepK=T KAlg= 0 I1Cent=           0 FoldK=F
 IRaf=         1 NMat=       1 IRICut=       1 DoRegI=T DoRafI=F ISym2E= 0 IDoP0=0 IntGTp=1.
 FoFCou: FMM=F IPFlag=           0 FMFlag=      100000 FMFlg1=           0
         NFxFlg=           0 DoJE=F BraDBF=F KetDBF=F FulRan=T
         wScrn=  0.000000 ICntrl=      3507 IOpCl=  0 I1Cent=           0 NGrid=           0
         NMat0=    1 NMatS0=      1 NMatT0=    0 NMatD0=    1 NMtDS0=    0 NMtDT0=    0
 Symmetry not used in FoFCou.
 NEqPCM:  Using equilibrium solvation (IEInf=0, Eps=  24.8520, EpsInf=   1.8526)
 G2PCM: DoFxE=T DoFxN=T DoGrad=T DoDP/DQ/DG/TGxP=FFFF NFrqRd=   0 IEInf=0 SqF1=F DoCFld=F IF1Alg=4.
 GePol: Maximum number of non-zero 1st derivatives   =     256
 End of G2Drv F.D. properties file   721 does not exist.
 End of G2Drv F.D. properties file   722 does not exist.
 End of G2Drv F.D. properties file   788 does not exist.
 Leave Link 1110 at Thu Apr 24 15:31:10 2025, MaxMem= 16106127360 cpu:           57376.8 elap:            1446.0
 (Enter /cm/shared/apps/Gaussian/g16-C01/g16/l1002.exe)
 Minotr:  Closed shell wavefunction.
          IDoAtm=111111111111111111111111111111111111111111111111
 NEqPCM:  Using equilibrium solvation (IEInf=0, Eps=  24.8520, EpsInf=   1.8526)
          Direct CPHF calculation.
          Differentiating once with respect to electric field.
                with respect to dipole field.
          Differentiating once with respect to nuclear coordinates.
          Requested convergence is 1.0D-08 RMS, and 1.0D-07 maximum.
          Secondary convergence is 1.0D-12 RMS, and 1.0D-12 maximum.
          NewPWx=T KeepS1=F KeepF1=F KeepIn=T MapXYZ=F SortEE=F KeepMc=T.
        15082 words used for storage of precomputed grid.
 Two-electron integrals replicated using symmetry.
          MDV=   16106127360 using IRadAn=       1.
          Solving linear equations simultaneously, MaxMat=     360.
 FoF2E skips out because all densities are zero.
 CalDSu exits because no D1Ps are significant.
 FoFJK:  IHMeth= 1 ICntrl=       0 DoSepK=T KAlg= 0 I1Cent=           0 FoldK=F
 IRaf=         1 NMat=     144 IRICut=       1 DoRegI=T DoRafI=F ISym2E= 2 IDoP0=3 IntGTp=3.
          There are   147 degrees of freedom in the 1st order CPHF.  IDoFFX=6 NUNeed=     3.
    144 vectors produced by pass  0 Test12= 6.75D-14 1.00D-09 XBig12= 1.77D+02 5.21D+00.
 AX will form   144 AO Fock derivatives at one time.
    144 vectors produced by pass  1 Test12= 6.75D-14 1.00D-09 XBig12= 1.45D+01 6.82D-01.
    144 vectors produced by pass  2 Test12= 6.75D-14 1.00D-09 XBig12= 4.91D-01 1.30D-01.
    144 vectors produced by pass  3 Test12= 6.75D-14 1.00D-09 XBig12= 7.36D-03 1.28D-02.
    144 vectors produced by pass  4 Test12= 6.75D-14 1.00D-09 XBig12= 8.68D-05 7.48D-04.
    144 vectors produced by pass  5 Test12= 6.75D-14 1.00D-09 XBig12= 7.92D-07 5.32D-05.
    144 vectors produced by pass  6 Test12= 6.75D-14 1.00D-09 XBig12= 6.05D-09 5.89D-06.
     93 vectors produced by pass  7 Test12= 6.75D-14 1.00D-09 XBig12= 3.53D-11 3.48D-07.
      4 vectors produced by pass  8 Test12= 6.75D-14 1.00D-09 XBig12= 2.00D-13 2.23D-08.
      3 vectors produced by pass  9 Test12= 6.75D-14 1.00D-09 XBig12= 1.15D-15 1.83D-09.
 InvSVY:  IOpt=1 It=  1 EMax= 1.42D-14
 Solved reduced A of dimension  1108 with   147 vectors.
 FullF1:  Do perturbations      1 to       3.
 Isotropic polarizability for W=    0.000000      440.18 Bohr**3.
 End of Minotr F.D. properties file   721 does not exist.
 End of Minotr F.D. properties file   722 does not exist.
 End of Minotr F.D. properties file   788 does not exist.
 Leave Link 1002 at Thu Apr 24 18:43:05 2025, MaxMem= 16106127360 cpu:          453891.7 elap:           11515.0
 (Enter /cm/shared/apps/Gaussian/g16-C01/g16/l601.exe)
 Copying SCF densities to generalized density rwf, IOpCl= 0 IROHF=0.

 **********************************************************************

            Population analysis using the SCF Density.

 **********************************************************************

 Orbital symmetries:
       Occupied  (A) (A) (A) (A) (A) (A) (A) (A) (A) (A) (A) (A)
                 (A) (A) (A) (A) (A) (A) (A) (A) (A) (A) (A) (A)
                 (A) (A) (A) (A) (A) (A) (A) (A) (A) (A) (A) (A)
                 (A) (A) (A) (A) (A) (A) (A) (A) (A) (A) (A) (A)
                 (A) (A) (A) (A) (A) (A) (A) (A) (A) (A) (A) (A)
                 (A) (A) (A) (A) (A) (A) (A) (A) (A) (A) (A) (A)
                 (A) (A) (A) (A) (A) (A) (A) (A) (A) (A) (A) (A)
                 (A) (A) (A) (A) (A) (A) (A) (A) (A) (A) (A)
       Virtual   (A) (A) (A) (A) (A) (A) (A) (A) (A) (A) (A) (A)
                 (A) (A) (A) (A) (A) (A) (A) (A) (A) (A) (A) (A)
                 (A) (A) (A) (A) (A) (A) (A) (A) (A) (A) (A) (A)
                 (A) (A) (A) (A) (A) (A) (A) (A) (A) (A) (A) (A)
                 (A) (A) (A) (A) (A) (A) (A) (A) (A) (A) (A) (A)
                 (A) (A) (A) (A) (A) (A) (A) (A) (A) (A) (A) (A)
                 (A) (A) (A) (A) (A) (A) (A) (A) (A) (A) (A) (A)
                 (A) (A) (A) (A) (A) (A) (A) (A) (A) (A) (A) (A)
                 (A) (A) (A) (A) (A) (A) (A) (A) (A) (A) (A) (A)
                 (A) (A) (A) (A) (A) (A) (A) (A) (A) (A) (A) (A)
                 (A) (A) (A) (A) (A) (A) (A) (A) (A) (A) (A) (A)
                 (A) (A) (A) (A) (A) (A) (A) (A) (A) (A) (A) (A)
                 (A) (A) (A) (A) (A) (A) (A) (A) (A) (A) (A) (A)
                 (A) (A) (A) (A) (A) (A) (A) (A) (A) (A) (A) (A)
                 (A) (A) (A) (A) (A) (A) (A) (A) (A) (A) (A) (A)
                 (A) (A) (A) (A) (A) (A) (A) (A) (A) (A) (A) (A)
                 (A) (A) (A) (A) (A) (A) (A) (A) (A) (A) (A) (A)
                 (A) (A) (A) (A) (A) (A) (A) (A) (A) (A) (A) (A)
                 (A) (A) (A) (A) (A) (A) (A) (A) (A) (A) (A) (A)
                 (A) (A) (A) (A) (A) (A) (A) (A) (A) (A) (A) (A)
                 (A) (A) (A) (A) (A) (A) (A) (A) (A) (A) (A) (A)
                 (A) (A) (A) (A) (A) (A) (A) (A) (A) (A) (A) (A)
                 (A) (A) (A) (A) (A) (A) (A) (A) (A) (A) (A) (A)
                 (A) (A) (A) (A) (A) (A) (A) (A) (A) (A) (A) (A)
                 (A) (A) (A) (A) (A) (A) (A) (A) (A) (A) (A) (A)
                 (A) (A) (A) (A) (A) (A) (A) (A) (A) (A) (A) (A)
                 (A) (A) (A) (A) (A) (A) (A) (A) (A) (A) (A) (A)
                 (A) (A) (A) (A) (A) (A) (A) (A) (A) (A) (A) (A)
                 (A) (A) (A) (A) (A) (A) (A) (A) (A) (A) (A) (A)
                 (A) (A) (A) (A) (A) (A) (A) (A) (A) (A) (A) (A)
                 (A) (A) (A) (A) (A) (A) (A) (A) (A) (A) (A) (A)
                 (A) (A) (A) (A) (A) (A) (A) (A) (A) (A) (A) (A)
                 (A) (A) (A) (A) (A) (A) (A) (A) (A) (A) (A) (A)
                 (A) (A) (A) (A) (A) (A) (A) (A) (A) (A) (A) (A)
                 (A) (A) (A) (A) (A) (A) (A) (A) (A) (A) (A) (A)
                 (A) (A) (A) (A) (A) (A) (A) (A) (A) (A) (A) (A)
                 (A) (A) (A) (A) (A) (A) (A) (A) (A) (A) (A) (A)
                 (A) (A) (A) (A) (A) (A) (A) (A) (A) (A) (A) (A)
                 (A) (A) (A) (A) (A) (A) (A) (A) (A) (A) (A) (A)
                 (A) (A) (A) (A) (A) (A) (A) (A) (A) (A) (A) (A)
                 (A) (A) (A) (A) (A) (A) (A) (A) (A) (A) (A) (A)
                 (A) (A) (A) (A) (A) (A) (A) (A) (A) (A) (A) (A)
                 (A) (A) (A) (A) (A) (A) (A) (A) (A) (A) (A) (A)
                 (A) (A) (A) (A) (A) (A) (A) (A) (A) (A) (A) (A)
                 (A) (A) (A) (A) (A) (A) (A) (A) (A) (A) (A) (A)
                 (A) (A) (A) (A) (A) (A) (A) (A) (A) (A) (A) (A)
                 (A) (A) (A) (A) (A) (A) (A) (A) (A) (A) (A) (A)
                 (A) (A) (A) (A) (A) (A) (A) (A) (A) (A) (A) (A)
                 (A) (A) (A) (A) (A) (A) (A) (A) (A) (A) (A) (A)
                 (A) (A) (A) (A) (A) (A) (A) (A) (A) (A) (A) (A)
                 (A) (A) (A) (A) (A) (A) (A) (A) (A) (A) (A) (A)
                 (A) (A) (A) (A) (A) (A) (A) (A) (A) (A) (A) (A)
                 (A) (A) (A) (A) (A) (A) (A) (A) (A) (A) (A) (A)
                 (A) (A) (A) (A) (A) (A) (A) (A) (A) (A) (A) (A)
                 (A) (A) (A) (A) (A) (A) (A) (A) (A) (A) (A) (A)
                 (A) (A) (A) (A) (A) (A) (A) (A) (A) (A) (A) (A)
                 (A) (A) (A) (A) (A) (A) (A) (A) (A) (A) (A) (A)
                 (A) (A) (A) (A) (A) (A) (A) (A) (A) (A) (A) (A)
                 (A) (A) (A) (A) (A) (A) (A) (A) (A) (A) (A) (A)
                 (A) (A)
 The electronic state is 1-A.
 Alpha  occ. eigenvalues --  -24.80596 -19.26014 -14.45303 -14.43437 -10.40236
 Alpha  occ. eigenvalues --  -10.38366 -10.33998 -10.32878 -10.32420 -10.30952
 Alpha  occ. eigenvalues --  -10.30397 -10.30191 -10.30147 -10.30105 -10.30091
 Alpha  occ. eigenvalues --  -10.29660 -10.29594 -10.29482 -10.29275 -10.29237
 Alpha  occ. eigenvalues --  -10.28851 -10.28838 -10.28674 -10.28646 -10.28322
 Alpha  occ. eigenvalues --  -10.28097 -10.27737  -1.31526  -1.17070  -1.06025
 Alpha  occ. eigenvalues --   -1.01290  -0.97186  -0.96921  -0.94112  -0.90716
 Alpha  occ. eigenvalues --   -0.88265  -0.87006  -0.85617  -0.84865  -0.83678
 Alpha  occ. eigenvalues --   -0.82653  -0.81665  -0.77457  -0.73526  -0.72235
 Alpha  occ. eigenvalues --   -0.70918  -0.70464  -0.69389  -0.68510  -0.66377
 Alpha  occ. eigenvalues --   -0.66117  -0.62887  -0.62256  -0.61447  -0.59747
 Alpha  occ. eigenvalues --   -0.59327  -0.58763  -0.57618  -0.56581  -0.56275
 Alpha  occ. eigenvalues --   -0.55103  -0.54210  -0.53868  -0.53382  -0.52432
 Alpha  occ. eigenvalues --   -0.52018  -0.51703  -0.51227  -0.50888  -0.50474
 Alpha  occ. eigenvalues --   -0.50298  -0.50162  -0.49624  -0.48805  -0.47167
 Alpha  occ. eigenvalues --   -0.46350  -0.45802  -0.45123  -0.44947  -0.44252
 Alpha  occ. eigenvalues --   -0.43591  -0.43054  -0.42511  -0.42304  -0.41839
 Alpha  occ. eigenvalues --   -0.40754  -0.40411  -0.36415  -0.35625  -0.34197
 Alpha  occ. eigenvalues --   -0.33701  -0.33492  -0.31951  -0.29581  -0.26930
 Alpha virt. eigenvalues --   -0.00574   0.01895   0.03380   0.03584   0.03917
 Alpha virt. eigenvalues --    0.04085   0.04529   0.04703   0.04792   0.05046
 Alpha virt. eigenvalues --    0.05170   0.05255   0.05513   0.05613   0.05916
 Alpha virt. eigenvalues --    0.06214   0.06274   0.06580   0.06909   0.07192
 Alpha virt. eigenvalues --    0.07237   0.07633   0.07905   0.08422   0.08466
 Alpha virt. eigenvalues --    0.08789   0.08936   0.09362   0.09678   0.10174
 Alpha virt. eigenvalues --    0.10416   0.10578   0.10701   0.11076   0.11195
 Alpha virt. eigenvalues --    0.11366   0.11466   0.11868   0.12120   0.12130
 Alpha virt. eigenvalues --    0.12245   0.12532   0.12645   0.12757   0.12925
 Alpha virt. eigenvalues --    0.13090   0.13173   0.13549   0.13721   0.13892
 Alpha virt. eigenvalues --    0.14226   0.14439   0.14552   0.14655   0.14811
 Alpha virt. eigenvalues --    0.14987   0.15383   0.15594   0.15825   0.15989
 Alpha virt. eigenvalues --    0.16205   0.16428   0.16624   0.16656   0.16703
 Alpha virt. eigenvalues --    0.17136   0.17256   0.17525   0.17669   0.17868
 Alpha virt. eigenvalues --    0.18114   0.18254   0.18595   0.18806   0.19177
 Alpha virt. eigenvalues --    0.19382   0.19443   0.19566   0.19805   0.20027
 Alpha virt. eigenvalues --    0.20227   0.20526   0.20783   0.21037   0.21356
 Alpha virt. eigenvalues --    0.21890   0.21963   0.22305   0.22321   0.22501
 Alpha virt. eigenvalues --    0.22681   0.22881   0.23129   0.23374   0.23531
 Alpha virt. eigenvalues --    0.23713   0.23884   0.23974   0.24327   0.24511
 Alpha virt. eigenvalues --    0.24592   0.24791   0.25030   0.25282   0.25362
 Alpha virt. eigenvalues --    0.25415   0.25687   0.25716   0.25832   0.25963
 Alpha virt. eigenvalues --    0.26216   0.26540   0.26680   0.26877   0.27181
 Alpha virt. eigenvalues --    0.27230   0.27339   0.27540   0.27818   0.27893
 Alpha virt. eigenvalues --    0.28112   0.28207   0.28324   0.28566   0.28706
 Alpha virt. eigenvalues --    0.28872   0.29231   0.29290   0.29516   0.29684
 Alpha virt. eigenvalues --    0.29819   0.29979   0.30283   0.30357   0.30475
 Alpha virt. eigenvalues --    0.30879   0.30962   0.31189   0.31395   0.31492
 Alpha virt. eigenvalues --    0.31912   0.31994   0.32265   0.32360   0.32470
 Alpha virt. eigenvalues --    0.32656   0.32910   0.33020   0.33279   0.33516
 Alpha virt. eigenvalues --    0.33974   0.34049   0.34394   0.34422   0.34571
 Alpha virt. eigenvalues --    0.34655   0.35026   0.35330   0.35396   0.35608
 Alpha virt. eigenvalues --    0.35800   0.35817   0.36159   0.36508   0.36531
 Alpha virt. eigenvalues --    0.36901   0.36965   0.37376   0.37633   0.37734
 Alpha virt. eigenvalues --    0.37921   0.37954   0.38419   0.38489   0.38597
 Alpha virt. eigenvalues --    0.38906   0.39053   0.39269   0.39280   0.39493
 Alpha virt. eigenvalues --    0.40084   0.40424   0.40611   0.40788   0.40832
 Alpha virt. eigenvalues --    0.41210   0.41341   0.41587   0.41664   0.42073
 Alpha virt. eigenvalues --    0.42198   0.42576   0.42753   0.42975   0.43011
 Alpha virt. eigenvalues --    0.43459   0.43592   0.43720   0.43962   0.44114
 Alpha virt. eigenvalues --    0.44223   0.44609   0.44625   0.44836   0.45170
 Alpha virt. eigenvalues --    0.45256   0.45564   0.45862   0.45925   0.46258
 Alpha virt. eigenvalues --    0.46315   0.46668   0.46848   0.46975   0.47561
 Alpha virt. eigenvalues --    0.47764   0.47830   0.47904   0.48245   0.48542
 Alpha virt. eigenvalues --    0.48584   0.48611   0.48779   0.48978   0.49323
 Alpha virt. eigenvalues --    0.49476   0.49812   0.50008   0.50087   0.50147
 Alpha virt. eigenvalues --    0.50635   0.50736   0.50863   0.51019   0.51326
 Alpha virt. eigenvalues --    0.51517   0.51744   0.52013   0.52343   0.52390
 Alpha virt. eigenvalues --    0.52504   0.52798   0.53020   0.53177   0.53312
 Alpha virt. eigenvalues --    0.53631   0.53729   0.54126   0.54256   0.54524
 Alpha virt. eigenvalues --    0.54576   0.54784   0.54856   0.55087   0.55245
 Alpha virt. eigenvalues --    0.55664   0.55837   0.55944   0.56127   0.56408
 Alpha virt. eigenvalues --    0.56737   0.56935   0.57156   0.57494   0.57579
 Alpha virt. eigenvalues --    0.57986   0.58220   0.58765   0.58833   0.59116
 Alpha virt. eigenvalues --    0.59539   0.59838   0.60070   0.60164   0.60446
 Alpha virt. eigenvalues --    0.60595   0.60854   0.61204   0.61319   0.61732
 Alpha virt. eigenvalues --    0.62035   0.62371   0.62719   0.62965   0.63237
 Alpha virt. eigenvalues --    0.63588   0.63600   0.64310   0.64437   0.64732
 Alpha virt. eigenvalues --    0.65102   0.65424   0.65473   0.65927   0.66370
 Alpha virt. eigenvalues --    0.66601   0.66873   0.67111   0.67561   0.67927
 Alpha virt. eigenvalues --    0.68055   0.68403   0.68778   0.69080   0.69326
 Alpha virt. eigenvalues --    0.69785   0.69835   0.70005   0.70458   0.70958
 Alpha virt. eigenvalues --    0.71187   0.71521   0.71747   0.72342   0.72497
 Alpha virt. eigenvalues --    0.72718   0.72854   0.73303   0.73407   0.73761
 Alpha virt. eigenvalues --    0.74078   0.74628   0.75079   0.75398   0.75868
 Alpha virt. eigenvalues --    0.76185   0.76451   0.76646   0.76696   0.77483
 Alpha virt. eigenvalues --    0.77895   0.78310   0.78399   0.78624   0.79263
 Alpha virt. eigenvalues --    0.79589   0.79950   0.80422   0.80552   0.80771
 Alpha virt. eigenvalues --    0.81253   0.81715   0.81995   0.82430   0.82614
 Alpha virt. eigenvalues --    0.83148   0.83277   0.83546   0.83759   0.84528
 Alpha virt. eigenvalues --    0.85067   0.85254   0.85543   0.86218   0.86480
 Alpha virt. eigenvalues --    0.86989   0.87107   0.87470   0.88298   0.88553
 Alpha virt. eigenvalues --    0.88733   0.89587   0.89924   0.90370   0.91171
 Alpha virt. eigenvalues --    0.91618   0.92153   0.92678   0.93535   0.94349
 Alpha virt. eigenvalues --    0.94914   0.95421   0.96360   0.96837   0.96942
 Alpha virt. eigenvalues --    0.97665   0.97952   0.98138   0.98535   0.99642
 Alpha virt. eigenvalues --    1.00248   1.00573   1.00824   1.01289   1.01604
 Alpha virt. eigenvalues --    1.02071   1.02393   1.02822   1.03101   1.03433
 Alpha virt. eigenvalues --    1.03948   1.04865   1.05125   1.05515   1.06248
 Alpha virt. eigenvalues --    1.06578   1.07036   1.07163   1.08337   1.08693
 Alpha virt. eigenvalues --    1.09095   1.09320   1.10445   1.11077   1.11373
 Alpha virt. eigenvalues --    1.11840   1.11937   1.12361   1.12597   1.13082
 Alpha virt. eigenvalues --    1.13510   1.14059   1.14385   1.14805   1.15193
 Alpha virt. eigenvalues --    1.15515   1.16037   1.16266   1.17029   1.17142
 Alpha virt. eigenvalues --    1.17415   1.18019   1.18783   1.19234   1.20070
 Alpha virt. eigenvalues --    1.20263   1.21100   1.21654   1.22005   1.22394
 Alpha virt. eigenvalues --    1.23138   1.24233   1.24855   1.25264   1.25952
 Alpha virt. eigenvalues --    1.26474   1.27169   1.27949   1.28854   1.29498
 Alpha virt. eigenvalues --    1.30192   1.30963   1.31616   1.32321   1.33732
 Alpha virt. eigenvalues --    1.34445   1.35092   1.35805   1.36338   1.37221
 Alpha virt. eigenvalues --    1.37993   1.38937   1.39050   1.40290   1.40876
 Alpha virt. eigenvalues --    1.42509   1.42808   1.44846   1.46434   1.47693
 Alpha virt. eigenvalues --    1.48608   1.49655   1.52357   1.53376   1.53629
 Alpha virt. eigenvalues --    1.54661   1.56504   1.56985   1.57611   1.58067
 Alpha virt. eigenvalues --    1.58921   1.61177   1.61699   1.63079   1.64050
 Alpha virt. eigenvalues --    1.64348   1.64791   1.65706   1.66894   1.67501
 Alpha virt. eigenvalues --    1.67927   1.68530   1.69304   1.70376   1.70724
 Alpha virt. eigenvalues --    1.71624   1.71747   1.72639   1.73739   1.74027
 Alpha virt. eigenvalues --    1.74668   1.75301   1.75480   1.76836   1.77449
 Alpha virt. eigenvalues --    1.77908   1.78492   1.78715   1.79811   1.80490
 Alpha virt. eigenvalues --    1.81562   1.82411   1.82829   1.83652   1.84303
 Alpha virt. eigenvalues --    1.84692   1.85107   1.85263   1.87365   1.87892
 Alpha virt. eigenvalues --    1.89292   1.89489   1.90287   1.90755   1.91307
 Alpha virt. eigenvalues --    1.92446   1.93251   1.93982   1.94923   1.95719
 Alpha virt. eigenvalues --    1.96389   1.97375   1.97803   1.98700   1.99398
 Alpha virt. eigenvalues --    1.99760   2.00556   2.01075   2.01692   2.01871
 Alpha virt. eigenvalues --    2.02634   2.03294   2.03517   2.03981   2.04531
 Alpha virt. eigenvalues --    2.04801   2.05884   2.06473   2.07238   2.07290
 Alpha virt. eigenvalues --    2.07735   2.08241   2.08549   2.08879   2.10036
 Alpha virt. eigenvalues --    2.10789   2.11342   2.12525   2.13484   2.14511
 Alpha virt. eigenvalues --    2.14897   2.15422   2.16163   2.16970   2.17739
 Alpha virt. eigenvalues --    2.18304   2.19044   2.20079   2.20988   2.21922
 Alpha virt. eigenvalues --    2.22152   2.22705   2.23401   2.23668   2.25059
 Alpha virt. eigenvalues --    2.26466   2.27145   2.28530   2.29157   2.29949
 Alpha virt. eigenvalues --    2.30617   2.31496   2.32779   2.33083   2.34788
 Alpha virt. eigenvalues --    2.36024   2.36300   2.37700   2.38345   2.38810
 Alpha virt. eigenvalues --    2.39571   2.40030   2.40973   2.41244   2.42149
 Alpha virt. eigenvalues --    2.42797   2.43373   2.43684   2.44067   2.44704
 Alpha virt. eigenvalues --    2.45454   2.46003   2.46471   2.47115   2.47173
 Alpha virt. eigenvalues --    2.47840   2.48432   2.49393   2.49649   2.50547
 Alpha virt. eigenvalues --    2.51067   2.52705   2.53472   2.54421   2.55036
 Alpha virt. eigenvalues --    2.55529   2.56662   2.57330   2.58321   2.60026
 Alpha virt. eigenvalues --    2.60212   2.61277   2.62202   2.63315   2.64586
 Alpha virt. eigenvalues --    2.65615   2.65891   2.66281   2.66620   2.67768
 Alpha virt. eigenvalues --    2.68464   2.68575   2.69543   2.70213   2.71214
 Alpha virt. eigenvalues --    2.71549   2.72968   2.73951   2.74367   2.74987
 Alpha virt. eigenvalues --    2.75532   2.76273   2.76715   2.77747   2.78267
 Alpha virt. eigenvalues --    2.78745   2.79637   2.79782   2.80003   2.81594
 Alpha virt. eigenvalues --    2.82703   2.83069   2.83608   2.84141   2.84582
 Alpha virt. eigenvalues --    2.85210   2.86411   2.87633   2.88657   2.90175
 Alpha virt. eigenvalues --    2.91244   2.92410   2.93132   2.95503   2.96646
 Alpha virt. eigenvalues --    2.98461   2.99012   2.99620   3.02104   3.03869
 Alpha virt. eigenvalues --    3.04057   3.04760   3.05420   3.09179   3.10067
 Alpha virt. eigenvalues --    3.11309   3.11903   3.15041   3.15987   3.16276
 Alpha virt. eigenvalues --    3.18363   3.18638   3.21345   3.22062   3.23309
 Alpha virt. eigenvalues --    3.24130   3.24348   3.25042   3.25983   3.26498
 Alpha virt. eigenvalues --    3.27023   3.27812   3.29624   3.30574   3.32670
 Alpha virt. eigenvalues --    3.35872   3.36281   3.39724   3.41399   3.41750
 Alpha virt. eigenvalues --    3.43384   3.43760   3.43960   3.45949   3.48737
 Alpha virt. eigenvalues --    3.49776   3.50055   3.51558   3.55571   3.57556
 Alpha virt. eigenvalues --    3.58442   3.59511   3.60578   3.64916   3.74318
 Alpha virt. eigenvalues --    3.77166   3.83089   3.89680   3.95173   3.97456
          Condensed to atoms (all electrons):
               1          2          3          4          5          6
     1  C   26.715618  -3.998437   0.490436   0.556489   0.060391  -6.380674
     2  O   -3.998437  12.168375   0.611294  -0.246704   0.086696   0.279946
     3  C    0.490436   0.611294  17.778181   0.954998  -0.873794  -6.402459
     4  H    0.556489  -0.246704   0.954998   1.583310  -0.808292  -1.098097
     5  F    0.060391   0.086696  -0.873794  -0.808292  11.691677   0.598878
     6  C   -6.380674   0.279946  -6.402459  -1.098097   0.598878  37.477491
     7  C    1.003271  -0.011565   1.445602  -0.180218  -0.158009  -6.860211
     8  N    2.236213  -0.257562   2.305161   0.396913  -0.237805  -7.853065
     9  H   -0.347307   0.057799  -0.326714  -0.058942   0.037828   0.054576
    10  C   -2.303298   0.180070  -4.596674   0.103757  -0.334035   2.134147
    11  C   -0.021366   0.005659  -0.155376  -0.010036  -0.032736  -0.094083
    12  C   -0.462639  -0.057216  -0.454942  -0.062599   0.067080  -0.187333
    13  C   -0.294568   0.030629   0.640128  -0.074895  -0.036216  -2.703738
    14  C    0.179014  -0.006644   0.254905   0.039938   0.022890   0.254420
    15  C    0.237880  -0.015304   0.100251   0.021632   0.004592   0.698636
    16  H   -0.168155   0.002416   0.041505   0.050057  -0.009272   0.094767
    17  H    0.020692  -0.000462   0.032968   0.002813   0.011659  -0.017863
    18  H    0.027645  -0.003233   0.006302   0.002558  -0.000272   0.047743
    19  H    0.005226   0.000042  -0.016444  -0.000483  -0.002772  -0.056239
    20  N    0.686558   0.013672  -0.109235  -0.004471   0.047946   0.716951
    21  H   -0.073590   0.003213   0.006830  -0.001294   0.000450   0.038997
    22  H    0.162459   0.011230   0.002464   0.008947   0.000588  -0.189849
    23  H   -0.662381   0.013896  -1.009118  -0.306565   0.016376   0.152648
    24  C   -2.351292   0.179749  -1.829648  -0.168389   0.101945  -0.499677
    25  C   -0.079262  -0.004835   0.044442  -0.015908   0.004912   0.062548
    26  C   -0.696600  -0.037294  -0.295352  -0.084248   0.123421  -2.341053
    27  C    0.210807  -0.022588  -0.004496  -0.048286  -0.014260   0.952696
    28  C   -0.105186   0.013543  -0.027904   0.015987  -0.013314  -0.582642
    29  C    0.255230  -0.000486  -0.047068   0.007760  -0.003622  -0.270122
    30  H   -0.396996   0.015516  -0.559057  -0.073548   0.056506  -1.272274
    31  H    0.012482  -0.003096   0.015726   0.000861   0.001986   0.169763
    32  H   -0.002971   0.000040  -0.007154   0.001205  -0.000460  -0.038023
    33  H    0.019198  -0.000846   0.020719   0.002752  -0.000591   0.095535
    34  C   -0.003693  -0.000139   0.007225   0.002632  -0.000097  -0.037047
    35  C  -10.433379   0.442464  -2.333909   0.102768  -0.321523  -1.301803
    36  C    0.102781  -0.026657  -0.069081  -0.009328  -0.003092  -0.110458
    37  C   -1.337456   0.112089  -0.435814  -0.172460  -0.024326  -0.324352
    38  C    2.365057  -0.174021   0.135534   0.093346  -0.041303  -0.589167
    39  C   -0.546692   0.039759   0.038477   0.012545   0.016930  -0.258193
    40  C    0.004536   0.100147  -0.253678  -0.033061   0.088723   0.136974
    41  H   -0.440696   0.070398   0.330455  -0.021225  -0.051684  -0.343656
    42  H   -0.113933  -0.075293  -0.216719  -0.001150  -0.001711   0.321007
    43  H   -0.162261   0.008929   0.002447  -0.000195   0.001177  -0.016514
    44  H   -0.047523   0.003304  -0.012440   0.000713  -0.001560  -0.035318
    45  H    0.002626   0.001904   0.001944  -0.000728   0.000211   0.001193
    46  H   -0.000315  -0.000002   0.001615   0.000035   0.000023   0.002076
    47  H    0.000582  -0.000078   0.000539   0.000034  -0.000007   0.010890
    48  H   -0.001769   0.000035  -0.001494   0.000214  -0.000006  -0.015969
               7          8          9         10         11         12
     1  C    1.003271   2.236213  -0.347307  -2.303298  -0.021366  -0.462639
     2  O   -0.011565  -0.257562   0.057799   0.180070   0.005659  -0.057216
     3  C    1.445602   2.305161  -0.326714  -4.596674  -0.155376  -0.454942
     4  H   -0.180218   0.396913  -0.058942   0.103757  -0.010036  -0.062599
     5  F   -0.158009  -0.237805   0.037828  -0.334035  -0.032736   0.067080
     6  C   -6.860211  -7.853065   0.054576   2.134147  -0.094083  -0.187333
     7  C   21.172025   1.845505   0.151748  -9.125918  -0.167258  -0.081714
     8  N    1.845505  28.086890  -0.983408 -17.220312  -0.920633  -1.755497
     9  H    0.151748  -0.983408   1.702560   0.635973   0.006846   0.375637
    10  C   -9.125918 -17.220312   0.635973  64.828908   1.509715 -10.410549
    11  C   -0.167258  -0.920633   0.006846   1.509715   9.013009  -0.399404
    12  C   -0.081714  -1.755497   0.375637 -10.410549  -0.399404  24.235740
    13  C    0.977976   0.599044  -0.289174  -7.939631   1.047988  -0.261652
    14  C    0.314574   1.081122  -0.030267  -1.203586  -1.947074  -0.258549
    15  C    0.166416   2.039598  -0.166916  -4.593218  -1.361612  -2.949427
    16  H    0.005327  -0.746428   0.010187   0.224346   0.289293  -0.117153
    17  H    0.007853   0.163564   0.003281  -0.686971  -0.736438   0.178530
    18  H   -0.006379   0.170674  -0.007922  -0.915628  -0.471260   0.256248
    19  H   -0.007386  -0.089336  -0.003212   0.013168   0.857741   0.084819
    20  N   -0.173782  -1.112972  -0.340796  -3.099145   0.307245  -2.105704
    21  H    0.012168  -0.140545   0.046994  -0.043105  -0.094060   0.396241
    22  H   -0.114500   0.099673  -0.032228   1.062368   0.083174  -0.342971
    23  H    0.586121  -0.066590   0.088549  -0.704657   0.005877   0.089160
    24  C   -8.003078  -1.995113   0.125045   5.006235   0.065360   0.593303
    25  C    0.330633   0.051795  -0.004483  -0.174401  -0.014308  -0.090953
    26  C    1.363829   1.441437   0.410623  -5.376418  -0.255305  -0.148204
    27  C    1.211551   0.050931  -0.082335  -0.056431   0.003275  -0.066862
    28  C   -0.944841   0.091454   0.093067  -0.155140  -0.002112   0.069821
    29  C   -0.164397   0.232263  -0.095671   0.507595   0.056954   0.198346
    30  H    0.158918   0.314967   0.151219  -0.476307  -0.106058   0.243049
    31  H   -0.197417  -0.003359  -0.010601   0.097615  -0.000411  -0.012082
    32  H   -0.138411   0.001037   0.008230  -0.012307  -0.000005   0.004570
    33  H    0.008300  -0.057269  -0.008301   0.069015   0.003501  -0.001138
    34  C   -0.220866   0.062907   0.015891  -0.204213  -0.001415   0.023475
    35  C    1.206390  -1.181809   0.105969  -1.071694   0.157166   1.830287
    36  C    0.057908   0.120607  -0.002331   0.607885   0.179287  -0.765394
    37  C    0.365288   1.092952  -0.062459  -0.356776   0.140177  -1.201780
    38  C   -0.301880   0.730195  -0.112640   0.372537  -0.016249  -0.509858
    39  C   -0.043971  -0.152978  -0.031676   0.014658  -0.124313  -0.163592
    40  C   -0.136216  -0.087325  -0.023406  -1.373774  -0.361824   0.773208
    41  H    0.251447   0.196960  -0.003724  -0.315912   0.027749  -0.161627
    42  H   -0.008922  -0.074408   0.002904  -0.309799  -0.026079   0.099219
    43  H    0.002048   0.013513  -0.003622   0.003125  -0.002564   0.009913
    44  H   -0.010673   0.028688  -0.003463  -0.103203  -0.044642   0.042186
    45  H    0.005282   0.003979  -0.000985  -0.034807   0.008557  -0.075023
    46  H   -0.006224   0.002692   0.000897  -0.010531  -0.000164  -0.000020
    47  H   -0.005242   0.000882  -0.002015  -0.005606  -0.000030   0.000842
    48  H   -0.023511   0.014862   0.002684  -0.029386  -0.000642   0.005262
              13         14         15         16         17         18
     1  C   -0.294568   0.179014   0.237880  -0.168155   0.020692   0.027645
     2  O    0.030629  -0.006644  -0.015304   0.002416  -0.000462  -0.003233
     3  C    0.640128   0.254905   0.100251   0.041505   0.032968   0.006302
     4  H   -0.074895   0.039938   0.021632   0.050057   0.002813   0.002558
     5  F   -0.036216   0.022890   0.004592  -0.009272   0.011659  -0.000272
     6  C   -2.703738   0.254420   0.698636   0.094767  -0.017863   0.047743
     7  C    0.977976   0.314574   0.166416   0.005327   0.007853  -0.006379
     8  N    0.599044   1.081122   2.039598  -0.746428   0.163564   0.170674
     9  H   -0.289174  -0.030267  -0.166916   0.010187   0.003281  -0.007922
    10  C   -7.939631  -1.203586  -4.593218   0.224346  -0.686971  -0.915628
    11  C    1.047988  -1.947074  -1.361612   0.289293  -0.736438  -0.471260
    12  C   -0.261652  -0.258549  -2.949427  -0.117153   0.178530   0.256248
    13  C   25.330720  -6.660256  -3.185872  -0.337918   0.004490   0.016254
    14  C   -6.660256  12.248603   1.797617  -0.275644   0.844425   0.329608
    15  C   -3.185872   1.797617  12.429408   0.027452   0.225233   0.657601
    16  H   -0.337918  -0.275644   0.027452   1.692164  -0.278518  -0.004706
    17  H    0.004490   0.844425   0.225233  -0.278518   0.926762   0.055639
    18  H    0.016254   0.329608   0.657601  -0.004706   0.055639   0.900288
    19  H    0.245806  -0.721660  -0.450980   0.049267  -0.209593  -0.219395
    20  N   -0.084091   0.030935   0.445585   0.155085  -0.044404  -0.384959
    21  H   -0.046373   0.041393   0.113456  -0.001942   0.001004   0.011153
    22  H    0.074095  -0.086825  -0.206152   0.019396  -0.007290   0.020853
    23  H    0.267651  -0.018911  -0.016794  -0.042500  -0.003250  -0.003004
    24  C   -0.945581   0.063062  -0.107060  -0.062889  -0.004182  -0.013593
    25  C   -0.072698  -0.024868   0.002914   0.036162  -0.000247   0.000444
    26  C    1.316984  -0.266351  -0.079522  -0.183609   0.016996  -0.000551
    27  C    0.037634  -0.070595  -0.010435   0.021575  -0.000727   0.001301
    28  C    0.027107   0.027873   0.005158  -0.027841   0.000783  -0.000748
    29  C   -0.226055   0.115074   0.036102  -0.056494   0.010314   0.001310
    30  H   -1.318978   0.393878   0.176957  -0.084233   0.027556   0.001208
    31  H   -0.022480  -0.005644   0.000585   0.006016   0.000065   0.000301
    32  H    0.005870   0.001414  -0.000039  -0.002256   0.000033  -0.000073
    33  H    0.069025  -0.014271  -0.010403   0.006966  -0.000720   0.000519
    34  C    0.004115   0.002505   0.000653  -0.007166   0.000514  -0.000041
    35  C    0.663797  -0.158817  -0.476421   0.359613  -0.025074   0.027438
    36  C   -0.031921  -0.082266  -0.169534  -0.044832  -0.010024  -0.047856
    37  C    0.124287  -0.192147  -0.009472  -0.155808  -0.066856  -0.076459
    38  C   -0.435786   0.195706   0.232252  -0.080148   0.018163   0.024387
    39  C    0.008208  -0.028711   0.077782   0.037180  -0.006237  -0.012210
    40  C    0.002775   0.215401   0.491427   0.060185   0.051702   0.092046
    41  H   -0.136461   0.128084   0.054464  -0.026887  -0.005712  -0.010241
    42  H   -0.088563   0.038184   0.094576  -0.020407   0.002639   0.005559
    43  H    0.018193  -0.008759  -0.015679   0.004801  -0.000697   0.000719
    44  H    0.045102   0.004604   0.055306   0.016727  -0.003389   0.009207
    45  H   -0.003219  -0.014256   0.047074  -0.005431   0.000543  -0.010268
    46  H    0.000608  -0.000592   0.000043   0.000413  -0.000004   0.000025
    47  H    0.000542   0.000155  -0.000112  -0.000044   0.000020  -0.000027
    48  H   -0.006238   0.002595   0.001294  -0.002793   0.000248  -0.000052
              19         20         21         22         23         24
     1  C    0.005226   0.686558  -0.073590   0.162459  -0.662381  -2.351292
     2  O    0.000042   0.013672   0.003213   0.011230   0.013896   0.179749
     3  C   -0.016444  -0.109235   0.006830   0.002464  -1.009118  -1.829648
     4  H   -0.000483  -0.004471  -0.001294   0.008947  -0.306565  -0.168389
     5  F   -0.002772   0.047946   0.000450   0.000588   0.016376   0.101945
     6  C   -0.056239   0.716951   0.038997  -0.189849   0.152648  -0.499677
     7  C   -0.007386  -0.173782   0.012168  -0.114500   0.586121  -8.003078
     8  N   -0.089336  -1.112972  -0.140545   0.099673  -0.066590  -1.995113
     9  H   -0.003212  -0.340796   0.046994  -0.032228   0.088549   0.125045
    10  C    0.013168  -3.099145  -0.043105   1.062368  -0.704657   5.006235
    11  C    0.857741   0.307245  -0.094060   0.083174   0.005877   0.065360
    12  C    0.084819  -2.105704   0.396241  -0.342971   0.089160   0.593303
    13  C    0.245806  -0.084091  -0.046373   0.074095   0.267651  -0.945581
    14  C   -0.721660   0.030935   0.041393  -0.086825  -0.018911   0.063062
    15  C   -0.450980   0.445585   0.113456  -0.206152  -0.016794  -0.107060
    16  H    0.049267   0.155085  -0.001942   0.019396  -0.042500  -0.062889
    17  H   -0.209593  -0.044404   0.001004  -0.007290  -0.003250  -0.004182
    18  H   -0.219395  -0.384959   0.011153   0.020853  -0.003004  -0.013593
    19  H    0.904963   0.110127  -0.005753   0.012935   0.000585   0.006413
    20  N    0.110127  15.091180  -0.268417  -0.881751  -0.025996   0.132660
    21  H   -0.005753  -0.268417   0.934965  -0.131351   0.000839  -0.000257
    22  H    0.012935  -0.881751  -0.131351   1.214184  -0.012874  -0.002134
    23  H    0.000585  -0.025996   0.000839  -0.012874   1.935076   0.051657
    24  C    0.006413   0.132660  -0.000257  -0.002134   0.051657  28.657900
    25  C   -0.000370   0.003871   0.000315   0.002121  -0.082726  -4.194617
    26  C   -0.015458  -0.373920   0.029504  -0.059029   0.378800  -6.088734
    27  C   -0.000269   0.005140  -0.000052   0.004507  -0.357884  -7.103610
    28  C   -0.000137  -0.008749   0.001307  -0.006994   0.195085   3.135192
    29  C    0.001655   0.090579   0.000446  -0.028474   0.013467   3.461426
    30  H   -0.020996   0.000282   0.006033  -0.042334   0.108066  -0.127529
    31  H   -0.000045   0.006059  -0.000049   0.003184  -0.115525  -0.620212
    32  H   -0.000007  -0.001030   0.000112  -0.000688   0.020652   0.250589
    33  H    0.001018  -0.010179  -0.000180   0.003475  -0.011227   0.373238
    34  C   -0.000088   0.003674   0.000748  -0.003812  -0.010237  -0.303530
    35  C    0.055799  -0.653054  -0.053707   0.131963   0.142157  -0.540439
    36  C    0.000494  -0.046947  -0.013286   0.031683   0.008499  -0.028002
    37  C    0.010508  -0.284541   0.019893  -0.036408   0.010976  -0.198424
    38  C   -0.031729  -0.202815   0.012757  -0.088130  -0.083972  -0.044759
    39  C    0.002328   0.333585   0.037047   0.075868  -0.016038  -0.001985
    40  C   -0.013818   0.147659   0.022205   0.015469  -0.009649   0.023840
    41  H    0.000213  -0.023786   0.002933  -0.001302   0.040759   0.004248
    42  H   -0.004217   0.019089   0.006126  -0.019385  -0.000466   0.012522
    43  H    0.001568  -0.001470   0.005918   0.006983  -0.000328  -0.002140
    44  H   -0.006319   0.008015   0.000819   0.000208  -0.002583  -0.005904
    45  H    0.000853   0.001802  -0.000310   0.001953   0.000635  -0.001385
    46  H   -0.000005  -0.000139   0.000028  -0.000126  -0.002620  -0.014204
    47  H    0.000001   0.000724  -0.000012   0.000054  -0.001436  -0.019949
    48  H   -0.000092   0.001518   0.000228  -0.001063   0.001022  -0.018094
              25         26         27         28         29         30
     1  C   -0.079262  -0.696600   0.210807  -0.105186   0.255230  -0.396996
     2  O   -0.004835  -0.037294  -0.022588   0.013543  -0.000486   0.015516
     3  C    0.044442  -0.295352  -0.004496  -0.027904  -0.047068  -0.559057
     4  H   -0.015908  -0.084248  -0.048286   0.015987   0.007760  -0.073548
     5  F    0.004912   0.123421  -0.014260  -0.013314  -0.003622   0.056506
     6  C    0.062548  -2.341053   0.952696  -0.582642  -0.270122  -1.272274
     7  C    0.330633   1.363829   1.211551  -0.944841  -0.164397   0.158918
     8  N    0.051795   1.441437   0.050931   0.091454   0.232263   0.314967
     9  H   -0.004483   0.410623  -0.082335   0.093067  -0.095671   0.151219
    10  C   -0.174401  -5.376418  -0.056431  -0.155140   0.507595  -0.476307
    11  C   -0.014308  -0.255305   0.003275  -0.002112   0.056954  -0.106058
    12  C   -0.090953  -0.148204  -0.066862   0.069821   0.198346   0.243049
    13  C   -0.072698   1.316984   0.037634   0.027107  -0.226055  -1.318978
    14  C   -0.024868  -0.266351  -0.070595   0.027873   0.115074   0.393878
    15  C    0.002914  -0.079522  -0.010435   0.005158   0.036102   0.176957
    16  H    0.036162  -0.183609   0.021575  -0.027841  -0.056494  -0.084233
    17  H   -0.000247   0.016996  -0.000727   0.000783   0.010314   0.027556
    18  H    0.000444  -0.000551   0.001301  -0.000748   0.001310   0.001208
    19  H   -0.000370  -0.015458  -0.000269  -0.000137   0.001655  -0.020996
    20  N    0.003871  -0.373920   0.005140  -0.008749   0.090579   0.000282
    21  H    0.000315   0.029504  -0.000052   0.001307   0.000446   0.006033
    22  H    0.002121  -0.059029   0.004507  -0.006994  -0.028474  -0.042334
    23  H   -0.082726   0.378800  -0.357884   0.195085   0.013467   0.108066
    24  C   -4.194617  -6.088734  -7.103610   3.135192   3.461426  -0.127529
    25  C   17.473339   2.311565   3.190839  -3.594857  -5.089908  -0.148044
    26  C    2.311565  21.960286  -0.883197   0.788275  -7.329720   1.292087
    27  C    3.190839  -0.883197  15.103297  -4.984374  -0.845307  -0.146001
    28  C   -3.594857   0.788275  -4.984374  10.945943   1.138235   0.143582
    29  C   -5.089908  -7.329720  -0.845307   1.138235  14.912625  -0.380100
    30  H   -0.148044   1.292087  -0.146001   0.143582  -0.380100   3.106558
    31  H    0.308804  -0.096339   0.941945  -0.489358  -0.089382  -0.022648
    32  H   -0.285875   0.256969  -0.756172   0.834955  -0.015972   0.022569
    33  H   -0.482253  -0.841431  -0.075511   0.060200   0.946516  -0.372165
    34  C   -1.559931   0.385327  -0.187104  -0.455757  -1.223135  -0.176020
    35  C    0.018819   0.381076   0.070003  -0.016348  -0.083402   0.087585
    36  C   -0.000496   0.019226   0.000597   0.000728  -0.004642   0.003523
    37  C    0.002863   0.043066   0.023430   0.001691  -0.018882  -0.006392
    38  C   -0.008293  -0.088953  -0.025713  -0.000000   0.008541  -0.065694
    39  C   -0.000630  -0.055386  -0.005244  -0.002045   0.016020  -0.012776
    40  C    0.003788   0.002246   0.006665  -0.003345   0.002626  -0.012943
    41  H   -0.000491   0.004512  -0.009701   0.006505  -0.010425   0.020798
    42  H    0.001592   0.014169   0.000485   0.000004  -0.004240   0.006352
    43  H    0.000050  -0.001158   0.000117  -0.000149   0.000729  -0.000140
    44  H    0.000433   0.007187   0.000870  -0.000449  -0.000772  -0.006483
    45  H    0.000000   0.000095   0.000021   0.000016  -0.000132   0.000563
    46  H   -0.124351   0.031518  -0.029365  -0.000960  -0.039425  -0.009018
    47  H   -0.185769   0.040680  -0.013484  -0.000325  -0.071788  -0.010714
    48  H    0.023555   0.019700   0.030607  -0.020439  -0.050966   0.007274
              31         32         33         34         35         36
     1  C    0.012482  -0.002971   0.019198  -0.003693 -10.433379   0.102781
     2  O   -0.003096   0.000040  -0.000846  -0.000139   0.442464  -0.026657
     3  C    0.015726  -0.007154   0.020719   0.007225  -2.333909  -0.069081
     4  H    0.000861   0.001205   0.002752   0.002632   0.102768  -0.009328
     5  F    0.001986  -0.000460  -0.000591  -0.000097  -0.321523  -0.003092
     6  C    0.169763  -0.038023   0.095535  -0.037047  -1.301803  -0.110458
     7  C   -0.197417  -0.138411   0.008300  -0.220866   1.206390   0.057908
     8  N   -0.003359   0.001037  -0.057269   0.062907  -1.181809   0.120607
     9  H   -0.010601   0.008230  -0.008301   0.015891   0.105969  -0.002331
    10  C    0.097615  -0.012307   0.069015  -0.204213  -1.071694   0.607885
    11  C   -0.000411  -0.000005   0.003501  -0.001415   0.157166   0.179287
    12  C   -0.012082   0.004570  -0.001138   0.023475   1.830287  -0.765394
    13  C   -0.022480   0.005870   0.069025   0.004115   0.663797  -0.031921
    14  C   -0.005644   0.001414  -0.014271   0.002505  -0.158817  -0.082266
    15  C    0.000585  -0.000039  -0.010403   0.000653  -0.476421  -0.169534
    16  H    0.006016  -0.002256   0.006966  -0.007166   0.359613  -0.044832
    17  H    0.000065   0.000033  -0.000720   0.000514  -0.025074  -0.010024
    18  H    0.000301  -0.000073   0.000519  -0.000041   0.027438  -0.047856
    19  H   -0.000045  -0.000007   0.001018  -0.000088   0.055799   0.000494
    20  N    0.006059  -0.001030  -0.010179   0.003674  -0.653054  -0.046947
    21  H   -0.000049   0.000112  -0.000180   0.000748  -0.053707  -0.013286
    22  H    0.003184  -0.000688   0.003475  -0.003812   0.131963   0.031683
    23  H   -0.115525   0.020652  -0.011227  -0.010237   0.142157   0.008499
    24  C   -0.620212   0.250589   0.373238  -0.303530  -0.540439  -0.028002
    25  C    0.308804  -0.285875  -0.482253  -1.559931   0.018819  -0.000496
    26  C   -0.096339   0.256969  -0.841431   0.385327   0.381076   0.019226
    27  C    0.941945  -0.756172  -0.075511  -0.187104   0.070003   0.000597
    28  C   -0.489358   0.834955   0.060200  -0.455757  -0.016348   0.000728
    29  C   -0.089382  -0.015972   0.946516  -1.223135  -0.083402  -0.004642
    30  H   -0.022648   0.022569  -0.372165  -0.176020   0.087585   0.003523
    31  H    0.839947  -0.150696  -0.000868  -0.007968  -0.013144  -0.000469
    32  H   -0.150696   0.835967  -0.001352  -0.144922   0.001087   0.000062
    33  H   -0.000868  -0.001352   0.888247  -0.071196  -0.001476   0.000137
    34  C   -0.007968  -0.144922  -0.071196   9.481242  -0.000417  -0.000030
    35  C   -0.013144   0.001087  -0.001476  -0.000417  34.225509  -1.510228
    36  C   -0.000469   0.000062   0.000137  -0.000030  -1.510228   7.902195
    37  C    0.001587  -0.000285  -0.000436   0.000479  -7.342962   1.201608
    38  C    0.000333   0.000290   0.003035  -0.000553  -7.760754   0.764658
    39  C   -0.000347  -0.000098   0.000331  -0.000042   1.900015  -0.868117
    40  C    0.001873  -0.000183  -0.000272   0.000164   2.924062  -1.156184
    41  H   -0.003767   0.000541  -0.001095   0.000458  -0.910114   0.150491
    42  H    0.000476   0.000109   0.000183   0.000085  -0.727760   0.168893
    43  H    0.000021  -0.000011  -0.000065   0.000017   0.200292  -0.322309
    44  H    0.000224  -0.000024   0.000106   0.000004   0.074571  -0.320182
    45  H   -0.000049   0.000004   0.000030  -0.000001  -0.049468   0.455253
    46  H    0.003716  -0.018617  -0.014229   0.499124   0.000099  -0.000003
    47  H    0.001854  -0.027482  -0.012311   0.537260   0.000015  -0.000006
    48  H   -0.001010  -0.000582  -0.023691   0.334236  -0.000320  -0.000012
              37         38         39         40         41         42
     1  C   -1.337456   2.365057  -0.546692   0.004536  -0.440696  -0.113933
     2  O    0.112089  -0.174021   0.039759   0.100147   0.070398  -0.075293
     3  C   -0.435814   0.135534   0.038477  -0.253678   0.330455  -0.216719
     4  H   -0.172460   0.093346   0.012545  -0.033061  -0.021225  -0.001150
     5  F   -0.024326  -0.041303   0.016930   0.088723  -0.051684  -0.001711
     6  C   -0.324352  -0.589167  -0.258193   0.136974  -0.343656   0.321007
     7  C    0.365288  -0.301880  -0.043971  -0.136216   0.251447  -0.008922
     8  N    1.092952   0.730195  -0.152978  -0.087325   0.196960  -0.074408
     9  H   -0.062459  -0.112640  -0.031676  -0.023406  -0.003724   0.002904
    10  C   -0.356776   0.372537   0.014658  -1.373774  -0.315912  -0.309799
    11  C    0.140177  -0.016249  -0.124313  -0.361824   0.027749  -0.026079
    12  C   -1.201780  -0.509858  -0.163592   0.773208  -0.161627   0.099219
    13  C    0.124287  -0.435786   0.008208   0.002775  -0.136461  -0.088563
    14  C   -0.192147   0.195706  -0.028711   0.215401   0.128084   0.038184
    15  C   -0.009472   0.232252   0.077782   0.491427   0.054464   0.094576
    16  H   -0.155808  -0.080148   0.037180   0.060185  -0.026887  -0.020407
    17  H   -0.066856   0.018163  -0.006237   0.051702  -0.005712   0.002639
    18  H   -0.076459   0.024387  -0.012210   0.092046  -0.010241   0.005559
    19  H    0.010508  -0.031729   0.002328  -0.013818   0.000213  -0.004217
    20  N   -0.284541  -0.202815   0.333585   0.147659  -0.023786   0.019089
    21  H    0.019893   0.012757   0.037047   0.022205   0.002933   0.006126
    22  H   -0.036408  -0.088130   0.075868   0.015469  -0.001302  -0.019385
    23  H    0.010976  -0.083972  -0.016038  -0.009649   0.040759  -0.000466
    24  C   -0.198424  -0.044759  -0.001985   0.023840   0.004248   0.012522
    25  C    0.002863  -0.008293  -0.000630   0.003788  -0.000491   0.001592
    26  C    0.043066  -0.088953  -0.055386   0.002246   0.004512   0.014169
    27  C    0.023430  -0.025713  -0.005244   0.006665  -0.009701   0.000485
    28  C    0.001691  -0.000000  -0.002045  -0.003345   0.006505   0.000004
    29  C   -0.018882   0.008541   0.016020   0.002626  -0.010425  -0.004240
    30  H   -0.006392  -0.065694  -0.012776  -0.012943   0.020798   0.006352
    31  H    0.001587   0.000333  -0.000347   0.001873  -0.003767   0.000476
    32  H   -0.000285   0.000290  -0.000098  -0.000183   0.000541   0.000109
    33  H   -0.000436   0.003035   0.000331  -0.000272  -0.001095   0.000183
    34  C    0.000479  -0.000553  -0.000042   0.000164   0.000458   0.000085
    35  C   -7.342962  -7.760754   1.900015   2.924062  -0.910114  -0.727760
    36  C    1.201608   0.764658  -0.868117  -1.156184   0.150491   0.168893
    37  C   17.864479   2.024459  -1.547364  -4.386326   0.755857   0.307329
    38  C    2.024459  14.358273  -3.528171  -1.828552   0.133632   0.541711
    39  C   -1.547364  -3.528171   9.964238   1.349732  -0.103363  -0.328753
    40  C   -4.386326  -1.828552   1.349732  10.101843  -0.456539  -0.148501
    41  H    0.755857   0.133632  -0.103363  -0.456539   1.598738   0.019934
    42  H    0.307329   0.541711  -0.328753  -0.148501   0.019934   1.316089
    43  H   -0.029961  -0.273300   0.520640   0.175241  -0.006944  -0.156831
    44  H   -0.197786   0.037853   0.164111   0.502449  -0.187413  -0.010226
    45  H    0.083700  -0.040230  -0.206542  -0.171487   0.037829   0.023573
    46  H    0.000037  -0.000069  -0.000006   0.000021  -0.000018   0.000006
    47  H    0.000100  -0.000092   0.000002   0.000031   0.000021   0.000004
    48  H    0.000029  -0.000035  -0.000026  -0.000003   0.000115  -0.000003
              43         44         45         46         47         48
     1  C   -0.162261  -0.047523   0.002626  -0.000315   0.000582  -0.001769
     2  O    0.008929   0.003304   0.001904  -0.000002  -0.000078   0.000035
     3  C    0.002447  -0.012440   0.001944   0.001615   0.000539  -0.001494
     4  H   -0.000195   0.000713  -0.000728   0.000035   0.000034   0.000214
     5  F    0.001177  -0.001560   0.000211   0.000023  -0.000007  -0.000006
     6  C   -0.016514  -0.035318   0.001193   0.002076   0.010890  -0.015969
     7  C    0.002048  -0.010673   0.005282  -0.006224  -0.005242  -0.023511
     8  N    0.013513   0.028688   0.003979   0.002692   0.000882   0.014862
     9  H   -0.003622  -0.003463  -0.000985   0.000897  -0.002015   0.002684
    10  C    0.003125  -0.103203  -0.034807  -0.010531  -0.005606  -0.029386
    11  C   -0.002564  -0.044642   0.008557  -0.000164  -0.000030  -0.000642
    12  C    0.009913   0.042186  -0.075023  -0.000020   0.000842   0.005262
    13  C    0.018193   0.045102  -0.003219   0.000608   0.000542  -0.006238
    14  C   -0.008759   0.004604  -0.014256  -0.000592   0.000155   0.002595
    15  C   -0.015679   0.055306   0.047074   0.000043  -0.000112   0.001294
    16  H    0.004801   0.016727  -0.005431   0.000413  -0.000044  -0.002793
    17  H   -0.000697  -0.003389   0.000543  -0.000004   0.000020   0.000248
    18  H    0.000719   0.009207  -0.010268   0.000025  -0.000027  -0.000052
    19  H    0.001568  -0.006319   0.000853  -0.000005   0.000001  -0.000092
    20  N   -0.001470   0.008015   0.001802  -0.000139   0.000724   0.001518
    21  H    0.005918   0.000819  -0.000310   0.000028  -0.000012   0.000228
    22  H    0.006983   0.000208   0.001953  -0.000126   0.000054  -0.001063
    23  H   -0.000328  -0.002583   0.000635  -0.002620  -0.001436   0.001022
    24  C   -0.002140  -0.005904  -0.001385  -0.014204  -0.019949  -0.018094
    25  C    0.000050   0.000433   0.000000  -0.124351  -0.185769   0.023555
    26  C   -0.001158   0.007187   0.000095   0.031518   0.040680   0.019700
    27  C    0.000117   0.000870   0.000021  -0.029365  -0.013484   0.030607
    28  C   -0.000149  -0.000449   0.000016  -0.000960  -0.000325  -0.020439
    29  C    0.000729  -0.000772  -0.000132  -0.039425  -0.071788  -0.050966
    30  H   -0.000140  -0.006483   0.000563  -0.009018  -0.010714   0.007274
    31  H    0.000021   0.000224  -0.000049   0.003716   0.001854  -0.001010
    32  H   -0.000011  -0.000024   0.000004  -0.018617  -0.027482  -0.000582
    33  H   -0.000065   0.000106   0.000030  -0.014229  -0.012311  -0.023691
    34  C    0.000017   0.000004  -0.000001   0.499124   0.537260   0.334236
    35  C    0.200292   0.074571  -0.049468   0.000099   0.000015  -0.000320
    36  C   -0.322309  -0.320182   0.455253  -0.000003  -0.000006  -0.000012
    37  C   -0.029961  -0.197786   0.083700   0.000037   0.000100   0.000029
    38  C   -0.273300   0.037853  -0.040230  -0.000069  -0.000092  -0.000035
    39  C    0.520640   0.164111  -0.206542  -0.000006   0.000002  -0.000026
    40  C    0.175241   0.502449  -0.171487   0.000021   0.000031  -0.000003
    41  H   -0.006944  -0.187413   0.037829  -0.000018   0.000021   0.000115
    42  H   -0.156831  -0.010226   0.023573   0.000006   0.000004  -0.000003
    43  H    0.647849   0.023666  -0.106988   0.000000   0.000004   0.000004
    44  H    0.023666   0.739080  -0.130146   0.000004   0.000000  -0.000007
    45  H   -0.106988  -0.130146   0.628678  -0.000000   0.000001  -0.000002
    46  H    0.000000   0.000004  -0.000000   0.385839  -0.014061  -0.009508
    47  H    0.000004   0.000000   0.000001  -0.014061   0.443516  -0.039329
    48  H    0.000004  -0.000007  -0.000002  -0.009508  -0.039329   0.459351
 Mulliken charges:
               1
     1  C    2.077247
     2  O   -1.510355
     3  C    0.768424
     4  H    0.518860
     5  F   -1.072127
     6  C    1.577996
     7  C    0.442411
     8  N   -1.540067
     9  H   -0.053909
    10  C    1.872312
    11  C   -0.401116
    12  C   -0.473052
    13  C   -0.356667
    14  C   -0.551288
    15  C   -0.416993
    16  H    0.532172
    17  H    0.500170
    18  H    0.521846
    19  H    0.511277
    20  N   -1.117588
    21  H    0.120160
    22  H    0.245834
    23  H    0.438776
    24  C   -0.947973
    25  C   -1.635231
    26  C   -1.041747
    27  C   -0.068289
    28  C   -0.152498
    29  C    0.136775
    30  H    0.502404
    31  H    0.451544
    32  H    0.359388
    33  H    0.441432
    34  C   -0.743315
    35  C   -2.140920
    36  C   -0.132827
    37  C    0.279044
    38  C    0.280145
    39  C   -0.563954
    40  C   -0.839952
    41  H    0.395645
    42  H    0.334545
    43  H    0.464119
    44  H    0.365067
    45  H    0.543139
    46  H    0.365755
    47  H    0.371171
    48  H    0.342206
 Sum of Mulliken charges =  -0.00000
 Mulliken charges with hydrogens summed into heavy atoms:
               1
     1  C    2.077247
     2  O   -1.510355
     3  C    1.287285
     5  F   -1.072127
     6  C    1.577996
     7  C    0.881187
     8  N   -1.593975
    10  C    1.872312
    11  C    0.110160
    12  C   -0.473052
    13  C    0.175505
    14  C   -0.051117
    15  C    0.104853
    20  N   -0.751594
    24  C   -0.947973
    25  C   -1.635231
    26  C   -0.539342
    27  C    0.383256
    28  C    0.206891
    29  C    0.578206
    34  C    0.335817
    35  C   -2.140920
    36  C    0.410312
    37  C    0.674689
    38  C    0.614690
    39  C   -0.099835
    40  C   -0.474885
 APT charges:
               1
     1  C    1.440959
     2  O   -1.120465
     3  C    0.847007
     4  H   -0.001701
     5  F   -0.804129
     6  C    0.389417
     7  C   -0.099766
     8  N   -1.122720
     9  H    0.214097
    10  C    0.473474
    11  C    0.003005
    12  C    0.587764
    13  C   -0.030428
    14  C   -0.230633
    15  C   -0.161334
    16  H    0.085287
    17  H    0.050788
    18  H    0.054197
    19  H    0.054303
    20  N   -0.978824
    21  H    0.261809
    22  H    0.298523
    23  H    0.034556
    24  C    0.009133
    25  C    0.131592
    26  C   -0.077387
    27  C   -0.033228
    28  C   -0.121906
    29  C   -0.129733
    30  H    0.074322
    31  H    0.059980
    32  H    0.043611
    33  H    0.049804
    34  C    0.033036
    35  C   -0.449504
    36  C    0.058318
    37  C    0.038486
    38  C    0.026394
    39  C   -0.158494
    40  C   -0.143186
    41  H    0.131294
    42  H    0.095921
    43  H    0.061301
    44  H    0.060583
    45  H    0.063647
    46  H   -0.025146
    47  H   -0.026966
    48  H   -0.017055
 Sum of APT charges =  -0.00000
 APT charges with hydrogens summed into heavy atoms:
               1
     1  C    1.440959
     2  O   -1.120465
     3  C    0.845306
     5  F   -0.804129
     6  C    0.389417
     7  C   -0.065210
     8  N   -0.908623
    10  C    0.473474
    11  C    0.057309
    12  C    0.587764
    13  C    0.054859
    14  C   -0.179845
    15  C   -0.107137
    20  N   -0.418492
    24  C    0.009133
    25  C    0.131592
    26  C   -0.003066
    27  C    0.026753
    28  C   -0.078295
    29  C   -0.079929
    34  C   -0.036132
    35  C   -0.449504
    36  C    0.121965
    37  C    0.169779
    38  C    0.122315
    39  C   -0.097193
    40  C   -0.082603
 Electronic spatial extent (au):  <R**2>=          10322.4526
 Charge=             -0.0000 electrons
 Dipole moment (field-independent basis, Debye):
    X=             -0.1565    Y=              2.7319    Z=             -1.1422  Tot=              2.9652
 Quadrupole moment (field-independent basis, Debye-Ang):
   XX=           -127.1501   YY=           -161.8908   ZZ=           -153.3840
   XY=             14.3941   XZ=             -2.2140   YZ=             -5.8116
 Traceless Quadrupole moment (field-independent basis, Debye-Ang):
   XX=             20.3248   YY=            -14.4158   ZZ=             -5.9090
   XY=             14.3941   XZ=             -2.2140   YZ=             -5.8116
 Octapole moment (field-independent basis, Debye-Ang**2):
  XXX=            -47.6516  YYY=              6.1669  ZZZ=            -16.1586  XYY=            -25.6752
  XXY=             54.6782  XXZ=            -48.4376  XZZ=             48.2193  YZZ=             12.9561
  YYZ=             29.4785  XYZ=             -9.9005
 Hexadecapole moment (field-independent basis, Debye-Ang**3):
 XXXX=          -9193.9415 YYYY=          -2667.3055 ZZZZ=          -1178.5406 XXXY=            194.5868
 XXXZ=            103.6488 YYYX=            134.0905 YYYZ=           -116.0543 ZZZX=            -59.2981
 ZZZY=              4.7212 XXYY=          -2032.0326 XXZZ=          -1871.3847 YYZZ=           -661.2704
 XXYZ=            -33.5063 YYXZ=             19.7224 ZZXY=             46.7133
 N-N= 2.425027295407D+03 E-N=-7.583367631455D+03  KE= 1.167220802388D+03
  Exact polarizability:     512.455      73.012     415.757      10.567      17.190     392.318
 Approx polarizability:     352.157      49.588     320.097       7.835      13.674     316.949
 No NMR shielding tensors so no spin-rotation constants.
 Leave Link  601 at Thu Apr 24 18:43:07 2025, MaxMem= 16106127360 cpu:               8.6 elap:               1.8
 (Enter /cm/shared/apps/Gaussian/g16-C01/g16/l701.exe)
 ... and contract with generalized density number  0.
 Compute integral second derivatives.
 R6Disp: Adding Grimme-D2 dispersion energy 2nd derivatives to the Hessian.
 D2PCM: PCM CHGder 2nd derivatives, FixD1E=F FixD2E=F DoIter=F DoCFld=F I1PDM=0
 GePol: Maximum number of non-zero 2nd derivatives   =     256
 Leave Link  701 at Thu Apr 24 18:43:45 2025, MaxMem= 16106127360 cpu:            1046.6 elap:              37.5
 (Enter /cm/shared/apps/Gaussian/g16-C01/g16/l702.exe)
 L702 exits ... SP integral derivatives will be done elsewhere.
 Leave Link  702 at Thu Apr 24 18:43:45 2025, MaxMem= 16106127360 cpu:               0.4 elap:               0.0
 (Enter /cm/shared/apps/Gaussian/g16-C01/g16/l703.exe)
 Integral derivatives from FoFJK, PRISM(SPDF).
 Compute integral second derivatives, UseDBF=F ICtDFT=           0.
 Calling FoFJK, ICntrl=    100127 FMM=F ISym2X=0 I1Cent= 0 IOpClX= 0 NMat=1 NMatS=1 NMatT=0.
 FoFJK:  IHMeth= 1 ICntrl=  100127 DoSepK=T KAlg= 0 I1Cent=           0 FoldK=F
 IRaf=         1 NMat=       1 IRICut=       1 DoRegI=T DoRafI=F ISym2E= 0 IDoP0=0 IntGTp=1.
 FoFCou: FMM=F IPFlag=           0 FMFlag=      100000 FMFlg1=         800
         NFxFlg=           0 DoJE=F BraDBF=F KetDBF=F FulRan=T
         wScrn=  0.000000 ICntrl=    100527 IOpCl=  0 I1Cent=           0 NGrid=           0
         NMat0=    1 NMatS0=      1 NMatT0=    0 NMatD0=    1 NMtDS0=    0 NMtDT0=    0
 Symmetry not used in FoFCou.
 Leave Link  703 at Thu Apr 24 19:20:38 2025, MaxMem= 16106127360 cpu:           87906.5 elap:            2212.8
 (Enter /cm/shared/apps/Gaussian/g16-C01/g16/l716.exe)
 Dipole        =-6.15626469D-02 1.07481574D+00-4.49363674D-01
 Polarizability= 5.12454866D+02 7.30124877D+01 4.15756563D+02
                 1.05665564D+01 1.71902101D+01 3.92318076D+02
 Full mass-weighted force constant matrix:
 Low frequencies ---  -12.8176   -3.3865   -0.0008   -0.0003    0.0008    9.5158
 Low frequencies ---   18.3625   24.0541   27.8271
 Diagonal vibrational polarizability:
      174.0237723      90.5672964     183.1663706
 Harmonic frequencies (cm**-1), IR intensities (KM/Mole), Raman scattering
 activities (A**4/AMU), depolarization ratios for plane and unpolarized
 incident light, reduced masses (AMU), force constants (mDyne/A),
 and normal coordinates:
                      1                      2                      3
                      A                      A                      A
 Frequencies --     18.3035                24.0451                27.7221
 Red. masses --      4.2907                 1.1708                 4.7499
 Frc consts  --      0.0008                 0.0004                 0.0022
 IR Inten    --      1.6497                 0.7040                 1.4486
  Atom  AN      X      Y      Z        X      Y      Z        X      Y      Z
     1   6     0.01   0.06  -0.04    -0.00   0.02  -0.01     0.05  -0.07   0.01
     2   8     0.02   0.10  -0.08    -0.01   0.03  -0.02     0.11  -0.09   0.01
     3   6    -0.02   0.02  -0.07    -0.00   0.01  -0.01     0.01  -0.09  -0.03
     4   1    -0.00   0.01  -0.10     0.00   0.01  -0.01     0.01  -0.09  -0.06
     5   9    -0.06   0.01  -0.05    -0.00   0.02  -0.01    -0.02  -0.11  -0.01
     6   6    -0.02   0.01  -0.07    -0.01   0.01  -0.00     0.03  -0.08  -0.04
     7   6    -0.02   0.01  -0.06    -0.01  -0.00   0.00     0.02  -0.04  -0.02
     8   7    -0.03   0.01  -0.07    -0.02   0.01   0.00     0.04  -0.10  -0.07
     9   1    -0.04   0.03  -0.06    -0.03   0.02   0.01     0.05  -0.12  -0.09
    10   6    -0.01   0.00  -0.07    -0.00   0.01  -0.00    -0.01  -0.06  -0.06
    11   6     0.04  -0.04  -0.06     0.02  -0.01  -0.01    -0.13   0.03  -0.06
    12   6     0.04  -0.04  -0.06     0.01  -0.01  -0.01    -0.05  -0.02  -0.06
    13   6    -0.03   0.02  -0.07    -0.00   0.01  -0.01    -0.02  -0.06  -0.06
    14   6    -0.01   0.00  -0.07     0.01   0.00  -0.01    -0.08  -0.01  -0.06
    15   6     0.06  -0.06  -0.06     0.02  -0.02  -0.01    -0.12   0.03  -0.06
    16   1    -0.06   0.04  -0.08    -0.01   0.02  -0.00     0.01  -0.10  -0.06
    17   1    -0.03   0.02  -0.07     0.02   0.01  -0.01    -0.09  -0.01  -0.06
    18   1     0.10  -0.09  -0.05     0.03  -0.03  -0.02    -0.15   0.07  -0.07
    19   1     0.05  -0.05  -0.06     0.04  -0.02  -0.02    -0.18   0.07  -0.07
    20   7     0.07  -0.06  -0.06     0.00  -0.02  -0.01    -0.04  -0.02  -0.06
    21   1     0.11  -0.11  -0.04     0.01  -0.03  -0.01    -0.07   0.04  -0.07
    22   1     0.03  -0.06  -0.05    -0.02  -0.01  -0.00     0.02  -0.03  -0.07
    23   1    -0.00   0.00  -0.06     0.00  -0.00  -0.00    -0.00  -0.02  -0.00
    24   6    -0.03   0.00  -0.02    -0.01  -0.01   0.01     0.04   0.00   0.00
    25   6    -0.07  -0.01   0.09    -0.02  -0.01   0.02     0.07   0.09   0.06
    26   6    -0.04   0.00  -0.02    -0.02  -0.01   0.02     0.09   0.01  -0.00
    27   6    -0.04  -0.01   0.03    -0.01  -0.01   0.00     0.00   0.04   0.03
    28   6    -0.06  -0.01   0.08    -0.01  -0.01   0.01     0.02   0.09   0.06
    29   6    -0.05  -0.01   0.03    -0.02  -0.01   0.03     0.11   0.05   0.03
    30   1    -0.03   0.01  -0.06    -0.02  -0.01   0.03     0.12  -0.02  -0.02
    31   1    -0.04  -0.01   0.03    -0.00  -0.01  -0.01    -0.04   0.04   0.04
    32   1    -0.07  -0.02   0.12    -0.01  -0.01   0.01    -0.01   0.12   0.09
    33   1    -0.06  -0.01   0.03    -0.03  -0.01   0.05     0.15   0.05   0.03
    34   6    -0.10  -0.03   0.18    -0.00  -0.01  -0.02     0.10   0.14   0.07
    35   6     0.03   0.03   0.03     0.00   0.01   0.00     0.01  -0.01   0.03
    36   6     0.09  -0.02   0.16     0.03  -0.01   0.02    -0.09   0.11   0.08
    37   6    -0.01   0.01   0.06     0.01   0.00   0.00    -0.05   0.01   0.05
    38   6     0.10   0.03   0.06     0.01   0.01   0.00     0.02   0.03   0.04
    39   6     0.13   0.00   0.12     0.02  -0.01   0.01    -0.03   0.09   0.07
    40   6     0.02  -0.02   0.13     0.02  -0.01   0.01    -0.09   0.07   0.07
    41   1    -0.07   0.01   0.04    -0.00   0.00   0.00    -0.05  -0.02   0.04
    42   1     0.14   0.05   0.03     0.01   0.01   0.00     0.06   0.01   0.03
    43   1     0.19   0.00   0.15     0.03  -0.01   0.01    -0.02   0.12   0.08
    44   1    -0.02  -0.04   0.15     0.02  -0.02   0.02    -0.14   0.09   0.08
    45   1     0.11  -0.04   0.21     0.03  -0.02   0.02    -0.13   0.16   0.10
    46   1    -0.00   0.14   0.42    -0.14  -0.38  -0.45     0.03  -0.01  -0.13
    47   1    -0.31  -0.23   0.26     0.34   0.44  -0.17     0.24   0.38  -0.00
    48   1    -0.02   0.01  -0.06    -0.18  -0.07   0.48     0.06   0.11   0.32
                      4                      5                      6
                      A                      A                      A
 Frequencies --     40.0220                48.8302                58.9802
 Red. masses --      3.7830                 4.2824                 5.1878
 Frc consts  --      0.0036                 0.0060                 0.0106
 IR Inten    --      0.5185                 0.8319                 1.1289
  Atom  AN      X      Y      Z        X      Y      Z        X      Y      Z
     1   6    -0.01   0.04   0.01    -0.02   0.01  -0.01     0.02  -0.07   0.09
     2   8    -0.02   0.06  -0.02    -0.02   0.05  -0.04     0.09  -0.16   0.16
     3   6     0.00   0.01   0.02    -0.01  -0.02  -0.00    -0.02   0.02   0.03
     4   1     0.03  -0.00   0.02    -0.02  -0.02  -0.03    -0.05   0.04   0.08
     5   9     0.01   0.01   0.02    -0.00  -0.07   0.01    -0.05   0.09   0.02
     6   6    -0.02  -0.02   0.04    -0.00   0.01   0.03     0.01   0.02  -0.05
     7   6    -0.01  -0.05   0.04    -0.01   0.03   0.05    -0.00  -0.00  -0.14
     8   7    -0.07  -0.00   0.04     0.01  -0.00   0.02     0.04   0.03  -0.02
     9   1    -0.10   0.01   0.09     0.01   0.00   0.02     0.07   0.04  -0.05
    10   6    -0.03  -0.02   0.00     0.04  -0.02  -0.00     0.06   0.01  -0.02
    11   6     0.05  -0.03  -0.09     0.13  -0.06  -0.05     0.10  -0.02  -0.00
    12   6    -0.05  -0.05  -0.04    -0.01  -0.00  -0.03     0.06   0.02  -0.01
    13   6     0.03   0.01  -0.00     0.12  -0.05  -0.00     0.07  -0.00  -0.01
    14   6     0.07  -0.00  -0.05     0.17  -0.07  -0.03     0.10  -0.02  -0.01
    15   6    -0.01  -0.05  -0.09     0.04  -0.03  -0.05     0.08  -0.00  -0.01
    16   1     0.05   0.03   0.03     0.15  -0.05   0.02     0.07   0.01  -0.02
    17   1     0.11   0.01  -0.06     0.24  -0.10  -0.02     0.11  -0.04  -0.00
    18   1    -0.03  -0.08  -0.12     0.00  -0.02  -0.08     0.08  -0.00  -0.01
    19   1     0.07  -0.04  -0.13     0.17  -0.09  -0.07     0.12  -0.04   0.00
    20   7    -0.10  -0.07  -0.03    -0.11   0.04  -0.03     0.04   0.05  -0.02
    21   1    -0.12  -0.10  -0.06    -0.15   0.05  -0.08     0.03   0.06  -0.02
    22   1    -0.15  -0.06  -0.00    -0.12   0.04  -0.05     0.03   0.05  -0.04
    23   1    -0.00  -0.06   0.02    -0.01   0.04   0.07    -0.01  -0.01  -0.17
    24   6    -0.01  -0.04   0.03    -0.01   0.02   0.04     0.00  -0.00  -0.15
    25   6     0.05   0.02  -0.02    -0.01  -0.02  -0.05    -0.06  -0.01   0.05
    26   6    -0.02  -0.05   0.20    -0.00   0.03  -0.08    -0.02  -0.01  -0.07
    27   6     0.04  -0.00  -0.17    -0.02  -0.01   0.13     0.01  -0.00  -0.17
    28   6     0.06   0.03  -0.19    -0.02  -0.03   0.09    -0.02  -0.01  -0.07
    29   6     0.00  -0.02   0.17    -0.00   0.01  -0.13    -0.05  -0.02   0.04
    30   1    -0.05  -0.09   0.34     0.00   0.06  -0.14    -0.02  -0.01  -0.06
    31   1     0.05   0.00  -0.31    -0.03  -0.01   0.24     0.03   0.00  -0.25
    32   1     0.10   0.06  -0.36    -0.03  -0.05   0.16    -0.02  -0.01  -0.08
    33   1    -0.01  -0.03   0.30     0.01   0.01  -0.23    -0.08  -0.02   0.12
    34   6     0.06   0.05  -0.02    -0.01  -0.05  -0.12    -0.11  -0.02   0.21
    35   6    -0.00   0.03   0.02    -0.02   0.02   0.02    -0.01  -0.03   0.05
    36   6     0.01   0.02   0.04    -0.05   0.07   0.07    -0.09   0.06  -0.02
    37   6     0.01  -0.00   0.03     0.03  -0.09   0.05     0.03  -0.05   0.04
    38   6    -0.02   0.06   0.01    -0.09   0.15   0.01    -0.10   0.03   0.02
    39   6    -0.01   0.06   0.03    -0.11   0.17   0.04    -0.14   0.08  -0.01
    40   6     0.02  -0.01   0.04     0.02  -0.07   0.08    -0.00  -0.01   0.00
    41   1     0.02  -0.03   0.03     0.08  -0.19   0.06     0.10  -0.10   0.06
    42   1    -0.03   0.09   0.01    -0.13   0.23  -0.01    -0.14   0.05   0.03
    43   1    -0.02   0.08   0.03    -0.16   0.28   0.04    -0.21   0.14  -0.03
    44   1     0.03  -0.03   0.04     0.06  -0.15   0.11     0.04  -0.03  -0.01
    45   1     0.01   0.02   0.04    -0.07   0.09   0.10    -0.13   0.10  -0.05
    46   1     0.09   0.20   0.11    -0.02  -0.01  -0.11    -0.07  -0.17   0.17
    47   1    -0.04  -0.09   0.02     0.02  -0.12  -0.11    -0.13   0.15   0.19
    48   1     0.15   0.07  -0.18    -0.01  -0.04  -0.19    -0.16  -0.05   0.39
                      7                      8                      9
                      A                      A                      A
 Frequencies --     79.3482                87.4714                95.3890
 Red. masses --      4.5853                 4.6433                 5.2494
 Frc consts  --      0.0170                 0.0209                 0.0281
 IR Inten    --      0.7203                 0.5279                 0.3481
  Atom  AN      X      Y      Z        X      Y      Z        X      Y      Z
     1   6     0.02   0.03   0.02    -0.00   0.00  -0.02    -0.04  -0.05  -0.05
     2   8     0.03   0.01   0.03     0.03  -0.02  -0.00    -0.12   0.03  -0.10
     3   6     0.02   0.04   0.01    -0.02  -0.01  -0.03    -0.01  -0.05  -0.01
     4   1     0.06   0.03   0.08    -0.02  -0.02  -0.07    -0.05  -0.04  -0.05
     5   9     0.01   0.15  -0.02    -0.02  -0.07  -0.01     0.03  -0.13  -0.00
     6   6    -0.02  -0.03  -0.03    -0.02   0.01   0.00     0.03   0.02   0.04
     7   6    -0.01  -0.03   0.03    -0.01   0.01   0.02     0.03   0.04   0.02
     8   7    -0.05  -0.05  -0.07    -0.02   0.01   0.01     0.06   0.03   0.05
     9   1    -0.07  -0.04  -0.03    -0.04   0.04   0.04     0.06   0.04   0.06
    10   6    -0.06  -0.04  -0.04     0.02  -0.01   0.01     0.07   0.03   0.03
    11   6    -0.04  -0.11   0.06     0.14  -0.12   0.03    -0.05   0.17  -0.05
    12   6     0.05  -0.09   0.01     0.08  -0.07   0.02     0.11  -0.03   0.02
    13   6    -0.17  -0.02  -0.04     0.02  -0.02   0.01     0.00   0.13   0.01
    14   6    -0.16  -0.05   0.01     0.09  -0.07   0.02    -0.07   0.21  -0.03
    15   6     0.07  -0.13   0.06     0.13  -0.11   0.03     0.05   0.04  -0.03
    16   1    -0.26   0.03  -0.09    -0.02   0.01   0.00    -0.01   0.16   0.03
    17   1    -0.26  -0.02   0.01     0.10  -0.08   0.02    -0.13   0.30  -0.05
    18   1     0.17  -0.17   0.11     0.18  -0.15   0.03     0.07  -0.00  -0.04
    19   1    -0.02  -0.14   0.11     0.19  -0.16   0.04    -0.11   0.23  -0.09
    20   7     0.15  -0.10   0.00     0.11  -0.08   0.02     0.21  -0.14   0.03
    21   1     0.25  -0.21   0.08     0.16  -0.16   0.05     0.27  -0.23   0.07
    22   1     0.03  -0.07  -0.00     0.03  -0.07   0.04     0.15  -0.14   0.10
    23   1     0.00  -0.01   0.08    -0.01   0.01   0.02     0.02   0.03  -0.00
    24   6    -0.01  -0.02   0.04    -0.02   0.01   0.04     0.03   0.03   0.01
    25   6     0.03   0.03  -0.00    -0.01   0.00  -0.01     0.00  -0.03   0.00
    26   6     0.02  -0.02   0.02    -0.03   0.01   0.05    -0.01   0.03   0.03
    27   6    -0.03  -0.00   0.06    -0.01   0.01   0.03     0.06   0.00  -0.03
    28   6    -0.01   0.02   0.04    -0.01   0.00   0.00     0.04  -0.03  -0.03
    29   6     0.04   0.01   0.00    -0.03   0.01   0.02    -0.03  -0.00   0.03
    30   1     0.03  -0.03   0.02    -0.03   0.01   0.06    -0.02   0.04   0.05
    31   1    -0.06  -0.00   0.08    -0.01   0.01   0.03     0.09   0.01  -0.05
    32   1    -0.02   0.04   0.04    -0.00  -0.00  -0.01     0.07  -0.04  -0.06
    33   1     0.07   0.01  -0.02    -0.03   0.01   0.02    -0.06  -0.00   0.06
    34   6     0.06   0.06  -0.05    -0.00  -0.00  -0.06    -0.02  -0.07   0.01
    35   6     0.01   0.04  -0.01    -0.03   0.03  -0.02    -0.02  -0.08  -0.02
    36   6    -0.00   0.05  -0.05    -0.13   0.16  -0.04    -0.12   0.05   0.03
    37   6     0.10  -0.04  -0.00    -0.13   0.17  -0.04    -0.02  -0.13   0.01
    38   6    -0.08   0.13  -0.03     0.05  -0.05  -0.00    -0.06   0.01  -0.02
    39   6    -0.10   0.14  -0.05    -0.00   0.01  -0.01    -0.11   0.08   0.01
    40   6     0.10  -0.05  -0.02    -0.19   0.24  -0.05    -0.07  -0.07   0.03
    41   1     0.17  -0.10   0.02    -0.18   0.24  -0.05     0.01  -0.21   0.01
    42   1    -0.15   0.20  -0.03     0.13  -0.16   0.02    -0.06   0.05  -0.04
    43   1    -0.18   0.22  -0.08     0.05  -0.06  -0.00    -0.15   0.17   0.01
    44   1     0.17  -0.12  -0.02    -0.28   0.36  -0.07    -0.07  -0.10   0.05
    45   1    -0.01   0.05  -0.06    -0.17   0.22  -0.05    -0.17   0.11   0.04
    46   1     0.04   0.12  -0.04    -0.01   0.03  -0.05    -0.01  -0.11   0.01
    47   1     0.06   0.02  -0.04     0.01  -0.05  -0.05    -0.02  -0.06   0.01
    48   1     0.10   0.06  -0.10     0.00   0.00  -0.11    -0.06  -0.07   0.03
                     10                     11                     12
                      A                      A                      A
 Frequencies --    111.6917               133.9939               146.5333
 Red. masses --      5.4111                 5.2596                 5.7540
 Frc consts  --      0.0398                 0.0556                 0.0728
 IR Inten    --      3.7082                 2.3068                 4.3800
  Atom  AN      X      Y      Z        X      Y      Z        X      Y      Z
     1   6     0.03  -0.07  -0.01     0.04  -0.04  -0.03    -0.03  -0.05  -0.01
     2   8     0.14  -0.18   0.06     0.20  -0.16   0.05    -0.17   0.03  -0.05
     3   6    -0.02   0.00  -0.08    -0.03  -0.02  -0.10     0.00   0.06  -0.01
     4   1    -0.08   0.02  -0.10    -0.03  -0.02  -0.11    -0.00   0.08   0.11
     5   9    -0.03  -0.05  -0.06    -0.04  -0.03  -0.09    -0.04   0.23  -0.05
     6   6     0.01   0.06  -0.06    -0.04  -0.01  -0.05     0.01   0.01  -0.09
     7   6     0.02   0.13   0.10    -0.04  -0.10  -0.13     0.03  -0.08  -0.09
     8   7    -0.00   0.03  -0.12    -0.06   0.10   0.10     0.01   0.04  -0.05
     9   1    -0.07   0.07  -0.02    -0.05   0.14   0.11     0.02   0.05  -0.06
    10   6    -0.00   0.03  -0.09    -0.01   0.06   0.10     0.03   0.04  -0.04
    11   6    -0.02  -0.01   0.03     0.04   0.09  -0.04     0.04   0.02   0.02
    12   6     0.01   0.07  -0.05    -0.00   0.00   0.05     0.03   0.07  -0.02
    13   6    -0.03  -0.02  -0.08     0.02   0.13   0.08     0.03   0.01  -0.04
    14   6    -0.04  -0.04  -0.02     0.04   0.16   0.01     0.04  -0.01  -0.01
    15   6     0.01   0.05   0.02     0.03   0.01  -0.02     0.02   0.06   0.01
    16   1    -0.04  -0.05  -0.11     0.03   0.18   0.13     0.02   0.01  -0.05
    17   1    -0.07  -0.08  -0.01     0.06   0.22  -0.01     0.04  -0.04   0.00
    18   1     0.03   0.08   0.05     0.03  -0.04  -0.07     0.02   0.09   0.02
    19   1    -0.02  -0.02   0.07     0.06   0.11  -0.10     0.05   0.01   0.04
    20   7     0.04   0.14  -0.07    -0.03  -0.07   0.07     0.03   0.14  -0.04
    21   1     0.07   0.15  -0.03    -0.03  -0.14   0.04     0.01   0.21  -0.02
    22   1     0.03   0.15  -0.12    -0.08  -0.07   0.13     0.07   0.14  -0.09
    23   1     0.04   0.16   0.17    -0.00  -0.17  -0.28     0.10  -0.10  -0.13
    24   6    -0.01   0.10   0.15    -0.07  -0.09  -0.00    -0.00  -0.11   0.01
    25   6    -0.03  -0.03   0.01    -0.03   0.02   0.02     0.05  -0.04   0.05
    26   6    -0.09   0.09   0.21    -0.03  -0.09   0.03     0.03  -0.11   0.08
    27   6     0.06   0.04   0.06    -0.12  -0.04   0.07    -0.03  -0.08   0.07
    28   6     0.05  -0.02  -0.02    -0.10   0.01   0.09    -0.02  -0.04   0.09
    29   6    -0.12   0.03   0.15    -0.00  -0.04   0.03     0.06  -0.07   0.09
    30   1    -0.12   0.12   0.25    -0.02  -0.11   0.03     0.06  -0.15   0.08
    31   1     0.13   0.05   0.02    -0.18  -0.04   0.09    -0.06  -0.08   0.07
    32   1     0.11  -0.06  -0.12    -0.14   0.04   0.12    -0.04  -0.01   0.10
    33   1    -0.19   0.03   0.18     0.05  -0.03   0.01     0.09  -0.07   0.10
    34   6    -0.04  -0.11  -0.15     0.06   0.09  -0.12     0.13   0.04  -0.09
    35   6     0.00  -0.03  -0.01    -0.00   0.03  -0.04     0.03  -0.15   0.02
    36   6     0.01  -0.04   0.03     0.05  -0.03   0.01    -0.14   0.06   0.05
    37   6    -0.00  -0.05   0.00     0.00   0.00  -0.02    -0.02  -0.12   0.03
    38   6     0.00  -0.01  -0.00     0.00   0.05  -0.03     0.05  -0.13   0.03
    39   6     0.01  -0.01   0.02     0.03   0.02  -0.01    -0.03  -0.03   0.05
    40   6     0.01  -0.06   0.03     0.04  -0.04  -0.00    -0.11  -0.00   0.05
    41   1    -0.00  -0.07  -0.00    -0.00  -0.01  -0.03    -0.02  -0.15   0.03
    42   1     0.00   0.01  -0.02    -0.00   0.07  -0.04     0.10  -0.17   0.03
    43   1     0.01   0.01   0.02     0.03   0.03  -0.01    -0.03   0.01   0.06
    44   1     0.02  -0.09   0.04     0.06  -0.08   0.01    -0.18   0.05   0.05
    45   1     0.03  -0.05   0.05     0.09  -0.07   0.03    -0.23   0.17   0.05
    46   1    -0.06  -0.07  -0.15    -0.01   0.25  -0.11     0.06   0.19  -0.10
    47   1     0.03  -0.25  -0.14     0.09  -0.00  -0.11     0.18  -0.06  -0.09
    48   1    -0.09  -0.08  -0.27     0.16   0.11  -0.24     0.23   0.05  -0.21
                     13                     14                     15
                      A                      A                      A
 Frequencies --    170.1187               177.7644               202.0626
 Red. masses --      4.7732                 5.4155                 5.3646
 Frc consts  --      0.0814                 0.1008                 0.1291
 IR Inten    --      0.7258                 2.3901                 3.1318
  Atom  AN      X      Y      Z        X      Y      Z        X      Y      Z
     1   6    -0.05   0.00  -0.01    -0.04   0.09   0.06    -0.06   0.00  -0.08
     2   8    -0.02  -0.05   0.03    -0.03   0.10   0.04    -0.01  -0.12   0.02
     3   6    -0.01  -0.01   0.01    -0.05  -0.02   0.05     0.00   0.04  -0.01
     4   1    -0.05   0.00  -0.03    -0.05  -0.03  -0.06     0.04   0.04   0.12
     5   9    -0.02  -0.07   0.04    -0.15  -0.12   0.12     0.04   0.22  -0.09
     6   6     0.03   0.03   0.02    -0.00   0.00  -0.02    -0.01  -0.01  -0.00
     7   6     0.05  -0.02   0.02    -0.00  -0.04  -0.06     0.01   0.01   0.06
     8   7    -0.01   0.03  -0.01     0.07  -0.03  -0.05     0.00  -0.01   0.01
     9   1    -0.02  -0.04  -0.04     0.11  -0.04  -0.10    -0.01   0.04   0.04
    10   6    -0.07   0.09  -0.04     0.09  -0.03  -0.06     0.03  -0.04   0.03
    11   6     0.12  -0.07   0.01    -0.05   0.08  -0.00    -0.06   0.04  -0.00
    12   6    -0.01   0.06  -0.02     0.08   0.02  -0.04     0.00  -0.03   0.02
    13   6    -0.15   0.15  -0.05     0.12  -0.08  -0.05     0.10  -0.09   0.04
    14   6    -0.08   0.09  -0.02     0.05  -0.05  -0.02     0.09  -0.07   0.02
    15   6     0.14  -0.07   0.01    -0.03   0.10  -0.01    -0.10   0.06  -0.01
    16   1    -0.23   0.21  -0.06     0.16  -0.14  -0.06     0.16  -0.13   0.06
    17   1    -0.14   0.13  -0.03     0.06  -0.10  -0.01     0.16  -0.12   0.03
    18   1     0.26  -0.17   0.03    -0.09   0.18   0.00    -0.19   0.12  -0.03
    19   1     0.24  -0.17   0.03    -0.14   0.14   0.02    -0.12   0.10  -0.02
    20   7    -0.07   0.14  -0.04     0.20   0.04  -0.05     0.07  -0.12   0.04
    21   1    -0.05   0.11  -0.04     0.24   0.07   0.02     0.11  -0.18   0.06
    22   1    -0.14   0.16  -0.09     0.23   0.05  -0.09     0.05  -0.13   0.10
    23   1     0.07  -0.02   0.02     0.03  -0.04  -0.06     0.00   0.03   0.09
    24   6     0.06  -0.04  -0.00    -0.03  -0.07  -0.02     0.03   0.02   0.03
    25   6     0.10  -0.04  -0.00     0.00  -0.02   0.04     0.04  -0.01  -0.02
    26   6     0.10  -0.04  -0.03    -0.01  -0.08   0.05     0.03   0.02  -0.00
    27   6     0.07  -0.05  -0.00    -0.05  -0.06   0.01     0.05   0.00   0.01
    28   6     0.08  -0.04  -0.00    -0.04  -0.02   0.04     0.05  -0.01  -0.02
    29   6     0.11  -0.04  -0.04     0.00  -0.05   0.09     0.04   0.01  -0.04
    30   1     0.10  -0.05  -0.03     0.01  -0.12   0.05     0.03   0.03   0.00
    31   1     0.07  -0.05   0.01    -0.07  -0.06  -0.01     0.06   0.00   0.02
    32   1     0.07  -0.03   0.02    -0.06   0.00   0.03     0.06  -0.02  -0.03
    33   1     0.12  -0.04  -0.06     0.02  -0.05   0.11     0.02   0.01  -0.05
    34   6     0.09  -0.03   0.08     0.06   0.04  -0.06     0.01  -0.05   0.04
    35   6    -0.12   0.07  -0.05    -0.09   0.14   0.02    -0.14   0.09  -0.14
    36   6     0.01  -0.11   0.05     0.07  -0.11  -0.05     0.03  -0.09   0.12
    37   6    -0.15   0.05  -0.02    -0.05   0.13   0.00    -0.20   0.03  -0.08
    38   6    -0.09   0.07  -0.03    -0.13   0.10   0.00    -0.05   0.12  -0.09
    39   6    -0.02  -0.02   0.02    -0.04  -0.03  -0.04     0.04   0.03   0.05
    40   6    -0.07  -0.04   0.03     0.05   0.00  -0.04    -0.12  -0.06   0.06
    41   1    -0.20   0.08  -0.04    -0.07   0.18   0.01    -0.27   0.02  -0.12
    42   1    -0.10   0.10  -0.05    -0.20   0.13   0.02    -0.01   0.18  -0.15
    43   1     0.03  -0.04   0.04    -0.04  -0.08  -0.05     0.15   0.03   0.09
    44   1    -0.07  -0.08   0.05     0.12  -0.02  -0.06    -0.16  -0.13   0.12
    45   1     0.10  -0.21   0.10     0.18  -0.24  -0.06     0.13  -0.20   0.22
    46   1     0.11  -0.07   0.09     0.00   0.15  -0.07     0.04  -0.11   0.05
    47   1     0.05   0.04   0.08     0.11  -0.02  -0.06    -0.02  -0.01   0.05
    48   1     0.09  -0.04   0.14     0.14   0.04  -0.14    -0.03  -0.05   0.09
                     16                     17                     18
                      A                      A                      A
 Frequencies --    233.9745               240.9896               258.5447
 Red. masses --      7.9710                 4.1149                 5.5307
 Frc consts  --      0.2571                 0.1408                 0.2178
 IR Inten    --      6.8674                 3.8923                17.0062
  Atom  AN      X      Y      Z        X      Y      Z        X      Y      Z
     1   6    -0.04  -0.02  -0.01    -0.00  -0.01  -0.00     0.04   0.01  -0.02
     2   8    -0.01  -0.06   0.02    -0.03   0.02  -0.02    -0.08  -0.08   0.09
     3   6     0.06   0.01   0.08     0.04  -0.05   0.05     0.03   0.03   0.07
     4   1     0.04   0.03   0.17     0.08  -0.06   0.12     0.08   0.00  -0.00
     5   9     0.46  -0.06  -0.05     0.04   0.06   0.01    -0.15  -0.02   0.17
     6   6    -0.01   0.02   0.15     0.06  -0.08  -0.02    -0.01  -0.00   0.06
     7   6    -0.04  -0.02   0.07     0.02  -0.00  -0.13    -0.02   0.00   0.10
     8   7     0.02  -0.05   0.02     0.16  -0.11  -0.00     0.03  -0.04   0.02
     9   1     0.03  -0.12  -0.03     0.23  -0.12  -0.09     0.03  -0.02   0.02
    10   6     0.01   0.00  -0.07     0.10  -0.09   0.04     0.07  -0.06  -0.00
    11   6     0.01   0.00   0.01    -0.01  -0.01  -0.00    -0.01   0.03  -0.00
    12   6     0.03   0.03  -0.05     0.05  -0.07   0.02     0.06  -0.03  -0.00
    13   6     0.00  -0.00  -0.07     0.01  -0.02   0.02     0.03  -0.02  -0.01
    14   6    -0.01  -0.01  -0.03    -0.09   0.07  -0.01    -0.05   0.05  -0.01
    15   6     0.02   0.02   0.00     0.09  -0.10   0.01     0.06  -0.04   0.01
    16   1    -0.01  -0.02  -0.09    -0.02   0.01   0.02     0.02  -0.01  -0.01
    17   1    -0.04  -0.04  -0.02    -0.21   0.19  -0.03    -0.14   0.11  -0.02
    18   1     0.04   0.04   0.02     0.12  -0.13   0.01     0.07  -0.04   0.01
    19   1     0.00  -0.00   0.03    -0.04   0.02  -0.01    -0.06   0.07  -0.00
    20   7     0.11   0.14  -0.08    -0.14   0.01   0.02    -0.02   0.08  -0.02
    21   1     0.15   0.18  -0.00    -0.33   0.22  -0.12    -0.10   0.22  -0.06
    22   1     0.12   0.15  -0.18    -0.00  -0.00  -0.04     0.05   0.09  -0.11
    23   1    -0.01   0.01   0.13    -0.06  -0.00  -0.15     0.01   0.02   0.16
    24   6    -0.10  -0.10  -0.03     0.04   0.06  -0.10    -0.06  -0.05   0.05
    25   6    -0.11   0.02  -0.02    -0.06   0.02   0.10    -0.04   0.01  -0.06
    26   6    -0.10  -0.10  -0.02    -0.01   0.06  -0.00    -0.05  -0.05   0.01
    27   6    -0.15  -0.04  -0.04     0.02   0.06  -0.03    -0.07  -0.02   0.00
    28   6    -0.15   0.01  -0.04    -0.02   0.03   0.09    -0.05   0.00  -0.06
    29   6    -0.08  -0.05  -0.01    -0.08   0.04   0.14    -0.02  -0.03  -0.05
    30   1    -0.09  -0.12  -0.02     0.00   0.07  -0.06    -0.05  -0.05   0.02
    31   1    -0.22  -0.04  -0.06     0.04   0.06  -0.06    -0.09  -0.02   0.01
    32   1    -0.16   0.03  -0.05    -0.01   0.01   0.09    -0.04   0.01  -0.08
    33   1    -0.02  -0.05   0.01    -0.11   0.03   0.19     0.00  -0.02  -0.06
    34   6    -0.04   0.17  -0.01    -0.04  -0.04  -0.12    -0.03   0.08   0.03
    35   6    -0.05   0.02   0.01    -0.04   0.04  -0.03     0.08  -0.02  -0.21
    36   6     0.01  -0.01   0.06     0.02  -0.03   0.02     0.03   0.10   0.05
    37   6    -0.05   0.02   0.01    -0.06   0.04  -0.02     0.02  -0.10  -0.15
    38   6    -0.02   0.02   0.02    -0.03   0.04  -0.02     0.18   0.03  -0.17
    39   6     0.01  -0.00   0.05     0.01   0.00   0.01     0.15   0.11  -0.03
    40   6    -0.04   0.01   0.04    -0.03   0.01   0.01    -0.01  -0.04  -0.01
    41   1    -0.03   0.03   0.01    -0.08   0.06  -0.03    -0.06  -0.18  -0.20
    42   1    -0.01   0.04   0.01    -0.02   0.06  -0.03     0.28   0.06  -0.23
    43   1     0.04  -0.02   0.06     0.04  -0.01   0.02     0.22   0.19   0.02
    44   1    -0.06  -0.01   0.06    -0.05   0.01   0.02    -0.10  -0.08   0.06
    45   1     0.03  -0.05   0.08     0.07  -0.08   0.05    -0.02   0.18   0.14
    46   1    -0.09   0.27  -0.01    -0.11   0.04  -0.18    -0.01   0.08   0.05
    47   1    -0.07   0.23  -0.01     0.11  -0.23  -0.13    -0.09   0.17   0.04
    48   1     0.10   0.16   0.01    -0.08  -0.01  -0.30     0.04   0.06   0.11
                     19                     20                     21
                      A                      A                      A
 Frequencies --    268.0740               329.6022               338.8368
 Red. masses --      4.6666                 4.3334                 3.1487
 Frc consts  --      0.1976                 0.2774                 0.2130
 IR Inten    --      6.3124                23.2471                 1.3532
  Atom  AN      X      Y      Z        X      Y      Z        X      Y      Z
     1   6     0.01   0.01   0.02    -0.04   0.06   0.01     0.01  -0.01  -0.01
     2   8    -0.09  -0.04   0.08    -0.04  -0.02   0.08     0.03   0.02  -0.04
     3   6     0.05   0.05   0.07    -0.04   0.16  -0.05     0.01  -0.01  -0.01
     4   1     0.01   0.06   0.01    -0.15   0.18  -0.13     0.00  -0.01  -0.00
     5   9     0.05  -0.08   0.12     0.06  -0.08  -0.01    -0.04   0.02  -0.00
     6   6     0.05   0.05   0.03    -0.01   0.19  -0.03     0.05   0.02  -0.03
     7   6     0.04   0.00  -0.13     0.03   0.10  -0.02     0.05   0.11   0.07
     8   7    -0.04   0.05   0.00    -0.09   0.15  -0.06     0.16  -0.04  -0.08
     9   1    -0.03  -0.08  -0.07    -0.18   0.31   0.11     0.24  -0.11  -0.21
    10   6    -0.15   0.11  -0.03     0.08  -0.02  -0.01    -0.02   0.04   0.01
    11   6     0.03  -0.08   0.01    -0.13   0.02   0.01     0.06  -0.03   0.02
    12   6    -0.11   0.07  -0.03     0.09  -0.07  -0.01    -0.03   0.05   0.02
    13   6    -0.10   0.04  -0.01     0.08  -0.14   0.01    -0.06   0.05   0.01
    14   6     0.06  -0.10   0.02    -0.08  -0.02   0.02     0.02  -0.01   0.01
    15   6    -0.12   0.06  -0.02     0.08  -0.07   0.01    -0.03   0.05  -0.00
    16   1    -0.11   0.02  -0.03     0.08  -0.18  -0.03    -0.07   0.06   0.01
    17   1     0.21  -0.22   0.03    -0.18   0.04   0.01     0.08  -0.04   0.02
    18   1    -0.11   0.07  -0.01     0.11  -0.05   0.06    -0.02   0.05  -0.00
    19   1     0.13  -0.17   0.03    -0.29   0.14   0.02     0.14  -0.11   0.04
    20   7     0.06  -0.11  -0.01    -0.12  -0.08   0.02    -0.05  -0.11   0.06
    21   1     0.22  -0.33   0.09    -0.27  -0.03  -0.16    -0.17  -0.00  -0.03
    22   1    -0.03  -0.12   0.14    -0.14  -0.08   0.05     0.16  -0.17   0.20
    23   1    -0.00  -0.01  -0.17     0.09   0.11   0.03     0.07   0.16   0.20
    24   6     0.06   0.03  -0.14     0.02   0.01  -0.06    -0.00   0.01   0.02
    25   6    -0.03   0.01   0.11     0.01  -0.07   0.04    -0.07  -0.09  -0.01
    26   6     0.03   0.03  -0.05     0.01  -0.00  -0.03    -0.05   0.00  -0.03
    27   6     0.04   0.03  -0.05     0.05  -0.04  -0.04     0.02  -0.04   0.02
    28   6    -0.01   0.01   0.11     0.00  -0.08   0.05    -0.02  -0.10  -0.05
    29   6    -0.03   0.02   0.10     0.00  -0.04   0.00    -0.09  -0.08   0.01
    30   1     0.03   0.04  -0.08    -0.00   0.00  -0.00    -0.05   0.04  -0.09
    31   1     0.06   0.03  -0.09     0.10  -0.04  -0.05     0.07  -0.04   0.04
    32   1    -0.02  -0.00   0.15    -0.01  -0.09   0.09     0.02  -0.15  -0.09
    33   1    -0.04   0.01   0.14    -0.03  -0.04  -0.01    -0.15  -0.08   0.02
    34   6     0.01  -0.02  -0.09     0.10   0.05   0.01     0.06   0.16   0.03
    35   6     0.03  -0.02  -0.09    -0.01   0.01   0.01    -0.00  -0.00   0.01
    36   6     0.01   0.03   0.03    -0.02   0.01   0.00    -0.01  -0.02  -0.00
    37   6    -0.00  -0.05  -0.06     0.01  -0.00   0.01    -0.01   0.00   0.01
    38   6     0.06   0.02  -0.07     0.00  -0.02   0.01    -0.01  -0.00   0.00
    39   6     0.05   0.05  -0.00    -0.01  -0.01   0.01    -0.02  -0.00  -0.01
    40   6    -0.01  -0.03   0.01     0.00  -0.00   0.01    -0.00  -0.01  -0.00
    41   1    -0.03  -0.09  -0.08     0.01  -0.01   0.01    -0.02   0.01   0.00
    42   1     0.10   0.03  -0.10     0.01  -0.03   0.02    -0.02  -0.01   0.01
    43   1     0.08   0.10   0.02    -0.01  -0.01   0.01    -0.03   0.01  -0.01
    44   1    -0.04  -0.07   0.04     0.01  -0.01   0.01     0.01  -0.01  -0.00
    45   1    -0.01   0.06   0.08    -0.04   0.03  -0.01     0.00  -0.03  -0.00
    46   1    -0.07   0.07  -0.14     0.03   0.18  -0.01    -0.03   0.36   0.01
    47   1     0.15  -0.18  -0.10     0.12   0.08   0.01     0.01   0.31   0.02
    48   1     0.01   0.00  -0.24     0.25   0.04   0.00     0.35   0.13   0.09
                     22                     23                     24
                      A                      A                      A
 Frequencies --    367.5377               382.2108               398.4876
 Red. masses --      1.8298                 2.2218                 6.9298
 Frc consts  --      0.1456                 0.1912                 0.6483
 IR Inten    --     24.2055                14.6952                 2.1885
  Atom  AN      X      Y      Z        X      Y      Z        X      Y      Z
     1   6    -0.03   0.02   0.01    -0.03   0.03  -0.03     0.13   0.12  -0.01
     2   8    -0.05  -0.02   0.04     0.06  -0.00  -0.02     0.32   0.17  -0.10
     3   6    -0.03   0.04  -0.01    -0.05  -0.01  -0.01     0.13   0.10   0.05
     4   1    -0.05   0.04  -0.03    -0.01  -0.02  -0.01     0.16   0.08  -0.01
     5   9     0.03  -0.03  -0.02    -0.03   0.02  -0.03     0.01   0.03   0.17
     6   6    -0.01   0.04  -0.03    -0.07  -0.01   0.07     0.07   0.07   0.04
     7   6    -0.01  -0.00  -0.05    -0.06   0.01   0.10     0.08  -0.01   0.01
     8   7     0.05   0.02  -0.04    -0.07  -0.01   0.07    -0.02   0.06   0.01
     9   1     0.19  -0.05  -0.24     0.03  -0.08  -0.08    -0.06   0.05   0.05
    10   6    -0.01   0.02  -0.01    -0.04  -0.02   0.01     0.02   0.03  -0.02
    11   6     0.01  -0.01   0.01     0.01   0.00  -0.02    -0.04  -0.01   0.02
    12   6     0.01   0.02   0.00    -0.01  -0.03   0.01     0.03   0.01  -0.03
    13   6    -0.03   0.01  -0.01    -0.00   0.02   0.01    -0.00  -0.02  -0.02
    14   6     0.01  -0.02   0.00     0.02   0.01  -0.01    -0.02  -0.03   0.01
    15   6     0.00   0.02  -0.00    -0.02  -0.03  -0.00     0.02   0.00   0.00
    16   1    -0.05   0.02  -0.02    -0.01   0.05   0.03    -0.02  -0.04  -0.05
    17   1     0.03  -0.04   0.01     0.04   0.00  -0.01    -0.03  -0.04   0.02
    18   1     0.03   0.01   0.01    -0.02  -0.05  -0.02     0.05   0.02   0.04
    19   1     0.04  -0.04   0.03     0.02   0.00  -0.04    -0.06   0.00   0.04
    20   7    -0.02  -0.09   0.03     0.07   0.03  -0.01    -0.03  -0.06  -0.01
    21   1    -0.36   0.42  -0.13    -0.17   0.56  -0.03    -0.20   0.14  -0.13
    22   1     0.54  -0.20   0.07     0.57  -0.04  -0.15     0.16  -0.10   0.04
    23   1     0.04  -0.02  -0.06    -0.10   0.04   0.14     0.13  -0.02   0.02
    24   6    -0.04  -0.03   0.03     0.01   0.02  -0.05     0.01  -0.06  -0.00
    25   6     0.05   0.05  -0.05    -0.01  -0.04   0.11    -0.02   0.07  -0.02
    26   6     0.01  -0.03   0.05     0.04   0.02  -0.08    -0.03  -0.06   0.04
    27   6    -0.06  -0.01   0.05     0.05  -0.00  -0.09    -0.04   0.01  -0.04
    28   6     0.01   0.05  -0.04     0.00  -0.03   0.04    -0.03   0.07   0.03
    29   6     0.05   0.03   0.01    -0.00  -0.01   0.03     0.02   0.02  -0.04
    30   1     0.04  -0.09   0.05     0.05   0.03  -0.13    -0.04  -0.08   0.10
    31   1    -0.11  -0.01   0.08     0.10   0.00  -0.14    -0.11   0.01  -0.09
    32   1    -0.01   0.09  -0.06     0.01  -0.03   0.03    -0.06   0.09   0.08
    33   1     0.08   0.03   0.03    -0.02  -0.00   0.00     0.11   0.02  -0.05
    34   6    -0.03  -0.07   0.01     0.06  -0.00  -0.01    -0.09  -0.01  -0.02
    35   6    -0.01   0.01  -0.00    -0.03   0.03  -0.01    -0.01   0.05  -0.06
    36   6     0.01   0.02  -0.00    -0.02   0.03  -0.01    -0.21  -0.10   0.01
    37   6     0.00   0.02  -0.00     0.00  -0.01  -0.00    -0.11  -0.10   0.02
    38   6     0.02  -0.01   0.01     0.03  -0.03   0.00    -0.03  -0.11  -0.09
    39   6    -0.00   0.03   0.00     0.00   0.00  -0.00    -0.08  -0.10  -0.06
    40   6     0.03  -0.01   0.00     0.03  -0.04  -0.00    -0.12  -0.14   0.05
    41   1     0.00   0.03  -0.00     0.01  -0.02  -0.00    -0.18  -0.19  -0.03
    42   1     0.04  -0.03   0.01     0.07  -0.07   0.01    -0.04  -0.18  -0.04
    43   1    -0.02   0.04  -0.00     0.00  -0.00  -0.00    -0.01  -0.05  -0.01
    44   1     0.05  -0.04   0.01     0.06  -0.07   0.01    -0.06  -0.17   0.03
    45   1     0.00   0.03  -0.00    -0.06   0.08  -0.01    -0.26  -0.04   0.04
    46   1     0.06  -0.20   0.04    -0.03   0.10  -0.08    -0.04  -0.09  -0.01
    47   1    -0.06  -0.09   0.02     0.16  -0.07  -0.03    -0.09  -0.05  -0.02
    48   1    -0.17  -0.06   0.03     0.11   0.00  -0.09    -0.20   0.00  -0.04
                     25                     26                     27
                      A                      A                      A
 Frequencies --    406.0045               413.3241               417.3380
 Red. masses --      2.7571                 2.8019                 2.7680
 Frc consts  --      0.2678                 0.2820                 0.2840
 IR Inten    --     36.2581                 1.9728                14.5504
  Atom  AN      X      Y      Z        X      Y      Z        X      Y      Z
     1   6    -0.05   0.03  -0.02     0.01  -0.02  -0.01     0.02  -0.05   0.01
     2   8     0.02  -0.01   0.01    -0.03  -0.01  -0.01    -0.04  -0.02  -0.01
     3   6    -0.06   0.02  -0.02     0.01  -0.01  -0.01     0.02  -0.02   0.00
     4   1    -0.05   0.01  -0.03     0.01  -0.01  -0.00    -0.00  -0.01   0.01
     5   9    -0.02  -0.01  -0.04    -0.00   0.01  -0.01    -0.01  -0.00   0.00
     6   6    -0.03   0.04   0.02     0.01  -0.01  -0.01     0.02  -0.01  -0.02
     7   6    -0.02   0.07   0.14     0.01   0.01   0.03     0.02  -0.00   0.01
     8   7     0.10  -0.06  -0.09     0.02  -0.01  -0.02    -0.00   0.00  -0.01
     9   1     0.09  -0.02  -0.07    -0.04   0.03   0.07    -0.06   0.05   0.08
    10   6     0.02  -0.00   0.00     0.01  -0.01   0.00     0.00   0.00  -0.00
    11   6     0.04   0.01   0.01     0.01   0.00   0.00     0.01  -0.01   0.00
    12   6     0.00   0.04   0.02     0.00   0.01   0.01     0.01  -0.00   0.00
    13   6    -0.00   0.01  -0.00     0.00   0.00  -0.00    -0.02   0.02  -0.01
    14   6     0.00   0.02  -0.01     0.00   0.00  -0.00     0.01  -0.01   0.00
    15   6     0.01   0.04   0.01    -0.00   0.01   0.00    -0.01   0.02  -0.00
    16   1     0.01   0.02   0.01     0.01   0.00   0.00    -0.05   0.04  -0.01
    17   1    -0.01   0.02  -0.00    -0.00   0.01  -0.00     0.02  -0.02   0.00
    18   1    -0.01   0.05  -0.00    -0.02   0.03  -0.00    -0.02   0.02  -0.00
    19   1     0.06  -0.01   0.03     0.01   0.00   0.01     0.03  -0.03   0.01
    20   7    -0.04  -0.01   0.04    -0.01   0.01   0.01     0.01  -0.03   0.01
    21   1     0.12  -0.38   0.06     0.06  -0.13   0.02    -0.15   0.23  -0.06
    22   1    -0.36   0.03   0.15    -0.14   0.03   0.03     0.23  -0.06  -0.01
    23   1     0.04   0.17   0.38     0.02   0.02   0.07     0.03  -0.01   0.00
    24   6    -0.06  -0.07  -0.03    -0.00  -0.01  -0.00     0.01   0.00   0.01
    25   6     0.03   0.06   0.10    -0.01   0.01   0.02    -0.02  -0.00  -0.01
    26   6     0.02  -0.08  -0.04    -0.02  -0.02   0.04    -0.06  -0.01   0.17
    27   6    -0.06  -0.04  -0.12     0.01   0.00  -0.07     0.06   0.02  -0.16
    28   6    -0.04   0.06   0.04    -0.02   0.01   0.06    -0.05  -0.01   0.16
    29   6     0.07   0.03   0.01     0.02   0.00  -0.05     0.03   0.01  -0.17
    30   1     0.07  -0.17  -0.02    -0.03  -0.03   0.10    -0.12  -0.02   0.35
    31   1    -0.10  -0.04  -0.22     0.02   0.01  -0.15     0.12   0.03  -0.37
    32   1    -0.09   0.15   0.03    -0.04   0.01   0.11    -0.10  -0.04   0.35
    33   1     0.16   0.03  -0.01     0.05   0.01  -0.12     0.09   0.02  -0.37
    34   6    -0.01  -0.07  -0.02    -0.01   0.00  -0.01    -0.02   0.02  -0.00
    35   6    -0.03   0.03  -0.00     0.02  -0.03   0.01     0.03  -0.04   0.01
    36   6    -0.02   0.05  -0.01     0.03  -0.02   0.01     0.05  -0.03   0.00
    37   6     0.04  -0.04   0.01    -0.12   0.16  -0.02     0.03  -0.02   0.01
    38   6     0.00   0.01   0.01     0.11  -0.14   0.03    -0.05   0.07  -0.00
    39   6     0.05  -0.04   0.01    -0.12   0.15  -0.02     0.02  -0.01   0.01
    40   6     0.00   0.01  -0.01     0.11  -0.12   0.02    -0.04   0.08  -0.01
    41   1     0.10  -0.10   0.02    -0.28   0.39  -0.06     0.06  -0.04   0.02
    42   1     0.00   0.01   0.00     0.25  -0.30   0.06    -0.13   0.17  -0.02
    43   1     0.09  -0.11   0.02    -0.28   0.34  -0.05     0.03  -0.04   0.01
    44   1     0.00   0.01  -0.01     0.22  -0.26   0.05    -0.11   0.16  -0.03
    45   1    -0.06   0.10  -0.02     0.05  -0.04   0.00     0.09  -0.08   0.01
    46   1    -0.02  -0.13  -0.07    -0.02  -0.00  -0.01    -0.02   0.03   0.00
    47   1     0.12  -0.23  -0.03     0.00  -0.02  -0.01    -0.03   0.03  -0.00
    48   1    -0.16  -0.04  -0.13    -0.03   0.00  -0.02     0.00   0.02   0.01
                     28                     29                     30
                      A                      A                      A
 Frequencies --    434.8492               460.9484               482.4637
 Red. masses --      3.5627                 3.0607                 4.1975
 Frc consts  --      0.3969                 0.3832                 0.5757
 IR Inten    --     10.9156                23.4484                49.3184
  Atom  AN      X      Y      Z        X      Y      Z        X      Y      Z
     1   6    -0.09   0.12  -0.00    -0.01  -0.01  -0.01    -0.04  -0.08  -0.04
     2   8     0.03   0.02   0.07     0.01  -0.01  -0.02     0.07  -0.03  -0.11
     3   6    -0.05  -0.01   0.01    -0.02   0.01  -0.01    -0.08  -0.05   0.05
     4   1    -0.00  -0.03   0.00    -0.04   0.01  -0.02    -0.10  -0.04   0.11
     5   9     0.03  -0.01  -0.03    -0.02   0.00  -0.01    -0.04   0.05   0.01
     6   6    -0.03  -0.03   0.01    -0.01   0.04   0.06    -0.03   0.06   0.17
     7   6    -0.04  -0.02  -0.12    -0.01   0.01   0.01    -0.06   0.04  -0.03
     8   7     0.07  -0.06   0.02     0.00   0.04   0.09     0.08   0.04   0.18
     9   1     0.11  -0.06  -0.04    -0.05   0.17   0.22     0.34  -0.25  -0.26
    10   6     0.03  -0.03   0.01     0.21  -0.08  -0.00     0.01   0.13  -0.06
    11   6     0.02  -0.03  -0.01     0.04  -0.10   0.04    -0.07  -0.02   0.08
    12   6    -0.01  -0.01  -0.00     0.15  -0.09  -0.05    -0.02   0.11  -0.14
    13   6    -0.02   0.02   0.01    -0.13   0.11  -0.04     0.07  -0.05  -0.04
    14   6    -0.01   0.01  -0.00     0.00  -0.05   0.05    -0.06  -0.02   0.07
    15   6    -0.04   0.01  -0.01    -0.12   0.12  -0.02     0.07  -0.02   0.03
    16   1    -0.05   0.04   0.00    -0.43   0.28  -0.15     0.12  -0.21  -0.13
    17   1    -0.01   0.02  -0.00    -0.05  -0.03   0.05    -0.10  -0.07   0.08
    18   1    -0.08   0.04  -0.02    -0.37   0.40   0.01     0.27  -0.05   0.17
    19   1     0.05  -0.05  -0.01     0.05  -0.11   0.05    -0.08  -0.03   0.11
    20   7     0.00   0.03  -0.02    -0.03  -0.02  -0.06    -0.05  -0.07  -0.15
    21   1     0.14  -0.16   0.06    -0.14  -0.01  -0.20     0.07  -0.32  -0.14
    22   1    -0.16   0.06  -0.03    -0.18   0.02  -0.11    -0.00  -0.13   0.10
    23   1    -0.09  -0.06  -0.24    -0.00  -0.03  -0.06    -0.09  -0.04  -0.20
    24   6    -0.00   0.07   0.00    -0.00  -0.01  -0.01    -0.05   0.02  -0.02
    25   6     0.03  -0.05  -0.08     0.01   0.00   0.01     0.04  -0.02  -0.01
    26   6    -0.03   0.06   0.14     0.01  -0.00  -0.03    -0.01   0.02   0.05
    27   6     0.04   0.02  -0.00    -0.01  -0.01   0.01    -0.03  -0.02  -0.02
    28   6    -0.01  -0.06   0.05     0.01   0.00  -0.01    -0.02  -0.02   0.01
    29   6    -0.00  -0.00  -0.07     0.00   0.00   0.02     0.02   0.01  -0.01
    30   1    -0.07   0.06   0.24     0.01  -0.00  -0.04     0.01  -0.03   0.06
    31   1     0.12   0.02  -0.00    -0.02  -0.01   0.03     0.01  -0.02  -0.01
    32   1    -0.03  -0.09   0.17     0.01   0.02  -0.04    -0.06   0.01   0.05
    33   1    -0.07   0.00  -0.14     0.00  -0.00   0.04    -0.01   0.01  -0.03
    34   6     0.05   0.01   0.03     0.01  -0.01   0.00     0.06  -0.03   0.02
    35   6    -0.13   0.17  -0.04     0.01  -0.02   0.01    -0.01  -0.05   0.01
    36   6    -0.11   0.12  -0.02     0.02  -0.01  -0.00     0.06   0.02  -0.01
    37   6     0.02  -0.04   0.00     0.00   0.01  -0.00     0.01   0.01  -0.02
    38   6     0.05  -0.06   0.00    -0.00   0.01   0.00     0.02   0.01   0.03
    39   6     0.06  -0.07   0.01    -0.00   0.01   0.00     0.01   0.03   0.01
    40   6     0.07  -0.10   0.02    -0.00   0.01  -0.01     0.01   0.02  -0.03
    41   1     0.10  -0.15   0.01    -0.01   0.03  -0.00     0.03   0.04  -0.01
    42   1     0.16  -0.20   0.02    -0.02   0.03  -0.00     0.03   0.04   0.00
    43   1     0.16  -0.19   0.03    -0.02   0.02  -0.00    -0.03   0.04  -0.01
    44   1     0.17  -0.24   0.04    -0.02   0.03  -0.01    -0.02   0.03  -0.02
    45   1    -0.24   0.28  -0.04     0.03  -0.02   0.00     0.07   0.00  -0.00
    46   1     0.08   0.01   0.08     0.00  -0.01  -0.00     0.07  -0.05   0.03
    47   1    -0.06   0.11   0.04     0.02  -0.02   0.00     0.03  -0.02   0.02
    48   1     0.12  -0.01   0.11    -0.00  -0.01  -0.01     0.05  -0.03   0.03
                     31                     32                     33
                      A                      A                      A
 Frequencies --    493.4546               517.3981               522.4055
 Red. masses --      4.0316                 4.4744                 2.8166
 Frc consts  --      0.5784                 0.7057                 0.4529
 IR Inten    --     34.6498                22.5808                46.7137
  Atom  AN      X      Y      Z        X      Y      Z        X      Y      Z
     1   6     0.02   0.01   0.00    -0.01  -0.05   0.01     0.03   0.07   0.04
     2   8     0.08   0.04  -0.03     0.05   0.01  -0.05     0.01   0.05   0.07
     3   6    -0.05   0.09   0.02    -0.02  -0.07   0.08    -0.00   0.04  -0.01
     4   1    -0.06   0.09   0.01     0.01  -0.07   0.16     0.05   0.01  -0.05
     5   9     0.04  -0.01   0.04     0.04   0.01   0.07     0.04  -0.02  -0.01
     6   6    -0.07   0.07   0.01    -0.08  -0.10   0.01    -0.06  -0.03  -0.04
     7   6    -0.10   0.12  -0.06    -0.11  -0.04  -0.01    -0.07  -0.05  -0.07
     8   7     0.05  -0.04  -0.05    -0.13  -0.07  -0.07     0.01  -0.01   0.01
     9   1     0.14  -0.02  -0.15    -0.29  -0.02   0.14     0.20  -0.12  -0.26
    10   6    -0.01  -0.07   0.07    -0.04  -0.02  -0.11     0.01  -0.01  -0.01
    11   6     0.02  -0.03  -0.07     0.06   0.14   0.06     0.01   0.01   0.02
    12   6    -0.05  -0.08   0.06     0.13   0.07   0.06     0.02   0.01   0.00
    13   6    -0.03   0.00   0.07    -0.02   0.01  -0.17     0.00   0.00  -0.02
    14   6     0.01   0.03  -0.02     0.04  -0.05  -0.10    -0.00   0.00  -0.01
    15   6    -0.08  -0.06  -0.03     0.13   0.15   0.04     0.01   0.02   0.01
    16   1    -0.01   0.06   0.13    -0.04   0.06  -0.14    -0.01   0.01  -0.02
    17   1     0.05   0.09  -0.04    -0.02  -0.19  -0.07    -0.03  -0.01  -0.00
    18   1    -0.15  -0.08  -0.10     0.07   0.18   0.02    -0.01   0.04   0.01
    19   1     0.05  -0.04  -0.12    -0.04   0.17   0.19     0.00   0.02   0.03
    20   7     0.04   0.08   0.02    -0.06  -0.06   0.16    -0.02  -0.00  -0.00
    21   1     0.20   0.03   0.21    -0.32  -0.01  -0.18     0.04  -0.13   0.01
    22   1    -0.03   0.12  -0.14    -0.15  -0.06   0.30    -0.08  -0.00   0.05
    23   1    -0.12   0.17   0.04    -0.22  -0.01   0.02    -0.06  -0.13  -0.22
    24   6    -0.09   0.06  -0.13    -0.03   0.06  -0.07    -0.09   0.04   0.19
    25   6     0.13  -0.04  -0.09     0.06  -0.04  -0.04    -0.03  -0.05   0.18
    26   6    -0.02   0.04   0.06     0.01   0.07   0.00     0.01   0.05   0.00
    27   6    -0.07  -0.05   0.01    -0.02   0.01   0.01    -0.01   0.02  -0.02
    28   6    -0.05  -0.05   0.02    -0.02  -0.04   0.01    -0.00  -0.03  -0.07
    29   6     0.02   0.04   0.03    -0.01   0.02   0.02     0.02   0.02  -0.08
    30   1    -0.01  -0.07   0.20    -0.02   0.05   0.08     0.09   0.08  -0.25
    31   1    -0.04  -0.05   0.16     0.02   0.01   0.12     0.13   0.03  -0.29
    32   1    -0.15   0.03   0.17    -0.06  -0.02   0.09     0.08   0.00  -0.36
    33   1    -0.10   0.03   0.14    -0.12   0.02   0.09     0.05   0.04  -0.40
    34   6     0.13  -0.07   0.04     0.08  -0.04   0.02     0.05  -0.03   0.02
    35   6     0.10  -0.12  -0.00    -0.01  -0.01  -0.01     0.07  -0.04  -0.01
    36   6     0.04  -0.09   0.02     0.02   0.01   0.00    -0.01  -0.06   0.02
    37   6    -0.02  -0.02  -0.02    -0.00  -0.00  -0.03    -0.01  -0.02  -0.00
    38   6     0.01  -0.01  -0.04     0.01   0.00  -0.01     0.00  -0.02  -0.05
    39   6    -0.04   0.05  -0.02     0.01   0.01   0.00    -0.03   0.02  -0.02
    40   6    -0.07   0.03  -0.01     0.00  -0.00  -0.01    -0.05   0.01   0.02
    41   1    -0.11   0.05  -0.05    -0.00   0.00  -0.02    -0.08  -0.00  -0.03
    42   1    -0.07   0.09  -0.05     0.03   0.01  -0.02    -0.05   0.03  -0.05
    43   1    -0.11   0.18  -0.03     0.01   0.01   0.00    -0.04   0.11  -0.01
    44   1    -0.16   0.14  -0.02    -0.02  -0.02   0.00    -0.09   0.08   0.00
    45   1     0.08  -0.14   0.05     0.02   0.01   0.01     0.00  -0.08   0.04
    46   1     0.21  -0.14   0.11     0.11  -0.05   0.05    -0.07   0.07  -0.09
    47   1     0.02  -0.02   0.06     0.03  -0.00   0.03     0.22  -0.10  -0.01
    48   1     0.11  -0.08   0.10     0.10  -0.05   0.05     0.09  -0.02  -0.06
                     34                     35                     36
                      A                      A                      A
 Frequencies --    553.8379               562.9449               583.9903
 Red. masses --      3.9277                 2.9447                 4.8921
 Frc consts  --      0.7098                 0.5498                 0.9830
 IR Inten    --     52.7385                19.6543                 9.7548
  Atom  AN      X      Y      Z        X      Y      Z        X      Y      Z
     1   6     0.04   0.12   0.04    -0.02  -0.09  -0.02     0.06  -0.05   0.05
     2   8    -0.03   0.06   0.14     0.02  -0.03  -0.10    -0.03   0.02   0.01
     3   6     0.02   0.00  -0.06    -0.00  -0.00   0.05     0.06  -0.08   0.02
     4   1     0.14  -0.06  -0.15    -0.09   0.04   0.13     0.08  -0.08   0.07
     5   9    -0.01  -0.02  -0.11     0.03   0.01   0.10     0.03  -0.00   0.03
     6   6    -0.04  -0.07   0.02     0.01   0.02  -0.04     0.02  -0.11  -0.16
     7   6    -0.04  -0.04   0.07    -0.00   0.02  -0.06    -0.02   0.07   0.01
     8   7    -0.03  -0.05   0.03    -0.03   0.03  -0.06    -0.02  -0.01  -0.10
     9   1    -0.14   0.08   0.23    -0.30   0.31   0.40    -0.25   0.17   0.24
    10   6     0.08  -0.04  -0.04     0.07  -0.05   0.02    -0.02   0.05  -0.02
    11   6     0.13  -0.05   0.09     0.10  -0.10  -0.01    -0.04   0.08   0.11
    12   6    -0.10   0.12  -0.06    -0.10   0.07   0.00    -0.02  -0.09  -0.12
    13   6     0.12  -0.03  -0.05     0.07  -0.07   0.02     0.06   0.17   0.01
    14   6    -0.11   0.12   0.02    -0.12   0.09  -0.03     0.12   0.08   0.23
    15   6    -0.04   0.07   0.05    -0.06   0.04  -0.02    -0.06  -0.12   0.12
    16   1     0.16  -0.10  -0.07     0.11  -0.10   0.03     0.07   0.12  -0.02
    17   1    -0.28   0.14   0.03    -0.22   0.20  -0.05     0.18  -0.05   0.26
    18   1     0.07   0.02   0.10    -0.01  -0.01  -0.03    -0.00  -0.08   0.19
    19   1     0.32  -0.20   0.11     0.28  -0.25   0.02    -0.03   0.15  -0.10
    20   7    -0.00  -0.07  -0.06     0.03  -0.02   0.02    -0.02  -0.06  -0.17
    21   1     0.02  -0.08  -0.03     0.04   0.08   0.09    -0.11   0.06  -0.23
    22   1     0.23  -0.16   0.17     0.22  -0.07   0.09    -0.02  -0.05  -0.22
    23   1    -0.09  -0.01   0.10     0.02   0.01  -0.07    -0.04   0.16   0.21
    24   6     0.04   0.01  -0.08    -0.05   0.00   0.05    -0.08   0.02  -0.02
    25   6     0.02   0.00  -0.08     0.00  -0.01   0.08     0.05  -0.02   0.03
    26   6     0.01   0.01  -0.02    -0.01   0.01  -0.01    -0.04   0.03  -0.02
    27   6     0.02   0.01  -0.01    -0.03  -0.02   0.01    -0.07  -0.04  -0.02
    28   6    -0.01  -0.01   0.04    -0.00  -0.00  -0.05    -0.05  -0.01  -0.03
    29   6    -0.02  -0.01   0.04     0.01   0.03  -0.03    -0.01   0.06  -0.01
    30   1    -0.03   0.01   0.11     0.01   0.02  -0.06    -0.02  -0.02   0.01
    31   1    -0.02   0.01   0.13     0.00  -0.01  -0.07    -0.05  -0.03  -0.01
    32   1    -0.05  -0.03   0.19     0.02   0.04  -0.19    -0.09   0.07  -0.06
    33   1    -0.07  -0.02   0.20     0.02   0.03  -0.14    -0.05   0.06  -0.03
    34   6    -0.00   0.00  -0.01     0.04  -0.02   0.02     0.10  -0.05   0.03
    35   6     0.09  -0.01  -0.01    -0.07   0.02   0.01    -0.02   0.05  -0.02
    36   6    -0.03  -0.08   0.02     0.02   0.05  -0.02    -0.03   0.02   0.00
    37   6     0.00  -0.02   0.02    -0.01   0.01  -0.01    -0.01   0.02  -0.01
    38   6     0.00  -0.02  -0.06    -0.01   0.02   0.04    -0.01   0.01  -0.02
    39   6    -0.03   0.01  -0.04     0.02  -0.01   0.02     0.01  -0.02   0.00
    40   6    -0.05   0.02   0.03     0.03  -0.01  -0.02     0.02  -0.02   0.02
    41   1    -0.08  -0.02  -0.02     0.06  -0.00   0.01     0.01  -0.03  -0.01
    42   1    -0.07   0.02  -0.04     0.06  -0.02   0.03     0.03  -0.05  -0.01
    43   1    -0.04   0.12  -0.02     0.04  -0.09   0.01     0.08  -0.07   0.02
    44   1    -0.08   0.10   0.00     0.06  -0.09   0.00     0.07  -0.08   0.03
    45   1    -0.02  -0.09   0.03     0.02   0.05  -0.02    -0.03   0.02  -0.00
    46   1     0.04  -0.02   0.04    -0.00   0.01  -0.03     0.09  -0.06   0.02
    47   1    -0.08   0.04   0.01     0.12  -0.06   0.00     0.12  -0.07   0.03
    48   1     0.00  -0.00   0.03     0.04  -0.02  -0.02     0.08  -0.05   0.02
                     37                     38                     39
                      A                      A                      A
 Frequencies --    612.2016               630.2547               637.3855
 Red. masses --      5.0783                 6.2268                 2.2276
 Frc consts  --      1.1214                 1.4573                 0.5332
 IR Inten    --     20.9068                11.7500                86.9167
  Atom  AN      X      Y      Z        X      Y      Z        X      Y      Z
     1   6    -0.12   0.03  -0.07     0.04   0.03  -0.09    -0.07   0.05   0.04
     2   8     0.08  -0.03  -0.07    -0.06  -0.07   0.02     0.05   0.05   0.03
     3   6    -0.11   0.15   0.02     0.09   0.03  -0.04    -0.09  -0.02   0.03
     4   1    -0.17   0.18   0.05     0.16  -0.00  -0.08    -0.11  -0.02   0.02
     5   9     0.03  -0.01   0.09    -0.01   0.00   0.02    -0.01   0.00  -0.05
     6   6    -0.09   0.06  -0.01     0.02  -0.02   0.02     0.00   0.04   0.10
     7   6    -0.02  -0.11  -0.03    -0.00   0.01   0.01    -0.00  -0.02  -0.05
     8   7    -0.04  -0.05  -0.12    -0.00  -0.01   0.03     0.09  -0.09  -0.07
     9   1     0.17  -0.14  -0.41     0.02  -0.05  -0.02    -0.40   0.23   0.64
    10   6    -0.01  -0.09  -0.06    -0.00  -0.00  -0.00    -0.01   0.04   0.01
    11   6     0.10   0.08   0.11     0.00   0.01   0.00    -0.06   0.01  -0.02
    12   6    -0.03  -0.09  -0.00     0.00   0.00   0.00    -0.03   0.02  -0.03
    13   6     0.10   0.08  -0.06    -0.00  -0.00  -0.01    -0.03   0.03   0.01
    14   6     0.05   0.11   0.08     0.00  -0.01  -0.01     0.03  -0.02   0.03
    15   6    -0.11  -0.06   0.13     0.01   0.00   0.00     0.03  -0.02  -0.01
    16   1     0.09   0.14  -0.02    -0.01   0.00  -0.01     0.04  -0.05   0.01
    17   1    -0.11   0.05   0.10    -0.01  -0.01  -0.01     0.18  -0.10   0.04
    18   1    -0.20  -0.02   0.09    -0.00   0.01  -0.00     0.14  -0.10   0.02
    19   1     0.14   0.11  -0.04    -0.01   0.01   0.01    -0.02  -0.02  -0.03
    20   7    -0.04  -0.02  -0.05    -0.00   0.00   0.00     0.03  -0.02   0.01
    21   1     0.08  -0.14   0.04    -0.00  -0.01   0.00    -0.14   0.17  -0.11
    22   1    -0.00  -0.04  -0.04    -0.00   0.00   0.01    -0.09   0.03  -0.07
    23   1     0.01  -0.08   0.03    -0.01  -0.00  -0.01    -0.00  -0.06  -0.14
    24   6     0.10  -0.01   0.03    -0.02   0.01  -0.01     0.02  -0.01  -0.00
    25   6    -0.07   0.01  -0.03     0.02  -0.01   0.00    -0.02   0.01   0.04
    26   6     0.09  -0.02   0.03    -0.02   0.02  -0.00    -0.00  -0.01  -0.00
    27   6     0.10   0.07   0.02    -0.03  -0.00  -0.01     0.02  -0.01   0.04
    28   6     0.05   0.01   0.03    -0.03  -0.01  -0.01     0.04   0.01  -0.02
    29   6     0.03  -0.10   0.01    -0.01   0.02  -0.00     0.01  -0.00  -0.03
    30   1     0.06   0.04  -0.01    -0.01   0.01  -0.01    -0.03   0.01   0.05
    31   1     0.10   0.07   0.01    -0.02  -0.00  -0.01     0.01  -0.01   0.03
    32   1     0.12  -0.12   0.06    -0.05   0.03  -0.01     0.07  -0.01  -0.08
    33   1     0.07  -0.10   0.02    -0.04   0.02  -0.01     0.04   0.00  -0.04
    34   6    -0.13   0.06  -0.04     0.04  -0.02   0.01    -0.02   0.02  -0.00
    35   6    -0.03  -0.07   0.03     0.02   0.04   0.14    -0.00  -0.04   0.01
    36   6     0.07   0.01  -0.02    -0.03  -0.04  -0.14     0.05  -0.01  -0.00
    37   6    -0.01  -0.04  -0.01    -0.17  -0.07   0.27    -0.01  -0.05  -0.02
    38   6     0.03   0.00   0.07     0.16   0.18   0.19     0.04  -0.01   0.01
    39   6     0.01   0.04   0.01     0.17   0.09  -0.26     0.01   0.04  -0.02
    40   6    -0.03  -0.00  -0.07    -0.17  -0.17  -0.17    -0.05  -0.01  -0.05
    41   1     0.01   0.05   0.01    -0.04   0.01   0.34    -0.03   0.01  -0.02
    42   1     0.01   0.08   0.04     0.03   0.06   0.31     0.02   0.05  -0.01
    43   1    -0.11   0.06  -0.03     0.10  -0.03  -0.31    -0.07   0.11  -0.04
    44   1    -0.11   0.05  -0.06     0.01  -0.10  -0.29    -0.14   0.05  -0.04
    45   1     0.07   0.03   0.02    -0.02   0.01   0.24     0.03   0.01   0.05
    46   1    -0.13   0.08  -0.03     0.04  -0.03   0.01    -0.06   0.04  -0.03
    47   1    -0.15   0.09  -0.04     0.04  -0.02   0.01     0.03  -0.01  -0.01
    48   1    -0.10   0.06  -0.02     0.04  -0.02   0.01    -0.01   0.02  -0.03
                     40                     41                     42
                      A                      A                      A
 Frequencies --    649.0292               654.2449               688.1548
 Red. masses --      5.5013                 6.1924                 5.3206
 Frc consts  --      1.3653                 1.5617                 1.4845
 IR Inten    --     43.2983                 2.4295                20.6165
  Atom  AN      X      Y      Z        X      Y      Z        X      Y      Z
     1   6    -0.00  -0.10   0.29    -0.01   0.01  -0.02    -0.09   0.10  -0.13
     2   8     0.08   0.18   0.05    -0.00  -0.01  -0.00     0.02  -0.06  -0.02
     3   6    -0.14  -0.14   0.11     0.01   0.01  -0.01    -0.00   0.08  -0.02
     4   1    -0.28  -0.08   0.22     0.01   0.01  -0.02     0.14   0.03   0.02
     5   9     0.06  -0.01  -0.06    -0.01   0.00  -0.01     0.04  -0.00   0.12
     6   6    -0.03  -0.06  -0.20     0.01   0.02   0.05    -0.09  -0.12  -0.14
     7   6    -0.00   0.03   0.05     0.02   0.02  -0.05    -0.08  -0.14   0.04
     8   7    -0.06   0.13   0.02    -0.03  -0.03   0.03     0.05  -0.01  -0.04
     9   1     0.21   0.01  -0.35     0.08  -0.16  -0.17    -0.01   0.17   0.11
    10   6     0.03   0.02   0.04    -0.02  -0.05  -0.04     0.04   0.07   0.07
    11   6    -0.00  -0.05  -0.03     0.05   0.04   0.04    -0.08  -0.05  -0.05
    12   6     0.04   0.01  -0.00    -0.01  -0.04   0.03     0.03   0.08  -0.06
    13   6    -0.01  -0.04   0.06     0.03   0.01  -0.07    -0.06  -0.01   0.13
    14   6    -0.03  -0.00  -0.00     0.01   0.02  -0.03    -0.00  -0.01   0.07
    15   6     0.02   0.04  -0.05    -0.03  -0.02   0.06     0.08   0.07  -0.09
    16   1    -0.07  -0.00   0.04     0.02   0.06  -0.05    -0.03  -0.08   0.10
    17   1    -0.06   0.12  -0.03    -0.10  -0.02  -0.02     0.20   0.03   0.05
    18   1    -0.04   0.11  -0.03    -0.10  -0.01   0.01     0.23   0.06   0.01
    19   1    -0.04  -0.03   0.01     0.03   0.07   0.01    -0.03  -0.11   0.02
    20   7    -0.02   0.02  -0.03    -0.02   0.00   0.01     0.02  -0.01  -0.05
    21   1     0.10  -0.10   0.06     0.06  -0.06   0.08    -0.07   0.02  -0.16
    22   1     0.10  -0.03   0.06     0.05  -0.02   0.04    -0.07   0.01  -0.03
    23   1     0.02   0.11   0.22     0.01  -0.04  -0.18    -0.06  -0.11   0.11
    24   6     0.01  -0.02   0.02    -0.04  -0.09  -0.03    -0.06  -0.02   0.18
    25   6    -0.00   0.02  -0.04     0.04   0.09   0.04     0.05   0.02  -0.15
    26   6    -0.00  -0.04  -0.02    -0.31  -0.05  -0.06    -0.01   0.03  -0.15
    27   6     0.06  -0.04  -0.02     0.13  -0.30   0.04     0.08  -0.03  -0.11
    28   6     0.05   0.01   0.05     0.31   0.04   0.08     0.03  -0.00   0.14
    29   6    -0.00  -0.00   0.03    -0.12   0.28  -0.04    -0.08   0.06   0.11
    30   1     0.01  -0.05  -0.04    -0.22  -0.16  -0.10     0.00   0.05  -0.22
    31   1     0.04  -0.04  -0.03     0.03  -0.30  -0.03     0.11  -0.02  -0.23
    32   1     0.05  -0.01   0.11     0.27   0.13   0.02     0.00  -0.01   0.24
    33   1     0.04  -0.01   0.08     0.01   0.29  -0.06    -0.12   0.05   0.21
    34   6    -0.05   0.03  -0.02     0.01   0.05   0.01     0.02   0.01  -0.02
    35   6    -0.07  -0.04  -0.00     0.01   0.00  -0.00    -0.02   0.00   0.00
    36   6     0.07   0.05  -0.01    -0.00  -0.01   0.00     0.04  -0.03   0.00
    37   6    -0.08  -0.08  -0.09     0.01   0.00   0.01     0.04  -0.03   0.02
    38   6     0.07   0.04   0.01    -0.00  -0.01  -0.00     0.02  -0.04   0.04
    39   6     0.07   0.07  -0.03    -0.01  -0.00   0.00    -0.05   0.02   0.02
    40   6    -0.09  -0.09  -0.13     0.00   0.01   0.01    -0.01   0.05  -0.01
    41   1    -0.03  -0.05  -0.07     0.00   0.00   0.00     0.05  -0.01   0.02
    42   1     0.16   0.04  -0.03    -0.01  -0.00   0.00    -0.00  -0.02   0.03
    43   1     0.05   0.02  -0.05    -0.01   0.01   0.00    -0.13   0.08  -0.01
    44   1    -0.16  -0.16  -0.06     0.00   0.02   0.00    -0.07   0.12  -0.02
    45   1     0.09   0.05   0.16    -0.00  -0.01  -0.01     0.04  -0.04  -0.03
    46   1    -0.02   0.02   0.01    -0.02   0.11   0.01     0.12  -0.05   0.09
    47   1    -0.09   0.06  -0.01     0.01   0.09   0.00    -0.16   0.11   0.01
    48   1    -0.05   0.03   0.00     0.08   0.04   0.02     0.04  -0.01   0.08
                     43                     44                     45
                      A                      A                      A
 Frequencies --    689.2238               698.9309               706.2911
 Red. masses --      1.5361                 2.0315                 3.6207
 Frc consts  --      0.4299                 0.5847                 1.0642
 IR Inten    --    475.6633                66.3382                17.8724
  Atom  AN      X      Y      Z        X      Y      Z        X      Y      Z
     1   6    -0.01   0.01  -0.01     0.01  -0.01   0.01     0.05  -0.07   0.08
     2   8    -0.00  -0.00  -0.00     0.00   0.01   0.00    -0.01   0.04   0.00
     3   6     0.00   0.00   0.00    -0.01   0.01  -0.00     0.00  -0.02   0.00
     4   1     0.01   0.00  -0.00    -0.02   0.02  -0.00    -0.12   0.02  -0.02
     5   9     0.00  -0.00   0.01     0.00  -0.00  -0.00    -0.02   0.00  -0.06
     6   6    -0.00  -0.01  -0.00    -0.01   0.01   0.01     0.06   0.12   0.11
     7   6    -0.00  -0.00  -0.00    -0.01  -0.02  -0.00     0.06   0.02  -0.05
     8   7     0.00  -0.00  -0.01     0.01  -0.01  -0.01     0.02  -0.02  -0.02
     9   1    -0.09   0.12   0.16    -0.04   0.06   0.09    -0.09  -0.01   0.12
    10   6     0.06  -0.05   0.01     0.03  -0.02   0.00    -0.01  -0.04  -0.05
    11   6    -0.03   0.05  -0.00    -0.01   0.02  -0.00     0.03   0.04   0.02
    12   6    -0.03   0.03   0.02    -0.02   0.02   0.00    -0.04  -0.05   0.04
    13   6    -0.06   0.02   0.00    -0.02   0.01   0.00     0.03   0.02  -0.09
    14   6     0.05  -0.05  -0.02     0.02  -0.02  -0.00     0.02   0.00  -0.04
    15   6     0.05  -0.03   0.01     0.02  -0.01   0.00    -0.06  -0.06   0.06
    16   1    -0.16   0.12  -0.00    -0.04   0.03   0.00     0.02   0.05  -0.08
    17   1     0.02  -0.02  -0.03     0.02  -0.02  -0.00    -0.07  -0.07  -0.02
    18   1     0.02  -0.01  -0.01     0.02  -0.02   0.00    -0.10  -0.11  -0.00
    19   1    -0.13   0.12   0.01    -0.04   0.03   0.00     0.03   0.06  -0.04
    20   7    -0.09   0.04  -0.07    -0.02   0.01  -0.02    -0.01   0.00   0.05
    21   1     0.35  -0.25   0.34     0.10  -0.06   0.10     0.03   0.02   0.11
    22   1     0.60  -0.18   0.32     0.18  -0.05   0.09     0.02   0.01   0.01
    23   1    -0.00   0.00   0.02     0.00  -0.04  -0.04     0.15  -0.12  -0.33
    24   6     0.01   0.00  -0.01    -0.01  -0.00   0.04    -0.07  -0.01   0.22
    25   6    -0.00  -0.00   0.01     0.01   0.00  -0.03     0.05   0.00  -0.14
    26   6     0.00   0.00   0.00     0.01   0.00  -0.03     0.03   0.01  -0.13
    27   6    -0.00   0.01   0.01     0.01   0.00  -0.02    -0.01   0.02  -0.11
    28   6    -0.00   0.00  -0.01     0.00  -0.00   0.02    -0.08  -0.00   0.10
    29   6     0.00  -0.00  -0.01    -0.01   0.00   0.02    -0.04  -0.01   0.11
    30   1    -0.01   0.01   0.03     0.00   0.01  -0.04     0.06   0.06  -0.29
    31   1    -0.01   0.00   0.02     0.02   0.00  -0.05     0.04   0.03  -0.35
    32   1     0.00  -0.00  -0.02    -0.00  -0.00   0.03    -0.10   0.03   0.10
    33   1    -0.00  -0.00  -0.00    -0.01   0.00   0.04    -0.06  -0.01   0.11
    34   6     0.00  -0.00   0.00     0.00   0.00  -0.00     0.05  -0.02  -0.01
    35   6    -0.02   0.02  -0.00     0.07  -0.10   0.02    -0.02   0.03  -0.01
    36   6     0.01  -0.02   0.00    -0.05   0.06  -0.01    -0.01   0.01   0.00
    37   6     0.02  -0.02   0.01    -0.06   0.07  -0.02    -0.01  -0.00  -0.01
    38   6     0.01  -0.02   0.00    -0.06   0.07  -0.02     0.00   0.00  -0.01
    39   6    -0.02   0.02  -0.00     0.09  -0.11   0.02    -0.01   0.03  -0.01
    40   6    -0.02   0.03  -0.00     0.08  -0.11   0.01    -0.02   0.01  -0.01
    41   1     0.07  -0.08   0.02    -0.29   0.37  -0.07     0.10  -0.15   0.01
    42   1     0.06  -0.09   0.02    -0.30   0.39  -0.07     0.13  -0.15   0.01
    43   1     0.01  -0.02   0.00    -0.06   0.09  -0.01     0.13  -0.13   0.02
    44   1     0.01  -0.00   0.00    -0.08   0.07  -0.01     0.10  -0.15   0.02
    45   1     0.08  -0.10   0.01    -0.35   0.43  -0.06     0.13  -0.16   0.05
    46   1    -0.01   0.00  -0.01     0.02  -0.01   0.02     0.17  -0.12   0.10
    47   1     0.02  -0.01  -0.00    -0.03   0.02   0.00    -0.13   0.05   0.02
    48   1     0.00  -0.00  -0.01     0.00  -0.00   0.01     0.01  -0.03   0.08
                     46                     47                     48
                      A                      A                      A
 Frequencies --    731.9341               752.6205               759.6949
 Red. masses --      3.9969                 2.2084                 2.3885
 Frc consts  --      1.2616                 0.7370                 0.8122
 IR Inten    --     15.1571               113.6050                58.9760
  Atom  AN      X      Y      Z        X      Y      Z        X      Y      Z
     1   6    -0.06   0.13  -0.04     0.03  -0.01   0.01    -0.06   0.01  -0.02
     2   8     0.03   0.02   0.06     0.00   0.01   0.00    -0.00  -0.03  -0.01
     3   6     0.12   0.02  -0.04     0.02   0.06  -0.03    -0.05  -0.10   0.05
     4   1     0.23  -0.04  -0.14     0.02   0.06  -0.05    -0.08  -0.07   0.12
     5   9    -0.03  -0.01  -0.01     0.01  -0.01   0.01     0.01   0.01   0.02
     6   6     0.12  -0.05  -0.02    -0.02  -0.01  -0.05     0.04  -0.01  -0.06
     7   6     0.11   0.00   0.02    -0.02   0.00   0.02     0.03   0.09  -0.03
     8   7    -0.02   0.02   0.06    -0.00   0.02   0.07    -0.02   0.05   0.05
     9   1     0.00  -0.10  -0.02     0.15   0.05  -0.09     0.03   0.03  -0.02
    10   6    -0.02  -0.00  -0.02     0.14  -0.12  -0.00     0.05  -0.05  -0.02
    11   6     0.02   0.01   0.01    -0.09   0.07  -0.01    -0.02   0.02  -0.00
    12   6    -0.00  -0.02   0.02    -0.11   0.07  -0.01    -0.06   0.01   0.01
    13   6     0.02  -0.01  -0.04    -0.05   0.06  -0.06     0.00   0.02  -0.07
    14   6    -0.00  -0.01  -0.03     0.01  -0.02  -0.02     0.01  -0.02  -0.02
    15   6    -0.02  -0.02   0.02    -0.01  -0.03   0.02    -0.03  -0.04   0.03
    16   1    -0.01   0.02  -0.05     0.00  -0.00  -0.07    -0.02   0.03  -0.09
    17   1    -0.10   0.01  -0.03     0.32  -0.34   0.04     0.02  -0.11  -0.01
    18   1    -0.09   0.01  -0.01     0.40  -0.40   0.06     0.07  -0.16   0.01
    19   1    -0.03   0.05  -0.00     0.28  -0.23   0.02     0.07  -0.04  -0.02
    20   7    -0.01   0.00   0.02     0.04  -0.01   0.05     0.02  -0.00   0.05
    21   1     0.02  -0.00   0.04    -0.07   0.06  -0.04    -0.02   0.04   0.03
    22   1     0.02  -0.00   0.01    -0.21   0.06  -0.05    -0.08   0.03  -0.01
    23   1     0.13   0.00   0.03    -0.01   0.01   0.04     0.04   0.11   0.01
    24   6     0.01  -0.00  -0.00     0.00   0.00  -0.02    -0.01   0.00   0.02
    25   6     0.01  -0.01   0.00    -0.00  -0.00   0.01     0.01   0.01  -0.01
    26   6    -0.06   0.02  -0.00     0.00  -0.00   0.01     0.02  -0.02   0.00
    27   6    -0.07   0.04  -0.01     0.01  -0.01   0.00    -0.01  -0.02  -0.00
    28   6    -0.08   0.02  -0.02     0.01  -0.00  -0.01    -0.01  -0.01   0.01
    29   6    -0.04   0.03  -0.01     0.01   0.00  -0.01     0.02  -0.02   0.02
    30   1    -0.06   0.05  -0.05     0.01  -0.01   0.02     0.05  -0.03  -0.06
    31   1    -0.10   0.04  -0.03     0.00  -0.01   0.04     0.03  -0.01  -0.09
    32   1    -0.11   0.07  -0.04     0.01  -0.01   0.01     0.00   0.00  -0.04
    33   1    -0.08   0.03  -0.05     0.01   0.00   0.00     0.06  -0.02  -0.02
    34   6     0.09  -0.05   0.03    -0.01   0.01  -0.00    -0.02   0.01  -0.01
    35   6    -0.12  -0.05   0.01     0.00  -0.04   0.01    -0.04   0.11  -0.02
    36   6     0.17   0.06  -0.01     0.01   0.05  -0.01     0.01  -0.11   0.02
    37   6    -0.01  -0.10  -0.12    -0.03   0.01  -0.03     0.07  -0.04   0.07
    38   6    -0.01  -0.06   0.14    -0.03   0.02   0.02     0.07  -0.05  -0.04
    39   6    -0.05  -0.01   0.16    -0.01  -0.00   0.03     0.02   0.01  -0.07
    40   6    -0.04  -0.05  -0.14    -0.01  -0.01  -0.03     0.02   0.03   0.06
    41   1    -0.03   0.13  -0.10     0.05  -0.06  -0.01    -0.12   0.15   0.02
    42   1    -0.07   0.19   0.04     0.05  -0.04   0.02    -0.09   0.09  -0.04
    43   1    -0.42   0.12   0.03     0.07  -0.18   0.04    -0.23   0.44  -0.10
    44   1    -0.40   0.11  -0.06     0.08  -0.20   0.02    -0.24   0.47  -0.06
    45   1    -0.02   0.27  -0.06     0.12  -0.09   0.02    -0.29   0.25  -0.05
    46   1     0.11  -0.07   0.03    -0.02   0.02  -0.01     0.00  -0.01   0.01
    47   1     0.10  -0.07   0.03    -0.00   0.00  -0.00    -0.05   0.02  -0.00
    48   1     0.08  -0.05   0.03    -0.01   0.01  -0.01    -0.04   0.01   0.00
                     49                     50                     51
                      A                      A                      A
 Frequencies --    772.7425               796.5774               825.7962
 Red. masses --      1.5972                 3.9733                 1.7524
 Frc consts  --      0.5619                 1.4854                 0.7041
 IR Inten    --    205.6474                 8.0130                11.9339
  Atom  AN      X      Y      Z        X      Y      Z        X      Y      Z
     1   6    -0.00  -0.00   0.00    -0.04  -0.06   0.04     0.09  -0.08   0.05
     2   8    -0.00  -0.00   0.00     0.01   0.00  -0.03    -0.02   0.01  -0.01
     3   6    -0.00  -0.01   0.00    -0.09   0.03   0.03     0.04   0.03  -0.03
     4   1    -0.01  -0.01   0.01    -0.25   0.10   0.07    -0.00   0.05  -0.04
     5   9    -0.00   0.00  -0.00     0.00  -0.01  -0.02    -0.00  -0.00  -0.00
     6   6     0.01   0.01   0.01     0.00   0.05   0.00    -0.03   0.04   0.02
     7   6     0.01   0.00  -0.00     0.08  -0.19   0.06    -0.04  -0.03   0.05
     8   7    -0.01  -0.00  -0.01     0.00   0.02  -0.04     0.02  -0.00  -0.04
     9   1    -0.03  -0.00   0.01     0.12  -0.03  -0.20     0.06   0.01  -0.08
    10   6    -0.03   0.01   0.00     0.04  -0.02   0.00     0.01  -0.00  -0.00
    11   6    -0.01   0.04   0.01    -0.02   0.00  -0.01    -0.01  -0.01  -0.01
    12   6     0.13  -0.10   0.03    -0.03   0.02  -0.01    -0.00   0.00   0.00
    13   6    -0.02  -0.00   0.01    -0.00   0.01   0.01     0.00   0.00   0.01
    14   6    -0.09   0.07  -0.03     0.01   0.00   0.02     0.00   0.01   0.01
    15   6    -0.04   0.05  -0.00    -0.00  -0.00  -0.01    -0.00  -0.00  -0.00
    16   1     0.33  -0.26   0.09    -0.05   0.04  -0.00    -0.00   0.00   0.00
    17   1     0.48  -0.41   0.05     0.02   0.02   0.02     0.02   0.01   0.01
    18   1     0.10  -0.07   0.02     0.08  -0.07   0.01    -0.00  -0.00  -0.00
    19   1     0.40  -0.32   0.09     0.04  -0.04  -0.02     0.00  -0.01  -0.02
    20   7    -0.06   0.03  -0.04     0.01  -0.00   0.01     0.00   0.00   0.01
    21   1     0.10  -0.11   0.08    -0.01   0.00  -0.01     0.00  -0.01   0.01
    22   1     0.18  -0.04   0.04    -0.07   0.02  -0.02    -0.01   0.01   0.00
    23   1     0.02  -0.01  -0.02     0.16  -0.16   0.17    -0.02  -0.22  -0.34
    24   6     0.00  -0.00   0.00     0.11  -0.05  -0.02    -0.03   0.00   0.04
    25   6     0.00   0.00  -0.00    -0.03  -0.00   0.01    -0.01  -0.01   0.04
    26   6    -0.00  -0.00  -0.00    -0.17  -0.04  -0.03     0.03   0.03  -0.03
    27   6    -0.00   0.01  -0.00    -0.00   0.20  -0.00     0.02  -0.03  -0.06
    28   6    -0.01   0.00  -0.00    -0.01   0.12  -0.03     0.01  -0.02  -0.06
    29   6    -0.00  -0.00  -0.00    -0.14  -0.01  -0.06     0.03   0.04  -0.04
    30   1    -0.01   0.01  -0.00    -0.27   0.12  -0.05    -0.04  -0.04   0.30
    31   1    -0.01   0.01  -0.01    -0.24   0.19   0.15    -0.09  -0.06   0.41
    32   1    -0.00   0.01  -0.01    -0.02   0.06   0.14    -0.13  -0.04   0.38
    33   1    -0.01  -0.00  -0.00    -0.17  -0.01  -0.01    -0.12   0.01   0.33
    34   6     0.01  -0.00   0.00     0.19  -0.10   0.06    -0.03   0.01   0.01
    35   6    -0.01   0.01  -0.00     0.00   0.03  -0.00    -0.06   0.08  -0.01
    36   6     0.00  -0.01   0.00    -0.03  -0.04   0.01     0.04  -0.03   0.00
    37   6     0.01  -0.00   0.00     0.02   0.01   0.03     0.01  -0.02  -0.01
    38   6     0.00  -0.00  -0.00     0.02   0.00  -0.05     0.01  -0.01   0.02
    39   6     0.00  -0.00  -0.00     0.03   0.01  -0.06    -0.00  -0.01   0.01
    40   6     0.00   0.00   0.00     0.02   0.02   0.05    -0.00  -0.01  -0.01
    41   1    -0.01   0.02   0.00    -0.03   0.02   0.02    -0.00   0.00  -0.01
    42   1    -0.01   0.01  -0.00     0.01  -0.02  -0.04     0.02  -0.03   0.02
    43   1    -0.02   0.04  -0.01     0.06   0.10  -0.04    -0.13   0.12  -0.02
    44   1    -0.02   0.04  -0.01     0.03   0.10   0.00    -0.15   0.14  -0.03
    45   1    -0.03   0.03  -0.00    -0.07   0.01   0.01    -0.12   0.16  -0.03
    46   1     0.01  -0.01   0.00     0.17  -0.09   0.03    -0.14   0.10  -0.09
    47   1     0.01  -0.01   0.00     0.26  -0.14   0.05     0.12  -0.05  -0.02
    48   1     0.01  -0.00   0.00     0.23  -0.11   0.04     0.01   0.02  -0.09
                     52                     53                     54
                      A                      A                      A
 Frequencies --    834.4118               854.4737               865.7637
 Red. masses --      2.6541                 3.1018                 1.3072
 Frc consts  --      1.0887                 1.3343                 0.5773
 IR Inten    --     39.8571                15.9882                 1.9102
  Atom  AN      X      Y      Z        X      Y      Z        X      Y      Z
     1   6     0.11  -0.10   0.06     0.06  -0.05   0.03     0.02  -0.01   0.01
     2   8    -0.03   0.01  -0.02    -0.02   0.01  -0.01    -0.00   0.00  -0.00
     3   6     0.07   0.05  -0.02     0.03   0.04  -0.02     0.00   0.02  -0.01
     4   1    -0.01   0.07  -0.08     0.03   0.03  -0.04    -0.00   0.02  -0.01
     5   9    -0.02  -0.01  -0.04    -0.01  -0.01  -0.01     0.00  -0.00   0.00
     6   6    -0.03   0.06   0.10    -0.06   0.01   0.03    -0.01  -0.00  -0.01
     7   6    -0.02  -0.04  -0.02    -0.05  -0.12   0.02    -0.02   0.01   0.00
     8   7    -0.06  -0.05  -0.06     0.03   0.02  -0.02     0.02   0.00   0.02
     9   1     0.00  -0.08  -0.15     0.04   0.06  -0.01     0.04   0.01  -0.00
    10   6     0.01  -0.08   0.04     0.05   0.08  -0.07    -0.00  -0.00   0.01
    11   6     0.02   0.06   0.02    -0.10  -0.16  -0.07     0.02   0.01   0.01
    12   6    -0.02   0.04  -0.02     0.03   0.01   0.01    -0.01   0.00  -0.00
    13   6    -0.05  -0.04   0.12     0.08   0.10  -0.12    -0.01  -0.00  -0.00
    14   6     0.02  -0.00   0.02    -0.02   0.04   0.11    -0.01  -0.00  -0.02
    15   6     0.04   0.07  -0.02    -0.02  -0.08  -0.05     0.01  -0.01   0.01
    16   1    -0.13   0.11   0.18     0.15  -0.13  -0.26     0.05  -0.04   0.02
    17   1     0.02   0.10  -0.00     0.14  -0.06   0.12     0.01  -0.04  -0.01
    18   1     0.21  -0.04   0.02    -0.20   0.13  -0.02    -0.07   0.04  -0.01
    19   1     0.08  -0.02   0.10    -0.10  -0.09  -0.25    -0.03   0.04   0.02
    20   7     0.01  -0.03  -0.08    -0.02   0.05   0.15     0.00  -0.01  -0.01
    21   1    -0.05  -0.01  -0.16     0.08  -0.03   0.23    -0.01   0.01  -0.02
    22   1    -0.09   0.00  -0.11     0.15  -0.01   0.28    -0.02   0.00  -0.03
    23   1    -0.04   0.05   0.14    -0.06   0.02   0.34    -0.02   0.00  -0.01
    24   6     0.01   0.01  -0.06     0.01   0.00  -0.07     0.00  -0.00  -0.00
    25   6     0.01  -0.00  -0.03     0.01  -0.01  -0.02    -0.01  -0.00  -0.00
    26   6    -0.00   0.01   0.05     0.01   0.04   0.03     0.00  -0.01  -0.06
    27   6    -0.01  -0.01   0.05    -0.01  -0.02   0.04    -0.01   0.02   0.07
    28   6    -0.01  -0.01   0.05    -0.01  -0.03   0.03    -0.00   0.02   0.07
    29   6    -0.01   0.00   0.05    -0.01   0.04   0.03     0.01  -0.01  -0.08
    30   1     0.09   0.04  -0.27     0.06   0.04  -0.10    -0.15  -0.07   0.43
    31   1     0.11   0.01  -0.29     0.10  -0.00  -0.20     0.13   0.05  -0.46
    32   1     0.10   0.01  -0.31     0.08  -0.01  -0.26     0.15   0.02  -0.38
    33   1     0.09   0.03  -0.32     0.01   0.06  -0.19    -0.17  -0.06   0.54
    34   6    -0.00   0.00  -0.02    -0.01   0.01  -0.02     0.01  -0.01   0.01
    35   6    -0.07   0.09  -0.02    -0.03   0.04  -0.01    -0.01   0.01  -0.00
    36   6     0.04  -0.03   0.00     0.02  -0.01   0.00     0.00  -0.00   0.00
    37   6     0.01  -0.02  -0.01     0.00  -0.01  -0.00     0.00  -0.01  -0.00
    38   6     0.01  -0.01   0.02    -0.01   0.00   0.01    -0.01   0.01   0.00
    39   6    -0.00  -0.01   0.02    -0.01  -0.00   0.01    -0.01   0.00   0.00
    40   6    -0.00  -0.02  -0.02     0.00  -0.02  -0.01     0.00  -0.01  -0.00
    41   1     0.01  -0.01  -0.00    -0.01   0.01  -0.01    -0.02   0.03  -0.01
    42   1     0.03  -0.04   0.02     0.05  -0.07   0.02     0.04  -0.05   0.01
    43   1    -0.16   0.14  -0.02    -0.04   0.01   0.00     0.01  -0.03   0.01
    44   1    -0.17   0.16  -0.03    -0.10   0.10  -0.02    -0.05   0.05  -0.01
    45   1    -0.14   0.19  -0.03    -0.06   0.09  -0.02    -0.01   0.02  -0.00
    46   1     0.08  -0.05   0.07     0.03  -0.01   0.04    -0.01   0.01  -0.01
    47   1    -0.14   0.07   0.00    -0.11   0.07  -0.00     0.04  -0.01   0.00
    48   1    -0.02  -0.01   0.07     0.00  -0.01   0.05     0.03  -0.01  -0.01
                     55                     56                     57
                      A                      A                      A
 Frequencies --    867.5460               869.5776               875.0420
 Red. masses --      1.2890                 2.4578                 1.6906
 Frc consts  --      0.5716                 1.0950                 0.7627
 IR Inten    --      7.8264                30.4019                14.2640
  Atom  AN      X      Y      Z        X      Y      Z        X      Y      Z
     1   6    -0.00  -0.00   0.00    -0.07   0.02  -0.00     0.00   0.02  -0.02
     2   8     0.00  -0.00  -0.00     0.02  -0.00  -0.00    -0.00  -0.00   0.01
     3   6    -0.00  -0.00   0.01    -0.03  -0.00   0.04     0.02  -0.05   0.00
     4   1    -0.01   0.00   0.01    -0.09   0.02   0.03     0.08  -0.07   0.01
     5   9    -0.00  -0.00  -0.01    -0.01  -0.01  -0.03     0.00   0.01   0.01
     6   6     0.01   0.00   0.01     0.06   0.02   0.03    -0.01  -0.00   0.02
     7   6     0.01  -0.03  -0.01     0.10  -0.14  -0.04    -0.03   0.06   0.02
     8   7    -0.00   0.00  -0.01    -0.01   0.02  -0.01    -0.02  -0.01  -0.05
     9   1     0.01  -0.01  -0.02     0.00  -0.04  -0.05    -0.03  -0.06  -0.07
    10   6    -0.00   0.00  -0.00    -0.01  -0.00   0.00    -0.02   0.03  -0.02
    11   6    -0.01  -0.00  -0.00    -0.01   0.03   0.00    -0.07  -0.02  -0.03
    12   6     0.01  -0.01   0.00     0.02  -0.02   0.01     0.07  -0.03   0.01
    13   6     0.01  -0.00  -0.00     0.02  -0.03   0.02     0.08  -0.02  -0.00
    14   6     0.01  -0.00   0.01     0.02  -0.02  -0.01     0.05  -0.01   0.07
    15   6    -0.01   0.01  -0.00    -0.04   0.04  -0.00    -0.08   0.07  -0.04
    16   1    -0.06   0.05  -0.02    -0.18   0.15  -0.00    -0.33   0.26  -0.11
    17   1    -0.03   0.04   0.00    -0.13   0.11  -0.03    -0.22   0.27   0.02
    18   1     0.07  -0.07   0.01     0.25  -0.22   0.03     0.49  -0.37   0.07
    19   1     0.03  -0.03  -0.01     0.12  -0.08   0.03     0.19  -0.21  -0.06
    20   7    -0.00   0.01   0.00    -0.01   0.00  -0.01    -0.02   0.03   0.03
    21   1     0.01  -0.01   0.01     0.01  -0.01  -0.01     0.05  -0.05   0.08
    22   1     0.01   0.00   0.02    -0.01   0.00  -0.03     0.07  -0.00   0.09
    23   1     0.03   0.01   0.09     0.21   0.09   0.51    -0.08  -0.07  -0.27
    24   6    -0.00  -0.00   0.00    -0.00  -0.01   0.02    -0.00   0.00  -0.00
    25   6     0.00  -0.00   0.00     0.02  -0.02   0.01    -0.01   0.01  -0.00
    26   6     0.01   0.02  -0.01     0.07   0.12   0.01    -0.02  -0.04  -0.02
    27   6    -0.01  -0.01   0.01    -0.04  -0.09  -0.01     0.01   0.02   0.01
    28   6    -0.01  -0.01   0.00    -0.09  -0.09  -0.03     0.02   0.03   0.02
    29   6     0.01   0.03  -0.01     0.02   0.15  -0.02     0.00  -0.05  -0.01
    30   1    -0.01   0.00   0.08     0.05   0.05   0.18    -0.04  -0.04   0.04
    31   1     0.03  -0.01  -0.06     0.05  -0.09  -0.02     0.01   0.03  -0.07
    32   1    -0.00  -0.00  -0.06    -0.14  -0.01  -0.04     0.06   0.01  -0.05
    33   1    -0.05   0.02   0.10    -0.19   0.14   0.20     0.02  -0.06   0.08
    34   6    -0.01   0.00  -0.00    -0.04   0.02  -0.00     0.01  -0.01   0.00
    35   6    -0.01   0.00  -0.00     0.01  -0.03   0.01     0.01  -0.01   0.00
    36   6    -0.00  -0.00  -0.00    -0.02   0.00   0.00     0.00   0.01  -0.00
    37   6    -0.04   0.06  -0.00     0.02  -0.01   0.01     0.00  -0.01  -0.00
    38   6     0.05  -0.06   0.00    -0.01   0.02  -0.02    -0.01   0.01   0.01
    39   6     0.05  -0.05   0.00    -0.01   0.03  -0.03    -0.01   0.00   0.01
    40   6    -0.04   0.06  -0.00     0.02  -0.01   0.02     0.00  -0.01  -0.00
    41   1     0.29  -0.36   0.07    -0.12   0.16  -0.02    -0.04   0.05  -0.01
    42   1    -0.28   0.36  -0.07     0.09  -0.11   0.00     0.02  -0.03   0.01
    43   1    -0.30   0.39  -0.06     0.18  -0.15   0.02     0.03  -0.07   0.01
    44   1     0.31  -0.37   0.06    -0.06   0.12  -0.01    -0.04   0.03  -0.01
    45   1    -0.01   0.00  -0.00     0.03  -0.06   0.02     0.02  -0.01  -0.00
    46   1    -0.02   0.01  -0.01    -0.09   0.07  -0.04     0.02  -0.02   0.00
    47   1    -0.00   0.01  -0.00    -0.01   0.03  -0.02     0.02  -0.02   0.00
    48   1     0.00   0.00  -0.01    -0.02   0.02  -0.03     0.01  -0.01   0.00
                     58                     59                     60
                      A                      A                      A
 Frequencies --    892.7230               899.9815               954.4925
 Red. masses --      1.9077                 3.1458                 3.2496
 Frc consts  --      0.8958                 1.5012                 1.7443
 IR Inten    --     66.1054                16.1287                12.0539
  Atom  AN      X      Y      Z        X      Y      Z        X      Y      Z
     1   6     0.06  -0.02   0.00     0.03  -0.06   0.04    -0.03  -0.06   0.04
     2   8    -0.01  -0.00  -0.00    -0.01   0.01  -0.02     0.01   0.01  -0.03
     3   6     0.03   0.02  -0.00    -0.05   0.12  -0.06    -0.05   0.22  -0.00
     4   1     0.08  -0.01  -0.05    -0.13   0.16  -0.03    -0.28   0.31  -0.04
     5   9    -0.01  -0.00  -0.01     0.02  -0.01   0.03    -0.01  -0.03  -0.02
     6   6    -0.04   0.01   0.02    -0.04  -0.05  -0.11     0.08  -0.09  -0.07
     7   6    -0.06  -0.01  -0.16    -0.03  -0.05   0.13     0.07   0.10  -0.04
     8   7     0.05   0.01   0.06     0.16   0.02   0.09    -0.05  -0.16   0.13
     9   1    -0.01   0.09   0.16     0.01   0.24   0.36    -0.12  -0.31   0.15
    10   6    -0.03   0.04   0.01    -0.06   0.11   0.02    -0.05  -0.05  -0.02
    11   6     0.01   0.01   0.01     0.05   0.06   0.04    -0.02  -0.06  -0.01
    12   6     0.02  -0.03   0.01     0.03  -0.08   0.02     0.03   0.01  -0.01
    13   6     0.01  -0.01  -0.03     0.01  -0.04  -0.05     0.01   0.05  -0.03
    14   6     0.00  -0.03  -0.04     0.01  -0.07  -0.13     0.02   0.01   0.09
    15   6    -0.04   0.00   0.02    -0.11  -0.00   0.06     0.04   0.08  -0.06
    16   1    -0.04   0.02  -0.04    -0.05   0.02  -0.06     0.17  -0.09  -0.00
    17   1    -0.13   0.01  -0.05    -0.34   0.03  -0.14    -0.05   0.11   0.07
    18   1     0.08  -0.12   0.02     0.17  -0.32   0.04     0.21   0.02   0.03
    19   1     0.02  -0.00   0.03     0.03   0.05   0.09    -0.14   0.03  -0.01
    20   7    -0.01   0.00  -0.01    -0.02  -0.00  -0.03    -0.01   0.02   0.01
    21   1     0.00   0.01   0.01     0.01   0.02   0.02     0.01  -0.03   0.01
    22   1     0.01   0.00  -0.02    -0.01   0.01  -0.11     0.08  -0.02   0.10
    23   1    -0.06   0.40   0.73    -0.04  -0.20  -0.20     0.06   0.11  -0.03
    24   6    -0.05   0.01   0.07     0.03  -0.00  -0.07     0.00   0.01   0.03
    25   6    -0.01   0.01   0.01     0.01  -0.00  -0.01     0.01   0.01  -0.00
    26   6    -0.02  -0.04  -0.02     0.01   0.02   0.02    -0.01  -0.02   0.01
    27   6     0.04   0.05  -0.02    -0.01  -0.01   0.01    -0.02  -0.02   0.01
    28   6     0.08   0.04  -0.01    -0.02  -0.02   0.02    -0.01  -0.00  -0.04
    29   6    -0.00  -0.07  -0.02    -0.02   0.03   0.05     0.01  -0.02  -0.02
    30   1    -0.04  -0.03   0.01     0.02   0.05  -0.06     0.03   0.02  -0.15
    31   1    -0.02   0.04   0.14     0.01  -0.01  -0.02     0.04  -0.02  -0.15
    32   1     0.03  -0.02   0.26     0.04   0.00  -0.20    -0.11   0.01   0.21
    33   1     0.02  -0.08   0.09     0.07   0.06  -0.32    -0.02  -0.03   0.17
    34   6     0.01  -0.01   0.01     0.00   0.00  -0.02     0.00   0.01   0.01
    35   6    -0.01   0.03  -0.01    -0.02   0.03  -0.00    -0.02  -0.02   0.01
    36   6     0.02  -0.00  -0.00     0.01  -0.01   0.01     0.02  -0.04   0.01
    37   6    -0.01  -0.00  -0.01    -0.00   0.00  -0.00    -0.02   0.03  -0.01
    38   6    -0.01   0.00   0.01    -0.00   0.00  -0.01    -0.02   0.03  -0.02
    39   6    -0.01  -0.01   0.02     0.01  -0.00  -0.01     0.02   0.01  -0.03
    40   6    -0.00  -0.01  -0.01     0.01  -0.00   0.00     0.02   0.01   0.02
    41   1     0.02  -0.03  -0.00     0.03  -0.05   0.00     0.16  -0.17   0.04
    42   1     0.02  -0.04   0.02     0.04  -0.05   0.00     0.15  -0.19   0.01
    43   1    -0.05   0.01   0.01    -0.02   0.05  -0.01     0.01   0.07  -0.03
    44   1    -0.05   0.02  -0.01    -0.03   0.05  -0.01    -0.02   0.07   0.01
    45   1    -0.04   0.06  -0.02    -0.06   0.07  -0.00    -0.16   0.18  -0.01
    46   1    -0.04   0.02  -0.03     0.06  -0.03   0.05    -0.01  -0.03  -0.03
    47   1     0.08  -0.03  -0.00    -0.10   0.05   0.00     0.07  -0.07   0.01
    48   1     0.03  -0.00  -0.03    -0.01  -0.01   0.05    -0.08   0.03  -0.05
                     61                     62                     63
                      A                      A                      A
 Frequencies --    963.5504               970.2971               971.8626
 Red. masses --      1.3879                 1.4368                 1.3655
 Frc consts  --      0.7592                 0.7970                 0.7599
 IR Inten    --     13.5253                11.6247                 2.8531
  Atom  AN      X      Y      Z        X      Y      Z        X      Y      Z
     1   6     0.01  -0.00  -0.00     0.02  -0.04   0.02     0.00  -0.02   0.01
     2   8    -0.00  -0.00   0.00    -0.01   0.00  -0.01     0.00   0.00  -0.01
     3   6     0.01  -0.02  -0.00     0.00   0.05  -0.01     0.00   0.05   0.00
     4   1     0.02  -0.03   0.00    -0.06   0.07  -0.02    -0.06   0.07  -0.01
     5   9     0.00   0.00   0.00    -0.00  -0.01  -0.00    -0.00  -0.01  -0.01
     6   6    -0.01   0.02   0.01     0.00  -0.01  -0.01     0.02  -0.01  -0.01
     7   6    -0.00  -0.01  -0.00    -0.00   0.01   0.01     0.01   0.02  -0.03
     8   7    -0.02   0.01  -0.01     0.01  -0.02   0.02    -0.01  -0.04   0.03
     9   1     0.02   0.02  -0.06    -0.02  -0.02   0.06    -0.01  -0.09  -0.00
    10   6     0.03  -0.03  -0.00    -0.02   0.01   0.00    -0.02  -0.01  -0.01
    11   6     0.06  -0.06   0.01    -0.02   0.01  -0.00    -0.02  -0.00  -0.00
    12   6     0.02  -0.01   0.00    -0.00   0.00  -0.00     0.00   0.00  -0.00
    13   6    -0.08   0.07  -0.01     0.03  -0.02  -0.00     0.02  -0.00  -0.00
    14   6     0.03  -0.02   0.01    -0.00   0.00   0.00     0.00   0.01   0.02
    15   6    -0.06   0.06  -0.01     0.02  -0.01  -0.00     0.02   0.01  -0.01
    16   1     0.51  -0.39   0.10    -0.12   0.10  -0.03    -0.05   0.05  -0.01
    17   1    -0.15   0.13  -0.02     0.01  -0.01   0.00     0.01   0.01   0.02
    18   1     0.34  -0.27   0.06    -0.09   0.09  -0.01    -0.02   0.06  -0.01
    19   1    -0.35   0.28  -0.05     0.11  -0.09   0.02     0.04  -0.05   0.01
    20   7    -0.01   0.00  -0.00     0.00   0.00   0.00     0.00   0.00   0.00
    21   1     0.01  -0.01   0.01     0.00  -0.00   0.00     0.00  -0.01  -0.00
    22   1     0.01   0.00   0.00     0.01  -0.00   0.01     0.01  -0.00   0.02
    23   1     0.01  -0.01   0.01    -0.02   0.00  -0.00     0.02   0.06   0.05
    24   6    -0.00  -0.00  -0.00     0.00   0.00  -0.01    -0.01   0.00   0.03
    25   6    -0.00  -0.00  -0.00     0.00   0.00  -0.00    -0.00  -0.00   0.01
    26   6     0.00   0.00  -0.00    -0.01  -0.00   0.03     0.01  -0.01  -0.06
    27   6     0.00   0.00  -0.00    -0.01  -0.01   0.03     0.02   0.01  -0.07
    28   6     0.00   0.00   0.00     0.01   0.00  -0.03    -0.02  -0.00   0.07
    29   6    -0.00   0.00   0.00     0.01  -0.01  -0.02    -0.01  -0.00   0.03
    30   1    -0.00  -0.00   0.01     0.05   0.05  -0.22    -0.12  -0.10   0.45
    31   1    -0.00   0.00   0.01     0.07   0.01  -0.24    -0.15  -0.02   0.49
    32   1     0.01  -0.00  -0.01    -0.08  -0.01   0.24     0.15   0.02  -0.47
    33   1    -0.00   0.00  -0.01    -0.04  -0.02   0.14     0.09   0.02  -0.27
    34   6    -0.00  -0.00  -0.00    -0.00   0.00   0.01     0.01  -0.00  -0.01
    35   6    -0.01   0.02  -0.00    -0.04   0.05  -0.01    -0.02   0.02  -0.00
    36   6    -0.02   0.03  -0.00    -0.05   0.07  -0.01    -0.02   0.02  -0.00
    37   6     0.02  -0.03   0.01     0.05  -0.07   0.02     0.02  -0.02   0.01
    38   6     0.02  -0.03   0.00     0.05  -0.07   0.00     0.02  -0.03  -0.00
    39   6    -0.00   0.00   0.01    -0.00   0.01  -0.00     0.00   0.00  -0.01
    40   6    -0.01   0.00  -0.01    -0.00   0.01  -0.00     0.00   0.00   0.00
    41   1    -0.11   0.15  -0.02    -0.30   0.38  -0.05    -0.11   0.15  -0.02
    42   1    -0.11   0.15  -0.03    -0.28   0.38  -0.08    -0.11   0.15  -0.03
    43   1     0.01  -0.02   0.01     0.04  -0.04   0.01     0.02  -0.01  -0.00
    44   1     0.02  -0.03  -0.00     0.04  -0.03  -0.00     0.02  -0.00   0.00
    45   1     0.11  -0.13   0.02     0.29  -0.35   0.06     0.11  -0.14   0.03
    46   1    -0.00   0.01   0.00    -0.02   0.00  -0.02     0.05  -0.02   0.04
    47   1    -0.00   0.01  -0.00     0.04  -0.03   0.00    -0.06   0.03   0.00
    48   1     0.01  -0.00   0.00    -0.02   0.01  -0.03     0.00  -0.01   0.04
                     64                     65                     66
                      A                      A                      A
 Frequencies --    991.1717              1004.8747              1009.8151
 Red. masses --      1.2952                 1.3560                 1.4087
 Frc consts  --      0.7497                 0.8067                 0.8464
 IR Inten    --      1.1745                 0.9126                13.0924
  Atom  AN      X      Y      Z        X      Y      Z        X      Y      Z
     1   6    -0.00  -0.00   0.00    -0.00   0.00   0.00    -0.01  -0.00   0.00
     2   8     0.00  -0.00  -0.00     0.00  -0.00  -0.00     0.00  -0.00  -0.00
     3   6     0.00   0.01   0.01     0.00   0.00   0.01     0.02   0.01   0.02
     4   1    -0.00   0.01   0.00    -0.00   0.00   0.00     0.02   0.01   0.01
     5   9    -0.00  -0.00  -0.00    -0.00  -0.00  -0.00    -0.01  -0.01  -0.01
     6   6     0.00  -0.01  -0.00     0.00   0.00  -0.00     0.00  -0.00  -0.00
     7   6    -0.00   0.00   0.00     0.00   0.00  -0.00    -0.00   0.00   0.00
     8   7     0.00  -0.00   0.00    -0.00  -0.00   0.00     0.00   0.00  -0.00
     9   1    -0.01  -0.00   0.01     0.02  -0.03  -0.03    -0.00   0.01   0.01
    10   6    -0.00   0.00   0.00    -0.00  -0.01  -0.00     0.00   0.00   0.00
    11   6     0.08  -0.06   0.01    -0.00  -0.00  -0.00    -0.00   0.00  -0.00
    12   6    -0.01   0.01  -0.00    -0.00   0.00   0.00     0.00   0.00  -0.00
    13   6     0.05  -0.05   0.01     0.00  -0.00   0.00    -0.00   0.00  -0.00
    14   6    -0.07   0.07  -0.01     0.00   0.00   0.01     0.00  -0.00  -0.00
    15   6    -0.04   0.02  -0.00     0.00   0.00  -0.00    -0.00  -0.00   0.00
    16   1    -0.35   0.26  -0.07    -0.01   0.01  -0.00     0.01  -0.01   0.00
    17   1     0.45  -0.36   0.06     0.01   0.00   0.01    -0.01   0.01  -0.00
    18   1     0.21  -0.19   0.03     0.00   0.00  -0.00    -0.00   0.00   0.00
    19   1    -0.45   0.39  -0.07    -0.00   0.00  -0.00     0.01  -0.01  -0.00
    20   7     0.00   0.00   0.00     0.00   0.00   0.00     0.00   0.00  -0.00
    21   1     0.00  -0.00  -0.00    -0.00  -0.00  -0.00    -0.00   0.00  -0.00
    22   1    -0.00   0.00   0.01    -0.00   0.00   0.00    -0.00   0.00   0.00
    23   1    -0.01   0.00  -0.00     0.01  -0.00  -0.01    -0.00  -0.01  -0.02
    24   6    -0.00   0.00  -0.00    -0.00  -0.01   0.00    -0.01  -0.00  -0.00
    25   6     0.00   0.00   0.00    -0.01  -0.02   0.00    -0.01  -0.01  -0.00
    26   6    -0.00  -0.00   0.00     0.03   0.00  -0.09     0.01   0.00   0.02
    27   6    -0.00  -0.00  -0.00    -0.02   0.02   0.07    -0.00   0.00  -0.01
    28   6     0.00   0.00   0.00     0.03   0.02  -0.07     0.01   0.02   0.01
    29   6     0.00  -0.00  -0.00    -0.02   0.02   0.08     0.01   0.00  -0.01
    30   1    -0.00   0.00  -0.00    -0.11  -0.14   0.55     0.04   0.00  -0.08
    31   1     0.00  -0.00   0.00     0.08   0.04  -0.38    -0.06   0.00   0.02
    32   1     0.00   0.00  -0.00    -0.11  -0.02   0.40     0.02   0.05  -0.03
    33   1     0.00  -0.00   0.01     0.14   0.06  -0.46    -0.01  -0.00   0.06
    34   6     0.00   0.00   0.00    -0.01  -0.04  -0.01    -0.02  -0.04  -0.01
    35   6    -0.00   0.00  -0.00    -0.00  -0.00   0.00    -0.01  -0.01   0.00
    36   6    -0.00   0.00  -0.00    -0.00  -0.00   0.00     0.01  -0.02   0.00
    37   6     0.00  -0.00   0.00    -0.00   0.00  -0.00    -0.05   0.06  -0.01
    38   6     0.00  -0.00   0.00     0.00  -0.00   0.00     0.06  -0.07   0.01
    39   6    -0.00   0.00  -0.00    -0.00   0.00  -0.00    -0.06   0.08  -0.02
    40   6     0.00   0.00   0.00     0.00  -0.00   0.00     0.05  -0.05   0.01
    41   1    -0.01   0.01  -0.00     0.01  -0.01   0.00     0.27  -0.31   0.07
    42   1    -0.02   0.02  -0.00    -0.01   0.01  -0.00    -0.30   0.41  -0.08
    43   1     0.01  -0.01   0.00     0.01  -0.01   0.00     0.34  -0.40   0.06
    44   1     0.00   0.00   0.00    -0.00   0.01   0.00    -0.22   0.28  -0.04
    45   1     0.01  -0.01   0.00    -0.01   0.01  -0.00    -0.07   0.08  -0.01
    46   1     0.00  -0.00  -0.00    -0.07   0.11   0.01    -0.08   0.12   0.01
    47   1     0.00  -0.00   0.00    -0.04   0.11  -0.02    -0.04   0.12  -0.03
    48   1    -0.00   0.00  -0.00     0.18  -0.06   0.05     0.20  -0.07   0.05
                     67                     68                     69
                      A                      A                      A
 Frequencies --   1010.4424              1016.9048              1021.2180
 Red. masses --      1.4138                 1.8475                 2.6403
 Frc consts  --      0.8505                 1.1256                 1.6223
 IR Inten    --      8.7334                 7.0550                10.0370
  Atom  AN      X      Y      Z        X      Y      Z        X      Y      Z
     1   6    -0.01  -0.00   0.00     0.02  -0.00   0.00     0.03   0.01  -0.01
     2   8     0.00  -0.00  -0.00    -0.01   0.00   0.00    -0.01   0.00   0.01
     3   6     0.01   0.01   0.01    -0.03  -0.01  -0.04    -0.06  -0.03  -0.07
     4   1    -0.01   0.02   0.01    -0.05  -0.00  -0.02    -0.06  -0.02  -0.03
     5   9    -0.00  -0.00  -0.01     0.01   0.01   0.02     0.02   0.02   0.04
     6   6     0.01  -0.01  -0.01     0.00   0.01   0.00     0.00   0.01   0.00
     7   6     0.00   0.02   0.00     0.01   0.00  -0.00     0.02   0.00  -0.01
     8   7    -0.00  -0.01   0.01    -0.00  -0.01   0.01    -0.01  -0.01   0.01
     9   1    -0.02  -0.01   0.03    -0.01  -0.03   0.01    -0.01  -0.04   0.01
    10   6    -0.00   0.00  -0.00    -0.01  -0.00  -0.00    -0.01  -0.01  -0.00
    11   6    -0.00  -0.00   0.00    -0.00  -0.00  -0.00    -0.00  -0.00  -0.00
    12   6     0.00  -0.00   0.00    -0.00  -0.00   0.00    -0.00   0.00   0.00
    13   6     0.00   0.00  -0.00     0.01  -0.00  -0.00     0.00  -0.00  -0.00
    14   6    -0.00   0.00   0.00    -0.00   0.00   0.01    -0.00   0.00   0.01
    15   6     0.00   0.00  -0.00     0.01   0.00  -0.01     0.01   0.01  -0.01
    16   1    -0.00   0.01  -0.00    -0.02   0.02  -0.01    -0.02   0.02  -0.01
    17   1    -0.00  -0.00   0.00     0.00  -0.00   0.01     0.02  -0.01   0.01
    18   1     0.00   0.00   0.00    -0.00   0.01  -0.01     0.01   0.01  -0.00
    19   1    -0.00  -0.00   0.00     0.00  -0.01   0.00    -0.01   0.00   0.00
    20   7    -0.00   0.00  -0.00     0.00  -0.00   0.00     0.00   0.00   0.00
    21   1     0.00   0.00   0.00     0.00   0.00   0.00     0.00  -0.00   0.00
    22   1     0.01  -0.00   0.00     0.00  -0.00  -0.00     0.00  -0.00  -0.00
    23   1     0.03  -0.00  -0.03     0.03   0.01   0.02     0.05   0.02   0.03
    24   6    -0.02  -0.02  -0.01     0.00  -0.00   0.00     0.01  -0.01   0.00
    25   6    -0.02  -0.04  -0.01    -0.00  -0.00  -0.00    -0.00  -0.00  -0.00
    26   6     0.03   0.01   0.04     0.00   0.00   0.00     0.00  -0.00   0.00
    27   6    -0.02   0.01  -0.03    -0.00   0.00  -0.00    -0.00   0.00  -0.00
    28   6     0.03   0.07   0.03    -0.00   0.00   0.00    -0.01  -0.00  -0.00
    29   6     0.03   0.02  -0.01     0.00   0.01  -0.00     0.00   0.01   0.00
    30   1     0.12  -0.00  -0.17     0.00   0.00  -0.01     0.00  -0.00   0.00
    31   1    -0.18   0.01   0.04    -0.01   0.00   0.00    -0.01   0.00   0.00
    32   1     0.03   0.13  -0.07    -0.00   0.01  -0.01    -0.01   0.00  -0.00
    33   1    -0.01   0.01   0.14     0.00   0.01   0.01     0.00   0.01   0.00
    34   6    -0.05  -0.12  -0.02    -0.00  -0.01  -0.00    -0.00  -0.01  -0.00
    35   6    -0.00  -0.00   0.00     0.02   0.02   0.00     0.03   0.02   0.00
    36   6    -0.01   0.00  -0.00     0.15  -0.02   0.00     0.08   0.17  -0.03
    37   6     0.02  -0.02  -0.00    -0.02  -0.05   0.12    -0.10   0.02   0.17
    38   6    -0.02   0.03   0.00    -0.03  -0.06  -0.10    -0.08  -0.07  -0.17
    39   6     0.02  -0.03   0.00    -0.05   0.05   0.03     0.02  -0.05   0.06
    40   6    -0.01   0.02   0.00    -0.07   0.06  -0.05     0.04  -0.09  -0.04
    41   1    -0.09   0.11  -0.03    -0.20   0.24   0.09     0.17  -0.24   0.25
    42   1     0.11  -0.15   0.03    -0.09   0.07  -0.15     0.06  -0.17  -0.19
    43   1    -0.12   0.15  -0.03     0.24  -0.27   0.09    -0.18   0.27   0.03
    44   1     0.07  -0.09   0.02     0.34  -0.40   0.01    -0.30   0.38  -0.13
    45   1     0.03  -0.04   0.01    -0.28   0.51  -0.09     0.44  -0.26   0.05
    46   1    -0.23   0.36   0.02    -0.01   0.02   0.00    -0.01   0.02   0.00
    47   1    -0.12   0.35  -0.07    -0.01   0.02  -0.00    -0.01   0.02  -0.00
    48   1     0.59  -0.20   0.16     0.03  -0.01   0.01     0.04  -0.01   0.01
                     70                     71                     72
                      A                      A                      A
 Frequencies --   1027.9695              1039.5901              1054.1562
 Red. masses --      6.3203                 2.6995                 2.6205
 Frc consts  --      3.9350                 1.7189                 1.7157
 IR Inten    --    174.9103                19.1634                27.5110
  Atom  AN      X      Y      Z        X      Y      Z        X      Y      Z
     1   6    -0.13  -0.01   0.01     0.00   0.00  -0.00     0.03   0.01  -0.03
     2   8     0.04  -0.02  -0.05     0.00  -0.00  -0.00    -0.01  -0.01  -0.01
     3   6     0.27   0.16   0.39     0.01   0.01   0.03    -0.03   0.01   0.07
     4   1     0.28   0.12   0.24     0.02   0.01   0.02    -0.11   0.04   0.09
     5   9    -0.10  -0.09  -0.19    -0.01  -0.01  -0.01    -0.01  -0.01  -0.02
     6   6    -0.01  -0.06  -0.02    -0.01  -0.01  -0.00     0.00  -0.01  -0.02
     7   6    -0.07  -0.01   0.04    -0.01   0.02  -0.00     0.01   0.00   0.01
     8   7     0.02   0.07  -0.05     0.00  -0.00   0.00    -0.00  -0.00   0.00
     9   1     0.06   0.17  -0.06    -0.01   0.03   0.03    -0.00  -0.00   0.00
    10   6     0.04   0.04   0.01     0.00   0.01   0.00    -0.00  -0.00  -0.00
    11   6     0.00   0.01  -0.00    -0.00  -0.00   0.00    -0.00   0.00   0.00
    12   6     0.01   0.00  -0.01     0.00  -0.00  -0.00    -0.00  -0.00   0.00
    13   6    -0.02   0.00   0.01     0.00   0.00  -0.00     0.00   0.00  -0.00
    14   6     0.01  -0.01  -0.05    -0.00  -0.00  -0.01    -0.00   0.00   0.00
    15   6    -0.04  -0.04   0.04    -0.00  -0.00   0.00     0.00   0.00  -0.00
    16   1     0.08  -0.06   0.04     0.00   0.01   0.00    -0.00   0.00  -0.00
    17   1    -0.03   0.04  -0.07    -0.00  -0.00  -0.01    -0.00  -0.00   0.00
    18   1    -0.05  -0.04   0.04    -0.00   0.00   0.01     0.00   0.00  -0.00
    19   1     0.03  -0.01  -0.02    -0.00  -0.00   0.00     0.00  -0.00   0.00
    20   7     0.00   0.00  -0.00    -0.00   0.00  -0.00    -0.00   0.00   0.00
    21   1    -0.02  -0.00  -0.04    -0.00  -0.00  -0.00     0.00  -0.00   0.00
    22   1    -0.02  -0.00   0.03     0.00  -0.00   0.00     0.00  -0.00   0.00
    23   1    -0.21  -0.09  -0.18    -0.06   0.02  -0.03     0.02  -0.02  -0.03
    24   6    -0.04   0.03  -0.01     0.01  -0.01   0.01     0.01  -0.00   0.00
    25   6     0.00   0.01   0.00     0.03  -0.02   0.01    -0.00   0.00  -0.00
    26   6     0.00   0.01  -0.01    -0.11  -0.16  -0.03     0.01   0.01   0.00
    27   6     0.00  -0.02   0.00     0.06   0.18   0.02    -0.00  -0.01  -0.00
    28   6     0.04   0.01   0.01    -0.10  -0.14  -0.04     0.00   0.01   0.00
    29   6    -0.01  -0.06  -0.00     0.08   0.18   0.02    -0.00  -0.00  -0.00
    30   1    -0.01   0.01   0.03     0.10  -0.41  -0.16    -0.01   0.02   0.01
    31   1     0.03  -0.01  -0.02     0.36   0.19   0.12    -0.02  -0.01  -0.01
    32   1     0.04   0.01   0.03     0.06  -0.42  -0.01    -0.01   0.02  -0.00
    33   1    -0.02  -0.06  -0.03     0.39   0.18   0.22    -0.02  -0.00  -0.01
    34   6     0.01   0.03   0.00    -0.03  -0.02  -0.01     0.00   0.00   0.00
    35   6    -0.06  -0.07   0.01     0.00   0.00  -0.00     0.06   0.04  -0.01
    36   6     0.08   0.07  -0.01    -0.00  -0.00  -0.00    -0.13  -0.11   0.01
    37   6    -0.04  -0.02   0.15     0.00  -0.00   0.00     0.05   0.05   0.02
    38   6    -0.07  -0.04  -0.14     0.00   0.00   0.00     0.05   0.04  -0.02
    39   6     0.04  -0.00  -0.03    -0.00  -0.00   0.01    -0.04   0.01   0.22
    40   6     0.01   0.03   0.02    -0.00  -0.00  -0.01    -0.03  -0.06  -0.20
    41   1     0.03   0.20   0.23     0.01   0.02   0.01     0.26   0.21   0.14
    42   1     0.09  -0.17  -0.16     0.01   0.01  -0.00     0.28   0.17  -0.20
    43   1     0.02   0.16  -0.02     0.00   0.00   0.01     0.21   0.24   0.38
    44   1     0.11  -0.01   0.00     0.01  -0.00  -0.01     0.22   0.12  -0.44
    45   1     0.11   0.06   0.02    -0.00  -0.00  -0.00    -0.15  -0.12  -0.02
    46   1     0.05  -0.07  -0.01    -0.07   0.09  -0.01     0.00  -0.00  -0.00
    47   1     0.02  -0.07   0.01    -0.07   0.09  -0.02     0.00  -0.00   0.00
    48   1    -0.12   0.04  -0.03     0.08  -0.03   0.02    -0.00   0.00  -0.00
                     73                     74                     75
                      A                      A                      A
 Frequencies --   1059.3175              1066.0296              1091.0839
 Red. masses --      1.5338                 1.9903                 1.8011
 Frc consts  --      1.0141                 1.3326                 1.2633
 IR Inten    --     11.6292                 7.3545                24.7178
  Atom  AN      X      Y      Z        X      Y      Z        X      Y      Z
     1   6     0.00  -0.00   0.00    -0.00   0.00  -0.00    -0.04  -0.02   0.03
     2   8    -0.00   0.00   0.00     0.00  -0.00  -0.00     0.01   0.01   0.00
     3   6    -0.00   0.00  -0.00     0.02  -0.00   0.02     0.02   0.01  -0.07
     4   1    -0.00   0.00  -0.00     0.03  -0.01   0.02     0.05  -0.01  -0.10
     5   9     0.00   0.00   0.00    -0.00  -0.00  -0.01     0.00   0.01   0.02
     6   6    -0.00  -0.00   0.00    -0.01   0.01  -0.01     0.01  -0.02   0.02
     7   6    -0.00   0.00   0.00    -0.01  -0.01   0.01    -0.00   0.00  -0.01
     8   7    -0.00   0.00  -0.00     0.02   0.02   0.01    -0.01  -0.01   0.01
     9   1    -0.00   0.00   0.00     0.02   0.06   0.03    -0.03  -0.07   0.01
    10   6     0.00   0.00   0.00    -0.00   0.01  -0.01     0.02   0.02  -0.03
    11   6    -0.00  -0.00  -0.00     0.09   0.11   0.02     0.05   0.06  -0.03
    12   6     0.00   0.00  -0.00    -0.04  -0.05   0.02     0.06   0.05  -0.04
    13   6     0.00   0.00   0.00    -0.04  -0.05  -0.03    -0.09  -0.10   0.04
    14   6     0.00   0.00  -0.00    -0.03  -0.02   0.17     0.02   0.02   0.04
    15   6    -0.00  -0.00   0.00     0.06   0.04  -0.14    -0.07  -0.07   0.03
    16   1     0.00   0.00   0.01    -0.15  -0.30  -0.32    -0.15  -0.30  -0.16
    17   1     0.00   0.00  -0.01    -0.25  -0.25   0.24     0.09   0.14   0.02
    18   1    -0.00   0.00   0.01    -0.09  -0.18  -0.46    -0.13  -0.19  -0.10
    19   1    -0.00  -0.00  -0.00     0.11   0.14  -0.03     0.18   0.13  -0.42
    20   7     0.00   0.00  -0.00    -0.02  -0.03   0.01     0.03   0.05   0.01
    21   1    -0.00  -0.00  -0.01     0.12   0.10   0.29    -0.15  -0.14  -0.35
    22   1    -0.00  -0.00   0.01     0.00   0.03  -0.31     0.03  -0.03   0.48
    23   1    -0.01  -0.00  -0.01    -0.00  -0.01   0.01    -0.04   0.03   0.03
    24   6     0.00  -0.00  -0.01    -0.00  -0.00  -0.00    -0.01   0.01   0.00
    25   6     0.04   0.01  -0.14     0.00  -0.00  -0.00     0.00   0.00   0.00
    26   6    -0.00  -0.00   0.01    -0.00  -0.00   0.00    -0.00  -0.01  -0.00
    27   6     0.00   0.00   0.00     0.00   0.00   0.00     0.00   0.00  -0.00
    28   6    -0.01  -0.00   0.04     0.00  -0.00   0.00     0.00  -0.00   0.00
    29   6    -0.01   0.00   0.04     0.00   0.00   0.00     0.00  -0.00   0.00
    30   1     0.01   0.00  -0.03     0.00   0.00  -0.02    -0.00  -0.01   0.00
    31   1     0.01   0.00  -0.02     0.01   0.00   0.00     0.01   0.00   0.01
    32   1     0.04   0.01  -0.15     0.01  -0.01  -0.00     0.00   0.00   0.00
    33   1     0.06   0.02  -0.17     0.00   0.00   0.00     0.03  -0.00   0.01
    34   6    -0.05  -0.01   0.15    -0.00   0.00   0.00    -0.00  -0.00  -0.00
    35   6     0.00   0.00  -0.00    -0.00  -0.00   0.00    -0.05  -0.03   0.02
    36   6     0.00   0.00  -0.00     0.00   0.00   0.00    -0.02  -0.01   0.02
    37   6    -0.00  -0.00  -0.00    -0.00  -0.00   0.00     0.01   0.01  -0.00
    38   6     0.00  -0.00   0.00    -0.00  -0.00  -0.00    -0.01  -0.01  -0.02
    39   6    -0.00  -0.00  -0.00     0.00   0.00  -0.00     0.02   0.01  -0.02
    40   6     0.00  -0.00   0.00     0.00   0.00   0.00     0.01   0.01  -0.01
    41   1    -0.00  -0.00  -0.00     0.01   0.00   0.01     0.09   0.09   0.05
    42   1    -0.00   0.00   0.00    -0.00  -0.00   0.00     0.04   0.00  -0.06
    43   1    -0.00  -0.00  -0.00    -0.00  -0.00  -0.00     0.10   0.10   0.03
    44   1    -0.00   0.00   0.00    -0.00  -0.00   0.00     0.05   0.03  -0.04
    45   1     0.00   0.00  -0.00     0.00   0.00   0.00    -0.02  -0.00   0.09
    46   1    -0.47   0.20  -0.33    -0.01   0.00  -0.01    -0.00   0.01   0.00
    47   1     0.60  -0.21   0.01     0.02  -0.01   0.00    -0.00   0.01  -0.00
    48   1     0.08   0.05  -0.33    -0.00   0.00  -0.01     0.01  -0.00   0.00
                     76                     77                     78
                      A                      A                      A
 Frequencies --   1094.0464              1117.6747              1145.9810
 Red. masses --      2.4997                 1.5660                 1.3004
 Frc consts  --      1.7628                 1.1526                 1.0062
 IR Inten    --      3.3314                13.0274                10.9085
  Atom  AN      X      Y      Z        X      Y      Z        X      Y      Z
     1   6     0.12   0.03  -0.08     0.03   0.01  -0.03     0.00  -0.00  -0.00
     2   8    -0.02  -0.02  -0.01    -0.01  -0.02  -0.01    -0.00  -0.00  -0.00
     3   6    -0.10   0.02   0.15    -0.02  -0.00   0.03    -0.00   0.00  -0.00
     4   1    -0.29   0.10   0.23    -0.07   0.02   0.05    -0.01   0.01   0.00
     5   9    -0.01  -0.02  -0.05    -0.00  -0.00  -0.01     0.00   0.00  -0.00
     6   6     0.00  -0.02  -0.03    -0.00  -0.00  -0.01    -0.00  -0.01   0.01
     7   6     0.02   0.01   0.01     0.00   0.00   0.00     0.00  -0.02  -0.00
     8   7    -0.01  -0.01   0.02    -0.00  -0.00   0.00     0.00   0.01  -0.01
     9   1    -0.02  -0.03   0.02    -0.00  -0.00   0.00     0.02   0.01  -0.02
    10   6     0.00   0.01  -0.01    -0.00  -0.00  -0.00     0.01   0.00   0.00
    11   6     0.02   0.03  -0.01    -0.00  -0.00  -0.00     0.00   0.00  -0.00
    12   6     0.03   0.02  -0.02     0.00   0.00  -0.00    -0.00  -0.00   0.00
    13   6    -0.04  -0.04   0.02    -0.00  -0.00   0.00    -0.00   0.00   0.00
    14   6     0.01   0.01   0.02     0.00   0.00  -0.00    -0.00  -0.00  -0.00
    15   6    -0.03  -0.03   0.01    -0.00  -0.00   0.00    -0.00  -0.00   0.00
    16   1    -0.07  -0.14  -0.07    -0.00   0.00   0.00    -0.00  -0.01  -0.01
    17   1     0.04   0.07   0.01     0.00   0.00  -0.00     0.00   0.00  -0.00
    18   1    -0.06  -0.08  -0.04    -0.00   0.00   0.00     0.00   0.00   0.01
    19   1     0.08   0.06  -0.20     0.00  -0.00  -0.00    -0.00  -0.00   0.00
    20   7     0.02   0.03   0.01     0.00   0.00   0.00    -0.00  -0.00   0.00
    21   1    -0.07  -0.07  -0.17    -0.00  -0.00  -0.00     0.01   0.01   0.02
    22   1     0.02  -0.02   0.24     0.00  -0.00   0.01    -0.00   0.00  -0.03
    23   1     0.03  -0.02  -0.04     0.01  -0.00  -0.01    -0.07   0.00   0.02
    24   6     0.02  -0.01   0.01     0.00  -0.00   0.00     0.02   0.03   0.01
    25   6    -0.00   0.00   0.00    -0.00  -0.00  -0.00     0.01   0.02   0.01
    26   6     0.01   0.01   0.00     0.00   0.00   0.00    -0.07   0.01  -0.03
    27   6    -0.00  -0.01  -0.00    -0.00  -0.00  -0.00     0.05  -0.06   0.01
    28   6    -0.01   0.00  -0.00    -0.00  -0.00  -0.00    -0.07   0.03  -0.02
    29   6    -0.00   0.01  -0.00    -0.00   0.00  -0.00     0.04  -0.05   0.01
    30   1    -0.01   0.03   0.01    -0.00   0.01   0.00    -0.26   0.27   0.02
    31   1    -0.03  -0.01  -0.01    -0.01  -0.00  -0.00     0.49  -0.06   0.14
    32   1    -0.02   0.02  -0.00    -0.00   0.00  -0.00    -0.35   0.47  -0.08
    33   1    -0.03   0.01  -0.01    -0.01   0.00  -0.00     0.42  -0.06   0.10
    34   6     0.00  -0.00   0.00     0.00   0.00   0.00    -0.01  -0.03  -0.01
    35   6     0.15   0.11  -0.06     0.06   0.06   0.03     0.00   0.00  -0.00
    36   6     0.05   0.03  -0.05     0.01   0.02   0.07     0.00   0.00  -0.00
    37   6    -0.04  -0.03   0.00     0.08   0.05  -0.06     0.00   0.00  -0.00
    38   6     0.02   0.02   0.07    -0.07  -0.07  -0.01     0.00  -0.00   0.00
    39   6    -0.06  -0.04   0.05     0.02   0.01  -0.04    -0.00  -0.00   0.00
    40   6    -0.03  -0.02   0.02    -0.06  -0.05  -0.06    -0.00  -0.00  -0.00
    41   1    -0.29  -0.26  -0.15     0.27   0.22   0.05    -0.00  -0.00  -0.00
    42   1    -0.11   0.00   0.16    -0.45  -0.28   0.29    -0.00  -0.00   0.00
    43   1    -0.31  -0.29  -0.10     0.14   0.11   0.03    -0.00  -0.00   0.00
    44   1    -0.13  -0.08   0.11    -0.25  -0.19   0.10    -0.00  -0.00   0.00
    45   1     0.06  -0.00  -0.26     0.01   0.10   0.55     0.00   0.00   0.00
    46   1     0.00  -0.00   0.00     0.00  -0.00   0.00    -0.03   0.05   0.02
    47   1    -0.00  -0.00   0.00     0.00  -0.00   0.00    -0.01   0.06  -0.02
    48   1     0.00  -0.00   0.00    -0.00   0.00  -0.00     0.08  -0.04   0.02
                     79                     80                     81
                      A                      A                      A
 Frequencies --   1162.4539              1167.5814              1172.6953
 Red. masses --      1.2378                 1.0907                 1.1013
 Frc consts  --      0.9855                 0.8761                 0.8924
 IR Inten    --     26.4738                 3.0562                 2.9500
  Atom  AN      X      Y      Z        X      Y      Z        X      Y      Z
     1   6     0.00  -0.00   0.00     0.00   0.00  -0.00     0.00   0.00  -0.00
     2   8    -0.00   0.00  -0.00     0.00   0.00   0.00    -0.00  -0.00  -0.00
     3   6    -0.00   0.01  -0.00    -0.00   0.00   0.00    -0.00   0.00   0.00
     4   1    -0.03   0.02  -0.00    -0.00   0.00   0.00    -0.00   0.00   0.01
     5   9     0.00   0.00   0.00    -0.00   0.00  -0.00    -0.00  -0.00  -0.00
     6   6     0.01  -0.01   0.00     0.00  -0.00   0.00     0.00  -0.00  -0.00
     7   6    -0.00  -0.00  -0.00     0.00   0.00  -0.00     0.00   0.00   0.00
     8   7    -0.01  -0.00   0.00    -0.00  -0.00  -0.00    -0.00   0.00  -0.00
     9   1    -0.02  -0.05   0.00     0.00   0.01   0.00     0.00   0.00  -0.00
    10   6     0.03   0.03  -0.04     0.00  -0.00  -0.01     0.00  -0.00   0.00
    11   6     0.01   0.01  -0.04    -0.01  -0.01   0.05     0.00  -0.00  -0.00
    12   6    -0.02  -0.02  -0.01    -0.00  -0.00   0.00     0.00   0.00  -0.00
    13   6    -0.04  -0.05   0.01    -0.01  -0.01  -0.02     0.00   0.00   0.00
    14   6     0.02   0.02  -0.01     0.04   0.04  -0.01    -0.00  -0.00   0.00
    15   6     0.01   0.03   0.07    -0.01  -0.02  -0.02     0.00  -0.00  -0.00
    16   1    -0.15  -0.26  -0.25    -0.10  -0.19  -0.24     0.00   0.01   0.01
    17   1     0.27   0.32  -0.09     0.39   0.46  -0.12    -0.01  -0.01   0.00
    18   1     0.18   0.28   0.40    -0.13  -0.20  -0.26     0.00   0.00   0.00
    19   1     0.08   0.05  -0.27    -0.17  -0.11   0.59     0.00   0.00  -0.01
    20   7    -0.04  -0.05   0.02     0.00   0.00  -0.00     0.00   0.00  -0.00
    21   1     0.13   0.13   0.35    -0.00  -0.00  -0.01    -0.00  -0.00  -0.00
    22   1    -0.02   0.02  -0.36    -0.00   0.00  -0.00    -0.00  -0.00   0.00
    23   1    -0.04   0.01   0.01     0.00   0.00  -0.00    -0.00  -0.00  -0.00
    24   6    -0.00   0.00   0.00     0.00  -0.00   0.00     0.00  -0.00   0.00
    25   6     0.00  -0.00   0.00    -0.00   0.00  -0.00    -0.00   0.00   0.00
    26   6     0.00  -0.00  -0.00     0.00  -0.00   0.00     0.00  -0.00   0.00
    27   6    -0.00   0.00  -0.00    -0.00  -0.00  -0.00     0.00  -0.00   0.00
    28   6     0.00  -0.00   0.00    -0.00  -0.00   0.00    -0.00   0.00  -0.00
    29   6    -0.00  -0.00  -0.00    -0.00   0.00  -0.00    -0.00   0.00  -0.00
    30   1     0.01  -0.02   0.00     0.00   0.00  -0.00     0.00  -0.00   0.00
    31   1    -0.02   0.00  -0.00    -0.00  -0.00  -0.00     0.00  -0.00   0.00
    32   1     0.01  -0.02   0.00     0.00  -0.00   0.00    -0.00   0.00  -0.00
    33   1    -0.01  -0.00  -0.00     0.00   0.00   0.00    -0.00   0.00  -0.00
    34   6    -0.00   0.00  -0.00     0.00  -0.00   0.00     0.00  -0.00  -0.00
    35   6     0.00   0.00  -0.00    -0.00  -0.00   0.00     0.00   0.00   0.00
    36   6     0.00  -0.00   0.00    -0.00   0.00   0.00    -0.00   0.01   0.06
    37   6    -0.00  -0.00  -0.00     0.00   0.00  -0.00    -0.00  -0.00  -0.01
    38   6     0.00  -0.00   0.00     0.00   0.00  -0.00     0.01   0.01  -0.01
    39   6    -0.00  -0.00   0.00    -0.00  -0.00  -0.00    -0.04  -0.03  -0.02
    40   6     0.00   0.00  -0.00     0.00   0.00  -0.00     0.03   0.02  -0.02
    41   1    -0.01  -0.00  -0.00    -0.00   0.00  -0.00    -0.07  -0.08  -0.05
    42   1    -0.00   0.00   0.00     0.00   0.00  -0.00     0.16   0.10  -0.14
    43   1    -0.01  -0.00  -0.00    -0.01  -0.01  -0.01    -0.37  -0.34  -0.22
    44   1     0.01   0.00  -0.00     0.00   0.00  -0.00     0.29   0.20  -0.25
    45   1    -0.00   0.00   0.01     0.00   0.00   0.01    -0.01   0.11   0.66
    46   1    -0.00  -0.00  -0.00     0.00  -0.00   0.00     0.00   0.00   0.00
    47   1    -0.00  -0.00   0.00     0.00  -0.00  -0.00    -0.00   0.00  -0.00
    48   1    -0.00   0.00  -0.00     0.00  -0.00   0.00     0.00  -0.00   0.00
                     82                     83                     84
                      A                      A                      A
 Frequencies --   1200.9424              1210.3231              1211.2495
 Red. masses --      1.1272                 1.7747                 1.1421
 Frc consts  --      0.9579                 1.5317                 0.9872
 IR Inten    --     33.5608                23.0522                10.3219
  Atom  AN      X      Y      Z        X      Y      Z        X      Y      Z
     1   6    -0.02  -0.01   0.01     0.01  -0.00   0.00    -0.00  -0.00   0.00
     2   8     0.00   0.00  -0.00     0.00  -0.00  -0.01    -0.00   0.00   0.00
     3   6     0.01   0.01  -0.01     0.02  -0.03   0.04    -0.00   0.01  -0.01
     4   1    -0.00   0.01   0.00     0.40  -0.18   0.05    -0.05   0.03  -0.00
     5   9     0.00   0.00  -0.00    -0.00  -0.01  -0.01    -0.00   0.00   0.00
     6   6     0.01  -0.01   0.01    -0.12   0.11  -0.08     0.02  -0.02   0.02
     7   6     0.00  -0.00   0.00    -0.01   0.03  -0.00    -0.01   0.00  -0.00
     8   7    -0.00   0.00  -0.01     0.02  -0.05   0.06    -0.00   0.01  -0.01
     9   1    -0.01  -0.01  -0.01     0.06   0.12   0.10     0.01  -0.01  -0.04
    10   6     0.01   0.01  -0.00    -0.08  -0.07   0.02     0.01   0.01  -0.00
    11   6     0.00   0.00   0.00    -0.01  -0.01  -0.00     0.00   0.00   0.00
    12   6    -0.00   0.00  -0.00     0.00   0.00   0.02    -0.00   0.00  -0.00
    13   6     0.00   0.00   0.00    -0.01  -0.02  -0.05     0.00   0.00   0.01
    14   6    -0.00  -0.00  -0.00     0.02   0.03   0.02    -0.00  -0.00  -0.00
    15   6    -0.00  -0.00   0.00     0.02   0.02  -0.01    -0.00  -0.00   0.00
    16   1     0.01   0.00   0.01    -0.05  -0.06  -0.11     0.01   0.01   0.02
    17   1    -0.01  -0.01  -0.00     0.08   0.10   0.01    -0.01  -0.02  -0.00
    18   1    -0.01  -0.01  -0.02     0.08   0.13   0.13    -0.01  -0.02  -0.02
    19   1    -0.00  -0.00   0.02     0.03   0.01  -0.12    -0.00  -0.00   0.02
    20   7    -0.00  -0.00   0.00     0.01   0.01  -0.02    -0.00  -0.00   0.00
    21   1     0.00   0.00   0.01    -0.03  -0.05  -0.11     0.00   0.01   0.02
    22   1    -0.00   0.00  -0.01     0.01  -0.01   0.08    -0.00   0.00  -0.01
    23   1    -0.05   0.01   0.00     0.67  -0.08  -0.02    -0.18   0.04   0.01
    24   6    -0.01   0.01   0.00     0.02  -0.06  -0.02     0.03   0.01   0.01
    25   6     0.00   0.00   0.00    -0.02  -0.00  -0.01    -0.03   0.02  -0.01
    26   6    -0.00  -0.00  -0.00    -0.00   0.04   0.00    -0.02   0.04  -0.01
    27   6    -0.00   0.00  -0.00     0.01   0.00   0.01    -0.04  -0.03  -0.01
    28   6     0.00  -0.00   0.00    -0.02   0.00  -0.01     0.00  -0.04  -0.00
    29   6     0.00  -0.00  -0.00     0.02   0.02   0.01     0.03   0.00   0.01
    30   1     0.01  -0.02   0.00    -0.14   0.27  -0.02    -0.25   0.38   0.02
    31   1    -0.00   0.00  -0.00    -0.01   0.00  -0.01    -0.45  -0.04  -0.14
    32   1     0.01  -0.01   0.00     0.05  -0.10   0.00     0.19  -0.37   0.04
    33   1     0.01  -0.00   0.00     0.14   0.02   0.04     0.56   0.00   0.16
    34   6    -0.00   0.00  -0.00     0.01  -0.00   0.00     0.01  -0.01   0.00
    35   6     0.01   0.01  -0.01    -0.02  -0.01  -0.00     0.00   0.00   0.00
    36   6     0.01   0.01   0.00     0.00   0.00   0.00    -0.00  -0.00  -0.00
    37   6    -0.04  -0.04  -0.02    -0.01  -0.01  -0.00     0.00   0.00   0.00
    38   6    -0.03  -0.02   0.03    -0.01  -0.00   0.00     0.00   0.00  -0.00
    39   6     0.02   0.02   0.02     0.01   0.00  -0.00    -0.00  -0.00   0.00
    40   6     0.04   0.02  -0.03     0.01   0.01   0.00    -0.00  -0.00  -0.00
    41   1    -0.37  -0.33  -0.21    -0.03  -0.01  -0.01     0.01   0.00   0.00
    42   1    -0.34  -0.21   0.28    -0.04  -0.02   0.03     0.01   0.00  -0.01
    43   1     0.27   0.24   0.17     0.05   0.04   0.02    -0.01  -0.01  -0.00
    44   1     0.37   0.26  -0.31     0.07   0.05  -0.05    -0.01  -0.01   0.01
    45   1     0.01   0.02   0.05     0.00   0.00   0.01    -0.00  -0.00  -0.00
    46   1    -0.00   0.00   0.00     0.02  -0.02  -0.00     0.02  -0.01   0.01
    47   1    -0.00   0.00  -0.00     0.01  -0.02   0.01     0.02  -0.01   0.00
    48   1     0.00  -0.00   0.00    -0.00   0.00  -0.00     0.05  -0.02   0.01
                     85                     86                     87
                      A                      A                      A
 Frequencies --   1244.1657              1250.4897              1260.1594
 Red. masses --      3.5482                 2.0482                 2.4111
 Frc consts  --      3.2361                 1.8871                 2.2559
 IR Inten    --      3.5730                 1.6294               106.0672
  Atom  AN      X      Y      Z        X      Y      Z        X      Y      Z
     1   6     0.03  -0.01   0.00     0.01   0.00  -0.00     0.02  -0.02   0.01
     2   8    -0.00  -0.00  -0.00    -0.00   0.00   0.00    -0.00  -0.00  -0.01
     3   6    -0.01   0.02   0.02    -0.00   0.00   0.01    -0.05   0.03   0.01
     4   1     0.28  -0.10   0.00     0.06  -0.03  -0.00     0.46  -0.16   0.02
     5   9     0.00  -0.01  -0.00     0.00  -0.00  -0.00     0.00  -0.01  -0.00
     6   6    -0.07  -0.01   0.01    -0.02   0.00   0.00    -0.06   0.01  -0.03
     7   6    -0.04   0.09  -0.05    -0.01   0.03  -0.02    -0.01   0.05  -0.03
     8   7     0.01   0.01  -0.00     0.01   0.01   0.00    -0.06  -0.09   0.00
     9   1     0.07   0.17  -0.01     0.06   0.11  -0.01    -0.17  -0.39  -0.01
    10   6    -0.02  -0.01   0.02    -0.03  -0.03   0.02     0.15   0.16  -0.07
    11   6    -0.00  -0.00   0.00    -0.01  -0.01   0.00     0.03   0.03  -0.00
    12   6     0.00   0.00   0.01    -0.00   0.00   0.02     0.02  -0.00  -0.11
    13   6     0.00  -0.00  -0.02     0.00  -0.00  -0.02     0.00   0.02   0.11
    14   6     0.01   0.01   0.00     0.01   0.01   0.01    -0.04  -0.05  -0.03
    15   6     0.00   0.00  -0.00     0.01   0.01  -0.01    -0.04  -0.03   0.03
    16   1    -0.02  -0.04  -0.07    -0.01  -0.03  -0.05     0.06   0.10   0.22
    17   1    -0.00   0.00   0.00     0.01   0.01   0.00    -0.06  -0.08  -0.03
    18   1     0.02   0.03   0.04     0.03   0.04   0.04    -0.13  -0.20  -0.18
    19   1     0.01   0.00  -0.04     0.01   0.00  -0.04    -0.03  -0.00   0.19
    20   7     0.00   0.00  -0.01     0.00   0.00  -0.01    -0.02  -0.01   0.07
    21   1    -0.01  -0.01  -0.03    -0.01  -0.02  -0.05     0.08   0.11   0.29
    22   1    -0.00  -0.00   0.00     0.00  -0.00   0.01    -0.01   0.02  -0.08
    23   1    -0.53   0.19  -0.04    -0.27   0.08  -0.01     0.32   0.01  -0.01
    24   6     0.28  -0.06   0.10     0.12  -0.03   0.04     0.05  -0.05   0.01
    25   6    -0.15   0.13  -0.04     0.20  -0.11   0.06     0.02  -0.03   0.00
    26   6     0.12  -0.08   0.03    -0.06  -0.03  -0.02    -0.00   0.01  -0.00
    27   6     0.04  -0.10   0.00    -0.01   0.05  -0.00     0.02   0.01   0.01
    28   6    -0.11  -0.03  -0.04     0.00  -0.04  -0.00    -0.02   0.00  -0.01
    29   6    -0.11   0.10  -0.03     0.02   0.01   0.01     0.01   0.02   0.00
    30   1     0.18  -0.13   0.01    -0.23   0.22  -0.02    -0.08   0.12   0.01
    31   1    -0.12  -0.12  -0.04    -0.50   0.05  -0.15    -0.10   0.01  -0.03
    32   1    -0.23   0.14  -0.06    -0.22   0.34  -0.04    -0.06   0.06  -0.01
    33   1    -0.17   0.12  -0.03    -0.29  -0.00  -0.09    -0.07   0.02  -0.03
    34   6     0.06  -0.05   0.01    -0.07   0.04  -0.02    -0.00   0.01  -0.00
    35   6    -0.02  -0.01   0.00    -0.01  -0.01   0.00    -0.00   0.01  -0.00
    36   6     0.00   0.00   0.00     0.00   0.00   0.00    -0.00  -0.00  -0.00
    37   6    -0.00  -0.01  -0.00    -0.00  -0.00  -0.00     0.00   0.00   0.00
    38   6    -0.00  -0.00   0.00    -0.00  -0.00   0.00     0.00  -0.00   0.00
    39   6     0.00   0.00  -0.01     0.00   0.00  -0.00     0.00  -0.00   0.00
    40   6     0.01   0.01   0.00     0.00   0.00   0.00    -0.00  -0.00   0.00
    41   1     0.01   0.02   0.01     0.00   0.01   0.00     0.00   0.01   0.00
    42   1    -0.00   0.00  -0.00    -0.00  -0.00  -0.00    -0.00   0.01  -0.00
    43   1     0.03   0.02   0.01     0.01   0.01   0.00    -0.01  -0.00  -0.00
    44   1     0.03   0.02  -0.02     0.01   0.01  -0.01    -0.00  -0.00   0.00
    45   1     0.00   0.00   0.00     0.00   0.00   0.00    -0.00   0.00   0.00
    46   1     0.11  -0.06   0.08    -0.16   0.13  -0.07    -0.02   0.01  -0.01
    47   1     0.14  -0.05  -0.00    -0.18   0.12  -0.01    -0.02   0.00   0.00
    48   1     0.24  -0.09   0.07    -0.23   0.07  -0.06    -0.04   0.01  -0.01
                     88                     89                     90
                      A                      A                      A
 Frequencies --   1302.9974              1319.0585              1323.7969
 Red. masses --      2.8034                 2.8280                 2.4585
 Frc consts  --      2.8043                 2.8991                 2.5384
 IR Inten    --    412.4765                64.0506                41.5555
  Atom  AN      X      Y      Z        X      Y      Z        X      Y      Z
     1   6     0.21   0.11  -0.13     0.11   0.00  -0.03     0.09   0.00  -0.02
     2   8    -0.01   0.02   0.05    -0.01   0.00  -0.00    -0.01  -0.00  -0.00
     3   6    -0.00  -0.07   0.06    -0.16   0.07   0.02    -0.15   0.06   0.03
     4   1    -0.67   0.19   0.07     0.51  -0.17   0.08     0.55  -0.21   0.03
     5   9     0.00   0.00  -0.01     0.00  -0.01  -0.01     0.01  -0.01  -0.01
     6   6    -0.02   0.03  -0.03     0.04  -0.08   0.06     0.04  -0.05   0.03
     7   6    -0.02   0.00   0.00     0.05   0.01  -0.00     0.04  -0.03   0.01
     8   7    -0.00  -0.03   0.02    -0.04   0.01  -0.06     0.05   0.10   0.01
     9   1    -0.01  -0.04   0.02    -0.05  -0.10  -0.09     0.03   0.13   0.05
    10   6     0.01   0.02  -0.02     0.04   0.04   0.08    -0.06  -0.09  -0.10
    11   6     0.01   0.01   0.00    -0.02  -0.04  -0.06     0.00   0.01   0.05
    12   6     0.00  -0.00  -0.03    -0.02   0.03   0.20     0.02   0.00  -0.08
    13   6    -0.00  -0.00   0.02     0.06   0.07  -0.00    -0.05  -0.07  -0.03
    14   6    -0.00  -0.01  -0.00    -0.02  -0.03  -0.03     0.01   0.02   0.05
    15   6    -0.00  -0.01   0.00     0.02   0.04   0.08     0.00  -0.01  -0.04
    16   1     0.02   0.04   0.07    -0.12  -0.26  -0.43     0.17   0.31   0.47
    17   1     0.00   0.00  -0.00    -0.07  -0.09  -0.03     0.17   0.20   0.01
    18   1    -0.01  -0.01  -0.01    -0.10  -0.16  -0.16     0.02   0.03  -0.01
    19   1    -0.00   0.00   0.03    -0.01  -0.03  -0.17     0.04   0.03  -0.05
    20   7    -0.00   0.00   0.02     0.01  -0.02  -0.11    -0.01   0.00   0.05
    21   1     0.02   0.02   0.06    -0.07  -0.07  -0.25     0.05   0.04   0.15
    22   1     0.00   0.00   0.01    -0.02  -0.02  -0.13     0.00   0.01  -0.01
    23   1     0.01  -0.00   0.01     0.11  -0.01  -0.03    -0.00  -0.04  -0.00
    24   6     0.01  -0.04  -0.00    -0.04   0.02  -0.01    -0.02   0.10  -0.00
    25   6    -0.01  -0.01  -0.00    -0.00  -0.02  -0.00     0.04   0.04   0.01
    26   6     0.00   0.01   0.00    -0.01   0.02  -0.00    -0.00  -0.03  -0.00
    27   6     0.02   0.00   0.00    -0.00   0.00  -0.00    -0.06  -0.00  -0.02
    28   6    -0.01   0.01  -0.00     0.01   0.01   0.00     0.03  -0.04   0.01
    29   6     0.01   0.01   0.00     0.01  -0.01   0.00    -0.04  -0.03  -0.01
    30   1    -0.03   0.08  -0.00     0.04  -0.09   0.02     0.05  -0.11  -0.00
    31   1     0.03   0.00   0.01    -0.01   0.00  -0.00     0.02  -0.00   0.00
    32   1     0.00  -0.02   0.00     0.02  -0.01   0.01     0.01   0.00   0.00
    33   1    -0.04   0.01  -0.01     0.06  -0.02   0.02     0.09  -0.03   0.03
    34   6     0.01   0.00   0.00    -0.00   0.01   0.00    -0.01  -0.01  -0.00
    35   6    -0.18  -0.14  -0.03    -0.07  -0.04  -0.01    -0.05  -0.03  -0.01
    36   6     0.01   0.01   0.00     0.00   0.00   0.00     0.00   0.00   0.00
    37   6    -0.04  -0.04  -0.01    -0.01  -0.02  -0.00    -0.01  -0.01  -0.00
    38   6    -0.04  -0.02   0.04    -0.01  -0.01   0.01    -0.01  -0.01   0.01
    39   6     0.04   0.02  -0.04     0.01   0.01  -0.01     0.01   0.00  -0.01
    40   6     0.04   0.04   0.06     0.01   0.01   0.02     0.01   0.01   0.02
    41   1     0.27   0.27   0.19     0.10   0.11   0.07     0.08   0.09   0.05
    42   1     0.01  -0.01   0.00    -0.00   0.00   0.00    -0.01  -0.00   0.01
    43   1     0.14   0.12   0.01     0.04   0.03   0.00     0.02   0.02  -0.00
    44   1     0.26   0.19  -0.12     0.08   0.06  -0.04     0.07   0.05  -0.03
    45   1     0.01   0.01   0.01     0.00   0.00   0.00     0.00   0.00  -0.01
    46   1     0.01  -0.01  -0.00     0.00  -0.01  -0.01    -0.01   0.04   0.02
    47   1     0.00  -0.01   0.00    -0.00  -0.01   0.00     0.01   0.04  -0.02
    48   1    -0.01   0.00  -0.00    -0.01   0.01  -0.00     0.03  -0.01   0.01
                     91                     92                     93
                      A                      A                      A
 Frequencies --   1330.3312              1333.3951              1336.3672
 Red. masses --      1.7368                 5.1642                 1.8357
 Frc consts  --      1.8110                 5.4096                 1.9315
 IR Inten    --     29.3114                47.4709                49.0082
  Atom  AN      X      Y      Z        X      Y      Z        X      Y      Z
     1   6     0.03   0.00  -0.01    -0.04  -0.00   0.01     0.05   0.03  -0.04
     2   8    -0.00   0.00  -0.00     0.01   0.01   0.00    -0.01  -0.01   0.00
     3   6    -0.05   0.02   0.01     0.06  -0.05   0.01     0.01  -0.00  -0.02
     4   1     0.14  -0.05   0.03    -0.16   0.02  -0.10    -0.02   0.09   0.47
     5   9     0.00  -0.00  -0.00     0.00   0.01   0.00    -0.01  -0.02  -0.01
     6   6     0.01  -0.02   0.02    -0.06   0.11  -0.07    -0.01   0.01  -0.00
     7   6     0.03  -0.00  -0.00     0.02  -0.06   0.02     0.00  -0.00  -0.00
     8   7    -0.02  -0.01  -0.03    -0.03  -0.08   0.03    -0.00  -0.01   0.00
     9   1     0.01  -0.00  -0.07    -0.05  -0.17   0.01    -0.00  -0.01  -0.00
    10   6     0.00   0.01   0.12     0.04   0.05   0.02     0.01   0.01   0.00
    11   6     0.02   0.03   0.02     0.00  -0.00  -0.04    -0.00  -0.00  -0.00
    12   6    -0.02  -0.05  -0.11    -0.01  -0.01   0.04    -0.00   0.00   0.00
    13   6    -0.00   0.01   0.01     0.03   0.04   0.03     0.00   0.00   0.00
    14   6     0.05   0.05  -0.04    -0.02  -0.03  -0.02    -0.00  -0.00  -0.00
    15   6    -0.04  -0.06  -0.09     0.01   0.02   0.04     0.00   0.00   0.01
    16   1    -0.14  -0.26  -0.32    -0.07  -0.12  -0.19    -0.01  -0.01  -0.01
    17   1    -0.26  -0.30   0.05    -0.04  -0.06  -0.01    -0.00  -0.01  -0.00
    18   1     0.22   0.33   0.42    -0.04  -0.06  -0.05    -0.01  -0.01  -0.01
    19   1    -0.07  -0.03   0.37    -0.02  -0.01   0.01    -0.00  -0.00  -0.00
    20   7     0.01   0.04   0.05     0.00  -0.00  -0.02     0.00  -0.00  -0.00
    21   1    -0.00   0.02   0.02    -0.03  -0.03  -0.09    -0.00  -0.00  -0.01
    22   1     0.01   0.00   0.23     0.00  -0.01   0.01    -0.00   0.00  -0.01
    23   1     0.04  -0.01  -0.02     0.27  -0.09   0.04     0.08  -0.01   0.01
    24   6    -0.01   0.04  -0.00     0.07   0.25   0.02     0.01   0.03   0.00
    25   6     0.00  -0.00   0.00     0.16   0.24   0.06     0.03   0.05   0.01
    26   6    -0.01   0.00  -0.00     0.05  -0.16   0.00     0.01  -0.03   0.00
    27   6    -0.01  -0.00  -0.00    -0.20  -0.02  -0.06    -0.04  -0.00  -0.01
    28   6     0.01  -0.01   0.00     0.08  -0.17   0.02     0.01  -0.03   0.00
    29   6    -0.01  -0.01  -0.00    -0.15  -0.06  -0.05    -0.02  -0.01  -0.01
    30   1     0.05  -0.09   0.01    -0.11   0.07  -0.01    -0.05   0.06  -0.00
    31   1    -0.04  -0.00  -0.01     0.16  -0.02   0.04     0.07  -0.00   0.02
    32   1    -0.01   0.03  -0.00     0.04  -0.09   0.00     0.03  -0.05   0.00
    33   1     0.07  -0.01   0.02    -0.02  -0.07  -0.00    -0.05  -0.01  -0.01
    34   6    -0.00   0.00  -0.00    -0.05  -0.06  -0.02    -0.01  -0.01  -0.00
    35   6    -0.02  -0.01  -0.00     0.02  -0.02  -0.10    -0.02   0.02   0.19
    36   6     0.00   0.00   0.00    -0.00  -0.00  -0.02     0.00   0.01   0.03
    37   6    -0.00  -0.00  -0.00     0.01   0.01   0.02    -0.02  -0.02  -0.04
    38   6    -0.00  -0.00   0.00    -0.00  -0.00   0.01     0.00  -0.00  -0.02
    39   6     0.00   0.00  -0.00     0.03   0.03   0.03    -0.06  -0.06  -0.06
    40   6     0.00   0.00   0.00    -0.03  -0.02   0.03     0.06   0.04  -0.06
    41   1     0.02   0.02   0.01     0.15   0.13   0.10    -0.27  -0.25  -0.19
    42   1    -0.00   0.00  -0.00    -0.14  -0.09   0.13     0.28   0.18  -0.26
    43   1     0.01   0.01   0.00    -0.15  -0.13  -0.07     0.29   0.27   0.14
    44   1     0.02   0.01  -0.01     0.12   0.08  -0.09    -0.23  -0.16   0.18
    45   1     0.00   0.00  -0.00    -0.00  -0.01  -0.06     0.00   0.02   0.12
    46   1    -0.00  -0.00  -0.00    -0.06   0.21   0.13    -0.01   0.05   0.03
    47   1    -0.00  -0.00  -0.00     0.05   0.25  -0.09     0.01   0.05  -0.02
    48   1    -0.00   0.00   0.00     0.14  -0.07   0.02     0.03  -0.01   0.00
                     94                     95                     96
                      A                      A                      A
 Frequencies --   1343.0153              1354.3076              1357.6415
 Red. masses --      1.3469                 1.9751                 1.5237
 Frc consts  --      1.4313                 2.1344                 1.6547
 IR Inten    --     17.2270                32.0463                11.6702
  Atom  AN      X      Y      Z        X      Y      Z        X      Y      Z
     1   6     0.00  -0.01   0.01    -0.01  -0.00   0.00    -0.03  -0.01   0.01
     2   8    -0.00   0.00  -0.00     0.01   0.02   0.02     0.00   0.01   0.01
     3   6    -0.03   0.02   0.00     0.02   0.01  -0.09     0.02   0.01  -0.08
     4   1     0.07  -0.03  -0.09     0.09   0.14   0.88     0.07   0.11   0.68
     5   9     0.00   0.00   0.00    -0.02  -0.03  -0.00    -0.01  -0.02  -0.00
     6   6     0.03  -0.04   0.02     0.00  -0.00   0.02    -0.00   0.00   0.01
     7   6    -0.01   0.03  -0.01    -0.00   0.00  -0.00    -0.00   0.00  -0.00
     8   7     0.00   0.02  -0.01     0.00   0.01  -0.00    -0.00   0.00  -0.00
     9   1     0.01  -0.00  -0.03     0.01   0.01  -0.00     0.01   0.01  -0.00
    10   6    -0.00  -0.01   0.01    -0.00  -0.00  -0.00    -0.00  -0.00   0.00
    11   6     0.00   0.00   0.00     0.00   0.00   0.00    -0.00  -0.00   0.00
    12   6    -0.00  -0.00  -0.01     0.00  -0.00  -0.00     0.00   0.00  -0.00
    13   6    -0.00  -0.00  -0.00    -0.00  -0.00  -0.00    -0.00  -0.00  -0.00
    14   6     0.01   0.01  -0.00     0.00   0.00   0.00     0.00   0.00   0.00
    15   6    -0.00  -0.01  -0.01    -0.00  -0.00  -0.00    -0.00  -0.00  -0.00
    16   1    -0.00  -0.02  -0.01     0.00   0.01   0.01     0.00   0.01   0.02
    17   1    -0.02  -0.02   0.01     0.00   0.01   0.00     0.00   0.00   0.00
    18   1     0.02   0.03   0.04     0.01   0.01   0.01    -0.00  -0.00  -0.00
    19   1    -0.01  -0.00   0.03     0.00   0.00   0.00     0.00   0.00  -0.01
    20   7     0.00   0.00   0.00    -0.00   0.00   0.00    -0.00  -0.00   0.00
    21   1     0.00   0.00   0.00     0.00   0.00   0.01     0.00   0.00   0.01
    22   1    -0.00   0.00   0.01    -0.00  -0.00   0.01    -0.00   0.00  -0.01
    23   1    -0.14   0.04  -0.02    -0.02   0.01   0.01    -0.00   0.01   0.01
    24   6    -0.02  -0.10  -0.00    -0.00  -0.01  -0.00    -0.00  -0.01   0.00
    25   6     0.05   0.07   0.02    -0.00  -0.00  -0.00    -0.00  -0.00  -0.00
    26   6     0.01  -0.02  -0.00    -0.00   0.00  -0.00    -0.00   0.00  -0.00
    27   6    -0.02  -0.00  -0.01     0.00   0.00   0.00     0.00   0.00   0.00
    28   6    -0.03   0.03  -0.01    -0.00   0.01  -0.00    -0.00   0.00  -0.00
    29   6     0.04  -0.00   0.01     0.01   0.00   0.00     0.00   0.00   0.00
    30   1    -0.30   0.46  -0.01    -0.01   0.02  -0.00    -0.01   0.01  -0.00
    31   1     0.40  -0.00   0.12     0.01   0.00   0.00     0.01   0.00   0.00
    32   1     0.22  -0.39   0.05     0.01  -0.02   0.00     0.00  -0.01   0.00
    33   1    -0.46  -0.00  -0.15    -0.03   0.00  -0.01    -0.02   0.00  -0.01
    34   6    -0.01  -0.03  -0.01    -0.00   0.00  -0.00    -0.00   0.00  -0.00
    35   6     0.00   0.00  -0.01    -0.01  -0.02  -0.10     0.01   0.01   0.01
    36   6    -0.00  -0.00  -0.00     0.00  -0.02  -0.12    -0.01   0.01   0.10
    37   6     0.00  -0.00   0.00     0.08   0.07   0.05    -0.07  -0.06  -0.03
    38   6     0.00   0.00   0.00    -0.09  -0.06   0.07     0.08   0.06  -0.06
    39   6     0.00   0.00   0.00     0.07   0.06   0.04    -0.03  -0.03  -0.00
    40   6    -0.00  -0.00   0.00    -0.07  -0.04   0.06     0.03   0.02  -0.02
    41   1     0.02   0.02   0.01    -0.11  -0.10  -0.07     0.28   0.24   0.17
    42   1    -0.02  -0.01   0.02     0.13   0.08  -0.12    -0.27  -0.17   0.24
    43   1    -0.02  -0.02  -0.01    -0.02  -0.02  -0.02    -0.15  -0.14  -0.07
    44   1     0.01   0.01  -0.01     0.03   0.02  -0.02     0.10   0.07  -0.08
    45   1    -0.00  -0.00  -0.01    -0.00   0.03   0.19    -0.00  -0.05  -0.28
    46   1    -0.02   0.09   0.05     0.00  -0.00   0.00     0.00  -0.00   0.00
    47   1     0.02   0.10  -0.03     0.00  -0.00  -0.00     0.00  -0.00  -0.00
    48   1     0.03  -0.03  -0.00     0.00  -0.00   0.00     0.00  -0.00   0.00
                     97                     98                     99
                      A                      A                      A
 Frequencies --   1371.6565              1405.2726              1411.2408
 Red. masses --      3.4754                 1.3027                 1.8444
 Frc consts  --      3.8525                 1.5157                 2.1643
 IR Inten    --      1.9008                 4.8254               134.7795
  Atom  AN      X      Y      Z        X      Y      Z        X      Y      Z
     1   6    -0.00  -0.00   0.00    -0.00  -0.00   0.00    -0.01  -0.01   0.00
     2   8     0.00   0.00   0.00     0.00   0.00   0.00     0.00   0.01   0.00
     3   6     0.01  -0.00  -0.01     0.00   0.00  -0.00     0.02   0.02  -0.02
     4   1    -0.13   0.05  -0.05    -0.05   0.02  -0.02    -0.27   0.12  -0.08
     5   9     0.00   0.00   0.00    -0.00   0.00   0.00     0.00   0.00   0.00
     6   6    -0.02  -0.04   0.03    -0.00  -0.03   0.02    -0.03  -0.19   0.12
     7   6     0.01   0.03  -0.02    -0.01   0.01  -0.00    -0.05   0.07  -0.03
     8   7    -0.06  -0.05  -0.03    -0.00   0.01  -0.01    -0.01   0.04  -0.04
     9   1     0.04   0.08  -0.08     0.03   0.06  -0.02     0.22   0.43  -0.12
    10   6     0.02   0.03   0.18     0.00   0.00  -0.01    -0.00   0.01  -0.04
    11   6    -0.08  -0.07   0.18     0.00   0.00  -0.01     0.01   0.01  -0.03
    12   6     0.16   0.21  -0.01    -0.00  -0.00  -0.00    -0.02  -0.03  -0.01
    13   6    -0.05  -0.07  -0.12     0.00   0.00   0.00     0.01   0.01   0.02
    14   6     0.10   0.11  -0.07    -0.00  -0.00   0.00    -0.02  -0.03   0.01
    15   6    -0.06  -0.08  -0.06     0.00   0.00   0.00     0.00   0.01   0.01
    16   1     0.05   0.07   0.07    -0.00   0.00   0.00    -0.00   0.00   0.01
    17   1    -0.11  -0.13  -0.02     0.00   0.00   0.00     0.02   0.03  -0.00
    18   1    -0.13  -0.19  -0.21     0.00   0.00   0.00     0.01   0.02   0.02
    19   1     0.09   0.03  -0.42    -0.00  -0.00   0.01    -0.01  -0.00   0.06
    20   7    -0.04  -0.06  -0.01     0.00   0.00   0.00     0.00   0.00   0.01
    21   1     0.14   0.10   0.32    -0.00   0.00  -0.00    -0.01   0.01  -0.00
    22   1    -0.03   0.03  -0.46    -0.00  -0.00   0.01    -0.01  -0.00   0.04
    23   1     0.26  -0.01  -0.02     0.12  -0.01  -0.00     0.71  -0.04  -0.02
    24   6     0.01   0.01   0.00     0.00  -0.00  -0.00     0.03  -0.00   0.00
    25   6     0.01   0.01   0.00     0.03  -0.02   0.01    -0.00   0.02   0.00
    26   6     0.00  -0.01  -0.00    -0.01  -0.00  -0.00     0.02  -0.03   0.01
    27   6    -0.01  -0.00  -0.00     0.01   0.01   0.00    -0.00   0.01  -0.00
    28   6     0.00  -0.01  -0.00     0.00  -0.02  -0.00     0.01  -0.02   0.00
    29   6    -0.01  -0.00  -0.00     0.02   0.00   0.01    -0.03   0.02  -0.01
    30   1    -0.01   0.00   0.00    -0.03   0.02  -0.00    -0.04   0.07   0.00
    31   1    -0.02  -0.00  -0.00    -0.08   0.01  -0.02    -0.03   0.01  -0.01
    32   1    -0.01   0.00  -0.00    -0.04   0.05  -0.01    -0.05   0.07  -0.01
    33   1     0.00  -0.00   0.00    -0.06   0.00  -0.02     0.02   0.02   0.01
    34   6    -0.00  -0.00  -0.00    -0.13   0.06  -0.04     0.03  -0.01   0.01
    35   6     0.00  -0.00  -0.01     0.00   0.00  -0.00     0.00   0.00  -0.00
    36   6     0.00  -0.00  -0.00    -0.00  -0.00  -0.00    -0.00  -0.00  -0.00
    37   6     0.00   0.00   0.00     0.00   0.00   0.00     0.00   0.00  -0.00
    38   6    -0.00  -0.00   0.00    -0.00  -0.00  -0.00    -0.00  -0.00  -0.00
    39   6     0.00   0.00   0.00     0.00   0.00   0.00     0.01   0.00   0.00
    40   6    -0.00  -0.00   0.00    -0.00  -0.00   0.00    -0.00  -0.00   0.00
    41   1    -0.00   0.00  -0.00    -0.00  -0.00  -0.00    -0.00  -0.00  -0.00
    42   1     0.00  -0.00  -0.00    -0.00  -0.00   0.00    -0.01  -0.01   0.00
    43   1    -0.00  -0.00  -0.00    -0.00  -0.00  -0.00    -0.02  -0.02  -0.01
    44   1     0.00   0.00  -0.00     0.00   0.00  -0.00     0.01   0.01  -0.01
    45   1    -0.00   0.00   0.00    -0.00  -0.00  -0.00    -0.00  -0.00  -0.02
    46   1    -0.00   0.01   0.01     0.35  -0.26   0.41    -0.08   0.06  -0.10
    47   1     0.01   0.02  -0.01     0.55  -0.21  -0.15    -0.13   0.06   0.03
    48   1     0.00  -0.00  -0.00     0.42  -0.03   0.17    -0.09   0.00  -0.04
                    100                    101                    102
                      A                      A                      A
 Frequencies --   1440.4962              1464.0675              1469.5133
 Red. masses --      1.9990                 1.0435                 1.3058
 Frc consts  --      2.4440                 1.3178                 1.6614
 IR Inten    --     17.7103                 8.3371                48.5246
  Atom  AN      X      Y      Z        X      Y      Z        X      Y      Z
     1   6    -0.00  -0.00   0.00     0.00   0.00  -0.00     0.00   0.00  -0.00
     2   8     0.00   0.00   0.00    -0.00  -0.00  -0.00    -0.00  -0.00  -0.00
     3   6    -0.00   0.00  -0.00    -0.00  -0.00   0.00    -0.01  -0.00   0.00
     4   1     0.01  -0.00   0.00     0.00  -0.00   0.00     0.05  -0.03   0.00
     5   9    -0.00  -0.00  -0.00     0.00   0.00   0.00     0.00  -0.00   0.00
     6   6     0.03  -0.00  -0.00    -0.00   0.00  -0.00    -0.00   0.02  -0.00
     7   6    -0.03   0.02   0.00     0.01  -0.00  -0.00     0.06  -0.01  -0.00
     8   7     0.02   0.04  -0.01    -0.00  -0.01   0.00    -0.04  -0.08   0.01
     9   1    -0.13  -0.26   0.03     0.02   0.04  -0.01     0.27   0.48  -0.09
    10   6     0.00  -0.02   0.01    -0.00   0.00   0.00    -0.01   0.03   0.01
    11   6    -0.00  -0.00   0.00     0.00   0.00   0.00     0.00   0.00   0.01
    12   6     0.00   0.01   0.02     0.00  -0.00  -0.00     0.00  -0.01  -0.04
    13   6    -0.01  -0.01  -0.01     0.00   0.00   0.00     0.02   0.02   0.01
    14   6     0.01   0.02  -0.00    -0.00  -0.00  -0.00    -0.02  -0.03  -0.01
    15   6    -0.00  -0.01  -0.01     0.00   0.00   0.00     0.01   0.01   0.02
    16   1     0.00  -0.01   0.00    -0.00  -0.00  -0.00    -0.01  -0.00  -0.03
    17   1    -0.02  -0.03   0.01     0.00   0.00  -0.00     0.04   0.04  -0.03
    18   1     0.01   0.02   0.02    -0.00  -0.00  -0.00    -0.03  -0.04  -0.06
    19   1    -0.01  -0.01   0.02     0.00   0.00  -0.00     0.02   0.02  -0.07
    20   7     0.00  -0.00  -0.01    -0.00   0.00   0.00    -0.00   0.00   0.02
    21   1    -0.00   0.00  -0.01     0.00  -0.00   0.00     0.01  -0.01   0.02
    22   1    -0.00  -0.00  -0.01     0.00   0.00   0.00     0.00   0.00   0.02
    23   1    -0.06   0.02  -0.00    -0.01   0.00  -0.00    -0.13   0.02  -0.02
    24   6    -0.03  -0.08  -0.01     0.00   0.00   0.00    -0.00   0.04   0.01
    25   6    -0.03  -0.07  -0.01     0.01   0.00  -0.02     0.02   0.01   0.01
    26   6     0.12  -0.06   0.03    -0.00   0.00  -0.00    -0.03   0.00  -0.01
    27   6    -0.10   0.08  -0.03    -0.00  -0.00   0.00    -0.02  -0.02  -0.01
    28   6     0.11  -0.06   0.03    -0.00   0.00   0.00    -0.01   0.02  -0.00
    29   6    -0.09   0.08  -0.02     0.00  -0.00   0.00     0.03  -0.01   0.01
    30   1    -0.14   0.38   0.01     0.00  -0.01  -0.00    -0.01  -0.04   0.00
    31   1     0.27   0.09   0.09     0.00  -0.00  -0.00     0.05  -0.02   0.01
    32   1    -0.09   0.31  -0.01     0.01  -0.02  -0.00     0.06  -0.10   0.01
    33   1     0.22   0.09   0.08    -0.00  -0.00   0.00    -0.09  -0.02  -0.03
    34   6     0.00   0.07   0.00     0.02   0.00  -0.05    -0.01   0.04   0.00
    35   6    -0.00   0.00   0.00    -0.00   0.00  -0.00    -0.00  -0.00  -0.00
    36   6    -0.00  -0.00   0.00     0.00   0.00  -0.00     0.00   0.00  -0.00
    37   6     0.00   0.00   0.00    -0.00  -0.00  -0.00    -0.00  -0.00  -0.00
    38   6     0.00   0.00  -0.00    -0.00  -0.00   0.00    -0.00  -0.00   0.00
    39   6     0.00   0.00   0.00    -0.00  -0.00  -0.00    -0.00  -0.00  -0.00
    40   6    -0.00  -0.00  -0.00    -0.00   0.00   0.00     0.00   0.00   0.00
    41   1    -0.00   0.00  -0.00     0.00   0.00   0.00     0.00   0.00   0.00
    42   1    -0.00  -0.00   0.00     0.00   0.00  -0.00     0.00   0.00  -0.00
    43   1    -0.00  -0.00  -0.00     0.00   0.00   0.00     0.00   0.00   0.00
    44   1     0.00   0.00  -0.00     0.00   0.00  -0.00     0.00   0.00   0.00
    45   1    -0.00  -0.00  -0.00     0.00   0.00   0.00     0.00   0.00   0.00
    46   1    -0.07  -0.25  -0.27    -0.14   0.49   0.06    -0.12  -0.29  -0.35
    47   1    -0.20  -0.36   0.11     0.09  -0.47   0.02    -0.30  -0.31   0.12
    48   1     0.24   0.01   0.14    -0.25  -0.09   0.66     0.40  -0.02   0.10
                    103                    104                    105
                      A                      A                      A
 Frequencies --   1479.8023              1483.1861              1503.2943
 Red. masses --      1.5445                 2.3955                 2.5041
 Frc consts  --      1.9927                 3.1048                 3.3342
 IR Inten    --    114.9295                27.7671                16.0148
  Atom  AN      X      Y      Z        X      Y      Z        X      Y      Z
     1   6     0.00   0.00  -0.00    -0.03  -0.03   0.01     0.00  -0.00  -0.00
     2   8    -0.00  -0.00  -0.00     0.01   0.02   0.02     0.00   0.00   0.00
     3   6    -0.02  -0.00   0.00     0.00   0.00  -0.02     0.00   0.00  -0.00
     4   1     0.08  -0.03   0.01     0.01   0.00   0.02    -0.03   0.01  -0.01
     5   9     0.00  -0.00  -0.00     0.00   0.00   0.00    -0.00  -0.00  -0.00
     6   6     0.02   0.02  -0.00     0.00  -0.00   0.00    -0.00  -0.01   0.01
     7   6     0.06   0.01   0.00     0.00   0.00  -0.00    -0.03   0.00  -0.00
     8   7    -0.05  -0.08   0.01    -0.00  -0.00  -0.00     0.01   0.03  -0.04
     9   1     0.28   0.49  -0.10     0.02   0.04  -0.01    -0.16  -0.33  -0.02
    10   6    -0.01   0.03   0.02    -0.00   0.00  -0.00     0.02   0.02   0.15
    11   6    -0.00   0.00   0.02     0.00   0.00  -0.00    -0.00   0.02   0.18
    12   6    -0.00  -0.01  -0.05     0.00  -0.00  -0.00    -0.07  -0.11  -0.08
    13   6     0.02   0.02   0.01     0.00  -0.00   0.00     0.06   0.06  -0.06
    14   6    -0.03  -0.04  -0.01    -0.00  -0.00   0.00    -0.11  -0.13  -0.04
    15   6     0.01   0.02   0.01    -0.00  -0.00   0.00     0.05   0.05  -0.07
    16   1    -0.01  -0.01  -0.04     0.00   0.00   0.00     0.08   0.07  -0.07
    17   1     0.05   0.06  -0.04     0.00   0.00   0.00     0.34   0.38  -0.19
    18   1    -0.03  -0.04  -0.07    -0.00   0.00   0.00     0.06   0.05  -0.10
    19   1     0.03   0.02  -0.09    -0.00  -0.00   0.00     0.19   0.15  -0.48
    20   7    -0.00   0.01   0.02    -0.00   0.00   0.00     0.02   0.03   0.01
    21   1     0.01  -0.00   0.03     0.00  -0.00   0.00    -0.01   0.06  -0.02
    22   1     0.00   0.00   0.02    -0.00   0.00   0.00    -0.03  -0.01   0.29
    23   1    -0.24   0.04  -0.03    -0.00   0.00  -0.00     0.09  -0.02   0.00
    24   6    -0.04  -0.06  -0.01    -0.00  -0.00  -0.00     0.01   0.00  -0.00
    25   6    -0.02  -0.06  -0.01    -0.00  -0.00  -0.00    -0.00   0.01   0.00
    26   6     0.05   0.00   0.02     0.00  -0.00   0.00    -0.00  -0.01  -0.00
    27   6    -0.05   0.04  -0.01    -0.00   0.00  -0.00     0.01  -0.00   0.00
    28   6     0.06  -0.01   0.02     0.00  -0.00   0.00    -0.01  -0.01  -0.00
    29   6    -0.06   0.03  -0.02    -0.00   0.00  -0.00     0.01  -0.00   0.00
    30   1    -0.00   0.10   0.02    -0.00   0.01   0.00    -0.01   0.01  -0.00
    31   1     0.16   0.05   0.06     0.01   0.00   0.00    -0.04  -0.00  -0.01
    32   1    -0.00   0.11   0.01    -0.00   0.01   0.00    -0.02   0.01  -0.01
    33   1     0.21   0.03   0.07     0.01   0.00   0.00    -0.03  -0.00  -0.01
    34   6     0.00  -0.02  -0.00     0.00  -0.00   0.00     0.00  -0.00   0.00
    35   6    -0.00   0.00   0.01     0.01  -0.03  -0.17     0.00  -0.00  -0.00
    36   6     0.00   0.00   0.00    -0.00  -0.02  -0.13     0.00   0.00  -0.00
    37   6     0.00   0.00  -0.00    -0.08  -0.05   0.07    -0.00  -0.00   0.00
    38   6    -0.00  -0.00  -0.00     0.07   0.07   0.05     0.00   0.00   0.00
    39   6     0.00   0.00  -0.00    -0.12  -0.09   0.02    -0.00  -0.00  -0.00
    40   6    -0.00  -0.00   0.00     0.12   0.10  -0.01     0.00   0.00   0.00
    41   1    -0.00  -0.00  -0.01     0.10   0.11   0.20     0.00   0.00   0.00
    42   1     0.00   0.00  -0.01    -0.07  -0.02   0.20     0.00   0.00   0.00
    43   1    -0.01  -0.01  -0.01     0.23   0.23   0.26     0.00   0.00   0.00
    44   1     0.01   0.01  -0.01    -0.24  -0.15   0.32    -0.00  -0.00   0.00
    45   1     0.00  -0.00  -0.02    -0.00   0.10   0.63     0.00   0.00   0.01
    46   1     0.14   0.17   0.30     0.01   0.01   0.02    -0.01  -0.00  -0.02
    47   1     0.27   0.26  -0.10     0.01   0.02  -0.01    -0.01  -0.01   0.01
    48   1    -0.33   0.04  -0.14    -0.02   0.00  -0.01     0.02  -0.00   0.01
                    106                    107                    108
                      A                      A                      A
 Frequencies --   1530.8922              1551.1438              1560.9906
 Red. masses --      2.3342                 2.9597                 2.7724
 Frc consts  --      3.2231                 4.1957                 3.9802
 IR Inten    --      3.6833               253.2161                46.9791
  Atom  AN      X      Y      Z        X      Y      Z        X      Y      Z
     1   6    -0.04  -0.02   0.01     0.00   0.00  -0.00    -0.00  -0.00   0.00
     2   8    -0.00  -0.00  -0.00    -0.00  -0.00  -0.00     0.00   0.00   0.00
     3   6     0.01   0.00  -0.01     0.00  -0.00  -0.00     0.02  -0.00  -0.00
     4   1     0.02  -0.00   0.00    -0.01   0.00  -0.01    -0.05   0.02  -0.01
     5   9    -0.00   0.00   0.00     0.00  -0.00   0.00    -0.00   0.00   0.00
     6   6    -0.00  -0.00   0.00    -0.02  -0.00  -0.00    -0.05  -0.03   0.01
     7   6    -0.00   0.00  -0.00     0.02   0.01  -0.01    -0.02   0.03  -0.02
     8   7     0.00   0.00   0.00    -0.05  -0.06  -0.00     0.02   0.04  -0.01
     9   1     0.00   0.00  -0.00     0.06   0.08  -0.05    -0.09  -0.13   0.04
    10   6    -0.00  -0.00  -0.00     0.11   0.15   0.02    -0.02  -0.03  -0.00
    11   6     0.00   0.00  -0.00     0.07   0.08  -0.02    -0.01  -0.01   0.01
    12   6     0.00   0.00   0.00    -0.03   0.00   0.19     0.00  -0.00  -0.03
    13   6    -0.00  -0.00  -0.00    -0.05  -0.08  -0.14     0.01   0.01   0.02
    14   6     0.00   0.00   0.00    -0.05  -0.05   0.09     0.01   0.01  -0.02
    15   6    -0.00  -0.00  -0.00    -0.07  -0.11  -0.14     0.01   0.02   0.02
    16   1     0.00   0.00   0.00     0.20   0.30   0.35    -0.03  -0.05  -0.06
    17   1    -0.00  -0.00   0.00     0.20   0.24   0.04    -0.03  -0.04  -0.01
    18   1     0.00   0.00   0.00     0.19   0.29   0.40    -0.03  -0.04  -0.07
    19   1    -0.00  -0.00   0.00     0.01   0.05   0.22    -0.00  -0.01  -0.04
    20   7     0.00   0.00   0.00     0.01   0.01  -0.04    -0.00  -0.00   0.00
    21   1    -0.00  -0.00  -0.00    -0.07  -0.14  -0.25     0.01   0.04   0.05
    22   1     0.00   0.00  -0.00     0.05   0.01  -0.10    -0.02  -0.00   0.04
    23   1     0.00   0.00   0.00    -0.03   0.02  -0.01     0.02   0.04  -0.01
    24   6    -0.00  -0.00  -0.00     0.03  -0.01   0.01     0.16  -0.08   0.04
    25   6    -0.00  -0.00  -0.00     0.03  -0.03   0.01     0.14  -0.10   0.04
    26   6     0.00  -0.00   0.00    -0.00   0.02   0.00    -0.04   0.12  -0.00
    27   6     0.00   0.00   0.00    -0.04  -0.01  -0.01    -0.14  -0.04  -0.05
    28   6     0.00  -0.00   0.00    -0.00   0.03   0.00    -0.03   0.15  -0.00
    29   6     0.00   0.00   0.00    -0.02  -0.01  -0.01    -0.12  -0.04  -0.04
    30   1    -0.00   0.00  -0.00     0.05  -0.06   0.01     0.29  -0.36   0.03
    31   1    -0.00   0.00  -0.00     0.10  -0.01   0.03     0.43  -0.06   0.13
    32   1    -0.00   0.00  -0.00     0.06  -0.07   0.02     0.28  -0.34   0.07
    33   1    -0.00   0.00  -0.00     0.09  -0.01   0.03     0.39  -0.05   0.12
    34   6     0.00  -0.00   0.00    -0.01   0.01  -0.00    -0.04   0.03  -0.01
    35   6     0.13   0.09  -0.01    -0.00  -0.00   0.00     0.00   0.00  -0.00
    36   6     0.08   0.07   0.00    -0.00   0.00   0.00     0.00   0.00  -0.00
    37   6    -0.06  -0.06  -0.09     0.00   0.00  -0.00    -0.00  -0.00  -0.00
    38   6    -0.06  -0.03   0.11    -0.00  -0.00  -0.00     0.00   0.00   0.00
    39   6    -0.08  -0.09  -0.10     0.00   0.00   0.00    -0.00  -0.00   0.00
    40   6    -0.09  -0.05   0.11    -0.00  -0.00   0.00    -0.00  -0.00   0.00
    41   1     0.35   0.29   0.13    -0.00  -0.00  -0.00     0.00   0.00   0.00
    42   1     0.33   0.24  -0.22     0.00  -0.00  -0.00     0.00   0.00   0.00
    43   1     0.33   0.29   0.13    -0.00  -0.00  -0.00     0.00   0.00   0.00
    44   1     0.33   0.23  -0.23     0.00   0.00  -0.00     0.00   0.00  -0.00
    45   1     0.10   0.08  -0.04    -0.00  -0.00  -0.00     0.00   0.00   0.00
    46   1     0.00   0.00   0.00     0.00  -0.01   0.00    -0.02  -0.02  -0.00
    47   1     0.00   0.00  -0.00     0.00  -0.00  -0.00    -0.01  -0.01  -0.01
    48   1    -0.00   0.00  -0.00    -0.00   0.01  -0.00     0.00   0.02  -0.00
                    109                    110                    111
                      A                      A                      A
 Frequencies --   1625.0475              1633.9608              1649.4549
 Red. masses --      1.2606                 5.9757                 5.9131
 Frc consts  --      1.9614                 9.3999                 9.4786
 IR Inten    --     79.8852                 2.2209                23.4270
  Atom  AN      X      Y      Z        X      Y      Z        X      Y      Z
     1   6     0.00   0.00   0.00     0.00   0.00   0.00    -0.02  -0.06  -0.04
     2   8    -0.00  -0.00  -0.00    -0.00  -0.00  -0.00     0.02   0.05   0.04
     3   6     0.00  -0.00   0.00     0.01  -0.00   0.00    -0.00   0.00  -0.00
     4   1    -0.00   0.00  -0.00    -0.04   0.01  -0.00     0.01  -0.01  -0.01
     5   9     0.00   0.00   0.00     0.00   0.00   0.00     0.00   0.00   0.00
     6   6    -0.01   0.00   0.00    -0.07  -0.01   0.01     0.00  -0.00   0.00
     7   6     0.01  -0.00  -0.00     0.04  -0.03  -0.00    -0.00  -0.00   0.00
     8   7    -0.00  -0.01   0.00     0.01   0.02  -0.00    -0.00  -0.00  -0.00
     9   1     0.02   0.00  -0.03    -0.05  -0.09   0.03     0.00   0.00  -0.00
    10   6     0.00   0.01   0.04     0.00  -0.01  -0.01    -0.00   0.00   0.00
    11   6     0.01   0.00  -0.06    -0.00  -0.00   0.01    -0.00  -0.00  -0.00
    12   6     0.02  -0.00   0.01    -0.00  -0.00  -0.00    -0.00  -0.00  -0.00
    13   6    -0.01  -0.03  -0.05     0.00   0.00   0.01    -0.00  -0.00  -0.00
    14   6    -0.00   0.00   0.03     0.00   0.00  -0.01     0.00   0.00   0.00
    15   6     0.00   0.01   0.04     0.00  -0.00  -0.01     0.00   0.00   0.00
    16   1     0.04   0.05   0.06    -0.01  -0.01  -0.01     0.00   0.00   0.00
    17   1     0.00   0.01   0.04    -0.00  -0.01  -0.01    -0.00  -0.00   0.00
    18   1    -0.02  -0.03  -0.01     0.00   0.01  -0.00    -0.00  -0.00  -0.00
    19   1    -0.03  -0.02   0.07     0.01   0.00  -0.02    -0.00  -0.00   0.00
    20   7     0.01  -0.03  -0.09    -0.00   0.01   0.01     0.00  -0.00  -0.00
    21   1     0.08   0.57   0.39    -0.01  -0.09  -0.06    -0.00   0.00   0.00
    22   1    -0.41  -0.06   0.55     0.06   0.01  -0.08    -0.00  -0.00   0.00
    23   1    -0.01   0.00  -0.01     0.13  -0.03   0.01     0.00  -0.00   0.00
    24   6    -0.00   0.01   0.00     0.12   0.30   0.05     0.00   0.00   0.00
    25   6    -0.01  -0.01  -0.00    -0.18  -0.30  -0.08     0.00  -0.00  -0.00
    26   6     0.00  -0.01  -0.00     0.00  -0.24  -0.02     0.00  -0.00  -0.00
    27   6    -0.01  -0.00  -0.00    -0.17  -0.12  -0.06    -0.00  -0.00  -0.00
    28   6     0.00   0.01   0.00     0.03   0.21   0.02    -0.00   0.00  -0.00
    29   6     0.01   0.00   0.00     0.18   0.14   0.07    -0.00   0.00   0.00
    30   1    -0.01   0.01  -0.00    -0.30   0.21  -0.06    -0.00  -0.00  -0.00
    31   1     0.01  -0.00   0.00     0.23  -0.13   0.06     0.00  -0.00   0.00
    32   1     0.01   0.00   0.00     0.23  -0.09   0.06     0.00  -0.00   0.00
    33   1    -0.01   0.01  -0.00    -0.26   0.16  -0.07     0.00   0.00   0.00
    34   6     0.00   0.00   0.00     0.02   0.02   0.01    -0.00   0.00  -0.00
    35   6    -0.00   0.00   0.00    -0.00  -0.00   0.00     0.01  -0.05  -0.29
    36   6     0.00   0.00  -0.00    -0.00  -0.00  -0.00    -0.01   0.05   0.38
    37   6     0.00  -0.00  -0.00    -0.00  -0.00   0.00     0.07   0.09   0.18
    38   6     0.00   0.00  -0.00     0.00   0.00  -0.00    -0.10  -0.05   0.20
    39   6    -0.00   0.00   0.00     0.00   0.00   0.00    -0.03  -0.06  -0.20
    40   6    -0.00  -0.00   0.00     0.00   0.00  -0.00     0.07   0.02  -0.23
    41   1    -0.00   0.00  -0.00    -0.00  -0.00  -0.00    -0.24  -0.19   0.02
    42   1     0.00  -0.00   0.00    -0.00  -0.00   0.00     0.24   0.18  -0.08
    43   1     0.00   0.00   0.00    -0.00  -0.00  -0.00     0.16   0.11  -0.12
    44   1     0.00   0.00  -0.00    -0.00  -0.00   0.00    -0.20  -0.18  -0.02
    45   1     0.00   0.00  -0.00    -0.00  -0.00   0.00    -0.01  -0.09  -0.49
    46   1     0.00   0.00   0.00     0.12  -0.01   0.13     0.00   0.00   0.00
    47   1     0.01   0.00  -0.00     0.15   0.03  -0.03     0.00   0.00  -0.00
    48   1    -0.01   0.00  -0.00    -0.24   0.06  -0.09    -0.00   0.00  -0.00
                    112                    113                    114
                      A                      A                      A
 Frequencies --   1660.3222              1672.3013              1680.6778
 Red. masses --      5.9110                 6.0011                 5.1423
 Frc consts  --      9.6006                 9.8880                 8.5581
 IR Inten    --     55.2327                90.7204               124.6683
  Atom  AN      X      Y      Z        X      Y      Z        X      Y      Z
     1   6     0.00   0.00   0.00     0.03   0.06   0.04    -0.00  -0.00  -0.00
     2   8    -0.00  -0.00  -0.00    -0.00  -0.02  -0.03     0.00   0.00   0.00
     3   6    -0.00   0.00  -0.00    -0.00  -0.00  -0.00     0.00  -0.00   0.00
     4   1     0.00  -0.00  -0.00    -0.02   0.01   0.02     0.01  -0.00   0.00
     5   9     0.00   0.00  -0.00    -0.00  -0.00  -0.00     0.00  -0.00   0.00
     6   6     0.01  -0.00  -0.00     0.00  -0.00   0.00    -0.01   0.01  -0.01
     7   6    -0.01   0.00  -0.00    -0.00   0.00  -0.00     0.01  -0.00   0.00
     8   7    -0.02  -0.03   0.02     0.00   0.00  -0.00     0.02  -0.00   0.03
     9   1     0.11   0.16  -0.03    -0.00  -0.00   0.00     0.02   0.10   0.06
    10   6     0.13   0.14  -0.21    -0.00  -0.00   0.00    -0.06  -0.10  -0.23
    11   6    -0.13  -0.12   0.25     0.00   0.00  -0.01     0.01   0.04   0.18
    12   6    -0.20  -0.23   0.16     0.01   0.01  -0.00     0.11   0.15   0.17
    13   6    -0.09  -0.10   0.06     0.00   0.00  -0.00     0.11   0.17   0.23
    14   6     0.20   0.22  -0.12    -0.01  -0.01   0.00    -0.08  -0.11  -0.08
    15   6     0.09   0.10  -0.09    -0.00  -0.00   0.00    -0.10  -0.16  -0.23
    16   1    -0.07  -0.06   0.14     0.00   0.00  -0.00    -0.14  -0.21  -0.27
    17   1    -0.22  -0.26  -0.01     0.01   0.01   0.00     0.06   0.05  -0.14
    18   1     0.09   0.08  -0.14    -0.00  -0.00   0.01     0.13   0.20   0.24
    19   1     0.03  -0.02  -0.35    -0.00   0.00   0.01     0.11   0.11  -0.12
    20   7     0.04   0.02  -0.05    -0.00  -0.00   0.00     0.00  -0.04  -0.06
    21   1    -0.06   0.13  -0.11     0.00  -0.00   0.00     0.04   0.35   0.24
    22   1    -0.14  -0.02   0.41     0.01  -0.00  -0.01    -0.28  -0.02   0.17
    23   1     0.01   0.00   0.01     0.00   0.00   0.00    -0.04   0.00  -0.00
    24   6     0.00  -0.00   0.00    -0.00  -0.00  -0.00    -0.00  -0.00  -0.00
    25   6    -0.00   0.00  -0.00     0.00   0.00   0.00    -0.00   0.00  -0.00
    26   6    -0.00   0.00  -0.00     0.00  -0.00   0.00    -0.00   0.00  -0.00
    27   6    -0.00   0.00  -0.00     0.00   0.00   0.00    -0.00   0.00  -0.00
    28   6     0.00  -0.00   0.00    -0.00   0.00  -0.00     0.00  -0.00   0.00
    29   6     0.00  -0.00   0.00    -0.00  -0.00  -0.00     0.01  -0.00   0.00
    30   1    -0.00   0.00   0.00     0.00   0.00   0.00     0.01  -0.01  -0.00
    31   1     0.00   0.00   0.00    -0.00   0.00  -0.00     0.00   0.00   0.00
    32   1    -0.00   0.00   0.00    -0.00  -0.00  -0.00    -0.00   0.01  -0.00
    33   1    -0.00  -0.00  -0.00     0.00  -0.00   0.00    -0.01  -0.00  -0.00
    34   6     0.00  -0.00   0.00    -0.00  -0.00  -0.00     0.00  -0.00   0.00
    35   6    -0.00  -0.00  -0.00    -0.16  -0.13  -0.02     0.00   0.00   0.00
    36   6     0.00   0.00   0.00     0.12   0.10   0.01    -0.00   0.00   0.00
    37   6     0.01   0.01   0.00     0.24   0.20   0.07    -0.00  -0.00   0.00
    38   6     0.01   0.00  -0.00     0.23   0.17  -0.09    -0.00  -0.00   0.00
    39   6    -0.01  -0.01  -0.00    -0.24  -0.20  -0.06    -0.00  -0.00  -0.00
    40   6    -0.01  -0.00   0.00    -0.22  -0.16   0.09     0.00   0.00  -0.00
    41   1    -0.01  -0.01  -0.01    -0.24  -0.22  -0.21     0.00  -0.00  -0.00
    42   1    -0.00  -0.00   0.01    -0.19  -0.11   0.29     0.00   0.00  -0.00
    43   1     0.01   0.01   0.01     0.20   0.19   0.22     0.00   0.00  -0.00
    44   1     0.01   0.00  -0.01     0.17   0.09  -0.26    -0.00  -0.00   0.00
    45   1     0.00   0.00  -0.00     0.14   0.11  -0.04     0.00  -0.00  -0.00
    46   1     0.00  -0.00   0.00    -0.00   0.00  -0.00    -0.00   0.00  -0.00
    47   1     0.00  -0.00  -0.00    -0.00   0.00   0.00    -0.00   0.00   0.00
    48   1     0.00  -0.00   0.00     0.00  -0.00   0.00    -0.00  -0.00  -0.00
                    115                    116                    117
                      A                      A                      A
 Frequencies --   1689.1968              1728.9745              1748.2996
 Red. masses --      6.2517                 7.1583                12.0890
 Frc consts  --     10.5101                12.6077                21.7707
 IR Inten    --     12.7253               105.7404               529.6374
  Atom  AN      X      Y      Z        X      Y      Z        X      Y      Z
     1   6    -0.00  -0.00  -0.00     0.01   0.03   0.04     0.12   0.51   0.57
     2   8     0.00   0.00   0.00    -0.00  -0.02  -0.03    -0.08  -0.34  -0.38
     3   6     0.01  -0.00  -0.00     0.06  -0.01  -0.01    -0.01  -0.02  -0.04
     4   1    -0.02   0.01  -0.00    -0.20   0.09  -0.02    -0.10   0.06   0.18
     5   9    -0.00   0.00   0.00     0.00   0.00   0.01     0.00  -0.00  -0.01
     6   6    -0.03  -0.01   0.01    -0.49  -0.14   0.08     0.06   0.00   0.01
     7   6    -0.00   0.02  -0.01     0.50   0.06  -0.03    -0.06  -0.00   0.00
     8   7     0.01   0.01  -0.00     0.06   0.08  -0.02    -0.01  -0.01  -0.00
     9   1    -0.02  -0.02   0.00    -0.20  -0.32   0.09     0.03   0.06  -0.01
    10   6    -0.00  -0.00   0.00     0.01  -0.01  -0.02    -0.00  -0.00  -0.00
    11   6    -0.00  -0.00  -0.00    -0.01  -0.01   0.01     0.00   0.00   0.00
    12   6    -0.00  -0.00  -0.00    -0.01  -0.01   0.00     0.00   0.00   0.00
    13   6    -0.00  -0.00  -0.00    -0.01  -0.00   0.01     0.00   0.00   0.00
    14   6     0.00   0.00   0.00     0.01   0.01  -0.00    -0.00  -0.00  -0.00
    15   6     0.00   0.00   0.00     0.01   0.01  -0.00    -0.00  -0.00  -0.00
    16   1     0.00   0.00   0.00    -0.00  -0.01   0.01    -0.00  -0.00  -0.00
    17   1    -0.00  -0.00   0.00    -0.01  -0.01   0.00     0.00   0.00  -0.00
    18   1    -0.00  -0.00  -0.00     0.00   0.00  -0.01     0.00   0.00   0.00
    19   1    -0.00  -0.00   0.00    -0.00  -0.00  -0.01     0.00   0.00   0.00
    20   7    -0.00   0.00   0.00     0.00   0.00   0.01    -0.00   0.00  -0.00
    21   1    -0.00  -0.01  -0.01    -0.01  -0.05  -0.04     0.00   0.00   0.00
    22   1     0.01   0.00  -0.01     0.05   0.00  -0.05    -0.00  -0.00   0.01
    23   1    -0.01   0.04   0.00    -0.40   0.19  -0.17     0.06  -0.02   0.03
    24   6     0.17  -0.11   0.05    -0.13  -0.02  -0.03     0.01  -0.00   0.00
    25   6    -0.19   0.11  -0.05     0.01   0.03   0.00     0.00  -0.00  -0.00
    26   6    -0.21   0.22  -0.05     0.02   0.01   0.00    -0.00   0.00  -0.00
    27   6    -0.29   0.08  -0.08     0.02   0.03   0.01    -0.00  -0.00  -0.00
    28   6     0.22  -0.22   0.05     0.01  -0.03   0.00    -0.00   0.00   0.00
    29   6     0.29  -0.07   0.08    -0.02  -0.01  -0.01     0.00   0.00   0.00
    30   1     0.13  -0.35  -0.00    -0.01   0.06   0.02     0.00  -0.01  -0.00
    31   1     0.33   0.09   0.11    -0.04   0.04  -0.00     0.01  -0.00   0.00
    32   1    -0.11   0.35  -0.02    -0.03   0.04  -0.01     0.00   0.00   0.00
    33   1    -0.31  -0.08  -0.11     0.03  -0.01   0.01    -0.00  -0.00  -0.00
    34   6     0.03  -0.02   0.01     0.00  -0.00   0.00    -0.00  -0.00  -0.00
    35   6     0.00   0.00  -0.00     0.00  -0.00  -0.01     0.02  -0.02  -0.12
    36   6     0.00   0.00   0.00    -0.00  -0.00   0.01    -0.02  -0.01   0.05
    37   6     0.00   0.00   0.00    -0.00  -0.00   0.00    -0.05  -0.04   0.02
    38   6     0.00   0.00  -0.00    -0.00  -0.00   0.01    -0.06  -0.03   0.08
    39   6    -0.00  -0.00  -0.00     0.00   0.00  -0.00     0.03   0.02  -0.03
    40   6    -0.00  -0.00   0.00     0.00   0.00  -0.01     0.06   0.04  -0.05
    41   1    -0.00  -0.00  -0.00    -0.00  -0.00   0.01     0.03   0.03   0.08
    42   1    -0.00  -0.00   0.00     0.01   0.00  -0.00     0.11   0.05  -0.01
    43   1     0.00   0.00   0.00     0.00   0.00  -0.00     0.03   0.02  -0.03
    44   1     0.00   0.00  -0.00    -0.01  -0.00   0.00    -0.05  -0.03   0.04
    45   1     0.00   0.00  -0.00    -0.00  -0.00  -0.00    -0.02  -0.03  -0.04
    46   1     0.02   0.02   0.02    -0.01   0.00  -0.01    -0.00   0.00  -0.00
    47   1     0.03   0.02   0.00    -0.01  -0.00   0.00    -0.00   0.00  -0.00
    48   1    -0.02  -0.02  -0.01     0.01  -0.00   0.00    -0.00  -0.00  -0.00
                    118                    119                    120
                      A                      A                      A
 Frequencies --   3045.6270              3118.2331              3141.9350
 Red. masses --      1.0381                 1.1023                 1.0874
 Frc consts  --      5.6733                 6.3149                 6.3246
 IR Inten    --     40.4125                19.5490                 9.5562
  Atom  AN      X      Y      Z        X      Y      Z        X      Y      Z
     1   6     0.00  -0.00  -0.00    -0.00   0.00  -0.00     0.00  -0.00  -0.00
     2   8    -0.00   0.00   0.00     0.00   0.00   0.00     0.00   0.00   0.00
     3   6     0.00   0.00   0.00    -0.00   0.00   0.00    -0.03  -0.08   0.01
     4   1    -0.00  -0.00  -0.00     0.00   0.00   0.00     0.35   0.92  -0.14
     5   9    -0.00  -0.00  -0.00     0.00  -0.00   0.00    -0.00   0.00  -0.00
     6   6     0.00   0.00  -0.00     0.00   0.00   0.00    -0.00   0.00   0.00
     7   6    -0.00   0.00  -0.00    -0.00  -0.00  -0.00     0.00   0.00  -0.00
     8   7    -0.00  -0.00   0.00    -0.00  -0.00  -0.00    -0.00   0.00  -0.00
     9   1     0.00  -0.00  -0.00     0.00  -0.00   0.00    -0.00  -0.00  -0.00
    10   6     0.00   0.00   0.00    -0.00  -0.00   0.00     0.00   0.00   0.00
    11   6    -0.00  -0.00  -0.00    -0.00  -0.00  -0.00    -0.00  -0.00  -0.00
    12   6    -0.00  -0.00  -0.00    -0.00  -0.00  -0.00     0.00  -0.00  -0.00
    13   6    -0.00  -0.00   0.00     0.00   0.00  -0.00    -0.00  -0.00   0.00
    14   6    -0.00  -0.00  -0.00     0.00   0.00   0.00     0.00  -0.00  -0.00
    15   6    -0.00  -0.00   0.00     0.00   0.00  -0.00    -0.00  -0.00   0.00
    16   1     0.00   0.00  -0.00    -0.00  -0.00   0.00     0.00   0.00  -0.00
    17   1     0.00   0.00   0.00     0.00  -0.00  -0.00     0.00   0.00   0.00
    18   1     0.00   0.00  -0.00    -0.00  -0.00   0.00     0.00   0.00  -0.00
    19   1     0.00   0.00   0.00     0.00   0.00   0.00     0.00   0.00   0.00
    20   7     0.00   0.00   0.00     0.00  -0.00   0.00     0.00   0.00   0.00
    21   1    -0.00  -0.00  -0.00    -0.00   0.00  -0.00    -0.00  -0.00   0.00
    22   1     0.00  -0.00  -0.00    -0.00   0.00   0.00     0.00  -0.00  -0.00
    23   1    -0.00  -0.00   0.00     0.00   0.00  -0.00    -0.01  -0.05   0.02
    24   6     0.00   0.00   0.00     0.00  -0.00  -0.00     0.00   0.00   0.00
    25   6     0.00  -0.00   0.00    -0.00   0.00  -0.00     0.00  -0.00  -0.00
    26   6    -0.00  -0.00  -0.00    -0.00   0.00  -0.00     0.00   0.00   0.00
    27   6    -0.00   0.00  -0.00    -0.00  -0.00   0.00    -0.00  -0.00  -0.00
    28   6     0.00  -0.00   0.00    -0.00  -0.00   0.00     0.00   0.00   0.00
    29   6     0.00  -0.00   0.00     0.00   0.00  -0.00     0.00  -0.00   0.00
    30   1     0.00   0.00   0.00     0.00   0.00  -0.00    -0.00  -0.00  -0.00
    31   1    -0.00  -0.00  -0.00     0.00   0.00  -0.00    -0.00  -0.00  -0.00
    32   1    -0.00  -0.00  -0.00     0.00   0.00  -0.00    -0.00  -0.00  -0.00
    33   1    -0.00   0.00   0.00    -0.00  -0.00   0.00    -0.00   0.00   0.00
    34   6    -0.05   0.02  -0.02     0.03   0.01  -0.09     0.00   0.00   0.00
    35   6    -0.00  -0.00   0.00     0.00   0.00   0.00     0.00  -0.00   0.00
    36   6    -0.00  -0.00  -0.00    -0.00  -0.00   0.00    -0.00  -0.00   0.00
    37   6     0.00   0.00  -0.00     0.00  -0.00  -0.00    -0.00  -0.00   0.00
    38   6     0.00   0.00  -0.00     0.00   0.00   0.00     0.00   0.00   0.00
    39   6    -0.00  -0.00   0.00    -0.00  -0.00   0.00    -0.00   0.00  -0.00
    40   6    -0.00  -0.00  -0.00    -0.00   0.00  -0.00    -0.00  -0.00  -0.00
    41   1     0.00   0.00   0.00    -0.00   0.00   0.00     0.00   0.00  -0.00
    42   1    -0.00  -0.00  -0.00    -0.00  -0.00  -0.00    -0.00  -0.00  -0.00
    43   1     0.00   0.00  -0.00    -0.00   0.00  -0.00    -0.00  -0.00   0.00
    44   1     0.00   0.00   0.00     0.00   0.00   0.00     0.00   0.00   0.00
    45   1     0.00   0.00  -0.00     0.00  -0.00  -0.00     0.00   0.00   0.00
    46   1     0.45   0.21  -0.34    -0.54  -0.24   0.37    -0.00  -0.00   0.00
    47   1     0.14   0.09   0.61     0.17   0.11   0.68    -0.00  -0.00  -0.00
    48   1    -0.05  -0.47  -0.08     0.01   0.06  -0.01    -0.00  -0.00  -0.00
                    121                    122                    123
                      A                      A                      A
 Frequencies --   3143.3417              3185.3734              3190.0658
 Red. masses --      1.1037                 1.0888                 1.0880
 Frc consts  --      6.4252                 6.5093                 6.5237
 IR Inten    --     26.6848                14.1660                 7.9367
  Atom  AN      X      Y      Z        X      Y      Z        X      Y      Z
     1   6    -0.00  -0.00   0.00     0.00   0.00  -0.00     0.00  -0.00  -0.00
     2   8     0.00   0.00  -0.00    -0.00   0.00   0.00    -0.00   0.00   0.00
     3   6    -0.00  -0.00   0.00    -0.00  -0.00   0.00    -0.00  -0.00  -0.00
     4   1     0.00   0.00  -0.00     0.00   0.00  -0.00     0.00   0.00  -0.00
     5   9     0.00   0.00  -0.00    -0.00  -0.00  -0.00    -0.00   0.00  -0.00
     6   6     0.00  -0.00   0.00     0.00  -0.00  -0.00    -0.00  -0.00   0.00
     7   6    -0.00  -0.00   0.00    -0.00  -0.00   0.00     0.00  -0.00   0.00
     8   7     0.00   0.00  -0.00    -0.00   0.00  -0.00     0.00   0.00  -0.00
     9   1     0.00  -0.00   0.00     0.00  -0.00   0.00     0.00  -0.00  -0.00
    10   6    -0.00  -0.00  -0.00     0.00   0.00   0.00    -0.00  -0.00   0.00
    11   6    -0.00  -0.00  -0.00     0.00   0.00   0.00    -0.03  -0.03  -0.01
    12   6     0.00  -0.00   0.00    -0.00  -0.00  -0.00    -0.00  -0.00  -0.00
    13   6     0.00   0.00  -0.00    -0.00  -0.00   0.00     0.00   0.00  -0.00
    14   6     0.00   0.00   0.00    -0.00  -0.00  -0.00     0.00   0.00   0.02
    15   6     0.00   0.00  -0.00     0.00   0.00   0.00     0.04   0.04  -0.04
    16   1    -0.00  -0.00   0.00     0.00   0.00  -0.00    -0.04  -0.04   0.05
    17   1    -0.00  -0.00  -0.00     0.00   0.00   0.00    -0.01  -0.05  -0.23
    18   1    -0.00  -0.00   0.00    -0.00  -0.00   0.00    -0.43  -0.42   0.53
    19   1     0.00   0.00   0.00    -0.00  -0.00  -0.00     0.32   0.41   0.16
    20   7    -0.00   0.00  -0.00    -0.00   0.00   0.00     0.00   0.00  -0.00
    21   1     0.00   0.00   0.00     0.00  -0.00  -0.00     0.00   0.00   0.00
    22   1     0.00   0.00   0.00     0.00  -0.00  -0.00     0.00  -0.00   0.00
    23   1     0.00   0.00  -0.00     0.01   0.04  -0.02     0.00   0.00  -0.00
    24   6     0.00   0.00   0.00    -0.00  -0.00  -0.00    -0.00   0.00  -0.00
    25   6    -0.00  -0.00  -0.00    -0.00   0.00  -0.00    -0.00  -0.00  -0.00
    26   6    -0.00  -0.00  -0.00    -0.00  -0.00  -0.00    -0.00  -0.00  -0.00
    27   6    -0.00  -0.00  -0.00     0.00   0.05   0.00    -0.00   0.00   0.00
    28   6     0.00   0.00   0.00    -0.06  -0.04  -0.02     0.00   0.00   0.00
    29   6    -0.00   0.00   0.00     0.00   0.00   0.00     0.00   0.00   0.00
    30   1     0.00   0.00   0.00     0.04   0.03   0.02     0.01   0.01   0.00
    31   1     0.00   0.00   0.00     0.01  -0.58  -0.03     0.00  -0.00  -0.00
    32   1    -0.01  -0.00  -0.00     0.65   0.42   0.22    -0.00  -0.00  -0.00
    33   1     0.00  -0.02  -0.00     0.00  -0.05  -0.00     0.00  -0.02  -0.00
    34   6    -0.03  -0.08  -0.02    -0.00  -0.00   0.00     0.00   0.00   0.00
    35   6     0.00   0.00  -0.00    -0.00  -0.00   0.00    -0.00  -0.00   0.00
    36   6    -0.00  -0.00   0.00     0.00   0.00  -0.00     0.00   0.00   0.00
    37   6    -0.00   0.00  -0.00     0.00   0.00  -0.00    -0.00  -0.00   0.00
    38   6    -0.00  -0.00  -0.00    -0.00  -0.00  -0.00    -0.00  -0.00  -0.00
    39   6     0.00   0.00  -0.00    -0.00  -0.00   0.00    -0.00  -0.00   0.00
    40   6     0.00   0.00   0.00    -0.00  -0.00  -0.00    -0.00  -0.00  -0.00
    41   1    -0.00  -0.00   0.00    -0.00  -0.00   0.00     0.00   0.00  -0.00
    42   1     0.00   0.00   0.00     0.00   0.00   0.00     0.00   0.00   0.00
    43   1    -0.00  -0.00   0.00     0.00   0.00  -0.00     0.00   0.00  -0.00
    44   1    -0.00  -0.00  -0.00     0.00   0.00   0.00     0.00   0.00   0.00
    45   1     0.00   0.00  -0.00    -0.00  -0.00   0.00    -0.00  -0.00  -0.00
    46   1     0.28   0.12  -0.21     0.00   0.00  -0.00    -0.00  -0.00   0.00
    47   1     0.06   0.03   0.29     0.00  -0.00   0.00    -0.00  -0.00  -0.00
    48   1     0.08   0.86   0.14     0.00   0.00   0.00    -0.00  -0.00  -0.00
                    124                    125                    126
                      A                      A                      A
 Frequencies --   3191.7052              3194.1800              3200.1944
 Red. masses --      1.0895                 1.0908                 1.0876
 Frc consts  --      6.5391                 6.5570                 6.5624
 IR Inten    --     15.2141                10.5632                 0.3544
  Atom  AN      X      Y      Z        X      Y      Z        X      Y      Z
     1   6    -0.00   0.00   0.00     0.00   0.00  -0.00    -0.00   0.00   0.00
     2   8     0.00  -0.00   0.00    -0.00   0.00   0.00     0.00   0.00  -0.00
     3   6    -0.00  -0.00   0.00    -0.00  -0.00   0.00    -0.00   0.00   0.00
     4   1     0.00   0.00  -0.00     0.02   0.05  -0.01    -0.00  -0.00  -0.00
     5   9     0.00   0.00   0.00    -0.00   0.00  -0.00     0.00   0.00  -0.00
     6   6     0.00   0.00  -0.00     0.00   0.00  -0.00    -0.00  -0.00   0.00
     7   6    -0.00  -0.00   0.00    -0.02  -0.08   0.04    -0.00  -0.00   0.00
     8   7     0.00  -0.00  -0.00     0.00   0.00  -0.00    -0.00   0.00  -0.00
     9   1    -0.00   0.00  -0.00    -0.00   0.00  -0.00     0.00  -0.00   0.00
    10   6    -0.00  -0.00  -0.00    -0.00   0.00   0.00     0.00   0.00  -0.00
    11   6    -0.00  -0.00  -0.00     0.00   0.00   0.00     0.00   0.00   0.00
    12   6    -0.00  -0.00  -0.00    -0.00  -0.00  -0.00    -0.00  -0.00  -0.00
    13   6     0.00   0.00  -0.00    -0.00  -0.00   0.00    -0.00  -0.00   0.00
    14   6     0.00   0.00   0.00    -0.00  -0.00  -0.00    -0.00  -0.00  -0.00
    15   6     0.00   0.00  -0.00     0.00   0.00  -0.00     0.00   0.00  -0.00
    16   1    -0.00  -0.00   0.00     0.00   0.00  -0.00     0.00   0.00  -0.00
    17   1    -0.00  -0.00  -0.00     0.00   0.00   0.01     0.00   0.00   0.01
    18   1    -0.01  -0.01   0.01    -0.00  -0.00   0.00    -0.00  -0.00   0.00
    19   1     0.01   0.01   0.00    -0.00  -0.00  -0.00    -0.00  -0.00  -0.00
    20   7     0.00  -0.00   0.00    -0.00  -0.00  -0.00     0.00   0.00  -0.00
    21   1     0.00   0.00   0.00    -0.00  -0.00   0.00    -0.00   0.00   0.00
    22   1    -0.00   0.00   0.00     0.00   0.00   0.00    -0.00   0.00  -0.00
    23   1     0.01   0.05  -0.02     0.14   0.89  -0.41     0.00   0.00  -0.00
    24   6     0.00  -0.00   0.00    -0.00   0.00  -0.00     0.00  -0.00   0.00
    25   6     0.00   0.00   0.00    -0.00  -0.00  -0.00    -0.00   0.00  -0.00
    26   6     0.03   0.02   0.01    -0.00  -0.00  -0.00     0.00   0.00   0.00
    27   6     0.00  -0.00  -0.00    -0.00   0.00   0.00     0.00  -0.00  -0.00
    28   6    -0.01  -0.00  -0.00     0.01   0.00   0.00    -0.00  -0.00  -0.00
    29   6     0.00  -0.08  -0.01    -0.00   0.00   0.00    -0.00   0.00   0.00
    30   1    -0.35  -0.23  -0.13     0.01   0.01   0.00    -0.00  -0.00  -0.00
    31   1    -0.00   0.03   0.00     0.00  -0.05  -0.00    -0.00   0.00   0.00
    32   1     0.08   0.05   0.03    -0.08  -0.05  -0.03     0.00   0.00   0.00
    33   1    -0.02   0.88   0.06     0.00  -0.03  -0.00     0.00  -0.00  -0.00
    34   6    -0.00  -0.00  -0.00     0.00   0.00   0.00     0.00   0.00   0.00
    35   6     0.00   0.00  -0.00     0.00  -0.00  -0.00     0.00   0.00  -0.00
    36   6    -0.00  -0.00   0.00     0.00   0.00  -0.00    -0.04  -0.04   0.01
    37   6    -0.00  -0.00   0.00    -0.00  -0.00   0.00     0.00  -0.00  -0.00
    38   6     0.00   0.00   0.00    -0.00  -0.00  -0.00     0.00   0.01   0.01
    39   6     0.00   0.00  -0.00    -0.00   0.00   0.00     0.02   0.01  -0.04
    40   6     0.00   0.00   0.00    -0.00  -0.00  -0.00     0.02   0.02   0.03
    41   1     0.00   0.00  -0.00     0.00   0.00  -0.00    -0.02  -0.01   0.04
    42   1    -0.00  -0.00  -0.00     0.00   0.00   0.00    -0.07  -0.08  -0.15
    43   1    -0.00  -0.00   0.00     0.00   0.00  -0.00    -0.23  -0.10   0.52
    44   1    -0.00  -0.00  -0.00     0.00   0.00   0.00    -0.16  -0.19  -0.34
    45   1     0.00   0.00  -0.00    -0.00  -0.00   0.00     0.52   0.41  -0.07
    46   1     0.00   0.00  -0.00    -0.00  -0.00   0.00    -0.00  -0.00   0.00
    47   1     0.00   0.00   0.01    -0.00  -0.00  -0.00    -0.00  -0.00  -0.00
    48   1     0.00   0.02   0.00    -0.00  -0.00  -0.00    -0.00  -0.00  -0.00
                    127                    128                    129
                      A                      A                      A
 Frequencies --   3201.7863              3202.0029              3210.1741
 Red. masses --      1.0962                 1.0910                 1.0954
 Frc consts  --      6.6211                 6.5903                 6.6507
 IR Inten    --     26.6789                13.6767                 5.0747
  Atom  AN      X      Y      Z        X      Y      Z        X      Y      Z
     1   6     0.00   0.00  -0.00    -0.00   0.00   0.00     0.00  -0.00   0.00
     2   8    -0.00   0.00   0.00     0.00  -0.00  -0.00     0.00   0.00  -0.00
     3   6    -0.00  -0.00   0.00     0.00   0.00   0.00    -0.00  -0.00  -0.00
     4   1     0.00   0.01  -0.00    -0.00  -0.00   0.00     0.00   0.00   0.00
     5   9    -0.00  -0.00  -0.00     0.00  -0.00  -0.00     0.00   0.00   0.00
     6   6     0.00   0.00  -0.00    -0.00   0.00   0.00     0.00  -0.00   0.00
     7   6    -0.00  -0.01   0.00     0.00   0.00  -0.00     0.00   0.00  -0.00
     8   7    -0.00   0.00  -0.00     0.00  -0.00   0.00    -0.00   0.00  -0.00
     9   1     0.00  -0.00  -0.00    -0.00   0.00  -0.00     0.00  -0.00   0.00
    10   6     0.00   0.00   0.00    -0.00  -0.00  -0.00    -0.00   0.00   0.00
    11   6     0.00   0.00   0.00     0.02   0.03   0.01     0.00   0.00   0.00
    12   6    -0.00  -0.00  -0.00    -0.00  -0.00  -0.00    -0.00  -0.00   0.00
    13   6    -0.00  -0.00   0.00    -0.01  -0.01   0.02     0.00   0.00  -0.00
    14   6    -0.00  -0.00  -0.00    -0.00  -0.01  -0.06    -0.00   0.00   0.00
    15   6     0.00   0.00  -0.00     0.02   0.02  -0.03     0.00   0.00  -0.00
    16   1     0.01   0.01  -0.01     0.14   0.14  -0.18    -0.00  -0.00   0.00
    17   1     0.00   0.00   0.02     0.03   0.15   0.68    -0.00  -0.00  -0.01
    18   1    -0.01  -0.01   0.01    -0.27  -0.27   0.34    -0.00  -0.00   0.00
    19   1    -0.01  -0.01  -0.00    -0.24  -0.31  -0.13    -0.02  -0.02  -0.01
    20   7     0.00   0.00   0.00     0.00   0.00   0.00    -0.00   0.00  -0.00
    21   1    -0.00  -0.00   0.00    -0.00   0.00   0.00    -0.00  -0.00   0.00
    22   1     0.00   0.00  -0.00    -0.00   0.00   0.00     0.00  -0.00   0.00
    23   1     0.01   0.09  -0.04    -0.00  -0.01   0.01    -0.00  -0.01   0.01
    24   6     0.00   0.00   0.00    -0.00  -0.00  -0.00    -0.00   0.00  -0.00
    25   6    -0.00   0.00   0.00    -0.00  -0.00  -0.00     0.00   0.00   0.00
    26   6    -0.01  -0.01  -0.00     0.00   0.00   0.00    -0.06  -0.04  -0.02
    27   6     0.00  -0.07  -0.00    -0.00   0.00   0.00     0.00   0.01   0.00
    28   6    -0.04  -0.02  -0.01     0.00   0.00   0.00     0.01   0.00   0.00
    29   6     0.00   0.00   0.00    -0.00   0.00   0.00     0.00  -0.04  -0.00
    30   1     0.11   0.07   0.04    -0.01  -0.01  -0.00     0.70   0.46   0.27
    31   1    -0.02   0.81   0.04     0.00  -0.02  -0.00     0.00  -0.07  -0.00
    32   1     0.45   0.29   0.15    -0.01  -0.01  -0.00    -0.06  -0.04  -0.02
    33   1    -0.00  -0.03  -0.00     0.00  -0.00  -0.00    -0.01   0.45   0.03
    34   6    -0.00  -0.00   0.00     0.00  -0.00  -0.00    -0.00  -0.00  -0.00
    35   6    -0.00  -0.00   0.00    -0.00  -0.00   0.00    -0.00  -0.00  -0.00
    36   6     0.00   0.00  -0.00     0.00   0.00  -0.00    -0.00  -0.00  -0.00
    37   6     0.00   0.00  -0.00    -0.00   0.00   0.00     0.00  -0.00  -0.00
    38   6     0.00  -0.00  -0.00    -0.00  -0.00  -0.00    -0.00  -0.00  -0.00
    39   6    -0.00  -0.00   0.00    -0.00  -0.00   0.00    -0.00  -0.00   0.00
    40   6    -0.00  -0.00  -0.00    -0.00  -0.00  -0.00     0.00   0.00   0.00
    41   1    -0.00  -0.00   0.00     0.00  -0.00  -0.00    -0.00  -0.00   0.00
    42   1     0.00   0.00   0.00     0.00   0.00   0.00     0.00   0.00   0.01
    43   1     0.00   0.00  -0.00     0.00   0.00  -0.01     0.01   0.00  -0.02
    44   1     0.00   0.00   0.00     0.00   0.00   0.00    -0.01  -0.01  -0.02
    45   1    -0.00  -0.00   0.00    -0.00  -0.00   0.00     0.01   0.01  -0.00
    46   1     0.00   0.00  -0.00    -0.00  -0.00   0.00    -0.00   0.00   0.00
    47   1     0.00  -0.00   0.00    -0.00   0.00   0.00    -0.00   0.00   0.00
    48   1     0.00  -0.00  -0.00    -0.00   0.00   0.00    -0.00   0.01   0.00
                    130                    131                    132
                      A                      A                      A
 Frequencies --   3210.3612              3213.1792              3220.7139
 Red. masses --      1.0920                 1.0947                 1.0961
 Frc consts  --      6.6309                 6.6592                 6.6988
 IR Inten    --     13.1187                24.5340                15.1136
  Atom  AN      X      Y      Z        X      Y      Z        X      Y      Z
     1   6     0.00   0.00   0.00    -0.00   0.00   0.00     0.00  -0.00  -0.00
     2   8     0.00  -0.00  -0.00     0.00  -0.00  -0.00    -0.00  -0.00   0.00
     3   6     0.00   0.00  -0.00     0.00   0.00   0.00     0.00  -0.00   0.00
     4   1    -0.00  -0.00   0.00    -0.00  -0.00   0.00     0.00   0.00  -0.00
     5   9    -0.00  -0.00   0.00     0.00  -0.00  -0.00    -0.00  -0.00   0.00
     6   6     0.00  -0.00   0.00    -0.00   0.00  -0.00     0.00   0.00  -0.00
     7   6    -0.00  -0.00   0.00     0.00   0.00  -0.00     0.00   0.00  -0.00
     8   7    -0.00   0.00  -0.00     0.00  -0.00   0.00    -0.00  -0.00   0.00
     9   1     0.00  -0.00   0.00    -0.00   0.00   0.00    -0.00   0.00  -0.00
    10   6     0.00   0.00   0.00    -0.00  -0.00  -0.00    -0.00  -0.00  -0.00
    11   6     0.00   0.00   0.00    -0.04  -0.05  -0.02    -0.00  -0.00  -0.00
    12   6    -0.00  -0.00   0.00     0.00   0.00   0.00     0.00   0.00  -0.00
    13   6     0.00   0.00  -0.00    -0.03  -0.02   0.03    -0.00  -0.00   0.00
    14   6    -0.00  -0.00   0.00     0.00  -0.00  -0.03     0.00   0.00   0.00
    15   6     0.00   0.00  -0.00    -0.01  -0.01   0.02    -0.00  -0.00   0.00
    16   1    -0.00  -0.00   0.01     0.30   0.30  -0.37     0.01   0.01  -0.01
    17   1    -0.00  -0.00  -0.00     0.02   0.08   0.38    -0.00  -0.00  -0.00
    18   1    -0.00  -0.00   0.00     0.15   0.14  -0.19     0.00   0.00  -0.00
    19   1    -0.01  -0.01  -0.00     0.39   0.50   0.20     0.00   0.00   0.00
    20   7     0.00  -0.00  -0.00    -0.00  -0.00  -0.00    -0.00   0.00   0.00
    21   1    -0.00   0.00   0.00     0.00  -0.00  -0.00     0.00  -0.00  -0.00
    22   1    -0.00   0.00  -0.00    -0.00  -0.00  -0.00     0.00  -0.00   0.00
    23   1     0.00   0.00  -0.00    -0.00  -0.00   0.00    -0.00  -0.00   0.00
    24   6    -0.00   0.00  -0.00    -0.00   0.00   0.00     0.00   0.00  -0.00
    25   6     0.00   0.00   0.00     0.00   0.00   0.00     0.00   0.00   0.00
    26   6    -0.00  -0.00  -0.00    -0.00  -0.00  -0.00    -0.00  -0.00  -0.00
    27   6     0.00   0.00   0.00    -0.00   0.00   0.00     0.00  -0.00   0.00
    28   6     0.00   0.00   0.00     0.00   0.00   0.00    -0.00  -0.00  -0.00
    29   6     0.00  -0.00  -0.00     0.00  -0.00  -0.00     0.00  -0.00  -0.00
    30   1     0.02   0.02   0.01     0.02   0.01   0.01     0.00   0.00   0.00
    31   1     0.00  -0.00  -0.00     0.00  -0.00  -0.00     0.00   0.00   0.00
    32   1    -0.00  -0.00  -0.00    -0.00  -0.00  -0.00     0.00   0.00   0.00
    33   1    -0.00   0.01   0.00    -0.00   0.01   0.00    -0.00   0.00   0.00
    34   6    -0.00  -0.00  -0.00     0.00  -0.00  -0.00     0.00  -0.00  -0.00
    35   6     0.00   0.00  -0.00     0.00   0.00  -0.00    -0.00  -0.00   0.00
    36   6     0.01   0.01   0.00     0.00   0.00  -0.00    -0.05  -0.04   0.01
    37   6    -0.00   0.00   0.00     0.00  -0.00  -0.00    -0.00   0.00   0.01
    38   6     0.01   0.01   0.02     0.00   0.00   0.00    -0.02  -0.02  -0.03
    39   6     0.02   0.01  -0.05     0.00   0.00  -0.00    -0.00  -0.00   0.02
    40   6    -0.02  -0.03  -0.05    -0.00  -0.00  -0.00    -0.02  -0.02  -0.04
    41   1     0.02   0.01  -0.05    -0.00  -0.00   0.00     0.02   0.01  -0.06
    42   1    -0.11  -0.12  -0.23    -0.00  -0.00  -0.01     0.18   0.21   0.38
    43   1    -0.25  -0.11   0.59    -0.00  -0.00   0.01     0.07   0.03  -0.16
    44   1     0.26   0.30   0.54     0.00   0.00   0.00     0.22   0.25   0.46
    45   1    -0.16  -0.13   0.02    -0.01  -0.01   0.00     0.50   0.40  -0.06
    46   1    -0.00   0.00  -0.00    -0.00  -0.00   0.00    -0.00  -0.00   0.00
    47   1    -0.00   0.00   0.00    -0.00   0.00   0.00    -0.00   0.00  -0.00
    48   1    -0.00   0.00   0.00    -0.00   0.00   0.00    -0.00   0.00   0.00
                    133                    134                    135
                      A                      A                      A
 Frequencies --   3223.7461              3228.2411              3278.5854
 Red. masses --      1.0975                 1.0972                 1.0929
 Frc consts  --      6.7204                 6.7371                 6.9219
 IR Inten    --      7.7317                 9.7983                 6.6100
  Atom  AN      X      Y      Z        X      Y      Z        X      Y      Z
     1   6     0.00   0.00   0.00    -0.00  -0.00  -0.00     0.00   0.00  -0.00
     2   8    -0.00  -0.00   0.00    -0.00   0.00   0.00    -0.00  -0.00  -0.00
     3   6    -0.00  -0.00  -0.00     0.00  -0.00   0.00    -0.00  -0.00   0.00
     4   1     0.00   0.00  -0.00     0.00   0.00  -0.00     0.00   0.00  -0.00
     5   9    -0.00   0.00   0.00     0.00   0.00  -0.00     0.00   0.00  -0.00
     6   6     0.00   0.00  -0.00    -0.00   0.00  -0.00     0.00  -0.00   0.00
     7   6    -0.00  -0.00   0.00     0.00   0.00  -0.00     0.00   0.00  -0.00
     8   7    -0.00  -0.00  -0.00    -0.00  -0.00  -0.00     0.00   0.00   0.00
     9   1    -0.00  -0.00  -0.00     0.00  -0.00   0.00     0.00   0.00   0.00
    10   6     0.00   0.00   0.00     0.00   0.00   0.00    -0.00  -0.00  -0.00
    11   6    -0.02  -0.02  -0.01    -0.00  -0.00  -0.00     0.00   0.00   0.00
    12   6     0.00   0.00   0.00    -0.00  -0.00  -0.00    -0.00  -0.00  -0.00
    13   6     0.04   0.04  -0.04     0.00   0.00  -0.00     0.00  -0.00   0.00
    14   6    -0.00  -0.01  -0.05    -0.00  -0.00  -0.00     0.00  -0.00  -0.00
    15   6    -0.01  -0.00   0.01    -0.00   0.00   0.00     0.00   0.00  -0.00
    16   1    -0.41  -0.41   0.51    -0.00  -0.00   0.01    -0.00  -0.00   0.00
    17   1     0.03   0.12   0.54     0.00   0.00   0.00    -0.00  -0.00  -0.00
    18   1     0.06   0.06  -0.07     0.00   0.00  -0.00    -0.00  -0.00   0.00
    19   1     0.17   0.21   0.08     0.00   0.00   0.00    -0.00  -0.00  -0.00
    20   7    -0.00  -0.00  -0.00    -0.00   0.00   0.00    -0.00   0.00   0.00
    21   1     0.00  -0.00  -0.00     0.00  -0.00  -0.00     0.00   0.00  -0.00
    22   1     0.00  -0.00  -0.00     0.00  -0.00  -0.00     0.00  -0.00   0.00
    23   1     0.00   0.00  -0.00    -0.00  -0.00   0.00     0.00   0.00  -0.00
    24   6     0.00   0.00  -0.00     0.00   0.00   0.00    -0.00  -0.00   0.00
    25   6     0.00  -0.00   0.00    -0.00   0.00   0.00     0.00  -0.00  -0.00
    26   6    -0.00  -0.00  -0.00    -0.00  -0.00  -0.00     0.00   0.00   0.00
    27   6     0.00   0.00   0.00     0.00  -0.00   0.00    -0.00   0.00  -0.00
    28   6    -0.00   0.00  -0.00    -0.00  -0.00  -0.00     0.00   0.00   0.00
    29   6     0.00  -0.00  -0.00     0.00  -0.00  -0.00    -0.00   0.00   0.00
    30   1     0.01   0.01   0.00     0.00   0.00   0.00    -0.00  -0.00  -0.00
    31   1     0.00  -0.00  -0.00    -0.00   0.00   0.00    -0.00  -0.00  -0.00
    32   1     0.00   0.00   0.00     0.00   0.00   0.00    -0.00  -0.00  -0.00
    33   1    -0.00   0.00   0.00    -0.00   0.00   0.00     0.00  -0.00   0.00
    34   6     0.00  -0.00  -0.00     0.00   0.00  -0.00     0.00   0.00   0.00
    35   6     0.00  -0.00  -0.00    -0.00  -0.00   0.00     0.00   0.00   0.00
    36   6    -0.00  -0.00   0.00     0.02   0.02  -0.00    -0.00  -0.00   0.00
    37   6     0.00   0.00   0.00     0.00  -0.00  -0.00     0.03   0.01  -0.08
    38   6     0.00   0.00   0.00    -0.03  -0.03  -0.06    -0.00  -0.00   0.00
    39   6    -0.00  -0.00   0.00     0.02   0.01  -0.04    -0.00  -0.00   0.00
    40   6    -0.00  -0.00  -0.00     0.01   0.01   0.02    -0.01  -0.01  -0.01
    41   1     0.00   0.00  -0.00    -0.01  -0.00   0.02    -0.39  -0.15   0.90
    42   1    -0.00  -0.00  -0.00     0.32   0.36   0.66     0.00   0.00   0.00
    43   1     0.00   0.00  -0.01    -0.18  -0.08   0.41     0.00   0.00  -0.01
    44   1     0.00   0.00   0.00    -0.07  -0.08  -0.16     0.04   0.05   0.08
    45   1     0.01   0.00  -0.00    -0.23  -0.18   0.03     0.01   0.01  -0.00
    46   1    -0.00   0.00   0.00     0.00  -0.00   0.00    -0.00  -0.00   0.00
    47   1    -0.00  -0.00  -0.00     0.00  -0.00   0.00    -0.00   0.00  -0.00
    48   1    -0.00   0.00  -0.00    -0.00  -0.00  -0.00    -0.00  -0.00  -0.00
                    136                    137                    138
                      A                      A                      A
 Frequencies --   3554.9880              3569.8869              3660.3498
 Red. masses --      1.0504                 1.0746                 1.0967
 Frc consts  --      7.8211                 8.0691                 8.6576
 IR Inten    --     48.3315                63.8414                72.9339
  Atom  AN      X      Y      Z        X      Y      Z        X      Y      Z
     1   6     0.00   0.00   0.00    -0.00   0.00  -0.00     0.00   0.00   0.00
     2   8    -0.00  -0.00  -0.00     0.00  -0.00   0.00    -0.00  -0.00  -0.00
     3   6    -0.00   0.00  -0.00     0.00  -0.00   0.00     0.00  -0.00   0.00
     4   1    -0.00   0.00   0.00    -0.00  -0.00   0.00     0.00   0.00  -0.00
     5   9    -0.00  -0.00  -0.00    -0.00   0.00  -0.00    -0.00   0.00  -0.00
     6   6     0.00  -0.00  -0.00    -0.00   0.00   0.00    -0.00  -0.00   0.00
     7   6     0.00   0.00  -0.00    -0.00  -0.00   0.00     0.00   0.00  -0.00
     8   7     0.00  -0.00   0.00    -0.05   0.02  -0.05    -0.00   0.00  -0.00
     9   1    -0.05   0.02  -0.04     0.72  -0.29   0.62     0.01  -0.00   0.01
    10   6    -0.00  -0.00   0.00    -0.00  -0.00   0.00    -0.00  -0.00  -0.00
    11   6    -0.00   0.00  -0.00     0.00   0.00   0.00     0.00   0.00  -0.00
    12   6     0.00  -0.00   0.00     0.00   0.00  -0.00    -0.00  -0.00  -0.00
    13   6     0.00   0.00  -0.00     0.00   0.00   0.00     0.00  -0.00   0.00
    14   6    -0.00  -0.00   0.00    -0.00  -0.00  -0.00    -0.00  -0.00  -0.00
    15   6     0.00   0.00   0.00    -0.00  -0.00   0.00     0.00   0.00   0.00
    16   1    -0.00  -0.00   0.00    -0.00   0.00  -0.00     0.00   0.00  -0.00
    17   1     0.00  -0.00  -0.00     0.00   0.00   0.00    -0.00   0.00  -0.00
    18   1     0.00  -0.00  -0.00     0.00   0.00  -0.00    -0.00   0.00   0.00
    19   1     0.00   0.00   0.00    -0.00  -0.00  -0.00    -0.00  -0.00  -0.00
    20   7     0.02  -0.04  -0.04     0.00  -0.00  -0.00    -0.05  -0.06   0.03
    21   1    -0.44  -0.21   0.33    -0.04  -0.02   0.03     0.62   0.27  -0.45
    22   1     0.17   0.77   0.14     0.01   0.05   0.01     0.10   0.56   0.11
    23   1     0.00  -0.00   0.00     0.00   0.00  -0.00     0.00   0.00   0.00
    24   6    -0.00   0.00  -0.00     0.00  -0.00   0.00     0.00  -0.00  -0.00
    25   6     0.00  -0.00  -0.00     0.00   0.00   0.00     0.00   0.00   0.00
    26   6    -0.00  -0.00  -0.00     0.00   0.00   0.00    -0.00  -0.00  -0.00
    27   6     0.00   0.00   0.00    -0.00  -0.00  -0.00    -0.00  -0.00   0.00
    28   6    -0.00  -0.00  -0.00     0.00  -0.00   0.00     0.00  -0.00  -0.00
    29   6     0.00   0.00  -0.00    -0.00   0.00  -0.00    -0.00   0.00  -0.00
    30   1     0.00   0.00   0.00    -0.00  -0.00  -0.00     0.00   0.00   0.00
    31   1    -0.00  -0.00   0.00     0.00   0.00   0.00    -0.00   0.00  -0.00
    32   1     0.00   0.00   0.00    -0.00  -0.00  -0.00     0.00   0.00   0.00
    33   1     0.00  -0.00  -0.00     0.00  -0.00  -0.00     0.00  -0.00  -0.00
    34   6    -0.00   0.00   0.00     0.00  -0.00   0.00     0.00   0.00  -0.00
    35   6    -0.00  -0.00  -0.00     0.00  -0.00   0.00    -0.00  -0.00   0.00
    36   6    -0.00  -0.00  -0.00     0.00   0.00   0.00     0.00  -0.00   0.00
    37   6     0.00   0.00   0.00    -0.00  -0.00  -0.00     0.00  -0.00  -0.00
    38   6     0.00  -0.00   0.00     0.00  -0.00   0.00     0.00  -0.00   0.00
    39   6     0.00  -0.00   0.00    -0.00  -0.00   0.00    -0.00   0.00  -0.00
    40   6    -0.00  -0.00   0.00     0.00   0.00  -0.00    -0.00   0.00  -0.00
    41   1    -0.00  -0.00   0.00     0.00   0.00  -0.00     0.00  -0.00   0.00
    42   1     0.00   0.00   0.00    -0.00  -0.00  -0.00     0.00  -0.00   0.00
    43   1    -0.00   0.00   0.00     0.00   0.00  -0.00    -0.00   0.00   0.00
    44   1     0.00   0.00   0.00     0.00   0.00   0.00     0.00   0.00   0.00
    45   1     0.00   0.00  -0.00     0.00   0.00  -0.00    -0.00  -0.00  -0.00
    46   1     0.00  -0.00  -0.00    -0.00  -0.00   0.00     0.00  -0.00  -0.00
    47   1     0.00  -0.00   0.00    -0.00  -0.00  -0.00     0.00  -0.00   0.00
    48   1     0.00  -0.00  -0.00     0.00  -0.00   0.00     0.00  -0.00   0.00

 -------------------
 - Thermochemistry -
 -------------------
 Temperature   298.150 Kelvin.  Pressure   1.00000 Atm.
 Atom     1 has atomic number  6 and mass  12.00000
 Atom     2 has atomic number  8 and mass  15.99491
 Atom     3 has atomic number  6 and mass  12.00000
 Atom     4 has atomic number  1 and mass   1.00783
 Atom     5 has atomic number  9 and mass  18.99840
 Atom     6 has atomic number  6 and mass  12.00000
 Atom     7 has atomic number  6 and mass  12.00000
 Atom     8 has atomic number  7 and mass  14.00307
 Atom     9 has atomic number  1 and mass   1.00783
 Atom    10 has atomic number  6 and mass  12.00000
 Atom    11 has atomic number  6 and mass  12.00000
 Atom    12 has atomic number  6 and mass  12.00000
 Atom    13 has atomic number  6 and mass  12.00000
 Atom    14 has atomic number  6 and mass  12.00000
 Atom    15 has atomic number  6 and mass  12.00000
 Atom    16 has atomic number  1 and mass   1.00783
 Atom    17 has atomic number  1 and mass   1.00783
 Atom    18 has atomic number  1 and mass   1.00783
 Atom    19 has atomic number  1 and mass   1.00783
 Atom    20 has atomic number  7 and mass  14.00307
 Atom    21 has atomic number  1 and mass   1.00783
 Atom    22 has atomic number  1 and mass   1.00783
 Atom    23 has atomic number  1 and mass   1.00783
 Atom    24 has atomic number  6 and mass  12.00000
 Atom    25 has atomic number  6 and mass  12.00000
 Atom    26 has atomic number  6 and mass  12.00000
 Atom    27 has atomic number  6 and mass  12.00000
 Atom    28 has atomic number  6 and mass  12.00000
 Atom    29 has atomic number  6 and mass  12.00000
 Atom    30 has atomic number  1 and mass   1.00783
 Atom    31 has atomic number  1 and mass   1.00783
 Atom    32 has atomic number  1 and mass   1.00783
 Atom    33 has atomic number  1 and mass   1.00783
 Atom    34 has atomic number  6 and mass  12.00000
 Atom    35 has atomic number  6 and mass  12.00000
 Atom    36 has atomic number  6 and mass  12.00000
 Atom    37 has atomic number  6 and mass  12.00000
 Atom    38 has atomic number  6 and mass  12.00000
 Atom    39 has atomic number  6 and mass  12.00000
 Atom    40 has atomic number  6 and mass  12.00000
 Atom    41 has atomic number  1 and mass   1.00783
 Atom    42 has atomic number  1 and mass   1.00783
 Atom    43 has atomic number  1 and mass   1.00783
 Atom    44 has atomic number  1 and mass   1.00783
 Atom    45 has atomic number  1 and mass   1.00783
 Atom    46 has atomic number  1 and mass   1.00783
 Atom    47 has atomic number  1 and mass   1.00783
 Atom    48 has atomic number  1 and mass   1.00783
 Molecular mass:   360.16379 amu.
 Principal axes and moments of inertia in atomic units:
                           1         2         3
     Eigenvalues --  4855.83958********************
           X            0.99999   0.00372   0.00138
           Y           -0.00373   0.99997   0.00676
           Z           -0.00136  -0.00676   0.99998
 This molecule is an asymmetric top.
 Rotational symmetry number  1.
 Warning -- assumption of classical behavior for rotation
           may cause significant error
 Rotational temperatures (Kelvin)      0.01784     0.00580     0.00518
 Rotational constants (GHZ):           0.37166     0.12095     0.10789
 Zero-point vibrational energy    1023345.5 (Joules/Mol)
                                  244.58544 (Kcal/Mol)
 Warning -- explicit consideration of  37 degrees of freedom as
           vibrations may cause significant error
 Vibrational temperatures:     26.33    34.60    39.89    57.58    70.26
          (Kelvin)             84.86   114.16   125.85   137.24   160.70
                              192.79   210.83   244.76   255.76   290.72
                              336.64   346.73   371.99   385.70   474.22
                              487.51   528.80   549.92   573.33   584.15
                              594.68   600.46   625.65   663.20   694.16
                              709.97   744.42   751.63   796.85   809.95
                              840.23   880.82   906.80   917.06   933.81
                              941.31   990.10   991.64  1005.61  1016.20
                             1053.09  1082.85  1093.03  1111.80  1146.10
                             1188.14  1200.53  1229.40  1245.64  1248.21
                             1251.13  1258.99  1284.43  1294.87  1373.30
                             1386.33  1396.04  1398.29  1426.08  1445.79
                             1452.90  1453.80  1463.10  1469.30  1479.02
                             1495.74  1516.70  1524.12  1533.78  1569.83
                             1574.09  1608.08  1648.81  1672.51  1679.89
                             1687.25  1727.89  1741.38  1742.72  1790.08
                             1799.18  1813.09  1874.72  1897.83  1904.65
                             1914.05  1918.46  1922.73  1932.30  1948.55
                             1953.34  1973.51  2021.87  2030.46  2072.55
                             2106.47  2114.30  2129.11  2133.97  2162.91
                             2202.61  2231.75  2245.92  2338.08  2350.91
                             2373.20  2388.83  2406.07  2418.12  2430.38
                             2487.61  2515.41  4381.98  4486.44  4520.54
                             4522.57  4583.04  4589.79  4592.15  4595.71
                             4604.37  4606.66  4606.97  4618.72  4618.99
                             4623.05  4633.89  4638.25  4644.72  4717.15
                             5114.83  5136.27  5266.43
 
 Zero-point correction=                           0.389772 (Hartree/Particle)
 Thermal correction to Energy=                    0.413519
 Thermal correction to Enthalpy=                  0.414463
 Thermal correction to Gibbs Free Energy=         0.334259
 Sum of electronic and zero-point Energies=          -1172.742627
 Sum of electronic and thermal Energies=             -1172.718880
 Sum of electronic and thermal Enthalpies=           -1172.717935
 Sum of electronic and thermal Free Energies=        -1172.798139
 
                     E (Thermal)             CV                S
                      KCal/Mol        Cal/Mol-Kelvin    Cal/Mol-Kelvin
 Total                  259.487             92.799            168.803
 Electronic               0.000              0.000              0.000
 Translational            0.889              2.981             43.538
 Rotational               0.889              2.981             35.448
 Vibrational            257.710             86.837             89.818
 Vibration     1          0.593              1.986              6.810
 Vibration     2          0.593              1.985              6.269
 Vibration     3          0.593              1.984              5.986
 Vibration     4          0.594              1.981              5.258
 Vibration     5          0.595              1.978              4.864
 Vibration     6          0.596              1.974              4.491
 Vibration     7          0.600              1.963              3.907
 Vibration     8          0.601              1.958              3.716
 Vibration     9          0.603              1.952              3.546
 Vibration    10          0.607              1.940              3.239
 Vibration    11          0.613              1.919              2.888
 Vibration    12          0.617              1.906              2.717
 Vibration    13          0.625              1.879              2.434
 Vibration    14          0.628              1.870              2.352
 Vibration    15          0.639              1.837              2.114
 Vibration    16          0.654              1.789              1.848
 Vibration    17          0.658              1.778              1.796
 Vibration    18          0.667              1.748              1.672
 Vibration    19          0.673              1.732              1.609
 Vibration    20          0.712              1.616              1.262
 Vibration    21          0.719              1.598              1.218
 Vibration    22          0.740              1.539              1.090
 Vibration    23          0.752              1.508              1.030
 Vibration    24          0.765              1.473              0.968
 Vibration    25          0.771              1.457              0.941
 Vibration    26          0.777              1.441              0.915
 Vibration    27          0.780              1.433              0.901
 Vibration    28          0.795              1.394              0.843
 Vibration    29          0.819              1.337              0.763
 Vibration    30          0.839              1.289              0.703
 Vibration    31          0.849              1.265              0.675
 Vibration    32          0.872              1.211              0.616
 Vibration    33          0.877              1.200              0.604
 Vibration    34          0.909              1.131              0.536
 Vibration    35          0.919              1.111              0.518
 Vibration    36          0.941              1.066              0.478
 Vibration    37          0.971              1.006              0.429
                       Q            Log10(Q)             Ln(Q)
 Total Bot       0.178440-153       -153.748507       -354.019020
 Total V=0       0.341883D+26         25.533878         58.793926
 Vib (Bot)       0.532962-169       -169.273303       -389.766185
 Vib (Bot)    1  0.113179D+02          1.053766          2.426385
 Vib (Bot)    2  0.861333D+01          0.935171          2.153311
 Vib (Bot)    3  0.746951D+01          0.873292          2.010829
 Vib (Bot)    4  0.516973D+01          0.713468          1.642820
 Vib (Bot)    5  0.423398D+01          0.626748          1.443142
 Vib (Bot)    6  0.350163D+01          0.544270          1.253229
 Vib (Bot)    7  0.259570D+01          0.414254          0.953856
 Vib (Bot)    8  0.235156D+01          0.371356          0.855078
 Vib (Bot)    9  0.215335D+01          0.333116          0.767027
 Vib (Bot)   10  0.183306D+01          0.263176          0.605986
 Vib (Bot)   11  0.151991D+01          0.181817          0.418648
 Vib (Bot)   12  0.138514D+01          0.141494          0.325802
 Vib (Bot)   13  0.118457D+01          0.073562          0.169382
 Vib (Bot)   14  0.113074D+01          0.053361          0.122869
 Vib (Bot)   15  0.986017D+00         -0.006116         -0.014082
 Vib (Bot)   16  0.840319D+00         -0.075556         -0.173974
 Vib (Bot)   17  0.813280D+00         -0.089760         -0.206680
 Vib (Bot)   18  0.751786D+00         -0.123906         -0.285304
 Vib (Bot)   19  0.721631D+00         -0.141685         -0.326242
 Vib (Bot)   20  0.567022D+00         -0.246400         -0.567357
 Vib (Bot)   21  0.548409D+00         -0.260896         -0.600734
 Vib (Bot)   22  0.496178D+00         -0.304363         -0.700821
 Vib (Bot)   23  0.472319D+00         -0.325765         -0.750101
 Vib (Bot)   24  0.447776D+00         -0.348939         -0.803462
 Vib (Bot)   25  0.437062D+00         -0.359457         -0.827679
 Vib (Bot)   26  0.426980D+00         -0.369593         -0.851019
 Vib (Bot)   27  0.421590D+00         -0.375109         -0.863721
 Vib (Bot)   28  0.399167D+00         -0.398846         -0.918376
 Vib (Bot)   29  0.368706D+00         -0.433320         -0.997757
 Vib (Bot)   30  0.345917D+00         -0.461028         -1.061555
 Vib (Bot)   31  0.334996D+00         -0.474961         -1.093638
 Vib (Bot)   32  0.312715D+00         -0.504851         -1.162462
 Vib (Bot)   33  0.308299D+00         -0.511027         -1.176684
 Vib (Bot)   34  0.282309D+00         -0.549275         -1.264752
 Vib (Bot)   35  0.275295D+00         -0.560201         -1.289911
 Vib (Bot)   36  0.259889D+00         -0.585213         -1.347502
 Vib (Bot)   37  0.240840D+00         -0.618271         -1.423622
 Vib (V=0)       0.102113D+11         10.009081         23.046761
 Vib (V=0)    1  0.118289D+02          1.072945          2.470548
 Vib (V=0)    2  0.912783D+01          0.960368          2.211328
 Vib (V=0)    3  0.798622D+01          0.902341          2.077718
 Vib (V=0)    4  0.569385D+01          0.755406          1.739387
 Vib (V=0)    5  0.476340D+01          0.677917          1.560961
 Vib (V=0)    6  0.403715D+01          0.606075          1.395539
 Vib (V=0)    7  0.314342D+01          0.497402          1.145310
 Vib (V=0)    8  0.290413D+01          0.463016          1.066133
 Vib (V=0)    9  0.271064D+01          0.433072          0.997185
 Vib (V=0)   10  0.240003D+01          0.380216          0.875480
 Vib (V=0)   11  0.210004D+01          0.322227          0.741954
 Vib (V=0)   12  0.197262D+01          0.295044          0.679364
 Vib (V=0)   13  0.178577D+01          0.251826          0.579851
 Vib (V=0)   14  0.173635D+01          0.239638          0.551786
 Vib (V=0)   15  0.160554D+01          0.205622          0.473463
 Vib (V=0)   16  0.147782D+01          0.169622          0.390569
 Vib (V=0)   17  0.145469D+01          0.162769          0.374790
 Vib (V=0)   18  0.140287D+01          0.147019          0.338523
 Vib (V=0)   19  0.137792D+01          0.139225          0.320578
 Vib (V=0)   20  0.125599D+01          0.098985          0.227921
 Vib (V=0)   21  0.124213D+01          0.094166          0.216825
 Vib (V=0)   22  0.120441D+01          0.080774          0.185989
 Vib (V=0)   23  0.118781D+01          0.074748          0.172113
 Vib (V=0)   24  0.117120D+01          0.068629          0.158025
 Vib (V=0)   25  0.116410D+01          0.065989          0.151945
 Vib (V=0)   26  0.115750D+01          0.063522          0.146266
 Vib (V=0)   27  0.115402D+01          0.062212          0.143249
 Vib (V=0)   28  0.113979D+01          0.056826          0.130846
 Vib (V=0)   29  0.112124D+01          0.049700          0.114439
 Vib (V=0)   30  0.110800D+01          0.044538          0.102553
 Vib (V=0)   31  0.110185D+01          0.042122          0.096990
 Vib (V=0)   32  0.108974D+01          0.037322          0.085937
 Vib (V=0)   33  0.108741D+01          0.036393          0.083797
 Vib (V=0)   34  0.107419D+01          0.031083          0.071570
 Vib (V=0)   35  0.107078D+01          0.029699          0.068385
 Vib (V=0)   36  0.106351D+01          0.026741          0.061574
 Vib (V=0)   37  0.105498D+01          0.023245          0.053523
 Electronic      0.100000D+01          0.000000          0.000000
 Translational   0.268661D+09          8.429204         19.408959
 Rotational      0.124621D+08          7.095592         16.338206
 ***** Axes restored to original set *****
 -------------------------------------------------------------------
 Center     Atomic                   Forces (Hartrees/Bohr)
 Number     Number              X              Y              Z
 -------------------------------------------------------------------
      1        6           0.000002686    0.000002839    0.000001129
      2        8           0.000003651   -0.000002867    0.000001189
      3        6           0.000001373   -0.000002515   -0.000008009
      4        1           0.000002726    0.000000008   -0.000000469
      5        9           0.000002797   -0.000000227    0.000001065
      6        6          -0.000000145    0.000000949    0.000001559
      7        6           0.000001733    0.000004099    0.000000903
      8        7          -0.000003184    0.000003219   -0.000005045
      9        1          -0.000001555   -0.000000996    0.000002013
     10        6           0.000002926   -0.000003209    0.000005937
     11        6          -0.000004191    0.000000120    0.000001717
     12        6          -0.000002210   -0.000001182   -0.000004891
     13        6          -0.000000592    0.000000914    0.000001142
     14        6          -0.000001760   -0.000002252   -0.000000932
     15        6          -0.000001372   -0.000003025    0.000001054
     16        1          -0.000000310    0.000000540   -0.000000460
     17        1          -0.000002724   -0.000001085    0.000000867
     18        1          -0.000002462   -0.000003165    0.000000666
     19        1          -0.000003515   -0.000002891    0.000001008
     20        7           0.000001176   -0.000001705    0.000003688
     21        1          -0.000002448   -0.000003813    0.000000506
     22        1           0.000000260   -0.000001996   -0.000000636
     23        1           0.000002816    0.000001447   -0.000000367
     24        6           0.000001692   -0.000000343   -0.000000834
     25        6           0.000002766    0.000001825   -0.000000297
     26        6           0.000000590    0.000007333    0.000001193
     27        6          -0.000001250    0.000003596   -0.000001416
     28        6           0.000002562    0.000007343   -0.000001693
     29        6          -0.000006098    0.000004512    0.000002449
     30        1           0.000001038    0.000002334   -0.000000776
     31        1           0.000002946    0.000003713   -0.000000824
     32        1           0.000001598    0.000005562   -0.000000763
     33        1          -0.000001475    0.000003971    0.000000297
     34        6          -0.000000384    0.000006013   -0.000001536
     35        6           0.000001852   -0.000004619   -0.000001179
     36        6           0.000000323   -0.000004972   -0.000001720
     37        6          -0.000000301   -0.000004366    0.000001319
     38        6          -0.000000055   -0.000003869    0.000000271
     39        6           0.000000753   -0.000006369   -0.000000144
     40        6          -0.000001009   -0.000003300   -0.000000431
     41        1           0.000002134   -0.000002480   -0.000001121
     42        1           0.000001854   -0.000003627   -0.000000732
     43        1           0.000000110   -0.000005610   -0.000000021
     44        1           0.000000174   -0.000004145   -0.000000070
     45        1          -0.000000915   -0.000005698    0.000000607
     46        1          -0.000000624    0.000005939    0.000002314
     47        1          -0.000002253    0.000007852    0.000001732
     48        1          -0.000001704    0.000006197   -0.000000258
 -------------------------------------------------------------------
 Cartesian Forces:  Max     0.000008009 RMS     0.000002859
 Z-matrix is all fixed cartesians, so copy forces.
 Leave Link  716 at Thu Apr 24 19:20:38 2025, MaxMem= 16106127360 cpu:               1.1 elap:               0.1
 (Enter /cm/shared/apps/Gaussian/g16-C01/g16/l103.exe)

 GradGradGradGradGradGradGradGradGradGradGradGradGradGradGradGradGradGrad
 Berny optimization.
 Search for a local minimum.
 Step number   1 out of a maximum of    2
 All quantities printed in internal units (Hartrees-Bohrs-Radians)
 Second derivative matrix not updated -- analytic derivatives used.
 ITU=  0
     Eigenvalues ---    0.00002   0.00008   0.00017   0.00024   0.00039
     Eigenvalues ---    0.00074   0.00103   0.00134   0.00199   0.00251
     Eigenvalues ---    0.00379   0.00460   0.00582   0.00603   0.00681
     Eigenvalues ---    0.00926   0.01023   0.01133   0.01150   0.01362
     Eigenvalues ---    0.01460   0.01505   0.01618   0.01788   0.01985
     Eigenvalues ---    0.02276   0.02360   0.02479   0.02603   0.02714
     Eigenvalues ---    0.03311   0.03516   0.03735   0.04326   0.04402
     Eigenvalues ---    0.04669   0.04843   0.05119   0.05162   0.05268
     Eigenvalues ---    0.05300   0.05531   0.05604   0.05825   0.05925
     Eigenvalues ---    0.06384   0.06458   0.06743   0.07077   0.07524
     Eigenvalues ---    0.07732   0.07916   0.08239   0.08645   0.09047
     Eigenvalues ---    0.09291   0.09498   0.09609   0.09726   0.10006
     Eigenvalues ---    0.10187   0.10322   0.10816   0.11056   0.11846
     Eigenvalues ---    0.12439   0.13247   0.13658   0.13872   0.14359
     Eigenvalues ---    0.15255   0.15515   0.18628   0.19242   0.19305
     Eigenvalues ---    0.19464   0.19956   0.20213   0.20437   0.20683
     Eigenvalues ---    0.22515   0.23010   0.23675   0.23984   0.25292
     Eigenvalues ---    0.26464   0.26956   0.28129   0.28783   0.29484
     Eigenvalues ---    0.30363   0.31335   0.34278   0.40964   0.41258
     Eigenvalues ---    0.42633   0.43999   0.45706   0.48590   0.55315
     Eigenvalues ---    0.58805   0.59788   0.63851   0.66576   0.68311
     Eigenvalues ---    0.69397   0.72150   0.77732   0.78591   0.79902
     Eigenvalues ---    0.80986   0.81627   0.82271   0.84466   0.84989
     Eigenvalues ---    0.88229   0.92164   0.94335   0.96745   1.00442
     Eigenvalues ---    1.02507   1.04607   1.07098   1.09118   1.10516
     Eigenvalues ---    1.10980   1.13349   1.14885   1.15529   1.19760
     Eigenvalues ---    1.28769   1.28958   1.29238   1.31331   1.31736
     Eigenvalues ---    1.32349   1.37611   1.55650
 Angle between quadratic step and forces=  84.44 degrees.
 Linear search not attempted -- first point.
 B after Tr=     0.000090    0.000025   -0.000240
         Rot=    1.000000   -0.000078   -0.000038    0.000001 Ang=  -0.01 deg.
 Variable       Old X    -DE/DX   Delta X   Delta X   Delta X     New X
                                 (Linear)    (Quad)   (Total)
    X1       -2.96843   0.00000   0.00000   0.00022   0.00032  -2.96811
    Y1       -4.12638   0.00000   0.00000   0.00065   0.00063  -4.12575
    Z1        0.33984   0.00000   0.00000  -0.00039  -0.00105   0.33879
    X2       -2.57710   0.00000   0.00000   0.00072   0.00096  -2.57615
    Y2       -5.65711  -0.00000   0.00000   0.00079   0.00050  -5.65660
    Z2        2.01964   0.00000   0.00000  -0.00037  -0.00130   2.01834
    X3       -0.87899   0.00000   0.00000  -0.00026  -0.00030  -0.87929
    Y3       -3.94761  -0.00000   0.00000   0.00052   0.00080  -3.94681
    Z3       -1.66402  -0.00001   0.00000  -0.00092  -0.00171  -1.66573
    X4       -0.15352   0.00000   0.00000  -0.00069  -0.00076  -0.15428
    Y4       -5.85889   0.00000   0.00000   0.00041   0.00074  -5.85815
    Z4       -1.94908  -0.00000   0.00000  -0.00135  -0.00249  -1.95157
    X5       -1.77658   0.00000   0.00000  -0.00060  -0.00083  -1.77741
    Y5       -3.15620  -0.00000   0.00000   0.00106   0.00171  -3.15449
    Z5       -4.03164   0.00000   0.00000  -0.00059  -0.00118  -4.03282
    X6        1.23411  -0.00000   0.00000   0.00029   0.00032   1.23443
    Y6       -2.25029   0.00000   0.00000  -0.00003   0.00011  -2.25019
    Z6       -0.75551   0.00000   0.00000  -0.00116  -0.00184  -0.75735
    X7        3.63782   0.00000   0.00000   0.00009   0.00008   3.63791
    Y7       -2.94520   0.00000   0.00000  -0.00038  -0.00018  -2.94538
    Z7       -1.19407   0.00000   0.00000  -0.00173  -0.00270  -1.19677
    X8        0.53811  -0.00000   0.00000   0.00105   0.00120   0.53930
    Y8       -0.19384   0.00000   0.00000  -0.00011  -0.00021  -0.19405
    Z8        0.76936  -0.00001   0.00000  -0.00076  -0.00107   0.76829
    X9        1.93771  -0.00000   0.00000   0.00147   0.00171   1.93942
    Y9        0.37247  -0.00000   0.00000  -0.00037  -0.00065   0.37182
    Z9        1.95235   0.00000   0.00000  -0.00114  -0.00147   1.95087
   X10       -0.93223   0.00000   0.00000   0.00062   0.00070  -0.93153
   Y10        1.84344  -0.00000   0.00000   0.00000   0.00005   1.84350
   Z10       -0.15950   0.00001   0.00000   0.00023   0.00035  -0.15915
   X11       -3.98494  -0.00000   0.00000  -0.00042  -0.00046  -3.98540
   Y11        5.81276   0.00000   0.00000   0.00000   0.00031   5.81307
   Z11       -1.79214   0.00000   0.00000   0.00221   0.00318  -1.78897
   X12       -2.32878  -0.00000   0.00000   0.00087   0.00109  -2.32769
   Y12        3.24663  -0.00000   0.00000  -0.00075  -0.00097   3.24566
   Z12        1.62320  -0.00000   0.00000   0.00100   0.00144   1.62464
   X13       -1.05735  -0.00000   0.00000  -0.00013  -0.00024  -1.05759
   Y13        2.46177   0.00000   0.00000   0.00074   0.00119   2.46296
   Z13       -2.70975   0.00000   0.00000   0.00044   0.00066  -2.70909
   X14       -2.59882  -0.00000   0.00000  -0.00066  -0.00083  -2.59965
   Y14        4.42573  -0.00000   0.00000   0.00074   0.00132   4.42705
   Z14       -3.54423  -0.00000   0.00000   0.00143   0.00207  -3.54216
   X15       -3.83900  -0.00000   0.00000   0.00034   0.00050  -3.83850
   Y15        5.23475  -0.00000   0.00000  -0.00072  -0.00081   5.23394
   Z15        0.76988   0.00000   0.00000   0.00200   0.00286   0.77275
   X16        0.05150  -0.00000   0.00000  -0.00037  -0.00058   0.05091
   Y16        1.37429   0.00000   0.00000   0.00125   0.00191   1.37620
   Z16       -4.05380  -0.00000   0.00000  -0.00018  -0.00021  -4.05401
   X17       -2.69732  -0.00000   0.00000  -0.00135  -0.00167  -2.69898
   Y17        4.87104  -0.00000   0.00000   0.00126   0.00216   4.87320
   Z17       -5.54789   0.00000   0.00000   0.00158   0.00230  -5.54559
   X18       -4.93751  -0.00000   0.00000   0.00048   0.00075  -4.93676
   Y18        6.30674  -0.00000   0.00000  -0.00135  -0.00165   6.30509
   Z18        2.13963   0.00000   0.00000   0.00260   0.00372   2.14334
   X19       -5.19666  -0.00000   0.00000  -0.00092  -0.00099  -5.19765
   Y19        7.35355  -0.00000   0.00000  -0.00008   0.00033   7.35388
   Z19       -2.41337   0.00000   0.00000   0.00297   0.00427  -2.40909
   X20       -2.10573   0.00000   0.00000   0.00152   0.00193  -2.10380
   Y20        2.67234  -0.00000   0.00000  -0.00159  -0.00221   2.67013
   Z20        4.18063   0.00000   0.00000   0.00077   0.00110   4.18173
   X21       -3.57822  -0.00000   0.00000   0.00143   0.00193  -3.57629
   Y21        3.28895  -0.00000   0.00000  -0.00255  -0.00334   3.28561
   Z21        5.23638   0.00000   0.00000   0.00122   0.00176   5.23814
   X22       -1.75930   0.00000   0.00000   0.00217   0.00261  -1.75669
   Y22        0.81317  -0.00000   0.00000  -0.00161  -0.00229   0.81089
   Z22        4.50344  -0.00000   0.00000  -0.00003  -0.00001   4.50343
   X23        3.93927   0.00000   0.00000  -0.00027  -0.00035   3.93892
   Y23       -4.79635   0.00000   0.00000  -0.00035  -0.00001  -4.79636
   Z23       -2.04057  -0.00000   0.00000  -0.00192  -0.00321  -2.04378
   X24        5.93117   0.00000   0.00000   0.00026   0.00031   5.93147
   Y24       -1.50979  -0.00000   0.00000  -0.00058  -0.00048  -1.51027
   Z24       -0.54469  -0.00000   0.00000  -0.00187  -0.00280  -0.54748
   X25       10.44805   0.00000   0.00000   0.00045   0.00059  10.44864
   Y25        1.10510   0.00000   0.00000  -0.00037  -0.00047   1.10463
   Z25        0.66492  -0.00000   0.00000  -0.00271  -0.00357   0.66135
   X26        6.06117   0.00000   0.00000   0.00037   0.00041   6.06158
   Y26        1.12968   0.00001   0.00000  -0.00054  -0.00042   1.12926
   Z26       -0.69276   0.00000   0.00000  -0.00256  -0.00308  -0.69584
   X27        8.11731  -0.00000   0.00000   0.00042   0.00052   8.11783
   Y27       -2.81724   0.00000   0.00000  -0.00043  -0.00045  -2.81769
   Z27        0.18320  -0.00000   0.00000  -0.00242  -0.00372   0.17948
   X28       10.32491   0.00000   0.00000   0.00067   0.00081  10.32572
   Y28       -1.53377   0.00001   0.00000  -0.00032  -0.00044  -1.53421
   Z28        0.78484  -0.00000   0.00000  -0.00307  -0.00433   0.78051
   X29        8.28065  -0.00001   0.00000   0.00035   0.00043   8.28108
   Y29        2.40524   0.00000   0.00000  -0.00049  -0.00047   2.40477
   Z29       -0.09588   0.00000   0.00000  -0.00303  -0.00353  -0.09941
   X30        4.42812   0.00000   0.00000   0.00050   0.00050   4.42862
   Y30        2.20729   0.00000   0.00000  -0.00070  -0.00048   2.20680
   Z30       -1.32547  -0.00000   0.00000  -0.00321  -0.00344  -1.32891
   X31        8.07563   0.00000   0.00000   0.00076   0.00086   8.07650
   Y31       -4.87226   0.00000   0.00000  -0.00046  -0.00050  -4.87276
   Z31        0.28416  -0.00000   0.00000  -0.00294  -0.00455   0.27961
   X32       11.99131   0.00000   0.00000   0.00096   0.00114  11.99246
   Y32       -2.60110   0.00001   0.00000  -0.00039  -0.00060  -2.60170
   Z32        1.35187  -0.00000   0.00000  -0.00412  -0.00567   1.34619
   X33        8.32763  -0.00000   0.00000   0.00056   0.00064   8.32828
   Y33        4.45715   0.00000   0.00000  -0.00057  -0.00052   4.45662
   Z33       -0.24185   0.00000   0.00000  -0.00414  -0.00431  -0.24616
   X34       12.84918  -0.00000   0.00000  -0.00234  -0.00214  12.84704
   Y34        2.47464   0.00001   0.00000   0.00106   0.00085   2.47549
   Z34        1.32737  -0.00000   0.00000   0.00435   0.00352   1.33089
   X35       -5.22483   0.00000   0.00000   0.00008   0.00019  -5.22464
   Y35       -2.44880  -0.00000   0.00000   0.00043   0.00040  -2.44839
   Z35        0.40929  -0.00000   0.00000   0.00003  -0.00019   0.40910
   X36       -9.36030   0.00000   0.00000  -0.00036  -0.00020  -9.36050
   Y36        0.78982  -0.00000   0.00000  -0.00025  -0.00035   0.78947
   Z36        0.92523  -0.00000   0.00000   0.00085   0.00144   0.92667
   X37       -6.25769  -0.00000   0.00000  -0.00021  -0.00026  -6.25794
   Y37       -1.25687  -0.00000   0.00000   0.00067   0.00098  -1.25589
   Z37       -1.71546   0.00000   0.00000   0.00031   0.00035  -1.71511
   X38       -6.30360  -0.00000   0.00000   0.00016   0.00046  -6.30314
   Y38       -2.01672  -0.00000   0.00000  -0.00013  -0.00052  -2.01724
   Z38        2.78844   0.00000   0.00000   0.00018   0.00010   2.78854
   X39       -8.34683   0.00000   0.00000  -0.00007   0.00025  -8.34658
   Y39       -0.39426  -0.00001   0.00000  -0.00050  -0.00093  -0.39518
   Z39        3.04801  -0.00000   0.00000   0.00058   0.00091   3.04892
   X40       -8.32372  -0.00000   0.00000  -0.00041  -0.00043  -8.32415
   Y40        0.34168  -0.00000   0.00000   0.00035   0.00062   0.34230
   Z40       -1.45062  -0.00000   0.00000   0.00071   0.00116  -1.44946
   X41       -5.46294   0.00000   0.00000  -0.00029  -0.00048  -5.46342
   Y41       -1.56747  -0.00000   0.00000   0.00108   0.00168  -1.56579
   Z41       -3.57391  -0.00000   0.00000   0.00020   0.00014  -3.57378
   X42       -5.48978   0.00000   0.00000   0.00036   0.00078  -5.48899
   Y42       -2.92620  -0.00000   0.00000  -0.00036  -0.00101  -2.92722
   Z42        4.44002  -0.00000   0.00000  -0.00005  -0.00033   4.43968
   X43       -9.14538   0.00000   0.00000  -0.00007   0.00039  -9.14499
   Y43       -0.04521  -0.00001   0.00000  -0.00105  -0.00177  -0.04698
   Z43        4.90923  -0.00000   0.00000   0.00068   0.00113   4.91036
   X44       -9.11541   0.00000   0.00000  -0.00065  -0.00079  -9.11620
   Y44        1.25529  -0.00000   0.00000   0.00050   0.00103   1.25632
   Z44       -3.11208  -0.00000   0.00000   0.00091   0.00156  -3.11053
   X45      -10.95839  -0.00000   0.00000  -0.00059  -0.00041 -10.95881
   Y45        2.06796  -0.00001   0.00000  -0.00060  -0.00072   2.06724
   Z45        1.12472   0.00000   0.00000   0.00117   0.00209   1.12681
   X46       14.44006  -0.00000   0.00000   0.01768   0.01779  14.45785
   Y46        1.77356   0.00001   0.00000  -0.05077  -0.05082   1.72274
   Z46        0.19734   0.00000   0.00000   0.06523   0.06416   0.26150
   X47       13.33846  -0.00000   0.00000  -0.05117  -0.05082  13.28764
   Y47        2.18324   0.00001   0.00000   0.06478   0.06426   2.24750
   Z47        3.32221   0.00000   0.00000   0.02592   0.02502   3.34723
   X48       12.67099  -0.00000   0.00000   0.02220   0.02237  12.69336
   Y48        4.51000   0.00001   0.00000  -0.00816  -0.00831   4.50169
   Z48        1.00090  -0.00000   0.00000  -0.06700  -0.06750   0.93341
         Item               Value     Threshold  Converged?
 Maximum Force            0.000008     0.000450     YES
 RMS     Force            0.000003     0.000300     YES
 Maximum Displacement     0.067499     0.001800     NO 
 RMS     Displacement     0.011745     0.001200     NO 
 Predicted change in Energy=-2.486116D-07
 GradGradGradGradGradGradGradGradGradGradGradGradGradGradGradGradGradGrad

 Leave Link  103 at Thu Apr 24 19:20:38 2025, MaxMem= 16106127360 cpu:               0.9 elap:               0.2
 (Enter /cm/shared/apps/Gaussian/g16-C01/g16/l9999.exe)

 ----------------------------------------------------------------------

 Electric dipole moment (input orientation):
 (Debye = 10**-18 statcoulomb cm , SI units = C m)
                  (au)            (Debye)         (10**-30 SI)
   Tot        0.116660D+01      0.296519D+01      0.989081D+01
   x          0.615627D-01      0.156477D+00      0.521950D+00
   y          0.107482D+01      0.273191D+01      0.911267D+01
   z          0.449364D+00      0.114217D+01      0.380986D+01

 Dipole polarizability, Alpha (input orientation).
 (esu units = cm**3 , SI units = C**2 m**2 J**-1)
 Alpha(0;0):
               (au)            (10**-24 esu)      (10**-40 SI)
   iso        0.440177D+03      0.652274D+02      0.725753D+02
   aniso      0.171407D+03      0.253999D+02      0.282612D+02
   xx         0.512455D+03      0.759380D+02      0.844924D+02
   yx        -0.730125D+02     -0.108193D+02     -0.120381D+02
   yy         0.415757D+03      0.616088D+02      0.685490D+02
   zx         0.105666D+02      0.156580D+01      0.174219D+01
   zy        -0.171902D+02     -0.254733D+01     -0.283428D+01
   zz         0.392318D+03      0.581355D+02      0.646845D+02

 ----------------------------------------------------------------------

 Dipole orientation:
     6         -2.83556338         -1.80665547         -3.82748294
     8         -2.47994075         -3.96073449         -4.57009063
     6         -0.65084684          0.03543552         -4.32439026
     1          0.15529202         -0.46744959         -6.15682124
     9         -1.44947557          2.55472379         -4.55460014
     6          1.35048596         -0.21856774         -2.29914424
     6          3.79689883         -0.16794676         -2.98146689
     7          0.50322691         -0.80277650          0.14615837
     1          1.81771514         -1.72254051          1.19745147
     6         -0.98664103          0.89345601          1.58777841
     6         -4.08638278          4.04173285          4.45483925
     6         -2.52371236         -0.15665319          3.49355322
     6         -0.99863878          3.48688337          1.16851873
     6         -2.56190032          5.07026428          2.57519011
     6         -4.05564783          1.45234081          4.91687691
     1          0.21707854          4.26519461         -0.29260514
     1         -2.57009700          7.09217365          2.20847520
     1         -5.26185592          0.64399784          6.37417773
     1         -5.31695996          5.25320952          5.57117417
     7         -2.41590851         -2.74307218          3.96132428
     1         -3.96279941         -3.42532917          4.85838203
     1         -2.02195585         -3.77252380          2.39104547
     1          4.20738505         -0.11539206         -4.99713375
     6          6.00098057         -0.29094283         -1.28782395
     6         10.35317169         -0.55143507          1.82563983
     6          6.04589328          0.86292992          1.09380921
     6          8.19020786         -1.54453955         -2.09666894
     6         10.31656836         -1.67937184         -0.56593274
     6          8.18463711          0.72900292          2.61605903
     1          4.41169297          1.92042780          1.75674842
     1          8.21541770         -2.43180697         -3.95332205
     1         11.98716387         -2.67354999         -1.24293453
     1          8.16721097          1.65634380          4.45278900
     6         12.66643997         -0.71575592          3.46931283
     6         -5.14997530         -1.14188356         -2.37420639
     6         -9.41803423         -0.21807289          0.59011576
     6         -6.11046372          1.31347169         -2.14899475
     6         -6.36728778         -3.12868606         -1.11662123
     6         -8.47706164         -2.66789687          0.37035831
     6         -8.24242970          1.76095327         -0.68322245
     1         -5.20833980          2.87755839         -3.10907770
     1         -5.61033746         -5.03104935         -1.27542843
     1         -9.38447178         -4.21950618          1.36673374
     1         -8.97691162          3.67324088         -0.52325260
     1        -11.06829970          0.14911541          1.76021276
     1         14.33836889         -0.00192607          2.47206573
     1         13.05969302         -2.68365433          3.99505143
     1         12.43439478          0.37937811          5.20938317

 Electric dipole moment (dipole orientation):
 (Debye = 10**-18 statcoulomb cm , SI units = C m)
                  (au)            (Debye)         (10**-30 SI)
   Tot        0.116660D+01      0.296519D+01      0.989081D+01
   x          0.000000D+00      0.000000D+00      0.000000D+00
   y          0.000000D+00      0.000000D+00      0.000000D+00
   z          0.116660D+01      0.296519D+01      0.989081D+01

 Dipole polarizability, Alpha (dipole orientation).
 (esu units = cm**3 , SI units = C**2 m**2 J**-1)
 Alpha(0;0):
               (au)            (10**-24 esu)      (10**-40 SI)
   iso        0.440177D+03      0.652274D+02      0.725753D+02
   aniso      0.171407D+03      0.253999D+02      0.282612D+02
   xx         0.515940D+03      0.764544D+02      0.850670D+02
   yx        -0.427313D+02     -0.633212D+01     -0.704544D+01
   yy         0.410913D+03      0.608910D+02      0.677504D+02
   zx        -0.563281D+02     -0.834696D+01     -0.928724D+01
   zy         0.203794D+02      0.301992D+01      0.336011D+01
   zz         0.393677D+03      0.583369D+02      0.649086D+02

 ----------------------------------------------------------------------
 Unable to Open any file for archive entry.
 1\1\GINC-HPC-COMPUTE-P37\Freq\RwB97XD\Gen\C23H21F1N2O1\RUSAKOV\24-Apr-
 2025\0\\#p wB97XD/Gen SCRF(SMD,Solvent=Ethanol) freq\\5 to 9 TS\\0,1\C
 ,-1.570826,-2.183584,0.179835\O,-1.363745,-2.993612,1.068745\C,-0.4651
 39,-2.088985,-0.880563\H,-0.081237,-3.100391,-1.031409\F,-0.940127,-1.
 67019,-2.133452\C,0.653065,-1.190804,-0.399797\C,1.925054,-1.558534,-0
 .631875\N,0.284753,-0.102576,0.407129\H,1.025393,0.197103,1.033138\C,-
 0.493314,0.975507,-0.084403\C,-2.108741,3.07598,-0.948361\C,-1.232338,
 1.718041,0.858959\C,-0.559528,1.302712,-1.43394\C,-1.375235,2.341996,-
 1.875526\C,-2.031512,2.77011,0.407405\H,0.02725,0.727243,-2.145179\H,-
 1.427359,2.577645,-2.935818\H,-2.612817,3.337385,1.132241\H,-2.749953,
 3.89133,-1.277098\N,-1.114303,1.414144,2.212292\H,-1.893514,1.740438,2
 .770972\H,-0.930981,0.430312,2.383117\H,2.084573,-2.538118,-1.079824\C
 ,3.138639,-0.798947,-0.288235\C,5.528872,0.584795,0.351863\C,3.207434,
 0.597799,-0.366594\C,4.295496,-1.490818,0.096944\C,5.463706,-0.811637,
 0.415319\C,4.38193,1.272798,-0.050736\H,2.343262,1.168045,-0.701406\H,
 4.273442,-2.578288,0.150372\H,6.34553,-1.376441,0.715377\H,4.406794,2.
 358621,-0.12798\C,6.799492,1.309524,0.702416\C,-2.764862,-1.295848,0.2
 16588\C,-4.95326,0.417954,0.489608\C,-3.311425,-0.665108,-0.90778\C,-3
 .33572,-1.067202,1.475577\C,-4.416954,-0.208631,1.612936\C,-4.404724,0
 .180809,-0.767636\H,-2.890863,-0.829468,-1.891233\H,-2.905065,-1.54847
 9,2.349556\H,-4.839526,-0.023922,2.597851\H,-4.823665,0.664269,-1.6468
 44\H,-5.798932,1.094317,0.595178\H,7.641353,0.93853,0.104429\H,7.05840
 7,1.155321,1.758037\H,6.705197,2.386588,0.529656\\Version=ES64L-G16Rev
 C.01\State=1-A\HF=-1173.1323986\RMSD=3.056e-09\RMSF=2.859e-06\ZeroPoin
 t=0.3897717\Thermal=0.4135191\ETot=-1172.7188795\HTot=-1172.7179354\GT
 ot=-1172.7981393\Dipole=0.0615627,1.0748157,0.4493637\DipoleDeriv=1.82
 82577,-0.7890443,-0.1689645,-0.8963282,1.6098515,-0.4572813,-0.2562437
 ,-0.744634,0.8847668,-1.0473191,0.3676627,0.0035613,0.4692178,-1.34512
 98,0.4085762,-0.2233902,0.8135162,-0.9689464,0.9593612,-0.0180426,0.39
 81369,0.1677272,0.4995029,-0.1949374,0.8903219,-0.1612682,1.0821572,0.
 0002239,0.0595212,0.014446,0.012448,-0.0348064,0.0151391,-0.0150744,-0
 .071175,0.0294782,-0.8372377,-0.0236718,-0.2224739,0.1208198,-0.465973
 8,0.1428055,-0.5223591,0.0333122,-1.1091757,0.3614228,-0.4519809,-0.34
 3119,-1.1697735,0.7419265,0.406681,-0.8220792,0.7425163,0.0649017,-0.0
 28697,0.2996138,0.1411259,0.3092803,-0.115819,0.106593,0.1071242,0.078
 6769,-0.1547811,-1.3893976,0.5111089,0.1101947,1.1302537,-1.3209302,-0
 .0460416,0.5527102,-0.0653235,-0.6578334,0.1372467,0.1570311,-0.089323
 2,0.0002791,0.133483,-0.0308843,0.0867073,-0.1571641,0.3715615,0.92897
 42,-0.8503555,0.2984471,-0.6510371,0.790851,-0.4801456,-0.0162798,-0.1
 038691,-0.2994026,-0.1072119,-0.1448796,0.0108035,-0.0683127,-0.090300
 8,-0.0158326,-0.2000135,0.1818245,0.2065282,-0.0207434,0.1394363,0.095
 9963,0.236944,-0.1216128,-0.3376437,0.1560339,-0.4593099,1.9056481,-0.
 200015,-0.0389141,0.1015519,-0.0920793,-0.0101265,-0.058079,-0.032282,
 0.0056381,0.1188574,-0.29964,0.0335636,-0.0338646,-0.0223857,-0.267326
 7,0.0214829,0.0293413,-0.0413449,-0.1249314,-0.1110164,-0.1528427,-0.2
 781599,-0.1965331,-0.0816273,0.3988152,0.1041148,-0.1225168,-0.2913572
 ,0.0932973,0.0850625,0.0574567,0.0900937,0.0948815,-0.0730038,0.091239
 9,-0.0531904,0.0676818,0.1558436,0.0545039,-0.0069327,0.0701692,0.1199
 197,0.0476231,-0.0153488,0.0665284,-0.1234007,0.084349,0.118393,0.0765
 577,0.0997349,0.097398,-0.0779218,0.0919787,-0.0714359,-0.019156,0.068
 0784,0.1539145,-0.0513077,0.1519179,0.0068693,0.0565507,-0.0379717,0.0
 606982,0.0879625,-0.5252143,-0.0455511,-0.5392682,-0.0416789,-0.438172
 7,0.0271434,-0.107656,0.2247921,-1.9730862,0.199045,0.0741554,0.143362
 5,0.0677662,0.2535789,0.1953277,0.0027019,0.071463,0.3328043,0.3980984
 ,-0.0645802,0.2324982,-0.0209618,0.2019563,0.0638573,0.0060752,-0.0064
 196,0.2955147,0.0063648,-0.0065496,-0.0094029,-0.0300105,-0.0697449,-0
 .1132385,-0.0456747,-0.0522436,0.1670468,0.1906146,0.0320858,0.0632549
 ,0.0783682,-0.1036682,-0.0598227,-0.0191208,-0.0838327,-0.059548,0.385
 9202,0.2363894,0.1565981,0.2130054,0.0538721,0.0545169,0.1630748,0.077
 2445,-0.0450162,-0.1318357,0.0548517,0.0804356,-0.028143,0.0227073,-0.
 0223107,0.1066177,-0.0140068,-0.1230335,-0.0433631,-0.0381497,0.042288
 8,-0.0755017,0.1057375,0.0131658,-0.013742,-0.0377853,-0.1620573,-0.10
 705,-0.0859119,0.0548521,-0.3568707,-0.0889657,-0.0857525,0.124082,-0.
 0358114,-0.169703,-0.2939102,-0.1325342,-0.0299582,0.0614725,0.0949425
 ,-0.0177284,-0.0697765,-0.0619813,-0.1902313,0.0204512,0.066088,-0.076
 2128,0.0755677,0.0596692,0.0297007,-0.0732459,0.0401189,0.1428448,0.12
 3872,-0.0246138,-0.0205247,-0.0058186,-0.1188273,0.0110888,-0.0395798,
 0.0125168,0.1748958,-0.07542,0.0996848,-0.0729506,0.0972624,0.0513848,
 0.0379211,-0.0841632,0.0363984,0.1548679,0.1012378,-0.0150554,-0.01921
 75,-0.0397493,-0.1230316,0.0187459,-0.0282747,0.0195741,0.1712054,-0.1
 317644,-0.0977931,-0.0660504,0.047431,0.1434375,0.002465,-0.1255274,-0
 .0499617,0.0874335,-0.8257346,0.5468526,0.0314762,0.4397303,-0.4708211
 ,0.0350686,0.289146,-0.1032257,-0.0519574,0.0078857,-0.135707,-0.02530
 57,-0.1352206,-0.013284,-0.0180968,-0.0169808,-0.0253662,0.1803509,0.0
 722074,-0.0813988,-0.1926201,-0.2337411,0.071865,0.070657,0.1379946,-0
 .1326391,-0.0286149,0.1270432,-0.206262,0.1380096,-0.0464851,-0.032326
 2,-0.0930947,-0.1871961,0.1331262,-0.0155337,-0.243364,0.042938,-0.213
 3744,0.0438919,-0.2424989,0.163614,-0.1286385,0.0874482,0.0103808,-0.2
 244483,-0.0143338,0.2147257,0.0078285,-0.1351476,-0.2263636,0.140655,-
 0.1460148,-0.0699617,0.2037174,0.0111069,0.0440321,-0.0014773,0.150809
 2,0.0107408,0.01654,0.0057213,0.0393542,0.1204856,0.0450538,-0.0569506
 ,0.0253333,0.1458667,0.0625553,-0.0454657,0.0544014,0.0214109,0.095513
 9,0.0567217,0.0699814,0.0578677,0.1511179,-0.0319136,0.0903465,-0.0280
 677,-0.062729,0.10757,0.067559,-0.0535319,0.0864264,0.1022376,0.081004
 6,-0.0656992,0.0837503,-0.0280598,0.0052537,0.1325251,0.0186936,0.1390
 01,0.0681564,-0.0082766,0.0219006,-0.0072641,0.1175312,-0.1439077,-0.0
 121853,0.0538611,-0.0205671,0.0268504,-0.0818944,0.1150612,-0.0567545,
 0.0416186,-0.0179026,-0.0629537,-0.0539065,-0.1046273,0.0557015,0.0317
 087,-0.1171622,0.0111771,-0.1186965,0.0228575,0.0474876,-0.0289282,-0.
 0625357,-0.1644325,0.0167154,-0.0148216,0.0521632,0.0904098\Polar=512.
 4548648,-73.0124884,415.7565639,10.5665563,-17.1902101,392.318076\Quad
 rupole=15.1110147,-10.717812,-4.3932027,-10.7016615,-1.6460736,4.32081
 25\PG=C01 [X(C23H21F1N2O1)]\NImag=0\\0.45621317,-0.14859724,0.54088036
 ,-0.02763508,-0.28742186,0.64539997,-0.10259380,0.07507308,-0.06092050
 ,0.09967294,0.06970561,-0.34129155,0.30423172,-0.10450481,0.37666420,-
 0.05460973,0.29955908,-0.41787542,0.06185407,-0.36507099,0.45816405,-0
 .15616990,0.00920448,0.04120709,0.01892405,-0.00004402,0.00924764,0.46
 460623,0.00526745,-0.08420096,-0.01612188,-0.00984834,-0.00158944,0.03
 712345,-0.05675925,0.58745016,0.05970902,-0.01258164,-0.10865064,0.017
 37109,0.02064657,-0.02845820,-0.03925490,0.03117269,0.42418455,-0.0105
 9768,0.02395545,0.00787882,0.00155423,-0.00118963,-0.00337725,-0.08164
 735,0.08772281,0.02203281,0.09265887,-0.00167507,0.00171853,0.00213744
 ,-0.00159361,0.00163621,0.00061400,0.08748023,-0.28861940,-0.04320136,
 -0.09608705,0.30580848,0.00845245,-0.01734251,-0.00228924,0.00022603,-
 0.00012621,0.00092909,0.02233770,-0.04950968,-0.05010762,-0.01282738,0
 .03767700,0.06925371,0.01539458,-0.00633982,0.01156047,-0.00375638,-0.
 00297150,0.00407115,-0.07057750,0.02659767,-0.03922525,-0.00320318,0.0
 0694021,-0.02134215,0.08960610,0.00556128,-0.00112253,0.00398074,-0.00
 350804,-0.00010065,0.00441109,0.01804559,-0.07723970,0.04110604,0.0128
 2602,-0.00627474,0.03863556,-0.03281854,0.07924042,-0.02839621,0.01326
 041,-0.02249900,0.01105421,0.00659986,-0.01491446,-0.03666804,0.048898
 42,-0.16995807,-0.00770083,0.00934939,-0.01514569,0.07745227,-0.072093
 28,0.24596895,-0.02489187,-0.02140173,-0.00138549,-0.00062727,0.001855
 88,0.00091863,-0.14475795,-0.05278185,-0.01658789,0.00887540,0.0072694
 2,0.00194110,-0.01712920,-0.00408321,-0.02351389,0.78331166,-0.0031130
 4,0.00127885,0.01025854,-0.00169603,0.00066290,-0.00385025,-0.04735857
 ,-0.12990225,-0.02500308,-0.02160690,-0.01470124,-0.00835660,0.0094137
 3,0.01266314,0.00571814,-0.08399665,0.48485681,0.01439703,0.01345617,0
 .01826580,-0.00058410,-0.00031661,-0.00588503,-0.01061173,-0.02422352,
 -0.07552384,-0.00513037,-0.00590026,-0.00039514,-0.03148868,-0.0142935
 2,-0.02288927,-0.03775751,0.18636845,0.31009626,-0.00205150,0.00001806
 ,-0.00330291,0.00108626,-0.00037093,0.00106139,-0.03432177,-0.00405619
 ,0.00153933,-0.00068255,0.00194784,0.00082348,0.00259737,0.00033955,0.
 00349353,-0.46032938,0.09591658,0.06009499,0.79071107,-0.00109817,-0.0
 0251867,-0.00499266,-0.00028084,-0.00046318,0.00210890,-0.01967346,0.0
 0604147,0.00447865,-0.00078172,0.00105529,0.00039055,-0.00239386,0.000
 39271,-0.00332497,0.10386101,-0.12896827,-0.03804281,-0.07258128,0.576
 74466,0.00035396,-0.00102000,-0.00250125,0.00004065,-0.00044649,0.0013
 6950,-0.00895693,0.00154705,0.00613656,-0.00080673,-0.00008310,-0.0006
 5474,-0.00224030,-0.00024514,-0.00232792,0.05824353,-0.03503304,-0.072
 26495,-0.04224725,0.20168923,0.22669204,0.00237120,0.00194608,0.001422
 30,-0.00091440,-0.00182571,-0.00032676,0.01337522,-0.02108989,-0.00965
 592,-0.00336863,-0.00301413,-0.00133868,-0.00098652,0.00087860,-0.0012
 2752,-0.10372192,0.02647399,-0.00632526,-0.01062842,0.03813137,0.02704
 331,0.50047192,0.00226863,0.00026878,-0.00060123,-0.00080044,-0.000595
 84,-0.00037223,0.00150028,-0.02079068,-0.01745379,-0.00258115,-0.00172
 062,-0.00185953,-0.00104960,0.00046786,-0.00183335,0.05612849,-0.19295
 712,-0.10971411,0.01777541,-0.01803110,-0.02070791,-0.11225034,0.53967
 102,-0.00075051,0.00053065,-0.00180889,0.00079499,0.00073866,0.0008217
 5,0.00368120,-0.01830827,-0.01165181,-0.00161735,-0.00087996,0.0000773
 7,-0.00122237,0.00060074,-0.00091415,0.00570359,-0.09793305,-0.1476332
 3,0.01499916,-0.01681615,-0.00339216,0.23483351,0.18329913,0.44622577,
 -0.00008407,0.00027910,-0.00013738,0.00011767,0.00003660,0.00002515,0.
 00009636,0.00159480,0.00008375,0.00014157,0.00018298,-0.00006631,-0.00
 024963,-0.00035489,-0.00034636,0.01001000,0.00004795,0.00857458,-0.000
 90199,0.00224099,0.00247707,-0.25273345,-0.06716243,-0.20130773,0.2583
 7171,0.00098115,0.00062536,-0.00102653,-0.00003671,-0.00019409,0.00049
 013,0.00251930,-0.00341127,-0.00283829,-0.00088064,-0.00075471,-0.0003
 1679,-0.00095269,0.00002625,-0.00131606,-0.02240300,-0.01175658,-0.015
 71534,-0.00132611,0.00059148,0.00078774,-0.07185723,-0.08391099,-0.091
 44380,0.06906791,0.09555094,-0.00035296,-0.00075045,-0.00008283,0.0000
 4673,0.00028418,-0.00010093,0.00130974,-0.00082223,0.00063774,-0.00026
 406,0.00000734,0.00015614,0.00030210,0.00043883,0.00045272,-0.01438197
 ,-0.00843508,-0.01117236,-0.00110449,0.00070398,-0.00017835,-0.1694541
 1,-0.08685359,-0.16589277,0.19563221,0.08650318,0.18792272,0.00149829,
 -0.00010719,-0.00024816,-0.00045308,-0.00016847,-0.00001941,0.00021332
 ,-0.00234618,-0.00080056,-0.00037850,-0.00029197,-0.00024840,-0.000146
 97,0.00088350,-0.00036456,-0.01616371,0.02448448,0.01452770,0.00398330
 ,-0.00246464,-0.00354177,-0.11723415,0.06822711,-0.04775628,-0.0105693
 3,0.02307892,-0.01483290,0.35712679,-0.00298317,-0.00234592,0.00092950
 ,0.00065592,0.00028294,-0.00018612,-0.00103476,0.00173420,-0.00048349,
 0.00055278,0.00069019,0.00047115,0.00050403,-0.00155476,0.00041225,0.0
 1466972,-0.03139524,0.00301273,-0.00214112,0.00245678,0.00201548,0.103
 32155,-0.17822810,0.02798839,-0.00596882,0.00628230,0.00892755,-0.2395
 0391,0.46761221,0.00157881,0.00098993,-0.00038934,-0.00022045,-0.00022
 467,0.00032468,0.00094447,-0.00128070,0.00082564,-0.00038877,-0.000326
 30,-0.00029218,-0.00040342,0.00048070,-0.00106468,0.01917679,-0.011320
 94,0.01166198,-0.00189758,-0.00472002,-0.00273991,-0.06594828,0.032083
 68,-0.11817864,-0.00687816,0.02227863,-0.01213298,-0.01876351,-0.03279
 667,0.72419768,-0.00017301,-0.00009185,0.00005092,0.00006162,0.0000483
 3,-0.00007302,0.00008594,-0.00035506,0.00022559,0.00000684,0.00002108,
 -0.00001946,0.00008886,0.00047527,0.00010046,0.00038337,-0.00067256,-0
 .00048993,0.00006839,0.00006126,0.00001321,-0.00093630,0.00108246,-0.0
 0166226,-0.00027193,0.00004299,0.00060386,-0.00860382,0.00113331,0.021
 98573,0.38917768,0.00021994,0.00017639,-0.00004469,-0.00006124,-0.0000
 9955,0.00004965,-0.00003130,0.00020943,-0.00010616,-0.00001443,-0.0000
 3622,-0.00001200,-0.00009435,-0.00011867,-0.00020572,-0.00071486,0.001
 13048,0.00114225,0.00010072,-0.00028536,-0.00016630,0.00104371,-0.0032
 8656,0.00173591,0.00034305,0.00002098,-0.00101440,0.00202510,-0.002850
 99,-0.01655646,-0.29840458,0.50070164,-0.00040008,-0.00018699,0.000101
 95,0.00011039,0.00003183,0.00001075,-0.00014109,0.00054025,0.00003033,
 0.00007839,0.00007302,0.00008884,0.00015632,-0.00047082,0.00004265,0.0
 0120983,-0.00124714,-0.00229217,-0.00036155,0.00060299,0.00031586,-0.0
 0430022,0.00365291,-0.00185622,-0.00120289,0.00034014,0.00161834,0.022
 78174,-0.01328295,-0.06333080,-0.03014189,-0.04895475,0.67712558,-0.00
 025180,0.00006397,0.00025026,0.00007568,-0.00002920,-0.00004845,-0.000
 25943,0.00097153,-0.00003560,0.00014002,0.00006539,0.00011078,0.000104
 32,-0.00024355,0.00014296,-0.00016152,-0.00103217,-0.00336984,-0.00014
 209,0.00102355,0.00051522,-0.01491546,0.02704546,0.00979779,-0.0010743
 9,0.00027596,0.00332739,-0.13398775,0.07496972,0.03798465,0.01379596,-
 0.00571664,-0.05752144,0.38302947,0.00076353,0.00037271,-0.00024248,-0
 .00013753,-0.00017226,0.00008850,0.00035066,-0.00075541,0.00000508,-0.
 00016440,-0.00017053,-0.00014268,-0.00020699,0.00065830,-0.00026361,0.
 00332841,0.00229350,0.00490176,-0.00006876,-0.00224645,-0.00126583,0.0
 2847795,-0.03245990,-0.01183157,0.00240639,-0.00006835,-0.00371550,0.0
 6039168,-0.14745144,-0.02953004,-0.01035145,0.00255090,0.07199536,-0.2
 6634582,0.51032315,-0.00062874,-0.00037197,0.00057475,0.00011950,0.000
 30355,-0.00039585,0.00060026,-0.00122433,0.00052673,-0.00002070,0.0000
 7843,-0.00009278,0.00017273,0.00082967,0.00029056,-0.00089352,0.000545
 16,-0.00483969,-0.00049770,0.00100389,0.00076629,-0.00369873,0.0106823
 3,0.00936681,-0.00303754,0.00095019,0.00078253,0.08395624,-0.08589470,
 -0.19099664,-0.02590408,0.03196614,0.00014521,-0.03935341,-0.05830765,
 0.69349261,-0.00052011,0.00044116,0.00005556,0.00015744,-0.00033177,0.
 00022344,-0.00038758,0.00034717,-0.00074029,0.00006311,-0.00001105,0.0
 0008728,0.00004132,-0.00150079,0.00070444,0.00104656,-0.00254056,-0.00
 311962,-0.00006854,0.00012265,0.00061463,-0.00252127,0.01162518,-0.026
 06501,-0.00052291,0.00234304,-0.00136825,-0.08956927,0.03305426,0.0248
 5809,-0.02194014,0.02907046,0.02743992,0.02185979,-0.02553602,0.008828
 92,0.39158046,-0.00005177,0.00039300,0.00007473,-0.00003268,-0.0003431
 3,0.00010960,-0.00045298,0.00023135,-0.00069462,0.00008699,0.00002240,
 0.00012404,-0.00044672,-0.00227450,-0.00046635,-0.00080489,0.00280835,
 0.00428100,0.00020289,0.00005612,-0.00064869,0.00858304,-0.01291664,0.
 03290852,-0.00057143,-0.00226930,0.00064052,0.04140303,-0.11004561,0.0
 1447711,0.03453633,-0.02632557,-0.04280574,-0.03243811,0.04167962,-0.0
 0230936,-0.29260585,0.48790293,-0.00040679,0.00038697,-0.00000409,0.00
 011981,-0.00017835,0.00007619,-0.00004675,0.00023369,0.00076690,0.0000
 2952,0.00005989,-0.00001669,0.00029485,0.00052444,-0.00035100,-0.00029
 648,-0.00190354,0.00070188,0.00110068,0.00000049,-0.00008344,-0.005782
 24,0.01392163,-0.01278389,0.00075796,-0.00051408,0.00201701,-0.0233489
 7,0.07138003,-0.33293535,-0.00579719,-0.00211041,0.05925329,0.04197368
 ,-0.03949966,-0.04664563,-0.06773081,-0.01739139,0.70130179,-0.0002931
 5,-0.00005848,-0.00010778,0.00008709,0.00001193,0.00011059,-0.00020395
 ,0.00056458,-0.00002101,0.00005895,0.00001829,0.00005904,0.00006449,-0
 .00065660,-0.00006117,0.00100958,-0.00075788,-0.00196552,-0.00047127,0
 .00026789,0.00038576,0.00210134,0.00511115,0.00219517,-0.00010989,-0.0
 0069297,0.00101778,0.01834578,-0.00446963,-0.05605747,-0.15051997,0.09
 644744,0.06064915,-0.03458264,0.03588395,0.01265762,-0.16268979,0.1241
 8148,-0.01327628,0.35503653,0.00011617,0.00004560,-0.00013511,0.000007
 09,0.00002758,0.00001670,0.00000376,-0.00023124,0.00005484,-0.00001880
 ,-0.00001200,-0.00004910,-0.00015489,0.00031368,0.00003038,-0.00027943
 ,0.00037804,0.00029195,0.00026185,-0.00046319,0.00018886,0.00458688,0.
 00535607,-0.00150682,0.00085267,-0.00109882,0.00030550,-0.01191331,0.0
 0271537,0.06904383,0.08945390,-0.16381148,-0.04773509,0.03443127,-0.04
 344729,-0.01570395,0.13093108,-0.22200101,0.03047318,-0.26426961,0.453
 73979,0.00012430,0.00005655,-0.00009736,-0.00003379,-0.00003045,0.0000
 6541,-0.00017286,0.00025169,-0.00038186,0.00001501,-0.00000343,0.00000
 747,-0.00012710,-0.00046281,0.00015532,-0.00007815,-0.00105759,-0.0000
 0563,-0.00039698,0.00025788,0.00037943,0.00111767,0.00048191,-0.003967
 05,0.00065483,0.00063214,-0.00120885,-0.02309001,0.02763652,-0.0034033
 0,0.10411169,-0.09907947,-0.22521289,0.01140859,-0.01614299,0.00438481
 ,-0.05525399,0.08366037,-0.14917573,-0.04112843,-0.05108589,0.74760758
 ,-0.00012476,0.00027011,-0.00003262,0.00007628,-0.00011840,0.00007680,
 -0.00004203,-0.00023527,0.00001121,-0.00001474,-0.00000964,-0.00002122
 ,-0.00000378,0.00022406,-0.00003225,-0.00090685,0.00078181,0.00012880,
 0.00014556,0.00003388,0.00001581,0.00513343,0.00111661,0.00558923,0.00
 112552,-0.00063626,-0.00116566,-0.01965087,0.02332873,0.02007819,-0.08
 818816,0.03426107,0.01375016,-0.16072949,0.12696196,-0.04472598,-0.010
 80413,0.01272113,-0.01380002,0.02154511,-0.01809772,0.01124861,0.37139
 448,-0.00006370,-0.00016928,0.00004029,-0.00001233,0.00003174,-0.00004
 139,-0.00010179,0.00055121,0.00003394,0.00005919,0.00004665,0.00007015
 ,0.00006155,-0.00047392,0.00001726,0.00175727,-0.00048899,-0.00199389,
 -0.00024799,0.00019675,0.00025507,-0.00022594,0.00434622,-0.00267712,-
 0.00067993,-0.00032666,0.00165883,0.02783619,-0.02304817,-0.03315916,0
 .04087050,-0.10985645,0.02508891,0.11669942,-0.21808808,0.06813246,0.0
 1397684,-0.02466392,0.02270593,-0.02489040,0.03844340,-0.00246547,-0.2
 8154185,0.46542134,0.00029571,0.00019386,-0.00020861,-0.00006470,-0.00
 008084,0.00010365,0.00015543,-0.00044504,-0.00002004,-0.00007656,-0.00
 010367,-0.00006629,-0.00007837,0.00018976,0.00000398,0.00100624,0.0006
 2205,0.00186777,0.00006991,-0.00095500,-0.00049897,0.00548967,-0.00672
 546,-0.00310530,0.00051169,-0.00010373,-0.00107682,-0.01040542,-0.0008
 2547,0.06136789,-0.02797515,0.07719532,-0.34007778,0.00062630,0.016767
 55,-0.14494917,-0.02029501,0.03023023,-0.03864100,0.04393067,-0.043173
 54,-0.04776970,-0.06695669,-0.01914562,0.72893994,-0.00005014,-0.00006
 479,0.00004972,0.00001297,0.00007952,-0.00010492,0.00036520,-0.0005385
 1,0.00075691,-0.00005418,0.00003847,-0.00008380,0.00012103,0.00061711,
 -0.00053262,-0.00031192,-0.00014369,0.00039137,-0.00002286,0.00024731,
 -0.00033215,-0.00203317,-0.00220779,-0.00013270,-0.00015608,0.00031150
 ,-0.00030990,0.00490684,-0.00054268,-0.00200011,0.00240890,0.00548675,
 -0.00165403,0.00416756,0.00302571,-0.00037454,-0.12878030,0.09143430,0
 .10282645,-0.00497739,0.00772414,0.01317890,-0.00041454,-0.00078332,-0
 .00055245,0.12735690,-0.00005372,-0.00004670,0.00012067,0.00003105,0.0
 0006564,-0.00010324,-0.00003386,-0.00068116,0.00022513,-0.00000943,0.0
 0007430,-0.00002941,-0.00059534,-0.00240704,-0.00063471,-0.00014398,-0
 .00033936,0.00096058,0.00020486,0.00004548,-0.00002327,-0.00250369,-0.
 00140680,-0.00004063,-0.00017813,0.00040459,-0.00028553,-0.00209214,0.
 00620723,0.00631424,0.00524146,-0.00005011,0.00277557,0.00304903,0.002
 40399,0.00221719,0.09205269,-0.12845913,-0.09858373,0.01057611,-0.0066
 5570,-0.01662350,-0.00053009,-0.00046490,0.00055060,-0.10221278,0.1326
 2058,0.00016941,-0.00004638,-0.00015300,-0.00006480,-0.00006440,0.0001
 1322,-0.00010795,0.00055736,-0.00060483,0.00000795,-0.00004949,0.00001
 115,-0.00037686,-0.00170712,0.00025044,-0.00007420,0.00088468,-0.00024
 663,-0.00042689,0.00004657,0.00021455,0.00051761,-0.00148604,0.0015784
 1,0.00002534,-0.00001040,-0.00000255,0.01688422,-0.01731158,-0.0138032
 0,-0.00126489,0.00244723,0.00064475,-0.00092454,0.00254669,-0.00444494
 ,0.10353684,-0.09614632,-0.18372347,-0.00656428,0.00656321,0.01106752,
 -0.00074987,0.00091678,-0.00058684,-0.11119233,0.10427459,0.18977305,0
 .00000464,-0.00003431,0.00003062,-0.00000597,0.00001972,-0.00001640,-0
 .00001319,0.00000725,-0.00003263,0.00000566,0.00000470,0.00000787,-0.0
 0000540,-0.00009964,0.00003782,0.00011341,-0.00036301,-0.00025522,-0.0
 0011276,0.00010206,0.00005482,-0.00015824,0.00079163,-0.00073731,0.000
 06503,0.00008392,-0.00004652,0.00190808,0.00501987,0.00029986,0.004689
 15,-0.00502432,0.01578975,-0.00084922,0.00049854,0.00020883,0.00275844
 ,0.00323549,-0.01841675,-0.04474576,0.01541803,-0.01084014,0.00205287,
 0.00458264,0.00258731,-0.00187575,-0.00257990,-0.00003422,0.03805259,0
 .00006655,0.00005634,-0.00002071,-0.00002336,-0.00002591,0.00001209,0.
 00002292,0.00004947,-0.00002675,-0.00001206,-0.00000887,-0.00000523,-0
 .00002905,-0.00006702,-0.00003827,-0.00007574,0.00040865,0.00025950,0.
 00003009,-0.00009146,-0.00008491,0.00035056,-0.00017253,0.00127504,0.0
 0009530,-0.00027850,0.00010737,0.00548331,-0.00020156,0.00068987,-0.00
 143600,0.00708221,-0.01734020,0.00043571,-0.00093990,-0.00040265,-0.00
 015618,-0.00134838,0.02302675,0.01489197,-0.06155505,0.06194111,0.0046
 7193,0.00093280,-0.00141516,-0.00263866,-0.00092307,-0.00070266,-0.018
 84231,0.05788770,-0.00005467,-0.00008437,0.00003308,0.00001277,0.00003
 985,-0.00002479,0.00000369,-0.00005234,0.00001887,0.00001101,0.0000010
 6,0.00001443,0.00002125,0.00000471,0.00003015,0.00010144,-0.00037714,-
 0.00025928,-0.00002114,0.00005604,0.00007772,-0.00026178,0.00050812,-0
 .00044250,0.00000223,0.00010840,0.00004088,-0.00036094,0.00093871,0.00
 162429,-0.00355353,0.00700339,-0.01369273,0.00010898,-0.00027692,0.000
 87627,0.00181099,-0.00090380,-0.00432360,-0.01130809,0.06238436,-0.330
 54831,0.00301460,-0.00241435,-0.00068839,-0.00040236,-0.00017435,0.000
 57878,0.01153462,-0.06676326,0.34705919,-0.00001995,-0.00008233,0.0000
 2781,-0.00000254,0.00004279,-0.00003357,0.00000488,-0.00001663,0.00000
 291,-0.00000002,0.00001042,0.00000096,0.00002273,-0.00001214,0.0000345
 1,-0.00030045,-0.00032067,-0.00030885,-0.00002686,0.00019479,0.0000893
 5,-0.00073770,0.00106650,0.00064411,-0.00006186,0.00005264,0.00008662,
 0.00318856,0.00433299,-0.00155728,0.00400785,-0.00133362,-0.00330804,-
 0.00494405,0.00845185,0.01398187,-0.00060932,-0.00022519,-0.00079931,0
 .00435020,0.00256383,-0.00020098,-0.12576980,0.09114426,0.10194645,-0.
 00036233,-0.00026182,0.00001643,0.00029568,0.00015469,-0.00014920,0.12
 455481,0.00007492,-0.00000066,-0.00004412,-0.00002637,0.00000331,0.000
 01210,0.00001978,0.00004716,-0.00002310,-0.00001354,-0.00001536,-0.000
 00430,-0.00002605,-0.00004884,-0.00003107,0.00015305,0.00015251,0.0003
 5495,0.00002872,-0.00017395,-0.00009263,0.00026300,-0.00105991,-0.0011
 1030,-0.00005530,0.00001127,0.00000082,0.00470951,0.00015806,0.0028851
 0,-0.00474191,0.00717106,0.00583605,0.01232671,-0.00678472,-0.01665353
 ,-0.00019739,-0.00092289,0.00082103,0.00257645,0.00329785,0.00223281,0
 .09107575,-0.12654226,-0.09557157,-0.00029817,-0.00021891,-0.00011695,
 -0.00003207,0.00036768,0.00029630,-0.10102505,0.12650456,0.00002092,0.
 00000927,-0.00000975,-0.00000407,-0.00000134,0.00000206,-0.00000701,0.
 00002133,-0.00003128,-0.00000192,-0.00000112,-0.00000016,-0.00000389,-
 0.00002482,0.00001380,-0.00026475,0.00008611,0.00006365,0.00001369,0.0
 0003669,0.00002926,-0.00023704,0.00044379,0.00064265,0.00007990,-0.000
 03855,-0.00008337,-0.00057486,0.00223787,-0.00010678,0.01675176,-0.017
 61989,-0.01333054,-0.00675957,0.00669417,0.00770323,-0.00059781,0.0005
 7619,-0.00034425,-0.00075807,0.00286429,-0.00467479,0.10233596,-0.0963
 1901,-0.18160381,0.00005133,-0.00014835,0.00003319,0.00087212,-0.00082
 049,-0.00089026,-0.10994230,0.10250655,0.18965860,-0.00001852,-0.00005
 124,0.00001353,-0.00000480,0.00003481,-0.00002069,0.00003361,-0.000083
 49,0.00004747,-0.00000381,0.00000835,-0.00000238,0.00001248,0.00008284
 ,-0.00000635,-0.00005236,-0.00012594,0.00006924,0.00001667,0.00007450,
 -0.00003761,-0.00056486,-0.00033897,-0.00012264,-0.00004385,0.00013440
 ,-0.00005198,-0.00006330,-0.00065196,0.00028085,-0.14499883,0.13656644
 ,-0.04856239,0.00509445,0.00199244,0.00103899,0.00271445,0.00432324,0.
 00328699,-0.00452774,0.01074165,-0.00754881,0.00257659,0.00095304,0.00
 132452,-0.00025599,0.00062049,-0.00033037,-0.00189034,-0.00245130,-0.0
 0035411,-0.00200947,-0.00231412,-0.00056068,0.14417378,0.00003603,0.00
 001464,-0.00002829,-0.00001571,-0.00000219,0.00001400,-0.00000257,0.00
 002555,-0.00004763,-0.00000458,-0.00000629,0.00000011,-0.00000141,-0.0
 0003655,0.00001522,-0.00010464,0.00019919,0.00024513,0.00002593,-0.000
 02626,-0.00006677,-0.00028795,-0.00070200,0.00003632,-0.00001443,0.000
 04340,-0.00006930,-0.00069664,0.00031211,-0.00037955,0.13647411,-0.209
 99873,0.06642950,0.00288671,0.00359293,0.00092052,0.00418449,0.0023663
 9,-0.00251504,0.00788580,-0.00708730,0.00740807,0.00350581,-0.00080607
 ,-0.00124807,0.00048906,-0.00044556,0.00040135,-0.00237592,-0.00112268
 ,-0.00040056,-0.00232066,-0.00129525,-0.00015234,-0.14987387,0.2151028
 3,-0.00000250,-0.00001595,0.00000546,-0.00000108,0.00000697,-0.0000017
 6,0.00000395,0.00001483,-0.00002107,0.00000160,0.00000085,0.00000672,-
 0.00000276,-0.00002847,0.00001709,-0.00000302,-0.00005921,-0.00008254,
 -0.00002654,0.00003962,0.00002358,-0.00020592,0.00014179,0.00021805,-0
 .00000820,-0.00000521,0.00001957,0.00059439,-0.00039140,-0.00131839,-0
 .04873740,0.06562395,-0.08503756,0.00084219,0.00056209,-0.00491383,0.0
 0278096,-0.00197526,-0.00221909,0.01245111,-0.01607020,0.01095264,-0.0
 1828652,0.02296623,-0.00356500,0.00063620,-0.00079454,0.00039768,-0.00
 078619,0.00027958,0.00080600,-0.00011015,-0.00070712,0.00105105,0.0518
 4312,-0.07106654,0.08416031,-0.00059397,0.00042852,-0.00035246,0.00024
 855,-0.00019195,0.00029054,-0.00022519,0.00002457,-0.00004463,0.000015
 12,-0.00000024,-0.00002141,0.00002443,-0.00007899,-0.00007210,-0.00091
 457,-0.00083748,0.00155731,0.00017138,0.00024837,0.00001807,-0.0000234
 0,-0.00335383,0.00576361,0.00086771,0.00004108,-0.00166584,0.00787344,
 -0.00117407,0.02032319,0.00086051,0.00460702,0.00660267,-0.07225594,0.
 02867754,0.02495339,-0.00053141,0.00731568,0.00257185,0.00083179,-0.00
 208237,-0.00428607,-0.00025585,0.01328991,-0.03024406,0.00009481,-0.00
 044738,0.00109346,-0.00023767,-0.00048947,-0.00013890,-0.00111460,-0.0
 0191393,-0.00087728,-0.00010382,0.00033016,-0.00082872,0.37443575,-0.0
 0030420,0.00036500,-0.00007281,0.00014344,-0.00009577,0.00021293,0.000
 06418,0.00000368,0.00007479,-0.00000146,-0.00002437,-0.00002341,-0.000
 00150,0.00000019,-0.00007561,0.00022325,0.00148717,-0.00009798,0.00010
 525,-0.00046449,-0.00031445,-0.00192956,-0.00201301,-0.00489412,-0.000
 31232,0.00070167,0.00098501,-0.00040285,0.00963470,-0.02238361,0.00767
 735,-0.00195254,-0.00480460,0.04501381,-0.10788130,0.06488508,0.006155
 06,-0.00339361,0.00116446,-0.00321508,0.00243719,0.00174529,0.00580988
 ,-0.00396143,0.04248031,-0.00009622,0.00028832,-0.00093255,-0.00056169
 ,-0.00008824,0.00009827,-0.00278887,-0.00058980,-0.00016733,0.00011859
 ,-0.00032941,0.00142286,-0.24321395,0.61049505,0.00032192,0.00042320,-
 0.00055205,-0.00002921,-0.00022214,0.00034995,-0.00043355,0.00075212,-
 0.00040282,0.00002245,-0.00004443,0.00003118,-0.00008723,-0.00043075,-
 0.00006421,-0.00169330,0.00315799,0.00270676,0.00060974,-0.00068622,-0
 .00050250,-0.00128259,-0.00258973,0.00011053,0.00157541,-0.00037348,-0
 .00001051,0.00609691,0.00039861,-0.05377231,0.00300348,-0.00139940,0.0
 0620035,-0.01826313,0.03213869,-0.28726962,0.00440929,-0.00336768,0.00
 831876,-0.00268620,0.00312350,-0.00942814,-0.01194995,0.01935044,-0.02
 566151,0.00003363,0.00006765,-0.00086092,-0.00025162,-0.00000985,-0.00
 035155,-0.00022220,-0.00186105,0.00182498,-0.00030958,0.00052539,-0.00
 025616,-0.19724308,-0.07995611,0.58099998,0.00003580,-0.00003324,0.000
 03588,-0.00002414,0.00003551,-0.00002013,0.00001108,-0.00003983,0.0000
 3177,-0.00000856,-0.00000077,-0.00000711,-0.00000062,0.00001371,0.0000
 1033,0.00012666,-0.00031019,-0.00007484,-0.00005890,0.00005174,0.00002
 864,0.00006603,0.00026207,0.00030935,0.00018344,-0.00027940,-0.0003855
 9,0.00025384,0.00151907,-0.00076944,-0.00018580,0.00029172,0.00064961,
 0.00313487,-0.00463261,-0.01199670,0.00057486,0.00049593,-0.00101497,0
 .00055799,-0.00058384,0.00014051,0.00132940,-0.00070124,-0.00207621,-0
 .00011246,-0.00005718,-0.00014459,-0.00007039,-0.00002904,-0.00000684,
 -0.00040536,-0.00031933,0.00045669,-0.00002397,-0.00002712,-0.00001947
 ,-0.27721623,0.13202109,0.19903889,0.27697060,0.00014658,-0.00008461,0
 .00009644,-0.00007179,0.00006435,-0.00006808,0.00005340,-0.00007678,-0
 .00000857,-0.00001029,0.00000617,-0.00000039,-0.00001778,0.00004113,0.
 00000112,0.00012499,0.00028033,-0.00026037,0.00003665,-0.00006453,0.00
 002552,0.00052536,-0.00025737,-0.00158460,-0.00045688,-0.00025114,-0.0
 0003693,0.00101447,0.00069644,0.00420098,-0.00064925,-0.00029398,-0.00
 066790,-0.01000255,0.00357288,-0.00327838,0.00020784,0.00086603,-0.000
 92012,0.00028738,-0.00041343,0.00106988,-0.00045975,-0.00086644,0.0026
 5106,-0.00009001,-0.00000774,0.00008528,0.00009377,0.00002500,0.000020
 01,0.00070982,-0.00007987,-0.00017672,0.00005172,-0.00003768,0.0000133
 4,0.10575237,-0.08627053,-0.04283596,-0.12328844,0.08903140,0.00009880
 ,-0.00011214,0.00006513,-0.00004664,0.00006285,-0.00006590,0.00001205,
 -0.00001541,-0.00001317,-0.00000497,0.00000775,0.00000762,0.00000320,0
 .00000406,0.00003464,0.00023380,-0.00045797,-0.00010905,-0.00010979,0.
 00010666,0.00005275,-0.00040079,0.00109412,0.00082057,0.00020310,-0.00
 009347,-0.00022510,-0.00162401,0.00396017,-0.00360531,-0.00055082,-0.0
 0062512,-0.00066250,0.02910765,-0.01316546,-0.02583097,0.00076959,-0.0
 0134007,-0.00089766,0.00004648,0.00006694,0.00077575,0.00085885,-0.002
 38549,0.00248944,-0.00009344,0.00011831,-0.00040145,0.00002695,0.00012
 360,0.00005005,-0.00031005,0.00119711,-0.00006388,0.00004849,-0.000049
 59,0.00015275,0.16432092,-0.05279865,-0.15849152,-0.18470476,0.0622490
 7,0.18126996,0.00047006,-0.00034076,0.00008643,-0.00017228,0.00014321,
 -0.00014466,0.00013003,-0.00007400,-0.00007864,-0.00001583,-0.00002788
 ,0.00001690,-0.00008217,0.00004298,-0.00006585,-0.00008694,0.00133084,
 -0.00010506,0.00021078,-0.00034917,-0.00012781,-0.00047380,-0.00094940
 ,-0.00173760,-0.00225259,0.00024094,0.00191011,-0.00039272,-0.00084076
 ,0.00441094,0.00047711,0.00116167,-0.00160200,-0.00590240,0.00611986,-
 0.01456609,-0.00031157,-0.00018024,-0.00102558,-0.00025154,0.00001706,
 0.00166030,0.00298969,-0.00119882,0.00068080,0.00000616,0.00005032,0.0
 0007684,-0.00002455,-0.00005229,0.00002050,-0.00000116,-0.00032690,-0.
 00002395,-0.00005380,-0.00011906,-0.00010103,-0.03088894,0.05652992,0.
 01880353,-0.00509798,0.02579812,-0.00796510,0.04240617,-0.00026370,0.0
 0009821,-0.00020622,0.00010939,-0.00002758,0.00017602,-0.00002307,-0.0
 0001862,0.00004781,0.00000568,0.00002347,0.00000638,0.00003644,0.00000
 861,0.00010066,0.00018818,-0.00072680,-0.00052061,-0.00011515,0.000225
 91,0.00017564,-0.00048272,0.00093879,-0.00054192,-0.00044370,-0.000018
 14,-0.00009623,0.00203511,-0.00057636,-0.00085168,0.00043755,0.0007663
 6,0.00071225,-0.00212635,-0.00536269,0.00224556,-0.00008838,-0.0001453
 0,-0.00035918,0.00034298,-0.00058740,-0.00018488,-0.00176965,0.0008887
 1,-0.00098232,0.00002372,0.00006262,-0.00009827,-0.00003212,-0.0000278
 1,-0.00000900,-0.00035045,-0.00009621,-0.00008859,0.00006658,0.0001096
 1,0.00002638,0.09423386,-0.41700968,0.07309349,-0.00445625,-0.00620675
 ,0.00180133,-0.08632844,0.42881741,-0.00003889,-0.00043475,0.00010570,
 -0.00001704,0.00019020,-0.00014757,-0.00000714,0.00003220,0.00005122,0
 .00001218,0.00004738,0.00002483,0.00006820,0.00002995,0.00015969,0.000
 15825,-0.00233088,-0.00053162,-0.00039227,0.00071160,0.00034858,-0.000
 36729,0.00086140,0.00222780,0.00140939,0.00012687,-0.00063251,-0.00054
 865,0.00192314,-0.00078976,-0.00137860,0.00091107,0.00016665,-0.009551
 15,0.03917559,-0.00816153,-0.00079632,0.00006774,-0.00009785,0.0003532
 8,-0.00019269,0.00016345,0.00146798,-0.00035698,-0.00578535,0.00004565
 ,-0.00001529,0.00010299,0.00005176,-0.00004158,-0.00001279,0.00012068,
 0.00001772,0.00008995,-0.00000522,0.00005082,-0.00042216,0.00950250,0.
 05418338,-0.06274103,0.00054953,-0.02090833,0.00446071,-0.00026898,-0.
 07390021,0.07160207,-0.00002111,0.00007664,0.00006950,0.00002720,-0.00
 000342,-0.00010535,-0.00095912,0.00200713,0.00071706,-0.00099902,-0.00
 022319,0.00006028,0.00002382,-0.00018664,0.00005377,-0.00122875,0.0255
 2368,0.01298449,-0.06111454,0.03502499,0.01522947,-0.00531801,0.002023
 36,0.00021859,-0.00002862,-0.00003621,-0.00047593,0.00009902,-0.000738
 40,0.00155889,-0.00001400,0.00002835,-0.00010054,-0.00022417,0.0005284
 8,-0.00027662,-0.00000927,-0.00000815,-0.00005217,-0.00007231,0.000067
 94,-0.00003659,-0.00000247,0.00000009,0.00021990,-0.00000914,0.0000011
 1,-0.00001058,-0.00001270,0.00001557,-0.00001832,-0.00004572,0.0000382
 7,-0.00001181,-0.00000681,0.00001025,-0.00000926,-0.00003762,0.0000661
 3,0.00008129,-0.00000582,0.00000707,-0.00001035,0.00005603,-0.00003472
 ,-0.00012715,0.06858185,-0.00072909,0.00039705,-0.00057365,0.00008668,
 -0.00002648,0.00005550,-0.00182387,-0.00062078,0.00240925,-0.00015018,
 0.00066523,-0.00005443,0.00057825,0.00002335,0.00041457,-0.00441680,-0
 .00552270,-0.00341031,0.04337258,-0.28240383,-0.11479412,0.00152608,0.
 00134512,-0.00335073,0.00001336,-0.00008637,0.00023890,-0.00043759,0.0
 0137320,-0.00032787,0.00002357,-0.00000880,0.00009652,0.00010177,-0.00
 020223,0.00002198,-0.00002006,0.00000689,0.00012963,0.00002849,-0.0000
 5080,-0.00001217,-0.00007582,-0.00001218,-0.00011394,0.00004453,-0.000
 03659,-0.00000374,0.00001207,-0.00001708,0.00002588,0.00001104,-0.0000
 0598,0.00001039,0.00000965,-0.00000163,0.00000469,0.00007002,-0.000080
 38,-0.00007807,0.00000589,-0.00002531,0.00002927,-0.00009348,0.0000377
 7,0.00011629,-0.03833643,0.29598692,0.00042835,0.00018288,0.00102863,-
 0.00004993,0.00001675,-0.00027611,-0.00019522,0.00148210,-0.00508322,-
 0.00057430,0.00043853,0.00020698,-0.00116733,-0.00014503,-0.00049995,0
 .00573589,-0.00580741,-0.00158794,0.01172010,-0.11310576,-0.08616533,-
 0.00030323,-0.00242522,0.01121674,-0.00062719,0.00039316,0.00033769,0.
 00115761,-0.00178147,-0.00120760,-0.00000163,0.00004299,-0.00006983,0.
 00000262,-0.00014624,0.00040303,0.00002205,0.00014369,-0.00027086,-0.0
 0004633,0.00002218,-0.00002584,0.00012804,-0.00000521,-0.00006167,-0.0
 0010809,0.00003125,0.00000355,-0.00000196,0.00000968,-0.00000854,0.000
 00979,-0.00001520,0.00000689,-0.00001998,-0.00000603,0.00000191,-0.000
 12353,0.00019597,0.00008681,-0.00002233,0.00003519,-0.00004481,0.00013
 724,-0.00008740,-0.00018013,-0.01924932,0.12484074,0.08047330,-0.00014
 416,-0.00038994,-0.00095530,0.00006826,-0.00012158,0.00033455,-0.00196
 680,0.00173567,0.00271482,0.00039434,-0.00016492,-0.00008122,0.0000664
 8,0.00006463,-0.00074039,-0.03678185,-0.00882869,-0.00666002,-0.192636
 48,-0.06847669,-0.03629212,0.00166597,-0.00617684,-0.00554179,0.001499
 48,0.00097150,0.00037980,-0.00060068,-0.00011131,0.00088236,0.00002524
 ,0.00002579,0.00015632,0.00018521,-0.00010961,0.00024580,0.00000506,-0
 .00003980,-0.00033260,0.00015075,-0.00018770,0.00012555,-0.00005724,0.
 00001854,-0.00015370,-0.00000491,0.00006788,0.00001697,0.00005728,-0.0
 0003999,0.00001474,0.00006325,-0.00002388,0.00000446,0.00001093,-0.000
 02112,0.00001422,-0.00015400,-0.00007065,-0.00021326,0.00004092,-0.000
 02526,0.00001097,-0.00009365,0.00003527,0.00019481,0.00455715,0.001364
[truncated: 96,253 more chars]
