# Supplementary material for: Non-Catalyzed Cascade Double Imination Reaction of 2‑Fluoro-alk-3-yn-1-ones: Sustainable Synthesis of 3‑Fluoro-1,5-benzodiazepines
Source: ACS Org Inorg Au. 2026 Jan 30;6(2):237–47. doi: 10.1021/acsorginorgau.5c00116 (PMC13047452; doi:10.1021/acsorginorgau.5c00116)
Supplement: Supplementary file 2 [file gg5c00116_si_002.zip › Figure_6/B-INT.out]

 Entering Gaussian System, Link 0=g16
 Initial command:
 /cm/shared/apps/Gaussian/g16-C01/g16/l1.exe "/scratch/projects/rusakov-research-group/rusakov/159882/Gau-665978.inp" -scrdir="/scratch/projects/rusakov-research-group/rusakov/159882/"
 Entering Link 1 = /cm/shared/apps/Gaussian/g16-C01/g16/l1.exe PID=    665979.
  
 Copyright (c) 1988-2019, Gaussian, Inc.  All Rights Reserved.
  
 This is part of the Gaussian(R) 16 program.  It is based on
 the Gaussian(R) 09 system (copyright 2009, Gaussian, Inc.),
 the Gaussian(R) 03 system (copyright 2003, Gaussian, Inc.),
 the Gaussian(R) 98 system (copyright 1998, Gaussian, Inc.),
 the Gaussian(R) 94 system (copyright 1995, Gaussian, Inc.),
 the Gaussian 92(TM) system (copyright 1992, Gaussian, Inc.),
 the Gaussian 90(TM) system (copyright 1990, Gaussian, Inc.),
 the Gaussian 88(TM) system (copyright 1988, Gaussian, Inc.),
 the Gaussian 86(TM) system (copyright 1986, Carnegie Mellon
 University), and the Gaussian 82(TM) system (copyright 1983,
 Carnegie Mellon University). Gaussian is a federally registered
 trademark of Gaussian, Inc.
  
 This software contains proprietary and confidential information,
 including trade secrets, belonging to Gaussian, Inc.
  
 This software is provided under written license and may be
 used, copied, transmitted, or stored only in accord with that
 written license.
  
 The following legend is applicable only to US Government
 contracts under FAR:
  
                    RESTRICTED RIGHTS LEGEND
  
 Use, reproduction and disclosure by the US Government is
 subject to restrictions as set forth in subparagraphs (a)
 and (c) of the Commercial Computer Software - Restricted
 Rights clause in FAR 52.227-19.
  
 Gaussian, Inc.
 340 Quinnipiac St., Bldg. 40, Wallingford CT 06492
  
  
 ---------------------------------------------------------------
 Warning -- This program may not be used in any manner that
 competes with the business of Gaussian, Inc. or will provide
 assistance to any competitor of Gaussian, Inc.  The licensee
 of this program is prohibited from giving any competitor of
 Gaussian, Inc. access to this program.  By using this program,
 the user acknowledges that Gaussian, Inc. is engaged in the
 business of creating and licensing software in the field of
 computational chemistry and represents and warrants to the
 licensee that it is not a competitor of Gaussian, Inc. and that
 it will not use this program in any manner prohibited above.
 ---------------------------------------------------------------
  

 Cite this work as:
 Gaussian 16, Revision C.01,
 M. J. Frisch, G. W. Trucks, H. B. Schlegel, G. E. Scuseria, 
 M. A. Robb, J. R. Cheeseman, G. Scalmani, V. Barone, 
 G. A. Petersson, H. Nakatsuji, X. Li, M. Caricato, A. V. Marenich, 
 J. Bloino, B. G. Janesko, R. Gomperts, B. Mennucci, H. P. Hratchian, 
 J. V. Ortiz, A. F. Izmaylov, J. L. Sonnenberg, D. Williams-Young, 
 F. Ding, F. Lipparini, F. Egidi, J. Goings, B. Peng, A. Petrone, 
 T. Henderson, D. Ranasinghe, V. G. Zakrzewski, J. Gao, N. Rega, 
 G. Zheng, W. Liang, M. Hada, M. Ehara, K. Toyota, R. Fukuda, 
 J. Hasegawa, M. Ishida, T. Nakajima, Y. Honda, O. Kitao, H. Nakai, 
 T. Vreven, K. Throssell, J. A. Montgomery, Jr., J. E. Peralta, 
 F. Ogliaro, M. J. Bearpark, J. J. Heyd, E. N. Brothers, K. N. Kudin, 
 V. N. Staroverov, T. A. Keith, R. Kobayashi, J. Normand, 
 K. Raghavachari, A. P. Rendell, J. C. Burant, S. S. Iyengar, 
 J. Tomasi, M. Cossi, J. M. Millam, M. Klene, C. Adamo, R. Cammi, 
 J. W. Ochterski, R. L. Martin, K. Morokuma, O. Farkas, 
 J. B. Foresman, and D. J. Fox, Gaussian, Inc., Wallingford CT, 2019.
 
 ******************************************
 Gaussian 16:  ES64L-G16RevC.01  3-Jul-2019
                 6-May-2025 
 ******************************************
 %chk=TS1_to_TS2_intermediate_freq
 %mem=120GB
 %CPU=0-39
 SetSPE:  set environment variable "MP_BIND" = "yes"
 SetSPE:  set environment variable "MP_BLIST" = "0,1,2,3,4,5,6,7,8,9,10,11,12,13,14,15,16,17,18,19,20,21,22,23,24,25,26,27,28,29,30,31,32,33,34,35,36,37,38,39"
 Will use up to   40 processors via shared memory.
 --------------------------------------------
 #p wB97XD/Gen SCRF(SMD,Solvent=Ethanol) freq
 --------------------------------------------
 1/10=4,30=1,38=1/1,3;
 2/12=2,17=6,18=5,40=1/2;
 3/5=7,11=2,25=1,30=1,70=32201,71=2,72=4,74=-58,140=1/1,2,3;
 4//1;
 5/5=2,38=5,53=4,98=1/2;
 8/6=4,10=90,11=11/1;
 11/6=1,8=1,9=11,15=111,16=1/1,2,10;
 10/6=1/2;
 6/7=2,8=2,9=2,10=2,28=1/1;
 7/8=1,10=1,25=1/1,2,3,16;
 1/10=4,30=1/3;
 99//99;
 Leave Link    1 at Tue May  6 14:49:24 2025, MaxMem= 16106127360 cpu:               0.4 elap:               0.1
 (Enter /cm/shared/apps/Gaussian/g16-C01/g16/l101.exe)
 ---------
 5 to 9 TS
 ---------
 Symbolic Z-matrix:
 Charge =  0 Multiplicity = 1
 6                     2.19129   0.71482   0.26008 
 8                     3.49069   0.8543    0.82498 
 6                     1.25835   0.14611   1.35818 
 1                     1.79279  -0.66227   1.8701 
 9                     1.07209   1.15088   2.30097 
 6                    -0.05966  -0.36448   0.84409 
 6                    -1.20306   0.31796   1.0407 
 7                     0.028    -1.59438   0.20717 
 1                    -0.80637  -2.16578   0.23807 
 6                     1.2156   -2.28719  -0.04707 
 6                     3.52207  -3.73509  -0.70228 
 6                     2.35113  -1.61605  -0.53967 
 6                     1.25611  -3.67464   0.11307 
 6                     2.39434  -4.39761  -0.22346 
 6                     3.49531  -2.35151  -0.8463 
 1                     0.3718   -4.18361   0.49274 
 1                     2.39965  -5.47861  -0.10275 
 1                     4.36645  -1.82084  -1.22638 
 1                     4.42105  -4.28977  -0.96092 
 7                     2.26858  -0.23303  -0.8223 
 1                     3.44172   1.32811   1.66463 
 1                     2.99455   0.05918  -1.46844 
 1                    -1.1278    1.21907   1.64232 
 6                    -2.54947  -0.03443   0.5688 
 6                    -5.20179  -0.59923  -0.28982 
 6                    -2.79687  -0.70504  -0.63717 
 6                    -3.66413   0.36414   1.32479 
 6                    -4.95769   0.08598   0.90658 
 6                    -4.0972   -0.97926  -1.05343 
 1                    -1.96953  -0.99327  -1.28141 
 1                    -3.50606   0.90393   2.25754 
 1                    -5.79823   0.40809   1.52029 
 1                    -4.25199  -1.49538  -1.99995 
 6                    -6.60774  -0.91114  -0.72548 
 6                     1.66301   2.04773  -0.27266 
 6                     0.61125   4.47191  -1.20696 
 6                     0.63215   2.05886  -1.21589 
 6                     2.16115   3.26357   0.19531 
 6                     1.63999   4.46842  -0.26936 
 6                     0.1101    3.26182  -1.67981 
 1                     0.24392   1.11948  -1.59726 
 1                     2.969     3.28536   0.92147 
 1                     2.04437   5.40715   0.10307 
 1                    -0.69043   3.25155  -2.41636 
 1                     0.20562   5.41325  -1.57178 
 1                    -6.62855  -1.31977  -1.74135 
 1                    -7.23694  -0.01261  -0.70419 
 1                    -7.07087  -1.64768  -0.05551 
 
 ITRead=  0  0  0  0  0  0  0  0  0  0  0  0  0  0  0  0  0  0  0  0
 ITRead=  0  0  0  0  0  0  0  0  0  0  0  0  0  0  0  0  0  0  0  0
 ITRead=  0  0  0  0  0  0  0  0
 MicOpt= -1 -1 -1 -1 -1 -1 -1 -1 -1 -1 -1 -1 -1 -1 -1 -1 -1 -1 -1 -1
 MicOpt= -1 -1 -1 -1 -1 -1 -1 -1 -1 -1 -1 -1 -1 -1 -1 -1 -1 -1 -1 -1
 MicOpt= -1 -1 -1 -1 -1 -1 -1 -1
 NAtoms=     48 NQM=       48 NQMF=       0 NMMI=      0 NMMIF=      0
                NMic=       0 NMicF=      0.
                    Isotopes and Nuclear Properties:
 (Nuclear quadrupole moments (NQMom) in fm**2, nuclear magnetic moments (NMagM)
  in nuclear magnetons)

  Atom         1           2           3           4           5           6           7           8           9          10
 IAtWgt=          12          16          12           1          19          12          12          14           1          12
 AtmWgt=  12.0000000  15.9949146  12.0000000   1.0078250  18.9984032  12.0000000  12.0000000  14.0030740   1.0078250  12.0000000
 NucSpn=           0           0           0           1           1           0           0           2           1           0
 AtZEff=  -0.0000000  -0.0000000  -0.0000000  -0.0000000  -0.0000000  -0.0000000  -0.0000000  -0.0000000  -0.0000000  -0.0000000
 NQMom=    0.0000000   0.0000000   0.0000000   0.0000000   0.0000000   0.0000000   0.0000000   2.0440000   0.0000000   0.0000000
 NMagM=    0.0000000   0.0000000   0.0000000   2.7928460   2.6288670   0.0000000   0.0000000   0.4037610   2.7928460   0.0000000
 AtZNuc=   6.0000000   8.0000000   6.0000000   1.0000000   9.0000000   6.0000000   6.0000000   7.0000000   1.0000000   6.0000000

  Atom        11          12          13          14          15          16          17          18          19          20
 IAtWgt=          12          12          12          12          12           1           1           1           1          14
 AtmWgt=  12.0000000  12.0000000  12.0000000  12.0000000  12.0000000   1.0078250   1.0078250   1.0078250   1.0078250  14.0030740
 NucSpn=           0           0           0           0           0           1           1           1           1           2
 AtZEff=  -0.0000000  -0.0000000  -0.0000000  -0.0000000  -0.0000000  -0.0000000  -0.0000000  -0.0000000  -0.0000000  -0.0000000
 NQMom=    0.0000000   0.0000000   0.0000000   0.0000000   0.0000000   0.0000000   0.0000000   0.0000000   0.0000000   2.0440000
 NMagM=    0.0000000   0.0000000   0.0000000   0.0000000   0.0000000   2.7928460   2.7928460   2.7928460   2.7928460   0.4037610
 AtZNuc=   6.0000000   6.0000000   6.0000000   6.0000000   6.0000000   1.0000000   1.0000000   1.0000000   1.0000000   7.0000000

  Atom        21          22          23          24          25          26          27          28          29          30
 IAtWgt=           1           1           1          12          12          12          12          12          12           1
 AtmWgt=   1.0078250   1.0078250   1.0078250  12.0000000  12.0000000  12.0000000  12.0000000  12.0000000  12.0000000   1.0078250
 NucSpn=           1           1           1           0           0           0           0           0           0           1
 AtZEff=  -0.0000000  -0.0000000  -0.0000000  -0.0000000  -0.0000000  -0.0000000  -0.0000000  -0.0000000  -0.0000000  -0.0000000
 NQMom=    0.0000000   0.0000000   0.0000000   0.0000000   0.0000000   0.0000000   0.0000000   0.0000000   0.0000000   0.0000000
 NMagM=    2.7928460   2.7928460   2.7928460   0.0000000   0.0000000   0.0000000   0.0000000   0.0000000   0.0000000   2.7928460
 AtZNuc=   1.0000000   1.0000000   1.0000000   6.0000000   6.0000000   6.0000000   6.0000000   6.0000000   6.0000000   1.0000000

  Atom        31          32          33          34          35          36          37          38          39          40
 IAtWgt=           1           1           1          12          12          12          12          12          12          12
 AtmWgt=   1.0078250   1.0078250   1.0078250  12.0000000  12.0000000  12.0000000  12.0000000  12.0000000  12.0000000  12.0000000
 NucSpn=           1           1           1           0           0           0           0           0           0           0
 AtZEff=  -0.0000000  -0.0000000  -0.0000000  -0.0000000  -0.0000000  -0.0000000  -0.0000000  -0.0000000  -0.0000000  -0.0000000
 NQMom=    0.0000000   0.0000000   0.0000000   0.0000000   0.0000000   0.0000000   0.0000000   0.0000000   0.0000000   0.0000000
 NMagM=    2.7928460   2.7928460   2.7928460   0.0000000   0.0000000   0.0000000   0.0000000   0.0000000   0.0000000   0.0000000
 AtZNuc=   1.0000000   1.0000000   1.0000000   6.0000000   6.0000000   6.0000000   6.0000000   6.0000000   6.0000000   6.0000000

  Atom        41          42          43          44          45          46          47          48
 IAtWgt=           1           1           1           1           1           1           1           1
 AtmWgt=   1.0078250   1.0078250   1.0078250   1.0078250   1.0078250   1.0078250   1.0078250   1.0078250
 NucSpn=           1           1           1           1           1           1           1           1
 AtZEff=  -0.0000000  -0.0000000  -0.0000000  -0.0000000  -0.0000000  -0.0000000  -0.0000000  -0.0000000
 NQMom=    0.0000000   0.0000000   0.0000000   0.0000000   0.0000000   0.0000000   0.0000000   0.0000000
 NMagM=    2.7928460   2.7928460   2.7928460   2.7928460   2.7928460   2.7928460   2.7928460   2.7928460
 AtZNuc=   1.0000000   1.0000000   1.0000000   1.0000000   1.0000000   1.0000000   1.0000000   1.0000000
 Leave Link  101 at Tue May  6 14:49:24 2025, MaxMem= 16106127360 cpu:               0.5 elap:               0.1
 (Enter /cm/shared/apps/Gaussian/g16-C01/g16/l103.exe)

 GradGradGradGradGradGradGradGradGradGradGradGradGradGradGradGradGradGrad
 Berny optimization.
 Initialization pass.
 Trust Radius=3.00D-01 FncErr=1.00D-07 GrdErr=1.00D-07 EigMax=2.50D+02 EigMin=1.00D-04
 Number of steps in this run=      2 maximum allowed number of steps=      2.
 GradGradGradGradGradGradGradGradGradGradGradGradGradGradGradGradGradGrad

 Leave Link  103 at Tue May  6 14:49:24 2025, MaxMem= 16106127360 cpu:               0.4 elap:               0.1
 (Enter /cm/shared/apps/Gaussian/g16-C01/g16/l202.exe)
                          Input orientation:                          
 ---------------------------------------------------------------------
 Center     Atomic      Atomic             Coordinates (Angstroms)
 Number     Number       Type             X           Y           Z
 ---------------------------------------------------------------------
      1          6           0        2.191285    0.714820    0.260082
      2          8           0        3.490692    0.854296    0.824979
      3          6           0        1.258345    0.146111    1.358176
      4          1           0        1.792792   -0.662266    1.870098
      5          9           0        1.072090    1.150875    2.300969
      6          6           0       -0.059664   -0.364482    0.844094
      7          6           0       -1.203059    0.317964    1.040696
      8          7           0        0.028001   -1.594376    0.207171
      9          1           0       -0.806368   -2.165782    0.238068
     10          6           0        1.215604   -2.287185   -0.047067
     11          6           0        3.522065   -3.735086   -0.702279
     12          6           0        2.351130   -1.616047   -0.539668
     13          6           0        1.256114   -3.674641    0.113068
     14          6           0        2.394336   -4.397610   -0.223462
     15          6           0        3.495307   -2.351512   -0.846300
     16          1           0        0.371798   -4.183610    0.492735
     17          1           0        2.399648   -5.478613   -0.102754
     18          1           0        4.366453   -1.820835   -1.226380
     19          1           0        4.421052   -4.289768   -0.960916
     20          7           0        2.268579   -0.233029   -0.822299
     21          1           0        3.441725    1.328111    1.664634
     22          1           0        2.994554    0.059180   -1.468439
     23          1           0       -1.127805    1.219074    1.642317
     24          6           0       -2.549466   -0.034431    0.568803
     25          6           0       -5.201788   -0.599230   -0.289824
     26          6           0       -2.796870   -0.705043   -0.637166
     27          6           0       -3.664125    0.364136    1.324793
     28          6           0       -4.957686    0.085983    0.906577
     29          6           0       -4.097205   -0.979262   -1.053432
     30          1           0       -1.969534   -0.993274   -1.281406
     31          1           0       -3.506063    0.903930    2.257545
     32          1           0       -5.798234    0.408092    1.520290
     33          1           0       -4.251988   -1.495378   -1.999952
     34          6           0       -6.607743   -0.911136   -0.725475
     35          6           0        1.663013    2.047732   -0.272662
     36          6           0        0.611247    4.471914   -1.206961
     37          6           0        0.632154    2.058858   -1.215889
     38          6           0        2.161151    3.263570    0.195306
     39          6           0        1.639991    4.468419   -0.269363
     40          6           0        0.110104    3.261825   -1.679813
     41          1           0        0.243916    1.119480   -1.597255
     42          1           0        2.969004    3.285359    0.921466
     43          1           0        2.044366    5.407153    0.103074
     44          1           0       -0.690428    3.251546   -2.416361
     45          1           0        0.205624    5.413247   -1.571782
     46          1           0       -6.628550   -1.319770   -1.741351
     47          1           0       -7.236937   -0.012605   -0.704186
     48          1           0       -7.070870   -1.647682   -0.055508
 ---------------------------------------------------------------------
                    Distance matrix (angstroms):
                    1          2          3          4          5
     1  C    0.000000
     2  O    1.423735   0.000000
     3  C    1.549070   2.401916   0.000000
     4  H    2.155763   2.505015   1.095980   0.000000
     5  F    2.368113   2.848884   1.390360   1.998134   0.000000
     6  C    2.563734   3.753773   1.504039   2.138446   2.387396
     7  C    3.505485   4.729216   2.487737   3.259430   2.730995
     8  N    3.164646   4.285780   2.422365   2.597815   3.607009
     9  H    4.157436   5.284890   3.295835   3.417560   4.334095
    10  C    3.171487   3.975600   2.810243   2.578571   4.165828
    11  C    4.743288   4.836934   4.943035   4.364600   6.236545
    12  C    2.469431   3.043593   2.810906   2.651115   4.166656
    13  C    4.490381   5.100140   4.018513   3.528396   5.301545
    14  C    5.139259   5.466602   4.943425   4.324077   6.237529
    15  C    3.510975   3.615301   4.012709   3.623662   5.295658
    16  H    5.230610   5.934508   4.503492   4.039334   5.675989
    17  H    6.207550   6.492827   5.922365   5.240002   7.175682
    18  H    3.656566   3.483010   4.495458   4.189772   5.667987
    19  H    5.613252   5.524164   5.920973   5.299166   7.173286
    20  N    1.440813   2.321500   2.432857   2.767602   3.619610
    21  H    1.978002   0.965359   2.501637   2.592836   2.459981
    22  H    2.015661   2.477525   3.318393   3.620849   4.369909
    23  H    3.630593   4.704425   2.631672   3.481553   2.297392
    24  C    4.809512   6.110562   3.892959   4.576325   4.185811
    25  C    7.529054   8.883396   6.708558   7.320750   7.009752
    26  C    5.263341   6.640997   4.598980   5.230029   5.200569
    27  C    5.961746   7.188983   4.927409   5.579319   4.899348
    28  C    7.205635   8.483634   6.232704   6.859825   6.279851
    29  C    6.643820   8.029106   5.980321   6.583280   6.520054
    30  H    4.754596   6.137136   4.322591   4.919008   5.165488
    31  H    6.040314   7.142079   4.907417   5.539039   4.585014
    32  H    8.094110   9.325594   7.063301   7.674093   6.954318
    33  H    7.176942   8.570315   6.658474   7.225699   7.338009
    34  C    9.002108  10.368175   8.205773   8.795904   8.508295
    35  C    1.529556   2.443259   2.537627   3.457217   2.788749
    36  C    4.331800   5.050460   5.070625   6.101159   4.852551
    37  C    2.532947   3.713132   3.267496   4.274917   3.658725
    38  C    2.549751   2.822901   3.447590   4.284017   3.175429
    39  C    3.830632   4.205302   4.634316   5.560986   4.234999
    40  C    3.818605   4.847531   4.500612   5.552639   4.607402
    41  H    2.721341   4.059445   3.272780   4.194779   3.985349
    42  H    2.765854   2.488280   3.601659   4.226952   3.171330
    43  H    4.697257   4.831305   5.465498   6.326414   4.887941
    44  H    4.680021   5.808172   5.261993   6.313322   5.456417
    45  H    5.419759   6.109024   6.118464   7.160831   5.823811
    46  H    9.270101  10.663567   8.599941   9.186614   9.041255
    47  H    9.505279  10.870689   8.743474   9.411961   8.912046
    48  H    9.563918  10.889524   8.636667   9.123788   8.927077
                    6          7          8          9         10
     6  C    0.000000
     7  C    1.346008   0.000000
     8  N    1.387802   2.422255   0.000000
     9  H    2.041939   2.640184   1.011747   0.000000
    10  C    2.473310   3.717521   1.398221   2.045583   0.000000
    11  C    5.155679   6.464671   4.197407   4.699181   2.800979
    12  C    3.048465   4.343985   2.440321   3.298011   1.408013
    13  C    3.636320   4.780054   2.417565   2.558537   1.397254
    14  C    4.840239   6.064321   3.693658   3.929195   2.423720
    15  C    4.409483   5.723766   3.702063   4.440130   2.416600
    16  H    3.859450   4.800480   2.627523   2.350438   2.144720
    17  H    5.753179   6.920064   4.561585   4.622721   3.404449
    18  H    5.098857   6.382285   4.574770   5.387177   3.396485
    19  H    6.224367   7.541105   5.284739   5.768431   3.888490
    20  N    2.866158   3.978268   2.816605   3.783545   2.435015
    21  H    3.974655   4.794133   4.724261   5.682312   4.577761
    22  H    3.854289   4.897212   3.787130   4.723307   3.269616
    23  H    2.070202   1.086099   3.363188   3.678653   4.543065
    24  C    2.526625   1.469584   3.034393   2.773163   4.430570
    25  C    5.270893   4.312930   5.346776   4.696006   6.640109
    26  C    3.130880   2.530217   3.079564   2.619521   4.353313
    27  C    3.708651   2.477840   4.326274   3.968404   5.720425
    28  C    4.919090   3.764177   5.307528   4.769779   6.682131
    29  C    4.503365   3.800559   4.357156   3.728996   5.563216
    30  H    2.925873   2.774705   2.562680   2.244222   3.652794
    31  H    3.935020   2.669814   4.789068   4.559580   6.147243
    32  H    5.829691   4.621014   6.299141   5.760872   7.675614
    33  H    5.190675   4.672228   4.816586   4.162988   5.859631
    34  C    6.755717   5.817272   6.735707   6.013194   7.972359
    35  C    3.167576   3.596022   4.021002   4.910437   4.363780
    36  C    5.296006   5.059542   6.256183   6.939506   6.884477
    37  C    3.254953   3.389822   3.966890   4.693711   4.538133
    38  C    4.302988   4.550735   5.305668   6.187557   5.635928
    39  C    5.242666   5.198602   6.291509   7.089061   6.772570
    40  C    4.421429   4.218043   5.210579   5.828988   5.888930
    41  H    2.873063   3.113671   3.266127   3.906975   3.866863
    42  H    4.743433   5.121109   5.742084   6.665989   5.921631
    43  H    6.187716   6.109398   7.286836   8.092852   7.740299
    44  H    4.909591   4.562887   5.557159   6.033811   6.318548
    45  H    6.268093   5.896723   7.232082   7.857567   7.914636
    46  H    7.123718   6.313312   6.941312   6.207386   8.083146
    47  H    7.350798   6.289799   7.490787   6.846622   8.777868
    48  H    7.184212   6.284635   7.103929   6.292742   8.311118
                   11         12         13         14         15
    11  C    0.000000
    12  C    2.426491   0.000000
    13  C    2.408937   2.421350   0.000000
    14  C    1.392830   2.799812   1.389779   0.000000
    15  C    1.391307   1.394300   2.772191   2.405531   0.000000
    16  H    3.399031   3.402351   1.088674   2.156245   3.860817
    17  H    2.158503   3.887501   2.146757   1.087734   3.395893
    18  H    2.156856   2.138934   3.860690   3.396301   1.088565
    19  H    1.087540   3.407464   3.398331   2.159409   2.151041
    20  N    3.721564   1.414013   3.707383   4.209294   2.448144
    21  H    5.589695   3.836197   5.675542   6.119298   4.455029
    22  H    3.906626   2.020642   4.411888   4.666177   2.539537
    23  H    7.187637   4.990186   5.654212   6.887216   6.349446
    24  C    7.223156   5.267453   5.285950   6.641249   6.626512
    25  C    9.279511   7.625150   7.164145   8.493126   8.889298
    26  C    7.008162   5.228895   5.080162   6.383950   6.507387
    27  C    8.517862   6.601563   6.479873   7.859788   7.959011
    28  C    9.439023   7.642468   7.306385   8.685149   8.970343
    29  C    8.109941   6.500036   6.106047   7.383364   7.718304
    30  H    6.165272   4.427884   4.420304   5.634901   5.647886
    31  H    8.926120   6.962858   6.945533   8.311223   8.321715
    32  H   10.439047   8.645964   8.271204   9.656793   9.979282
    33  H    8.193665   6.763738   6.289136   7.466759   7.879369
    34  C   10.516094   8.988483   8.377372   9.666693  10.205925
    35  C    6.089469   3.737389   5.749775   6.486886   4.799970
    36  C    8.722523   6.366769   8.277964   9.100282   7.416672
    37  C    6.495011   4.113038   5.918485   6.765809   5.271205
    38  C    7.186023   4.938314   6.997473   7.676159   5.864645
    39  C    8.427758   6.131844   8.161069   8.898180   7.091298
    40  C    7.845624   5.487783   7.255503   8.124384   6.607866
    41  H    5.925711   3.611364   5.189735   6.078643   4.814900
    42  H    7.226968   5.151744   7.213120   7.789038   5.930962
    43  H    9.295844   7.059218   9.115943   9.816439   7.950058
    44  H    8.336438   6.038751   7.626212   8.534293   7.167965
    45  H    9.769688   7.421552   9.302255  10.142058   8.464031
    46  H   10.485629   9.064573   8.435177   9.653474  10.215581
    47  H   11.384770   9.722609   9.284952  10.593431  10.985069
    48  H   10.815999   9.434484   8.571793   9.858014  10.619078
                   16         17         18         19         20
    16  H    0.000000
    17  H    2.478672   0.000000
    18  H    4.949276   4.302348   0.000000
    19  H    4.303583   2.497172   2.483764   0.000000
    20  N    4.575389   5.296327   2.661857   4.594506   0.000000
    21  H    6.416920   7.109225   4.373665   6.277990   3.162003
    22  H    5.359694   5.734646   2.339905   4.604978   1.014851
    23  H    5.723578   7.768347   6.903430   8.240994   4.440536
    24  C    5.074964   7.388087   7.365043   8.308794   5.018781
    25  C    6.672709   9.034667   9.691269  10.328092   7.498268
    26  C    4.839170   7.076466   7.273607   8.065573   5.090761
    27  C    6.137018   8.540782   8.704755   9.604862   6.337475
    28  C    6.841351   9.279754   9.753206  10.516437   7.437048
    29  C    5.712308   7.959714   8.507154   9.139404   6.413540
    30  H    4.336779   6.371596   6.390040   7.197859   4.330168
    31  H    6.635919   9.010288   9.029872  10.008603   6.642635
    32  H    7.759439  10.222174  10.762582  11.517816   8.424502
    33  H    5.900803   7.981841   8.659207   9.171141   6.745234
    34  C    7.804301  10.118435  11.023223  11.537110   8.902713
    35  C    6.409578   7.564216   4.814974   6.945817   2.422949
    36  C    8.824081  10.170085   7.328072   9.557313   5.003119
    37  C    6.477313   7.821545   5.384897   7.397690   2.843509
    38  C    7.664903   8.750513   5.721514   7.968495   3.643249
    39  C    8.777626   9.977389   6.921285   9.215117   4.775403
    40  C    7.760345   9.171935   6.644964   8.725116   4.196230
    41  H    5.701506   7.100390   5.077235   6.863917   2.555210
    42  H    7.919267   8.841968   5.713084   7.939418   3.988780
    43  H    9.743308  10.893507   7.707357  10.040468   5.719986
    44  H    8.054360   9.545524   7.260658   9.225886   4.841386
    45  H    9.817816  11.207337   8.352469  10.596768   6.057883
    46  H    7.886545  10.074191  11.018455  11.468377   9.010248
    47  H    8.759152  11.095167  11.755043  12.420497   9.508805
    48  H    7.881929  10.216114  11.498403  11.826439   9.477052
                   21         22         23         24         25
    21  H    0.000000
    22  H    3.409735   0.000000
    23  H    4.570885   5.293014   0.000000
    24  C    6.241133   5.907222   2.178262   0.000000
    25  C    9.068896   8.306784   4.861763   2.844477   0.000000
    26  C    6.953565   5.900478   3.418194   1.401888   2.432175
    27  C    7.178986   7.227250   2.695303   1.404579   2.428882
    28  C    8.524532   8.299370   4.061182   2.434772   1.400171
    29  C    8.339503   7.179390   4.573519   2.433074   1.395573
    30  H    6.584049   5.077875   3.761801   2.163094   3.403817
    31  H    6.985931   7.540198   2.476678   2.155794   3.409408
    32  H    9.286771   9.293404   4.741887   3.414037   2.155680
    33  H    8.977444   7.430446   5.513156   3.410491   2.151683
    34  C   10.569705   9.679753   6.338293   4.348952   1.504589
    35  C    2.726681   2.675299   3.484607   4.773724   7.357458
    36  C    5.112843   5.022026   4.660864   5.783648   7.768463
    37  C    4.089632   3.105387   3.460063   4.205911   6.477492
    38  C    2.746779   3.705499   4.134131   5.762484   8.328832
    39  C    4.104647   4.765922   4.676907   6.207232   8.514190
    40  C    5.101399   4.315283   4.091674   4.795299   6.712378
    41  H    4.572683   2.950735   3.519427   3.718373   5.858245
    42  H    2.146295   4.015038   4.644675   6.449720   9.127930
    43  H    4.585811   5.654496   5.474664   7.136598   9.420072
    44  H    6.117909   4.966775   4.560165   4.812990   6.301032
    45  H    6.134743   6.037785   5.449730   6.469144   8.187393
    46  H   10.955476   9.725231   6.939246   4.860847   2.159111
    47  H   11.020102  10.260246   6.659174   4.857300   2.158160
    48  H   11.060239  10.306431   6.813290   4.841016   2.155835
                   26         27         28         29         30
    26  C    0.000000
    27  C    2.396781   0.000000
    28  C    2.770919   1.387650   0.000000
    29  C    1.392604   2.765543   2.390985   0.000000
    30  H    1.087477   3.392119   3.857605   2.139895   0.000000
    31  H    3.386901   1.089214   2.145078   3.854663   4.299358
    32  H    3.860294   2.143495   1.089458   3.382646   4.946946
    33  H    2.144571   3.854517   3.383286   1.089144   2.444998
    34  C    3.817463   3.807204   2.525971   2.532785   4.672129
    35  C    5.253683   5.810745   7.005192   6.553809   4.843623
    36  C    6.224212   6.446893   7.397057   7.204749   6.044357
    37  C    4.442103   5.271163   6.296301   5.623469   4.011058
    38  C    6.405066   6.604264   7.828206   7.663419   6.112606
    39  C    6.825374   6.893484   8.007367   7.950309   6.624424
    40  C    5.027291   5.627527   6.515971   6.006715   4.752840
    41  H    3.673831   4.937782   5.864636   4.852401   3.076175
    42  H    7.183171   7.259106   8.548020   8.486373   6.895542
    43  H    7.832271   7.714369   8.831149   8.935474   7.680732
    44  H    4.822575   5.583569   6.266753   5.600307   4.576323
    45  H    6.879095   6.989895   7.821878   7.723160   6.771938
    46  H    4.034710   4.585258   3.432120   2.645163   4.693035
    47  H    4.494236   4.125976   2.792716   3.303682   5.388917
    48  H    4.415198   4.190293   2.897714   3.207074   5.287221
                   31         32         33         34         35
    31  H    0.000000
    32  H    2.458343   0.000000
    33  H    4.943618   4.290242   0.000000
    34  C    4.670470   2.727476   2.741389   0.000000
    35  C    5.867672   7.846866   7.108051   8.795757   0.000000
    36  C    6.456435   8.064366   7.738764   9.017920   2.802817
    37  C    5.524802   7.180640   6.091157   7.840758   1.397309
    38  C    6.475959   8.559273   8.282216   9.755486   1.394775
    39  C    6.750757   8.661195   8.560212   9.857625   2.420799
    40  C    5.842869   7.300199   6.462300   7.965791   2.421905
    41  H    5.382220   6.836135   5.216589   7.199211   2.151752
    42  H    7.027290   9.246714   9.139631  10.584756   2.159462
    43  H    7.465121   9.407735   9.576624  10.745523   3.401811
    44  H    5.940076   7.047846   5.949067   7.429780   3.403424
    45  H    6.983860   8.405879   8.233027   9.334668   3.890808
    46  H    5.539489   3.783283   2.397031   1.095180   9.069021
    47  H    4.850908   2.682377   3.575968   1.097131   9.145508
    48  H    4.956691   2.885992   3.427850   1.098109   9.485987
                   36         37         38         39         40
    36  C    0.000000
    37  C    2.413163   0.000000
    38  C    2.414260   2.404295   0.000000
    39  C    1.391911   2.778062   1.392547   0.000000
    40  C    1.392497   1.391004   2.779005   2.405367   0.000000
    41  H    3.395007   1.085633   3.389128   3.863640   2.148107
    42  H    3.390742   3.396095   1.086467   2.141023   3.865296
    43  H    2.155155   3.865887   2.148742   1.087865   3.394479
    44  H    2.155529   2.147757   3.866840   3.394294   1.087870
    45  H    1.087995   3.400075   3.401146   2.155552   2.156249
    46  H    9.286756   8.025526  10.100321  10.199934   8.148881
    47  H    9.053048   8.153244   9.993321   9.953316   8.102639
    48  H    9.888894   8.626790  10.460092  10.645728   8.849182
                   41         42         43         44         45
    41  H    0.000000
    42  H    4.296637   0.000000
    43  H    4.951452   2.454940   0.000000
    44  H    2.467719   4.953148   4.298057   0.000000
    45  H    4.294013   4.287244   2.487198   2.487805   0.000000
    46  H    7.293935  10.973188  11.129819   7.524218   9.595218
    47  H    7.618553  10.848066  10.778127   7.512856   9.251179
    48  H    7.971215  11.228911  11.527505   8.383681  10.251984
                   46         47         48
    46  H    0.000000
    47  H    1.776099   0.000000
    48  H    1.773482   1.766872   0.000000
 Stoichiometry    C23H21FN2O
 Framework group  C1[X(C23H21FN2O)]
 Deg. of freedom   138
 Full point group                 C1      NOp   1
 Largest Abelian subgroup         C1      NOp   1
 Largest concise Abelian subgroup C1      NOp   1
                         Standard orientation:                         
 ---------------------------------------------------------------------
 Center     Atomic      Atomic             Coordinates (Angstroms)
 Number     Number       Type             X           Y           Z
 ---------------------------------------------------------------------
      1          6           0        2.191285    0.714820    0.260082
      2          8           0        3.490692    0.854296    0.824979
      3          6           0        1.258345    0.146111    1.358176
      4          1           0        1.792792   -0.662266    1.870098
      5          9           0        1.072090    1.150875    2.300969
      6          6           0       -0.059664   -0.364482    0.844094
      7          6           0       -1.203059    0.317964    1.040696
      8          7           0        0.028001   -1.594376    0.207171
      9          1           0       -0.806368   -2.165782    0.238068
     10          6           0        1.215604   -2.287185   -0.047067
     11          6           0        3.522065   -3.735086   -0.702279
     12          6           0        2.351130   -1.616047   -0.539668
     13          6           0        1.256114   -3.674641    0.113068
     14          6           0        2.394336   -4.397610   -0.223462
     15          6           0        3.495307   -2.351512   -0.846300
     16          1           0        0.371798   -4.183610    0.492735
     17          1           0        2.399648   -5.478613   -0.102754
     18          1           0        4.366453   -1.820835   -1.226380
     19          1           0        4.421052   -4.289768   -0.960916
     20          7           0        2.268579   -0.233029   -0.822299
     21          1           0        3.441725    1.328111    1.664634
     22          1           0        2.994554    0.059180   -1.468439
     23          1           0       -1.127805    1.219074    1.642317
     24          6           0       -2.549466   -0.034431    0.568803
     25          6           0       -5.201788   -0.599230   -0.289824
     26          6           0       -2.796870   -0.705043   -0.637166
     27          6           0       -3.664125    0.364136    1.324793
     28          6           0       -4.957686    0.085983    0.906577
     29          6           0       -4.097205   -0.979262   -1.053432
     30          1           0       -1.969534   -0.993274   -1.281406
     31          1           0       -3.506063    0.903930    2.257545
     32          1           0       -5.798234    0.408092    1.520290
     33          1           0       -4.251988   -1.495378   -1.999952
     34          6           0       -6.607743   -0.911136   -0.725475
     35          6           0        1.663013    2.047732   -0.272662
     36          6           0        0.611247    4.471914   -1.206961
     37          6           0        0.632154    2.058858   -1.215889
     38          6           0        2.161151    3.263570    0.195306
     39          6           0        1.639991    4.468419   -0.269363
     40          6           0        0.110104    3.261825   -1.679813
     41          1           0        0.243916    1.119480   -1.597255
     42          1           0        2.969004    3.285359    0.921466
     43          1           0        2.044366    5.407153    0.103074
     44          1           0       -0.690428    3.251546   -2.416361
     45          1           0        0.205624    5.413247   -1.571782
     46          1           0       -6.628550   -1.319770   -1.741351
     47          1           0       -7.236937   -0.012605   -0.704186
     48          1           0       -7.070870   -1.647682   -0.055508
 ---------------------------------------------------------------------
 Rotational constants (GHZ):           0.2295543           0.1523228           0.1052481
 Leave Link  202 at Tue May  6 14:49:24 2025, MaxMem= 16106127360 cpu:               0.3 elap:               0.0
 (Enter /cm/shared/apps/Gaussian/g16-C01/g16/l301.exe)
 General basis read from cards:  (5D, 7F)
 Centers:       4      9     16     17     18     19     21     22     23     30
 Centers:      31     32     33     41     42     43     44     45     46     47
 Centers:      48
 S 3 1.00
     Exponent=  1.2251800000D+01 Coefficients=  2.3337100000D-02
     Exponent=  1.8687100000D+00 Coefficients=  1.5915000000D-01
     Exponent=  4.1820800000D-01 Coefficients=  5.0000000000D-01
 S 1 1.00
     Exponent=  1.0610000000D-01 Coefficients=  1.0000000000D+00
 S 1 1.00
     Exponent=  2.6525000000D-02 Coefficients=  1.0000000000D+00
 P 1 1.00
     Exponent=  1.0000000000D+00 Coefficients=  1.0000000000D+00
 P 1 1.00
     Exponent=  7.9575000000D-02 Coefficients=  1.0000000000D+00
 ****
 Centers:       1      3      6      7     10     11     12     13     14     15
 Centers:      24     25     26     27     28     29     34     35     36     37
 Centers:      38     39     40
 S 5 1.00
     Exponent=  1.2432000000D+03 Coefficients=  6.0336600000D-03
     Exponent=  1.8714500000D+02 Coefficients=  4.4957600000D-02
     Exponent=  4.2512600000D+01 Coefficients=  1.9790100000D-01
     Exponent=  1.1739300000D+01 Coefficients=  5.0000000000D-01
     Exponent=  3.5054800000D+00 Coefficients=  4.8036400000D-01
 S 2 1.00
     Exponent=  5.3908900000D+00 Coefficients= -7.0398000000D-02
     Exponent=  4.9334100000D-01 Coefficients=  5.0000000000D-01
 S 1 1.00
     Exponent=  1.4974100000D-01 Coefficients=  1.0000000000D+00
 S 1 1.00
     Exponent=  4.2849000000D-02 Coefficients=  1.0000000000D+00
 P 3 1.00
     Exponent=  9.1805600000D+00 Coefficients=  4.3170100000D-02
     Exponent=  1.9365800000D+00 Coefficients=  2.2499900000D-01
     Exponent=  5.2629600000D-01 Coefficients=  5.0000000000D-01
 P 1 1.00
     Exponent=  1.3631900000D-01 Coefficients=  1.0000000000D+00
 P 1 1.00
     Exponent=  3.4080000000D-02 Coefficients=  1.0000000000D+00
 D 1 1.00
     Exponent=  8.0000000000D-01 Coefficients=  1.0000000000D+00
 D 1 1.00
     Exponent=  1.0224000000D-01 Coefficients=  1.0000000000D+00
 ****
 Centers:       8     20
 S 5 1.00
     Exponent=  1.7263200000D+03 Coefficients=  5.9307700000D-03
     Exponent=  2.5982700000D+02 Coefficients=  4.4253900000D-02
     Exponent=  5.9033500000D+01 Coefficients=  1.9609600000D-01
     Exponent=  1.6350900000D+01 Coefficients=  5.0000000000D-01
     Exponent=  4.9108400000D+00 Coefficients=  4.8298700000D-01
 S 2 1.00
     Exponent=  7.7589400000D+00 Coefficients= -7.0335600000D-02
     Exponent=  7.0557300000D-01 Coefficients=  5.0000000000D-01
 S 1 1.00
     Exponent=  2.0928600000D-01 Coefficients=  1.0000000000D+00
 S 1 1.00
     Exponent=  5.8602000000D-02 Coefficients=  1.0000000000D+00
 P 3 1.00
     Exponent=  1.3184400000D+01 Coefficients=  4.4074700000D-02
     Exponent=  2.8186000000D+00 Coefficients=  2.3047800000D-01
     Exponent=  7.6557100000D-01 Coefficients=  5.0000000000D-01
 P 1 1.00
     Exponent=  1.9594900000D-01 Coefficients=  1.0000000000D+00
 P 1 1.00
     Exponent=  4.8987000000D-02 Coefficients=  1.0000000000D+00
 D 1 1.00
     Exponent=  9.0000000000D-01 Coefficients=  1.0000000000D+00
 D 1 1.00
     Exponent=  1.4696000000D-01 Coefficients=  1.0000000000D+00
 ****
 Centers:       2
 S 5 1.00
     Exponent=  2.2886400000D+03 Coefficients=  5.8546800000D-03
     Exponent=  3.4441600000D+02 Coefficients=  4.3733300000D-02
     Exponent=  7.8253800000D+01 Coefficients=  1.9479600000D-01
     Exponent=  2.1719500000D+01 Coefficients=  5.0000000000D-01
     Exponent=  6.5590700000D+00 Coefficients=  4.8461400000D-01
 S 2 1.00
     Exponent=  1.0465600000D+01 Coefficients= -7.1334300000D-02
     Exponent=  9.6435100000D-01 Coefficients=  5.0000000000D-01
 S 1 1.00
     Exponent=  2.8512700000D-01 Coefficients=  1.0000000000D+00
 S 1 1.00
     Exponent=  7.9596000000D-02 Coefficients=  1.0000000000D+00
 P 3 1.00
     Exponent=  1.7059000000D+01 Coefficients=  4.7443900000D-02
     Exponent=  3.6899900000D+00 Coefficients=  2.4268900000D-01
     Exponent=  9.9299600000D-01 Coefficients=  5.0000000000D-01
 P 1 1.00
     Exponent=  2.4492400000D-01 Coefficients=  1.0000000000D+00
 P 1 1.00
     Exponent=  6.1231000000D-02 Coefficients=  1.0000000000D+00
 D 1 1.00
     Exponent=  1.0000000000D+00 Coefficients=  1.0000000000D+00
 D 1 1.00
     Exponent=  1.8369000000D-01 Coefficients=  1.0000000000D+00
 ****
 Centers:       5
 S 5 1.00
     Exponent=  2.9315500000D+03 Coefficients=  5.7950400000D-03
     Exponent=  4.4112500000D+02 Coefficients=  4.3323800000D-02
     Exponent=  1.0023200000D+02 Coefficients=  1.9373900000D-01
     Exponent=  2.7865500000D+01 Coefficients=  5.0000000000D-01
     Exponent=  8.4447000000D+00 Coefficients=  4.8642000000D-01
 S 2 1.00
     Exponent=  1.3612300000D+01 Coefficients= -7.1978500000D-02
     Exponent=  1.2612200000D+00 Coefficients=  5.0000000000D-01
 S 1 1.00
     Exponent=  3.7080000000D-01 Coefficients=  1.0000000000D+00
 S 1 1.00
     Exponent=  1.0296000000D-01 Coefficients=  1.0000000000D+00
 P 3 1.00
     Exponent=  2.1930500000D+01 Coefficients=  4.8877100000D-02
     Exponent=  4.7855200000D+00 Coefficients=  2.4783000000D-01
     Exponent=  1.2837800000D+00 Coefficients=  5.0000000000D-01
 P 1 1.00
     Exponent=  3.1155800000D-01 Coefficients=  1.0000000000D+00
 P 1 1.00
     Exponent=  7.7889000000D-02 Coefficients=  1.0000000000D+00
 D 1 1.00
     Exponent=  1.1000000000D+00 Coefficients=  1.0000000000D+00
 D 1 1.00
     Exponent=  2.3367000000D-01 Coefficients=  1.0000000000D+00
 ****
 Ernie: Thresh=  0.10000D-02 Tol=  0.10000D-05 Strict=F.
 There are   864 symmetry adapted cartesian basis functions of A   symmetry.
 There are   810 symmetry adapted basis functions of A   symmetry.
   810 basis functions,  1203 primitive gaussians,   864 cartesian basis functions
    95 alpha electrons       95 beta electrons
       nuclear repulsion energy      2412.9191219517 Hartrees.
 IExCor= 4639 DFT=T Ex+Corr=wB97XD ExCW=0 ScaHFX=  1.000000
 ScaDFX=  1.000000  1.000000  1.000000  1.000000 ScalE2=  1.000000  1.000000
 IRadAn=      5 IRanWt=     -1 IRanGd=            0 ICorTp=0 IEmpDi=121
 HFx  wShort=  0.000000 wLong=  0.200000 cFull=  0.222036 cShort=  0.000000 cLong=  0.777964
 DFx  wShort=  0.000000 wLong=  0.200000 cFull=  0.000000 cShort=  0.000000 cLong=  1.000000
 NAtoms=   48 NActive=   48 NUniq=   48 SFac= 1.00D+00 NAtFMM=   60 NAOKFM=F Big=F
 Integral buffers will be    131072 words long.
 Raffenetti 2 integral format.
 Two-electron integral symmetry is turned on.
 R6Disp:  Grimme-D2 Dispersion energy=       -0.0401363635 Hartrees.
 Nuclear repulsion after empirical dispersion term =     2412.8789855882 Hartrees.
 Force inversion solution in PCM.
 ------------------------------------------------------------------------------
 Polarizable Continuum Model (PCM)
 =================================
 Model                : PCM.
 Atomic radii         : SMD-Coulomb.
 Polarization charges : Total charges.
 Charge compensation  : None.
 Solution method      : Matrix inversion.
 Cavity type          : VdW (van der Waals Surface) (Alpha=1.000).
 Cavity algorithm     : GePol (No added spheres)
                        Default sphere list used, NSphG=   48.
                        Lebedev-Laikov grids with approx.  5.0 points / Ang**2.
                        Smoothing algorithm: York/Karplus (Gamma=1.0000).
                        Polarization charges: spherical gaussians, with
                                              point-specific exponents (IZeta= 3).
                        Self-potential: point-specific (ISelfS= 7).
                        Self-field    : sphere-specific E.n sum rule (ISelfD= 2).
 1st derivatives      : Analytical E(r).r(x)/FMM algorithm (CHGder, D1EAlg=3).
                        Cavity 1st derivative terms included.
 2nd derivatives      : Analytical E(r).r(xy)/FMM algorithm (CHGder, D2EAlg=3).
                        Cavity 2nd derivative terms included.
 Solvent              : Ethanol, Eps=  24.852000 Eps(inf)=   1.852593
 ------------------------------------------------------------------------------
 GePol: Number of generator spheres                  =      48
 GePol: Total number of spheres                      =      48
 GePol: Number of exposed spheres                    =      48 (100.00%)
 GePol: Number of points                             =    3434
 GePol: Average weight of points                     =       0.11
 GePol: Minimum weight of points                     =   0.33D-09
 GePol: Maximum weight of points                     =    0.21501
 GePol: Number of points with low weight             =     236
 GePol: Fraction of low-weight points (<1% of avg)   =       6.87%
 GePol: Cavity surface area                          =    378.588 Ang**2
 GePol: Cavity volume                                =    367.742 Ang**3
 ------------------------------------------------------------------------------
 Atomic radii for non-electrostatic terms: SMD-CDS.
 ------------------------------------------------------------------------------
 PCM non-electrostatic energy =        -0.0036474476 Hartrees.
 Nuclear repulsion after PCM non-electrostatic terms =     2412.8753381406 Hartrees.
 Leave Link  301 at Tue May  6 14:49:24 2025, MaxMem= 16106127360 cpu:               0.5 elap:               0.1
 (Enter /cm/shared/apps/Gaussian/g16-C01/g16/l302.exe)
 NPDir=0 NMtPBC=     1 NCelOv=     1 NCel=       1 NClECP=     1 NCelD=      1
         NCelK=      1 NCelE2=     1 NClLst=     1 CellRange=     0.0.
 One-electron integrals computed using PRISM.
 One-electron integral symmetry used in STVInt
 NBasis=   810 RedAO= T EigKep=  1.23D-06  NBF=   810
 NBsUse=   803 1.00D-06 EigRej=  9.30D-07 NBFU=   803
 Precomputing XC quadrature grid using
 IXCGrd= 4 IRadAn=           5 IRanWt=          -1 IRanGd=           0 AccXCQ= 0.00D+00.
 Generated NRdTot=       0 NPtTot=           0 NUsed=           0 NTot=          32
 NSgBfM=   858   858   858   858   858 MxSgAt=    48 MxSgA2=    48.
 Leave Link  302 at Tue May  6 14:49:27 2025, MaxMem= 16106127360 cpu:              27.6 elap:               2.6
 (Enter /cm/shared/apps/Gaussian/g16-C01/g16/l303.exe)
 DipDrv:  MaxL=1.
 Leave Link  303 at Tue May  6 14:49:27 2025, MaxMem= 16106127360 cpu:               0.9 elap:               0.2
 (Enter /cm/shared/apps/Gaussian/g16-C01/g16/l401.exe)
 ExpMin= 2.65D-02 ExpMax= 2.93D+03 ExpMxC= 4.41D+02 IAcc=3 IRadAn=         5 AccDes= 0.00D+00
 Harris functional with IExCor= 4639 and IRadAn=       5 diagonalized for initial guess.
 HarFok:  IExCor= 4639 AccDes= 0.00D+00 IRadAn=         5 IDoV= 1 UseB2=F ITyADJ=14
 ICtDFT=  3500011 ScaDFX=  1.000000  1.000000  1.000000  1.000000
 FoFCou: FMM=F IPFlag=           0 FMFlag=      100000 FMFlg1=           0
         NFxFlg=           0 DoJE=T BraDBF=F KetDBF=T FulRan=T
         wScrn=  0.000000 ICntrl=       500 IOpCl=  0 I1Cent=   200000004 NGrid=           0
         NMat0=    1 NMatS0=      1 NMatT0=    0 NMatD0=    1 NMtDS0=    0 NMtDT0=    0
 Petite list used in FoFCou.
 Harris En= -1122.30724397538    
 JPrj=0 DoOrth=F DoCkMO=F.
 Leave Link  401 at Tue May  6 14:49:35 2025, MaxMem= 16106127360 cpu:             272.5 elap:               8.2
 (Enter /cm/shared/apps/Gaussian/g16-C01/g16/l502.exe)
 Integral symmetry usage will be decided dynamically.
 Closed shell SCF:
 Using DIIS extrapolation, IDIIS=  1040.
 NGot= 16106127360 LenX= 16104590708 LenY= 16103843348
 Requested convergence on RMS density matrix=1.00D-08 within 128 cycles.
 Requested convergence on MAX density matrix=1.00D-06.
 Requested convergence on             energy=1.00D-06.
 No special actions if energy rises.
 Fock matrices will be formed incrementally for  20 cycles.

 Cycle   1  Pass 1  IDiag  1:
 FoFJK:  IHMeth= 1 ICntrl=       0 DoSepK=T KAlg= 0 I1Cent=           0 FoldK=F
 IRaf=         1 NMat=       1 IRICut=       1 DoRegI=T DoRafI=F ISym2E= 0 IDoP0=0 IntGTp=1.
 FoFCou: FMM=F IPFlag=           0 FMFlag=      100000 FMFlg1=           0
         NFxFlg=           0 DoJE=T BraDBF=F KetDBF=F FulRan=T
         wScrn=  0.000000 ICntrl=       500 IOpCl=  0 I1Cent=           0 NGrid=           0
         NMat0=    1 NMatS0=      1 NMatT0=    0 NMatD0=    1 NMtDS0=    0 NMtDT0=    0
 Symmetry not used in FoFCou.
 Inv3:  Mode=1 IEnd=    35377068.
 Iteration    1 A*A^-1 deviation from unit magnitude is 4.88D-15 for   3427.
 Iteration    1 A*A^-1 deviation from orthogonality  is 2.89D-15 for   3434   2585.
 Iteration    1 A^-1*A deviation from unit magnitude is 4.88D-15 for   3427.
 Iteration    1 A^-1*A deviation from orthogonality  is 2.16D-10 for   2995   2932.
 Iteration    2 A*A^-1 deviation from unit magnitude is 2.11D-15 for   2925.
 Iteration    2 A*A^-1 deviation from orthogonality  is 2.95D-15 for   2612    301.
 Iteration    2 A^-1*A deviation from unit magnitude is 1.67D-15 for    117.
 Iteration    2 A^-1*A deviation from orthogonality  is 1.02D-15 for   3424    585.
 E= -1172.84327911140    
 DIIS: error= 1.60D-02 at cycle   1 NSaved=   1.
 NSaved= 1 IEnMin= 1 EnMin= -1172.84327911140     IErMin= 1 ErrMin= 1.60D-02
 ErrMax= 1.60D-02  0.00D+00 EMaxC= 1.00D-01 BMatC= 5.78D-01 BMatP= 5.78D-01
 IDIUse=3 WtCom= 8.40D-01 WtEn= 1.60D-01
 Coeff-Com:  0.100D+01
 Coeff-En:   0.100D+01
 Coeff:      0.100D+01
 Gap=     0.315 Goal=   None    Shift=    0.000
 GapD=    0.315 DampG=1.000 DampE=0.500 DampFc=0.5000 IDamp=-1.
 Damping current iteration by 5.00D-01
 RMSDP=3.16D-02 MaxDP=4.02D+00              OVMax= 1.82D-01

 Cycle   2  Pass 1  IDiag  1:
 RMSU=  6.68D-03    CP:  8.48D-01
 E= -1172.98549992733     Delta-E=       -0.142220815937 Rises=F Damp=T
 DIIS: error= 8.69D-03 at cycle   2 NSaved=   2.
 NSaved= 2 IEnMin= 2 EnMin= -1172.98549992733     IErMin= 2 ErrMin= 8.69D-03
 ErrMax= 8.69D-03  0.00D+00 EMaxC= 1.00D-01 BMatC= 8.63D-02 BMatP= 5.78D-01
 IDIUse=3 WtCom= 9.13D-01 WtEn= 8.69D-02
 Coeff-Com: -0.175D+00 0.117D+01
 Coeff-En:   0.000D+00 0.100D+01
 Coeff:     -0.159D+00 0.116D+01
 Gap=     0.332 Goal=   None    Shift=    0.000
 RMSDP=1.38D-02 MaxDP=1.80D+00 DE=-1.42D-01 OVMax= 1.07D-01

 Cycle   3  Pass 1  IDiag  1:
 RMSU=  6.27D-03    CP:  7.21D-01  1.36D+00
 E= -1173.12591028577     Delta-E=       -0.140410358437 Rises=F Damp=F
 DIIS: error= 1.55D-03 at cycle   3 NSaved=   3.
 NSaved= 3 IEnMin= 3 EnMin= -1173.12591028577     IErMin= 3 ErrMin= 1.55D-03
 ErrMax= 1.55D-03  0.00D+00 EMaxC= 1.00D-01 BMatC= 1.45D-02 BMatP= 8.63D-02
 IDIUse=3 WtCom= 9.84D-01 WtEn= 1.55D-02
 Coeff-Com: -0.167D+00 0.338D+00 0.829D+00
 Coeff-En:   0.000D+00 0.000D+00 0.100D+01
 Coeff:     -0.164D+00 0.333D+00 0.831D+00
 Gap=     0.286 Goal=   None    Shift=    0.000
 RMSDP=2.68D-03 MaxDP=3.69D-01 DE=-1.40D-01 OVMax= 3.85D-02

 Cycle   4  Pass 1  IDiag  1:
 RMSU=  1.14D-03    CP:  6.99D-01  1.52D+00  8.81D-01
 E= -1173.13704986685     Delta-E=       -0.011139581079 Rises=F Damp=F
 DIIS: error= 4.47D-04 at cycle   4 NSaved=   4.
 NSaved= 4 IEnMin= 4 EnMin= -1173.13704986685     IErMin= 4 ErrMin= 4.47D-04
 ErrMax= 4.47D-04  0.00D+00 EMaxC= 1.00D-01 BMatC= 1.19D-03 BMatP= 1.45D-02
 IDIUse=3 WtCom= 9.96D-01 WtEn= 4.47D-03
 Coeff-Com: -0.695D-01 0.126D+00 0.394D+00 0.549D+00
 Coeff-En:   0.000D+00 0.000D+00 0.000D+00 0.100D+01
 Coeff:     -0.692D-01 0.126D+00 0.392D+00 0.551D+00
 Gap=     0.284 Goal=   None    Shift=    0.000
 RMSDP=5.80D-04 MaxDP=4.60D-02 DE=-1.11D-02 OVMax= 6.90D-03

 Cycle   5  Pass 1  IDiag  1:
 RMSU=  4.31D-04    CP:  6.96D-01  1.53D+00  9.13D-01  8.36D-01
 E= -1173.13812507096     Delta-E=       -0.001075204114 Rises=F Damp=F
 DIIS: error= 9.00D-05 at cycle   5 NSaved=   5.
 NSaved= 5 IEnMin= 5 EnMin= -1173.13812507096     IErMin= 5 ErrMin= 9.00D-05
 ErrMax= 9.00D-05  0.00D+00 EMaxC= 1.00D-01 BMatC= 3.75D-05 BMatP= 1.19D-03
 IDIUse=1 WtCom= 1.00D+00 WtEn= 0.00D+00
 Coeff-Com:  0.298D-02-0.889D-02 0.151D-01 0.895D-01 0.901D+00
 Coeff:      0.298D-02-0.889D-02 0.151D-01 0.895D-01 0.901D+00
 Gap=     0.285 Goal=   None    Shift=    0.000
 RMSDP=2.56D-04 MaxDP=2.45D-02 DE=-1.08D-03 OVMax= 5.13D-03

 Cycle   6  Pass 1  IDiag  1:
 RMSU=  1.66D-04    CP:  6.95D-01  1.53D+00  9.29D-01  8.91D-01  1.21D+00
 E= -1173.13818311980     Delta-E=       -0.000058048839 Rises=F Damp=F
 DIIS: error= 5.71D-05 at cycle   6 NSaved=   6.
 NSaved= 6 IEnMin= 6 EnMin= -1173.13818311980     IErMin= 6 ErrMin= 5.71D-05
 ErrMax= 5.71D-05  0.00D+00 EMaxC= 1.00D-01 BMatC= 1.46D-05 BMatP= 3.75D-05
 IDIUse=1 WtCom= 1.00D+00 WtEn= 0.00D+00
 Coeff-Com:  0.148D-01-0.287D-01-0.652D-01-0.702D-01 0.445D+00 0.704D+00
 Coeff:      0.148D-01-0.287D-01-0.652D-01-0.702D-01 0.445D+00 0.704D+00
 Gap=     0.286 Goal=   None    Shift=    0.000
 RMSDP=1.09D-04 MaxDP=1.12D-02 DE=-5.80D-05 OVMax= 1.96D-03

 Cycle   7  Pass 1  IDiag  1:
 RMSU=  5.61D-05    CP:  6.94D-01  1.53D+00  9.34D-01  9.18D-01  1.31D+00
                    CP:  1.03D+00
 E= -1173.13820307586     Delta-E=       -0.000019956063 Rises=F Damp=F
 DIIS: error= 1.34D-05 at cycle   7 NSaved=   7.
 NSaved= 7 IEnMin= 7 EnMin= -1173.13820307586     IErMin= 7 ErrMin= 1.34D-05
 ErrMax= 1.34D-05  0.00D+00 EMaxC= 1.00D-01 BMatC= 5.92D-07 BMatP= 1.46D-05
 IDIUse=1 WtCom= 1.00D+00 WtEn= 0.00D+00
 Coeff-Com:  0.338D-02-0.629D-02-0.166D-01-0.277D-01 0.466D-01 0.141D+00
 Coeff-Com:  0.860D+00
 Coeff:      0.338D-02-0.629D-02-0.166D-01-0.277D-01 0.466D-01 0.141D+00
 Coeff:      0.860D+00
 Gap=     0.286 Goal=   None    Shift=    0.000
 RMSDP=3.22D-05 MaxDP=1.76D-03 DE=-2.00D-05 OVMax= 1.10D-03

 Cycle   8  Pass 1  IDiag  1:
 RMSU=  2.24D-05    CP:  6.94D-01  1.53D+00  9.33D-01  9.18D-01  1.35D+00
                    CP:  1.11D+00  1.06D+00
 E= -1173.13820497659     Delta-E=       -0.000001900721 Rises=F Damp=F
 DIIS: error= 6.26D-06 at cycle   8 NSaved=   8.
 NSaved= 8 IEnMin= 8 EnMin= -1173.13820497659     IErMin= 8 ErrMin= 6.26D-06
 ErrMax= 6.26D-06  0.00D+00 EMaxC= 1.00D-01 BMatC= 2.01D-07 BMatP= 5.92D-07
 IDIUse=1 WtCom= 1.00D+00 WtEn= 0.00D+00
 Coeff-Com: -0.172D-02 0.345D-02 0.730D-02 0.354D-02-0.581D-01-0.102D+00
 Coeff-Com:  0.282D+00 0.865D+00
 Coeff:     -0.172D-02 0.345D-02 0.730D-02 0.354D-02-0.581D-01-0.102D+00
 Coeff:      0.282D+00 0.865D+00
 Gap=     0.286 Goal=   None    Shift=    0.000
 RMSDP=1.57D-05 MaxDP=1.18D-03 DE=-1.90D-06 OVMax= 5.60D-04

 Cycle   9  Pass 1  IDiag  1:
 RMSU=  9.68D-06    CP:  6.94D-01  1.53D+00  9.33D-01  9.17D-01  1.36D+00
                    CP:  1.12D+00  1.23D+00  1.18D+00
 E= -1173.13820550569     Delta-E=       -0.000000529102 Rises=F Damp=F
 DIIS: error= 3.16D-06 at cycle   9 NSaved=   9.
 NSaved= 9 IEnMin= 9 EnMin= -1173.13820550569     IErMin= 9 ErrMin= 3.16D-06
 ErrMax= 3.16D-06  0.00D+00 EMaxC= 1.00D-01 BMatC= 2.39D-08 BMatP= 2.01D-07
 IDIUse=1 WtCom= 1.00D+00 WtEn= 0.00D+00
 Coeff-Com: -0.102D-02 0.196D-02 0.487D-02 0.552D-02-0.242D-01-0.594D-01
 Coeff-Com: -0.661D-01 0.239D+00 0.900D+00
 Coeff:     -0.102D-02 0.196D-02 0.487D-02 0.552D-02-0.242D-01-0.594D-01
 Coeff:     -0.661D-01 0.239D+00 0.900D+00
 Gap=     0.286 Goal=   None    Shift=    0.000
 RMSDP=6.68D-06 MaxDP=3.93D-04 DE=-5.29D-07 OVMax= 2.97D-04

 Cycle  10  Pass 1  IDiag  1:
 RMSU=  3.12D-06    CP:  6.94D-01  1.53D+00  9.33D-01  9.16D-01  1.36D+00
                    CP:  1.13D+00  1.30D+00  1.31D+00  1.21D+00
 E= -1173.13820559798     Delta-E=       -0.000000092296 Rises=F Damp=F
 DIIS: error= 1.06D-06 at cycle  10 NSaved=  10.
 NSaved=10 IEnMin=10 EnMin= -1173.13820559798     IErMin=10 ErrMin= 1.06D-06
 ErrMax= 1.06D-06  0.00D+00 EMaxC= 1.00D-01 BMatC= 3.43D-09 BMatP= 2.39D-08
 IDIUse=1 WtCom= 1.00D+00 WtEn= 0.00D+00
 Coeff-Com:  0.213D-04-0.607D-04 0.102D-03 0.627D-03 0.138D-02-0.961D-03
 Coeff-Com: -0.448D-01-0.593D-01 0.228D+00 0.874D+00
 Coeff:      0.213D-04-0.607D-04 0.102D-03 0.627D-03 0.138D-02-0.961D-03
 Coeff:     -0.448D-01-0.593D-01 0.228D+00 0.874D+00
 Gap=     0.286 Goal=   None    Shift=    0.000
 RMSDP=2.13D-06 MaxDP=1.37D-04 DE=-9.23D-08 OVMax= 8.75D-05

 Cycle  11  Pass 1  IDiag  1:
 RMSU=  1.17D-06    CP:  6.94D-01  1.53D+00  9.33D-01  9.16D-01  1.37D+00
                    CP:  1.13D+00  1.30D+00  1.34D+00  1.34D+00  1.23D+00
 E= -1173.13820560868     Delta-E=       -0.000000010701 Rises=F Damp=F
 DIIS: error= 3.83D-07 at cycle  11 NSaved=  11.
 NSaved=11 IEnMin=11 EnMin= -1173.13820560868     IErMin=11 ErrMin= 3.83D-07
 ErrMax= 3.83D-07  0.00D+00 EMaxC= 1.00D-01 BMatC= 6.93D-10 BMatP= 3.43D-09
 IDIUse=1 WtCom= 1.00D+00 WtEn= 0.00D+00
 Coeff-Com:  0.185D-03-0.360D-03-0.803D-03-0.720D-03 0.458D-02 0.102D-01
 Coeff-Com: -0.260D-02-0.691D-01-0.758D-01 0.304D+00 0.830D+00
 Coeff:      0.185D-03-0.360D-03-0.803D-03-0.720D-03 0.458D-02 0.102D-01
 Coeff:     -0.260D-02-0.691D-01-0.758D-01 0.304D+00 0.830D+00
 Gap=     0.286 Goal=   None    Shift=    0.000
 RMSDP=9.63D-07 MaxDP=7.26D-05 DE=-1.07D-08 OVMax= 3.57D-05

 Cycle  12  Pass 1  IDiag  1:
 RMSU=  5.10D-07    CP:  6.94D-01  1.53D+00  9.33D-01  9.16D-01  1.37D+00
                    CP:  1.13D+00  1.30D+00  1.36D+00  1.39D+00  1.38D+00
                    CP:  1.19D+00
 E= -1173.13820561093     Delta-E=       -0.000000002248 Rises=F Damp=F
 DIIS: error= 1.46D-07 at cycle  12 NSaved=  12.
 NSaved=12 IEnMin=12 EnMin= -1173.13820561093     IErMin=12 ErrMin= 1.46D-07
 ErrMax= 1.46D-07  0.00D+00 EMaxC= 1.00D-01 BMatC= 7.17D-11 BMatP= 6.93D-10
 IDIUse=1 WtCom= 1.00D+00 WtEn= 0.00D+00
 Coeff-Com:  0.418D-04-0.782D-04-0.223D-03-0.271D-03 0.101D-02 0.283D-02
 Coeff-Com:  0.750D-02-0.936D-02-0.517D-01-0.659D-01 0.163D+00 0.954D+00
 Coeff:      0.418D-04-0.782D-04-0.223D-03-0.271D-03 0.101D-02 0.283D-02
 Coeff:      0.750D-02-0.936D-02-0.517D-01-0.659D-01 0.163D+00 0.954D+00
 Gap=     0.286 Goal=   None    Shift=    0.000
 RMSDP=4.00D-07 MaxDP=3.18D-05 DE=-2.25D-09 OVMax= 1.32D-05

 Cycle  13  Pass 1  IDiag  1:
 RMSU=  1.91D-07    CP:  6.94D-01  1.53D+00  9.33D-01  9.16D-01  1.37D+00
                    CP:  1.13D+00  1.31D+00  1.35D+00  1.41D+00  1.44D+00
                    CP:  1.36D+00  1.29D+00
 E= -1173.13820561109     Delta-E=       -0.000000000154 Rises=F Damp=F
 DIIS: error= 4.75D-08 at cycle  13 NSaved=  13.
 NSaved=13 IEnMin=13 EnMin= -1173.13820561109     IErMin=13 ErrMin= 4.75D-08
 ErrMax= 4.75D-08  0.00D+00 EMaxC= 1.00D-01 BMatC= 1.39D-11 BMatP= 7.17D-11
 IDIUse=1 WtCom= 1.00D+00 WtEn= 0.00D+00
 Coeff-Com: -0.123D-04 0.250D-04 0.373D-04 0.180D-04-0.285D-03-0.387D-03
 Coeff-Com:  0.297D-02 0.529D-02-0.796D-02-0.625D-01-0.518D-01 0.344D+00
 Coeff-Com:  0.771D+00
 Coeff:     -0.123D-04 0.250D-04 0.373D-04 0.180D-04-0.285D-03-0.387D-03
 Coeff:      0.297D-02 0.529D-02-0.796D-02-0.625D-01-0.518D-01 0.344D+00
 Coeff:      0.771D+00
 Gap=     0.286 Goal=   None    Shift=    0.000
 RMSDP=1.22D-07 MaxDP=8.53D-06 DE=-1.54D-10 OVMax= 3.34D-06

 Cycle  14  Pass 1  IDiag  1:
 RMSU=  7.15D-08    CP:  6.94D-01  1.53D+00  9.33D-01  9.16D-01  1.37D+00
                    CP:  1.13D+00  1.31D+00  1.35D+00  1.41D+00  1.45D+00
                    CP:  1.39D+00  1.40D+00  1.28D+00
 E= -1173.13820561127     Delta-E=       -0.000000000181 Rises=F Damp=F
 DIIS: error= 1.46D-08 at cycle  14 NSaved=  14.
 NSaved=14 IEnMin=14 EnMin= -1173.13820561127     IErMin=14 ErrMin= 1.46D-08
 ErrMax= 1.46D-08  0.00D+00 EMaxC= 1.00D-01 BMatC= 1.48D-12 BMatP= 1.39D-11
 IDIUse=1 WtCom= 1.00D+00 WtEn= 0.00D+00
 Coeff-Com: -0.970D-05 0.187D-04 0.434D-04 0.470D-04-0.244D-03-0.515D-03
 Coeff-Com: -0.199D-03 0.297D-02 0.492D-02-0.965D-02-0.378D-01-0.363D-01
 Coeff-Com:  0.235D+00 0.841D+00
 Coeff:     -0.970D-05 0.187D-04 0.434D-04 0.470D-04-0.244D-03-0.515D-03
 Coeff:     -0.199D-03 0.297D-02 0.492D-02-0.965D-02-0.378D-01-0.363D-01
 Coeff:      0.235D+00 0.841D+00
 Gap=     0.286 Goal=   None    Shift=    0.000
 RMSDP=4.67D-08 MaxDP=2.73D-06 DE=-1.81D-10 OVMax= 1.08D-06

 Cycle  15  Pass 1  IDiag  1:
 RMSU=  2.26D-08    CP:  6.94D-01  1.53D+00  9.33D-01  9.16D-01  1.37D+00
                    CP:  1.13D+00  1.31D+00  1.35D+00  1.41D+00  1.45D+00
                    CP:  1.40D+00  1.45D+00  1.41D+00  1.10D+00
 E= -1173.13820561107     Delta-E=        0.000000000195 Rises=F Damp=F
 DIIS: error= 5.31D-09 at cycle  15 NSaved=  15.
 NSaved=15 IEnMin=14 EnMin= -1173.13820561127     IErMin=15 ErrMin= 5.31D-09
 ErrMax= 5.31D-09  0.00D+00 EMaxC= 1.00D-01 BMatC= 1.72D-13 BMatP= 1.48D-12
 IDIUse=1 WtCom= 1.00D+00 WtEn= 0.00D+00
 Coeff-Com: -0.193D-05 0.363D-05 0.106D-04 0.137D-04-0.644D-04-0.139D-03
 Coeff-Com: -0.370D-03 0.549D-03 0.259D-02 0.352D-02-0.549D-02-0.509D-01
 Coeff-Com: -0.720D-02 0.262D+00 0.795D+00
 Coeff:     -0.193D-05 0.363D-05 0.106D-04 0.137D-04-0.644D-04-0.139D-03
 Coeff:     -0.370D-03 0.549D-03 0.259D-02 0.352D-02-0.549D-02-0.509D-01
 Coeff:     -0.720D-02 0.262D+00 0.795D+00
 Gap=     0.286 Goal=   None    Shift=    0.000
 RMSDP=1.68D-08 MaxDP=9.11D-07 DE= 1.95D-10 OVMax= 2.62D-07

 Cycle  16  Pass 1  IDiag  1:
 RMSU=  8.20D-09    CP:  6.94D-01  1.53D+00  9.33D-01  9.16D-01  1.37D+00
                    CP:  1.13D+00  1.31D+00  1.35D+00  1.41D+00  1.45D+00
                    CP:  1.40D+00  1.46D+00  1.46D+00  1.18D+00  1.21D+00
 E= -1173.13820561057     Delta-E=        0.000000000497 Rises=F Damp=F
 DIIS: error= 1.38D-09 at cycle  16 NSaved=  16.
 NSaved=16 IEnMin=14 EnMin= -1173.13820561127     IErMin=16 ErrMin= 1.38D-09
 ErrMax= 1.38D-09  0.00D+00 EMaxC= 1.00D-01 BMatC= 1.40D-14 BMatP= 1.72D-13
 IDIUse=1 WtCom= 1.00D+00 WtEn= 0.00D+00
 Coeff-Com:  0.574D-06-0.114D-05-0.199D-05-0.154D-05 0.957D-05 0.224D-04
 Coeff-Com: -0.682D-04-0.168D-03 0.544D-04 0.179D-02 0.333D-02-0.866D-02
 Coeff-Com: -0.290D-01-0.370D-01 0.169D+00 0.901D+00
 Coeff:      0.574D-06-0.114D-05-0.199D-05-0.154D-05 0.957D-05 0.224D-04
 Coeff:     -0.682D-04-0.168D-03 0.544D-04 0.179D-02 0.333D-02-0.866D-02
 Coeff:     -0.290D-01-0.370D-01 0.169D+00 0.901D+00
 Gap=     0.286 Goal=   None    Shift=    0.000
 RMSDP=5.67D-09 MaxDP=2.67D-07 DE= 4.97D-10 OVMax= 1.00D-07

 Error on total polarization charges =  0.06846
 SCF Done:  E(RwB97XD) =  -1173.13820561     A.U. after   16 cycles
            NFock= 16  Conv=0.57D-08     -V/T= 2.0051
 KE= 1.167222917336D+03 PE=-7.559223967608D+03 EE= 2.805987506521D+03
 SMD-CDS (non-electrostatic) energy       (kcal/mol) =      -2.29
 (included in total energy above)
 Leave Link  502 at Tue May  6 15:08:32 2025, MaxMem= 16106127360 cpu:           43368.6 elap:            1136.1
 (Enter /cm/shared/apps/Gaussian/g16-C01/g16/l801.exe)
 DoSCS=F DFT=T ScalE2(SS,OS)=  1.000000  1.000000
 Range of M.O.s used for correlation:     1   803
 NBasis=   810 NAE=    95 NBE=    95 NFC=     0 NFV=     0
 NROrb=    803 NOA=    95 NOB=    95 NVA=   708 NVB=   708

 **** Warning!!: The largest alpha MO coefficient is  0.10282321D+03

 Leave Link  801 at Tue May  6 15:08:32 2025, MaxMem= 16106127360 cpu:               0.2 elap:               0.0
 (Enter /cm/shared/apps/Gaussian/g16-C01/g16/l1101.exe)
 Using compressed storage, NAtomX=    48.
 Will process     49 centers per pass.
 R6Disp: Adding Grimme-D2 dispersion energy 1st derivatives to the gradient.
 Leave Link 1101 at Tue May  6 15:08:34 2025, MaxMem= 16106127360 cpu:              60.6 elap:               2.8
 (Enter /cm/shared/apps/Gaussian/g16-C01/g16/l1102.exe)
 Symmetrizing basis deriv contribution to polar:
 IMax=3 JMax=2 DiffMx= 0.00D+00
 Leave Link 1102 at Tue May  6 15:08:35 2025, MaxMem= 16106127360 cpu:               0.7 elap:               0.2
 (Enter /cm/shared/apps/Gaussian/g16-C01/g16/l1110.exe)
 Forming Gx(P) for the SCF density, NAtomX=    48.
 Integral derivatives from FoFJK, PRISM(SPDF).
 Do as many integral derivatives as possible in FoFJK.
 G2DrvN: MDV=   16106122280.
 G2DrvN: will do    49 centers at a time, making    1 passes.
 Calling FoFCou, ICntrl=  3107 FMM=F I1Cent=   0 AccDes= 0.00D+00.
 FoFJK:  IHMeth= 1 ICntrl=    3107 DoSepK=T KAlg= 0 I1Cent=           0 FoldK=F
 IRaf=         1 NMat=       1 IRICut=       1 DoRegI=T DoRafI=F ISym2E= 0 IDoP0=0 IntGTp=1.
 FoFCou: FMM=F IPFlag=           0 FMFlag=      100000 FMFlg1=           0
         NFxFlg=           0 DoJE=F BraDBF=F KetDBF=F FulRan=T
         wScrn=  0.000000 ICntrl=      3507 IOpCl=  0 I1Cent=           0 NGrid=           0
         NMat0=    1 NMatS0=      1 NMatT0=    0 NMatD0=    1 NMtDS0=    0 NMtDT0=    0
 Symmetry not used in FoFCou.
 NEqPCM:  Using equilibrium solvation (IEInf=0, Eps=  24.8520, EpsInf=   1.8526)
 G2PCM: DoFxE=T DoFxN=T DoGrad=T DoDP/DQ/DG/TGxP=FFFF NFrqRd=   0 IEInf=0 SqF1=F DoCFld=F IF1Alg=4.
 GePol: Maximum number of non-zero 1st derivatives   =     252
 End of G2Drv F.D. properties file   721 does not exist.
 End of G2Drv F.D. properties file   722 does not exist.
 End of G2Drv F.D. properties file   788 does not exist.
 Leave Link 1110 at Tue May  6 15:32:23 2025, MaxMem= 16106127360 cpu:           56659.4 elap:            1427.8
 (Enter /cm/shared/apps/Gaussian/g16-C01/g16/l1002.exe)
 Minotr:  Closed shell wavefunction.
          IDoAtm=111111111111111111111111111111111111111111111111
 NEqPCM:  Using equilibrium solvation (IEInf=0, Eps=  24.8520, EpsInf=   1.8526)
          Direct CPHF calculation.
          Differentiating once with respect to electric field.
                with respect to dipole field.
          Differentiating once with respect to nuclear coordinates.
          Requested convergence is 1.0D-08 RMS, and 1.0D-07 maximum.
          Secondary convergence is 1.0D-12 RMS, and 1.0D-12 maximum.
          NewPWx=T KeepS1=F KeepF1=F KeepIn=T MapXYZ=F SortEE=F KeepMc=T.
        15082 words used for storage of precomputed grid.
 Two-electron integrals replicated using symmetry.
          MDV=   16106127360 using IRadAn=       1.
          Solving linear equations simultaneously, MaxMat=     360.
 FoF2E skips out because all densities are zero.
 CalDSu exits because no D1Ps are significant.
 FoFJK:  IHMeth= 1 ICntrl=       0 DoSepK=T KAlg= 0 I1Cent=           0 FoldK=F
 IRaf=         1 NMat=     144 IRICut=       1 DoRegI=T DoRafI=F ISym2E= 2 IDoP0=3 IntGTp=3.
          There are   147 degrees of freedom in the 1st order CPHF.  IDoFFX=6 NUNeed=     3.
    144 vectors produced by pass  0 Test12= 6.73D-14 1.00D-09 XBig12= 1.92D+02 7.45D+00.
 AX will form   144 AO Fock derivatives at one time.
    144 vectors produced by pass  1 Test12= 6.73D-14 1.00D-09 XBig12= 1.41D+01 9.65D-01.
    144 vectors produced by pass  2 Test12= 6.73D-14 1.00D-09 XBig12= 5.01D-01 1.56D-01.
    144 vectors produced by pass  3 Test12= 6.73D-14 1.00D-09 XBig12= 6.43D-03 1.07D-02.
    144 vectors produced by pass  4 Test12= 6.73D-14 1.00D-09 XBig12= 6.80D-05 7.85D-04.
    144 vectors produced by pass  5 Test12= 6.73D-14 1.00D-09 XBig12= 5.83D-07 4.58D-05.
    144 vectors produced by pass  6 Test12= 6.73D-14 1.00D-09 XBig12= 4.34D-09 3.93D-06.
     85 vectors produced by pass  7 Test12= 6.73D-14 1.00D-09 XBig12= 2.68D-11 2.50D-07.
      3 vectors produced by pass  8 Test12= 6.73D-14 1.00D-09 XBig12= 1.44D-13 1.45D-08.
      2 vectors produced by pass  9 Test12= 6.73D-14 1.00D-09 XBig12= 7.90D-16 1.08D-09.
 InvSVY:  IOpt=1 It=  1 EMax= 1.42D-14
 Solved reduced A of dimension  1098 with   147 vectors.
 FullF1:  Do perturbations      1 to       3.
 Isotropic polarizability for W=    0.000000      445.97 Bohr**3.
 End of Minotr F.D. properties file   721 does not exist.
 End of Minotr F.D. properties file   722 does not exist.
 End of Minotr F.D. properties file   788 does not exist.
 Leave Link 1002 at Tue May  6 18:43:48 2025, MaxMem= 16106127360 cpu:          452790.0 elap:           11485.0
 (Enter /cm/shared/apps/Gaussian/g16-C01/g16/l601.exe)
 Copying SCF densities to generalized density rwf, IOpCl= 0 IROHF=0.

 **********************************************************************

            Population analysis using the SCF Density.

 **********************************************************************

 Orbital symmetries:
       Occupied  (A) (A) (A) (A) (A) (A) (A) (A) (A) (A) (A) (A)
                 (A) (A) (A) (A) (A) (A) (A) (A) (A) (A) (A) (A)
                 (A) (A) (A) (A) (A) (A) (A) (A) (A) (A) (A) (A)
                 (A) (A) (A) (A) (A) (A) (A) (A) (A) (A) (A) (A)
                 (A) (A) (A) (A) (A) (A) (A) (A) (A) (A) (A) (A)
                 (A) (A) (A) (A) (A) (A) (A) (A) (A) (A) (A) (A)
                 (A) (A) (A) (A) (A) (A) (A) (A) (A) (A) (A) (A)
                 (A) (A) (A) (A) (A) (A) (A) (A) (A) (A) (A)
       Virtual   (A) (A) (A) (A) (A) (A) (A) (A) (A) (A) (A) (A)
                 (A) (A) (A) (A) (A) (A) (A) (A) (A) (A) (A) (A)
                 (A) (A) (A) (A) (A) (A) (A) (A) (A) (A) (A) (A)
                 (A) (A) (A) (A) (A) (A) (A) (A) (A) (A) (A) (A)
                 (A) (A) (A) (A) (A) (A) (A) (A) (A) (A) (A) (A)
                 (A) (A) (A) (A) (A) (A) (A) (A) (A) (A) (A) (A)
                 (A) (A) (A) (A) (A) (A) (A) (A) (A) (A) (A) (A)
                 (A) (A) (A) (A) (A) (A) (A) (A) (A) (A) (A) (A)
                 (A) (A) (A) (A) (A) (A) (A) (A) (A) (A) (A) (A)
                 (A) (A) (A) (A) (A) (A) (A) (A) (A) (A) (A) (A)
                 (A) (A) (A) (A) (A) (A) (A) (A) (A) (A) (A) (A)
                 (A) (A) (A) (A) (A) (A) (A) (A) (A) (A) (A) (A)
                 (A) (A) (A) (A) (A) (A) (A) (A) (A) (A) (A) (A)
                 (A) (A) (A) (A) (A) (A) (A) (A) (A) (A) (A) (A)
                 (A) (A) (A) (A) (A) (A) (A) (A) (A) (A) (A) (A)
                 (A) (A) (A) (A) (A) (A) (A) (A) (A) (A) (A) (A)
                 (A) (A) (A) (A) (A) (A) (A) (A) (A) (A) (A) (A)
                 (A) (A) (A) (A) (A) (A) (A) (A) (A) (A) (A) (A)
                 (A) (A) (A) (A) (A) (A) (A) (A) (A) (A) (A) (A)
                 (A) (A) (A) (A) (A) (A) (A) (A) (A) (A) (A) (A)
                 (A) (A) (A) (A) (A) (A) (A) (A) (A) (A) (A) (A)
                 (A) (A) (A) (A) (A) (A) (A) (A) (A) (A) (A) (A)
                 (A) (A) (A) (A) (A) (A) (A) (A) (A) (A) (A) (A)
                 (A) (A) (A) (A) (A) (A) (A) (A) (A) (A) (A) (A)
                 (A) (A) (A) (A) (A) (A) (A) (A) (A) (A) (A) (A)
                 (A) (A) (A) (A) (A) (A) (A) (A) (A) (A) (A) (A)
                 (A) (A) (A) (A) (A) (A) (A) (A) (A) (A) (A) (A)
                 (A) (A) (A) (A) (A) (A) (A) (A) (A) (A) (A) (A)
                 (A) (A) (A) (A) (A) (A) (A) (A) (A) (A) (A) (A)
                 (A) (A) (A) (A) (A) (A) (A) (A) (A) (A) (A) (A)
                 (A) (A) (A) (A) (A) (A) (A) (A) (A) (A) (A) (A)
                 (A) (A) (A) (A) (A) (A) (A) (A) (A) (A) (A) (A)
                 (A) (A) (A) (A) (A) (A) (A) (A) (A) (A) (A) (A)
                 (A) (A) (A) (A) (A) (A) (A) (A) (A) (A) (A) (A)
                 (A) (A) (A) (A) (A) (A) (A) (A) (A) (A) (A) (A)
                 (A) (A) (A) (A) (A) (A) (A) (A) (A) (A) (A) (A)
                 (A) (A) (A) (A) (A) (A) (A) (A) (A) (A) (A) (A)
                 (A) (A) (A) (A) (A) (A) (A) (A) (A) (A) (A) (A)
                 (A) (A) (A) (A) (A) (A) (A) (A) (A) (A) (A) (A)
                 (A) (A) (A) (A) (A) (A) (A) (A) (A) (A) (A) (A)
                 (A) (A) (A) (A) (A) (A) (A) (A) (A) (A) (A) (A)
                 (A) (A) (A) (A) (A) (A) (A) (A) (A) (A) (A) (A)
                 (A) (A) (A) (A) (A) (A) (A) (A) (A) (A) (A) (A)
                 (A) (A) (A) (A) (A) (A) (A) (A) (A) (A) (A) (A)
                 (A) (A) (A) (A) (A) (A) (A) (A) (A) (A) (A) (A)
                 (A) (A) (A) (A) (A) (A) (A) (A) (A) (A) (A) (A)
                 (A) (A) (A) (A) (A) (A) (A) (A) (A) (A) (A) (A)
                 (A) (A) (A) (A) (A) (A) (A) (A) (A) (A) (A) (A)
                 (A) (A) (A) (A) (A) (A) (A) (A) (A) (A) (A) (A)
                 (A) (A) (A) (A) (A) (A) (A) (A) (A) (A) (A) (A)
                 (A) (A) (A) (A) (A) (A) (A) (A) (A) (A) (A) (A)
                 (A) (A) (A) (A) (A) (A) (A) (A) (A) (A) (A) (A)
                 (A) (A) (A) (A) (A) (A) (A) (A) (A) (A) (A) (A)
                 (A) (A) (A) (A) (A) (A) (A) (A) (A) (A) (A) (A)
                 (A) (A) (A) (A) (A) (A) (A) (A) (A) (A) (A) (A)
                 (A) (A) (A) (A) (A) (A) (A) (A) (A) (A) (A) (A)
                 (A) (A) (A) (A) (A) (A) (A) (A) (A) (A) (A) (A)
                 (A) (A) (A) (A) (A) (A) (A) (A) (A) (A) (A) (A)
                 (A) (A) (A) (A) (A) (A) (A) (A) (A) (A) (A) (A)
 The electronic state is 1-A.
 Alpha  occ. eigenvalues --  -24.81323 -19.26336 -14.46317 -14.44517 -10.39699
 Alpha  occ. eigenvalues --  -10.38337 -10.34114 -10.33715 -10.33029 -10.30262
 Alpha  occ. eigenvalues --  -10.30171 -10.29731 -10.29370 -10.29226 -10.29191
 Alpha  occ. eigenvalues --  -10.29159 -10.29155 -10.29150 -10.29094 -10.29044
 Alpha  occ. eigenvalues --  -10.28850 -10.28803 -10.28799 -10.28656 -10.28629
 Alpha  occ. eigenvalues --  -10.27850 -10.27652  -1.32508  -1.15566  -1.07404
 Alpha  occ. eigenvalues --   -1.02865  -0.96929  -0.96504  -0.95396  -0.90406
 Alpha  occ. eigenvalues --   -0.88390  -0.86635  -0.84961  -0.84595  -0.84210
 Alpha  occ. eigenvalues --   -0.83162  -0.82064  -0.77861  -0.74789  -0.71862
 Alpha  occ. eigenvalues --   -0.70847  -0.70297  -0.69787  -0.68453  -0.68302
 Alpha  occ. eigenvalues --   -0.66379  -0.64146  -0.63344  -0.62596  -0.61025
 Alpha  occ. eigenvalues --   -0.59586  -0.59037  -0.57711  -0.56995  -0.56000
 Alpha  occ. eigenvalues --   -0.55423  -0.54514  -0.53916  -0.53244  -0.52598
 Alpha  occ. eigenvalues --   -0.51936  -0.51637  -0.50974  -0.50747  -0.50267
 Alpha  occ. eigenvalues --   -0.50027  -0.49207  -0.48729  -0.48025  -0.46699
 Alpha  occ. eigenvalues --   -0.46217  -0.45661  -0.45310  -0.44941  -0.44214
 Alpha  occ. eigenvalues --   -0.43788  -0.43467  -0.42471  -0.41992  -0.41774
 Alpha  occ. eigenvalues --   -0.41381  -0.38473  -0.37910  -0.35871  -0.33452
 Alpha  occ. eigenvalues --   -0.33292  -0.33181  -0.32259  -0.30788  -0.25769
 Alpha virt. eigenvalues --    0.02813   0.03215   0.03611   0.03654   0.04062
 Alpha virt. eigenvalues --    0.04479   0.04614   0.04764   0.04805   0.04886
 Alpha virt. eigenvalues --    0.05180   0.05425   0.05508   0.05707   0.05897
 Alpha virt. eigenvalues --    0.06222   0.06487   0.06584   0.06609   0.06776
 Alpha virt. eigenvalues --    0.07195   0.07819   0.08149   0.08484   0.08821
 Alpha virt. eigenvalues --    0.09003   0.09205   0.09613   0.09930   0.10213
 Alpha virt. eigenvalues --    0.10596   0.10850   0.10948   0.11338   0.11514
 Alpha virt. eigenvalues --    0.11704   0.11775   0.11847   0.12030   0.12190
 Alpha virt. eigenvalues --    0.12455   0.12741   0.12765   0.12891   0.13090
 Alpha virt. eigenvalues --    0.13247   0.13414   0.13494   0.13617   0.13991
 Alpha virt. eigenvalues --    0.14121   0.14396   0.14596   0.14692   0.15162
 Alpha virt. eigenvalues --    0.15224   0.15398   0.15553   0.15829   0.15863
 Alpha virt. eigenvalues --    0.16071   0.16361   0.16495   0.16620   0.17031
 Alpha virt. eigenvalues --    0.17251   0.17469   0.17610   0.17804   0.17915
 Alpha virt. eigenvalues --    0.18172   0.18211   0.18528   0.18851   0.19109
 Alpha virt. eigenvalues --    0.19381   0.19432   0.20203   0.20270   0.20525
 Alpha virt. eigenvalues --    0.20702   0.21059   0.21338   0.21562   0.21883
 Alpha virt. eigenvalues --    0.21995   0.22189   0.22290   0.22427   0.22617
 Alpha virt. eigenvalues --    0.22760   0.22857   0.22955   0.23385   0.23584
 Alpha virt. eigenvalues --    0.23766   0.24031   0.24337   0.24548   0.24641
 Alpha virt. eigenvalues --    0.25096   0.25200   0.25359   0.25566   0.25666
 Alpha virt. eigenvalues --    0.25964   0.26103   0.26276   0.26441   0.26653
 Alpha virt. eigenvalues --    0.26702   0.26822   0.27062   0.27231   0.27434
 Alpha virt. eigenvalues --    0.27477   0.27584   0.27701   0.27887   0.27952
 Alpha virt. eigenvalues --    0.28361   0.28449   0.28603   0.28751   0.28950
 Alpha virt. eigenvalues --    0.29295   0.29444   0.29602   0.29748   0.29980
 Alpha virt. eigenvalues --    0.30097   0.30396   0.30515   0.30787   0.30952
 Alpha virt. eigenvalues --    0.31025   0.31161   0.31258   0.31688   0.32001
 Alpha virt. eigenvalues --    0.32003   0.32170   0.32350   0.32611   0.32714
 Alpha virt. eigenvalues --    0.32953   0.33151   0.33522   0.33596   0.33749
 Alpha virt. eigenvalues --    0.33911   0.34005   0.34490   0.34682   0.34761
 Alpha virt. eigenvalues --    0.34855   0.35081   0.35321   0.35542   0.35816
 Alpha virt. eigenvalues --    0.35929   0.36175   0.36451   0.36603   0.36810
 Alpha virt. eigenvalues --    0.36998   0.37136   0.37408   0.37742   0.37961
 Alpha virt. eigenvalues --    0.38122   0.38472   0.38561   0.38886   0.39177
 Alpha virt. eigenvalues --    0.39298   0.39470   0.39626   0.39901   0.40136
 Alpha virt. eigenvalues --    0.40164   0.40405   0.40493   0.40658   0.41031
 Alpha virt. eigenvalues --    0.41345   0.41467   0.41760   0.41893   0.42012
 Alpha virt. eigenvalues --    0.42258   0.42557   0.42627   0.42948   0.42996
 Alpha virt. eigenvalues --    0.43193   0.43637   0.43819   0.44049   0.44107
 Alpha virt. eigenvalues --    0.44455   0.44763   0.45056   0.45137   0.45242
 Alpha virt. eigenvalues --    0.45492   0.45824   0.45858   0.46022   0.46172
 Alpha virt. eigenvalues --    0.46355   0.46726   0.46910   0.47011   0.47222
 Alpha virt. eigenvalues --    0.47354   0.47564   0.47911   0.48169   0.48344
 Alpha virt. eigenvalues --    0.48451   0.48718   0.48950   0.49363   0.49424
 Alpha virt. eigenvalues --    0.49571   0.49810   0.49880   0.50371   0.50696
 Alpha virt. eigenvalues --    0.50718   0.50816   0.51074   0.51160   0.51481
 Alpha virt. eigenvalues --    0.51673   0.52083   0.52107   0.52479   0.52622
 Alpha virt. eigenvalues --    0.52827   0.53026   0.53255   0.53527   0.53777
 Alpha virt. eigenvalues --    0.53938   0.53977   0.54133   0.54239   0.54433
 Alpha virt. eigenvalues --    0.54728   0.54966   0.55236   0.55492   0.55593
 Alpha virt. eigenvalues --    0.55919   0.56172   0.56290   0.56687   0.56772
 Alpha virt. eigenvalues --    0.56910   0.57250   0.57474   0.57817   0.58110
 Alpha virt. eigenvalues --    0.58228   0.58249   0.58730   0.58784   0.58914
 Alpha virt. eigenvalues --    0.59297   0.59543   0.59878   0.60390   0.60569
 Alpha virt. eigenvalues --    0.60979   0.61235   0.61744   0.61906   0.62311
 Alpha virt. eigenvalues --    0.62432   0.62755   0.63114   0.63244   0.63692
 Alpha virt. eigenvalues --    0.63759   0.64245   0.64408   0.64786   0.65005
 Alpha virt. eigenvalues --    0.65337   0.65510   0.65917   0.66167   0.66335
 Alpha virt. eigenvalues --    0.66804   0.67289   0.67741   0.67931   0.68058
 Alpha virt. eigenvalues --    0.68412   0.68804   0.69018   0.69224   0.69517
 Alpha virt. eigenvalues --    0.69884   0.70411   0.70728   0.71157   0.71489
 Alpha virt. eigenvalues --    0.71868   0.71951   0.72292   0.72532   0.72645
 Alpha virt. eigenvalues --    0.73188   0.73571   0.73906   0.74183   0.74897
 Alpha virt. eigenvalues --    0.75128   0.75260   0.75455   0.75737   0.76139
 Alpha virt. eigenvalues --    0.76517   0.76834   0.77312   0.77513   0.77980
 Alpha virt. eigenvalues --    0.78462   0.78874   0.79010   0.79472   0.80364
 Alpha virt. eigenvalues --    0.80853   0.81082   0.81413   0.81520   0.81702
 Alpha virt. eigenvalues --    0.82438   0.82935   0.82994   0.83394   0.83968
 Alpha virt. eigenvalues --    0.84230   0.84646   0.85062   0.85440   0.86125
 Alpha virt. eigenvalues --    0.86278   0.86555   0.87142   0.87508   0.87641
 Alpha virt. eigenvalues --    0.87951   0.88204   0.88986   0.89430   0.89633
 Alpha virt. eigenvalues --    0.90157   0.91112   0.91653   0.91930   0.92585
 Alpha virt. eigenvalues --    0.93679   0.93907   0.94376   0.94965   0.95415
 Alpha virt. eigenvalues --    0.96610   0.96891   0.97274   0.97350   0.98111
 Alpha virt. eigenvalues --    0.98611   0.98740   0.99242   1.00001   1.00405
 Alpha virt. eigenvalues --    1.00887   1.01194   1.01598   1.02053   1.02597
 Alpha virt. eigenvalues --    1.03095   1.03224   1.03675   1.04156   1.04338
 Alpha virt. eigenvalues --    1.04868   1.05504   1.06087   1.06321   1.06845
 Alpha virt. eigenvalues --    1.06921   1.07457   1.08407   1.08551   1.08985
 Alpha virt. eigenvalues --    1.09221   1.09860   1.10903   1.11366   1.11455
 Alpha virt. eigenvalues --    1.11605   1.12307   1.12523   1.13211   1.13402
 Alpha virt. eigenvalues --    1.14134   1.14180   1.15273   1.15687   1.15914
 Alpha virt. eigenvalues --    1.16813   1.17035   1.17759   1.18337   1.18633
 Alpha virt. eigenvalues --    1.19086   1.19423   1.20248   1.20689   1.21574
 Alpha virt. eigenvalues --    1.21635   1.22363   1.23299   1.23526   1.24086
 Alpha virt. eigenvalues --    1.24481   1.24968   1.25967   1.26442   1.26882
 Alpha virt. eigenvalues --    1.27423   1.28402   1.29015   1.30358   1.30874
 Alpha virt. eigenvalues --    1.31459   1.32986   1.34009   1.35035   1.35774
 Alpha virt. eigenvalues --    1.37065   1.37533   1.38557   1.38724   1.39385
 Alpha virt. eigenvalues --    1.40379   1.41250   1.41936   1.42771   1.44112
 Alpha virt. eigenvalues --    1.45825   1.47567   1.48685   1.50358   1.51485
 Alpha virt. eigenvalues --    1.52311   1.52896   1.56442   1.57155   1.57893
 Alpha virt. eigenvalues --    1.58447   1.59505   1.60058   1.60799   1.62127
 Alpha virt. eigenvalues --    1.63063   1.63183   1.64456   1.65871   1.66105
 Alpha virt. eigenvalues --    1.66617   1.66903   1.67793   1.68174   1.68505
 Alpha virt. eigenvalues --    1.69186   1.70192   1.70423   1.70566   1.71843
 Alpha virt. eigenvalues --    1.72804   1.73685   1.73818   1.74264   1.75261
 Alpha virt. eigenvalues --    1.75555   1.76242   1.76572   1.77907   1.78130
 Alpha virt. eigenvalues --    1.78904   1.80230   1.80849   1.81726   1.82007
 Alpha virt. eigenvalues --    1.82648   1.83503   1.84634   1.84966   1.85744
 Alpha virt. eigenvalues --    1.86439   1.87090   1.87972   1.89141   1.89516
 Alpha virt. eigenvalues --    1.90013   1.91171   1.92409   1.92787   1.94495
 Alpha virt. eigenvalues --    1.95153   1.95679   1.95845   1.96783   1.97993
 Alpha virt. eigenvalues --    1.98456   1.98571   1.99244   2.00272   2.00813
 Alpha virt. eigenvalues --    2.01323   2.01821   2.02094   2.02334   2.02581
 Alpha virt. eigenvalues --    2.03417   2.03685   2.04889   2.04977   2.05490
 Alpha virt. eigenvalues --    2.06361   2.06408   2.07202   2.08154   2.08238
 Alpha virt. eigenvalues --    2.08901   2.09394   2.09580   2.10284   2.11558
 Alpha virt. eigenvalues --    2.12054   2.12509   2.13196   2.14695   2.14704
 Alpha virt. eigenvalues --    2.16220   2.17701   2.18581   2.19232   2.20531
 Alpha virt. eigenvalues --    2.20911   2.21341   2.22575   2.23417   2.24316
 Alpha virt. eigenvalues --    2.24822   2.25674   2.26323   2.27746   2.28275
 Alpha virt. eigenvalues --    2.29684   2.30351   2.31234   2.32570   2.33018
 Alpha virt. eigenvalues --    2.34362   2.34855   2.35436   2.35646   2.36686
 Alpha virt. eigenvalues --    2.38080   2.38965   2.39380   2.39776   2.40328
 Alpha virt. eigenvalues --    2.40969   2.41087   2.42070   2.42982   2.43333
 Alpha virt. eigenvalues --    2.43812   2.44575   2.45183   2.45719   2.46104
 Alpha virt. eigenvalues --    2.46470   2.46843   2.47459   2.47684   2.48899
 Alpha virt. eigenvalues --    2.49403   2.50669   2.51158   2.51634   2.52118
 Alpha virt. eigenvalues --    2.53220   2.53984   2.55570   2.56174   2.57865
 Alpha virt. eigenvalues --    2.58865   2.59106   2.59655   2.60638   2.62051
 Alpha virt. eigenvalues --    2.62623   2.63301   2.63961   2.64911   2.65428
 Alpha virt. eigenvalues --    2.65949   2.66520   2.67514   2.68523   2.69277
 Alpha virt. eigenvalues --    2.70087   2.70154   2.71790   2.72927   2.74058
 Alpha virt. eigenvalues --    2.74474   2.75622   2.75899   2.76118   2.76399
 Alpha virt. eigenvalues --    2.76726   2.77700   2.78449   2.79561   2.80122
 Alpha virt. eigenvalues --    2.80432   2.81687   2.81894   2.82941   2.83445
 Alpha virt. eigenvalues --    2.84900   2.85223   2.85662   2.87320   2.88075
 Alpha virt. eigenvalues --    2.90111   2.90562   2.91237   2.92533   2.93403
 Alpha virt. eigenvalues --    2.95404   2.97335   2.97931   2.98345   2.98994
 Alpha virt. eigenvalues --    3.00204   3.01815   3.03821   3.05481   3.06531
 Alpha virt. eigenvalues --    3.06923   3.08191   3.11704   3.13409   3.13820
 Alpha virt. eigenvalues --    3.14173   3.16509   3.16922   3.17875   3.21000
 Alpha virt. eigenvalues --    3.21976   3.23126   3.23666   3.23889   3.25309
 Alpha virt. eigenvalues --    3.25823   3.26190   3.27374   3.27936   3.28910
 Alpha virt. eigenvalues --    3.30980   3.32653   3.34971   3.35604   3.37007
 Alpha virt. eigenvalues --    3.38581   3.39875   3.42283   3.43107   3.44055
 Alpha virt. eigenvalues --    3.44250   3.44427   3.46277   3.49605   3.51247
 Alpha virt. eigenvalues --    3.52843   3.53496   3.57217   3.58013   3.58933
 Alpha virt. eigenvalues --    3.63511   3.71402   3.79382   3.85154   3.89450
 Alpha virt. eigenvalues --    3.95501   3.97167   4.02171
          Condensed to atoms (all electrons):
               1          2          3          4          5          6
     1  C   33.779223  -2.908386  -3.354079  -0.566867  -0.133235  -5.272049
     2  O   -2.908386  12.202649   0.214157  -0.219952   0.124319  -0.595668
     3  C   -3.354079   0.214157  20.585196   0.630722  -1.875507  -1.837194
     4  H   -0.566867  -0.219952   0.630722   1.977416  -0.778485   0.668361
     5  F   -0.133235   0.124319  -1.875507  -0.778485  12.259423  -0.642963
     6  C   -5.272049  -0.595668  -1.837194   0.668361  -0.642963  37.391368
     7  C    0.132105   0.133434  -4.332732  -0.721135   0.392974  -4.166423
     8  N    0.587880   0.182654  -1.609728  -0.485906   0.581441  -5.747367
     9  H   -0.402839  -0.020507   0.075651   0.149301   0.005563  -1.353903
    10  C   -1.927741   0.311838   0.409584   0.042036   0.420817  -5.205118
    11  C   -0.675086  -0.035268   0.003836   0.043877  -0.027807   0.069328
    12  C   -2.441643  -0.459161  -3.968577   0.002126  -0.441910   0.713538
    13  C   -0.278364   0.006658   0.053378   0.181917   0.028401  -1.282561
    14  C    0.291877  -0.006127   0.001729  -0.058650   0.016637  -0.903667
    15  C    1.066804  -0.208382  -0.160676  -0.103640  -0.031729   0.910470
    16  H    0.026374  -0.002575   0.034003   0.012834  -0.006257  -0.142818
    17  H    0.049851  -0.000383  -0.015023  -0.005752   0.000481  -0.024746
    18  H    0.027406  -0.027651  -0.039072   0.002741   0.002011  -0.038862
    19  H   -0.101620   0.003802   0.014146   0.002201  -0.000511   0.011365
    20  N   -1.940755   0.750120  -1.714481  -0.415819  -0.030155   1.001991
    21  H   -0.300864  -0.307120   0.435449   0.070029  -0.083231   0.142865
    22  H    0.259591  -0.114963   0.259122   0.016361   0.000436   0.243204
    23  H    0.362507  -0.049721  -0.512996   0.020661  -0.168209  -0.488922
    24  C    0.885949  -0.131188   0.205878   0.285303   0.041288  -6.697024
    25  C    0.077803   0.001031   0.033519  -0.009415  -0.005767   0.586005
    26  C    0.316726   0.021719  -0.708071  -0.076376  -0.007347  -0.566968
    27  C   -0.324709   0.021078   0.328555  -0.041282  -0.029542   2.313412
    28  C    0.036107  -0.003666   0.043357   0.024257   0.019706  -1.047406
    29  C   -0.039404  -0.000981  -0.143781  -0.017364  -0.002071   0.060292
    30  H   -0.194696   0.023166  -0.040757  -0.042639   0.004802   0.691714
    31  H   -0.072237   0.005223   0.080201  -0.000607  -0.001626  -0.038174
    32  H    0.006403  -0.000279  -0.005776   0.000467   0.001294  -0.013393
    33  H    0.023743  -0.000595   0.005310   0.002825  -0.001315  -0.069870
    34  C    0.002163   0.000029  -0.027018  -0.002392  -0.000104   0.086961
    35  C   -5.426257  -0.763666   0.738955  -0.353204   0.267087  -2.138019
    36  C   -1.334815   0.035964  -0.067584   0.024090   0.002909   0.005581
    37  C   -5.541242   0.673671   0.473431   0.250802   0.055176  -1.973610
    38  C   -3.337333   0.504706   0.300245   0.099616   0.093904   0.797216
    39  C    1.556683  -0.299358  -0.141755  -0.008294  -0.056675   0.018309
    40  C    2.043850  -0.104248   0.001483  -0.061721   0.054002  -0.155196
    41  H   -0.861469   0.064741   0.184467   0.102828   0.018471  -0.337354
    42  H   -1.534611   0.237336  -0.078681   0.013326   0.037519  -0.002232
    43  H    0.217148  -0.040265   0.017527   0.000757  -0.000962  -0.000455
    44  H    0.234428  -0.015537   0.045125   0.001527   0.000892   0.013954
    45  H   -0.169956   0.003850  -0.024405  -0.001439   0.001241   0.003753
    46  H   -0.000197   0.000007  -0.004065  -0.000204   0.000086  -0.006653
    47  H   -0.000761   0.000015  -0.000479  -0.000091  -0.000032   0.007171
    48  H    0.000762  -0.000000   0.000178  -0.000265  -0.000094   0.016147
               7          8          9         10         11         12
     1  C    0.132105   0.587880  -0.402839  -1.927741  -0.675086  -2.441643
     2  O    0.133434   0.182654  -0.020507   0.311838  -0.035268  -0.459161
     3  C   -4.332732  -1.609728   0.075651   0.409584   0.003836  -3.968577
     4  H   -0.721135  -0.485906   0.149301   0.042036   0.043877   0.002126
     5  F    0.392974   0.581441   0.005563   0.420817  -0.027807  -0.441910
     6  C   -4.166423  -5.747367  -1.353903  -5.205118   0.069328   0.713538
     7  C   26.331775  -2.461667   0.039017  -3.084130  -0.101058   2.270719
     8  N   -2.461667  20.971218  -1.062784  -1.101273  -0.606283  -4.299272
     9  H    0.039017  -1.062784   2.737501   0.367903   0.128440   0.168719
    10  C   -3.084130  -1.101273   0.367903  24.449632   0.056807  -2.895273
    11  C   -0.101058  -0.606283   0.128440   0.056807   8.046960   0.222090
    12  C    2.270719  -4.299272   0.168719  -2.895273   0.222090  30.968468
    13  C   -0.503620   0.118361   0.350501  -0.772886   0.940012  -1.115622
    14  C   -0.007277   0.365557  -0.110179   0.389676  -0.675569  -0.185934
    15  C    0.155900   0.966488  -0.272093  -2.431189  -1.255530  -3.295847
    16  H    0.032819  -0.083699  -0.110766   0.096611   0.100568  -0.370610
    17  H    0.000572   0.013422  -0.014396  -0.223078  -0.208356   0.219419
    18  H    0.020897   0.088863  -0.000691  -0.326990  -0.276979   0.059186
    19  H   -0.000729  -0.047520   0.008420   0.245855   0.470718  -0.060057
    20  N    1.355512   0.234113  -0.281065  -2.847685   0.310934  -1.910920
    21  H   -0.093752  -0.084701   0.003619  -0.135505   0.021235  -0.019100
    22  H   -0.091081   0.008674  -0.013911  -0.078264  -0.042176  -0.746047
    23  H   -0.407934  -0.134140   0.113322   0.061789   0.009095   0.049923
    24  C   -8.023543   1.216131   1.091267   1.591555   0.044339  -1.321292
    25  C   -0.687440   0.003738  -0.114394  -0.075808  -0.003261   0.027703
    26  C   -2.579764  -0.312111   0.300921   0.059703  -0.009654   0.578370
    27  C    0.718396  -0.302785  -0.333024  -0.345719  -0.010372  -0.046318
    28  C    0.033081  -0.001934   0.182449   0.117663   0.003942  -0.010810
    29  C    1.369267   0.060330  -0.087208  -0.287106  -0.004897   0.068880
    30  H   -0.033541  -0.389753  -0.214311  -0.147567  -0.016303   0.262788
    31  H    0.417439   0.001957  -0.033781  -0.013279  -0.001418   0.000747
    32  H   -0.149437  -0.003436   0.013026   0.008307   0.000194  -0.000941
    33  H    0.125007  -0.018357   0.021288  -0.035294  -0.000229   0.023218
    34  C   -0.464225   0.037714  -0.078895   0.019191   0.000121  -0.000723
    35  C    1.126023  -0.009480  -0.230661  -3.256247   0.227418  -3.569752
    36  C   -0.166440   0.223139   0.009380   0.315648  -0.011550  -0.070737
    37  C   -1.219449   1.805871  -0.127709   1.498819  -0.125178  -1.053118
    38  C   -0.272848   0.105718  -0.001472   0.222919  -0.026456   0.017824
    39  C    0.145504  -0.180814  -0.001418  -0.307894   0.026519   0.152009
    40  C    0.322271  -0.241241   0.048874  -0.032704  -0.016793  -0.338612
    41  H   -0.610494   0.400974   0.126206   0.597018   0.017309  -1.180358
    42  H    0.002094   0.069956  -0.002569   0.082937  -0.015575  -0.079511
    43  H   -0.007403  -0.011622   0.000581  -0.013904   0.001008   0.002201
    44  H    0.001115  -0.060768   0.000101  -0.071907   0.001007   0.017790
    45  H    0.029872   0.012664  -0.000581   0.014259  -0.000617  -0.016127
    46  H   -0.040608   0.005873  -0.004450   0.004695   0.000115  -0.001234
    47  H   -0.023892   0.001281  -0.003285   0.000876  -0.000023  -0.000156
    48  H   -0.017928   0.000218  -0.009652  -0.001514  -0.000041   0.000569
              13         14         15         16         17         18
     1  C   -0.278364   0.291877   1.066804   0.026374   0.049851   0.027406
     2  O    0.006658  -0.006127  -0.208382  -0.002575  -0.000383  -0.027651
     3  C    0.053378   0.001729  -0.160676   0.034003  -0.015023  -0.039072
     4  H    0.181917  -0.058650  -0.103640   0.012834  -0.005752   0.002741
     5  F    0.028401   0.016637  -0.031729  -0.006257   0.000481   0.002011
     6  C   -1.282561  -0.903667   0.910470  -0.142818  -0.024746  -0.038862
     7  C   -0.503620  -0.007277   0.155900   0.032819   0.000572   0.020897
     8  N    0.118361   0.365557   0.966488  -0.083699   0.013422   0.088863
     9  H    0.350501  -0.110179  -0.272093  -0.110766  -0.014396  -0.000691
    10  C   -0.772886   0.389676  -2.431189   0.096611  -0.223078  -0.326990
    11  C    0.940012  -0.675569  -1.255530   0.100568  -0.208356  -0.276979
    12  C   -1.115622  -0.185934  -3.295847  -0.370610   0.219419   0.059186
    13  C   10.537580  -1.220244  -1.027722   0.280051  -0.149442   0.057748
    14  C   -1.220244   7.993909   0.816246  -0.206210   0.389587   0.131558
    15  C   -1.027722   0.816246  10.649776   0.052993   0.145008   0.475353
    16  H    0.280051  -0.206210   0.052993   0.747705  -0.119543  -0.009295
    17  H   -0.149442   0.389587   0.145008  -0.119543   0.589097   0.028468
    18  H    0.057748   0.131558   0.475353  -0.009295   0.028468   0.693624
    19  H    0.120943  -0.249536  -0.284378   0.020603  -0.095553  -0.118375
    20  N   -0.090992  -0.353417  -0.086162   0.081904  -0.051675  -0.318551
    21  H    0.001093  -0.006280   0.027516   0.003084  -0.000987  -0.003175
    22  H   -0.050053   0.049092   0.239694   0.002004   0.002452  -0.040027
    23  H    0.014859   0.000133   0.001178   0.007630  -0.000037   0.000953
    24  C    0.471322   0.003458  -0.068479  -0.043159   0.002069   0.008225
    25  C   -0.005578   0.008420   0.002280   0.006117  -0.000068   0.000570
    26  C   -0.201297   0.014645  -0.008499  -0.037296   0.000676  -0.005452
    27  C   -0.061153  -0.030236   0.040637   0.010674  -0.000723   0.001873
    28  C    0.007599   0.002593  -0.005735  -0.004920   0.000380  -0.000275
    29  C   -0.041293  -0.005524   0.013704  -0.006017  -0.000673  -0.000569
    30  H   -0.135372   0.021787   0.060498   0.013909   0.000404   0.002375
    31  H   -0.008316  -0.001049   0.002548  -0.000845  -0.000028   0.000195
    32  H   -0.000057   0.000052  -0.000289  -0.000076   0.000018  -0.000016
    33  H   -0.003340  -0.000299  -0.002118  -0.000379   0.000032  -0.000471
    34  C    0.013288   0.002034  -0.000252   0.005290  -0.000022   0.000077
    35  C    0.269187  -0.246589   0.756395   0.027734  -0.012390  -0.047999
    36  C    0.027216   0.004840  -0.079775   0.000754   0.000135  -0.001256
    37  C    0.293424   0.051442  -0.784377   0.017768   0.001701  -0.041614
    38  C   -0.076231   0.021579   0.009485  -0.002082   0.001097   0.026662
    39  C   -0.026921  -0.004173   0.107106  -0.000382  -0.000192   0.000298
    40  C   -0.011962   0.011503   0.089186  -0.007926   0.000591   0.014319
    41  H    0.199885  -0.021578  -0.149707  -0.006176   0.001028   0.006177
    42  H    0.012110   0.001895  -0.029705  -0.000314   0.000296   0.005083
    43  H   -0.001217  -0.000131   0.004998  -0.000038  -0.000007   0.000062
    44  H   -0.009839  -0.000581   0.019772  -0.000952  -0.000018   0.000963
    45  H    0.001461   0.000119  -0.003670   0.000071   0.000003  -0.000211
    46  H    0.001455   0.000480  -0.000171   0.000197   0.000004   0.000026
    47  H    0.000508   0.000077   0.000039   0.000143   0.000002   0.000006
    48  H    0.000553   0.000005   0.000091   0.000736  -0.000010   0.000002
              19         20         21         22         23         24
     1  C   -0.101620  -1.940755  -0.300864   0.259591   0.362507   0.885949
     2  O    0.003802   0.750120  -0.307120  -0.114963  -0.049721  -0.131188
     3  C    0.014146  -1.714481   0.435449   0.259122  -0.512996   0.205878
     4  H    0.002201  -0.415819   0.070029   0.016361   0.020661   0.285303
     5  F   -0.000511  -0.030155  -0.083231   0.000436  -0.168209   0.041288
     6  C    0.011365   1.001991   0.142865   0.243204  -0.488922  -6.697024
     7  C   -0.000729   1.355512  -0.093752  -0.091081  -0.407934  -8.023543
     8  N   -0.047520   0.234113  -0.084701   0.008674  -0.134140   1.216131
     9  H    0.008420  -0.281065   0.003619  -0.013911   0.113322   1.091267
    10  C    0.245855  -2.847685  -0.135505  -0.078264   0.061789   1.591555
    11  C    0.470718   0.310934   0.021235  -0.042176   0.009095   0.044339
    12  C   -0.060057  -1.910920  -0.019100  -0.746047   0.049923  -1.321292
    13  C    0.120943  -0.090992   0.001093  -0.050053   0.014859   0.471322
    14  C   -0.249536  -0.353417  -0.006280   0.049092   0.000133   0.003458
    15  C   -0.284378  -0.086162   0.027516   0.239694   0.001178  -0.068479
    16  H    0.020603   0.081904   0.003084   0.002004   0.007630  -0.043159
    17  H   -0.095553  -0.051675  -0.000987   0.002452  -0.000037   0.002069
    18  H   -0.118375  -0.318551  -0.003175  -0.040027   0.000953   0.008225
    19  H    0.606541   0.035405   0.000935  -0.003845   0.000853  -0.000294
    20  N    0.035405  19.104602  -0.125333  -0.649559  -0.041544  -0.792124
    21  H    0.000935  -0.125333   1.054135   0.002854   0.022221   0.046343
    22  H   -0.003845  -0.649559   0.002854   1.491151  -0.002581   0.025117
    23  H    0.000853  -0.041544   0.022221  -0.002581   1.983054   0.469080
    24  C   -0.000294  -0.792124   0.046343   0.025117   0.469080  32.290917
    25  C   -0.000181   0.015034  -0.000955  -0.001008  -0.026844  -5.443335
    26  C   -0.000351   0.239852  -0.010538  -0.043479   0.065684  -4.260018
    27  C   -0.000357   0.073599  -0.013304  -0.008414  -0.389946  -7.108212
    28  C    0.000146  -0.038702   0.001850   0.001176   0.180722   3.078980
    29  C    0.000010   0.088741   0.001122   0.004771  -0.046953   3.443676
    30  H    0.000355   0.118993  -0.002608   0.008429  -0.019619  -1.768456
    31  H   -0.000109   0.014022  -0.002292  -0.000802  -0.256496  -0.749953
    32  H    0.000011   0.000438   0.000148  -0.000017   0.032779   0.257278
    33  H   -0.000062   0.002426   0.000256   0.000719  -0.008788   0.458179
    34  C   -0.000003  -0.001051  -0.000054   0.000379   0.002053  -0.866736
    35  C    0.015600  -2.919792   0.471713   0.471936  -0.124994  -1.317293
    36  C   -0.000071   0.154374  -0.025604  -0.010691  -0.027325  -0.081532
    37  C    0.000121  -1.041219  -0.236130   0.098219  -0.050435  -0.496822
    38  C   -0.003323   0.925983  -0.023425  -0.134850  -0.067262  -0.277556
    39  C    0.000391  -0.232116   0.096768  -0.004811   0.023722   0.031895
    40  C   -0.000938  -0.331844   0.045377   0.009795  -0.005868   0.333248
    41  H    0.000889  -0.526967  -0.010716  -0.049250  -0.013997   0.618945
    42  H   -0.000697   0.090880  -0.061438  -0.032507  -0.023393  -0.063587
    43  H    0.000029  -0.025467   0.010864  -0.000483   0.007338   0.012272
    44  H   -0.000107  -0.008862   0.004098   0.002331  -0.000085   0.021587
    45  H   -0.000002   0.004058  -0.000519   0.001982  -0.005081  -0.020780
    46  H    0.000001  -0.000185  -0.000009  -0.000038   0.001669  -0.019146
    47  H   -0.000001  -0.000266  -0.000015   0.000009  -0.001029  -0.037152
    48  H   -0.000000   0.000081  -0.000001   0.000053  -0.001303  -0.063533
              25         26         27         28         29         30
     1  C    0.077803   0.316726  -0.324709   0.036107  -0.039404  -0.194696
     2  O    0.001031   0.021719   0.021078  -0.003666  -0.000981   0.023166
     3  C    0.033519  -0.708071   0.328555   0.043357  -0.143781  -0.040757
     4  H   -0.009415  -0.076376  -0.041282   0.024257  -0.017364  -0.042639
     5  F   -0.005767  -0.007347  -0.029542   0.019706  -0.002071   0.004802
     6  C    0.586005  -0.566968   2.313412  -1.047406   0.060292   0.691714
     7  C   -0.687440  -2.579764   0.718396   0.033081   1.369267  -0.033541
     8  N    0.003738  -0.312111  -0.302785  -0.001934   0.060330  -0.389753
     9  H   -0.114394   0.300921  -0.333024   0.182449  -0.087208  -0.214311
    10  C   -0.075808   0.059703  -0.345719   0.117663  -0.287106  -0.147567
    11  C   -0.003261  -0.009654  -0.010372   0.003942  -0.004897  -0.016303
    12  C    0.027703   0.578370  -0.046318  -0.010810   0.068880   0.262788
    13  C   -0.005578  -0.201297  -0.061153   0.007599  -0.041293  -0.135372
    14  C    0.008420   0.014645  -0.030236   0.002593  -0.005524   0.021787
    15  C    0.002280  -0.008499   0.040637  -0.005735   0.013704   0.060498
    16  H    0.006117  -0.037296   0.010674  -0.004920  -0.006017   0.013909
    17  H   -0.000068   0.000676  -0.000723   0.000380  -0.000673   0.000404
    18  H    0.000570  -0.005452   0.001873  -0.000275  -0.000569   0.002375
    19  H   -0.000181  -0.000351  -0.000357   0.000146   0.000010   0.000355
    20  N    0.015034   0.239852   0.073599  -0.038702   0.088741   0.118993
    21  H   -0.000955  -0.010538  -0.013304   0.001850   0.001122  -0.002608
    22  H   -0.001008  -0.043479  -0.008414   0.001176   0.004771   0.008429
    23  H   -0.026844   0.065684  -0.389946   0.180722  -0.046953  -0.019619
    24  C   -5.443335  -4.260018  -7.108212   3.078980   3.443676  -1.768456
    25  C   17.510696   3.619201   2.658776  -3.139861  -4.646720   0.222325
    26  C    3.619201  18.087004  -0.912716  -0.357566  -6.652162   0.950424
    27  C    2.658776  -0.912716  13.293320  -3.599527  -0.330437   0.218308
    28  C   -3.139861  -0.357566  -3.599527   9.925128   0.801820  -0.073555
    29  C   -4.646720  -6.652162  -0.330437   0.801820  13.354757  -0.864135
    30  H    0.222325   0.950424   0.218308  -0.073555  -0.864135   2.158154
    31  H    0.200403  -0.180921   0.791791  -0.429432   0.026251   0.002078
    32  H   -0.152338   0.150067  -0.536562   0.616520  -0.059944   0.003802
    33  H   -0.384858  -0.708617  -0.075701   0.050368   0.940431  -0.391727
    34  C   -1.953468   0.513700   0.007152  -0.397465  -1.444545   0.202561
    35  C   -0.088355  -0.086346   0.125980  -0.034988   0.148557   0.242724
    36  C    0.011713   0.023313  -0.009817   0.004617  -0.024965  -0.034085
    37  C   -0.013551  -0.309361   0.099367   0.005089   0.054908  -0.438343
    38  C   -0.014483  -0.040287   0.108591   0.012462   0.011201  -0.034522
    39  C    0.003970   0.049099  -0.037839  -0.000845  -0.006508   0.021811
    40  C    0.018522   0.191252  -0.114037   0.012689  -0.043648   0.139705
    41  H   -0.063396  -0.143089  -0.052088   0.024456  -0.034960  -0.323793
    42  H    0.001131   0.007641   0.013684  -0.001317  -0.001224  -0.004884
    43  H   -0.000039   0.000266  -0.002860   0.000163  -0.000048   0.000934
    44  H    0.002045   0.026231  -0.003275   0.000002  -0.004701   0.008245
    45  H   -0.000028  -0.002699   0.002119  -0.000143   0.000885  -0.002209
    46  H    0.056080   0.017163   0.014950  -0.028566  -0.075206   0.023574
    47  H   -0.116013   0.041895  -0.021209   0.004950  -0.059537   0.010123
    48  H   -0.289643   0.051396   0.023192  -0.008549  -0.069224   0.013080
              31         32         33         34         35         36
     1  C   -0.072237   0.006403   0.023743   0.002163  -5.426257  -1.334815
     2  O    0.005223  -0.000279  -0.000595   0.000029  -0.763666   0.035964
     3  C    0.080201  -0.005776   0.005310  -0.027018   0.738955  -0.067584
     4  H   -0.000607   0.000467   0.002825  -0.002392  -0.353204   0.024090
     5  F   -0.001626   0.001294  -0.001315  -0.000104   0.267087   0.002909
     6  C   -0.038174  -0.013393  -0.069870   0.086961  -2.138019   0.005581
     7  C    0.417439  -0.149437   0.125007  -0.464225   1.126023  -0.166440
     8  N    0.001957  -0.003436  -0.018357   0.037714  -0.009480   0.223139
     9  H   -0.033781   0.013026   0.021288  -0.078895  -0.230661   0.009380
    10  C   -0.013279   0.008307  -0.035294   0.019191  -3.256247   0.315648
    11  C   -0.001418   0.000194  -0.000229   0.000121   0.227418  -0.011550
    12  C    0.000747  -0.000941   0.023218  -0.000723  -3.569752  -0.070737
    13  C   -0.008316  -0.000057  -0.003340   0.013288   0.269187   0.027216
    14  C   -0.001049   0.000052  -0.000299   0.002034  -0.246589   0.004840
    15  C    0.002548  -0.000289  -0.002118  -0.000252   0.756395  -0.079775
    16  H   -0.000845  -0.000076  -0.000379   0.005290   0.027734   0.000754
    17  H   -0.000028   0.000018   0.000032  -0.000022  -0.012390   0.000135
    18  H    0.000195  -0.000016  -0.000471   0.000077  -0.047999  -0.001256
    19  H   -0.000109   0.000011  -0.000062  -0.000003   0.015600  -0.000071
    20  N    0.014022   0.000438   0.002426  -0.001051  -2.919792   0.154374
    21  H   -0.002292   0.000148   0.000256  -0.000054   0.471713  -0.025604
    22  H   -0.000802  -0.000017   0.000719   0.000379   0.471936  -0.010691
    23  H   -0.256496   0.032779  -0.008788   0.002053  -0.124994  -0.027325
    24  C   -0.749953   0.257278   0.458179  -0.866736  -1.317293  -0.081532
    25  C    0.200403  -0.152338  -0.384858  -1.953468  -0.088355   0.011713
    26  C   -0.180921   0.150067  -0.708617   0.513700  -0.086346   0.023313
    27  C    0.791791  -0.536562  -0.075701   0.007152   0.125980  -0.009817
    28  C   -0.429432   0.616520   0.050368  -0.397465  -0.034988   0.004617
    29  C    0.026251  -0.059944   0.940431  -1.444545   0.148557  -0.024965
    30  H    0.002078   0.003802  -0.391727   0.202561   0.242724  -0.034085
    31  H    0.895340  -0.156267   0.001821  -0.014712  -0.000541   0.007994
    32  H   -0.156267   0.771100   0.002858  -0.159645  -0.001403   0.000601
    33  H    0.001821   0.002858   0.911956  -0.230550  -0.015363  -0.000438
    34  C   -0.014712  -0.159645  -0.230550  10.079387  -0.009655   0.003465
    35  C   -0.000541  -0.001403  -0.015363  -0.009655  35.245316  -1.822590
    36  C    0.007994   0.000601  -0.000438   0.003465  -1.822590   8.024472
    37  C    0.008720  -0.001017   0.032383  -0.008175  -8.045354   1.937297
    38  C    0.021316  -0.000728   0.004023  -0.002111  -6.036405   1.358728
    39  C   -0.012349   0.000707  -0.002013   0.001057   1.538678  -1.068261
    40  C   -0.007355   0.000265  -0.019554   0.005091   1.850998  -1.187998
    41  H   -0.000571  -0.000327   0.018074  -0.019520  -0.449255   0.221806
    42  H    0.004407  -0.000242   0.000199  -0.000002   0.160057   0.311733
    43  H   -0.001709   0.000078  -0.000099   0.000026  -0.397423  -0.371213
    44  H    0.000144  -0.000545  -0.001796  -0.001375  -0.149465  -0.346522
    45  H    0.001242  -0.000034   0.000164  -0.000005   0.228329   0.425020
    46  H   -0.002019  -0.004096  -0.029607   0.328349   0.000362   0.000429
    47  H    0.000197  -0.015919  -0.018512   0.504477  -0.000181   0.000304
    48  H    0.002424  -0.027268  -0.023175   0.637451  -0.000785   0.000057
              37         38         39         40         41         42
     1  C   -5.541242  -3.337333   1.556683   2.043850  -0.861469  -1.534611
     2  O    0.673671   0.504706  -0.299358  -0.104248   0.064741   0.237336
     3  C    0.473431   0.300245  -0.141755   0.001483   0.184467  -0.078681
     4  H    0.250802   0.099616  -0.008294  -0.061721   0.102828   0.013326
     5  F    0.055176   0.093904  -0.056675   0.054002   0.018471   0.037519
     6  C   -1.973610   0.797216   0.018309  -0.155196  -0.337354  -0.002232
     7  C   -1.219449  -0.272848   0.145504   0.322271  -0.610494   0.002094
     8  N    1.805871   0.105718  -0.180814  -0.241241   0.400974   0.069956
     9  H   -0.127709  -0.001472  -0.001418   0.048874   0.126206  -0.002569
    10  C    1.498819   0.222919  -0.307894  -0.032704   0.597018   0.082937
    11  C   -0.125178  -0.026456   0.026519  -0.016793   0.017309  -0.015575
    12  C   -1.053118   0.017824   0.152009  -0.338612  -1.180358  -0.079511
    13  C    0.293424  -0.076231  -0.026921  -0.011962   0.199885   0.012110
    14  C    0.051442   0.021579  -0.004173   0.011503  -0.021578   0.001895
    15  C   -0.784377   0.009485   0.107106   0.089186  -0.149707  -0.029705
    16  H    0.017768  -0.002082  -0.000382  -0.007926  -0.006176  -0.000314
    17  H    0.001701   0.001097  -0.000192   0.000591   0.001028   0.000296
    18  H   -0.041614   0.026662   0.000298   0.014319   0.006177   0.005083
    19  H    0.000121  -0.003323   0.000391  -0.000938   0.000889  -0.000697
    20  N   -1.041219   0.925983  -0.232116  -0.331844  -0.526967   0.090880
    21  H   -0.236130  -0.023425   0.096768   0.045377  -0.010716  -0.061438
    22  H    0.098219  -0.134850  -0.004811   0.009795  -0.049250  -0.032507
    23  H   -0.050435  -0.067262   0.023722  -0.005868  -0.013997  -0.023393
    24  C   -0.496822  -0.277556   0.031895   0.333248   0.618945  -0.063587
    25  C   -0.013551  -0.014483   0.003970   0.018522  -0.063396   0.001131
    26  C   -0.309361  -0.040287   0.049099   0.191252  -0.143089   0.007641
    27  C    0.099367   0.108591  -0.037839  -0.114037  -0.052088   0.013684
    28  C    0.005089   0.012462  -0.000845   0.012689   0.024456  -0.001317
    29  C    0.054908   0.011201  -0.006508  -0.043648  -0.034960  -0.001224
    30  H   -0.438343  -0.034522   0.021811   0.139705  -0.323793  -0.004884
    31  H    0.008720   0.021316  -0.012349  -0.007355  -0.000571   0.004407
    32  H   -0.001017  -0.000728   0.000707   0.000265  -0.000327  -0.000242
    33  H    0.032383   0.004023  -0.002013  -0.019554   0.018074   0.000199
    34  C   -0.008175  -0.002111   0.001057   0.005091  -0.019520  -0.000002
    35  C   -8.045354  -6.036405   1.538678   1.850998  -0.449255   0.160057
    36  C    1.937297   1.358728  -1.068261  -1.187998   0.221806   0.311733
    37  C   25.324933   1.673837  -1.923508  -5.540134   1.021819   0.435888
    38  C    1.673837  13.541023  -2.388413  -1.537742   0.184812   0.946334
    39  C   -1.923508  -2.388413   8.685301   1.219147  -0.166428  -0.647422
    40  C   -5.540134  -1.537742   1.219147  10.595203  -0.596254  -0.265191
    41  H    1.021819   0.184812  -0.166428  -0.596254   2.805697   0.022059
    42  H    0.435888   0.946334  -0.647422  -0.265191   0.022059   1.304226
    43  H    0.144658  -0.089857   0.544037   0.104610   0.007670  -0.211062
    44  H   -0.251184  -0.030188   0.187295   0.433758  -0.283545  -0.019819
    45  H   -0.070906   0.021706  -0.354723  -0.069550   0.013530   0.032330
    46  H   -0.002631  -0.000377   0.000254   0.002596  -0.002977  -0.000016
    47  H   -0.001200  -0.000057   0.000050   0.000442  -0.000112   0.000013
    48  H    0.000443  -0.000056   0.000017  -0.000233  -0.001448   0.000005
              43         44         45         46         47         48
     1  C    0.217148   0.234428  -0.169956  -0.000197  -0.000761   0.000762
     2  O   -0.040265  -0.015537   0.003850   0.000007   0.000015  -0.000000
     3  C    0.017527   0.045125  -0.024405  -0.004065  -0.000479   0.000178
     4  H    0.000757   0.001527  -0.001439  -0.000204  -0.000091  -0.000265
     5  F   -0.000962   0.000892   0.001241   0.000086  -0.000032  -0.000094
     6  C   -0.000455   0.013954   0.003753  -0.006653   0.007171   0.016147
     7  C   -0.007403   0.001115   0.029872  -0.040608  -0.023892  -0.017928
     8  N   -0.011622  -0.060768   0.012664   0.005873   0.001281   0.000218
     9  H    0.000581   0.000101  -0.000581  -0.004450  -0.003285  -0.009652
    10  C   -0.013904  -0.071907   0.014259   0.004695   0.000876  -0.001514
    11  C    0.001008   0.001007  -0.000617   0.000115  -0.000023  -0.000041
    12  C    0.002201   0.017790  -0.016127  -0.001234  -0.000156   0.000569
    13  C   -0.001217  -0.009839   0.001461   0.001455   0.000508   0.000553
    14  C   -0.000131  -0.000581   0.000119   0.000480   0.000077   0.000005
    15  C    0.004998   0.019772  -0.003670  -0.000171   0.000039   0.000091
    16  H   -0.000038  -0.000952   0.000071   0.000197   0.000143   0.000736
    17  H   -0.000007  -0.000018   0.000003   0.000004   0.000002  -0.000010
    18  H    0.000062   0.000963  -0.000211   0.000026   0.000006   0.000002
    19  H    0.000029  -0.000107  -0.000002   0.000001  -0.000001  -0.000000
    20  N   -0.025467  -0.008862   0.004058  -0.000185  -0.000266   0.000081
    21  H    0.010864   0.004098  -0.000519  -0.000009  -0.000015  -0.000001
    22  H   -0.000483   0.002331   0.001982  -0.000038   0.000009   0.000053
    23  H    0.007338  -0.000085  -0.005081   0.001669  -0.001029  -0.001303
    24  C    0.012272   0.021587  -0.020780  -0.019146  -0.037152  -0.063533
    25  C   -0.000039   0.002045  -0.000028   0.056080  -0.116013  -0.289643
    26  C    0.000266   0.026231  -0.002699   0.017163   0.041895   0.051396
    27  C   -0.002860  -0.003275   0.002119   0.014950  -0.021209   0.023192
    28  C    0.000163   0.000002  -0.000143  -0.028566   0.004950  -0.008549
    29  C   -0.000048  -0.004701   0.000885  -0.075206  -0.059537  -0.069224
    30  H    0.000934   0.008245  -0.002209   0.023574   0.010123   0.013080
    31  H   -0.001709   0.000144   0.001242  -0.002019   0.000197   0.002424
    32  H    0.000078  -0.000545  -0.000034  -0.004096  -0.015919  -0.027268
    33  H   -0.000099  -0.001796   0.000164  -0.029607  -0.018512  -0.023175
    34  C    0.000026  -0.001375  -0.000005   0.328349   0.504477   0.637451
    35  C   -0.397423  -0.149465   0.228329   0.000362  -0.000181  -0.000785
    36  C   -0.371213  -0.346522   0.425020   0.000429   0.000304   0.000057
    37  C    0.144658  -0.251184  -0.070906  -0.002631  -0.001200   0.000443
    38  C   -0.089857  -0.030188   0.021706  -0.000377  -0.000057  -0.000056
    39  C    0.544037   0.187295  -0.354723   0.000254   0.000050   0.000017
    40  C    0.104610   0.433758  -0.069550   0.002596   0.000442  -0.000233
    41  H    0.007670  -0.283545   0.013530  -0.002977  -0.000112  -0.001448
    42  H   -0.211062  -0.019819   0.032330  -0.000016   0.000013   0.000005
    43  H    0.824381   0.032933  -0.153632   0.000006  -0.000004   0.000002
    44  H    0.032933   0.876214  -0.175364   0.000005  -0.000274  -0.000030
    45  H   -0.153632  -0.175364   0.701298  -0.000022   0.000018  -0.000002
    46  H    0.000006   0.000005  -0.000022   0.426518  -0.006112  -0.021163
    47  H   -0.000004  -0.000274   0.000018  -0.006112   0.385196  -0.010161
    48  H    0.000002  -0.000030  -0.000002  -0.021163  -0.010161   0.442180
 Mulliken charges:
               1
     1  C    3.155832
     2  O   -1.206520
     3  C    1.487233
     4  H    0.345120
     5  F   -1.105346
     6  C    0.995612
     7  C    1.112758
     8  N   -1.807593
     9  H   -0.055506
    10  C    0.231938
    11  C   -0.599394
    12  C    0.073372
    13  C   -0.915426
    14  C   -0.297678
    15  C   -0.324040
    16  H    0.579759
    17  H    0.476309
    18  H    0.641810
    19  H    0.409282
    20  N   -0.826356
    21  H    0.084079
    22  H   -0.080695
    23  H    0.444275
    24  C   -1.283088
    25  C   -1.830277
    26  C   -1.105962
    27  C   -0.123288
    28  C   -0.007007
    29  C    0.552204
    30  H    0.745808
    31  H    0.500431
    32  H    0.423641
    33  H    0.417848
    34  C   -0.769313
    35  C   -0.358595
    36  C   -0.392307
    37  C   -0.663519
    38  C   -0.612924
    39  C   -0.537515
    40  C   -0.858026
    41  H    0.246967
    42  H    0.282861
    43  H    0.395348
    44  H    0.505174
    45  H    0.572730
    46  H    0.364860
    47  H    0.358683
    48  H    0.356438
 Sum of Mulliken charges =  -0.00000
 Mulliken charges with hydrogens summed into heavy atoms:
               1
     1  C    3.155832
     2  O   -1.122441
     3  C    1.832352
     5  F   -1.105346
     6  C    0.995612
     7  C    1.557032
     8  N   -1.863099
    10  C    0.231938
    11  C   -0.190112
    12  C    0.073372
    13  C   -0.335667
    14  C    0.178631
    15  C    0.317770
    20  N   -0.907051
    24  C   -1.283088
    25  C   -1.830277
    26  C   -0.360154
    27  C    0.377143
    28  C    0.416634
    29  C    0.970052
    34  C    0.310669
    35  C   -0.358595
    36  C    0.180423
    37  C   -0.416552
    38  C   -0.330063
    39  C   -0.142167
    40  C   -0.352852
 APT charges:
               1
     1  C    1.198742
     2  O   -1.049564
     3  C    0.661851
     4  H   -0.019946
     5  F   -0.687941
     6  C    0.816293
     7  C   -0.572204
     8  N   -1.239370
     9  H    0.240871
    10  C    0.791722
    11  C   -0.202701
    12  C    0.315669
    13  C   -0.153008
    14  C   -0.065863
    15  C   -0.003467
    16  H    0.069802
    17  H    0.054040
    18  H    0.064871
    19  H    0.054721
    20  N   -0.935639
    21  H    0.388674
    22  H    0.238255
    23  H    0.056738
    24  C    0.244816
    25  C    0.077119
    26  C   -0.131884
    27  C   -0.113404
    28  C   -0.074147
    29  C   -0.097481
    30  H    0.071776
    31  H    0.054269
    32  H    0.039831
    33  H    0.044454
    34  C    0.048905
    35  C   -0.120206
    36  C   -0.037284
    37  C   -0.057076
    38  C   -0.062173
    39  C   -0.081337
    40  C   -0.070164
    41  H    0.087055
    42  H    0.075562
    43  H    0.051765
    44  H    0.056906
    45  H    0.056724
    46  H   -0.020343
    47  H   -0.029941
    48  H   -0.036286
 Sum of APT charges =  -0.00000
 APT charges with hydrogens summed into heavy atoms:
               1
     1  C    1.198742
     2  O   -0.660890
     3  C    0.641904
     5  F   -0.687941
     6  C    0.816293
     7  C   -0.515466
     8  N   -0.998499
    10  C    0.791722
    11  C   -0.147980
    12  C    0.315669
    13  C   -0.083206
    14  C   -0.011823
    15  C    0.061404
    20  N   -0.697384
    24  C    0.244816
    25  C    0.077119
    26  C   -0.060108
    27  C   -0.059135
    28  C   -0.034316
    29  C   -0.053027
    34  C   -0.037665
    35  C   -0.120206
    36  C    0.019440
    37  C    0.029979
    38  C    0.013389
    39  C   -0.029572
    40  C   -0.013258
 Electronic spatial extent (au):  <R**2>=          10429.4517
 Charge=             -0.0000 electrons
 Dipole moment (field-independent basis, Debye):
    X=             -0.9603    Y=             -1.2415    Z=             -0.3417  Tot=              1.6063
 Quadrupole moment (field-independent basis, Debye-Ang):
   XX=           -142.6850   YY=           -142.4510   ZZ=           -155.8624
   XY=              3.6035   XZ=              2.7261   YZ=              2.1349
 Traceless Quadrupole moment (field-independent basis, Debye-Ang):
   XX=              4.3144   YY=              4.5485   ZZ=             -8.8629
   XY=              3.6035   XZ=              2.7261   YZ=              2.1349
 Octapole moment (field-independent basis, Debye-Ang**2):
  XXX=            -60.1989  YYY=             18.4381  ZZZ=             17.0537  XYY=             28.5855
  XXY=            -10.8647  XXZ=             -0.8364  XZZ=              1.1397  YZZ=             13.8270
  YYZ=              8.2415  XYZ=             11.4120
 Hexadecapole moment (field-independent basis, Debye-Ang**3):
 XXXX=          -7443.5272 YYYY=          -4531.5791 ZZZZ=          -1079.3330 XXXY=             22.2822
 XXXZ=            -26.1063 YYYX=             13.8643 YYYZ=            -28.1052 ZZZX=             76.9461
 ZZZY=             31.0490 XXYY=          -2148.1990 XXZZ=          -1442.2959 YYZZ=          -1074.6522
 XXYZ=            172.0272 YYXZ=             66.6410 ZZXY=             20.8809
 N-N= 2.412875338141D+03 E-N=-7.559223967436D+03  KE= 1.167222917336D+03
  Exact polarizability:     538.557     -42.577     457.569       4.617      27.563     341.791
 Approx polarizability:     372.982     -19.439     336.658       5.041      20.571     275.264
 No NMR shielding tensors so no spin-rotation constants.
 Leave Link  601 at Tue May  6 18:43:50 2025, MaxMem= 16106127360 cpu:               8.6 elap:               1.8
 (Enter /cm/shared/apps/Gaussian/g16-C01/g16/l701.exe)
 ... and contract with generalized density number  0.
 Compute integral second derivatives.
 R6Disp: Adding Grimme-D2 dispersion energy 2nd derivatives to the Hessian.
 D2PCM: PCM CHGder 2nd derivatives, FixD1E=F FixD2E=F DoIter=F DoCFld=F I1PDM=0
 GePol: Maximum number of non-zero 2nd derivatives   =     252
 Leave Link  701 at Tue May  6 18:44:26 2025, MaxMem= 16106127360 cpu:            1030.3 elap:              36.6
 (Enter /cm/shared/apps/Gaussian/g16-C01/g16/l702.exe)
 L702 exits ... SP integral derivatives will be done elsewhere.
 Leave Link  702 at Tue May  6 18:44:26 2025, MaxMem= 16106127360 cpu:               0.4 elap:               0.0
 (Enter /cm/shared/apps/Gaussian/g16-C01/g16/l703.exe)
 Integral derivatives from FoFJK, PRISM(SPDF).
 Compute integral second derivatives, UseDBF=F ICtDFT=           0.
 Calling FoFJK, ICntrl=    100127 FMM=F ISym2X=0 I1Cent= 0 IOpClX= 0 NMat=1 NMatS=1 NMatT=0.
 FoFJK:  IHMeth= 1 ICntrl=  100127 DoSepK=T KAlg= 0 I1Cent=           0 FoldK=F
 IRaf=         1 NMat=       1 IRICut=       1 DoRegI=T DoRafI=F ISym2E= 0 IDoP0=0 IntGTp=1.
 FoFCou: FMM=F IPFlag=           0 FMFlag=      100000 FMFlg1=         800
         NFxFlg=           0 DoJE=F BraDBF=F KetDBF=F FulRan=T
         wScrn=  0.000000 ICntrl=    100527 IOpCl=  0 I1Cent=           0 NGrid=           0
         NMat0=    1 NMatS0=      1 NMatT0=    0 NMatD0=    1 NMtDS0=    0 NMtDT0=    0
 Symmetry not used in FoFCou.
 Leave Link  703 at Tue May  6 19:20:40 2025, MaxMem= 16106127360 cpu:           86381.5 elap:            2173.7
 (Enter /cm/shared/apps/Gaussian/g16-C01/g16/l716.exe)
 Dipole        =-3.77816921D-01-4.88429748D-01-1.34440883D-01
 Polarizability= 5.38556581D+02-4.25766816D+01 4.57569342D+02
                 4.61745632D+00 2.75632451D+01 3.41791077D+02
 Full mass-weighted force constant matrix:
 Low frequencies ---   -6.6002   -5.6321   -0.0006    0.0005    0.0009   11.0293
 Low frequencies ---   22.7525   35.0856   38.2396
 Diagonal vibrational polarizability:
       67.4658035      82.6659676      80.2192126
 Harmonic frequencies (cm**-1), IR intensities (KM/Mole), Raman scattering
 activities (A**4/AMU), depolarization ratios for plane and unpolarized
 incident light, reduced masses (AMU), force constants (mDyne/A),
 and normal coordinates:
                      1                      2                      3
                      A                      A                      A
 Frequencies --     22.6439                34.8704                38.1654
 Red. masses --      5.2530                 4.3905                 4.3259
 Frc consts  --      0.0016                 0.0031                 0.0037
 IR Inten    --      0.0360                 0.1554                 0.1683
  Atom  AN      X      Y      Z        X      Y      Z        X      Y      Z
     1   6    -0.01  -0.01  -0.01    -0.04  -0.01  -0.03     0.00  -0.01   0.01
     2   8     0.01   0.04  -0.06     0.00  -0.06  -0.10    -0.02  -0.00   0.05
     3   6     0.05  -0.03   0.02    -0.00   0.02   0.02    -0.03  -0.03  -0.03
     4   1     0.08  -0.02   0.00     0.02   0.05   0.04    -0.03  -0.04  -0.03
     5   9     0.06  -0.04   0.03    -0.00   0.05  -0.01    -0.06  -0.05  -0.02
     6   6     0.04  -0.05   0.06    -0.01  -0.02   0.06    -0.01  -0.04  -0.07
     7   6     0.05  -0.04   0.06    -0.01  -0.00   0.00    -0.01  -0.05  -0.08
     8   7     0.04  -0.05   0.06    -0.01  -0.07   0.17     0.03  -0.03  -0.09
     9   1     0.04  -0.06   0.08     0.01  -0.09   0.23     0.04  -0.06  -0.09
    10   6     0.04  -0.04   0.03    -0.00  -0.03   0.08     0.05  -0.01  -0.05
    11   6     0.05  -0.00  -0.03    -0.01   0.03  -0.09     0.11   0.03   0.05
    12   6     0.02  -0.02  -0.00    -0.07  -0.00  -0.03     0.06   0.01  -0.01
    13   6     0.07  -0.03   0.03     0.06  -0.03   0.11     0.07  -0.01  -0.04
    14   6     0.07  -0.02   0.01     0.05   0.01   0.02     0.10   0.01   0.00
    15   6     0.02  -0.00  -0.03    -0.07   0.03  -0.11     0.08   0.03   0.04
    16   1     0.09  -0.05   0.06     0.11  -0.05   0.19     0.07  -0.03  -0.08
    17   1     0.09  -0.02   0.01     0.10   0.01   0.04     0.12   0.01   0.01
    18   1     0.00   0.01  -0.05    -0.12   0.05  -0.20     0.09   0.05   0.08
    19   1     0.05   0.01  -0.05    -0.02   0.06  -0.16     0.13   0.05   0.09
    20   7    -0.01  -0.02  -0.00    -0.14  -0.01  -0.04     0.04   0.01  -0.00
    21   1     0.02   0.04  -0.06     0.07  -0.06  -0.10    -0.05  -0.02   0.06
    22   1    -0.03  -0.01  -0.03    -0.20   0.00  -0.11     0.06   0.02   0.02
    23   1     0.06  -0.04   0.06    -0.01   0.04  -0.06    -0.01  -0.06  -0.07
    24   6     0.05   0.00   0.03    -0.00  -0.02  -0.01    -0.03  -0.03  -0.05
    25   6     0.05   0.15  -0.06     0.01  -0.03  -0.05    -0.08   0.05   0.06
    26   6     0.06   0.01   0.03     0.02  -0.13   0.05    -0.09  -0.17   0.04
    27   6     0.04   0.06  -0.01    -0.02   0.08  -0.08     0.00   0.15  -0.09
    28   6     0.04   0.13  -0.05    -0.01   0.08  -0.10    -0.02   0.19  -0.04
    29   6     0.06   0.08  -0.02     0.03  -0.13   0.03    -0.12  -0.13   0.09
    30   1     0.06  -0.04   0.06     0.03  -0.21   0.10    -0.12  -0.30   0.06
    31   1     0.04   0.06  -0.00    -0.03   0.16  -0.13     0.05   0.26  -0.16
    32   1     0.04   0.18  -0.09    -0.02   0.16  -0.16     0.01   0.33  -0.07
    33   1     0.06   0.09  -0.02     0.05  -0.21   0.07    -0.16  -0.24   0.16
    34   6     0.05   0.23  -0.12     0.02  -0.04  -0.07    -0.11   0.09   0.12
    35   6    -0.08  -0.04  -0.01    -0.01   0.02   0.01     0.01  -0.00   0.01
    36   6    -0.21  -0.09   0.02     0.07   0.07   0.07     0.02   0.00   0.01
    37   6    -0.10  -0.09   0.02    -0.07   0.07   0.07     0.04   0.00  -0.02
    38   6    -0.12  -0.02  -0.02     0.09  -0.01  -0.03    -0.02  -0.01   0.05
    39   6    -0.19  -0.04  -0.00     0.13   0.02  -0.00    -0.02  -0.00   0.05
    40   6    -0.17  -0.11   0.03    -0.03   0.10   0.11     0.04   0.01  -0.02
    41   1    -0.06  -0.10   0.03    -0.14   0.09   0.10     0.06   0.01  -0.05
    42   1    -0.11   0.02  -0.03     0.15  -0.05  -0.09    -0.05  -0.01   0.08
    43   1    -0.23  -0.02  -0.01     0.21  -0.00  -0.03    -0.04  -0.00   0.08
    44   1    -0.18  -0.15   0.05    -0.08   0.14   0.16     0.07   0.01  -0.05
    45   1    -0.27  -0.11   0.03     0.09   0.09   0.09     0.02   0.01   0.01
    46   1     0.06   0.23  -0.12     0.04  -0.05  -0.06    -0.16   0.02   0.14
    47   1     0.10   0.27  -0.14     0.02  -0.04  -0.09    -0.07   0.12   0.08
    48   1    -0.03   0.26  -0.14     0.01  -0.03  -0.07    -0.13   0.15   0.18
                      4                      5                      6
                      A                      A                      A
 Frequencies --     53.6742                60.8004                68.1411
 Red. masses --      4.1527                 4.2634                 1.1658
 Frc consts  --      0.0070                 0.0093                 0.0032
 IR Inten    --      0.7294                 1.5159                 0.4601
  Atom  AN      X      Y      Z        X      Y      Z        X      Y      Z
     1   6    -0.02  -0.01  -0.04     0.02  -0.03  -0.09    -0.00   0.00   0.01
     2   8    -0.02  -0.04  -0.04     0.03  -0.05  -0.12    -0.01   0.01   0.02
     3   6    -0.02  -0.03  -0.04     0.02  -0.01  -0.08    -0.00  -0.01   0.01
     4   1    -0.01  -0.02  -0.04     0.01  -0.03  -0.09    -0.00  -0.01   0.01
     5   9    -0.03  -0.03  -0.04     0.06  -0.01  -0.07    -0.01  -0.01   0.01
     6   6    -0.02  -0.05  -0.03     0.01   0.02  -0.07    -0.00  -0.01   0.00
     7   6    -0.03  -0.09   0.03     0.03   0.06  -0.08    -0.00  -0.01   0.01
     8   7    -0.00  -0.02  -0.08    -0.02   0.02  -0.07     0.00  -0.00  -0.01
     9   1     0.01  -0.04  -0.08    -0.03   0.03  -0.05     0.00  -0.00  -0.01
    10   6     0.02  -0.01  -0.03    -0.02  -0.00  -0.01     0.01   0.00  -0.01
    11   6     0.10   0.05   0.12     0.01  -0.03   0.15     0.01   0.01  -0.00
    12   6     0.01   0.01  -0.03    -0.02  -0.03  -0.04     0.01   0.00   0.01
    13   6     0.07   0.00   0.04    -0.01   0.01   0.10     0.00  -0.00  -0.02
    14   6     0.11   0.03   0.12     0.01  -0.00   0.18     0.01   0.00  -0.02
    15   6     0.05   0.04   0.05    -0.00  -0.04   0.04     0.01   0.01   0.01
    16   1     0.08  -0.01   0.04    -0.01   0.03   0.12     0.00  -0.01  -0.03
    17   1     0.15   0.04   0.18     0.02   0.01   0.27     0.01   0.00  -0.03
    18   1     0.04   0.06   0.05     0.00  -0.06   0.03     0.01   0.01   0.02
    19   1     0.13   0.07   0.19     0.02  -0.04   0.22     0.01   0.01   0.00
    20   7    -0.04   0.00  -0.05    -0.02  -0.03  -0.09     0.01   0.00   0.01
    21   1    -0.01  -0.05  -0.04     0.06  -0.07  -0.11    -0.01   0.01   0.02
    22   1    -0.04   0.01  -0.05    -0.02  -0.06  -0.10     0.01   0.01   0.02
    23   1    -0.03  -0.11   0.07     0.04   0.06  -0.09    -0.00  -0.02   0.02
    24   6    -0.04  -0.08   0.04     0.02   0.06  -0.06    -0.00  -0.00   0.01
    25   6    -0.05   0.04  -0.00     0.01  -0.01   0.01    -0.01   0.02  -0.01
    26   6    -0.05   0.03  -0.02     0.00   0.07  -0.06    -0.01  -0.00   0.00
    27   6    -0.03  -0.15   0.09     0.03   0.04  -0.04    -0.00   0.01  -0.00
    28   6    -0.03  -0.09   0.07     0.02   0.01  -0.01    -0.01   0.03  -0.01
    29   6    -0.06   0.09  -0.04     0.00   0.03  -0.03    -0.01   0.01  -0.00
    30   1    -0.05   0.08  -0.04    -0.00   0.09  -0.08    -0.01  -0.01   0.01
    31   1    -0.02  -0.24   0.14     0.04   0.05  -0.05    -0.00   0.02  -0.01
    32   1    -0.03  -0.15   0.11     0.03  -0.01   0.01    -0.00   0.04  -0.02
    33   1    -0.07   0.19  -0.09    -0.01   0.03  -0.03    -0.01   0.02  -0.01
    34   6    -0.06   0.16  -0.05     0.01  -0.09   0.07    -0.00  -0.02   0.01
    35   6    -0.01   0.00  -0.01     0.02  -0.01  -0.04    -0.00  -0.00   0.01
    36   6     0.05   0.04   0.00    -0.10   0.03   0.19     0.01  -0.01  -0.02
    37   6    -0.08   0.03   0.06     0.01   0.03  -0.03    -0.03  -0.01   0.03
    38   6     0.09  -0.01  -0.08    -0.02  -0.03   0.05     0.02   0.00  -0.03
    39   6     0.13   0.00  -0.08    -0.07  -0.01   0.17     0.03  -0.00  -0.05
    40   6    -0.05   0.05   0.08    -0.05   0.05   0.08    -0.02  -0.01   0.02
    41   1    -0.15   0.05   0.11     0.03   0.05  -0.10    -0.05  -0.01   0.06
    42   1     0.15  -0.04  -0.15    -0.01  -0.06   0.04     0.04   0.01  -0.05
    43   1     0.21  -0.01  -0.13    -0.11  -0.03   0.24     0.05   0.00  -0.08
    44   1    -0.11   0.08   0.14    -0.06   0.08   0.10    -0.04  -0.02   0.04
    45   1     0.08   0.05   0.01    -0.15   0.05   0.28     0.01  -0.01  -0.04
    46   1    -0.05   0.08  -0.02    -0.03   0.12  -0.02    -0.05   0.48  -0.19
    47   1     0.04   0.23  -0.16    -0.10  -0.18   0.31    -0.17  -0.15   0.54
    48   1    -0.18   0.26  -0.02     0.17  -0.30  -0.05     0.22  -0.45  -0.31
                      7                      8                      9
                      A                      A                      A
 Frequencies --     75.5779               106.4425               116.2253
 Red. masses --      3.3313                 5.0973                 5.2609
 Frc consts  --      0.0112                 0.0340                 0.0419
 IR Inten    --      0.2983                 0.8977                 0.5770
  Atom  AN      X      Y      Z        X      Y      Z        X      Y      Z
     1   6     0.04   0.01   0.02     0.07   0.02  -0.03    -0.02   0.01  -0.05
     2   8     0.02   0.02   0.05     0.06   0.01   0.01    -0.00   0.02  -0.08
     3   6     0.01   0.00  -0.00     0.01   0.11  -0.03     0.04  -0.05  -0.03
     4   1    -0.01  -0.01  -0.00    -0.02   0.16   0.07     0.06  -0.10  -0.13
     5   9     0.01   0.00  -0.00    -0.04   0.21  -0.15     0.13  -0.12   0.06
     6   6     0.01   0.03  -0.03     0.02   0.05  -0.01    -0.00   0.01   0.03
     7   6     0.01   0.03  -0.02    -0.03  -0.03   0.03    -0.01  -0.04   0.17
     8   7     0.00   0.05  -0.07     0.04   0.05   0.00    -0.05   0.08  -0.14
     9   1    -0.00   0.06  -0.09     0.05   0.04   0.04    -0.03   0.06  -0.05
    10   6    -0.01   0.02  -0.04     0.02   0.02   0.02    -0.06   0.05  -0.10
    11   6    -0.02  -0.03   0.04    -0.06  -0.08  -0.02    -0.03   0.02   0.14
    12   6     0.03  -0.00   0.02     0.05  -0.02   0.03    -0.03   0.02  -0.05
    13   6    -0.06   0.02  -0.08    -0.05   0.02  -0.01    -0.11   0.05  -0.09
    14   6    -0.07  -0.01  -0.04    -0.09  -0.04  -0.03    -0.08   0.03   0.04
    15   6     0.03  -0.03   0.06     0.01  -0.08   0.01    -0.01   0.01   0.09
    16   1    -0.10   0.04  -0.13    -0.08   0.06  -0.02    -0.15   0.07  -0.15
    17   1    -0.11  -0.01  -0.07    -0.15  -0.04  -0.06    -0.10   0.03   0.06
    18   1     0.06  -0.05   0.12     0.04  -0.12   0.01     0.04  -0.01   0.15
    19   1    -0.03  -0.05   0.07    -0.09  -0.13  -0.05    -0.00   0.00   0.26
    20   7     0.08   0.00   0.02     0.11  -0.02   0.01    -0.02   0.02  -0.07
    21   1    -0.01   0.03   0.04     0.04   0.06  -0.01     0.01  -0.02  -0.06
    22   1     0.11  -0.01   0.06     0.14  -0.05   0.03     0.00   0.02  -0.04
    23   1     0.01   0.02  -0.00    -0.07  -0.02   0.01    -0.02  -0.10   0.26
    24   6     0.01   0.04  -0.04    -0.02  -0.12   0.06    -0.00  -0.04   0.14
    25   6     0.01  -0.03  -0.00    -0.03  -0.01  -0.01     0.04  -0.03  -0.02
    26   6     0.01  -0.00  -0.01    -0.02  -0.16   0.08     0.06  -0.11   0.17
    27   6     0.01   0.07  -0.06    -0.03  -0.11   0.05    -0.05   0.03   0.03
    28   6     0.01   0.04  -0.04    -0.03  -0.05   0.01    -0.03   0.05  -0.05
    29   6     0.01  -0.04   0.01    -0.02  -0.10   0.05     0.09  -0.12   0.09
    30   1     0.01  -0.01  -0.01    -0.02  -0.19   0.09     0.08  -0.14   0.21
    31   1     0.01   0.11  -0.08    -0.03  -0.11   0.05    -0.11   0.09   0.01
    32   1     0.01   0.06  -0.05    -0.03  -0.00  -0.01    -0.06   0.12  -0.15
    33   1     0.01  -0.08   0.03    -0.02  -0.10   0.04     0.15  -0.18   0.12
    34   6     0.01  -0.07   0.03    -0.04   0.15  -0.11     0.08  -0.02  -0.14
    35   6     0.02  -0.00   0.01     0.10   0.01  -0.06    -0.04   0.02  -0.01
    36   6    -0.08  -0.03   0.06    -0.08   0.01   0.12     0.05   0.05  -0.04
    37   6    -0.10  -0.03   0.14     0.08   0.01  -0.04    -0.02   0.04  -0.03
    38   6     0.11   0.01  -0.11     0.05   0.02  -0.02    -0.03   0.01   0.01
    39   6     0.06  -0.00  -0.10    -0.04   0.01   0.08     0.01   0.02   0.00
    40   6    -0.16  -0.05   0.17    -0.01   0.00   0.05     0.03   0.06  -0.05
    41   1    -0.15  -0.04   0.22     0.12   0.01  -0.08    -0.03   0.05  -0.05
    42   1     0.20   0.02  -0.22     0.07   0.02  -0.03    -0.05  -0.01   0.03
    43   1     0.12   0.01  -0.20    -0.09   0.02   0.12     0.02   0.01   0.02
    44   1    -0.26  -0.07   0.29    -0.03   0.00   0.08     0.05   0.08  -0.08
    45   1    -0.13  -0.04   0.08    -0.16   0.00   0.21     0.09   0.06  -0.06
    46   1     0.03  -0.34   0.14    -0.03   0.38  -0.21     0.16   0.02  -0.16
    47   1     0.06  -0.03  -0.24     0.01   0.18   0.08     0.07  -0.02  -0.16
    48   1    -0.05   0.13   0.21    -0.09   0.02  -0.30     0.02  -0.04  -0.21
                     10                     11                     12
                      A                      A                      A
 Frequencies --    133.1596               164.3365               189.5419
 Red. masses --      4.4606                 5.3312                 5.3991
 Frc consts  --      0.0466                 0.0848                 0.1143
 IR Inten    --      0.8591                 3.1626                 2.2324
  Atom  AN      X      Y      Z        X      Y      Z        X      Y      Z
     1   6    -0.03   0.01  -0.03    -0.00  -0.06  -0.01    -0.06   0.02  -0.03
     2   8     0.00   0.02  -0.10     0.00  -0.13  -0.00    -0.11   0.19   0.05
     3   6     0.01   0.03   0.01    -0.04   0.03   0.01    -0.02  -0.02  -0.03
     4   1     0.05   0.07   0.03    -0.05   0.10   0.14     0.04   0.03  -0.01
     5   9    -0.04   0.06  -0.03    -0.10   0.17  -0.14    -0.10  -0.01  -0.06
     6   6     0.02  -0.04   0.02    -0.04  -0.03   0.05     0.01  -0.09  -0.00
     7   6     0.04   0.00  -0.05    -0.04  -0.07   0.18     0.01  -0.11   0.08
     8   7    -0.01  -0.10   0.14     0.00   0.00  -0.04     0.04  -0.05  -0.06
     9   1    -0.04  -0.06   0.13     0.02  -0.02  -0.05     0.05  -0.07  -0.09
    10   6    -0.05  -0.08   0.01     0.02  -0.00  -0.04     0.07  -0.06   0.02
    11   6     0.07   0.03   0.13     0.09   0.05   0.00    -0.03  -0.15  -0.05
    12   6    -0.04  -0.03   0.10     0.01   0.00  -0.03     0.08  -0.07   0.04
    13   6    -0.06  -0.11  -0.21     0.05  -0.00  -0.08     0.03  -0.06   0.07
    14   6    -0.01  -0.05  -0.17     0.08   0.03  -0.06    -0.02  -0.11   0.03
    15   6     0.04   0.04   0.24     0.05   0.05   0.01     0.03  -0.14  -0.03
    16   1    -0.10  -0.18  -0.38     0.05  -0.04  -0.12     0.02  -0.01   0.10
    17   1    -0.03  -0.07  -0.34     0.10   0.03  -0.08    -0.06  -0.11   0.04
    18   1     0.07   0.10   0.40     0.05   0.09   0.04     0.04  -0.19  -0.07
    19   1     0.13   0.08   0.23     0.12   0.07   0.04    -0.07  -0.18  -0.12
    20   7    -0.10  -0.04   0.02    -0.03  -0.02  -0.04     0.11  -0.05   0.03
    21   1     0.05   0.02  -0.10     0.03  -0.09  -0.03    -0.24   0.06   0.12
    22   1    -0.13  -0.08  -0.04    -0.03   0.01  -0.03     0.17  -0.06   0.09
    23   1     0.05   0.04  -0.11     0.00  -0.11   0.25     0.04  -0.15   0.13
    24   6     0.04  -0.01  -0.03    -0.06   0.06   0.13     0.02  -0.02   0.05
    25   6     0.03   0.01   0.01    -0.01   0.05  -0.02     0.04   0.05  -0.01
    26   6     0.03   0.00  -0.03     0.01   0.13   0.09     0.04   0.04   0.02
    27   6     0.06  -0.02   0.00    -0.10   0.11   0.05     0.02   0.04   0.02
    28   6     0.05  -0.01   0.02    -0.08   0.11  -0.03     0.02   0.08  -0.02
    29   6     0.02   0.01  -0.01     0.04   0.12   0.01     0.04   0.08  -0.02
    30   1     0.02  -0.00  -0.03     0.04   0.15   0.12     0.05   0.05   0.03
    31   1     0.08  -0.03   0.00    -0.16   0.11   0.06     0.01   0.03   0.03
    32   1     0.06  -0.02   0.04    -0.12   0.11  -0.08     0.01   0.09  -0.04
    33   1    -0.00   0.02  -0.01     0.10   0.12   0.00     0.05   0.10  -0.02
    34   6     0.02   0.03   0.04     0.05  -0.17  -0.02     0.06  -0.07   0.04
    35   6    -0.03   0.02  -0.03     0.03  -0.06  -0.01    -0.10   0.02  -0.06
    36   6     0.00   0.06   0.01     0.00  -0.08   0.03     0.04   0.15   0.01
    37   6    -0.03   0.05  -0.03     0.05  -0.07  -0.02    -0.11   0.12  -0.06
    38   6    -0.01   0.01  -0.01     0.02  -0.07   0.02    -0.06  -0.01  -0.03
    39   6     0.00   0.02   0.02    -0.01  -0.07   0.04     0.03   0.05   0.02
    40   6    -0.01   0.07  -0.01     0.03  -0.08  -0.01    -0.03   0.19  -0.02
    41   1    -0.04   0.07  -0.05     0.07  -0.08  -0.03    -0.18   0.16  -0.10
    42   1    -0.02  -0.01  -0.01     0.01  -0.07   0.03    -0.06  -0.07  -0.02
    43   1     0.01   0.01   0.04    -0.04  -0.07   0.06     0.09   0.00   0.07
    44   1    -0.00   0.10  -0.02     0.04  -0.07  -0.02    -0.03   0.26  -0.02
    45   1     0.02   0.07   0.03    -0.02  -0.08   0.05     0.10   0.18   0.03
    46   1    -0.00   0.04   0.03     0.14  -0.34   0.04     0.07  -0.18   0.08
    47   1     0.04   0.04   0.06    -0.07  -0.25  -0.19    -0.01  -0.12  -0.04
    48   1     0.03   0.03   0.04     0.12  -0.12   0.08     0.13  -0.04   0.12
                     13                     14                     15
                      A                      A                      A
 Frequencies --    200.9614               229.6356               244.2080
 Red. masses --      6.9186                 4.6850                 4.7258
 Frc consts  --      0.1646                 0.1456                 0.1661
 IR Inten    --      3.7953                 4.0812                 8.4111
  Atom  AN      X      Y      Z        X      Y      Z        X      Y      Z
     1   6     0.05   0.03  -0.05    -0.02   0.01  -0.01    -0.05  -0.06  -0.03
     2   8     0.04   0.07  -0.04    -0.09  -0.03   0.16    -0.09   0.05   0.02
     3   6     0.07   0.00  -0.03    -0.07  -0.03  -0.08    -0.01  -0.00  -0.01
     4   1     0.07  -0.08  -0.16    -0.07  -0.08  -0.15    -0.07  -0.02   0.02
     5   9     0.28  -0.09   0.10    -0.07  -0.12   0.01     0.15   0.09  -0.07
     6   6    -0.01   0.02   0.06    -0.06   0.00  -0.08    -0.03   0.06  -0.00
     7   6    -0.07  -0.03   0.04     0.01   0.12  -0.08    -0.00   0.14  -0.08
     8   7     0.05  -0.03   0.16    -0.06  -0.07   0.05     0.03   0.04   0.03
     9   1     0.04  -0.02   0.06    -0.05  -0.08   0.04     0.02   0.06  -0.09
    10   6     0.06  -0.01   0.09    -0.03  -0.03   0.01     0.05   0.03   0.03
    11   6     0.04  -0.03  -0.03     0.04   0.03  -0.02     0.05  -0.01  -0.02
    12   6     0.07  -0.02   0.07    -0.03  -0.01   0.01     0.06  -0.01   0.00
    13   6     0.05  -0.02   0.00     0.04  -0.04   0.00     0.04   0.03  -0.01
    14   6     0.02  -0.03  -0.08     0.06   0.00  -0.02     0.02   0.01  -0.05
    15   6     0.07  -0.02   0.07    -0.02   0.03  -0.00     0.07  -0.00   0.02
    16   1     0.05  -0.04  -0.02     0.07  -0.08   0.01     0.03   0.02  -0.03
    17   1    -0.02  -0.05  -0.18     0.09   0.00  -0.02    -0.02   0.01  -0.10
    18   1     0.07  -0.01   0.09    -0.04   0.07   0.00     0.07   0.00   0.04
    19   1     0.03  -0.03  -0.07     0.06   0.06  -0.04     0.04  -0.02  -0.02
    20   7     0.08  -0.03   0.01     0.01  -0.01   0.01     0.05  -0.03  -0.03
    21   1     0.02   0.05  -0.03    -0.22  -0.08   0.19    -0.21  -0.24   0.18
    22   1     0.09  -0.07   0.01     0.02  -0.03   0.01     0.09  -0.00   0.03
    23   1    -0.06   0.01  -0.00     0.12   0.16  -0.16     0.04   0.17  -0.13
    24   6    -0.12  -0.00   0.03    -0.02   0.12   0.05    -0.03   0.12  -0.03
    25   6    -0.17   0.03  -0.07     0.04  -0.04   0.07    -0.02  -0.08   0.05
    26   6    -0.14   0.06  -0.00     0.03   0.06   0.09    -0.02   0.04   0.02
    27   6    -0.17   0.00  -0.02    -0.02   0.06   0.08    -0.04   0.04   0.01
    28   6    -0.18   0.02  -0.06    -0.01  -0.04   0.08    -0.03  -0.07   0.05
    29   6    -0.14   0.09  -0.05     0.06  -0.04   0.10    -0.01  -0.07   0.06
    30   1    -0.13   0.05   0.01     0.06   0.11   0.10    -0.02   0.07   0.01
    31   1    -0.22  -0.02   0.00    -0.05   0.09   0.07    -0.05   0.07  -0.01
    32   1    -0.18   0.01  -0.05    -0.04  -0.06   0.06    -0.04  -0.11   0.06
    33   1    -0.10   0.11  -0.07     0.09  -0.07   0.11     0.01  -0.10   0.08
    34   6    -0.16  -0.12  -0.04     0.09   0.03  -0.12    -0.01   0.05  -0.08
    35   6     0.07   0.02  -0.09     0.08   0.01  -0.11    -0.14  -0.10   0.01
    36   6    -0.05   0.04   0.06    -0.10   0.02   0.09     0.12  -0.03  -0.01
    37   6     0.07   0.03  -0.09     0.09   0.02  -0.13    -0.16  -0.04   0.03
    38   6     0.07   0.02  -0.09     0.09   0.01  -0.13    -0.09  -0.16   0.08
    39   6     0.00   0.03  -0.00     0.00   0.01  -0.03     0.06  -0.12   0.06
    40   6     0.00   0.04  -0.01    -0.01   0.02  -0.02    -0.03   0.01   0.01
    41   1     0.08   0.04  -0.12     0.13   0.02  -0.18    -0.24  -0.01   0.03
    42   1     0.10   0.02  -0.12     0.14  -0.00  -0.18    -0.12  -0.26   0.11
    43   1    -0.01   0.02   0.03    -0.02   0.01  -0.00     0.13  -0.16   0.07
    44   1    -0.02   0.05   0.02    -0.04   0.02   0.02    -0.02   0.10   0.00
    45   1    -0.13   0.04   0.15    -0.22   0.02   0.22     0.27   0.00  -0.08
    46   1    -0.12  -0.22  -0.00     0.22   0.13  -0.16     0.05   0.17  -0.13
    47   1    -0.24  -0.17  -0.13     0.12   0.05  -0.13     0.06   0.10  -0.04
    48   1    -0.09  -0.10   0.03    -0.04  -0.02  -0.25    -0.14   0.01  -0.21
                     16                     17                     18
                      A                      A                      A
 Frequencies --    270.9181               281.0701               311.0812
 Red. masses --      4.2204                 5.5529                 7.6966
 Frc consts  --      0.1825                 0.2585                 0.4388
 IR Inten    --     15.8500                 3.9981                17.0638
  Atom  AN      X      Y      Z        X      Y      Z        X      Y      Z
     1   6    -0.05  -0.02  -0.00    -0.06  -0.01   0.01     0.05   0.05   0.03
     2   8    -0.13   0.02   0.18     0.00  -0.02  -0.15     0.10   0.43  -0.15
     3   6    -0.01   0.00   0.02    -0.03   0.03   0.10     0.05   0.03   0.06
     4   1     0.01   0.01   0.00    -0.02   0.03   0.08     0.06   0.05   0.09
     5   9     0.14   0.07  -0.01    -0.13  -0.04   0.16    -0.16  -0.02   0.07
     6   6    -0.01  -0.00   0.08    -0.00   0.05   0.03     0.04   0.00   0.01
     7   6    -0.02  -0.05   0.07    -0.02   0.00   0.04     0.03   0.01  -0.02
     8   7    -0.03   0.02   0.05     0.05   0.14  -0.15    -0.03  -0.04   0.08
     9   1    -0.02  -0.00   0.13     0.04   0.15  -0.25    -0.04  -0.02   0.15
    10   6    -0.05   0.03  -0.04     0.07   0.06   0.12    -0.07  -0.02  -0.12
    11   6    -0.00   0.07   0.04    -0.03   0.03  -0.10     0.02   0.03   0.08
    12   6    -0.06   0.03  -0.06     0.08   0.02   0.14    -0.07   0.00  -0.10
    13   6    -0.04   0.04  -0.04     0.03   0.07   0.11    -0.05  -0.02  -0.13
    14   6    -0.01   0.06   0.02    -0.04   0.05  -0.10     0.04   0.02   0.11
    15   6    -0.04   0.05  -0.03     0.08   0.05   0.10    -0.08   0.00  -0.14
    16   1    -0.03   0.02  -0.05     0.02   0.08   0.11    -0.05  -0.04  -0.16
    17   1     0.02   0.07   0.07    -0.11   0.03  -0.26     0.12   0.04   0.29
    18   1    -0.05   0.07  -0.03     0.08   0.05   0.11    -0.11   0.01  -0.19
    19   1     0.02   0.08   0.11    -0.10  -0.02  -0.25     0.08   0.07   0.22
    20   7    -0.02   0.02  -0.01    -0.09  -0.04   0.04     0.05   0.03   0.05
    21   1    -0.34  -0.29   0.34     0.13  -0.07  -0.11     0.03  -0.01   0.10
    22   1    -0.03   0.04  -0.02    -0.15   0.01  -0.01     0.00   0.03   0.01
    23   1    -0.09  -0.07   0.10    -0.07  -0.06   0.14     0.02   0.03  -0.04
    24   6     0.04  -0.10  -0.03     0.02   0.00  -0.03    -0.00   0.01   0.01
    25   6     0.05   0.04  -0.06     0.02  -0.02  -0.00    -0.05   0.00   0.01
    26   6     0.04  -0.07  -0.06     0.02  -0.01  -0.03    -0.03   0.01   0.01
    27   6     0.06  -0.06  -0.04     0.02  -0.00  -0.02    -0.02   0.01   0.00
    28   6     0.07   0.02  -0.06     0.03  -0.01  -0.01    -0.03  -0.00   0.02
    29   6     0.02   0.01  -0.08     0.01  -0.03  -0.01    -0.04   0.02   0.02
    30   1     0.04  -0.10  -0.05     0.01   0.01  -0.04    -0.04  -0.01   0.01
    31   1     0.09  -0.09  -0.03     0.03   0.00  -0.03    -0.03   0.01   0.00
    32   1     0.07   0.04  -0.06     0.03  -0.01  -0.01    -0.02  -0.00   0.03
    33   1    -0.00   0.03  -0.09     0.01  -0.04  -0.00    -0.03   0.02   0.02
    34   6    -0.01   0.03   0.13     0.00   0.03   0.04    -0.03  -0.03  -0.05
    35   6    -0.01  -0.05  -0.08    -0.03  -0.08  -0.11    -0.01  -0.08  -0.03
    36   6    -0.03  -0.02   0.08    -0.02  -0.03   0.11     0.05  -0.12   0.11
    37   6     0.02  -0.02  -0.12     0.00  -0.03  -0.15     0.03  -0.10  -0.05
    38   6     0.05  -0.08  -0.08     0.06  -0.13  -0.10     0.08  -0.14  -0.02
    39   6     0.03  -0.06   0.01     0.05  -0.10   0.02     0.10  -0.13   0.06
    40   6     0.00   0.01  -0.03     0.00   0.02  -0.04     0.05  -0.08   0.02
    41   1     0.02  -0.00  -0.17    -0.01  -0.00  -0.22     0.05  -0.10  -0.08
    42   1     0.07  -0.15  -0.11     0.10  -0.21  -0.15     0.11  -0.21  -0.06
    43   1     0.04  -0.08   0.05     0.08  -0.13   0.07     0.12  -0.14   0.07
    44   1    -0.01   0.06  -0.02     0.00   0.10  -0.04     0.05  -0.01   0.02
    45   1    -0.08   0.00   0.19    -0.07   0.01   0.25     0.03  -0.10   0.18
    46   1    -0.17  -0.03   0.16    -0.06   0.06   0.03     0.05  -0.03  -0.05
    47   1    -0.00   0.03   0.19     0.04   0.06   0.08    -0.06  -0.05  -0.10
    48   1     0.10   0.07   0.25    -0.01   0.04   0.04    -0.04  -0.05  -0.08
                     19                     20                     21
                      A                      A                      A
 Frequencies --    324.9459               350.5081               353.7347
 Red. masses --      4.8623                 5.7623                 3.3030
 Frc consts  --      0.3025                 0.4171                 0.2435
 IR Inten    --     12.2002                12.6890                 5.6406
  Atom  AN      X      Y      Z        X      Y      Z        X      Y      Z
     1   6    -0.04  -0.03   0.05    -0.01  -0.01  -0.04    -0.02  -0.00   0.04
     2   8    -0.02  -0.11   0.02    -0.01  -0.17  -0.02    -0.01  -0.03   0.04
     3   6    -0.01   0.04   0.16    -0.04   0.02  -0.02     0.00   0.05   0.05
     4   1     0.03   0.08   0.19    -0.06  -0.01  -0.06    -0.03   0.04   0.06
     5   9    -0.01   0.09   0.14    -0.15  -0.09   0.08     0.06   0.07   0.07
     6   6     0.02  -0.01   0.13    -0.01   0.07   0.02     0.05   0.04  -0.05
     7   6    -0.00  -0.00   0.07    -0.02   0.09  -0.08     0.03   0.01  -0.11
     8   7     0.08   0.05   0.00     0.09  -0.00   0.27     0.04   0.05  -0.09
     9   1     0.04   0.11  -0.20     0.10  -0.02   0.11     0.03   0.06  -0.02
    10   6     0.04  -0.04  -0.10     0.09   0.13  -0.01     0.01  -0.03  -0.01
    11   6     0.08  -0.09   0.08     0.01  -0.04   0.10     0.01  -0.01   0.00
    12   6     0.04  -0.07  -0.11     0.09   0.05  -0.13     0.00  -0.03   0.01
    13   6    -0.01  -0.05  -0.15    -0.02   0.13  -0.08    -0.01  -0.04  -0.02
    14   6     0.06  -0.06   0.08    -0.08   0.04   0.00     0.02  -0.02   0.02
    15   6     0.02  -0.11  -0.15     0.07  -0.05  -0.06    -0.00  -0.01  -0.03
    16   1    -0.05  -0.04  -0.22    -0.08   0.22  -0.10    -0.02  -0.05  -0.06
    17   1     0.07  -0.05   0.22    -0.17   0.04   0.03     0.04  -0.02   0.04
    18   1     0.01  -0.14  -0.23     0.11  -0.14  -0.07    -0.02  -0.01  -0.07
    19   1     0.12  -0.09   0.23     0.01  -0.10   0.24     0.01  -0.01   0.01
    20   7    -0.02  -0.03   0.03     0.13   0.05  -0.12    -0.10  -0.02   0.05
    21   1     0.09   0.16  -0.13     0.09  -0.01  -0.10    -0.04  -0.19   0.13
    22   1    -0.05   0.05   0.03     0.32   0.09   0.11    -0.24   0.02  -0.08
    23   1    -0.02  -0.07   0.17    -0.04   0.18  -0.22    -0.01   0.03  -0.13
    24   6     0.00   0.11  -0.05    -0.01  -0.07   0.03     0.02  -0.08  -0.03
    25   6    -0.02  -0.12   0.04     0.01   0.12  -0.04    -0.05   0.14   0.06
    26   6    -0.01   0.08  -0.05     0.01  -0.08   0.04    -0.05  -0.09   0.00
    27   6    -0.02   0.08  -0.07     0.01  -0.08   0.06     0.07  -0.05   0.04
    28   6    -0.01  -0.08   0.01     0.00   0.05  -0.00     0.01   0.08   0.09
    29   6    -0.01  -0.07   0.02     0.00   0.05  -0.02    -0.08   0.08   0.05
    30   1    -0.01   0.11  -0.07     0.02  -0.12   0.07    -0.10  -0.17  -0.03
    31   1    -0.05   0.12  -0.09     0.03  -0.13   0.08     0.16  -0.09   0.04
    32   1    -0.01  -0.10   0.02     0.00   0.04  -0.00     0.07   0.11   0.16
    33   1     0.01  -0.09   0.03    -0.01   0.06  -0.02    -0.17   0.10   0.06
    34   6    -0.05   0.06  -0.01     0.03  -0.04   0.01     0.07  -0.11  -0.13
    35   6    -0.02   0.01  -0.02    -0.04  -0.03  -0.04    -0.02  -0.00  -0.00
    36   6    -0.06   0.08   0.00     0.02   0.01  -0.02    -0.02   0.02  -0.00
    37   6     0.00   0.06  -0.05    -0.06   0.00  -0.03    -0.01   0.01  -0.02
    38   6    -0.01   0.03  -0.06    -0.05  -0.05  -0.00    -0.01  -0.00  -0.02
    39   6    -0.03   0.05  -0.03    -0.00  -0.03   0.00    -0.01   0.00  -0.01
    40   6    -0.01   0.07  -0.04    -0.04   0.03  -0.01    -0.01   0.02  -0.01
    41   1    -0.00   0.07  -0.08    -0.09   0.02  -0.05    -0.02   0.02  -0.03
    42   1     0.01   0.06  -0.08    -0.06  -0.08   0.01    -0.01  -0.02  -0.02
    43   1    -0.01   0.03  -0.02     0.03  -0.05   0.02     0.00  -0.00  -0.01
    44   1     0.00   0.06  -0.05    -0.05   0.06   0.00    -0.01   0.02  -0.01
    45   1    -0.10   0.08   0.05     0.07   0.03  -0.02    -0.02   0.02   0.01
    46   1    -0.10   0.18  -0.05     0.05  -0.14   0.05     0.38  -0.20  -0.10
    47   1     0.08   0.15   0.07    -0.09  -0.12  -0.04    -0.15  -0.25  -0.34
    48   1    -0.18   0.06  -0.09     0.16  -0.04   0.10     0.10  -0.17  -0.18
                     22                     23                     24
                      A                      A                      A
 Frequencies --    383.8805               392.6605               413.3088
 Red. masses --      3.4393                 1.3878                 2.7254
 Frc consts  --      0.2986                 0.1261                 0.2743
 IR Inten    --     13.8518               141.7710                18.0792
  Atom  AN      X      Y      Z        X      Y      Z        X      Y      Z
     1   6    -0.01  -0.01  -0.01    -0.01  -0.01   0.02    -0.01  -0.00  -0.00
     2   8    -0.02  -0.02   0.00    -0.01  -0.03   0.01    -0.02   0.01  -0.00
     3   6     0.03  -0.07   0.02    -0.01  -0.01   0.01     0.01  -0.02   0.01
     4   1     0.11  -0.01   0.04    -0.02  -0.01   0.00     0.03  -0.00   0.01
     5   9    -0.01  -0.02  -0.06     0.03   0.01  -0.00     0.00  -0.00  -0.02
     6   6     0.01  -0.11   0.11    -0.02   0.01  -0.01     0.00  -0.03   0.02
     7   6     0.01  -0.12   0.07    -0.01   0.03  -0.02     0.01  -0.01  -0.00
     8   7    -0.01  -0.05   0.06    -0.04   0.01  -0.03     0.02  -0.01   0.04
     9   1     0.00  -0.07   0.01    -0.04   0.01   0.03    -0.06   0.10  -0.36
    10   6     0.01   0.05  -0.00    -0.04  -0.01  -0.01     0.01   0.00   0.00
    11   6    -0.06   0.04   0.01     0.02   0.02  -0.02    -0.01   0.01   0.01
    12   6    -0.00   0.06  -0.03    -0.02  -0.01   0.03    -0.00   0.01  -0.01
    13   6    -0.02   0.07   0.05     0.00  -0.01  -0.02    -0.01   0.01   0.01
    14   6    -0.07   0.05  -0.02     0.04   0.02   0.01    -0.02   0.00   0.00
    15   6    -0.00   0.04   0.05    -0.02   0.02  -0.01    -0.00   0.01   0.00
    16   1    -0.01   0.12   0.11     0.02  -0.05  -0.03    -0.01   0.02   0.02
    17   1    -0.09   0.04  -0.04     0.07   0.02   0.04    -0.01   0.00  -0.01
    18   1     0.03   0.02   0.10    -0.05   0.05  -0.02     0.01  -0.00   0.00
    19   1    -0.07   0.02   0.00     0.02   0.04  -0.03    -0.02   0.00   0.01
    20   7     0.07   0.05  -0.05     0.06  -0.02   0.05    -0.01   0.01  -0.01
    21   1     0.02   0.30  -0.17     0.14   0.81  -0.45    -0.02   0.03  -0.01
    22   1     0.19   0.03   0.08     0.14  -0.04   0.13    -0.01   0.02  -0.01
    23   1    -0.04  -0.17   0.16    -0.01   0.04  -0.04     0.01  -0.01  -0.00
    24   6     0.04  -0.00  -0.10    -0.00  -0.01   0.00     0.01  -0.01  -0.02
    25   6    -0.04  -0.04   0.14     0.01   0.03  -0.02    -0.01  -0.00   0.03
    26   6    -0.04   0.00  -0.09     0.00  -0.02   0.01    -0.01   0.17  -0.11
    27   6     0.08   0.09  -0.10     0.00  -0.03   0.02     0.02  -0.16   0.08
    28   6     0.03  -0.02   0.12     0.00   0.02  -0.01    -0.00   0.17  -0.07
    29   6    -0.08   0.04   0.04     0.01  -0.00  -0.00    -0.01  -0.16   0.10
    30   1    -0.09  -0.07  -0.14     0.00  -0.02   0.01    -0.03   0.37  -0.23
    31   1     0.17   0.17  -0.16     0.01  -0.06   0.03     0.05  -0.35   0.18
    32   1     0.10  -0.02   0.21    -0.00   0.02  -0.01     0.01   0.39  -0.17
    33   1    -0.18   0.09   0.03     0.00  -0.02   0.01    -0.03  -0.34   0.20
    34   6     0.03  -0.03  -0.11     0.01  -0.00   0.01     0.00  -0.01  -0.02
    35   6    -0.01  -0.01   0.01    -0.03  -0.03  -0.01    -0.00   0.01   0.01
    36   6    -0.01  -0.00   0.03     0.01   0.01   0.02    -0.01  -0.01   0.01
    37   6     0.01  -0.00  -0.02    -0.02  -0.00  -0.02     0.01  -0.00   0.01
    38   6     0.02  -0.01  -0.02    -0.01  -0.04  -0.02     0.01   0.01  -0.00
    39   6     0.01  -0.01   0.00     0.01  -0.02   0.01     0.00   0.00   0.00
    40   6     0.02   0.00  -0.02     0.00   0.02  -0.00     0.01  -0.01  -0.01
    41   1     0.02  -0.00  -0.03    -0.03   0.01  -0.04     0.02  -0.01   0.01
    42   1     0.04   0.01  -0.05    -0.00   0.01  -0.03     0.03   0.01  -0.02
    43   1     0.01  -0.01   0.00     0.04  -0.04   0.02    -0.00   0.01  -0.01
    44   1     0.04   0.01  -0.04     0.01   0.04  -0.01     0.02  -0.01  -0.02
    45   1    -0.04  -0.00   0.06     0.02   0.02   0.04    -0.02  -0.01   0.02
    46   1     0.28   0.04  -0.15     0.00  -0.03   0.02     0.05   0.00  -0.03
    47   1     0.02  -0.04  -0.22    -0.02  -0.02   0.00     0.00  -0.01  -0.05
    48   1    -0.14  -0.08  -0.28     0.05  -0.00   0.03    -0.03  -0.02  -0.05
                     25                     26                     27
                      A                      A                      A
 Frequencies --    419.5023               430.5076               460.6378
 Red. masses --      2.8696                 2.8791                 3.2936
 Frc consts  --      0.2975                 0.3144                 0.4118
 IR Inten    --      2.2886                50.9978                77.9394
  Atom  AN      X      Y      Z        X      Y      Z        X      Y      Z
     1   6    -0.02   0.01  -0.01     0.09  -0.02   0.03     0.07   0.02  -0.02
     2   8    -0.04   0.02   0.01     0.14  -0.09   0.00     0.05  -0.02   0.13
     3   6    -0.01   0.00  -0.01     0.05  -0.01   0.02     0.08   0.00  -0.07
     4   1    -0.01  -0.00  -0.03     0.02  -0.00   0.06     0.11   0.00  -0.09
     5   9     0.01  -0.00  -0.00    -0.03   0.00   0.00    -0.04  -0.07  -0.06
     6   6    -0.01   0.00  -0.01     0.02   0.01   0.01     0.10   0.01  -0.05
     7   6    -0.01   0.01  -0.02     0.02   0.00   0.03     0.08  -0.03   0.03
     8   7     0.02  -0.00   0.00    -0.07   0.00  -0.01     0.09   0.01   0.03
     9   1     0.02  -0.01  -0.02    -0.07  -0.01   0.16     0.04   0.08  -0.15
    10   6     0.02   0.01   0.00    -0.08  -0.01  -0.02     0.06   0.00   0.09
    11   6     0.00  -0.02   0.01     0.01   0.05  -0.05    -0.04   0.06   0.05
    12   6     0.02   0.00  -0.01    -0.05  -0.01   0.06     0.04   0.02   0.09
    13   6     0.00   0.01  -0.00    -0.01  -0.01  -0.01    -0.08   0.00  -0.05
    14   6    -0.01  -0.01  -0.00     0.05   0.04   0.02    -0.04   0.04   0.04
    15   6     0.02  -0.01  -0.00    -0.05   0.04   0.01    -0.02   0.04  -0.08
    16   1    -0.01   0.02  -0.01     0.03  -0.07  -0.00    -0.15   0.01  -0.21
    17   1    -0.03  -0.01  -0.01     0.10   0.05   0.08    -0.01   0.04   0.01
    18   1     0.02  -0.03  -0.01    -0.08   0.10   0.02    -0.08   0.01  -0.25
    19   1    -0.00  -0.03   0.02     0.01   0.09  -0.09    -0.06   0.03   0.05
    20   7    -0.03   0.00  -0.01     0.14  -0.02   0.06    -0.10  -0.00   0.05
    21   1    -0.04   0.12  -0.05     0.16  -0.57   0.28    -0.00   0.32  -0.06
    22   1    -0.09   0.03  -0.07     0.33  -0.11   0.24    -0.48   0.03  -0.35
    23   1     0.00   0.02  -0.04     0.00  -0.01   0.05     0.09  -0.04   0.03
    24   6    -0.01   0.00   0.00     0.02  -0.00  -0.01     0.05  -0.01   0.04
    25   6     0.01   0.01  -0.01    -0.02  -0.01   0.00    -0.05  -0.06  -0.00
    26   6     0.00  -0.01   0.01    -0.01   0.02  -0.02    -0.00   0.04   0.02
    27   6    -0.01   0.01   0.01     0.01  -0.02  -0.01     0.01   0.02  -0.03
    28   6    -0.00  -0.01   0.00     0.00   0.01  -0.01     0.00  -0.02  -0.03
    29   6     0.01   0.01  -0.01    -0.02  -0.02   0.02    -0.01   0.02   0.01
    30   1     0.01  -0.02   0.02    -0.02   0.02  -0.04    -0.02   0.06  -0.02
    31   1    -0.01   0.01   0.00     0.01  -0.04   0.00    -0.05   0.08  -0.05
    32   1    -0.01  -0.03   0.00     0.02   0.05  -0.01     0.02   0.03  -0.03
    33   1     0.01   0.01  -0.01    -0.01  -0.04   0.03     0.04   0.07  -0.03
    34   6     0.01   0.00   0.01    -0.03  -0.01  -0.01    -0.08  -0.01  -0.02
    35   6     0.00   0.01   0.02    -0.02  -0.04  -0.06     0.04  -0.03  -0.10
    36   6    -0.00  -0.02   0.01    -0.00   0.07  -0.04     0.06   0.01  -0.04
    37   6    -0.12  -0.01   0.16    -0.11   0.04   0.00    -0.05  -0.01  -0.02
    38   6     0.15   0.01  -0.14    -0.03  -0.04  -0.08    -0.04  -0.05  -0.01
    39   6    -0.12  -0.00   0.14    -0.07  -0.00   0.03    -0.02  -0.03   0.04
    40   6     0.14  -0.02  -0.14    -0.01   0.08  -0.05    -0.05   0.02   0.02
    41   1    -0.26  -0.02   0.34    -0.22   0.07   0.02    -0.14   0.01   0.02
    42   1     0.34   0.02  -0.34    -0.00  -0.09  -0.10    -0.09  -0.05   0.04
    43   1    -0.28   0.01   0.29    -0.09  -0.04   0.13    -0.05  -0.05   0.12
    44   1     0.31  -0.03  -0.33     0.01   0.10  -0.08    -0.10   0.06   0.08
    45   1    -0.01  -0.02   0.01     0.05   0.09  -0.05     0.12   0.02  -0.08
    46   1    -0.00  -0.00   0.01    -0.01  -0.00  -0.02    -0.09   0.01  -0.03
    47   1     0.00  -0.00   0.01    -0.02  -0.01  -0.02    -0.04   0.02  -0.01
    48   1     0.02   0.00   0.02    -0.04  -0.01  -0.03    -0.13  -0.00  -0.04
                     28                     29                     30
                      A                      A                      A
 Frequencies --    463.6329               470.9601               491.5164
 Red. masses --      4.0094                 2.7294                 1.6842
 Frc consts  --      0.5078                 0.3567                 0.2397
 IR Inten    --     13.8976                31.2135                71.6822
  Atom  AN      X      Y      Z        X      Y      Z        X      Y      Z
     1   6     0.02  -0.04   0.08     0.04   0.03  -0.04     0.00   0.00   0.04
     2   8     0.04  -0.01   0.06     0.01   0.01   0.08     0.03  -0.02  -0.00
     3   6     0.09  -0.09   0.09     0.01   0.09  -0.01    -0.01  -0.01   0.00
     4   1     0.10  -0.03   0.18     0.02   0.08  -0.05    -0.06  -0.03   0.02
     5   9    -0.02   0.02  -0.05    -0.03   0.02   0.10     0.03   0.01  -0.01
     6   6     0.10  -0.07   0.03     0.02   0.05  -0.02    -0.00  -0.01  -0.07
     7   6     0.15   0.07  -0.07    -0.01  -0.02   0.03    -0.01  -0.05  -0.04
     8   7     0.02  -0.04  -0.01    -0.02   0.00  -0.01    -0.01  -0.06  -0.04
     9   1     0.01  -0.01  -0.07     0.06  -0.11   0.54     0.19  -0.32   0.81
    10   6     0.00  -0.01  -0.12    -0.05  -0.01  -0.11     0.04   0.03   0.01
    11   6    -0.05  -0.00  -0.02     0.02  -0.04  -0.03    -0.02  -0.02   0.02
    12   6    -0.02   0.02  -0.13    -0.05  -0.03  -0.14     0.06   0.03   0.03
    13   6     0.02   0.02   0.10     0.06  -0.00   0.09    -0.01   0.04  -0.03
    14   6    -0.06  -0.01  -0.03    -0.00  -0.03  -0.06    -0.03   0.01   0.02
    15   6     0.04   0.02   0.09     0.03  -0.02   0.09     0.02  -0.01  -0.02
    16   1     0.07   0.10   0.32     0.14   0.01   0.31    -0.06   0.06  -0.11
    17   1    -0.05  -0.01  -0.03    -0.02  -0.03  -0.05    -0.07   0.01   0.02
    18   1     0.14   0.01   0.30     0.12   0.01   0.33     0.02  -0.05  -0.09
    19   1    -0.05  -0.01   0.01     0.04  -0.03   0.01    -0.04  -0.05   0.00
    20   7    -0.04   0.05   0.00    -0.02   0.00  -0.04    -0.02   0.03   0.04
    21   1     0.05   0.09   0.00    -0.04   0.26  -0.07     0.09  -0.01  -0.00
    22   1    -0.17   0.13  -0.10    -0.18   0.03  -0.20    -0.13   0.08  -0.07
    23   1     0.23   0.10  -0.11    -0.04  -0.05   0.08     0.01  -0.07  -0.02
    24   6     0.07   0.09   0.05     0.00  -0.01  -0.01    -0.04  -0.00  -0.00
    25   6    -0.08   0.05  -0.11    -0.01  -0.03   0.03     0.02  -0.03   0.02
    26   6    -0.00  -0.01   0.11    -0.00   0.05  -0.04    -0.00   0.06  -0.03
    27   6    -0.01  -0.03   0.02     0.01  -0.01  -0.01    -0.02   0.00   0.02
    28   6    -0.01  -0.05  -0.06    -0.00   0.02  -0.01    -0.02   0.03  -0.00
    29   6     0.00   0.01   0.02    -0.01  -0.01   0.01     0.01  -0.02   0.00
    30   1    -0.02  -0.09   0.13     0.01   0.05  -0.03     0.04   0.06   0.03
    31   1    -0.12  -0.11   0.08     0.02  -0.01  -0.01    -0.02  -0.01   0.03
    32   1     0.00  -0.13   0.01     0.00   0.08  -0.02    -0.04   0.06  -0.05
    33   1     0.12  -0.06   0.03    -0.02  -0.03   0.02    -0.00  -0.05   0.02
    34   6    -0.13  -0.02  -0.02    -0.00  -0.00  -0.01     0.03   0.01   0.01
    35   6    -0.09  -0.03   0.09     0.07  -0.01  -0.11    -0.06  -0.01   0.05
    36   6    -0.07   0.04   0.05     0.07  -0.01  -0.06    -0.03   0.01   0.04
    37   6    -0.00   0.02  -0.04    -0.03  -0.01  -0.00    -0.01   0.00  -0.02
    38   6    -0.02  -0.02  -0.04    -0.01  -0.02   0.01    -0.01  -0.02  -0.01
    39   6     0.03  -0.00  -0.06    -0.03  -0.02   0.05     0.02  -0.01  -0.03
    40   6     0.03   0.04  -0.05    -0.04  -0.00   0.04     0.02   0.01  -0.03
    41   1     0.04   0.04  -0.13    -0.11  -0.01   0.07     0.02   0.01  -0.07
    42   1     0.05  -0.01  -0.11    -0.08  -0.02   0.07     0.02  -0.02  -0.05
    43   1     0.12  -0.02  -0.11    -0.10  -0.03   0.15     0.08  -0.02  -0.07
    44   1     0.10   0.04  -0.13    -0.12   0.02   0.12     0.06   0.02  -0.08
    45   1    -0.12   0.05   0.13     0.14  -0.00  -0.11    -0.06   0.01   0.07
    46   1    -0.21  -0.08   0.00     0.02   0.03  -0.02     0.02   0.03  -0.00
    47   1    -0.18  -0.06   0.01     0.02   0.02  -0.01     0.06   0.04   0.02
    48   1    -0.02  -0.02   0.07    -0.05   0.00  -0.04    -0.01   0.02  -0.01
                     31                     32                     33
                      A                      A                      A
 Frequencies --    503.2119               525.4790               533.5230
 Red. masses --      2.6087                 3.2875                 4.1066
 Frc consts  --      0.3892                 0.5348                 0.6887
 IR Inten    --     53.0992                40.5959                 7.3598
  Atom  AN      X      Y      Z        X      Y      Z        X      Y      Z
     1   6    -0.02  -0.01  -0.05     0.08  -0.06   0.04     0.03  -0.08   0.02
     2   8    -0.06   0.01  -0.01     0.14   0.06   0.04     0.03   0.04   0.03
     3   6     0.02  -0.03  -0.00    -0.01  -0.08   0.03     0.02  -0.05  -0.02
     4   1     0.08   0.00  -0.01    -0.08  -0.09   0.08    -0.10  -0.12   0.01
     5   9    -0.04  -0.03  -0.03     0.01  -0.02  -0.06    -0.04  -0.06  -0.08
     6   6     0.01   0.00   0.09    -0.09  -0.02   0.05    -0.01   0.16  -0.01
     7   6     0.04   0.06   0.09    -0.11  -0.02   0.02    -0.02   0.10   0.08
     8   7    -0.05   0.05  -0.06    -0.02  -0.00   0.04    -0.05   0.13   0.03
     9   1     0.09  -0.14   0.58    -0.06   0.03  -0.28    -0.05   0.13   0.18
    10   6     0.00   0.03   0.09    -0.01   0.03  -0.01    -0.06   0.03   0.09
    11   6     0.05  -0.02   0.02     0.03  -0.01   0.01     0.14  -0.04   0.07
    12   6     0.02  -0.02   0.04     0.02  -0.03  -0.05    -0.04  -0.10  -0.07
    13   6     0.00   0.01  -0.03    -0.00   0.05   0.02     0.05   0.02   0.05
    14   6     0.02   0.01  -0.02    -0.02   0.05  -0.03     0.03   0.01  -0.12
    15   6     0.00  -0.03  -0.04     0.06  -0.01  -0.02     0.01  -0.06  -0.05
    16   1    -0.02  -0.04  -0.16     0.02   0.05   0.07     0.10  -0.07   0.04
    17   1    -0.03   0.01  -0.08    -0.06   0.05  -0.03    -0.07  -0.00  -0.24
    18   1    -0.05  -0.01  -0.14     0.06   0.01   0.03    -0.03   0.02  -0.03
    19   1     0.04  -0.02   0.01     0.02  -0.06   0.08     0.18  -0.03   0.19
    20   7     0.00  -0.04  -0.04    -0.03  -0.04   0.07    -0.01  -0.08   0.00
    21   1    -0.12  -0.00  -0.00     0.09   0.05   0.04    -0.04   0.05   0.02
    22   1     0.04  -0.06  -0.01    -0.46   0.06  -0.36    -0.16  -0.06  -0.15
    23   1     0.02   0.00   0.18    -0.13  -0.05   0.07    -0.15   0.10   0.09
    24   6     0.06   0.13  -0.08    -0.10   0.08  -0.10     0.05  -0.13   0.04
    25   6    -0.06   0.11  -0.07     0.07   0.12  -0.03    -0.02  -0.10   0.08
    26   6     0.01  -0.00  -0.00    -0.01  -0.05  -0.05     0.02  -0.01  -0.03
    27   6     0.04  -0.06  -0.02    -0.05   0.01   0.02     0.04  -0.03  -0.04
    28   6     0.02  -0.03   0.00    -0.03  -0.02   0.07     0.02   0.05  -0.02
    29   6    -0.02  -0.04   0.06     0.00  -0.06  -0.01    -0.01   0.06  -0.01
    30   1    -0.02  -0.23   0.06     0.01  -0.14   0.03    -0.02   0.11  -0.13
    31   1     0.03  -0.27   0.10     0.02  -0.14   0.09     0.05   0.15  -0.15
    32   1     0.07  -0.18   0.15    -0.07  -0.22   0.11     0.05   0.27  -0.09
    33   1     0.01  -0.26   0.17    -0.08  -0.21   0.08    -0.04   0.25  -0.11
    34   6    -0.08  -0.02  -0.03     0.13   0.03   0.03    -0.03  -0.01  -0.01
    35   6     0.04   0.02  -0.02     0.03  -0.05  -0.02    -0.07  -0.03   0.11
    36   6     0.02  -0.01  -0.02    -0.01   0.06  -0.04    -0.08   0.05   0.04
    37   6     0.03   0.00   0.02     0.01   0.02  -0.00     0.01   0.02   0.03
    38   6     0.02   0.03   0.02    -0.03  -0.02  -0.03    -0.03   0.00  -0.00
    39   6    -0.01   0.02   0.01    -0.03   0.00  -0.01     0.02   0.01  -0.07
    40   6    -0.00  -0.02   0.02    -0.01   0.04   0.02     0.05   0.02  -0.03
    41   1     0.02  -0.01   0.06    -0.06   0.05  -0.01     0.07   0.04  -0.07
    42   1    -0.00   0.04   0.04    -0.06   0.02  -0.01     0.05   0.05  -0.08
    43   1    -0.05   0.03   0.03    -0.03  -0.03   0.05     0.14   0.00  -0.16
    44   1    -0.03  -0.03   0.05    -0.04   0.02   0.05     0.16  -0.02  -0.14
    45   1     0.02  -0.02  -0.04     0.01   0.07  -0.04    -0.12   0.04   0.07
    46   1    -0.06  -0.08  -0.00     0.12  -0.02   0.06     0.02   0.04  -0.03
    47   1    -0.19  -0.09  -0.05     0.04  -0.03   0.03     0.05   0.04  -0.03
    48   1     0.04  -0.04   0.03     0.24   0.01   0.09    -0.16  -0.00  -0.09
                     34                     35                     36
                      A                      A                      A
 Frequencies --    550.4857               566.7203               611.4632
 Red. masses --      3.7549                 3.9114                 5.2805
 Frc consts  --      0.6704                 0.7402                 1.1632
 IR Inten    --      2.7864                17.6244                26.5561
  Atom  AN      X      Y      Z        X      Y      Z        X      Y      Z
     1   6     0.02   0.01   0.02    -0.03  -0.09   0.01    -0.04  -0.10   0.01
     2   8     0.03   0.01   0.02    -0.04   0.05  -0.04    -0.10   0.02  -0.06
     3   6     0.01   0.01   0.04    -0.01  -0.10   0.12    -0.03   0.02  -0.01
     4   1     0.02   0.04   0.06     0.04  -0.03   0.19    -0.13  -0.03   0.01
     5   9     0.01   0.04   0.05     0.01   0.03   0.00     0.01   0.01   0.03
     6   6     0.01  -0.06  -0.01    -0.04  -0.14   0.16     0.07   0.08  -0.19
     7   6     0.01  -0.05  -0.06     0.05   0.07  -0.15     0.01  -0.10   0.01
     8   7     0.03  -0.02  -0.11    -0.07  -0.04  -0.07     0.12  -0.01   0.08
     9   1     0.05  -0.05  -0.04     0.02  -0.17   0.14     0.09   0.04   0.17
    10   6     0.06  -0.04   0.14    -0.01   0.04   0.00    -0.02  -0.10  -0.05
    11   6     0.01   0.08   0.23     0.02   0.01  -0.01    -0.03   0.15  -0.00
    12   6    -0.07   0.03  -0.08     0.05  -0.04   0.00     0.03  -0.16  -0.05
    13   6     0.03  -0.05   0.13    -0.04   0.09  -0.00    -0.19  -0.05   0.09
    14   6    -0.07  -0.07  -0.19    -0.03   0.11   0.00    -0.10   0.20  -0.03
    15   6    -0.12   0.04  -0.12     0.08   0.00  -0.03     0.16   0.10  -0.09
    16   1    -0.00  -0.04   0.07    -0.04   0.07  -0.04    -0.10  -0.06   0.26
    17   1    -0.10  -0.10  -0.51    -0.08   0.11   0.00     0.10   0.21   0.01
    18   1    -0.15   0.00  -0.23     0.06   0.02  -0.06     0.17   0.19   0.06
    19   1     0.12   0.17   0.42    -0.03  -0.08   0.01    -0.08  -0.02   0.19
    20   7     0.04   0.04  -0.05     0.00  -0.07   0.01     0.04  -0.18   0.06
    21   1     0.03   0.03   0.01    -0.09  -0.01  -0.01    -0.13  -0.03  -0.03
    22   1     0.28  -0.02   0.19    -0.05  -0.02  -0.02     0.22  -0.19   0.25
    23   1     0.06  -0.04  -0.09     0.09   0.21  -0.36     0.02  -0.22   0.20
    24   6    -0.04   0.02   0.00    -0.00  -0.08   0.07     0.00   0.02   0.00
    25   6     0.02   0.01  -0.01     0.00  -0.10   0.04    -0.01   0.03  -0.03
    26   6    -0.02   0.01   0.01    -0.01  -0.01   0.04    -0.01   0.04  -0.00
    27   6    -0.03   0.02   0.03     0.00  -0.02   0.04     0.00   0.04   0.00
    28   6    -0.02  -0.01   0.00     0.00   0.05  -0.04     0.01  -0.03   0.01
    29   6     0.00  -0.02  -0.01     0.00   0.05  -0.04     0.00  -0.03   0.02
    30   1     0.01   0.01   0.05     0.01   0.14   0.00     0.01  -0.02   0.05
    31   1    -0.04  -0.01   0.05    -0.03   0.14  -0.04    -0.01  -0.02   0.04
    32   1    -0.05  -0.05  -0.01    -0.01   0.24  -0.17     0.01  -0.11   0.05
    33   1     0.01  -0.05   0.00     0.03   0.24  -0.14     0.03  -0.12   0.06
    34   6     0.03   0.01   0.01    -0.01  -0.01   0.00    -0.01   0.00  -0.01
    35   6     0.01  -0.01  -0.03     0.12  -0.03  -0.07     0.03  -0.04   0.03
    36   6     0.02   0.01  -0.01     0.04   0.04  -0.09    -0.03   0.05  -0.02
    37   6    -0.01  -0.00  -0.01     0.07   0.02   0.01     0.05   0.02   0.06
    38   6    -0.00  -0.01  -0.02     0.03   0.02  -0.04    -0.01   0.01  -0.00
    39   6    -0.01  -0.01   0.01    -0.07   0.02   0.03    -0.02   0.02  -0.02
    40   6    -0.01   0.01   0.01    -0.03   0.01   0.07     0.04   0.01   0.03
    41   1    -0.03   0.00  -0.01    -0.04   0.03   0.10     0.03   0.03   0.04
    42   1    -0.02  -0.02  -0.00    -0.06   0.08   0.06    -0.01   0.08  -0.00
    43   1    -0.03  -0.02   0.05    -0.19   0.01   0.19    -0.01   0.01  -0.01
    44   1    -0.03   0.02   0.03    -0.16  -0.05   0.22     0.04  -0.07   0.03
    45   1     0.03   0.01  -0.02     0.04   0.03  -0.12    -0.05   0.03  -0.04
    46   1     0.01   0.00   0.01    -0.02   0.03  -0.02    -0.02  -0.01  -0.00
    47   1     0.03   0.01   0.02     0.07   0.05   0.01    -0.04  -0.02  -0.01
    48   1     0.05   0.01   0.03    -0.11   0.01  -0.04     0.02  -0.01   0.01
                     37                     38                     39
                      A                      A                      A
 Frequencies --    626.0423               634.8939               651.7971
 Red. masses --      4.6836                 6.3012                 5.6738
 Frc consts  --      1.0815                 1.4965                 1.4202
 IR Inten    --      0.1668                 0.0497                25.1932
  Atom  AN      X      Y      Z        X      Y      Z        X      Y      Z
     1   6    -0.07   0.04   0.10     0.01   0.02  -0.01    -0.03  -0.05   0.09
     2   8     0.00  -0.02  -0.08    -0.01  -0.02  -0.00    -0.01   0.03  -0.03
     3   6    -0.14   0.01  -0.04     0.00   0.01  -0.01    -0.03  -0.08   0.05
     4   1    -0.23  -0.06  -0.06     0.02   0.01  -0.02    -0.14  -0.13   0.08
     5   9     0.07   0.03  -0.00    -0.00  -0.00   0.00     0.01  -0.02  -0.06
     6   6    -0.10  -0.02  -0.16    -0.00  -0.01   0.01    -0.01   0.06  -0.05
     7   6    -0.02  -0.01   0.07     0.00   0.00  -0.00    -0.02   0.05   0.01
     8   7    -0.10  -0.12   0.05    -0.01  -0.00  -0.00     0.09   0.02  -0.00
     9   1    -0.13  -0.08  -0.31    -0.01  -0.00  -0.01     0.13  -0.02   0.12
    10   6    -0.03   0.06  -0.11    -0.00   0.00  -0.00     0.08  -0.03   0.01
    11   6     0.07  -0.06   0.09     0.00  -0.00   0.00    -0.09   0.04  -0.01
    12   6     0.05   0.04   0.06     0.00  -0.00   0.00    -0.02   0.06  -0.06
    13   6     0.08   0.11   0.05    -0.00   0.01   0.00     0.01  -0.07  -0.03
    14   6    -0.04   0.00  -0.09    -0.00   0.01  -0.00     0.01  -0.10   0.04
    15   6    -0.00  -0.06  -0.09     0.00  -0.00  -0.00    -0.03   0.05   0.04
    16   1     0.12   0.15   0.18     0.00   0.00   0.00    -0.03  -0.01  -0.02
    17   1    -0.17   0.00  -0.08    -0.01   0.01  -0.00     0.10  -0.10   0.04
    18   1     0.00  -0.09  -0.11     0.00  -0.00  -0.01     0.03  -0.01   0.09
    19   1     0.09  -0.07   0.20     0.00  -0.01   0.00    -0.05   0.11  -0.02
    20   7    -0.01   0.04   0.19    -0.00  -0.00  -0.00    -0.03   0.06   0.00
    21   1     0.21  -0.11  -0.02    -0.01  -0.07   0.03     0.05   0.00  -0.02
    22   1    -0.17   0.15   0.07    -0.02  -0.01  -0.02     0.16   0.08   0.23
    23   1     0.06  -0.07   0.14     0.01   0.02  -0.03    -0.05   0.01   0.08
    24   6     0.09   0.01   0.01    -0.00   0.00   0.00     0.03  -0.02  -0.08
    25   6    -0.06   0.01  -0.02     0.00  -0.00  -0.00    -0.03   0.01   0.09
    26   6     0.07   0.01   0.04    -0.00  -0.00   0.00     0.25  -0.05  -0.06
    27   6     0.10  -0.01  -0.04    -0.00   0.00   0.00    -0.13  -0.14  -0.18
    28   6     0.09  -0.02  -0.02     0.00   0.00  -0.00    -0.24   0.05   0.05
    29   6     0.04   0.03   0.07    -0.00  -0.00  -0.00     0.13   0.13   0.17
    30   1     0.02  -0.00  -0.03    -0.00  -0.00   0.00     0.18  -0.09  -0.13
    31   1     0.09  -0.03  -0.04    -0.00  -0.00   0.00    -0.04  -0.12  -0.21
    32   1     0.17   0.01   0.08    -0.00   0.00  -0.00    -0.18   0.14   0.08
    33   1     0.11   0.02   0.06    -0.00  -0.00  -0.00     0.04   0.17   0.17
    34   6    -0.13  -0.03  -0.04     0.00   0.00   0.00    -0.02   0.01   0.03
    35   6     0.01   0.02  -0.04    -0.10  -0.05  -0.09     0.03  -0.06   0.01
    36   6     0.05  -0.02  -0.03     0.09   0.06   0.09     0.03   0.06  -0.07
    37   6     0.01  -0.01  -0.04    -0.06  -0.31  -0.05     0.07   0.00  -0.02
    38   6     0.03   0.01  -0.02    -0.22   0.10  -0.19     0.01  -0.03  -0.08
    39   6    -0.01   0.00   0.04     0.07   0.34   0.06    -0.07  -0.01   0.02
    40   6    -0.04  -0.01   0.02     0.24  -0.10   0.21    -0.00   0.02   0.08
    41   1    -0.04  -0.02   0.03    -0.16  -0.23  -0.15    -0.01   0.03  -0.01
    42   1    -0.02  -0.03   0.04    -0.21  -0.10  -0.20    -0.03   0.02  -0.04
    43   1    -0.11   0.02   0.12     0.18   0.27   0.14    -0.13  -0.05   0.18
    44   1    -0.13   0.02   0.11     0.25   0.09   0.19    -0.10  -0.04   0.19
    45   1     0.04  -0.02  -0.01    -0.18  -0.16  -0.16     0.02   0.05  -0.08
    46   1    -0.12  -0.04  -0.04     0.00   0.00  -0.00    -0.06   0.03   0.03
    47   1    -0.16  -0.04  -0.05     0.00   0.00   0.00     0.03   0.04   0.07
    48   1    -0.12  -0.04  -0.04     0.00   0.00  -0.00    -0.04   0.04   0.05
                     40                     41                     42
                      A                      A                      A
 Frequencies --    657.3316               665.2773               689.4888
 Red. masses --      4.7774                 4.7351                 4.7813
 Frc consts  --      1.2162                 1.2348                 1.3392
 IR Inten    --     28.6014                78.2806                 0.9558
  Atom  AN      X      Y      Z        X      Y      Z        X      Y      Z
     1   6    -0.02  -0.09   0.09    -0.10   0.06   0.08     0.01   0.02   0.00
     2   8    -0.02   0.05  -0.03    -0.08  -0.05  -0.06     0.07   0.00  -0.00
     3   6    -0.04  -0.08   0.07     0.10  -0.06   0.02    -0.11   0.01  -0.04
     4   1    -0.22  -0.15   0.15     0.18  -0.07  -0.06    -0.15  -0.04  -0.06
     5   9     0.01  -0.01  -0.03    -0.01  -0.10  -0.15     0.01  -0.01  -0.01
     6   6     0.01   0.10  -0.14     0.10   0.08   0.09    -0.13  -0.01   0.05
     7   6    -0.02  -0.02   0.03     0.03   0.04  -0.00    -0.08   0.09   0.08
     8   7     0.05   0.04   0.04     0.10   0.12   0.02     0.03  -0.01  -0.03
     9   1     0.05   0.04   0.08     0.11   0.11   0.33     0.09  -0.10   0.06
    10   6     0.05   0.05   0.08    -0.02  -0.02  -0.13     0.08  -0.09   0.04
    11   6    -0.04  -0.03  -0.03     0.01  -0.00   0.03    -0.10   0.08  -0.01
    12   6    -0.06   0.07  -0.05     0.00   0.01   0.03     0.04   0.01  -0.10
    13   6     0.07   0.01  -0.07     0.03  -0.02   0.03    -0.08  -0.15   0.01
    14   6     0.05  -0.09   0.05    -0.01  -0.05  -0.06    -0.02  -0.06   0.03
    15   6    -0.09  -0.01   0.09    -0.03  -0.01  -0.05     0.09   0.08  -0.02
    16   1     0.00   0.04  -0.19     0.11   0.02   0.30    -0.10  -0.11   0.02
    17   1    -0.02  -0.09   0.02     0.06  -0.04   0.09     0.19  -0.06   0.03
    18   1    -0.08  -0.04   0.07     0.03   0.00   0.10     0.18   0.02   0.11
    19   1    -0.00   0.08  -0.15     0.09   0.05   0.21    -0.08   0.06   0.10
    20   7    -0.06   0.05  -0.06    -0.02   0.03   0.19     0.06   0.03   0.03
    21   1    -0.02   0.05  -0.03     0.12  -0.14   0.00     0.11  -0.01   0.01
    22   1     0.20   0.06   0.22     0.04   0.07   0.29    -0.13   0.10  -0.15
    23   1    -0.06  -0.18   0.27    -0.06   0.01   0.06    -0.05   0.03   0.17
    24   6    -0.01   0.01   0.05    -0.05   0.01  -0.01     0.00   0.19  -0.09
    25   6     0.01  -0.01  -0.05     0.04  -0.03   0.01    -0.00  -0.15   0.07
    26   6    -0.13   0.03   0.03    -0.10  -0.01  -0.02    -0.02  -0.12   0.07
    27   6     0.10   0.07   0.10    -0.04   0.01   0.06     0.09  -0.10   0.10
    28   6     0.16  -0.02  -0.03    -0.02   0.02  -0.01     0.11   0.11  -0.08
    29   6    -0.07  -0.06  -0.09    -0.07  -0.03  -0.09    -0.03   0.10  -0.10
    30   1    -0.09   0.04   0.08    -0.07  -0.05   0.04    -0.02  -0.24   0.13
    31   1     0.05   0.07   0.11    -0.06   0.01   0.06     0.09  -0.25   0.19
    32   1     0.14  -0.05  -0.04    -0.08   0.01  -0.09     0.13   0.19  -0.10
    33   1    -0.01  -0.09  -0.09    -0.12  -0.03  -0.09    -0.00   0.16  -0.14
    34   6    -0.02  -0.01  -0.03     0.10   0.01   0.02    -0.04  -0.04  -0.01
    35   6     0.04  -0.11   0.04    -0.04   0.08  -0.02    -0.00   0.02  -0.02
    36   6     0.01   0.11  -0.10     0.08  -0.08  -0.02     0.00  -0.02   0.02
    37   6     0.11   0.01   0.00    -0.00  -0.01  -0.09    -0.03  -0.01  -0.01
    38   6    -0.01  -0.06  -0.11     0.08   0.05  -0.01    -0.00   0.01   0.01
    39   6    -0.10  -0.03   0.01    -0.00   0.04   0.08     0.02   0.01   0.00
    40   6     0.03   0.03   0.12    -0.09  -0.03  -0.00    -0.01  -0.00  -0.02
    41   1     0.00   0.07  -0.03     0.02  -0.06  -0.01    -0.02  -0.02   0.00
    42   1    -0.04   0.05  -0.08     0.05  -0.04   0.02    -0.01  -0.02   0.02
    43   1    -0.12  -0.10   0.20    -0.16   0.09   0.12     0.01   0.02  -0.02
    44   1    -0.08  -0.09   0.23    -0.18   0.07   0.10    -0.00   0.03  -0.03
    45   1     0.00   0.10  -0.12     0.08  -0.08  -0.02    -0.00  -0.02   0.03
    46   1     0.02  -0.02  -0.03     0.11   0.03   0.02     0.02   0.06  -0.05
    47   1    -0.04  -0.03  -0.06     0.13   0.03   0.02     0.09   0.06  -0.03
    48   1    -0.02  -0.03  -0.04     0.07   0.02   0.00    -0.24  -0.02  -0.13
                     43                     44                     45
                      A                      A                      A
 Frequencies --    704.3075               709.1207               726.4493
 Red. masses --      3.7962                 2.0064                 3.7455
 Frc consts  --      1.1095                 0.5944                 1.1646
 IR Inten    --      5.7841               105.9919                33.9060
  Atom  AN      X      Y      Z        X      Y      Z        X      Y      Z
     1   6     0.01  -0.01  -0.03    -0.02  -0.00   0.02    -0.02  -0.01   0.06
     2   8    -0.05   0.00   0.00    -0.01   0.00  -0.02     0.02   0.00   0.01
     3   6     0.07   0.01   0.01    -0.03  -0.00  -0.01     0.02  -0.06   0.07
     4   1     0.11   0.05   0.03    -0.02  -0.02  -0.04    -0.04  -0.06   0.13
     5   9    -0.01   0.02   0.03     0.00  -0.02  -0.03     0.01   0.01  -0.01
     6   6     0.08   0.00  -0.08    -0.02   0.01   0.04     0.04  -0.01  -0.11
     7   6     0.06  -0.05  -0.00    -0.02   0.03   0.00     0.03  -0.08  -0.04
     8   7    -0.00  -0.03   0.04     0.03   0.02  -0.01    -0.01  -0.01   0.01
     9   1    -0.07   0.06  -0.11     0.06  -0.02   0.09    -0.04   0.03  -0.12
    10   6    -0.06   0.04  -0.12     0.03  -0.01  -0.02     0.01   0.05   0.21
    11   6     0.05  -0.03   0.04    -0.03   0.02   0.00     0.05  -0.06  -0.08
    12   6     0.01   0.02   0.14     0.00   0.02  -0.01    -0.11  -0.07  -0.17
    13   6     0.06   0.09   0.01     0.01  -0.02  -0.01    -0.01   0.08  -0.05
    14   6    -0.00   0.02  -0.04    -0.00  -0.05  -0.00     0.02   0.10   0.04
    15   6    -0.07  -0.04  -0.00    -0.01   0.02  -0.00    -0.01  -0.05   0.06
    16   1     0.08   0.10   0.06     0.02   0.02   0.06    -0.06  -0.00  -0.27
    17   1    -0.13   0.02  -0.06     0.06  -0.04   0.06    -0.13   0.10  -0.00
    18   1    -0.17  -0.04  -0.22     0.03  -0.00   0.07     0.01   0.06   0.26
    19   1     0.01  -0.02  -0.12     0.01   0.06   0.07     0.07  -0.08   0.02
    20   7    -0.05  -0.02  -0.05     0.00   0.02   0.04    -0.01  -0.03   0.02
    21   1    -0.12   0.03  -0.01     0.03  -0.02  -0.01     0.07   0.02   0.01
    22   1     0.12  -0.10   0.10    -0.02   0.04   0.04     0.09  -0.03   0.14
    23   1     0.08  -0.22   0.25    -0.03   0.08  -0.08     0.06  -0.20   0.14
    24   6    -0.01   0.17  -0.10     0.00  -0.05   0.03     0.00   0.05  -0.03
    25   6     0.02  -0.11   0.07    -0.00   0.03  -0.02     0.00  -0.03   0.01
    26   6    -0.02  -0.11   0.04    -0.00   0.03  -0.02     0.01  -0.02   0.02
    27   6    -0.06  -0.09   0.04     0.02   0.03  -0.01    -0.02  -0.02   0.01
    28   6    -0.07   0.09  -0.05     0.02  -0.03   0.01    -0.03   0.02  -0.01
    29   6    -0.02   0.09  -0.06     0.00  -0.03   0.01     0.02   0.03   0.00
    30   1    -0.03  -0.24   0.08     0.01   0.06  -0.02     0.01  -0.05   0.03
    31   1    -0.07  -0.27   0.14     0.02   0.08  -0.04    -0.03  -0.09   0.05
    32   1    -0.10   0.07  -0.08     0.03  -0.01   0.02    -0.04  -0.01  -0.00
    33   1    -0.05   0.10  -0.06     0.01  -0.03   0.01     0.02   0.02   0.01
    34   6     0.06  -0.00   0.03    -0.02   0.00  -0.01     0.00  -0.00   0.01
    35   6     0.07  -0.05  -0.03     0.10  -0.02  -0.08    -0.02   0.08  -0.05
    36   6    -0.05   0.05   0.01    -0.05   0.02   0.03     0.05  -0.10   0.03
    37   6     0.01   0.01   0.07    -0.03   0.00   0.07    -0.07  -0.01  -0.07
    38   6    -0.05  -0.03   0.01    -0.05  -0.02   0.04     0.05   0.08   0.04
    39   6     0.02  -0.03  -0.07     0.07  -0.02  -0.10     0.08   0.08   0.02
    40   6     0.08   0.01  -0.01     0.10   0.01  -0.08    -0.05  -0.02  -0.11
    41   1    -0.13   0.04   0.15    -0.33   0.01   0.35    -0.18  -0.06   0.16
    42   1    -0.17   0.03   0.14    -0.35   0.01   0.36    -0.12  -0.00   0.23
    43   1    -0.00  -0.07   0.04    -0.12  -0.03   0.15    -0.20   0.15   0.14
    44   1     0.02  -0.07   0.06    -0.11  -0.03   0.15    -0.24   0.13   0.10
    45   1    -0.17   0.04   0.14    -0.36   0.02   0.38    -0.16  -0.10   0.27
    46   1     0.06   0.08  -0.00    -0.01  -0.02   0.00    -0.01   0.02  -0.00
    47   1     0.20   0.09   0.05    -0.05  -0.03  -0.02     0.04   0.02   0.02
    48   1    -0.08   0.03  -0.04     0.02  -0.01   0.01    -0.03   0.01  -0.01
                     46                     47                     48
                      A                      A                      A
 Frequencies --    741.2427               763.6410               776.0019
 Red. masses --      2.5117                 1.7772                 2.5015
 Frc consts  --      0.8131                 0.6106                 0.8875
 IR Inten    --     17.6157               125.0050                30.1439
  Atom  AN      X      Y      Z        X      Y      Z        X      Y      Z
     1   6    -0.02  -0.01  -0.05     0.00  -0.05  -0.04     0.03  -0.06  -0.04
     2   8    -0.08  -0.03  -0.06    -0.05  -0.02  -0.03     0.04   0.02   0.03
     3   6    -0.01   0.04  -0.04     0.01  -0.06   0.06    -0.02  -0.08   0.09
     4   1     0.06   0.06  -0.07    -0.04  -0.04   0.12    -0.10  -0.09   0.17
     5   9    -0.00  -0.00   0.01    -0.01   0.02   0.02    -0.00   0.00  -0.00
     6   6     0.02  -0.04   0.02     0.02   0.03  -0.04    -0.02   0.02   0.00
     7   6     0.02  -0.06  -0.03     0.01   0.04  -0.02    -0.07  -0.00  -0.11
     8   7     0.05   0.02  -0.02    -0.01  -0.01   0.02     0.05   0.03   0.02
     9   1     0.06   0.00  -0.02    -0.03   0.02   0.02     0.07   0.00   0.07
    10   6     0.03   0.05   0.08    -0.01  -0.01  -0.05     0.00   0.01  -0.05
    11   6    -0.03   0.00  -0.04    -0.02   0.04   0.06    -0.03   0.02  -0.01
    12   6    -0.08   0.01  -0.05     0.01   0.03  -0.01     0.02   0.02   0.12
    13   6     0.05   0.06  -0.06     0.02  -0.03   0.04     0.02   0.01  -0.04
    14   6     0.01  -0.01  -0.02     0.02  -0.04   0.04    -0.01  -0.03  -0.06
    15   6    -0.13  -0.01   0.02    -0.02   0.03   0.03    -0.07   0.01  -0.01
    16   1     0.08   0.10   0.06    -0.08  -0.04  -0.21     0.13   0.07   0.31
    17   1     0.04   0.02   0.27    -0.06  -0.08  -0.36     0.14   0.02   0.36
    18   1    -0.03   0.09   0.38    -0.10  -0.01  -0.21    -0.06   0.02   0.05
    19   1     0.16   0.14   0.33    -0.14   0.04  -0.35     0.11   0.12   0.25
    20   7     0.13  -0.04   0.13     0.14  -0.01   0.02    -0.01  -0.04  -0.08
    21   1    -0.05  -0.08  -0.03    -0.08  -0.03  -0.03    -0.10   0.05   0.00
    22   1    -0.37   0.04  -0.37    -0.35   0.10  -0.46     0.03  -0.12  -0.08
    23   1     0.06  -0.02  -0.11    -0.05  -0.16   0.29    -0.19  -0.31   0.37
    24   6    -0.00   0.03  -0.02     0.01  -0.02   0.01    -0.04  -0.01  -0.01
    25   6     0.00  -0.02   0.01    -0.00   0.01  -0.01     0.00   0.01  -0.01
    26   6     0.01  -0.00   0.01    -0.01   0.00   0.00     0.07  -0.01  -0.00
    27   6    -0.01  -0.00   0.01    -0.01  -0.01  -0.01     0.02   0.03   0.06
    28   6    -0.01   0.02  -0.00    -0.01  -0.02   0.00     0.03   0.01   0.03
    29   6     0.01   0.02   0.00    -0.01  -0.01   0.00     0.06  -0.00   0.01
    30   1     0.02  -0.05   0.04    -0.02   0.05  -0.04     0.12   0.10   0.01
    31   1    -0.00  -0.07   0.05    -0.03   0.08  -0.05     0.08   0.10   0.02
    32   1    -0.01  -0.03   0.01    -0.01   0.04  -0.03     0.02   0.06   0.00
    33   1     0.03  -0.01   0.02    -0.02   0.03  -0.02     0.09   0.04  -0.02
    34   6    -0.01  -0.00  -0.00     0.02   0.01   0.00    -0.09  -0.02  -0.03
    35   6     0.03  -0.03  -0.00    -0.02   0.01   0.01     0.02   0.02  -0.04
    36   6    -0.04   0.04   0.00     0.02  -0.02  -0.00     0.00  -0.05   0.03
    37   6     0.02   0.01   0.05    -0.00   0.00  -0.01    -0.05  -0.00  -0.02
    38   6    -0.02  -0.02   0.01     0.02   0.03   0.01     0.01   0.05   0.04
    39   6    -0.03  -0.02  -0.01     0.02   0.03   0.01     0.03   0.06   0.02
    40   6     0.03   0.00   0.04    -0.01  -0.01  -0.02    -0.04  -0.01  -0.04
    41   1     0.10   0.02  -0.06    -0.02  -0.01   0.04     0.01  -0.02  -0.03
    42   1     0.07   0.01  -0.09    -0.01   0.01   0.05     0.04   0.02   0.00
    43   1     0.13  -0.05  -0.13    -0.07   0.06   0.05     0.05   0.10  -0.11
    44   1     0.16  -0.06  -0.11    -0.08   0.02   0.05     0.03   0.07  -0.12
    45   1     0.10   0.03  -0.16    -0.06  -0.03   0.06     0.08  -0.05  -0.06
    46   1    -0.02   0.01  -0.01     0.02  -0.01   0.01    -0.11  -0.03  -0.02
    47   1     0.02   0.01   0.01    -0.00  -0.01   0.01    -0.12  -0.03  -0.03
    48   1    -0.04   0.00  -0.01     0.05   0.00   0.02    -0.08  -0.02  -0.02
                     49                     50                     51
                      A                      A                      A
 Frequencies --    781.8134               791.9894               813.3034
 Red. masses --      2.0166                 2.2162                 1.8958
 Frc consts  --      0.7262                 0.8190                 0.7388
 IR Inten    --     38.0314                26.6909                13.0430
  Atom  AN      X      Y      Z        X      Y      Z        X      Y      Z
     1   6     0.02  -0.00  -0.03     0.01   0.00  -0.03    -0.01   0.09   0.00
     2   8    -0.01  -0.01   0.00     0.01  -0.01   0.01    -0.02  -0.02  -0.01
     3   6     0.02  -0.02   0.01     0.02   0.04  -0.04     0.05   0.05  -0.04
     4   1    -0.01   0.00   0.07     0.03   0.04  -0.05     0.20   0.10  -0.12
     5   9    -0.01   0.03   0.04    -0.01  -0.00   0.01     0.00  -0.01  -0.01
     6   6     0.01   0.01  -0.06     0.01   0.00   0.04     0.01  -0.03   0.04
     7   6     0.05   0.05   0.05    -0.05  -0.09  -0.02    -0.00   0.03  -0.11
     8   7    -0.07  -0.04  -0.01     0.03   0.04   0.00    -0.04  -0.00   0.00
     9   1    -0.09  -0.03  -0.05     0.02   0.06   0.01    -0.07   0.03  -0.02
    10   6     0.00  -0.01   0.06    -0.03  -0.01  -0.03    -0.02  -0.01   0.05
    11   6    -0.02  -0.01  -0.05     0.02  -0.00   0.01     0.04  -0.04  -0.02
    12   6     0.05   0.03   0.07    -0.01  -0.01   0.03    -0.00  -0.00  -0.03
    13   6    -0.03  -0.03  -0.03    -0.01  -0.01   0.01    -0.04  -0.03   0.03
    14   6    -0.02  -0.02  -0.05     0.01   0.02  -0.01     0.00   0.02   0.01
    15   6     0.02   0.00  -0.05    -0.03  -0.01   0.01     0.05  -0.02  -0.02
    16   1     0.07  -0.01   0.24     0.02  -0.03   0.05    -0.05  -0.09  -0.08
    17   1     0.18   0.04   0.43     0.00   0.02  -0.02    -0.02   0.02  -0.04
    18   1     0.11   0.01   0.18    -0.08   0.02  -0.06     0.09  -0.00   0.08
    19   1     0.15   0.03   0.45     0.00   0.00  -0.07     0.03  -0.09   0.05
    20   7     0.04   0.03  -0.07     0.04  -0.01  -0.03    -0.00   0.06   0.03
    21   1    -0.05   0.01  -0.01    -0.02  -0.00   0.01     0.08  -0.04   0.01
    22   1    -0.09   0.04  -0.20    -0.09  -0.02  -0.17     0.00   0.08   0.04
    23   1     0.06  -0.00   0.14    -0.02   0.13  -0.35    -0.15  -0.43   0.60
    24   6     0.04  -0.00   0.02    -0.05   0.01  -0.02    -0.02   0.02  -0.02
    25   6    -0.01   0.01  -0.00     0.01  -0.02   0.01     0.01   0.02  -0.01
    26   6    -0.06   0.00   0.01     0.07  -0.01  -0.02     0.04  -0.04  -0.00
    27   6    -0.02  -0.04  -0.05     0.02   0.06   0.06    -0.00  -0.00   0.07
    28   6    -0.02  -0.03  -0.02     0.02   0.05   0.03    -0.01  -0.01   0.05
    29   6    -0.05  -0.01   0.00     0.06   0.01  -0.02     0.03  -0.03  -0.00
    30   1    -0.11   0.02  -0.06     0.12  -0.07   0.07     0.06   0.19  -0.07
    31   1    -0.08   0.05  -0.09     0.10  -0.14   0.16     0.02   0.23  -0.07
    32   1    -0.02   0.04  -0.06     0.01  -0.11   0.10    -0.04   0.18  -0.09
    33   1    -0.07   0.04  -0.02     0.07  -0.09   0.03     0.02   0.15  -0.10
    34   6     0.08   0.02   0.02    -0.09  -0.03  -0.02    -0.05  -0.00  -0.02
    35   6    -0.06  -0.00   0.07    -0.12  -0.00   0.13    -0.01  -0.01   0.02
    36   6     0.03   0.00  -0.04     0.05   0.01  -0.07    -0.01   0.03  -0.02
    37   6     0.03  -0.00  -0.03     0.05   0.00  -0.04     0.03   0.00   0.02
    38   6     0.02  -0.00  -0.03     0.04  -0.01  -0.05    -0.02  -0.04  -0.03
    39   6     0.00  -0.00  -0.00    -0.00  -0.01  -0.01    -0.02  -0.05  -0.02
    40   6     0.01  -0.00  -0.00     0.02  -0.00   0.00     0.04   0.00   0.04
    41   1    -0.05   0.00   0.05    -0.04   0.00   0.06     0.02   0.02  -0.00
    42   1    -0.04   0.00   0.04    -0.03  -0.00   0.03    -0.03  -0.03  -0.01
    43   1    -0.17  -0.00   0.19    -0.27  -0.02   0.30    -0.01  -0.09   0.07
    44   1    -0.17  -0.01   0.19    -0.28  -0.02   0.32     0.01  -0.06   0.07
    45   1    -0.17  -0.00   0.18    -0.28   0.01   0.30    -0.05   0.04   0.03
    46   1     0.09   0.00   0.03    -0.10   0.01  -0.04    -0.07  -0.05   0.00
    47   1     0.06   0.01   0.02    -0.05   0.00  -0.03    -0.11  -0.05  -0.02
    48   1     0.12   0.02   0.04    -0.16  -0.02  -0.06     0.03  -0.01   0.02
                     52                     53                     54
                      A                      A                      A
 Frequencies --    839.5710               847.9480               866.1825
 Red. masses --      2.9023                 1.9780                 1.2555
 Frc consts  --      1.2053                 0.8379                 0.5550
 IR Inten    --     12.4460                90.1275                 1.2564
  Atom  AN      X      Y      Z        X      Y      Z        X      Y      Z
     1   6     0.00  -0.02  -0.03     0.01  -0.02   0.01    -0.00   0.00   0.00
     2   8     0.07   0.02   0.03    -0.02  -0.00  -0.00    -0.00  -0.00  -0.00
     3   6    -0.09   0.08  -0.09     0.03  -0.01   0.01    -0.00  -0.00  -0.00
     4   1    -0.06   0.06  -0.15     0.00  -0.01   0.04    -0.01  -0.00  -0.00
     5   9     0.01  -0.01   0.01    -0.01   0.01   0.01     0.00  -0.00  -0.00
     6   6    -0.05  -0.06   0.07     0.02   0.01  -0.05     0.00  -0.00   0.00
     7   6    -0.01   0.02  -0.04     0.02  -0.01   0.13    -0.00  -0.01   0.00
     8   7     0.12   0.00  -0.01    -0.00  -0.03  -0.01     0.00   0.00  -0.00
     9   1     0.19  -0.09   0.07     0.00  -0.03   0.01     0.01   0.00   0.02
    10   6     0.05   0.01  -0.06     0.01   0.01  -0.00    -0.00  -0.00   0.01
    11   6    -0.02   0.03   0.02    -0.02   0.01   0.00     0.01  -0.00   0.01
    12   6    -0.05  -0.05  -0.00     0.00  -0.00  -0.00    -0.00  -0.00  -0.01
    13   6     0.04   0.06  -0.03     0.02   0.02  -0.01    -0.01  -0.00  -0.02
    14   6    -0.01   0.03   0.01    -0.00  -0.00   0.00    -0.00   0.00  -0.01
    15   6    -0.08  -0.01   0.04    -0.01   0.01  -0.00     0.00  -0.00   0.02
    16   1     0.04   0.13   0.04    -0.00   0.04  -0.03     0.04   0.01   0.12
    17   1    -0.08   0.03  -0.05    -0.01  -0.00   0.00     0.02   0.01   0.05
    18   1    -0.14   0.04  -0.03     0.00   0.00   0.02    -0.04  -0.01  -0.11
    19   1    -0.04   0.08  -0.15    -0.01   0.03   0.02    -0.02  -0.01  -0.06
    20   7    -0.03  -0.11   0.02    -0.00  -0.02   0.00     0.00   0.00   0.00
    21   1     0.01   0.03   0.03    -0.04   0.01  -0.01     0.01  -0.00  -0.00
    22   1     0.09  -0.20   0.11     0.00  -0.02   0.01    -0.02   0.01  -0.02
    23   1    -0.01  -0.13   0.18     0.17   0.28  -0.32     0.01   0.01  -0.02
    24   6     0.03   0.06  -0.02    -0.02   0.08  -0.05     0.00   0.01  -0.00
    25   6    -0.02   0.02  -0.02     0.01   0.04  -0.01    -0.00   0.00  -0.00
    26   6    -0.06   0.03   0.07     0.04  -0.09  -0.05    -0.00  -0.01   0.01
    27   6     0.01  -0.10  -0.05    -0.01  -0.02   0.10     0.00   0.01  -0.01
    28   6     0.04  -0.09  -0.04    -0.03  -0.02   0.10     0.00   0.01  -0.01
    29   6    -0.03   0.01   0.08     0.01  -0.10  -0.06    -0.00  -0.02   0.01
    30   1    -0.10   0.09  -0.00     0.08   0.25  -0.16    -0.00   0.11  -0.05
    31   1    -0.08   0.31  -0.27     0.06   0.37  -0.14    -0.00  -0.07   0.03
    32   1     0.07   0.35  -0.23    -0.08   0.40  -0.19     0.01  -0.05   0.03
    33   1     0.02   0.19  -0.02    -0.09   0.28  -0.26    -0.00   0.13  -0.06
    34   6     0.07   0.03   0.01    -0.05   0.01  -0.02     0.00   0.00   0.00
    35   6    -0.07   0.00   0.07     0.01  -0.00  -0.01    -0.00   0.00   0.00
    36   6     0.03  -0.00  -0.03    -0.00  -0.01   0.00     0.00   0.00   0.00
    37   6     0.01  -0.00  -0.02    -0.00   0.00  -0.00    -0.05  -0.00   0.05
    38   6     0.02   0.01  -0.01     0.00   0.01   0.01     0.05  -0.00  -0.06
    39   6     0.00   0.01   0.00     0.00   0.01   0.01     0.05  -0.00  -0.05
    40   6    -0.00   0.00  -0.01    -0.01   0.00  -0.01    -0.05  -0.00   0.05
    41   1     0.03  -0.00  -0.03    -0.01  -0.00   0.01     0.32   0.00  -0.33
    42   1     0.04   0.01  -0.04     0.01   0.01  -0.00    -0.33   0.01   0.36
    43   1    -0.10   0.01   0.11     0.01   0.02  -0.02    -0.31  -0.00   0.35
    44   1    -0.12   0.00   0.12    -0.01   0.01  -0.01     0.32   0.01  -0.35
    45   1    -0.14  -0.00   0.15     0.01  -0.01  -0.01     0.01   0.00  -0.01
    46   1     0.06  -0.05   0.04    -0.05  -0.09   0.02     0.01  -0.01   0.01
    47   1    -0.02  -0.03   0.02    -0.20  -0.09  -0.04    -0.01  -0.01  -0.00
    48   1     0.20   0.01   0.08     0.10  -0.03   0.04     0.02  -0.00   0.01
                     55                     56                     57
                      A                      A                      A
 Frequencies --    867.3542               868.5139               881.2704
 Red. masses --      1.2607                 1.4918                 3.0112
 Frc consts  --      0.5588                 0.6630                 1.3779
 IR Inten    --      1.8971                 5.6862                24.9638
  Atom  AN      X      Y      Z        X      Y      Z        X      Y      Z
     1   6     0.00  -0.00  -0.00    -0.01   0.01   0.02    -0.00  -0.01  -0.01
     2   8     0.01   0.00   0.00    -0.01  -0.00  -0.01     0.02   0.01   0.01
     3   6    -0.00   0.01  -0.01    -0.01  -0.01   0.01     0.00   0.04  -0.07
     4   1    -0.00   0.00  -0.01    -0.01  -0.01   0.01     0.07   0.08  -0.09
     5   9    -0.00  -0.00  -0.00     0.00  -0.00  -0.01    -0.00   0.01   0.02
     6   6    -0.00  -0.00   0.01     0.01   0.00  -0.01    -0.01  -0.04  -0.00
     7   6    -0.00   0.00  -0.00    -0.00  -0.04  -0.01     0.09   0.18   0.04
     8   7     0.01  -0.00  -0.00    -0.00   0.02  -0.01    -0.01  -0.08  -0.03
     9   1     0.02  -0.02   0.07    -0.00   0.02   0.03     0.03  -0.14  -0.10
    10   6     0.01   0.00  -0.01    -0.01  -0.01   0.06     0.07   0.02   0.02
    11   6    -0.01   0.01  -0.00     0.05  -0.02   0.04    -0.06   0.05   0.04
    12   6     0.00  -0.00   0.00    -0.02   0.00  -0.04    -0.02  -0.04  -0.06
    13   6     0.01   0.01   0.00    -0.07  -0.03  -0.08     0.06   0.06  -0.09
    14   6     0.00  -0.00   0.01    -0.01   0.02  -0.05    -0.02  -0.03  -0.00
    15   6    -0.01   0.00  -0.01     0.03  -0.00   0.09     0.01   0.03   0.05
    16   1    -0.02   0.01  -0.06     0.19   0.01   0.58     0.13   0.20   0.26
    17   1    -0.01  -0.01  -0.03     0.09   0.05   0.23    -0.01  -0.01   0.10
    18   1     0.02   0.01   0.06    -0.20  -0.06  -0.52    -0.08  -0.04  -0.26
    19   1     0.00   0.02   0.02    -0.07  -0.08  -0.28    -0.11   0.06  -0.14
    20   7    -0.01  -0.01   0.00     0.03   0.04   0.01    -0.03  -0.10   0.05
    21   1    -0.01   0.00   0.00     0.04  -0.02  -0.00    -0.02   0.01   0.01
    22   1     0.02  -0.02   0.02    -0.05   0.09  -0.06     0.07  -0.13   0.14
    23   1    -0.01  -0.02   0.03     0.01   0.00  -0.06     0.07  -0.08   0.43
    24   6     0.00   0.01  -0.00    -0.00   0.02  -0.01     0.02  -0.08   0.06
    25   6    -0.01   0.00   0.00    -0.00   0.00  -0.00     0.02  -0.00   0.02
    26   6    -0.01  -0.05   0.04    -0.01  -0.00   0.02     0.04  -0.03  -0.11
    27   6     0.00   0.05  -0.05     0.00  -0.01  -0.01    -0.02   0.07   0.04
    28   6     0.00   0.04  -0.04     0.01  -0.01  -0.01    -0.07   0.08   0.05
    29   6    -0.01  -0.08   0.05     0.00  -0.00   0.02    -0.01  -0.04  -0.13
    30   1    -0.01   0.45  -0.20    -0.01   0.07  -0.02     0.06  -0.12  -0.05
    31   1    -0.00  -0.38   0.20    -0.01   0.01  -0.02     0.03  -0.11   0.14
    32   1     0.02  -0.32   0.18     0.01   0.04  -0.03    -0.12  -0.25   0.17
    33   1    -0.03   0.52  -0.28     0.01   0.10  -0.03    -0.13  -0.24  -0.01
    34   6     0.01   0.01   0.00     0.01   0.01  -0.00    -0.03  -0.02   0.00
    35   6    -0.00  -0.00   0.00     0.01   0.00  -0.02    -0.03  -0.00   0.03
    36   6     0.00  -0.00  -0.00    -0.01   0.00   0.01     0.01  -0.00  -0.01
    37   6     0.01   0.00  -0.01     0.01  -0.00  -0.01    -0.00   0.00   0.00
    38   6    -0.01   0.00   0.01    -0.02  -0.00   0.01     0.00   0.01   0.01
    39   6    -0.01   0.00   0.01    -0.02  -0.01   0.01     0.00   0.01  -0.00
    40   6     0.01   0.00  -0.01     0.02   0.00  -0.01    -0.00   0.00  -0.00
    41   1    -0.06  -0.00   0.06    -0.10  -0.00   0.10     0.04  -0.00  -0.04
    42   1     0.07  -0.00  -0.08     0.07  -0.01  -0.08     0.04   0.01  -0.04
    43   1     0.05   0.00  -0.06     0.11  -0.01  -0.11    -0.04   0.01   0.04
    44   1    -0.07  -0.00   0.08    -0.06  -0.01   0.08    -0.04   0.00   0.04
    45   1    -0.01  -0.00   0.01     0.03   0.00  -0.03    -0.07  -0.00   0.07
    46   1     0.03  -0.02   0.02     0.00  -0.01   0.01     0.00   0.05  -0.03
    47   1    -0.03  -0.02  -0.00    -0.01  -0.01   0.01     0.03   0.02  -0.03
    48   1     0.05  -0.01   0.01     0.04   0.00   0.02    -0.15  -0.01  -0.07
                     58                     59                     60
                      A                      A                      A
 Frequencies --    921.0921               949.1642               956.2085
 Red. masses --      4.7497                 1.4201                 1.4009
 Frc consts  --      2.3742                 0.7538                 0.7547
 IR Inten    --     23.0825                 2.0240                 5.4638
  Atom  AN      X      Y      Z        X      Y      Z        X      Y      Z
     1   6    -0.03   0.02   0.01    -0.01  -0.01  -0.00     0.01   0.00  -0.01
     2   8     0.04   0.01  -0.00     0.01   0.00   0.01    -0.00  -0.00   0.00
     3   6    -0.19  -0.04  -0.00     0.01   0.02  -0.03     0.02  -0.01   0.01
     4   1    -0.30  -0.10   0.02     0.03   0.02  -0.04     0.02  -0.00   0.02
     5   9     0.02   0.00   0.00    -0.00   0.00   0.01    -0.00   0.01   0.00
     6   6    -0.02  -0.06   0.01     0.00  -0.00   0.01    -0.00   0.00  -0.01
     7   6     0.10   0.12   0.06    -0.00   0.00  -0.01    -0.01   0.00   0.00
     8   7     0.19  -0.02  -0.02    -0.01   0.00   0.00    -0.01  -0.00  -0.01
     9   1     0.23  -0.07   0.05    -0.01   0.00  -0.01    -0.00  -0.02  -0.01
    10   6     0.01  -0.07  -0.06    -0.00   0.00  -0.00     0.01   0.00   0.03
    11   6     0.17  -0.09  -0.05    -0.02   0.01  -0.00     0.02   0.01   0.07
    12   6    -0.04   0.03   0.07     0.00  -0.01  -0.00     0.01   0.00   0.03
    13   6    -0.13  -0.06   0.08     0.02   0.01   0.00    -0.03  -0.01  -0.09
    14   6     0.00   0.21  -0.02    -0.00  -0.01  -0.00     0.02   0.00   0.06
    15   6    -0.17  -0.11   0.03     0.00   0.01   0.01    -0.03  -0.01  -0.11
    16   1    -0.09  -0.21  -0.03    -0.00   0.01  -0.04     0.18   0.07   0.50
    17   1    -0.09   0.21  -0.08     0.01  -0.01   0.03    -0.12  -0.04  -0.35
    18   1    -0.21   0.09   0.23    -0.01  -0.00  -0.04     0.21   0.08   0.57
    19   1     0.15  -0.13  -0.02    -0.00   0.02   0.02    -0.13  -0.05  -0.36
    20   7     0.05   0.11  -0.06     0.01  -0.02  -0.01    -0.01   0.00  -0.01
    21   1     0.11   0.00   0.01     0.02   0.00   0.01    -0.03   0.00  -0.00
    22   1    -0.08   0.11  -0.21    -0.01  -0.02  -0.02     0.01  -0.02  -0.00
    23   1     0.25   0.04   0.15    -0.01  -0.02   0.02    -0.01   0.01  -0.00
    24   6     0.05  -0.03   0.05    -0.00   0.00  -0.00    -0.00  -0.00  -0.00
    25   6     0.01   0.01   0.01     0.00  -0.00  -0.00    -0.00   0.00  -0.00
    26   6     0.01  -0.02  -0.07    -0.00   0.00   0.00    -0.00  -0.00   0.00
    27   6    -0.02   0.02   0.01    -0.00   0.00   0.00     0.00  -0.00  -0.00
    28   6    -0.06   0.04   0.04     0.00  -0.00  -0.00     0.00  -0.00  -0.00
    29   6    -0.03  -0.06  -0.09     0.00  -0.00   0.00     0.00   0.00   0.00
    30   1     0.03  -0.05  -0.05    -0.00  -0.01   0.00     0.00   0.01  -0.00
    31   1    -0.01  -0.02   0.04     0.00  -0.01   0.01     0.00   0.01  -0.01
    32   1    -0.09  -0.10   0.08    -0.00   0.01  -0.00     0.01  -0.01   0.00
    33   1    -0.13  -0.05  -0.09     0.00   0.02  -0.01     0.00  -0.01   0.01
    34   6    -0.00  -0.00   0.01     0.00  -0.00  -0.00    -0.00  -0.00   0.00
    35   6     0.01   0.01  -0.01    -0.05   0.00   0.05    -0.00   0.00   0.00
    36   6    -0.01   0.00   0.01    -0.06  -0.00   0.07    -0.00  -0.00   0.00
    37   6     0.01  -0.00  -0.01     0.07   0.00  -0.07     0.01   0.00  -0.01
    38   6     0.00  -0.01  -0.02     0.07   0.00  -0.07     0.00  -0.00  -0.01
    39   6    -0.01  -0.01   0.00    -0.02  -0.00   0.01    -0.00  -0.00  -0.00
    40   6     0.01  -0.00   0.01    -0.00  -0.00   0.01     0.00  -0.00   0.00
    41   1    -0.07   0.00   0.07    -0.41  -0.00   0.42    -0.03   0.00   0.03
    42   1    -0.07  -0.01   0.06    -0.38   0.03   0.43    -0.03   0.00   0.03
    43   1     0.04  -0.02  -0.03     0.08   0.00  -0.10     0.00  -0.00  -0.00
    44   1     0.03  -0.01  -0.01     0.06   0.00  -0.05     0.01  -0.00  -0.00
    45   1     0.08   0.00  -0.08     0.35  -0.00  -0.38     0.02   0.00  -0.03
    46   1     0.04   0.01  -0.00    -0.00  -0.00  -0.00     0.00   0.00  -0.00
    47   1    -0.01  -0.00  -0.03     0.00  -0.00   0.00     0.00   0.00  -0.00
    48   1    -0.04  -0.01  -0.03     0.00   0.00   0.00    -0.00  -0.00  -0.00
                     61                     62                     63
                      A                      A                      A
 Frequencies --    966.5793               984.1688               986.2413
 Red. masses --      1.2275                 1.3555                 3.3476
 Frc consts  --      0.6757                 0.7736                 1.9185
 IR Inten    --      3.4958                 1.1340                10.4301
  Atom  AN      X      Y      Z        X      Y      Z        X      Y      Z
     1   6     0.00   0.00   0.00    -0.01  -0.01   0.00     0.07   0.07  -0.00
     2   8    -0.00  -0.00  -0.00     0.01   0.00   0.00    -0.07  -0.02  -0.01
     3   6     0.01  -0.00   0.00    -0.04   0.01  -0.01     0.22  -0.07   0.03
     4   1     0.02   0.00   0.00    -0.07  -0.01  -0.01     0.37   0.05   0.06
     5   9    -0.00  -0.00  -0.00     0.00  -0.01  -0.00    -0.02   0.03   0.01
     6   6    -0.00   0.00  -0.00     0.01  -0.01   0.01    -0.08   0.04  -0.05
     7   6    -0.01  -0.01   0.01     0.03  -0.02  -0.01    -0.15   0.12   0.05
     8   7     0.01  -0.01  -0.00    -0.01   0.02   0.01     0.07  -0.12  -0.05
     9   1     0.01  -0.01   0.05    -0.03   0.05   0.02     0.16  -0.27  -0.13
    10   6     0.00  -0.00  -0.00    -0.01   0.01   0.02     0.08  -0.05  -0.02
    11   6     0.00  -0.00  -0.00     0.03   0.01   0.09     0.03  -0.00   0.03
    12   6    -0.00  -0.00  -0.00    -0.00  -0.00  -0.01    -0.03  -0.01  -0.02
    13   6     0.00   0.00   0.00     0.02   0.01   0.04     0.00   0.00   0.03
    14   6    -0.00   0.01  -0.00    -0.03  -0.03  -0.09    -0.04   0.10  -0.06
    15   6    -0.00  -0.00   0.00     0.00   0.00  -0.05    -0.07  -0.04   0.02
    16   1    -0.01  -0.00  -0.01    -0.10  -0.04  -0.29    -0.07  -0.03  -0.19
    17   1    -0.00   0.01   0.01     0.22   0.04   0.59     0.05   0.15   0.32
    18   1    -0.01  -0.00  -0.01     0.12   0.04   0.28    -0.08   0.01   0.10
    19   1     0.00   0.00   0.01    -0.21  -0.06  -0.56    -0.08  -0.06  -0.23
    20   7     0.00  -0.00   0.00     0.00   0.00  -0.01    -0.01   0.00   0.03
    21   1    -0.00  -0.00  -0.00     0.02   0.00   0.00    -0.07  -0.02  -0.02
    22   1     0.00  -0.00   0.00    -0.00   0.01  -0.00     0.03  -0.08   0.03
    23   1    -0.01   0.02  -0.03     0.06  -0.03   0.00    -0.30   0.17   0.00
    24   6    -0.01   0.02  -0.01     0.02   0.00  -0.00    -0.08  -0.02   0.00
    25   6    -0.00   0.01  -0.00     0.00  -0.00  -0.00    -0.01   0.01   0.02
    26   6    -0.00  -0.05   0.04    -0.00  -0.00   0.00     0.01   0.02  -0.01
    27   6     0.00  -0.07   0.02    -0.00   0.00   0.01     0.01  -0.00  -0.03
    28   6     0.01   0.06  -0.04    -0.02   0.01   0.01     0.09  -0.04  -0.06
    29   6    -0.01   0.04  -0.02    -0.00  -0.00  -0.01     0.02   0.02   0.04
    30   1     0.02   0.49  -0.18    -0.01   0.01  -0.02     0.05  -0.08   0.09
    31   1    -0.02   0.45  -0.28     0.00   0.02  -0.00    -0.01  -0.09   0.01
    32   1     0.03  -0.45   0.26    -0.02  -0.01   0.01     0.13   0.03  -0.05
    33   1     0.00  -0.32   0.18    -0.01  -0.01  -0.00     0.02   0.07   0.02
    34   6     0.00  -0.01   0.01     0.00  -0.00  -0.01    -0.02   0.02   0.04
    35   6    -0.00   0.00   0.00     0.00  -0.00  -0.00    -0.01   0.02  -0.00
    36   6    -0.00   0.00   0.00     0.00  -0.00  -0.00    -0.00   0.00   0.00
    37   6     0.00   0.00  -0.00    -0.00   0.00   0.00     0.01   0.00  -0.00
    38   6     0.00  -0.00  -0.00     0.00   0.00   0.00    -0.01  -0.01  -0.01
    39   6    -0.00  -0.00   0.00     0.00   0.00   0.00    -0.00  -0.03  -0.01
    40   6     0.00  -0.00  -0.00    -0.00  -0.00  -0.00     0.01  -0.00   0.01
    41   1    -0.01  -0.00   0.01     0.00   0.00  -0.01    -0.01  -0.01   0.04
    42   1    -0.01  -0.00   0.01     0.01   0.00  -0.00    -0.02  -0.01  -0.00
    43   1     0.00  -0.00  -0.00    -0.00   0.01  -0.00    -0.00  -0.04   0.02
    44   1    -0.00  -0.00   0.00    -0.00   0.00  -0.00     0.02  -0.01   0.00
    45   1     0.01   0.00  -0.01    -0.01  -0.00   0.00     0.02   0.01   0.00
    46   1     0.05   0.05  -0.01    -0.04  -0.00  -0.01     0.24   0.02   0.03
    47   1     0.05   0.03  -0.02     0.02   0.01   0.02    -0.11  -0.04  -0.12
    48   1    -0.09  -0.01  -0.05     0.01   0.01   0.02    -0.06  -0.08  -0.10
                     64                     65                     66
                      A                      A                      A
 Frequencies --   1002.0336              1004.0067              1010.2666
 Red. masses --      1.3498                 1.3789                 1.4570
 Frc consts  --      0.7985                 0.8190                 0.8761
 IR Inten    --      1.3407                 0.2919                 5.5577
  Atom  AN      X      Y      Z        X      Y      Z        X      Y      Z
     1   6    -0.00  -0.00  -0.00     0.01   0.00   0.00    -0.01  -0.01   0.00
     2   8     0.00   0.00   0.00    -0.00  -0.00  -0.00     0.01   0.00   0.00
     3   6    -0.00   0.00   0.00     0.00  -0.00  -0.00    -0.03   0.01  -0.00
     4   1    -0.00  -0.00  -0.00     0.00  -0.00  -0.00    -0.05  -0.00  -0.01
     5   9     0.00  -0.00  -0.00    -0.00   0.00   0.00     0.00  -0.01  -0.00
     6   6     0.00  -0.00   0.00    -0.00   0.00   0.00     0.02  -0.01   0.01
     7   6     0.00   0.00   0.00    -0.00  -0.00   0.00     0.02  -0.03  -0.02
     8   7     0.00  -0.00  -0.00    -0.00  -0.00  -0.00    -0.01   0.03   0.01
     9   1     0.00  -0.00   0.05     0.00  -0.00  -0.00    -0.03   0.06   0.01
    10   6     0.00  -0.00  -0.00     0.00  -0.00  -0.00    -0.02   0.01   0.01
    11   6    -0.00   0.00   0.00     0.00  -0.00   0.00    -0.00   0.00   0.00
    12   6     0.00  -0.00   0.00     0.00   0.00   0.00     0.00   0.00   0.00
    13   6     0.00   0.00   0.00     0.00  -0.00  -0.00     0.00   0.00  -0.00
    14   6    -0.00   0.00  -0.00    -0.00   0.00  -0.00     0.00  -0.02   0.00
    15   6    -0.00  -0.00   0.00    -0.00  -0.00  -0.00     0.02   0.01  -0.01
    16   1    -0.00   0.00  -0.00     0.00   0.00   0.00     0.00   0.00   0.01
    17   1    -0.00   0.00   0.00    -0.00   0.00   0.00     0.01  -0.03  -0.01
    18   1    -0.00   0.00  -0.00     0.00   0.00   0.00     0.02   0.01  -0.00
    19   1     0.00   0.00   0.00    -0.00  -0.00  -0.00     0.00   0.01  -0.00
    20   7     0.00  -0.00  -0.00    -0.00   0.00   0.00     0.00   0.00  -0.01
    21   1     0.00   0.00   0.00    -0.00  -0.00  -0.00     0.01   0.00   0.00
    22   1    -0.00   0.00  -0.00    -0.00  -0.00  -0.00    -0.00   0.02  -0.01
    23   1     0.01  -0.00   0.01    -0.00   0.01  -0.01     0.08  -0.04  -0.00
    24   6    -0.00   0.00   0.00    -0.00  -0.00  -0.00    -0.01   0.02   0.02
    25   6    -0.00   0.01   0.01     0.00  -0.00   0.00    -0.01   0.02   0.04
    26   6     0.01  -0.08   0.05     0.00   0.01  -0.01     0.04   0.00  -0.03
    27   6    -0.00   0.06  -0.06     0.00  -0.01   0.00    -0.03  -0.02  -0.00
    28   6     0.00  -0.07   0.04     0.00   0.01  -0.00     0.01  -0.03  -0.06
    29   6    -0.01   0.07  -0.06     0.00  -0.01   0.01     0.02  -0.03  -0.03
    30   1     0.04   0.53  -0.18    -0.00  -0.05   0.02     0.08  -0.10   0.07
    31   1    -0.01  -0.38   0.20    -0.00   0.03  -0.02    -0.18   0.04  -0.01
    32   1     0.01   0.40  -0.21     0.00  -0.03   0.01    -0.03  -0.08  -0.10
    33   1    -0.00  -0.44   0.22     0.00   0.04  -0.02     0.02   0.04  -0.07
    34   6    -0.00   0.01   0.02    -0.00   0.00   0.00    -0.04   0.06   0.12
    35   6    -0.00   0.00   0.00     0.00  -0.00   0.00     0.00  -0.00   0.00
    36   6    -0.00  -0.00   0.00     0.00  -0.00   0.00    -0.00   0.00  -0.00
    37   6    -0.00  -0.00   0.01    -0.06  -0.00   0.07     0.00  -0.00  -0.00
    38   6     0.01   0.00  -0.01     0.06  -0.00  -0.07     0.00   0.00   0.00
    39   6    -0.01  -0.00   0.01    -0.06  -0.00   0.07     0.00   0.00   0.00
    40   6     0.01   0.00  -0.01     0.06   0.00  -0.07    -0.00  -0.00  -0.00
    41   1     0.03  -0.00  -0.02     0.36  -0.00  -0.36    -0.01   0.00  -0.00
    42   1    -0.03   0.00   0.03    -0.32   0.02   0.34     0.01   0.00  -0.00
    43   1     0.03  -0.00  -0.03     0.34  -0.00  -0.36    -0.01   0.01   0.00
    44   1    -0.03   0.00   0.03    -0.34   0.00   0.36     0.00  -0.00  -0.01
    45   1     0.00  -0.00  -0.00     0.01   0.00   0.01    -0.00  -0.00  -0.00
    46   1     0.10   0.01   0.01     0.00  -0.00   0.00     0.68   0.07   0.10
    47   1    -0.04  -0.02  -0.05    -0.00  -0.00  -0.00    -0.32  -0.12  -0.35
    48   1    -0.02  -0.03  -0.04     0.00  -0.00  -0.00    -0.16  -0.22  -0.27
                     67                     68                     69
                      A                      A                      A
 Frequencies --   1016.8889              1020.5501              1038.6473
 Red. masses --      1.3944                 4.5575                 2.6904
 Frc consts  --      0.8495                 2.7967                 1.7101
 IR Inten    --      2.2434                 7.0872                13.1352
  Atom  AN      X      Y      Z        X      Y      Z        X      Y      Z
     1   6    -0.01   0.01  -0.00     0.05  -0.04   0.03    -0.02  -0.00  -0.00
     2   8     0.01   0.00   0.00    -0.03  -0.00  -0.01     0.01   0.00   0.00
     3   6     0.00  -0.00   0.01     0.01   0.03  -0.03    -0.02   0.00  -0.00
     4   1     0.01  -0.00   0.00    -0.01   0.02  -0.02    -0.01  -0.00  -0.01
     5   9     0.00   0.00  -0.00    -0.00  -0.00   0.01     0.00   0.00   0.00
     6   6     0.00   0.00  -0.00    -0.00  -0.01   0.02     0.01  -0.01   0.00
     7   6    -0.00   0.00   0.00     0.00   0.00  -0.00     0.02   0.01   0.01
     8   7     0.00  -0.00   0.00    -0.00  -0.00  -0.00     0.00  -0.00   0.00
     9   1     0.00  -0.00   0.00    -0.00  -0.00  -0.01    -0.01   0.01   0.04
    10   6     0.00  -0.00   0.00     0.00   0.00   0.00     0.00  -0.00   0.00
    11   6    -0.00   0.00   0.00     0.01  -0.01  -0.00    -0.00  -0.00   0.00
    12   6    -0.00  -0.00  -0.00     0.00   0.01   0.00     0.00   0.00   0.00
    13   6     0.00   0.00  -0.00    -0.01  -0.00   0.00     0.00   0.00  -0.00
    14   6     0.00   0.00   0.00     0.00   0.00  -0.00     0.00   0.00  -0.00
    15   6    -0.00  -0.00   0.00    -0.00  -0.00   0.00    -0.00  -0.00   0.00
    16   1     0.00   0.00  -0.00    -0.01  -0.01   0.00     0.00   0.00  -0.00
    17   1     0.00   0.00  -0.00    -0.00   0.00  -0.00    -0.00   0.00  -0.00
    18   1    -0.00  -0.00  -0.00     0.00  -0.00   0.01    -0.00  -0.00   0.00
    19   1    -0.00   0.00   0.00     0.01  -0.01  -0.00    -0.00   0.00   0.00
    20   7     0.00  -0.00  -0.00    -0.00   0.01   0.00     0.00  -0.00  -0.00
    21   1     0.01   0.00   0.00    -0.03  -0.01  -0.01     0.01   0.00   0.00
    22   1    -0.00  -0.00  -0.01     0.00   0.02   0.01    -0.00   0.01  -0.00
    23   1    -0.00   0.00  -0.00    -0.01  -0.01   0.02     0.07   0.01   0.01
    24   6    -0.00  -0.00   0.00    -0.00   0.00  -0.00    -0.01  -0.01  -0.00
    25   6     0.00   0.00  -0.00    -0.00   0.00   0.00    -0.04  -0.01  -0.02
    26   6     0.00  -0.00   0.00     0.00  -0.00   0.00     0.09  -0.09  -0.15
    27   6    -0.00  -0.00  -0.00    -0.00   0.00  -0.00    -0.04   0.10   0.16
    28   6     0.00   0.00  -0.00     0.00  -0.00  -0.00     0.08  -0.08  -0.14
    29   6     0.00   0.00  -0.00     0.00   0.00  -0.00    -0.06   0.10   0.16
    30   1    -0.00   0.00  -0.00     0.00   0.00   0.00    -0.12  -0.09  -0.43
    31   1    -0.00   0.00  -0.00    -0.00  -0.00   0.00    -0.36   0.10   0.22
    32   1     0.00  -0.00   0.00    -0.00   0.00  -0.00    -0.12  -0.20  -0.36
    33   1     0.00  -0.00   0.00     0.00  -0.00   0.00    -0.40   0.05   0.25
    34   6    -0.00   0.00   0.00    -0.00   0.00   0.00     0.03  -0.01  -0.02
    35   6    -0.00   0.01  -0.01     0.02  -0.06   0.02    -0.00   0.00  -0.00
    36   6     0.06   0.04  -0.09     0.14  -0.23   0.05     0.00  -0.00  -0.00
    37   6    -0.01  -0.04  -0.04     0.14   0.26   0.11     0.00   0.00   0.00
    38   6     0.06   0.01   0.02    -0.23  -0.03  -0.23    -0.00   0.00   0.00
    39   6    -0.07  -0.02   0.05     0.02   0.09   0.08    -0.00  -0.00  -0.00
    40   6    -0.03   0.00   0.08    -0.12  -0.01  -0.04     0.00  -0.00   0.00
    41   1    -0.19  -0.03   0.11     0.10   0.21   0.30     0.00   0.01  -0.01
    42   1    -0.10   0.04   0.19    -0.32  -0.15  -0.14     0.00  -0.00  -0.00
    43   1     0.30  -0.00  -0.39     0.28   0.04  -0.10    -0.01   0.00  -0.00
    44   1     0.34   0.03  -0.33     0.12  -0.09  -0.29     0.00  -0.00   0.00
    45   1    -0.44   0.03   0.44    -0.12  -0.24   0.35    -0.01  -0.01  -0.00
    46   1     0.00   0.00   0.00     0.00   0.00   0.00    -0.08  -0.01  -0.01
    47   1    -0.00  -0.00  -0.00    -0.00  -0.00  -0.00     0.09   0.03   0.08
    48   1    -0.00  -0.00  -0.00    -0.00  -0.00  -0.00     0.08   0.04   0.07
                     70                     71                     72
                      A                      A                      A
 Frequencies --   1039.4834              1058.7751              1066.5525
 Red. masses --      6.6547                 1.5257                 2.2352
 Frc consts  --      4.2366                 1.0077                 1.4981
 IR Inten    --     88.7020                12.5692                22.9571
  Atom  AN      X      Y      Z        X      Y      Z        X      Y      Z
     1   6     0.29  -0.16   0.16     0.00   0.00   0.00     0.15  -0.04   0.05
     2   8    -0.16   0.01  -0.08    -0.00  -0.00  -0.00    -0.06  -0.00  -0.04
     3   6     0.04   0.10  -0.18     0.00  -0.00  -0.00    -0.00  -0.00  -0.06
     4   1    -0.13   0.05  -0.07     0.00  -0.00  -0.00    -0.14  -0.04   0.02
     5   9    -0.01   0.00   0.03    -0.00   0.00   0.00    -0.00   0.01   0.02
     6   6    -0.00  -0.04   0.07    -0.00   0.00   0.00    -0.01  -0.02   0.03
     7   6     0.00   0.01  -0.02    -0.00   0.00  -0.00     0.01  -0.00  -0.01
     8   7    -0.01  -0.00  -0.01    -0.00  -0.00  -0.00     0.00   0.01   0.00
     9   1    -0.00  -0.01  -0.03     0.00  -0.00  -0.01     0.01   0.00   0.01
    10   6     0.01   0.00  -0.00     0.00  -0.00   0.00     0.00   0.01  -0.00
    11   6     0.05  -0.03  -0.01    -0.00   0.00   0.00     0.05  -0.02  -0.01
    12   6     0.01   0.06   0.00     0.00  -0.00  -0.00    -0.01   0.02  -0.00
    13   6    -0.05  -0.03   0.02     0.00  -0.00  -0.00    -0.03   0.00   0.01
    14   6     0.00   0.00  -0.00     0.00   0.00  -0.00    -0.01  -0.04   0.01
    15   6    -0.02  -0.00   0.00    -0.00  -0.00   0.00     0.01   0.03  -0.01
    16   1    -0.05  -0.02   0.02     0.00  -0.00  -0.00    -0.09   0.09   0.01
    17   1     0.00   0.00   0.00     0.00   0.00  -0.00    -0.06  -0.05   0.03
    18   1    -0.01   0.01   0.04     0.00  -0.00   0.00    -0.03   0.11  -0.00
    19   1     0.06  -0.01  -0.03    -0.00  -0.00   0.00     0.08   0.03  -0.03
    20   7    -0.04   0.07   0.02    -0.00   0.00   0.00    -0.02   0.02   0.02
    21   1    -0.19   0.02  -0.10    -0.00  -0.00  -0.00    -0.15  -0.02  -0.03
    22   1     0.01   0.10   0.08     0.00  -0.00   0.00     0.02  -0.04   0.04
    23   1    -0.03  -0.07   0.09    -0.01  -0.00   0.00     0.03  -0.03   0.02
    24   6    -0.00   0.00  -0.00     0.00  -0.01   0.01     0.01   0.00   0.00
    25   6    -0.00  -0.00  -0.00     0.00  -0.12   0.07    -0.00   0.00  -0.00
    26   6     0.01  -0.01  -0.01     0.00   0.01  -0.00     0.00  -0.00  -0.00
    27   6    -0.00   0.01   0.01     0.00   0.00  -0.00    -0.00   0.00   0.00
    28   6     0.01  -0.01  -0.01    -0.00   0.03  -0.02    -0.00  -0.00  -0.00
    29   6    -0.00   0.01   0.01     0.00   0.03  -0.02    -0.00   0.00  -0.00
    30   1    -0.01   0.00  -0.03     0.01  -0.03   0.02    -0.00   0.00  -0.01
    31   1    -0.02   0.00   0.02     0.00  -0.02   0.01    -0.01   0.00   0.00
    32   1    -0.01  -0.01  -0.03     0.00  -0.13   0.07    -0.01  -0.00  -0.01
    33   1    -0.02  -0.00   0.02     0.01  -0.16   0.08    -0.01  -0.00   0.00
    34   6     0.00   0.00  -0.00    -0.01   0.14  -0.07     0.00  -0.00   0.00
    35   6     0.09  -0.19   0.10    -0.00   0.00  -0.00     0.02  -0.03   0.03
    36   6    -0.05   0.17  -0.05     0.00  -0.00   0.00     0.05  -0.12   0.05
    37   6    -0.02  -0.15  -0.04    -0.00   0.00  -0.00    -0.05   0.01  -0.05
    38   6     0.08  -0.03   0.06    -0.00   0.00   0.00     0.00   0.06   0.01
    39   6     0.11   0.19   0.10    -0.00  -0.00  -0.00    -0.08  -0.07  -0.08
    40   6    -0.22  -0.02  -0.19     0.00   0.00   0.00     0.07   0.07   0.07
    41   1     0.01  -0.25   0.12    -0.00   0.00  -0.00    -0.26   0.18  -0.24
    42   1     0.06  -0.04   0.11     0.00   0.00  -0.00     0.01   0.36  -0.01
    43   1     0.26   0.11   0.20    -0.00   0.00  -0.00    -0.35   0.12  -0.29
    44   1    -0.20  -0.10  -0.25     0.00   0.00   0.00     0.06   0.49   0.09
    45   1    -0.00   0.25   0.03     0.00  -0.00   0.00     0.10  -0.11   0.07
    46   1    -0.00  -0.00   0.00    -0.04  -0.32   0.11    -0.00   0.00  -0.00
    47   1    -0.00  -0.00   0.00    -0.54  -0.24   0.02     0.01   0.00   0.00
    48   1     0.01   0.00   0.00     0.63  -0.04   0.19    -0.00   0.00  -0.00
                     73                     74                     75
                      A                      A                      A
 Frequencies --   1071.5384              1082.4725              1104.4963
 Red. masses --      2.3834                 2.7808                 4.3301
 Frc consts  --      1.6124                 1.9198                 3.1123
 IR Inten    --     73.9350               138.8144               259.7684
  Atom  AN      X      Y      Z        X      Y      Z        X      Y      Z
     1   6    -0.08  -0.04  -0.08     0.17   0.20   0.05    -0.02  -0.01   0.10
     2   8     0.05  -0.00   0.01    -0.08  -0.02  -0.02    -0.04   0.01   0.01
     3   6     0.04  -0.05  -0.03    -0.07  -0.07   0.06    -0.02   0.33   0.23
     4   1     0.13   0.00  -0.04    -0.23  -0.14   0.12     0.06   0.36   0.20
     5   9    -0.01   0.03   0.03     0.01  -0.00  -0.02     0.04  -0.16  -0.12
     6   6    -0.02  -0.01  -0.02    -0.02  -0.02  -0.00     0.03   0.04  -0.00
     7   6    -0.01   0.01   0.01     0.01  -0.01  -0.00    -0.01   0.03   0.02
     8   7     0.02  -0.01   0.00     0.02   0.02   0.01    -0.03  -0.12  -0.04
     9   1     0.05  -0.05   0.00     0.03   0.01   0.03    -0.03  -0.14  -0.13
    10   6     0.01   0.03  -0.01    -0.02   0.01  -0.00     0.03  -0.02  -0.01
    11   6     0.17  -0.05  -0.05     0.02   0.01  -0.01     0.06  -0.00  -0.02
    12   6    -0.03   0.02   0.00    -0.04  -0.06   0.01     0.02  -0.00   0.01
    13   6    -0.11   0.02   0.04     0.01   0.04  -0.01    -0.05   0.02   0.01
    14   6    -0.05  -0.16   0.03    -0.02  -0.07   0.02    -0.02  -0.03   0.01
    15   6     0.03   0.11  -0.02     0.05   0.05  -0.02    -0.03   0.03  -0.00
    16   1    -0.33   0.38   0.05    -0.07   0.17  -0.00    -0.16   0.24   0.04
    17   1    -0.29  -0.16   0.13    -0.14  -0.07   0.05    -0.13  -0.04   0.04
    18   1    -0.18   0.48  -0.02    -0.05   0.20  -0.03    -0.14   0.25   0.05
    19   1     0.29   0.15  -0.13     0.05   0.05  -0.02     0.13   0.13  -0.07
    20   7     0.00   0.00   0.04    -0.00  -0.06  -0.04     0.05  -0.06  -0.11
    21   1    -0.15   0.02  -0.01     0.18  -0.04   0.01     0.38  -0.03   0.05
    22   1     0.03   0.03   0.09     0.01  -0.35  -0.15    -0.07   0.00  -0.21
    23   1     0.01   0.02  -0.00     0.10  -0.01  -0.01    -0.18   0.06   0.01
    24   6    -0.01  -0.00   0.00     0.02   0.00   0.01    -0.01  -0.00  -0.00
    25   6    -0.00  -0.00   0.00    -0.00  -0.00   0.00     0.00  -0.00   0.00
    26   6    -0.00   0.00   0.00     0.01  -0.00  -0.01     0.00   0.00  -0.00
    27   6     0.00  -0.00  -0.01    -0.00   0.00   0.00    -0.00  -0.00  -0.00
    28   6     0.01   0.00  -0.00    -0.01  -0.00   0.00     0.01   0.00  -0.00
    29   6    -0.00   0.00   0.00    -0.01  -0.00  -0.01    -0.00   0.00   0.00
    30   1     0.01   0.01   0.01    -0.00  -0.01  -0.02     0.01  -0.01   0.02
    31   1     0.01  -0.01  -0.01    -0.03   0.00   0.01    -0.00  -0.01   0.00
    32   1     0.02   0.01   0.01    -0.01  -0.01  -0.01     0.02   0.00   0.01
    33   1    -0.01  -0.00   0.00    -0.04  -0.01   0.00    -0.01   0.00   0.00
    34   6     0.00  -0.00  -0.00     0.00   0.00  -0.00    -0.00  -0.00  -0.00
    35   6    -0.01  -0.01  -0.01    -0.02   0.11   0.00     0.02  -0.05   0.02
    36   6    -0.02   0.02  -0.02     0.02   0.06   0.02     0.00  -0.02   0.00
    37   6     0.01   0.01   0.01     0.02  -0.06   0.01    -0.01   0.01  -0.01
    38   6     0.01  -0.01   0.01    -0.06   0.01  -0.06     0.02  -0.01   0.02
    39   6     0.02   0.03   0.02    -0.00  -0.08  -0.00    -0.01   0.03  -0.00
    40   6    -0.01  -0.02  -0.01    -0.03  -0.01  -0.02     0.00   0.01  -0.00
    41   1     0.03   0.00   0.03     0.22  -0.25   0.28    -0.09   0.08  -0.11
    42   1     0.00  -0.09   0.02    -0.08  -0.01  -0.05     0.02  -0.01   0.02
    43   1     0.06   0.01   0.05     0.19  -0.24   0.17    -0.09   0.10  -0.08
    44   1    -0.00  -0.14  -0.01    -0.02  -0.03  -0.04    -0.01   0.06   0.01
    45   1    -0.07  -0.02  -0.06     0.21   0.22   0.20    -0.04  -0.05  -0.04
    46   1    -0.02  -0.00  -0.00    -0.00  -0.00  -0.00    -0.01  -0.00  -0.00
    47   1     0.00   0.00   0.01     0.01   0.00   0.00     0.00  -0.00   0.00
    48   1     0.01   0.00   0.01     0.01   0.00   0.00     0.00   0.00   0.00
                     76                     77                     78
                      A                      A                      A
 Frequencies --   1121.6394              1134.8751              1145.4298
 Red. masses --      1.6794                 1.7554                 1.3091
 Frc consts  --      1.2448                 1.3321                 1.0120
 IR Inten    --     31.8420                83.0746                11.9106
  Atom  AN      X      Y      Z        X      Y      Z        X      Y      Z
     1   6    -0.09  -0.07  -0.04    -0.05   0.02   0.10     0.01   0.00  -0.01
     2   8     0.05   0.00   0.00    -0.02   0.02   0.01     0.00  -0.00  -0.00
     3   6     0.01   0.04   0.02     0.04  -0.04  -0.07    -0.01   0.00   0.00
     4   1     0.09   0.08  -0.01     0.14  -0.02  -0.15    -0.03  -0.01   0.01
     5   9     0.00  -0.01  -0.01    -0.01   0.03   0.02     0.00  -0.00  -0.00
     6   6     0.01   0.01  -0.01    -0.01  -0.02  -0.01     0.00   0.01   0.00
     7   6    -0.00   0.00   0.00     0.00  -0.01  -0.00     0.00   0.01   0.02
     8   7    -0.01  -0.02  -0.00    -0.03   0.02   0.02    -0.00  -0.01  -0.00
     9   1    -0.01  -0.01  -0.02    -0.01  -0.00   0.02     0.00  -0.02   0.01
    10   6     0.01  -0.00   0.00     0.02   0.05  -0.01     0.01  -0.01  -0.00
    11   6     0.01  -0.01  -0.00     0.02   0.05  -0.01     0.00  -0.00  -0.00
    12   6     0.01   0.02  -0.00     0.07  -0.02  -0.01    -0.00   0.00  -0.00
    13   6    -0.01  -0.01   0.01    -0.09   0.01   0.03    -0.00  -0.00   0.00
    14   6     0.00   0.01  -0.00     0.04  -0.02  -0.01    -0.00   0.00   0.00
    15   6    -0.01  -0.01   0.01    -0.05  -0.08   0.03    -0.00  -0.00   0.00
    16   1    -0.02  -0.00   0.01    -0.23   0.25   0.05    -0.01   0.02   0.00
    17   1     0.03   0.01  -0.01     0.41  -0.03  -0.14    -0.01   0.01   0.01
    18   1     0.00  -0.03   0.01     0.05  -0.26   0.03    -0.01  -0.00   0.00
    19   1     0.02   0.01  -0.01     0.23   0.46  -0.14     0.01   0.01  -0.01
    20   7     0.00   0.01   0.02     0.00  -0.06  -0.05    -0.00   0.00   0.01
    21   1    -0.23  -0.02   0.00     0.45  -0.03   0.06    -0.04   0.00  -0.01
    22   1    -0.00   0.13   0.06    -0.05   0.03  -0.07     0.01  -0.01   0.01
    23   1    -0.04   0.01  -0.00     0.04  -0.02   0.00    -0.07   0.03  -0.00
    24   6    -0.00  -0.00  -0.00    -0.00  -0.00  -0.00     0.02  -0.02  -0.03
    25   6     0.00  -0.00  -0.00     0.00  -0.00  -0.00     0.01  -0.01  -0.02
    26   6    -0.00   0.00   0.00    -0.00  -0.00   0.00    -0.08  -0.01   0.01
    27   6     0.00   0.00   0.00     0.00   0.00   0.00     0.06   0.03   0.04
    28   6     0.00  -0.00  -0.00    -0.00  -0.00  -0.00    -0.08  -0.01  -0.01
    29   6     0.00   0.00   0.00     0.00   0.00   0.00     0.05   0.03   0.04
    30   1    -0.00  -0.00   0.00    -0.02  -0.00  -0.01    -0.29  -0.05  -0.24
    31   1     0.01  -0.00  -0.00     0.03   0.00  -0.00     0.50   0.00  -0.01
    32   1    -0.00  -0.00  -0.00    -0.02  -0.01  -0.01    -0.42  -0.21  -0.36
    33   1     0.01   0.00   0.00     0.03  -0.00   0.00     0.44  -0.01   0.00
    34   6    -0.00   0.00   0.00    -0.00   0.00   0.00    -0.01   0.01   0.02
    35   6     0.03   0.00   0.02     0.02  -0.00  -0.01    -0.00   0.01  -0.00
    36   6     0.05   0.02   0.05     0.01  -0.00   0.00    -0.00   0.00  -0.00
    37   6     0.02  -0.10   0.01    -0.00  -0.01   0.01     0.00   0.00  -0.00
    38   6    -0.06   0.07  -0.05    -0.01   0.01   0.00     0.00  -0.00  -0.00
    39   6    -0.02  -0.06  -0.02    -0.01  -0.00  -0.00     0.00  -0.00   0.00
    40   6    -0.04   0.03  -0.04    -0.00   0.01  -0.00     0.00  -0.00   0.00
    41   1     0.25  -0.30   0.25     0.04  -0.02  -0.00    -0.00   0.00   0.00
    42   1    -0.04   0.42  -0.08     0.02   0.01  -0.03    -0.00  -0.01   0.00
    43   1     0.04  -0.12   0.05    -0.02   0.01  -0.02     0.01  -0.01   0.01
    44   1    -0.05   0.31  -0.05    -0.00   0.05  -0.00     0.00  -0.02   0.00
    45   1     0.37   0.27   0.34     0.04   0.02   0.04    -0.01  -0.01  -0.01
    46   1     0.00   0.00   0.00     0.00   0.00   0.00     0.09   0.01   0.02
    47   1    -0.00  -0.00  -0.00    -0.00  -0.00  -0.00    -0.04  -0.01  -0.06
    48   1    -0.00  -0.00  -0.00    -0.00  -0.00  -0.00    -0.02  -0.04  -0.04
                     79                     80                     81
                      A                      A                      A
 Frequencies --   1150.1611              1169.9042              1171.1572
 Red. masses --      1.7385                 1.1015                 1.0967
 Frc consts  --      1.3550                 0.8883                 0.8863
 IR Inten    --      5.1386                 0.1633                 1.3496
  Atom  AN      X      Y      Z        X      Y      Z        X      Y      Z
     1   6    -0.09  -0.01   0.10     0.00  -0.00   0.01     0.00   0.00  -0.00
     2   8    -0.02   0.02   0.02    -0.00   0.00   0.00     0.00  -0.00  -0.00
     3   6     0.03  -0.05  -0.08     0.00   0.00  -0.00     0.00  -0.00   0.00
     4   1     0.16  -0.03  -0.20    -0.01  -0.00  -0.00    -0.00   0.00   0.01
     5   9    -0.01   0.04   0.02    -0.00  -0.00   0.00     0.00  -0.00  -0.00
     6   6     0.01   0.00   0.01     0.00   0.00   0.00    -0.00  -0.00  -0.00
     7   6    -0.01   0.01   0.01     0.00   0.00  -0.00    -0.00   0.00   0.00
     8   7     0.03   0.01  -0.00    -0.00  -0.00  -0.00    -0.00  -0.00   0.00
     9   1     0.01   0.03   0.02    -0.00  -0.00  -0.00     0.00  -0.00   0.00
    10   6    -0.03  -0.04   0.01     0.00  -0.00   0.00     0.00   0.01  -0.00
    11   6    -0.02  -0.02   0.01    -0.00  -0.00   0.00    -0.02  -0.05   0.01
    12   6    -0.01  -0.03   0.03     0.00   0.00   0.00    -0.00   0.00  -0.00
    13   6     0.07   0.01  -0.03     0.00   0.00  -0.00    -0.02   0.03   0.00
    14   6    -0.03  -0.00   0.01     0.00   0.00  -0.00     0.05  -0.01  -0.02
    15   6     0.02   0.07  -0.02    -0.00   0.00  -0.00    -0.02   0.02   0.00
    16   1     0.17  -0.16  -0.03    -0.00   0.01   0.00    -0.18   0.31   0.02
    17   1    -0.33   0.01   0.11     0.01  -0.00  -0.00     0.60  -0.03  -0.21
    18   1    -0.15   0.38   0.02    -0.01   0.02   0.00    -0.17   0.28   0.02
    19   1    -0.15  -0.28   0.10    -0.01  -0.02   0.01    -0.26  -0.51   0.15
    20   7     0.04  -0.01  -0.08     0.00  -0.00  -0.00    -0.00  -0.00   0.00
    21   1     0.56  -0.04   0.08     0.02  -0.01   0.01    -0.02   0.00  -0.00
    22   1    -0.07   0.09  -0.15    -0.00   0.01  -0.00     0.01  -0.00   0.01
    23   1    -0.04   0.01   0.01    -0.01  -0.00   0.00     0.01  -0.00   0.00
    24   6    -0.02  -0.00  -0.01    -0.00   0.00  -0.00    -0.00  -0.00   0.00
    25   6     0.00  -0.00  -0.00     0.00   0.00   0.00    -0.00   0.00   0.00
    26   6    -0.01   0.00   0.00    -0.00   0.00   0.00    -0.00  -0.00  -0.00
    27   6     0.00   0.00   0.00    -0.00  -0.00  -0.00     0.00  -0.00  -0.00
    28   6     0.00  -0.00  -0.00     0.00   0.00  -0.00    -0.00  -0.00  -0.00
    29   6     0.01   0.00   0.01     0.00   0.00   0.00     0.00   0.00   0.00
    30   1    -0.02   0.00  -0.01     0.00  -0.00   0.00    -0.00  -0.00  -0.00
    31   1     0.06  -0.00  -0.01    -0.00   0.00   0.00     0.01  -0.00  -0.00
    32   1    -0.02  -0.01  -0.02     0.00   0.00   0.00    -0.00  -0.00  -0.00
    33   1     0.05   0.00   0.00     0.00   0.00   0.00     0.00  -0.00   0.00
    34   6    -0.00   0.00   0.00    -0.00  -0.00  -0.00    -0.00  -0.00   0.00
    35   6     0.04  -0.04   0.00    -0.00   0.00  -0.00    -0.00   0.00  -0.00
    36   6     0.01  -0.00   0.01    -0.04  -0.03  -0.04     0.00   0.00   0.00
    37   6    -0.00  -0.02   0.01     0.01  -0.01   0.01    -0.00   0.00  -0.00
    38   6    -0.01   0.01   0.00     0.00   0.01   0.00    -0.00   0.00  -0.00
    39   6    -0.01   0.01  -0.01     0.02  -0.03   0.02    -0.00  -0.00  -0.00
    40   6    -0.02   0.01  -0.01    -0.00   0.05   0.00     0.00  -0.00   0.00
    41   1     0.02  -0.02  -0.02     0.16  -0.13   0.16    -0.00   0.00  -0.00
    42   1     0.03   0.06  -0.04     0.00   0.11  -0.00    -0.00  -0.00   0.00
    43   1    -0.07   0.06  -0.06     0.27  -0.22   0.24    -0.00   0.00  -0.00
    44   1    -0.02   0.13  -0.02    -0.01   0.56  -0.00     0.00  -0.03   0.00
    45   1     0.08   0.05   0.07    -0.41  -0.32  -0.38     0.01   0.01   0.01
    46   1     0.01   0.00   0.00    -0.00  -0.00  -0.00    -0.00   0.00   0.00
    47   1    -0.00  -0.00  -0.00    -0.00  -0.00  -0.00     0.00   0.00   0.00
    48   1    -0.00  -0.00  -0.00    -0.00   0.00   0.00     0.00   0.00   0.00
                     82                     83                     84
                      A                      A                      A
 Frequencies --   1206.9535              1210.9543              1223.7229
 Red. masses --      1.1329                 1.1471                 1.8537
 Frc consts  --      0.9723                 0.9911                 1.6355
 IR Inten    --      3.8095                 0.9286                 2.3905
  Atom  AN      X      Y      Z        X      Y      Z        X      Y      Z
     1   6    -0.01   0.01   0.01     0.00  -0.00   0.00    -0.00   0.06  -0.04
     2   8     0.00  -0.00  -0.00     0.00   0.00  -0.00    -0.00  -0.00   0.00
     3   6    -0.00  -0.00  -0.00    -0.00  -0.01  -0.01    -0.00   0.00   0.07
     4   1     0.03   0.00  -0.03    -0.04  -0.03  -0.01     0.39   0.22   0.01
     5   9    -0.00   0.00  -0.00    -0.00   0.00   0.00     0.01  -0.01  -0.01
     6   6     0.00   0.00   0.00     0.01   0.01   0.01    -0.09  -0.07  -0.07
     7   6    -0.00   0.00   0.00    -0.01  -0.01  -0.00    -0.01   0.02   0.01
     8   7    -0.00   0.00   0.00    -0.01  -0.01  -0.01     0.04   0.06   0.02
     9   1    -0.00   0.00   0.00    -0.02   0.01   0.02     0.10  -0.01   0.07
    10   6    -0.00  -0.00   0.00     0.02  -0.01  -0.00    -0.05   0.06  -0.00
    11   6    -0.00   0.00   0.00     0.00  -0.00  -0.00    -0.00   0.01  -0.00
    12   6     0.00  -0.00  -0.00     0.01   0.00  -0.00    -0.04   0.00   0.01
    13   6     0.00   0.00  -0.00     0.00   0.00  -0.00    -0.00  -0.01   0.00
    14   6    -0.00   0.00   0.00    -0.00   0.01  -0.00     0.00  -0.03   0.00
    15   6    -0.00   0.00   0.00    -0.01   0.00   0.00     0.03  -0.00  -0.01
    16   1     0.00  -0.00  -0.00    -0.02   0.03   0.00     0.06  -0.14  -0.00
    17   1    -0.01   0.00   0.00    -0.02   0.01   0.01     0.10  -0.03  -0.03
    18   1    -0.01   0.02   0.00    -0.02   0.02   0.01     0.08  -0.08  -0.03
    19   1     0.00   0.01  -0.00     0.00   0.00  -0.00    -0.02  -0.04   0.02
    20   7     0.00  -0.01  -0.01    -0.00  -0.00   0.00     0.00   0.00   0.01
    21   1     0.00  -0.04   0.02     0.00   0.00  -0.00    -0.00  -0.01   0.01
    22   1    -0.01   0.01  -0.02    -0.00   0.01   0.00     0.01  -0.11  -0.03
    23   1    -0.01   0.00  -0.00    -0.17   0.03  -0.03     0.65  -0.06   0.05
    24   6    -0.00  -0.00  -0.00     0.04  -0.00  -0.01    -0.07   0.00   0.05
    25   6     0.00  -0.00  -0.00    -0.03  -0.01  -0.02    -0.01   0.01   0.02
    26   6    -0.00   0.00   0.00    -0.02  -0.02  -0.03    -0.03  -0.03  -0.05
    27   6    -0.00  -0.00   0.00    -0.04   0.02   0.03     0.01  -0.01  -0.02
    28   6     0.00   0.00   0.00     0.01   0.02   0.04     0.01  -0.01  -0.01
    29   6     0.00   0.00   0.00     0.03  -0.00  -0.01     0.04   0.01   0.00
    30   1     0.00   0.00   0.00    -0.29  -0.12  -0.33    -0.16  -0.08  -0.19
    31   1    -0.00   0.00   0.00    -0.47   0.04   0.09     0.09  -0.02  -0.03
    32   1     0.00   0.00   0.00     0.25   0.17   0.29     0.14   0.07   0.12
    33   1     0.00   0.00   0.00     0.56  -0.04  -0.08     0.22  -0.02  -0.01
    34   6    -0.00  -0.00   0.00     0.01   0.01   0.01     0.00  -0.00  -0.01
    35   6     0.02  -0.01   0.01    -0.00   0.01  -0.00     0.04  -0.09   0.05
    36   6     0.00  -0.02   0.00    -0.00   0.00  -0.00     0.00  -0.00   0.00
    37   6    -0.03   0.01  -0.02    -0.00   0.00  -0.00     0.01  -0.02   0.00
    38   6    -0.01   0.07  -0.01    -0.00   0.00  -0.00     0.00  -0.02   0.00
    39   6     0.03  -0.03   0.02    -0.00  -0.00  -0.00     0.00   0.03   0.00
    40   6    -0.01  -0.03  -0.01     0.00  -0.00   0.00    -0.03   0.01  -0.02
    41   1    -0.32   0.24  -0.31     0.01  -0.00   0.01    -0.09   0.05  -0.07
    42   1     0.00   0.53  -0.03    -0.00  -0.01  -0.00     0.00   0.10   0.01
    43   1     0.36  -0.30   0.33     0.00  -0.00   0.00    -0.04   0.07  -0.03
    44   1    -0.01  -0.34  -0.01     0.00  -0.01   0.00    -0.03   0.14  -0.02
    45   1    -0.01  -0.03  -0.01     0.00   0.00   0.00    -0.01  -0.01  -0.01
    46   1    -0.00   0.00  -0.00     0.05   0.01   0.01    -0.03  -0.01  -0.00
    47   1    -0.00  -0.00  -0.00     0.02   0.01   0.01     0.02   0.00   0.03
    48   1    -0.00  -0.00  -0.00     0.02  -0.00   0.01     0.01   0.02   0.02
                     85                     86                     87
                      A                      A                      A
 Frequencies --   1239.5192              1248.1952              1258.5782
 Red. masses --      2.7090                 2.8427                 2.3291
 Frc consts  --      2.4522                 2.6094                 2.1737
 IR Inten    --     11.3728                 1.8097                52.8591
  Atom  AN      X      Y      Z        X      Y      Z        X      Y      Z
     1   6    -0.02   0.14  -0.09    -0.01   0.05  -0.04     0.02  -0.05   0.04
     2   8     0.01  -0.00   0.01     0.01  -0.00   0.00    -0.01   0.00   0.00
     3   6    -0.07  -0.07   0.07    -0.05  -0.03   0.01     0.07   0.03   0.01
     4   1     0.31  -0.01  -0.24    -0.00  -0.07  -0.10     0.20   0.17   0.10
     5   9     0.00   0.02  -0.00     0.00   0.01   0.00     0.00  -0.01  -0.00
     6   6    -0.00   0.03  -0.02     0.05   0.02   0.01    -0.12  -0.04  -0.04
     7   6    -0.03  -0.03  -0.01     0.03   0.01   0.01    -0.07  -0.04  -0.03
     8   7     0.01  -0.01  -0.01    -0.00  -0.02  -0.01     0.00   0.05   0.02
     9   1     0.02  -0.04  -0.02    -0.07   0.08   0.03     0.15  -0.17  -0.01
    10   6     0.01  -0.00  -0.00     0.01  -0.04   0.01     0.02   0.11  -0.03
    11   6     0.01   0.01  -0.01     0.00   0.00  -0.00     0.00  -0.01  -0.00
    12   6    -0.05   0.00   0.00    -0.02  -0.01   0.00     0.03   0.05  -0.01
    13   6     0.01  -0.00  -0.00     0.01   0.01  -0.01    -0.03  -0.05   0.02
    14   6    -0.01   0.00   0.00     0.00   0.01  -0.00    -0.02  -0.02   0.01
    15   6     0.03  -0.01  -0.01     0.01  -0.00  -0.00    -0.01  -0.00   0.01
    16   1    -0.07   0.13   0.00    -0.09   0.20   0.01     0.20  -0.48  -0.01
    17   1     0.05  -0.00  -0.02    -0.02   0.01   0.01     0.07  -0.03  -0.02
    18   1     0.10  -0.15  -0.03     0.06  -0.10  -0.01    -0.14   0.22   0.03
    19   1    -0.01  -0.03   0.01     0.01   0.01  -0.00    -0.03  -0.07   0.02
    20   7    -0.00   0.01   0.02     0.00   0.01   0.01    -0.01  -0.05  -0.00
    21   1     0.06  -0.02   0.02     0.01  -0.01   0.01     0.00   0.00  -0.00
    22   1     0.03  -0.22  -0.04     0.01  -0.07  -0.02    -0.00   0.01   0.03
    23   1    -0.52   0.07  -0.12    -0.14   0.04  -0.01    -0.06  -0.02  -0.07
    24   6     0.17   0.01  -0.02    -0.03  -0.00  -0.01     0.19   0.03   0.03
    25   6    -0.06  -0.03  -0.05     0.28   0.07   0.11     0.07   0.01   0.02
    26   6     0.06   0.03   0.04    -0.12   0.00   0.02     0.00   0.02   0.03
    27   6     0.01   0.02   0.05    -0.05  -0.04  -0.08     0.02  -0.00  -0.01
    28   6    -0.05   0.02   0.03     0.06   0.01   0.01    -0.04   0.02   0.03
    29   6    -0.07  -0.02  -0.03     0.08   0.02   0.03    -0.02  -0.02  -0.04
    30   1     0.11   0.04   0.09    -0.28  -0.05  -0.15    -0.17  -0.06  -0.17
    31   1    -0.12   0.04   0.07    -0.45  -0.03  -0.03    -0.36   0.02   0.05
    32   1    -0.17  -0.05  -0.08    -0.13  -0.12  -0.21    -0.25  -0.11  -0.18
    33   1    -0.12  -0.02  -0.04    -0.22   0.04   0.08    -0.22  -0.02  -0.01
    34   6     0.03   0.01   0.02    -0.10  -0.03  -0.04    -0.02  -0.00  -0.00
    35   6     0.07  -0.15   0.09     0.03  -0.05   0.03    -0.03   0.05  -0.03
    36   6     0.00  -0.01   0.00     0.00  -0.00   0.00    -0.00   0.00  -0.00
    37   6     0.02  -0.03   0.01     0.01  -0.01   0.00    -0.01   0.01  -0.00
    38   6     0.01  -0.03   0.00     0.00  -0.01   0.00    -0.00   0.01  -0.00
    39   6     0.01   0.06   0.00     0.00   0.02   0.00    -0.00  -0.02  -0.00
    40   6    -0.05   0.02  -0.04    -0.02   0.00  -0.02     0.02  -0.00   0.01
    41   1    -0.16   0.09  -0.12    -0.06   0.03  -0.05     0.06  -0.03   0.05
    42   1     0.00   0.15   0.01     0.00   0.05   0.00    -0.00  -0.04  -0.00
    43   1    -0.08   0.13  -0.06    -0.03   0.05  -0.02     0.02  -0.04   0.02
    44   1    -0.06   0.25  -0.04    -0.02   0.09  -0.02     0.02  -0.09   0.02
    45   1    -0.00  -0.01  -0.00     0.00  -0.00   0.00    -0.00  -0.00  -0.00
    46   1     0.12   0.02   0.02    -0.34  -0.04  -0.04    -0.08  -0.01  -0.01
    47   1     0.04   0.02  -0.01    -0.24  -0.11  -0.08    -0.07  -0.03  -0.03
    48   1     0.05  -0.02   0.00    -0.24  -0.01  -0.11    -0.07  -0.01  -0.04
                     88                     89                     90
                      A                      A                      A
 Frequencies --   1289.4402              1293.5173              1307.0428
 Red. masses --      3.4310                 1.9110                 1.9865
 Frc consts  --      3.3610                 1.8839                 1.9995
 IR Inten    --     55.1263                 5.6440                91.0301
  Atom  AN      X      Y      Z        X      Y      Z        X      Y      Z
     1   6    -0.00   0.04  -0.04     0.01   0.10   0.03    -0.01   0.03  -0.02
     2   8    -0.01   0.01   0.02     0.03  -0.02  -0.02     0.00  -0.00  -0.00
     3   6    -0.03  -0.02   0.01    -0.05  -0.03   0.03    -0.02  -0.00  -0.00
     4   1    -0.12  -0.14  -0.10     0.19  -0.04  -0.24    -0.19  -0.12  -0.01
     5   9    -0.00   0.01   0.00     0.00   0.01  -0.01     0.00   0.00   0.00
     6   6     0.07   0.03   0.02     0.01   0.01  -0.00     0.06   0.01   0.01
     7   6     0.06  -0.01   0.01     0.01  -0.01  -0.01     0.07   0.03   0.03
     8   7    -0.09   0.00   0.01    -0.07   0.03   0.02     0.04  -0.05  -0.02
     9   1    -0.12   0.03  -0.03    -0.15   0.15   0.06     0.22  -0.33  -0.19
    10   6     0.15   0.08  -0.05     0.07  -0.05  -0.01    -0.06   0.18   0.00
    11   6     0.07  -0.05  -0.02    -0.05  -0.03   0.02    -0.01   0.03  -0.00
    12   6     0.01   0.28  -0.07     0.17  -0.05  -0.06    -0.01  -0.07   0.01
    13   6    -0.05  -0.10   0.03    -0.01   0.01   0.00    -0.03   0.00   0.01
    14   6    -0.02   0.02   0.00     0.01   0.03  -0.01    -0.05  -0.05   0.03
    15   6    -0.05   0.04   0.01    -0.07  -0.01   0.03     0.05  -0.06  -0.01
    16   1     0.11  -0.41   0.01     0.10  -0.18  -0.02     0.22  -0.46  -0.02
    17   1    -0.05   0.02   0.03    -0.08   0.03   0.03     0.35  -0.07  -0.12
    18   1     0.03  -0.08   0.01    -0.38   0.50   0.07    -0.16   0.29   0.01
    19   1    -0.07  -0.33   0.06     0.07   0.22  -0.05     0.06   0.15  -0.04
    20   7    -0.02  -0.17   0.04    -0.01  -0.03  -0.00    -0.00   0.03   0.00
    21   1     0.29  -0.02   0.05    -0.42   0.03  -0.06    -0.01  -0.00  -0.00
    22   1     0.06  -0.51  -0.00    -0.01   0.20   0.09    -0.00   0.09   0.03
    23   1     0.02  -0.01   0.02     0.10  -0.02  -0.01    -0.19   0.06   0.03
    24   6    -0.09  -0.02  -0.03    -0.02   0.00   0.01    -0.06  -0.04  -0.08
    25   6    -0.00  -0.00  -0.00    -0.00  -0.00   0.00     0.02  -0.00  -0.01
    26   6    -0.01  -0.01  -0.01     0.00  -0.00  -0.00    -0.02   0.00   0.00
    27   6    -0.02  -0.00   0.00    -0.00  -0.00  -0.00    -0.03   0.00   0.01
    28   6     0.02  -0.01  -0.01    -0.00  -0.00  -0.01     0.04   0.01   0.01
    29   6     0.01   0.01   0.02     0.01   0.00   0.00    -0.01   0.02   0.03
    30   1     0.08   0.04   0.10     0.01  -0.01   0.01     0.11   0.08   0.15
    31   1     0.11  -0.01  -0.02     0.06  -0.00  -0.01    -0.04   0.00   0.01
    32   1     0.10   0.04   0.06     0.03   0.02   0.03     0.02  -0.01  -0.01
    33   1     0.07   0.01   0.02    -0.03   0.00   0.01     0.17   0.01   0.01
    34   6    -0.00   0.00  -0.00     0.00   0.00   0.00    -0.01  -0.00   0.00
    35   6    -0.03  -0.04  -0.00     0.03  -0.02   0.04     0.02  -0.02   0.02
    36   6    -0.01  -0.01  -0.01     0.00   0.01   0.00     0.00   0.00   0.00
    37   6     0.02  -0.01   0.02    -0.00  -0.00  -0.00     0.00  -0.00   0.00
    38   6     0.00   0.02   0.00    -0.00  -0.03  -0.00    -0.00  -0.01  -0.00
    39   6     0.01   0.00   0.01    -0.01   0.02  -0.01    -0.00   0.01  -0.00
    40   6    -0.00   0.02  -0.00    -0.01  -0.01  -0.01    -0.01  -0.00  -0.01
    41   1     0.01  -0.01   0.02    -0.06   0.04  -0.05    -0.03   0.02  -0.03
    42   1    -0.00   0.09   0.01    -0.01  -0.06   0.00    -0.00   0.01  -0.00
    43   1    -0.03   0.04  -0.03    -0.02   0.03  -0.02    -0.00   0.01  -0.00
    44   1    -0.00  -0.02  -0.00    -0.01   0.09  -0.01    -0.01   0.05  -0.01
    45   1     0.02   0.01   0.02    -0.02  -0.01  -0.02     0.00   0.00   0.00
    46   1     0.01  -0.00   0.00     0.00  -0.00   0.00     0.01   0.00  -0.00
    47   1     0.00   0.00   0.00     0.00   0.00   0.00    -0.01   0.00  -0.01
    48   1     0.01  -0.00   0.00     0.00   0.00   0.00    -0.00  -0.01  -0.01
                     91                     92                     93
                      A                      A                      A
 Frequencies --   1320.4857              1332.5819              1338.7057
 Red. masses --      2.1828                 3.2210                 2.1613
 Frc consts  --      2.2425                 3.3700                 2.2821
 IR Inten    --     17.8768                65.2001                24.2823
  Atom  AN      X      Y      Z        X      Y      Z        X      Y      Z
     1   6     0.02  -0.04   0.14    -0.05  -0.01   0.09    -0.05  -0.01  -0.03
     2   8     0.03  -0.01  -0.03     0.03  -0.01  -0.02    -0.00   0.01   0.01
     3   6    -0.09  -0.02   0.00     0.01   0.01   0.01     0.06   0.02  -0.02
     4   1     0.57   0.27  -0.24    -0.02  -0.28  -0.40    -0.26  -0.06   0.20
     5   9     0.01   0.00  -0.00    -0.01   0.02  -0.00    -0.00  -0.00   0.00
     6   6     0.02  -0.05  -0.05     0.03   0.05   0.04    -0.01   0.00   0.01
     7   6     0.04   0.04   0.04    -0.01  -0.03  -0.03    -0.01  -0.01  -0.01
     8   7     0.04   0.01   0.00    -0.00  -0.04  -0.02    -0.03   0.01   0.00
     9   1    -0.00   0.07   0.05     0.07  -0.14  -0.11    -0.03   0.01   0.03
    10   6    -0.05   0.01   0.01     0.01   0.05  -0.01     0.06   0.02  -0.02
    11   6     0.02  -0.01  -0.00     0.03   0.03  -0.02     0.02   0.04  -0.01
    12   6    -0.03   0.06   0.01    -0.07   0.03   0.03    -0.03  -0.00   0.01
    13   6    -0.01   0.01   0.00     0.01  -0.03  -0.00     0.02  -0.05  -0.00
    14   6     0.02  -0.02  -0.01    -0.03  -0.01   0.01    -0.04   0.01   0.01
    15   6     0.01   0.04  -0.01     0.02  -0.01  -0.01     0.01  -0.04   0.00
    16   1    -0.00  -0.01   0.01    -0.02   0.01   0.01    -0.04   0.07   0.00
    17   1    -0.02  -0.02   0.01     0.05  -0.01  -0.01    -0.00   0.01   0.00
    18   1     0.16  -0.21  -0.02     0.08  -0.10  -0.01    -0.04   0.05   0.01
    19   1    -0.03  -0.11   0.02    -0.04  -0.11   0.03    -0.03  -0.05   0.02
    20   7     0.02  -0.04  -0.03     0.02  -0.04  -0.03     0.00  -0.00   0.01
    21   1    -0.42   0.04  -0.07    -0.34   0.04  -0.06     0.07   0.01   0.00
    22   1    -0.03  -0.10  -0.11    -0.03  -0.08  -0.11     0.00  -0.02  -0.00
    23   1    -0.16   0.08   0.01    -0.18  -0.01  -0.03     0.14  -0.04   0.01
    24   6    -0.02  -0.06  -0.10    -0.02   0.09   0.13     0.01  -0.01  -0.01
    25   6     0.04  -0.03  -0.05    -0.09   0.08   0.15     0.06  -0.06  -0.10
    26   6     0.01   0.02   0.03    -0.04  -0.05  -0.09     0.03   0.03   0.05
    27   6    -0.07   0.01   0.02     0.13  -0.01  -0.03    -0.07   0.01   0.01
    28   6     0.05   0.02   0.04    -0.07  -0.05  -0.08     0.01   0.01   0.02
    29   6    -0.04   0.02   0.03     0.09  -0.02  -0.05    -0.02   0.01   0.02
    30   1     0.07   0.05   0.12     0.10   0.02   0.05    -0.24  -0.10  -0.24
    31   1     0.00   0.00   0.01    -0.15   0.00   0.01     0.27  -0.01  -0.03
    32   1    -0.00  -0.01  -0.01    -0.06  -0.04  -0.07     0.16   0.11   0.18
    33   1     0.11   0.02   0.01     0.05  -0.03  -0.05    -0.27   0.02   0.05
    34   6    -0.01   0.01   0.01     0.03  -0.02  -0.04    -0.02   0.02   0.03
    35   6     0.02   0.09   0.01     0.09   0.09   0.07     0.11   0.08   0.10
    36   6     0.02   0.01   0.01     0.03   0.03   0.03     0.03   0.03   0.03
    37   6    -0.03   0.02  -0.03    -0.04   0.02  -0.03    -0.03   0.01  -0.03
    38   6    -0.01  -0.02  -0.00    -0.01  -0.05  -0.01    -0.01  -0.05  -0.01
    39   6    -0.03  -0.01  -0.02    -0.06   0.03  -0.05    -0.07   0.04  -0.06
    40   6     0.01  -0.04   0.01    -0.00  -0.08  -0.00    -0.01  -0.10  -0.01
    41   1     0.01  -0.01   0.00    -0.10   0.07  -0.11    -0.18   0.13  -0.17
    42   1    -0.00  -0.20  -0.01    -0.01  -0.27  -0.01    -0.01  -0.29  -0.01
    43   1     0.07  -0.08   0.06     0.13  -0.12   0.11     0.18  -0.15   0.16
    44   1     0.01   0.01   0.01    -0.01   0.21  -0.00    -0.02   0.33  -0.01
    45   1    -0.03  -0.02  -0.02    -0.00   0.00  -0.00     0.04   0.04   0.04
    46   1     0.04  -0.00   0.01    -0.09   0.00  -0.04     0.05  -0.01   0.03
    47   1    -0.02   0.00  -0.05     0.05  -0.00   0.15    -0.04   0.00  -0.12
    48   1    -0.00  -0.05  -0.04     0.00   0.14   0.12    -0.00  -0.10  -0.09
                     94                     95                     96
                      A                      A                      A
 Frequencies --   1343.2226              1349.3482              1356.5317
 Red. masses --      1.4549                 3.3939                 1.8016
 Frc consts  --      1.5466                 3.6408                 1.9533
 IR Inten    --     30.1857               171.6434               175.7748
  Atom  AN      X      Y      Z        X      Y      Z        X      Y      Z
     1   6    -0.01  -0.01  -0.06     0.01  -0.02   0.06     0.07  -0.09  -0.06
     2   8    -0.01   0.01   0.01     0.01  -0.01  -0.01    -0.03   0.02   0.01
     3   6     0.02  -0.00  -0.02    -0.01   0.01   0.01    -0.11  -0.05  -0.01
     4   1    -0.08   0.16   0.33     0.17   0.02  -0.16     0.40   0.40   0.16
     5   9     0.00  -0.01   0.00    -0.00   0.00  -0.00     0.01  -0.01   0.01
     6   6    -0.03  -0.02  -0.01    -0.02   0.02  -0.00     0.05  -0.02  -0.03
     7   6     0.01   0.01   0.01     0.01  -0.02  -0.00     0.02   0.00   0.01
     8   7    -0.02   0.03   0.01    -0.09   0.05   0.02    -0.02   0.01   0.01
     9   1    -0.04   0.06   0.02    -0.13   0.10   0.04    -0.10   0.13   0.06
    10   6     0.02  -0.04  -0.00     0.18   0.04  -0.06     0.04   0.02  -0.01
    11   6    -0.01  -0.02   0.01     0.05   0.15  -0.04    -0.00   0.02  -0.00
    12   6     0.03   0.00  -0.02    -0.12  -0.06   0.07    -0.00  -0.02   0.00
    13   6    -0.00   0.01   0.00     0.11  -0.16  -0.02     0.02  -0.02  -0.00
    14   6     0.02   0.01  -0.01    -0.14   0.04   0.04    -0.03   0.01   0.01
    15   6    -0.02   0.01   0.01     0.05  -0.16   0.00     0.01  -0.04   0.00
    16   1    -0.02   0.03  -0.00    -0.17   0.37   0.01     0.02  -0.02  -0.00
    17   1    -0.07   0.02   0.02    -0.02   0.05   0.01     0.06   0.01  -0.02
    18   1    -0.02   0.01   0.00    -0.18   0.23   0.03    -0.09   0.14   0.01
    19   1     0.00   0.01  -0.00    -0.10  -0.12   0.06     0.02   0.05  -0.01
    20   7    -0.01   0.00   0.02     0.01   0.06  -0.02    -0.02   0.05   0.03
    21   1     0.19  -0.00   0.02    -0.15  -0.01  -0.02     0.32  -0.00   0.03
    22   1     0.02   0.01   0.05    -0.02   0.01  -0.09     0.03   0.01   0.07
    23   1     0.17  -0.01   0.02     0.30  -0.06   0.02    -0.38   0.08  -0.05
    24   6     0.01  -0.05  -0.07     0.00  -0.04  -0.05    -0.03   0.03   0.05
    25   6    -0.03   0.03   0.06    -0.00   0.00   0.01    -0.02   0.01   0.02
    26   6    -0.01  -0.01  -0.02     0.00   0.00   0.00    -0.02  -0.01  -0.02
    27   6     0.02  -0.00  -0.00    -0.01   0.00   0.00     0.02  -0.00  -0.00
    28   6     0.03   0.01   0.02     0.03   0.01   0.02    -0.03  -0.02  -0.04
    29   6    -0.04   0.00   0.01    -0.03   0.00   0.01     0.05  -0.00  -0.01
    30   1     0.29   0.14   0.32     0.14   0.07   0.16    -0.02  -0.02  -0.03
    31   1    -0.34   0.01   0.05    -0.14   0.01   0.02     0.10  -0.00  -0.01
    32   1    -0.23  -0.15  -0.25    -0.10  -0.07  -0.11     0.10   0.06   0.09
    33   1     0.39  -0.01  -0.06     0.19  -0.00  -0.02    -0.11   0.00   0.02
    34   6     0.01  -0.01  -0.02     0.00  -0.00  -0.01     0.01  -0.00  -0.00
    35   6     0.05   0.03   0.05    -0.04  -0.02  -0.04    -0.01   0.04  -0.00
    36   6     0.01   0.01   0.01     0.01   0.00   0.01    -0.04  -0.03  -0.03
    37   6    -0.01  -0.00  -0.01    -0.01   0.01  -0.01     0.03  -0.03   0.02
    38   6    -0.00  -0.02  -0.00     0.00  -0.00   0.01    -0.00   0.07  -0.01
    39   6    -0.03   0.02  -0.03     0.02  -0.01   0.02     0.00  -0.02   0.00
    40   6    -0.01  -0.04  -0.01     0.01   0.03   0.01     0.01   0.01   0.00
    41   1    -0.10   0.07  -0.09     0.14  -0.10   0.13    -0.13   0.09  -0.11
    42   1    -0.01  -0.15  -0.00     0.01   0.21  -0.00    -0.01  -0.32   0.01
    43   1     0.09  -0.08   0.08    -0.09   0.07  -0.08     0.10  -0.10   0.09
    44   1    -0.01   0.18  -0.01     0.01  -0.20   0.01     0.00   0.10   0.01
    45   1     0.04   0.03   0.03    -0.07  -0.06  -0.06     0.11   0.09   0.10
    46   1    -0.02   0.00  -0.02    -0.00   0.00  -0.01    -0.02  -0.00  -0.00
    47   1     0.02  -0.00   0.08     0.00  -0.00   0.02     0.00  -0.00   0.02
    48   1     0.00   0.07   0.06     0.00   0.01   0.01    -0.00   0.02   0.01
                     97                     98                     99
                      A                      A                      A
 Frequencies --   1358.0457              1372.0554              1405.3887
 Red. masses --      2.1061                 1.6404                 1.2965
 Frc consts  --      2.2885                 1.8195                 1.5087
 IR Inten    --     37.9170                26.5500                 3.1251
  Atom  AN      X      Y      Z        X      Y      Z        X      Y      Z
     1   6     0.03  -0.04  -0.06    -0.08   0.11   0.08    -0.00   0.00   0.00
     2   8    -0.02   0.01   0.01     0.04  -0.02  -0.01     0.00  -0.00  -0.00
     3   6    -0.05  -0.03  -0.00     0.03  -0.02  -0.09    -0.00  -0.00  -0.00
     4   1     0.15   0.17   0.10    -0.22   0.32   0.67     0.01   0.02   0.02
     5   9     0.01  -0.00   0.00     0.01  -0.02   0.01     0.00  -0.00   0.00
     6   6     0.02  -0.01  -0.01     0.01  -0.08  -0.03     0.00   0.01   0.00
     7   6     0.01   0.00   0.00     0.02   0.02   0.01    -0.00  -0.00  -0.00
     8   7    -0.00   0.00   0.00     0.00   0.04   0.01     0.00  -0.00  -0.00
     9   1    -0.04   0.05   0.02    -0.05   0.12   0.08    -0.00   0.00  -0.00
    10   6     0.01   0.00   0.00     0.01   0.01  -0.01     0.00   0.00  -0.00
    11   6    -0.01  -0.01   0.00     0.01   0.02  -0.00     0.00   0.00  -0.00
    12   6     0.02  -0.00  -0.01    -0.02   0.01   0.01    -0.00   0.00  -0.00
    13   6    -0.01   0.01   0.00     0.01  -0.01  -0.00     0.00  -0.00  -0.00
    14   6     0.00   0.00  -0.00    -0.01  -0.00   0.00    -0.00   0.00   0.00
    15   6    -0.00   0.00   0.00     0.01  -0.01  -0.00     0.00  -0.00  -0.00
    16   1     0.03  -0.05  -0.00     0.00   0.00   0.00     0.00  -0.00   0.00
    17   1     0.03  -0.00  -0.01    -0.00  -0.00   0.00     0.00   0.00  -0.00
    18   1    -0.03   0.05   0.00    -0.01   0.01  -0.00    -0.00   0.00   0.00
    19   1     0.02   0.05  -0.01    -0.02  -0.03   0.01     0.00   0.00  -0.00
    20   7    -0.02   0.02   0.02     0.02  -0.03  -0.03     0.00  -0.00  -0.00
    21   1     0.28  -0.05   0.06    -0.32   0.02  -0.04    -0.00   0.00  -0.00
    22   1     0.02  -0.01   0.05    -0.02  -0.04  -0.08    -0.00  -0.00  -0.00
    23   1    -0.18   0.04  -0.02    -0.39   0.08  -0.03     0.01  -0.00   0.00
    24   6    -0.01   0.02   0.02    -0.02   0.02   0.02    -0.00   0.00   0.00
    25   6    -0.01   0.01   0.01    -0.01   0.01   0.02     0.03   0.01   0.01
    26   6    -0.01  -0.01  -0.01    -0.01  -0.01  -0.01    -0.02   0.00   0.00
    27   6     0.01  -0.00   0.00     0.01   0.00   0.00     0.01  -0.01  -0.01
    28   6    -0.01  -0.01  -0.02    -0.01  -0.01  -0.02     0.00   0.01   0.01
    29   6     0.02  -0.00  -0.00     0.03  -0.00  -0.00     0.02  -0.00  -0.00
    30   1    -0.01  -0.01  -0.02     0.01   0.00   0.01    -0.04  -0.01  -0.02
    31   1     0.05  -0.00  -0.01     0.04   0.00  -0.00    -0.07  -0.00  -0.00
    32   1     0.05   0.03   0.04     0.05   0.03   0.04    -0.03  -0.02  -0.03
    33   1    -0.06   0.00   0.01    -0.04   0.00   0.01    -0.07   0.00   0.01
    34   6     0.00  -0.00  -0.00     0.01  -0.00  -0.00    -0.15  -0.03  -0.03
    35   6     0.02   0.02   0.03     0.01  -0.04  -0.00     0.00  -0.00  -0.00
    36   6     0.10   0.07   0.09     0.00   0.00  -0.00    -0.00  -0.00  -0.00
    37   6    -0.10   0.09  -0.09     0.01  -0.01   0.01     0.00  -0.00   0.00
    38   6     0.01  -0.13   0.01    -0.00  -0.02   0.00    -0.00  -0.00  -0.00
    39   6    -0.05   0.04  -0.05     0.01   0.01   0.01     0.00  -0.00   0.00
    40   6     0.01  -0.08   0.01    -0.01   0.02  -0.01    -0.00   0.00  -0.00
    41   1     0.31  -0.24   0.31     0.00   0.00  -0.01    -0.00   0.00  -0.00
    42   1     0.01   0.53  -0.01     0.01   0.11  -0.01     0.00   0.00  -0.00
    43   1    -0.06   0.04  -0.05    -0.07   0.08  -0.07    -0.00   0.00  -0.00
    44   1     0.02  -0.21   0.01    -0.01  -0.01  -0.01    -0.00  -0.00  -0.00
    45   1    -0.21  -0.18  -0.19    -0.03  -0.02  -0.03    -0.00  -0.00  -0.00
    46   1    -0.01  -0.00  -0.00    -0.01  -0.00  -0.00     0.47   0.07  -0.08
    47   1     0.00  -0.00   0.01    -0.00  -0.01   0.01     0.46   0.37   0.01
    48   1    -0.00   0.01   0.00    -0.01   0.02   0.01     0.53  -0.14   0.29
                    100                    101                    102
                      A                      A                      A
 Frequencies --   1438.7796              1447.1693              1458.3774
 Red. masses --      1.9283                 2.2167                 1.6267
 Frc consts  --      2.3518                 2.7352                 2.0384
 IR Inten    --     51.8444               388.4715                 5.8883
  Atom  AN      X      Y      Z        X      Y      Z        X      Y      Z
     1   6    -0.00  -0.02  -0.01    -0.01   0.02   0.04     0.03   0.03  -0.03
     2   8    -0.00   0.00   0.00     0.01  -0.00  -0.01    -0.01   0.00   0.00
     3   6     0.03   0.03   0.03    -0.08  -0.08  -0.08    -0.01  -0.01   0.01
     4   1    -0.12  -0.20  -0.17     0.22   0.41   0.36     0.00  -0.00  -0.00
     5   9    -0.00   0.01  -0.00     0.01  -0.01   0.01     0.00   0.00  -0.00
     6   6     0.01  -0.10  -0.04     0.06   0.20   0.10     0.00  -0.02  -0.01
     7   6    -0.01   0.02   0.00    -0.04  -0.05  -0.04     0.04  -0.01   0.00
     8   7     0.02   0.01   0.00    -0.01  -0.08  -0.03    -0.01   0.03   0.02
     9   1    -0.18   0.31   0.17     0.10  -0.25  -0.16     0.18  -0.26  -0.10
    10   6     0.01  -0.00   0.00    -0.00  -0.00   0.00    -0.03   0.07  -0.00
    11   6    -0.00  -0.02   0.00     0.00  -0.02   0.00     0.02   0.10  -0.02
    12   6    -0.02   0.02   0.00    -0.00   0.01  -0.00     0.05  -0.05  -0.01
    13   6     0.01   0.02  -0.01    -0.00   0.01  -0.00    -0.03  -0.07   0.02
    14   6    -0.03   0.00   0.01    -0.02   0.00   0.01     0.10  -0.03  -0.03
    15   6     0.03  -0.02  -0.01     0.00   0.01  -0.00    -0.07  -0.00   0.02
    16   1     0.06  -0.06  -0.01     0.02  -0.03  -0.00    -0.15   0.13   0.04
    17   1     0.14  -0.00  -0.05     0.07  -0.00  -0.03    -0.41  -0.02   0.15
    18   1    -0.02   0.08  -0.00     0.02  -0.00  -0.00     0.01  -0.17   0.02
    19   1     0.06   0.10  -0.03     0.04   0.04  -0.02    -0.23  -0.35   0.12
    20   7    -0.00   0.01   0.00     0.00  -0.01  -0.00    -0.01  -0.03  -0.00
    21   1     0.03  -0.00   0.00    -0.08   0.00  -0.01     0.04  -0.00   0.01
    22   1     0.01  -0.07  -0.02     0.00  -0.10  -0.04    -0.04   0.42   0.16
    23   1    -0.27   0.06  -0.02     0.38  -0.12   0.01    -0.15   0.02  -0.01
    24   6    -0.03   0.04   0.06     0.00   0.02   0.04    -0.01   0.01   0.01
    25   6    -0.02   0.03   0.06    -0.01   0.01   0.02     0.01   0.01   0.02
    26   6     0.11   0.02   0.03     0.07   0.02   0.03     0.02   0.00   0.01
    27   6    -0.10  -0.03  -0.04    -0.05  -0.02  -0.03    -0.04  -0.00  -0.00
    28   6     0.11   0.02   0.02     0.05   0.01   0.02     0.02  -0.00  -0.01
    29   6    -0.09  -0.03  -0.04    -0.05  -0.02  -0.03    -0.01  -0.00  -0.01
    30   1    -0.13  -0.13  -0.24    -0.15  -0.09  -0.21    -0.04  -0.02  -0.06
    31   1     0.24  -0.05  -0.10     0.10  -0.03  -0.05     0.11  -0.01  -0.03
    32   1    -0.10  -0.13  -0.21    -0.07  -0.07  -0.12     0.03  -0.00  -0.01
    33   1     0.23  -0.04  -0.10     0.06  -0.03  -0.06     0.03  -0.01  -0.01
    34   6    -0.00  -0.03  -0.05     0.00  -0.02  -0.03    -0.00  -0.02  -0.02
    35   6    -0.00   0.00  -0.00     0.01   0.00   0.00    -0.00  -0.00   0.01
    36   6    -0.00  -0.00  -0.00     0.00   0.00   0.00     0.00   0.00   0.00
    37   6    -0.00   0.00  -0.00    -0.00  -0.01  -0.00     0.00  -0.00   0.00
    38   6     0.00   0.00   0.00    -0.01   0.00  -0.00    -0.00  -0.00  -0.00
    39   6    -0.00   0.00  -0.00     0.01  -0.01   0.01     0.00   0.00   0.00
    40   6     0.00  -0.01   0.00    -0.00   0.01  -0.00    -0.00  -0.00  -0.00
    41   1     0.00   0.00   0.00    -0.00  -0.00  -0.01    -0.01   0.00  -0.00
    42   1     0.00   0.00   0.00    -0.00  -0.01  -0.01    -0.00   0.01   0.00
    43   1     0.01  -0.01   0.01    -0.03   0.02  -0.02    -0.00   0.00  -0.00
    44   1     0.00   0.01   0.00    -0.00  -0.03  -0.00    -0.00   0.00  -0.00
    45   1     0.01   0.01   0.01    -0.03  -0.02  -0.03    -0.00  -0.00  -0.00
    46   1     0.18   0.09  -0.09     0.13   0.06  -0.05     0.14   0.12  -0.07
    47   1    -0.07  -0.08   0.25    -0.10  -0.09   0.17    -0.10  -0.08   0.11
    48   1    -0.08   0.26   0.23    -0.10   0.20   0.14    -0.06   0.19   0.17
                    103                    104                    105
                      A                      A                      A
 Frequencies --   1465.0045              1475.0904              1483.6878
 Red. masses --      1.0546                 1.2864                 2.3711
 Frc consts  --      1.3336                 1.6492                 3.0753
 IR Inten    --      9.7668                 8.5843                20.4030
  Atom  AN      X      Y      Z        X      Y      Z        X      Y      Z
     1   6    -0.00  -0.00   0.00    -0.01  -0.01   0.01     0.02   0.03   0.03
     2   8     0.00  -0.00  -0.00     0.00  -0.00  -0.00     0.01  -0.01  -0.00
     3   6     0.00   0.00   0.00     0.01   0.01   0.00    -0.01  -0.01  -0.01
     4   1    -0.00  -0.00  -0.00    -0.01  -0.03  -0.03     0.03   0.04   0.02
     5   9    -0.00  -0.00  -0.00    -0.00   0.00  -0.00     0.00  -0.00  -0.00
     6   6    -0.00   0.00  -0.00    -0.02  -0.01  -0.01     0.00   0.01   0.01
     7   6    -0.00   0.00   0.00     0.01   0.01   0.01    -0.00  -0.00  -0.00
     8   7     0.00   0.00  -0.00    -0.00   0.01   0.00     0.00  -0.00  -0.00
     9   1    -0.01   0.01   0.01     0.00   0.00   0.00     0.02  -0.03  -0.02
    10   6     0.00  -0.01  -0.00     0.01  -0.02  -0.00    -0.01   0.00   0.00
    11   6    -0.00  -0.01   0.00    -0.01  -0.02   0.01    -0.00   0.01  -0.00
    12   6    -0.00   0.00   0.00    -0.01   0.00   0.00     0.00  -0.00   0.00
    13   6     0.00   0.01  -0.00     0.00   0.01  -0.00     0.00  -0.00  -0.00
    14   6    -0.01   0.00   0.00    -0.01   0.01   0.00     0.00  -0.00  -0.00
    15   6     0.01   0.00  -0.00     0.01   0.00  -0.00     0.00  -0.00   0.00
    16   1     0.01  -0.01  -0.00     0.02  -0.01  -0.01    -0.01   0.01   0.00
    17   1     0.03   0.00  -0.01     0.06   0.01  -0.02    -0.01   0.00   0.00
    18   1    -0.00   0.01  -0.00    -0.00   0.03  -0.00    -0.01   0.01   0.00
    19   1     0.02   0.03  -0.01     0.04   0.06  -0.02    -0.01  -0.00   0.00
    20   7     0.00   0.00   0.00     0.00   0.01   0.00     0.00   0.00  -0.01
    21   1    -0.00   0.00  -0.00    -0.01   0.00  -0.00    -0.06  -0.01  -0.00
    22   1     0.00  -0.04  -0.02     0.01  -0.10  -0.04    -0.00  -0.02  -0.02
    23   1     0.02  -0.00   0.00     0.05  -0.00   0.01     0.02  -0.01   0.00
    24   6     0.00  -0.01  -0.01     0.02  -0.03  -0.06    -0.00   0.00   0.00
    25   6     0.00  -0.02   0.00     0.02  -0.02  -0.04    -0.00   0.00   0.00
    26   6    -0.01  -0.00  -0.00    -0.06   0.00   0.01     0.00   0.00   0.00
    27   6     0.01   0.00   0.01     0.03   0.02   0.03    -0.00  -0.00  -0.00
    28   6    -0.01  -0.00  -0.01    -0.05  -0.01  -0.02     0.00   0.00   0.00
    29   6     0.01   0.00   0.00     0.07   0.01   0.02    -0.00  -0.00  -0.00
    30   1     0.02   0.01   0.03     0.02   0.05   0.09    -0.01  -0.00  -0.01
    31   1    -0.01   0.00   0.01    -0.07   0.03   0.05     0.00  -0.00  -0.00
    32   1     0.02   0.02   0.03     0.07   0.07   0.12    -0.00  -0.00  -0.01
    33   1    -0.01   0.01   0.01    -0.19   0.02   0.06     0.01  -0.00  -0.00
    34   6     0.01  -0.04   0.03    -0.01  -0.01  -0.04     0.00   0.00   0.00
    35   6    -0.00  -0.00  -0.00    -0.00  -0.00  -0.00    -0.10  -0.09  -0.10
    36   6    -0.00  -0.00  -0.00    -0.00  -0.00  -0.00    -0.09  -0.07  -0.08
    37   6    -0.00   0.00   0.00    -0.00   0.00   0.00     0.00   0.11   0.00
    38   6     0.00   0.00   0.00     0.00  -0.00   0.00     0.07  -0.06   0.07
    39   6    -0.00   0.00  -0.00    -0.00   0.00  -0.00    -0.05   0.14  -0.04
    40   6     0.00  -0.00   0.00     0.00  -0.00   0.00     0.06  -0.12   0.06
    41   1     0.00  -0.00   0.00     0.00  -0.00   0.00     0.17   0.01   0.16
    42   1     0.00   0.00  -0.00     0.00   0.00   0.00     0.09   0.23   0.07
    43   1     0.00  -0.00   0.00     0.01  -0.00   0.01     0.29  -0.11   0.27
    44   1     0.00   0.00   0.00     0.00   0.01   0.00     0.07   0.39   0.07
    45   1     0.00   0.00   0.00     0.01   0.01   0.01     0.41   0.32   0.38
    46   1    -0.13   0.65  -0.25     0.48   0.04  -0.05    -0.02  -0.00   0.00
    47   1    -0.18  -0.15  -0.50    -0.23  -0.17   0.47     0.01   0.00  -0.01
    48   1     0.16   0.19   0.36    -0.28   0.41   0.26     0.01  -0.01  -0.01
                    106                    107                    108
                      A                      A                      A
 Frequencies --   1513.4836              1538.2857              1546.4071
 Red. masses --      1.6929                 2.3312                 2.1481
 Frc consts  --      2.2848                 3.2502                 3.0266
 IR Inten    --    378.7619                 9.1895               116.3276
  Atom  AN      X      Y      Z        X      Y      Z        X      Y      Z
     1   6     0.04   0.04  -0.03    -0.02   0.04  -0.01    -0.03  -0.02   0.01
     2   8    -0.01   0.00   0.01     0.00  -0.00  -0.00     0.00  -0.00  -0.00
     3   6    -0.02  -0.02  -0.00     0.01  -0.00  -0.00     0.00   0.00  -0.01
     4   1     0.00   0.02   0.04    -0.04  -0.00   0.03    -0.03  -0.01  -0.00
     5   9     0.00  -0.00  -0.00     0.00  -0.00   0.00    -0.00  -0.00   0.00
     6   6     0.01   0.01   0.02    -0.00  -0.00  -0.00     0.04  -0.00   0.01
     7   6    -0.05   0.02   0.00     0.00  -0.00   0.00    -0.05   0.03   0.01
     8   7     0.06  -0.07  -0.03    -0.00   0.01   0.00     0.03  -0.08  -0.03
     9   1    -0.25   0.40   0.15     0.02  -0.03  -0.01    -0.31   0.44   0.16
    10   6    -0.05   0.02   0.02    -0.00  -0.00   0.00     0.02   0.08  -0.01
    11   6     0.04   0.02  -0.02    -0.01  -0.00   0.00     0.03   0.11  -0.02
    12   6    -0.02   0.07   0.01    -0.00   0.00  -0.00     0.06  -0.08  -0.02
    13   6     0.03  -0.01  -0.01     0.00  -0.00  -0.00    -0.07   0.05   0.02
    14   6    -0.08  -0.00   0.03     0.00   0.00  -0.00     0.06  -0.07  -0.01
    15   6     0.01  -0.02  -0.00     0.00  -0.00  -0.00    -0.05  -0.02   0.02
    16   1     0.03   0.01  -0.01    -0.01   0.02   0.00     0.06  -0.20   0.01
    17   1     0.14  -0.01  -0.05    -0.01   0.01   0.00    -0.15  -0.08   0.06
    18   1     0.02  -0.03   0.01    -0.01   0.01  -0.00    -0.03  -0.08   0.01
    19   1     0.02  -0.03  -0.00     0.01   0.02  -0.00    -0.16  -0.25   0.09
    20   7     0.00  -0.12  -0.02     0.00  -0.00   0.00    -0.01   0.07   0.02
    21   1     0.04  -0.00   0.01    -0.03   0.02  -0.02    -0.02   0.00  -0.01
    22   1    -0.08   0.74   0.27     0.00  -0.00   0.00     0.05  -0.42  -0.14
    23   1     0.14   0.00   0.01    -0.01   0.00  -0.00     0.13   0.01   0.02
    24   6     0.00  -0.01  -0.01     0.00   0.00   0.00    -0.06  -0.02  -0.02
    25   6    -0.01  -0.01  -0.02     0.00   0.00   0.00    -0.07  -0.03  -0.05
    26   6    -0.01   0.01   0.01    -0.00  -0.00  -0.00     0.02   0.03   0.04
    27   6     0.04   0.00  -0.00    -0.00   0.00   0.00     0.09  -0.01  -0.03
    28   6    -0.01   0.01   0.02     0.00  -0.00  -0.00     0.01   0.04   0.06
    29   6     0.02   0.00  -0.00    -0.00   0.00   0.00     0.05  -0.01  -0.02
    30   1    -0.01  -0.01   0.01     0.00   0.00   0.00    -0.13  -0.07  -0.10
    31   1    -0.12   0.01   0.02     0.01  -0.00  -0.00    -0.27   0.00   0.02
    32   1    -0.05  -0.01  -0.01     0.00   0.00   0.00    -0.17  -0.07  -0.11
    33   1    -0.08   0.01   0.01     0.00  -0.00  -0.00    -0.20   0.00   0.01
    34   6     0.01   0.00   0.00    -0.00  -0.00  -0.00     0.02   0.01   0.01
    35   6    -0.00  -0.00   0.01     0.06  -0.12   0.06     0.00  -0.00  -0.00
    36   6     0.00  -0.00   0.00     0.03  -0.10   0.03     0.00  -0.00   0.00
    37   6    -0.00   0.00  -0.00    -0.09   0.00  -0.09    -0.00  -0.00  -0.00
    38   6     0.00  -0.00   0.00     0.04   0.11   0.03     0.00   0.00   0.00
    39   6    -0.00   0.00  -0.00    -0.11   0.05  -0.10    -0.00   0.00  -0.00
    40   6     0.00  -0.00   0.00     0.03   0.17   0.03     0.00   0.01   0.00
    41   1     0.00  -0.00   0.01     0.24  -0.27   0.22     0.01  -0.01   0.01
    42   1    -0.00  -0.00   0.01     0.05  -0.49   0.06     0.00  -0.02  -0.00
    43   1     0.01  -0.00   0.00     0.28  -0.27   0.25     0.01  -0.01   0.01
    44   1     0.00   0.00   0.00     0.05  -0.46   0.04     0.00  -0.02   0.00
    45   1     0.00   0.00   0.00     0.07  -0.11   0.06     0.00  -0.00   0.00
    46   1     0.03   0.01  -0.00    -0.00  -0.00  -0.00     0.02   0.02   0.01
    47   1    -0.03  -0.02   0.01     0.00   0.00  -0.00    -0.01  -0.02  -0.00
    48   1    -0.02   0.03   0.01     0.00  -0.00  -0.00    -0.01   0.01  -0.00
                    109                    110                    111
                      A                      A                      A
 Frequencies --   1554.3220              1566.6629              1632.4908
 Red. masses --      2.8218                 2.5647                 5.9881
 Frc consts  --      4.0166                 3.7089                 9.4025
 IR Inten    --    335.5567                83.0833                14.9890
  Atom  AN      X      Y      Z        X      Y      Z        X      Y      Z
     1   6     0.01   0.01  -0.00    -0.01  -0.01   0.01     0.00  -0.00  -0.00
     2   8    -0.00  -0.00  -0.00     0.00  -0.00  -0.00    -0.00  -0.00   0.00
     3   6    -0.00  -0.00   0.00     0.01  -0.00  -0.01     0.01   0.01   0.00
     4   1     0.01   0.00  -0.00     0.00   0.02   0.03    -0.00  -0.01  -0.01
     5   9     0.00  -0.00  -0.00    -0.00  -0.00   0.00    -0.00  -0.00  -0.00
     6   6    -0.01   0.01  -0.00    -0.02   0.03   0.03    -0.06   0.02   0.00
     7   6     0.00  -0.01  -0.01    -0.07  -0.00  -0.01     0.03   0.01   0.02
     8   7    -0.06   0.03   0.02     0.06  -0.09  -0.04     0.02  -0.02  -0.01
     9   1    -0.06   0.03   0.02    -0.27   0.40   0.14    -0.07   0.11   0.05
    10   6     0.16  -0.07  -0.05    -0.05   0.06   0.02    -0.01  -0.00   0.01
    11   6     0.12   0.02  -0.05    -0.00   0.07  -0.01     0.01   0.02  -0.01
    12   6    -0.04  -0.15   0.04     0.04   0.01  -0.02     0.01   0.01  -0.01
    13   6    -0.05   0.15  -0.00    -0.03  -0.00   0.01     0.00   0.01  -0.00
    14   6    -0.11  -0.08   0.05     0.04  -0.03  -0.01    -0.01  -0.01   0.00
    15   6    -0.10   0.14   0.02     0.00  -0.06   0.01    -0.00  -0.01   0.00
    16   1     0.27  -0.41  -0.06    -0.02  -0.02   0.02     0.01  -0.01  -0.00
    17   1     0.29  -0.11  -0.09    -0.12  -0.03   0.05     0.01  -0.01  -0.00
    18   1     0.23  -0.45  -0.03    -0.08   0.08   0.02    -0.01   0.00   0.00
    19   1    -0.01  -0.27   0.03    -0.09  -0.08   0.04    -0.01  -0.02   0.01
    20   7     0.02   0.02  -0.02    -0.01   0.02   0.01    -0.00   0.00   0.00
    21   1    -0.01  -0.00  -0.00    -0.01   0.00  -0.00     0.00   0.00  -0.00
    22   1    -0.04   0.31   0.04     0.03  -0.23  -0.06     0.00  -0.03  -0.00
    23   1     0.00  -0.01  -0.01     0.09  -0.02  -0.02     0.14  -0.01   0.03
    24   6     0.04   0.01   0.01     0.15   0.02   0.03     0.08  -0.16  -0.28
    25   6     0.04   0.01   0.02     0.13   0.03   0.05    -0.15   0.16   0.29
    26   6    -0.01  -0.01  -0.03    -0.05  -0.04  -0.08     0.04   0.12   0.22
    27   6    -0.04   0.01   0.01    -0.10   0.02   0.05    -0.15   0.07   0.12
    28   6    -0.01  -0.02  -0.03    -0.05  -0.06  -0.10    -0.01  -0.11  -0.19
    29   6    -0.03   0.00   0.01    -0.10   0.02   0.04     0.17  -0.08  -0.15
    30   1     0.08   0.04   0.07     0.28   0.11   0.26    -0.35  -0.08  -0.16
    31   1     0.12   0.00  -0.01     0.33   0.01   0.00     0.23   0.05   0.09
    32   1     0.08   0.04   0.06     0.25   0.12   0.20     0.25   0.03   0.05
    33   1     0.10   0.00  -0.00     0.31   0.01  -0.01    -0.29  -0.07  -0.11
    34   6    -0.01  -0.00  -0.01    -0.04  -0.01  -0.01     0.02  -0.01  -0.02
    35   6     0.00  -0.01   0.00     0.00  -0.00  -0.00    -0.00  -0.00   0.00
    36   6    -0.00  -0.01  -0.00     0.00  -0.00   0.00     0.00   0.00   0.00
    37   6    -0.00   0.00  -0.00     0.00  -0.00   0.00     0.00  -0.00   0.00
    38   6     0.00  -0.00   0.00     0.00   0.00   0.00     0.00   0.00   0.00
    39   6    -0.00   0.00  -0.00    -0.00   0.00  -0.00    -0.00  -0.00  -0.00
    40   6     0.00   0.00   0.00    -0.00   0.00  -0.00    -0.00   0.00  -0.00
    41   1     0.01  -0.01   0.01     0.00  -0.00  -0.00    -0.00   0.00  -0.00
    42   1     0.00  -0.00   0.00     0.00  -0.00  -0.00     0.00  -0.00   0.00
    43   1     0.01  -0.00   0.01     0.00  -0.00   0.00     0.00  -0.00   0.00
    44   1     0.00  -0.01   0.00    -0.00  -0.00  -0.00    -0.00  -0.00  -0.00
    45   1     0.01   0.00   0.01    -0.00  -0.00  -0.00    -0.00  -0.00  -0.00
    46   1    -0.00  -0.01  -0.00     0.01  -0.01  -0.01    -0.25  -0.05  -0.00
    47   1     0.00   0.01   0.01    -0.02   0.01   0.02     0.16   0.08  -0.05
    48   1     0.00  -0.00   0.00    -0.02   0.00   0.01     0.12  -0.08  -0.03
                    112                    113                    114
                      A                      A                      A
 Frequencies --   1659.1752              1667.8336              1678.2950
 Red. masses --      6.0601                 5.6024                 5.8847
 Frc consts  --      9.8291                 9.1819                 9.7658
 IR Inten    --      1.1576                56.8997               127.2565
  Atom  AN      X      Y      Z        X      Y      Z        X      Y      Z
     1   6     0.02   0.02   0.02     0.02   0.02   0.01    -0.01   0.01   0.01
     2   8     0.01  -0.01   0.00    -0.00  -0.00  -0.00     0.00  -0.00  -0.00
     3   6    -0.00  -0.00  -0.00    -0.01  -0.01  -0.00     0.01   0.00  -0.00
     4   1     0.01   0.01  -0.01    -0.00  -0.01  -0.01    -0.00  -0.00   0.01
     5   9     0.00  -0.00  -0.00     0.00  -0.00  -0.00     0.00  -0.00  -0.00
     6   6    -0.00   0.00  -0.00     0.05   0.00   0.01    -0.02  -0.00   0.00
     7   6     0.01  -0.00  -0.00    -0.05   0.01  -0.00     0.01   0.00   0.00
     8   7     0.00   0.01   0.00    -0.03  -0.05  -0.01     0.03  -0.06  -0.02
     9   1     0.05  -0.06  -0.02    -0.22   0.26   0.10    -0.20   0.29   0.09
    10   6    -0.03  -0.04   0.01     0.24   0.16  -0.09    -0.04   0.27  -0.01
    11   6     0.03   0.04  -0.01    -0.18  -0.18   0.08     0.00  -0.21   0.02
    12   6     0.04   0.02  -0.02    -0.28  -0.08   0.13     0.13  -0.21  -0.03
    13   6     0.02   0.02  -0.01    -0.15  -0.01   0.05     0.15  -0.29  -0.02
    14   6    -0.04  -0.01   0.02     0.28   0.04  -0.10    -0.12   0.12   0.03
    15   6    -0.01  -0.02   0.01     0.11   0.05  -0.05    -0.15   0.30   0.02
    16   1     0.02   0.01  -0.01    -0.08  -0.17   0.05    -0.18   0.32   0.03
    17   1     0.04  -0.02  -0.01    -0.30   0.07   0.10     0.13   0.14  -0.06
    18   1    -0.03  -0.00   0.01     0.13   0.06  -0.05     0.21  -0.33  -0.04
    19   1    -0.02  -0.05   0.01     0.04   0.27  -0.05     0.19   0.10  -0.08
    20   7    -0.01   0.01  -0.00     0.03  -0.02  -0.03    -0.00   0.04   0.01
    21   1    -0.03   0.02  -0.01    -0.01   0.00  -0.00    -0.03  -0.00  -0.01
    22   1     0.01  -0.06  -0.02    -0.07   0.43   0.07     0.02  -0.17  -0.06
    23   1    -0.01  -0.00  -0.00     0.10   0.00   0.00    -0.02   0.01   0.00
    24   6    -0.00   0.00   0.00     0.02  -0.01  -0.01    -0.02  -0.01  -0.01
    25   6    -0.00  -0.00  -0.00    -0.00   0.01   0.01     0.02   0.00   0.01
    26   6    -0.00  -0.00  -0.00     0.00   0.00   0.01     0.02   0.01   0.01
    27   6    -0.00  -0.00  -0.00    -0.00   0.00   0.01     0.03   0.00   0.00
    28   6     0.00   0.00   0.00    -0.01  -0.01  -0.01    -0.03  -0.01  -0.02
    29   6     0.00   0.00   0.00     0.00  -0.00  -0.01    -0.03  -0.00  -0.00
    30   1    -0.00   0.00  -0.00    -0.00  -0.00   0.01    -0.00  -0.02  -0.01
    31   1    -0.00  -0.00  -0.00     0.01   0.00   0.01    -0.03   0.01   0.01
    32   1    -0.00  -0.00  -0.00     0.02   0.01   0.01     0.02   0.02   0.03
    33   1    -0.00   0.00   0.00    -0.00  -0.00  -0.00     0.04  -0.00  -0.01
    34   6     0.00   0.00   0.00    -0.00  -0.00  -0.00    -0.00  -0.00  -0.00
    35   6    -0.21  -0.15  -0.19    -0.03  -0.03  -0.03    -0.01  -0.01  -0.01
    36   6     0.25   0.17   0.23     0.03   0.03   0.03     0.01   0.00   0.01
    37   6     0.18  -0.02   0.16     0.02   0.01   0.02     0.01  -0.01   0.01
    38   6     0.10   0.16   0.09     0.01   0.03   0.01     0.01  -0.00   0.01
    39   6    -0.19  -0.01  -0.17    -0.02  -0.01  -0.02    -0.01   0.00  -0.01
    40   6    -0.11  -0.13  -0.10    -0.01  -0.03  -0.01    -0.01   0.00  -0.01
    41   1    -0.13   0.24  -0.12    -0.01   0.03  -0.01    -0.01   0.01  -0.01
    42   1     0.11  -0.27   0.11     0.02  -0.05   0.02     0.01   0.00   0.01
    43   1     0.09  -0.26   0.08     0.01  -0.04   0.01     0.01  -0.01   0.01
    44   1    -0.14   0.12  -0.12    -0.02   0.03  -0.02    -0.01  -0.00  -0.01
    45   1    -0.27  -0.25  -0.25    -0.04  -0.03  -0.04    -0.01  -0.01  -0.01
    46   1     0.00   0.00   0.00    -0.01  -0.00  -0.00     0.00  -0.00  -0.00
    47   1    -0.00  -0.00   0.00     0.01   0.00  -0.00    -0.01  -0.00   0.00
    48   1    -0.00   0.00   0.00     0.00  -0.00   0.00    -0.01   0.00  -0.00
                    115                    116                    117
                      A                      A                      A
 Frequencies --   1680.7810              1689.1468              1730.0830
 Red. masses --      5.9841                 6.2475                 6.5919
 Frc consts  --      9.9602                10.5025                11.6251
 IR Inten    --      1.3865                 0.3145               579.3374
  Atom  AN      X      Y      Z        X      Y      Z        X      Y      Z
     1   6    -0.01   0.03  -0.01    -0.00   0.00   0.00    -0.01  -0.01  -0.00
     2   8     0.00  -0.00  -0.00     0.00  -0.00  -0.00     0.00   0.00   0.00
     3   6     0.01   0.00  -0.00     0.00  -0.00  -0.00    -0.07   0.00  -0.01
     4   1    -0.03  -0.00   0.02     0.01   0.01   0.01    -0.12  -0.05  -0.04
     5   9    -0.00   0.00   0.00     0.00  -0.00   0.00     0.01   0.00   0.00
     6   6    -0.00  -0.00   0.00    -0.00   0.01   0.01     0.44  -0.23  -0.06
     7   6     0.00  -0.00   0.00    -0.04  -0.01  -0.01    -0.43   0.16   0.03
     8   7     0.00   0.00   0.00     0.01  -0.02  -0.01    -0.07   0.09   0.03
     9   1     0.00   0.00  -0.00    -0.03   0.04   0.01     0.25  -0.42  -0.12
    10   6    -0.01  -0.00   0.00    -0.01   0.03   0.00    -0.02  -0.00   0.01
    11   6     0.01   0.00  -0.00     0.00  -0.02   0.00     0.01  -0.01  -0.00
    12   6     0.01  -0.00  -0.01     0.02  -0.02  -0.00     0.03  -0.01  -0.01
    13   6     0.01  -0.00  -0.00     0.02  -0.03  -0.00     0.03  -0.02  -0.01
    14   6    -0.01   0.00   0.00    -0.01   0.01   0.00    -0.03   0.01   0.01
    15   6    -0.01   0.00   0.00    -0.01   0.03   0.00    -0.02   0.02   0.01
    16   1    -0.00   0.01  -0.00    -0.02   0.03   0.00    -0.02   0.05   0.00
    17   1     0.01   0.00  -0.00     0.01   0.01  -0.01     0.03   0.01  -0.01
    18   1    -0.00  -0.01   0.00     0.02  -0.03  -0.00     0.00  -0.02   0.00
    19   1     0.00  -0.01   0.00     0.02   0.01  -0.01     0.01  -0.01  -0.00
    20   7     0.00   0.00   0.00    -0.00   0.00   0.00    -0.00   0.01   0.00
    21   1    -0.02   0.02  -0.01    -0.01  -0.00  -0.00     0.00   0.00   0.00
    22   1     0.01  -0.03  -0.01     0.00  -0.02  -0.01     0.01  -0.05  -0.01
    23   1    -0.01  -0.00   0.00     0.02  -0.00  -0.03     0.44   0.10   0.07
    24   6    -0.00  -0.00  -0.00     0.19   0.04   0.06     0.10  -0.02  -0.03
    25   6     0.00   0.00   0.00    -0.22  -0.04  -0.05     0.01   0.01   0.03
    26   6     0.00   0.00   0.00    -0.24  -0.09  -0.15    -0.00   0.01   0.02
    27   6     0.01   0.00   0.00    -0.31  -0.02  -0.02     0.01   0.01   0.03
    28   6    -0.01  -0.00  -0.00     0.25   0.10   0.15    -0.03  -0.02  -0.03
    29   6    -0.01  -0.00   0.00     0.31   0.02   0.01    -0.00  -0.01  -0.01
    30   1    -0.00  -0.00  -0.00     0.16   0.14   0.28    -0.00   0.01   0.03
    31   1    -0.01   0.00   0.00     0.33  -0.06  -0.12     0.01   0.02   0.03
    32   1     0.00   0.00   0.01    -0.16  -0.17  -0.28     0.03   0.02   0.04
    33   1     0.01  -0.00  -0.00    -0.33   0.04   0.11    -0.01  -0.01  -0.01
    34   6    -0.00  -0.00  -0.00     0.04   0.01   0.01    -0.00  -0.00  -0.00
    35   6     0.06  -0.21   0.05     0.00  -0.00   0.00     0.00   0.00   0.00
    36   6    -0.03   0.14  -0.03    -0.00   0.00  -0.00     0.00   0.00   0.00
    37   6    -0.15   0.22  -0.14    -0.00   0.00  -0.00    -0.00   0.00  -0.00
    38   6    -0.04   0.33  -0.04    -0.00   0.01  -0.00    -0.00   0.00  -0.00
    39   6     0.13  -0.21   0.12     0.00  -0.00   0.00     0.00  -0.00   0.00
    40   6     0.05  -0.30   0.04     0.00  -0.01   0.00     0.00  -0.00   0.00
    41   1     0.25  -0.09   0.23     0.01  -0.00   0.00     0.00  -0.00   0.00
    42   1    -0.04  -0.44  -0.03    -0.00  -0.01  -0.00    -0.00  -0.00  -0.00
    43   1    -0.21   0.05  -0.20    -0.00   0.00  -0.00    -0.00   0.00  -0.00
    44   1     0.05   0.32   0.05     0.00   0.01   0.00     0.00   0.00   0.00
    45   1    -0.09   0.12  -0.08    -0.00   0.00  -0.00    -0.00   0.00  -0.00
    46   1     0.00  -0.00  -0.00    -0.03   0.01   0.01    -0.01  -0.00  -0.00
    47   1    -0.00  -0.00   0.00     0.03   0.01  -0.03     0.01   0.01   0.00
    48   1    -0.00   0.00  -0.00     0.04  -0.01  -0.01     0.01  -0.00   0.01
                    118                    119                    120
                      A                      A                      A
 Frequencies --   3043.5606              3098.1192              3115.9191
 Red. masses --      1.0382                 1.0856                 1.1019
 Frc consts  --      5.6665                 6.1395                 6.3035
 IR Inten    --     48.6851                19.3305                22.0535
  Atom  AN      X      Y      Z        X      Y      Z        X      Y      Z
     1   6    -0.00  -0.00   0.00     0.00  -0.00   0.00     0.00  -0.00   0.00
     2   8     0.00   0.00  -0.00    -0.00   0.00  -0.00     0.00   0.00  -0.00
     3   6     0.00  -0.00   0.00     0.04  -0.06   0.04     0.00  -0.00   0.00
     4   1    -0.00   0.00  -0.00    -0.49   0.73  -0.47    -0.00   0.00  -0.00
     5   9     0.00   0.00   0.00    -0.00  -0.00  -0.00     0.00   0.00  -0.00
     6   6    -0.00   0.00   0.00    -0.00  -0.00   0.00     0.00   0.00   0.00
     7   6     0.00  -0.00   0.00    -0.00   0.00   0.00    -0.00   0.00   0.00
     8   7     0.00  -0.00  -0.00     0.00   0.00  -0.00    -0.00  -0.00  -0.00
     9   1    -0.00  -0.00   0.00    -0.00   0.00   0.00     0.00   0.00  -0.00
    10   6    -0.00   0.00   0.00    -0.00   0.00   0.00    -0.00   0.00   0.00
    11   6     0.00  -0.00  -0.00    -0.00  -0.00   0.00     0.00  -0.00  -0.00
    12   6     0.00  -0.00  -0.00     0.00  -0.00  -0.00     0.00  -0.00   0.00
    13   6     0.00  -0.00  -0.00    -0.00   0.00  -0.00    -0.00  -0.00   0.00
    14   6     0.00  -0.00   0.00     0.00  -0.00  -0.00    -0.00   0.00   0.00
    15   6     0.00   0.00   0.00    -0.00   0.00  -0.00     0.00   0.00  -0.00
    16   1     0.00   0.00  -0.00    -0.00  -0.00   0.00     0.00   0.00  -0.00
    17   1     0.00   0.00  -0.00     0.00   0.00  -0.00    -0.00  -0.00   0.00
    18   1    -0.00  -0.00   0.00    -0.00  -0.00   0.00    -0.00  -0.00   0.00
    19   1     0.00  -0.00   0.00    -0.00   0.00   0.00    -0.00   0.00   0.00
    20   7    -0.00   0.00  -0.00    -0.00  -0.00   0.00    -0.00   0.00  -0.00
    21   1    -0.00   0.00   0.00    -0.00  -0.00   0.00    -0.00  -0.00   0.00
    22   1     0.00  -0.00  -0.00     0.00   0.00   0.00     0.00  -0.00  -0.00
    23   1     0.00  -0.00  -0.00    -0.00   0.00  -0.00    -0.00  -0.00  -0.00
    24   6    -0.00   0.00   0.00     0.00  -0.00   0.00     0.00  -0.00   0.00
    25   6    -0.00  -0.00  -0.00    -0.00   0.00   0.00    -0.00  -0.00   0.00
    26   6     0.00  -0.00  -0.00     0.00  -0.00  -0.00    -0.00  -0.00  -0.00
    27   6     0.00   0.00   0.00    -0.00   0.00   0.00    -0.00   0.00   0.00
    28   6    -0.00  -0.00  -0.00     0.00  -0.00  -0.00    -0.00   0.00   0.00
    29   6    -0.00  -0.00  -0.00     0.00  -0.00  -0.00     0.00  -0.00  -0.00
    30   1    -0.00   0.00   0.00    -0.00   0.00   0.00     0.00  -0.00  -0.00
    31   1     0.00  -0.00  -0.00    -0.00  -0.00  -0.00    -0.00  -0.00  -0.00
    32   1     0.00  -0.00  -0.00    -0.00   0.00   0.00     0.00  -0.00  -0.00
    33   1     0.00   0.00   0.00     0.00   0.00   0.00     0.00   0.00   0.00
    34   6     0.05   0.01   0.00    -0.00   0.00  -0.00     0.01  -0.08   0.05
    35   6     0.00  -0.00  -0.00     0.00   0.00  -0.00     0.00  -0.00  -0.00
    36   6    -0.00   0.00  -0.00    -0.00  -0.00   0.00     0.00  -0.00  -0.00
    37   6     0.00  -0.00  -0.00    -0.00  -0.00  -0.00    -0.00  -0.00  -0.00
    38   6     0.00  -0.00   0.00    -0.00   0.00  -0.00    -0.00   0.00  -0.00
    39   6     0.00   0.00   0.00     0.00  -0.00   0.00     0.00   0.00   0.00
    40   6    -0.00  -0.00  -0.00     0.00   0.00   0.00    -0.00  -0.00  -0.00
    41   1    -0.00   0.00   0.00     0.00   0.00   0.00     0.00   0.00   0.00
    42   1    -0.00  -0.00  -0.00     0.00   0.00   0.00     0.00  -0.00   0.00
    43   1    -0.00  -0.00  -0.00    -0.00  -0.00  -0.00    -0.00  -0.00  -0.00
    44   1     0.00  -0.00   0.00    -0.00  -0.00  -0.00     0.00   0.00   0.00
    45   1     0.00  -0.00   0.00    -0.00   0.00  -0.00    -0.00   0.00   0.00
    46   1     0.00  -0.18  -0.45     0.00   0.00   0.00    -0.00  -0.07  -0.14
    47   1    -0.32   0.48   0.01     0.00  -0.00   0.00    -0.39   0.56   0.03
    48   1    -0.27  -0.44   0.41     0.00   0.00   0.00     0.30   0.47  -0.43
                    121                    122                    123
                      A                      A                      A
 Frequencies --   3140.6032              3182.8404              3190.1759
 Red. masses --      1.1038                 1.0887                 1.0903
 Frc consts  --      6.4143                 6.4981                 6.5375
 IR Inten    --     27.8452                18.8699                21.7573
  Atom  AN      X      Y      Z        X      Y      Z        X      Y      Z
     1   6     0.00  -0.00  -0.00     0.00  -0.00  -0.00     0.00  -0.00  -0.00
     2   8    -0.00   0.00   0.00    -0.00  -0.00  -0.00    -0.00  -0.00   0.00
     3   6     0.00  -0.00   0.00     0.00  -0.00   0.00     0.00   0.00   0.00
     4   1    -0.00   0.00  -0.00    -0.00   0.00  -0.00    -0.00  -0.00  -0.00
     5   9    -0.00  -0.00  -0.00     0.00  -0.00  -0.00    -0.00  -0.00  -0.00
     6   6    -0.00  -0.00  -0.00     0.00  -0.00  -0.00     0.00  -0.00  -0.00
     7   6     0.00  -0.00  -0.00    -0.00   0.00   0.00    -0.00   0.00   0.00
     8   7     0.00   0.00   0.00    -0.00   0.00   0.00    -0.00   0.00  -0.00
     9   1    -0.00  -0.00  -0.00     0.00   0.00  -0.00     0.00   0.00   0.00
    10   6     0.00  -0.00  -0.00     0.00  -0.00  -0.00     0.00  -0.00  -0.00
    11   6     0.00   0.00  -0.00     0.00   0.00  -0.00     0.00  -0.00  -0.00
    12   6    -0.00   0.00   0.00    -0.00   0.00  -0.00    -0.00  -0.00   0.00
    13   6    -0.00   0.00   0.00    -0.00  -0.00   0.00    -0.00  -0.00   0.00
    14   6     0.00   0.00  -0.00     0.00   0.00  -0.00     0.00   0.00  -0.00
    15   6     0.00  -0.00  -0.00    -0.00  -0.00   0.00    -0.00  -0.00   0.00
    16   1    -0.00  -0.00  -0.00     0.00   0.00  -0.00     0.00   0.00  -0.00
    17   1    -0.00  -0.00   0.00    -0.00  -0.00   0.00    -0.00  -0.00   0.00
    18   1     0.00   0.00  -0.00     0.00   0.00  -0.00     0.01   0.00  -0.00
    19   1    -0.00   0.00   0.00    -0.00   0.00   0.00    -0.00   0.00   0.00
    20   7    -0.00   0.00   0.00     0.00  -0.00   0.00     0.00  -0.00  -0.00
    21   1     0.00  -0.00  -0.00     0.00  -0.00  -0.00     0.00  -0.00  -0.00
    22   1    -0.00   0.00   0.00    -0.00   0.00   0.00    -0.00   0.00   0.00
    23   1     0.00   0.00   0.00     0.00  -0.01  -0.01    -0.00  -0.00  -0.00
    24   6    -0.00   0.00   0.00    -0.00   0.00   0.00    -0.00  -0.00  -0.00
    25   6     0.00  -0.00  -0.00    -0.00  -0.00  -0.00    -0.00   0.00   0.00
    26   6     0.00  -0.00  -0.00    -0.00   0.00   0.00    -0.02   0.01   0.02
    27   6     0.00  -0.00  -0.00    -0.00  -0.02  -0.04    -0.00  -0.00  -0.00
    28   6    -0.00   0.00   0.00    -0.05   0.02   0.04     0.01  -0.00  -0.00
    29   6     0.00   0.00   0.00     0.00  -0.00  -0.00    -0.01  -0.04  -0.07
    30   1    -0.00   0.00   0.00     0.03  -0.01  -0.03     0.23  -0.08  -0.18
    31   1     0.00   0.00   0.00     0.08   0.28   0.48     0.01   0.03   0.05
    32   1     0.01  -0.00  -0.00     0.63  -0.24  -0.46    -0.08   0.03   0.06
    33   1    -0.00  -0.01  -0.02     0.01   0.02   0.04     0.13   0.45   0.82
    34   6     0.03  -0.04  -0.08    -0.00   0.00   0.00     0.00  -0.00  -0.00
    35   6    -0.00   0.00   0.00    -0.00   0.00   0.00    -0.00   0.00   0.00
    36   6     0.00  -0.00   0.00    -0.00   0.00  -0.00    -0.00   0.00  -0.00
    37   6     0.00   0.00   0.00    -0.00  -0.00  -0.00    -0.00  -0.00  -0.00
    38   6     0.00  -0.00   0.00    -0.00  -0.00  -0.00    -0.00   0.00  -0.00
    39   6     0.00   0.00   0.00    -0.00  -0.00  -0.00    -0.00  -0.00  -0.00
    40   6    -0.00  -0.00   0.00     0.00  -0.00   0.00     0.00   0.00   0.00
    41   1    -0.00  -0.00  -0.00     0.00   0.00   0.00     0.00   0.00   0.00
    42   1    -0.00   0.00  -0.00     0.00   0.00  -0.00     0.00   0.00   0.00
    43   1    -0.00  -0.00  -0.00     0.00   0.00   0.00     0.00   0.00   0.00
    44   1     0.00   0.00  -0.00    -0.00  -0.00  -0.00    -0.00  -0.00  -0.00
    45   1    -0.00   0.00  -0.00     0.00  -0.00   0.00     0.00  -0.00   0.00
    46   1     0.01   0.32   0.80     0.00  -0.00  -0.00     0.00   0.01   0.02
    47   1    -0.25   0.36  -0.00     0.00  -0.00   0.00    -0.00   0.01   0.00
    48   1    -0.09  -0.17   0.13     0.00   0.00   0.00    -0.00  -0.00   0.00
                    124                    125                    126
                      A                      A                      A
 Frequencies --   3193.8116              3196.6333              3198.6658
 Red. masses --      1.0875                 1.0872                 1.0914
 Frc consts  --      6.5356                 6.5453                 6.5789
 IR Inten    --      6.0729                 0.0274                 5.8235
  Atom  AN      X      Y      Z        X      Y      Z        X      Y      Z
     1   6    -0.00   0.00   0.00    -0.00  -0.00   0.00    -0.00   0.00  -0.00
     2   8    -0.00  -0.00  -0.00     0.00   0.00   0.00     0.00  -0.00  -0.00
     3   6     0.00  -0.00   0.00    -0.00   0.00   0.00     0.00  -0.00  -0.00
     4   1    -0.00   0.00  -0.00     0.00  -0.00   0.00    -0.00  -0.00   0.00
     5   9     0.00   0.00  -0.00     0.00   0.00  -0.00    -0.00   0.00   0.00
     6   6     0.00  -0.00  -0.00     0.00   0.00  -0.00    -0.00  -0.00  -0.00
     7   6    -0.00  -0.00  -0.00     0.00   0.00   0.00    -0.00  -0.00  -0.00
     8   7    -0.00   0.00   0.00     0.00  -0.00  -0.00    -0.00   0.00   0.00
     9   1     0.00  -0.00  -0.00     0.00  -0.00   0.00    -0.00   0.00   0.00
    10   6    -0.00   0.00  -0.00    -0.00   0.00  -0.00     0.00  -0.00   0.00
    11   6     0.03  -0.02  -0.01    -0.00   0.00   0.00     0.02  -0.01  -0.01
    12   6     0.00  -0.00  -0.00    -0.00  -0.00   0.00     0.00  -0.00  -0.00
    13   6    -0.04  -0.02   0.02    -0.00  -0.00   0.00     0.04   0.03  -0.02
    14   6     0.00   0.04  -0.00     0.00   0.00  -0.00    -0.00  -0.02   0.00
    15   6    -0.04  -0.02   0.02     0.00   0.00  -0.00    -0.05  -0.03   0.02
    16   1     0.46   0.27  -0.20     0.01   0.00  -0.00    -0.51  -0.30   0.22
    17   1     0.00  -0.45   0.05    -0.00  -0.00   0.00     0.00   0.25  -0.03
    18   1     0.43   0.26  -0.19    -0.00  -0.00   0.00     0.55   0.33  -0.24
    19   1    -0.34   0.21   0.10     0.00  -0.00  -0.00    -0.20   0.12   0.06
    20   7     0.00   0.00  -0.00    -0.00   0.00  -0.00     0.00   0.00  -0.00
    21   1    -0.00  -0.00  -0.00     0.00  -0.00  -0.00     0.00  -0.00   0.00
    22   1    -0.00   0.00   0.00     0.00   0.00  -0.00    -0.00   0.00   0.00
    23   1     0.00   0.00   0.00    -0.00  -0.00  -0.00     0.00   0.00   0.00
    24   6     0.00  -0.00  -0.00    -0.00   0.00  -0.00     0.00  -0.00   0.00
    25   6     0.00  -0.00  -0.00    -0.00  -0.00  -0.00    -0.00  -0.00  -0.00
    26   6     0.00  -0.00  -0.00     0.00  -0.00   0.00     0.00  -0.00  -0.00
    27   6     0.00   0.00   0.00     0.00   0.00   0.00     0.00   0.00   0.00
    28   6    -0.00   0.00   0.00    -0.00   0.00   0.00    -0.00   0.00   0.00
    29   6     0.00   0.00   0.00    -0.00  -0.00  -0.00    -0.00  -0.00  -0.00
    30   1    -0.00   0.00   0.00    -0.00   0.00  -0.00    -0.00   0.00   0.00
    31   1    -0.00  -0.00  -0.00    -0.00  -0.00  -0.00    -0.00  -0.00  -0.01
    32   1     0.00  -0.00  -0.00     0.00  -0.00  -0.00     0.00  -0.00  -0.00
    33   1    -0.00  -0.00  -0.01     0.00   0.00   0.00     0.00   0.00   0.00
    34   6    -0.00   0.00   0.00    -0.00   0.00   0.00     0.00  -0.00   0.00
    35   6     0.00   0.00   0.00    -0.00   0.00  -0.00     0.00   0.00   0.00
    36   6    -0.00   0.00  -0.00     0.02  -0.05   0.02     0.00  -0.00   0.00
    37   6    -0.00  -0.00  -0.00     0.00   0.01   0.00     0.00   0.00   0.00
    38   6     0.00   0.00   0.00    -0.01  -0.00  -0.01     0.00  -0.00   0.00
    39   6    -0.00  -0.00  -0.00     0.02   0.04   0.02     0.00   0.00   0.00
    40   6     0.00   0.00   0.00    -0.03   0.00  -0.03    -0.00   0.00  -0.00
    41   1     0.00   0.00   0.00    -0.04  -0.09  -0.04    -0.00  -0.00  -0.00
    42   1    -0.00   0.00  -0.00     0.11   0.00   0.10    -0.00   0.00  -0.00
    43   1     0.00   0.00   0.00    -0.20  -0.47  -0.19    -0.00  -0.00  -0.00
    44   1    -0.00  -0.00  -0.00     0.36   0.00   0.33     0.00   0.00   0.00
    45   1     0.00  -0.00   0.00    -0.24   0.56  -0.22    -0.00   0.01  -0.00
    46   1    -0.00  -0.00  -0.00     0.00  -0.00  -0.00     0.00  -0.00  -0.00
    47   1     0.00  -0.00  -0.00     0.00  -0.00  -0.00    -0.00   0.00   0.00
    48   1    -0.00  -0.00   0.00    -0.00  -0.00   0.00     0.00   0.00  -0.00
                    127                    128                    129
                      A                      A                      A
 Frequencies --   3200.0219              3205.7233              3209.0043
 Red. masses --      1.0961                 1.0916                 1.0946
 Frc consts  --      6.6133                 6.6093                 6.6412
 IR Inten    --     27.8410                12.9105                18.2395
  Atom  AN      X      Y      Z        X      Y      Z        X      Y      Z
     1   6    -0.00  -0.00   0.00     0.00   0.00   0.00    -0.00   0.00  -0.00
     2   8     0.00   0.00  -0.00    -0.00  -0.00  -0.00     0.00  -0.00  -0.00
     3   6    -0.00  -0.00  -0.00     0.00  -0.00   0.00     0.00  -0.00   0.00
     4   1     0.00  -0.00   0.00    -0.00   0.00  -0.00    -0.00   0.00  -0.00
     5   9     0.00   0.00   0.00    -0.00  -0.00  -0.00     0.00  -0.00  -0.00
     6   6     0.00   0.00   0.00     0.00  -0.00  -0.00     0.00   0.00   0.00
     7   6     0.00   0.00   0.00    -0.00   0.00   0.00     0.00   0.00   0.00
     8   7     0.00  -0.00  -0.00     0.00  -0.00  -0.00     0.00  -0.00  -0.00
     9   1    -0.00  -0.00  -0.00    -0.00  -0.00  -0.00     0.00  -0.00   0.00
    10   6    -0.00   0.00   0.00     0.00   0.00  -0.00    -0.00   0.00  -0.00
    11   6     0.00  -0.00  -0.00     0.00  -0.00  -0.00    -0.04   0.03   0.01
    12   6     0.00  -0.00  -0.00    -0.00  -0.00   0.00     0.00  -0.00  -0.00
    13   6     0.00   0.00  -0.00    -0.00  -0.00   0.00    -0.04  -0.02   0.02
    14   6    -0.00  -0.00   0.00    -0.00   0.00  -0.00     0.00  -0.05   0.00
    15   6    -0.00  -0.00   0.00     0.00   0.00  -0.00    -0.03  -0.02   0.01
    16   1    -0.00  -0.00   0.00     0.00   0.00  -0.00     0.38   0.22  -0.16
    17   1     0.00   0.00  -0.00     0.00  -0.00   0.00    -0.01   0.58  -0.06
    18   1     0.01   0.00  -0.00    -0.00  -0.00   0.00     0.32   0.19  -0.14
    19   1    -0.00   0.00   0.00    -0.00   0.00   0.00     0.43  -0.27  -0.12
    20   7    -0.00   0.00  -0.00    -0.00   0.00  -0.00    -0.00   0.00   0.00
    21   1    -0.00   0.00   0.00    -0.00   0.00   0.00     0.00  -0.00  -0.00
    22   1     0.00   0.00  -0.00    -0.00  -0.00   0.00    -0.00   0.00   0.00
    23   1    -0.00  -0.03  -0.02    -0.00  -0.00  -0.00    -0.00  -0.00  -0.00
    24   6    -0.00   0.00   0.00    -0.00   0.00   0.00    -0.00  -0.00  -0.00
    25   6     0.00   0.00   0.00    -0.00   0.00   0.00     0.00  -0.00  -0.00
    26   6     0.00  -0.00  -0.00     0.00  -0.00  -0.00    -0.00   0.00   0.00
    27   6    -0.01  -0.04  -0.06     0.00   0.00   0.00     0.00   0.00   0.00
    28   6     0.04  -0.01  -0.03    -0.00   0.00   0.00     0.00  -0.00  -0.00
    29   6     0.00   0.00   0.01    -0.00  -0.00  -0.00     0.00   0.00   0.00
    30   1    -0.06   0.02   0.04    -0.00   0.00   0.00     0.00  -0.00  -0.00
    31   1     0.12   0.41   0.70    -0.00  -0.00  -0.00    -0.00  -0.00  -0.00
    32   1    -0.43   0.16   0.31     0.00  -0.00  -0.00    -0.00   0.00   0.00
    33   1    -0.01  -0.04  -0.08     0.00   0.00   0.00    -0.00  -0.00  -0.00
    34   6     0.00  -0.00   0.00     0.00   0.00  -0.00     0.00   0.00  -0.00
    35   6     0.00  -0.00  -0.00    -0.00  -0.00  -0.00     0.00   0.00   0.00
    36   6     0.00  -0.00   0.00     0.00  -0.00   0.00     0.00  -0.00   0.00
    37   6     0.00   0.00   0.00     0.01   0.01   0.01     0.00   0.00   0.00
    38   6     0.00  -0.00   0.00     0.01   0.00   0.01     0.00   0.00   0.00
    39   6     0.00   0.00   0.00    -0.02  -0.05  -0.02    -0.00  -0.00  -0.00
    40   6    -0.00  -0.00  -0.00    -0.04  -0.00  -0.04    -0.00  -0.00  -0.00
    41   1    -0.00  -0.00  -0.00    -0.06  -0.14  -0.06    -0.00  -0.00  -0.00
    42   1    -0.00   0.00  -0.00    -0.17  -0.01  -0.15    -0.00  -0.00  -0.00
    43   1    -0.00  -0.00  -0.00     0.25   0.57   0.23     0.00   0.00   0.00
    44   1     0.00   0.00   0.00     0.51   0.01   0.47     0.00   0.00   0.00
    45   1    -0.00   0.00  -0.00    -0.03   0.05  -0.02    -0.00   0.00  -0.00
    46   1    -0.00  -0.00  -0.00     0.00   0.00   0.00     0.00   0.00   0.00
    47   1    -0.00   0.00  -0.00     0.00  -0.00  -0.00    -0.00  -0.00  -0.00
    48   1    -0.00   0.00  -0.00    -0.00  -0.00   0.00    -0.00  -0.00   0.00
                    130                    131                    132
                      A                      A                      A
 Frequencies --   3215.5520              3216.6084              3221.9771
 Red. masses --      1.0941                 1.0960                 1.0993
 Frc consts  --      6.6654                 6.6811                 6.7239
 IR Inten    --      7.5686                25.6216                19.3904
  Atom  AN      X      Y      Z        X      Y      Z        X      Y      Z
     1   6    -0.00  -0.00   0.00     0.00   0.00   0.00     0.00   0.00   0.00
     2   8     0.00  -0.00  -0.00    -0.00  -0.00  -0.00    -0.00  -0.00  -0.00
     3   6    -0.00  -0.00   0.00     0.00   0.00  -0.00    -0.00   0.00   0.00
     4   1    -0.00   0.00  -0.00    -0.00   0.00  -0.00    -0.00  -0.00   0.00
     5   9     0.00  -0.00   0.00    -0.00  -0.00   0.00     0.00  -0.00  -0.00
     6   6     0.00   0.00   0.00    -0.00  -0.00   0.00     0.00  -0.00   0.00
     7   6     0.00   0.00   0.00    -0.00  -0.00  -0.00     0.00   0.01   0.01
     8   7    -0.00  -0.00  -0.00     0.00   0.00   0.00     0.00  -0.00  -0.00
     9   1     0.01   0.00   0.00    -0.00  -0.00  -0.00     0.00  -0.00  -0.00
    10   6     0.00  -0.00  -0.00    -0.00  -0.00   0.00    -0.00   0.00  -0.00
    11   6     0.00  -0.00  -0.00    -0.00   0.00   0.00     0.05  -0.03  -0.02
    12   6    -0.00   0.00   0.00    -0.00   0.00   0.00    -0.00   0.00   0.00
    13   6     0.00   0.00  -0.00     0.00   0.00  -0.00    -0.02  -0.01   0.01
    14   6    -0.00  -0.00   0.00     0.00  -0.00  -0.00    -0.00  -0.05   0.01
    15   6     0.00   0.00  -0.00     0.00   0.00  -0.00     0.02   0.01  -0.01
    16   1    -0.00  -0.00   0.00    -0.00  -0.00   0.00     0.19   0.10  -0.08
    17   1     0.00   0.00  -0.00     0.00  -0.00   0.00    -0.00   0.60  -0.07
    18   1    -0.00  -0.00   0.00    -0.00  -0.00   0.00    -0.20  -0.13   0.09
    19   1    -0.01   0.00   0.00     0.00  -0.00  -0.00    -0.57   0.35   0.16
    20   7     0.00  -0.00  -0.00     0.00  -0.00   0.00     0.00  -0.00  -0.00
    21   1    -0.00  -0.00   0.00    -0.00   0.00   0.00    -0.00  -0.00  -0.00
    22   1     0.00  -0.00  -0.00     0.00   0.00  -0.00    -0.00  -0.00  -0.00
    23   1    -0.00  -0.04  -0.03     0.00   0.00   0.00    -0.01  -0.15  -0.10
    24   6    -0.00  -0.00  -0.00     0.00   0.00   0.00    -0.00  -0.00  -0.00
    25   6     0.00  -0.00  -0.00    -0.00   0.00   0.00    -0.00  -0.00  -0.00
    26   6    -0.06   0.02   0.05     0.00  -0.00  -0.00     0.00  -0.00  -0.00
    27   6     0.00  -0.00  -0.00    -0.00  -0.00  -0.00     0.00   0.00   0.00
    28   6     0.00  -0.00  -0.00    -0.00   0.00   0.00    -0.00   0.00   0.00
    29   6     0.01   0.01   0.02    -0.00  -0.00  -0.00    -0.00  -0.00  -0.00
    30   1     0.72  -0.25  -0.55    -0.03   0.01   0.02    -0.01   0.00   0.01
    31   1     0.00   0.01   0.02     0.00   0.00   0.00    -0.00  -0.00  -0.01
    32   1    -0.03   0.01   0.03     0.00  -0.00  -0.00     0.00  -0.00  -0.00
    33   1    -0.05  -0.15  -0.27     0.00   0.01   0.01     0.00   0.00   0.00
    34   6     0.00   0.00   0.00    -0.00  -0.00   0.00    -0.00   0.00  -0.00
    35   6     0.00  -0.00   0.00     0.00  -0.00  -0.00    -0.00   0.00  -0.00
    36   6     0.00  -0.00   0.00     0.02  -0.06   0.02     0.00  -0.00   0.00
    37   6    -0.00  -0.00  -0.00    -0.01  -0.01  -0.01    -0.00  -0.00  -0.00
    38   6     0.00   0.00   0.00     0.02   0.00   0.02    -0.00  -0.00  -0.00
    39   6    -0.00  -0.00  -0.00    -0.01  -0.02  -0.01    -0.00  -0.00  -0.00
    40   6     0.00   0.00   0.00     0.03   0.00   0.03     0.00   0.00   0.00
    41   1     0.01   0.01   0.01     0.08   0.18   0.08     0.00   0.00   0.00
    42   1    -0.01  -0.00  -0.01    -0.28  -0.01  -0.26     0.00   0.00   0.00
    43   1     0.01   0.01   0.00     0.12   0.26   0.11     0.00   0.00   0.00
    44   1    -0.01  -0.00  -0.01    -0.32  -0.01  -0.30    -0.00  -0.00  -0.00
    45   1    -0.01   0.02  -0.01    -0.27   0.62  -0.24    -0.00   0.00  -0.00
    46   1    -0.00  -0.00  -0.00     0.00  -0.00  -0.00     0.00   0.00   0.00
    47   1    -0.00   0.00  -0.00     0.00  -0.00   0.00     0.00  -0.00   0.00
    48   1    -0.00  -0.00   0.00     0.00   0.00  -0.00     0.00   0.00   0.00
                    133                    134                    135
                      A                      A                      A
 Frequencies --   3222.1460              3226.5863              3233.3656
 Red. masses --      1.0896                 1.0953                 1.0944
 Frc consts  --      6.6652                 6.7183                 6.7409
 IR Inten    --      4.3932                15.2776                 4.5672
  Atom  AN      X      Y      Z        X      Y      Z        X      Y      Z
     1   6     0.00  -0.00   0.00    -0.00  -0.00  -0.00    -0.00  -0.00  -0.00
     2   8     0.00   0.00  -0.00     0.00   0.00   0.00    -0.00   0.00  -0.00
     3   6     0.00  -0.00  -0.00     0.00   0.00  -0.00    -0.00   0.00  -0.00
     4   1     0.00   0.00   0.00     0.00  -0.00   0.00     0.00  -0.00   0.00
     5   9    -0.00   0.00  -0.00     0.00   0.00   0.00    -0.00   0.00   0.00
     6   6    -0.00   0.00   0.00     0.00   0.00   0.00    -0.00   0.00   0.00
     7   6    -0.00  -0.07  -0.05     0.00   0.00   0.00     0.00  -0.00  -0.00
     8   7    -0.00   0.00   0.00     0.00   0.00   0.00    -0.00   0.00   0.00
     9   1     0.00   0.00  -0.00    -0.00  -0.00   0.00     0.00   0.00   0.00
    10   6     0.00   0.00  -0.00     0.00  -0.00   0.00    -0.00  -0.00   0.00
    11   6     0.01  -0.01  -0.00    -0.00   0.00   0.00    -0.00   0.00   0.00
    12   6    -0.00   0.00   0.00     0.00   0.00  -0.00    -0.00   0.00  -0.00
    13   6    -0.00  -0.00   0.00     0.00   0.00  -0.00     0.00   0.00   0.00
    14   6    -0.00  -0.01   0.00     0.00   0.00  -0.00    -0.00  -0.00   0.00
    15   6     0.00   0.00  -0.00    -0.00  -0.00   0.00     0.00   0.00  -0.00
    16   1     0.04   0.02  -0.02    -0.00  -0.00   0.00    -0.00  -0.00   0.00
    17   1    -0.00   0.11  -0.01     0.00  -0.00   0.00     0.00   0.00  -0.00
    18   1    -0.04  -0.02   0.02     0.00   0.00  -0.00    -0.00  -0.00   0.00
    19   1    -0.11   0.06   0.03     0.00  -0.00  -0.00     0.00  -0.00  -0.00
    20   7     0.00  -0.00  -0.00     0.00  -0.00   0.00     0.00  -0.00   0.00
    21   1     0.00   0.00   0.00     0.00   0.00  -0.00     0.00  -0.00  -0.00
    22   1    -0.00  -0.00   0.00     0.00   0.00  -0.00    -0.00  -0.00  -0.00
    23   1     0.07   0.81   0.54    -0.00  -0.00  -0.00     0.00   0.00   0.00
    24   6     0.00   0.00   0.00     0.00   0.00   0.00     0.00   0.00   0.00
    25   6     0.00   0.00   0.00     0.00  -0.00  -0.00    -0.00  -0.00  -0.00
    26   6    -0.00   0.00   0.00     0.00  -0.00  -0.00     0.00  -0.00  -0.00
    27   6    -0.00  -0.00  -0.00    -0.00  -0.00  -0.00    -0.00   0.00   0.00
    28   6     0.00  -0.00  -0.00     0.00  -0.00  -0.00     0.00   0.00   0.00
    29   6     0.00   0.00   0.00    -0.00  -0.00  -0.00    -0.00  -0.00  -0.00
    30   1     0.03  -0.01  -0.03    -0.00   0.00   0.00    -0.01   0.00   0.01
    31   1     0.00   0.01   0.03     0.00   0.00   0.00    -0.00  -0.00  -0.00
    32   1    -0.01   0.00   0.01    -0.00   0.00   0.00     0.00  -0.00  -0.00
    33   1    -0.00  -0.01  -0.01     0.00   0.00   0.00     0.00   0.00   0.00
    34   6    -0.00  -0.00   0.00     0.00  -0.00   0.00    -0.00  -0.00  -0.00
    35   6    -0.00   0.00   0.00     0.00   0.00   0.00     0.00  -0.00   0.00
    36   6     0.00  -0.00   0.00     0.01  -0.02   0.01    -0.00   0.01  -0.00
    37   6     0.00   0.00   0.00    -0.00  -0.01  -0.00    -0.03  -0.07  -0.03
    38   6    -0.00   0.00  -0.00    -0.06  -0.00  -0.05     0.00   0.00   0.00
    39   6    -0.00  -0.00  -0.00    -0.01  -0.03  -0.01     0.00   0.01   0.00
    40   6    -0.00   0.00  -0.00     0.01   0.00   0.00    -0.02   0.00  -0.02
    41   1    -0.00  -0.00  -0.00     0.05   0.12   0.05     0.34   0.82   0.33
    42   1     0.00   0.00   0.00     0.65   0.01   0.59    -0.05  -0.00  -0.04
    43   1     0.00   0.00   0.00     0.15   0.34   0.13    -0.03  -0.07  -0.03
    44   1     0.00  -0.00   0.00    -0.06  -0.00  -0.05     0.20   0.00   0.19
    45   1    -0.00   0.00  -0.00    -0.08   0.18  -0.07     0.04  -0.09   0.04
    46   1    -0.00  -0.00  -0.00    -0.00  -0.00  -0.00    -0.00   0.00   0.00
    47   1    -0.00   0.00  -0.00    -0.00   0.00  -0.00     0.00  -0.00  -0.00
    48   1    -0.00   0.00  -0.00    -0.00  -0.00   0.00    -0.00  -0.00   0.00
                    136                    137                    138
                      A                      A                      A
 Frequencies --   3584.0784              3618.7591              3836.0576
 Red. masses --      1.0755                 1.0770                 1.0663
 Frc consts  --      8.1398                 8.3097                 9.2450
 IR Inten    --     54.6270                83.7502               111.3062
  Atom  AN      X      Y      Z        X      Y      Z        X      Y      Z
     1   6    -0.00  -0.00  -0.00    -0.00  -0.00  -0.00     0.00  -0.00  -0.00
     2   8     0.00  -0.00  -0.00     0.00  -0.00  -0.00     0.00  -0.03  -0.05
     3   6     0.00   0.00  -0.00     0.00   0.00   0.00     0.00   0.00   0.00
     4   1     0.00  -0.00   0.00    -0.00   0.00  -0.00    -0.00  -0.00   0.00
     5   9     0.00  -0.00  -0.00     0.00   0.00   0.00    -0.00   0.00  -0.00
     6   6     0.00   0.00  -0.00     0.00  -0.00   0.00     0.00  -0.00  -0.00
     7   6     0.00  -0.00  -0.00    -0.00   0.00   0.00     0.00   0.00   0.00
     8   7    -0.00  -0.00  -0.00    -0.06  -0.04   0.00     0.00   0.00  -0.00
     9   1     0.00   0.00  -0.00     0.83   0.56  -0.02    -0.00  -0.00   0.00
    10   6     0.00   0.00  -0.00     0.00  -0.00   0.00    -0.00  -0.00  -0.00
    11   6     0.00  -0.00   0.00     0.00  -0.00  -0.00    -0.00  -0.00  -0.00
    12   6    -0.00   0.00  -0.00     0.00  -0.00  -0.00     0.00  -0.00   0.00
    13   6    -0.00  -0.00   0.00     0.00  -0.00  -0.00    -0.00   0.00  -0.00
    14   6     0.00   0.00  -0.00    -0.00   0.00   0.00     0.00   0.00  -0.00
    15   6    -0.00   0.00  -0.00    -0.00  -0.00   0.00     0.00   0.00   0.00
    16   1     0.00   0.00  -0.00    -0.00   0.00   0.00     0.00   0.00  -0.00
    17   1     0.00  -0.00   0.00    -0.00  -0.00   0.00    -0.00   0.00  -0.00
    18   1     0.00   0.00  -0.00     0.00   0.00  -0.00     0.00  -0.00  -0.00
    19   1    -0.00   0.00   0.00    -0.00   0.00  -0.00    -0.00   0.00  -0.00
    20   7    -0.05  -0.02   0.05     0.00   0.00  -0.00     0.00   0.00   0.00
    21   1    -0.00   0.00   0.00    -0.00   0.00   0.00    -0.04   0.49   0.87
    22   1     0.71   0.29  -0.64    -0.00  -0.00   0.00    -0.00  -0.00   0.00
    23   1    -0.00   0.00   0.00    -0.00  -0.00  -0.00     0.00  -0.00  -0.00
    24   6    -0.00  -0.00  -0.00     0.00   0.00   0.00    -0.00  -0.00   0.00
    25   6     0.00   0.00   0.00     0.00  -0.00  -0.00     0.00  -0.00   0.00
    26   6     0.00   0.00   0.00     0.00  -0.00  -0.00     0.00   0.00   0.00
    27   6     0.00   0.00   0.00    -0.00   0.00   0.00     0.00   0.00   0.00
    28   6    -0.00   0.00   0.00     0.00   0.00   0.00    -0.00  -0.00   0.00
    29   6    -0.00  -0.00  -0.00    -0.00  -0.00   0.00     0.00   0.00  -0.00
    30   1    -0.00  -0.00  -0.00    -0.01   0.00   0.00     0.00  -0.00  -0.00
    31   1    -0.00  -0.00  -0.00     0.00  -0.00  -0.00    -0.00  -0.00  -0.00
    32   1     0.00  -0.00  -0.00    -0.00   0.00   0.00     0.00  -0.00  -0.00
    33   1     0.00   0.00   0.00     0.00   0.00   0.00     0.00   0.00   0.00
    34   6    -0.00   0.00  -0.00     0.00   0.00  -0.00     0.00   0.00  -0.00
    35   6     0.00   0.00   0.00     0.00   0.00   0.00     0.00   0.00   0.00
    36   6    -0.00   0.00  -0.00    -0.00   0.00   0.00     0.00  -0.00   0.00
    37   6    -0.00   0.00  -0.00     0.00   0.00  -0.00    -0.00  -0.00  -0.00
    38   6    -0.00   0.00   0.00    -0.00  -0.00  -0.00     0.00  -0.00   0.00
    39   6     0.00  -0.00   0.00     0.00   0.00  -0.00     0.00   0.00   0.00
    40   6    -0.00   0.00   0.00     0.00   0.00   0.00     0.00   0.00   0.00
    41   1    -0.00   0.00  -0.00    -0.00  -0.00   0.00     0.00   0.00   0.00
    42   1    -0.00  -0.00  -0.00     0.00  -0.00   0.00     0.00  -0.00   0.00
    43   1    -0.00  -0.00  -0.00     0.00   0.00   0.00    -0.00  -0.00  -0.00
    44   1     0.00  -0.00   0.00    -0.00  -0.00  -0.00     0.00  -0.00   0.00
    45   1     0.00  -0.00   0.00    -0.00   0.00  -0.00     0.00  -0.00   0.00
    46   1     0.00   0.00   0.00     0.00   0.00  -0.00     0.00   0.00   0.00
    47   1     0.00  -0.00   0.00    -0.00   0.00   0.00     0.00  -0.00   0.00
    48   1     0.00   0.00  -0.00    -0.00  -0.00   0.00     0.00   0.00   0.00

 -------------------
 - Thermochemistry -
 -------------------
 Temperature   298.150 Kelvin.  Pressure   1.00000 Atm.
 Atom     1 has atomic number  6 and mass  12.00000
 Atom     2 has atomic number  8 and mass  15.99491
 Atom     3 has atomic number  6 and mass  12.00000
 Atom     4 has atomic number  1 and mass   1.00783
 Atom     5 has atomic number  9 and mass  18.99840
 Atom     6 has atomic number  6 and mass  12.00000
 Atom     7 has atomic number  6 and mass  12.00000
 Atom     8 has atomic number  7 and mass  14.00307
 Atom     9 has atomic number  1 and mass   1.00783
 Atom    10 has atomic number  6 and mass  12.00000
 Atom    11 has atomic number  6 and mass  12.00000
 Atom    12 has atomic number  6 and mass  12.00000
 Atom    13 has atomic number  6 and mass  12.00000
 Atom    14 has atomic number  6 and mass  12.00000
 Atom    15 has atomic number  6 and mass  12.00000
 Atom    16 has atomic number  1 and mass   1.00783
 Atom    17 has atomic number  1 and mass   1.00783
 Atom    18 has atomic number  1 and mass   1.00783
 Atom    19 has atomic number  1 and mass   1.00783
 Atom    20 has atomic number  7 and mass  14.00307
 Atom    21 has atomic number  1 and mass   1.00783
 Atom    22 has atomic number  1 and mass   1.00783
 Atom    23 has atomic number  1 and mass   1.00783
 Atom    24 has atomic number  6 and mass  12.00000
 Atom    25 has atomic number  6 and mass  12.00000
 Atom    26 has atomic number  6 and mass  12.00000
 Atom    27 has atomic number  6 and mass  12.00000
 Atom    28 has atomic number  6 and mass  12.00000
 Atom    29 has atomic number  6 and mass  12.00000
 Atom    30 has atomic number  1 and mass   1.00783
 Atom    31 has atomic number  1 and mass   1.00783
 Atom    32 has atomic number  1 and mass   1.00783
 Atom    33 has atomic number  1 and mass   1.00783
 Atom    34 has atomic number  6 and mass  12.00000
 Atom    35 has atomic number  6 and mass  12.00000
 Atom    36 has atomic number  6 and mass  12.00000
 Atom    37 has atomic number  6 and mass  12.00000
 Atom    38 has atomic number  6 and mass  12.00000
 Atom    39 has atomic number  6 and mass  12.00000
 Atom    40 has atomic number  6 and mass  12.00000
 Atom    41 has atomic number  1 and mass   1.00783
 Atom    42 has atomic number  1 and mass   1.00783
 Atom    43 has atomic number  1 and mass   1.00783
 Atom    44 has atomic number  1 and mass   1.00783
 Atom    45 has atomic number  1 and mass   1.00783
 Atom    46 has atomic number  1 and mass   1.00783
 Atom    47 has atomic number  1 and mass   1.00783
 Atom    48 has atomic number  1 and mass   1.00783
 Molecular mass:   360.16379 amu.
 Principal axes and moments of inertia in atomic units:
                           1         2         3
     Eigenvalues --  7861.93688********************
           X            0.99999   0.00393   0.00230
           Y           -0.00393   0.99999  -0.00041
           Z           -0.00230   0.00040   1.00000
 This molecule is an asymmetric top.
 Rotational symmetry number  1.
 Warning -- assumption of classical behavior for rotation
           may cause significant error
 Rotational temperatures (Kelvin)      0.01102     0.00731     0.00505
 Rotational constants (GHZ):           0.22955     0.15232     0.10525
 Zero-point vibrational energy    1028510.8 (Joules/Mol)
                                  245.81998 (Kcal/Mol)
 Warning -- explicit consideration of  36 degrees of freedom as
           vibrations may cause significant error
 Vibrational temperatures:     32.58    50.17    54.91    77.23    87.48
          (Kelvin)             98.04   108.74   153.15   167.22   191.59
                              236.44   272.71   289.14   330.39   351.36
                              389.79   404.40   447.58   467.52   504.30
                              508.95   552.32   564.95   594.66   603.57
                              619.40   662.76   667.06   677.61   707.18
                              724.01   756.05   767.62   792.03   815.38
                              879.76   900.74   913.47   937.79   945.75
                              957.19   992.02  1013.34  1020.27  1045.20
                             1066.48  1098.71  1116.49  1124.86  1139.50
                             1170.16  1207.96  1220.01  1246.24  1247.93
                             1249.60  1267.95  1325.25  1365.64  1375.77
                             1390.69  1416.00  1418.98  1441.70  1444.54
                             1453.55  1463.08  1468.34  1494.38  1495.58
                             1523.34  1534.53  1541.70  1557.44  1589.12
                             1613.79  1632.83  1648.02  1654.83  1683.23
                             1685.03  1736.54  1742.29  1760.66  1783.39
                             1795.87  1810.81  1855.22  1861.08  1880.54
                             1899.88  1917.29  1926.10  1932.60  1941.41
                             1951.75  1953.92  1974.08  2022.04  2070.08
                             2082.15  2098.28  2107.81  2122.33  2134.70
                             2177.57  2213.25  2224.93  2236.32  2254.08
                             2348.79  2387.18  2399.64  2414.69  2418.27
                             2430.31  2489.20  4379.00  4457.50  4483.11
                             4518.63  4579.40  4589.95  4595.18  4599.24
                             4602.17  4604.12  4612.32  4617.04  4626.46
                             4627.98  4635.71  4635.95  4642.34  4652.09
                             5156.69  5206.59  5519.23
 
 Zero-point correction=                           0.391739 (Hartree/Particle)
 Thermal correction to Energy=                    0.414378
 Thermal correction to Enthalpy=                  0.415323
 Thermal correction to Gibbs Free Energy=         0.338946
 Sum of electronic and zero-point Energies=          -1172.746467
 Sum of electronic and thermal Energies=             -1172.723827
 Sum of electronic and thermal Enthalpies=           -1172.722883
 Sum of electronic and thermal Free Energies=        -1172.799260
 
                     E (Thermal)             CV                S
                      KCal/Mol        Cal/Mol-Kelvin    Cal/Mol-Kelvin
 Total                  260.026             91.155            160.748
 Electronic               0.000              0.000              0.000
 Translational            0.889              2.981             43.538
 Rotational               0.889              2.981             35.722
 Vibrational            258.249             85.193             81.488
 Vibration     1          0.593              1.985              6.388
 Vibration     2          0.594              1.983              5.531
 Vibration     3          0.594              1.982              5.352
 Vibration     4          0.596              1.976              4.677
 Vibration     5          0.597              1.973              4.431
 Vibration     6          0.598              1.969              4.206
 Vibration     7          0.599              1.965              4.003
 Vibration     8          0.605              1.944              3.333
 Vibration     9          0.608              1.936              3.162
 Vibration    10          0.613              1.920              2.900
 Vibration    11          0.623              1.886              2.499
 Vibration    12          0.633              1.854              2.232
 Vibration    13          0.638              1.839              2.124
 Vibration    14          0.652              1.796              1.882
 Vibration    15          0.660              1.772              1.772
 Vibration    16          0.675              1.727              1.590
 Vibration    17          0.681              1.709              1.527
 Vibration    18          0.700              1.653              1.357
 Vibration    19          0.709              1.626              1.285
 Vibration    20          0.727              1.574              1.164
 Vibration    21          0.730              1.568              1.150
 Vibration    22          0.753              1.505              1.024
 Vibration    23          0.760              1.486              0.990
 Vibration    24          0.777              1.441              0.915
 Vibration    25          0.782              1.428              0.894
 Vibration    26          0.792              1.404              0.857
 Vibration    27          0.818              1.337              0.764
 Vibration    28          0.821              1.331              0.756
 Vibration    29          0.828              1.314              0.735
 Vibration    30          0.847              1.269              0.680
 Vibration    31          0.859              1.243              0.650
 Vibration    32          0.880              1.194              0.597
 Vibration    33          0.889              1.176              0.579
 Vibration    34          0.906              1.139              0.543
 Vibration    35          0.923              1.103              0.511
 Vibration    36          0.971              1.008              0.430
                       Q            Log10(Q)             Ln(Q)
 Total Bot       0.124681-155       -155.904200       -358.982687
 Total V=0       0.191914D+25         24.283107         55.913921
 Vib (Bot)       0.324385-171       -171.488940       -394.867876
 Vib (Bot)    1  0.914690D+01          0.961274          2.213415
 Vib (Bot)    2  0.593571D+01          0.773473          1.780987
 Vib (Bot)    3  0.542198D+01          0.734158          1.690462
 Vib (Bot)    4  0.385002D+01          0.585463          1.348078
 Vib (Bot)    5  0.339608D+01          0.530978          1.222623
 Vib (Bot)    6  0.302745D+01          0.481078          1.107722
 Vib (Bot)    7  0.272673D+01          0.435642          1.003103
 Vib (Bot)    8  0.192558D+01          0.284562          0.655229
 Vib (Bot)    9  0.175980D+01          0.245463          0.565200
 Vib (Bot)   10  0.152976D+01          0.184622          0.425109
 Vib (Bot)   11  0.122853D+01          0.089386          0.205819
 Vib (Bot)   12  0.105609D+01          0.023701          0.054574
 Vib (Bot)   13  0.991840D+00         -0.003558         -0.008193
 Vib (Bot)   14  0.857835D+00         -0.066596         -0.153343
 Vib (Bot)   15  0.801374D+00         -0.096165         -0.221428
 Vib (Bot)   16  0.713023D+00         -0.146897         -0.338242
 Vib (Bot)   17  0.683647D+00         -0.165168         -0.380313
 Vib (Bot)   18  0.607474D+00         -0.216472         -0.498445
 Vib (Bot)   19  0.576784D+00         -0.238987         -0.550288
 Vib (Bot)   20  0.526203D+00         -0.278847         -0.642068
 Vib (Bot)   21  0.520307D+00         -0.283741         -0.653337
 Vib (Bot)   22  0.469712D+00         -0.328169         -0.755636
 Vib (Bot)   23  0.456344D+00         -0.340707         -0.784508
 Vib (Bot)   24  0.427000D+00         -0.369572         -0.850971
 Vib (Bot)   25  0.418725D+00         -0.378072         -0.870542
 Vib (Bot)   26  0.404568D+00         -0.393009         -0.904936
 Vib (Bot)   27  0.369049D+00         -0.432916         -0.996825
 Vib (Bot)   28  0.365754D+00         -0.436810         -1.005793
 Vib (Bot)   29  0.357859D+00         -0.446288         -1.027615
 Vib (Bot)   30  0.336888D+00         -0.472514         -1.088004
 Vib (Bot)   31  0.325675D+00         -0.487215         -1.121854
 Vib (Bot)   32  0.305628D+00         -0.514807         -1.185386
 Vib (Bot)   33  0.298775D+00         -0.524656         -1.208064
 Vib (Bot)   34  0.284947D+00         -0.545236         -1.255453
 Vib (Bot)   35  0.272451D+00         -0.564712         -1.300297
 Vib (Bot)   36  0.241317D+00         -0.617412         -1.421644
 Vib (V=0)       0.499307D+09          8.698368         20.028731
 Vib (V=0)    1  0.966056D+01          0.985002          2.268051
 Vib (V=0)    2  0.645673D+01          0.810013          1.865123
 Vib (V=0)    3  0.594499D+01          0.774151          1.782549
 Vib (V=0)    4  0.438235D+01          0.641707          1.477585
 Vib (V=0)    5  0.393269D+01          0.594690          1.369324
 Vib (V=0)    6  0.356847D+01          0.552481          1.272136
 Vib (V=0)    7  0.327219D+01          0.514839          1.185461
 Vib (V=0)    8  0.248944D+01          0.396102          0.912058
 Vib (V=0)    9  0.232945D+01          0.367254          0.845633
 Vib (V=0)   10  0.210940D+01          0.324158          0.746402
 Vib (V=0)   11  0.182638D+01          0.261591          0.602337
 Vib (V=0)   12  0.166847D+01          0.222319          0.511908
 Vib (V=0)   13  0.161074D+01          0.207026          0.476695
 Vib (V=0)   14  0.149292D+01          0.174035          0.400731
 Vib (V=0)   15  0.144456D+01          0.159737          0.367807
 Vib (V=0)   16  0.137086D+01          0.136994          0.315440
 Vib (V=0)   17  0.134698D+01          0.129361          0.297864
 Vib (V=0)   18  0.128678D+01          0.109505          0.252144
 Vib (V=0)   19  0.126333D+01          0.101518          0.233755
 Vib (V=0)   20  0.122587D+01          0.088445          0.203652
 Vib (V=0)   21  0.122161D+01          0.086932          0.200168
 Vib (V=0)   22  0.118602D+01          0.074094          0.170607
 Vib (V=0)   23  0.117694D+01          0.070755          0.162919
 Vib (V=0)   24  0.115752D+01          0.063528          0.146278
 Vib (V=0)   25  0.115217D+01          0.061518          0.141650
 Vib (V=0)   26  0.114318D+01          0.058113          0.133810
 Vib (V=0)   27  0.112145D+01          0.049779          0.114621
 Vib (V=0)   28  0.111950D+01          0.049023          0.112879
 Vib (V=0)   29  0.111487D+01          0.047224          0.108737
 Vib (V=0)   30  0.110290D+01          0.042538          0.097947
 Vib (V=0)   31  0.109671D+01          0.040092          0.092316
 Vib (V=0)   32  0.108601D+01          0.035834          0.082511
 Vib (V=0)   33  0.108247D+01          0.034414          0.079242
 Vib (V=0)   34  0.107550D+01          0.031608          0.072781
 Vib (V=0)   35  0.106941D+01          0.029145          0.067108
 Vib (V=0)   36  0.105519D+01          0.023330          0.053719
 Electronic      0.100000D+01          0.000000          0.000000
 Translational   0.268661D+09          8.429204         19.408959
 Rotational      0.143066D+08          7.155536         16.476230
 ***** Axes restored to original set *****
 -------------------------------------------------------------------
 Center     Atomic                   Forces (Hartrees/Bohr)
 Number     Number              X              Y              Z
 -------------------------------------------------------------------
      1        6          -0.000011313   -0.000002517   -0.000009496
      2        8           0.000012514   -0.000001519   -0.000005248
      3        6          -0.000000941   -0.000020501   -0.000020486
      4        1          -0.000000803   -0.000000808   -0.000000495
      5        9           0.000003817    0.000012941    0.000010045
      6        6           0.000003242    0.000005395    0.000009310
      7        6           0.000003488    0.000002819    0.000002040
      8        7           0.000002009    0.000001186   -0.000019344
      9        1          -0.000000497   -0.000002035    0.000006576
     10        6           0.000003896    0.000005228    0.000002043
     11        6           0.000000155    0.000005097   -0.000006731
     12        6          -0.000002627    0.000009730   -0.000001684
     13        6           0.000001048   -0.000004946   -0.000001697
     14        6          -0.000006146   -0.000002051   -0.000003646
     15        6           0.000000544   -0.000004899   -0.000004421
     16        1          -0.000000175    0.000000318   -0.000002474
     17        1           0.000002127   -0.000000111   -0.000003581
     18        1          -0.000002954   -0.000000186   -0.000007180
     19        1          -0.000001647   -0.000001938   -0.000006799
     20        7           0.000001601   -0.000007877   -0.000001585
     21        1           0.000003142    0.000001275   -0.000000453
     22        1          -0.000001556    0.000001934   -0.000001928
     23        1           0.000001594   -0.000000228    0.000000755
     24        6           0.000004191   -0.000000256    0.000004265
     25        6           0.000001530    0.000000240    0.000005553
     26        6          -0.000001896   -0.000001969    0.000000557
     27        6          -0.000002680   -0.000000885    0.000005217
     28        6           0.000002070    0.000001610    0.000008248
     29        6          -0.000002502    0.000000840    0.000003042
     30        1          -0.000001179    0.000001980    0.000002769
     31        1           0.000003653    0.000000492    0.000003433
     32        1           0.000001833    0.000000180    0.000006278
     33        1          -0.000002563    0.000000659    0.000004511
     34        6          -0.000006073   -0.000001000    0.000006003
     35        6           0.000001218    0.000005241    0.000001476
     36        6          -0.000003262    0.000000868   -0.000001050
     37        6          -0.000002164   -0.000006992    0.000001863
     38        6           0.000001517   -0.000000127   -0.000002929
     39        6           0.000000352   -0.000000037   -0.000002084
     40        6          -0.000001317    0.000002992    0.000000379
     41        1          -0.000001596    0.000000741   -0.000002984
     42        1           0.000001155   -0.000003498   -0.000003090
     43        1           0.000000892   -0.000000168   -0.000001914
     44        1          -0.000003476   -0.000000970    0.000000917
     45        1          -0.000000161    0.000000566    0.000000958
     46        1          -0.000001194    0.000001600    0.000008431
     47        1           0.000000325    0.000000493    0.000008648
     48        1           0.000000810    0.000001093    0.000007983
 -------------------------------------------------------------------
 Cartesian Forces:  Max     0.000020501 RMS     0.000004913
 Z-matrix is all fixed cartesians, so copy forces.
 Leave Link  716 at Tue May  6 19:20:40 2025, MaxMem= 16106127360 cpu:               0.9 elap:               0.1
 (Enter /cm/shared/apps/Gaussian/g16-C01/g16/l103.exe)

 GradGradGradGradGradGradGradGradGradGradGradGradGradGradGradGradGradGrad
 Berny optimization.
 Search for a local minimum.
 Step number   1 out of a maximum of    2
 All quantities printed in internal units (Hartrees-Bohrs-Radians)
 Second derivative matrix not updated -- analytic derivatives used.
 ITU=  0
     Eigenvalues ---    0.00010   0.00018   0.00020   0.00025   0.00050
     Eigenvalues ---    0.00074   0.00086   0.00230   0.00264   0.00309
     Eigenvalues ---    0.00550   0.00594   0.00719   0.00890   0.00939
     Eigenvalues ---    0.01094   0.01189   0.01282   0.01448   0.01502
     Eigenvalues ---    0.01559   0.01578   0.01693   0.01786   0.02309
     Eigenvalues ---    0.02324   0.02397   0.02803   0.03014   0.03547
     Eigenvalues ---    0.03663   0.03880   0.04084   0.04577   0.04821
     Eigenvalues ---    0.05057   0.05135   0.05247   0.05266   0.05438
     Eigenvalues ---    0.05474   0.05566   0.05726   0.05882   0.06230
     Eigenvalues ---    0.06459   0.06721   0.06923   0.07235   0.07402
     Eigenvalues ---    0.07966   0.08527   0.08667   0.09103   0.09277
     Eigenvalues ---    0.09414   0.09493   0.09933   0.10111   0.10260
     Eigenvalues ---    0.10297   0.10404   0.11008   0.11419   0.12394
     Eigenvalues ---    0.12737   0.13106   0.14023   0.14483   0.15266
     Eigenvalues ---    0.16674   0.18292   0.18620   0.19473   0.19735
     Eigenvalues ---    0.20205   0.20455   0.20513   0.21003   0.22039
     Eigenvalues ---    0.22767   0.23955   0.24145   0.24596   0.25725
     Eigenvalues ---    0.26061   0.26881   0.27969   0.28526   0.30632
     Eigenvalues ---    0.31641   0.34156   0.41495   0.41831   0.42971
     Eigenvalues ---    0.43760   0.47475   0.49790   0.54580   0.57034
     Eigenvalues ---    0.61268   0.64544   0.66156   0.67037   0.68161
     Eigenvalues ---    0.69338   0.70676   0.77595   0.78540   0.79933
     Eigenvalues ---    0.80032   0.80996   0.82690   0.83660   0.84077
     Eigenvalues ---    0.86043   0.91776   0.93524   0.94345   0.99971
     Eigenvalues ---    1.02046   1.02181   1.06982   1.08717   1.10143
     Eigenvalues ---    1.11433   1.12289   1.13065   1.14230   1.14851
     Eigenvalues ---    1.20180   1.28218   1.29142   1.29261   1.31352
     Eigenvalues ---    1.32418   1.32967   1.37055
 Angle between quadratic step and forces=  86.29 degrees.
 Linear search not attempted -- first point.
 B after Tr=     0.000004    0.000051   -0.000056
         Rot=    1.000000   -0.000000    0.000005    0.000002 Ang=  -0.00 deg.
 Variable       Old X    -DE/DX   Delta X   Delta X   Delta X     New X
                                 (Linear)    (Quad)   (Total)
    X1        4.14093  -0.00001   0.00000   0.00023   0.00023   4.14116
    Y1        1.35081  -0.00000   0.00000   0.00009   0.00013   1.35094
    Z1        0.49148  -0.00001   0.00000   0.00023   0.00022   0.49170
    X2        6.59645   0.00001   0.00000  -0.00005  -0.00006   6.59639
    Y2        1.61439  -0.00000   0.00000  -0.00016  -0.00013   1.61426
    Z2        1.55898  -0.00001   0.00000   0.00105   0.00106   1.56004
    X3        2.37793  -0.00000   0.00000  -0.00050  -0.00052   2.37741
    Y3        0.27611  -0.00002   0.00000   0.00007   0.00011   0.27622
    Z3        2.56658  -0.00002   0.00000  -0.00041  -0.00044   2.56614
    X4        3.38789  -0.00000   0.00000  -0.00099  -0.00103   3.38686
    Y4       -1.25150  -0.00000   0.00000  -0.00015  -0.00011  -1.25161
    Z4        3.53397  -0.00000   0.00000  -0.00024  -0.00027   3.53371
    X5        2.02596   0.00000   0.00000  -0.00067  -0.00071   2.02525
    Y5        2.17484   0.00001   0.00000   0.00001   0.00005   2.17489
    Z5        4.34820   0.00001   0.00000  -0.00028  -0.00032   4.34789
    X6       -0.11275   0.00000   0.00000  -0.00037  -0.00038  -0.11313
    Y6       -0.68877   0.00001   0.00000   0.00046   0.00051  -0.68826
    Z6        1.59511   0.00001   0.00000  -0.00103  -0.00108   1.59402
    X7       -2.27345   0.00000   0.00000  -0.00041  -0.00043  -2.27388
    Y7        0.60086   0.00000   0.00000   0.00031   0.00037   0.60123
    Z7        1.96663   0.00000   0.00000  -0.00087  -0.00094   1.96569
    X8        0.05291   0.00000   0.00000  -0.00024  -0.00025   0.05266
    Y8       -3.01293   0.00000   0.00000   0.00081   0.00086  -3.01207
    Z8        0.39150  -0.00002   0.00000  -0.00184  -0.00189   0.38960
    X9       -1.52381  -0.00000   0.00000  -0.00014  -0.00016  -1.52397
    Y9       -4.09273  -0.00000   0.00000   0.00065   0.00071  -4.09203
    Z9        0.44988   0.00001   0.00000  -0.00148  -0.00156   0.44833
   X10        2.29716   0.00000   0.00000  -0.00012  -0.00013   2.29703
   Y10       -4.32215   0.00001   0.00000   0.00050   0.00055  -4.32161
   Z10       -0.08894   0.00000   0.00000  -0.00066  -0.00069  -0.08964
   X11        6.65574   0.00000   0.00000  -0.00012  -0.00012   6.65562
   Y11       -7.05829   0.00001   0.00000  -0.00007  -0.00004  -7.05833
   Z11       -1.32711  -0.00001   0.00000   0.00071   0.00071  -1.32640
   X12        4.44299  -0.00000   0.00000   0.00036   0.00036   4.44335
   Y12       -3.05389   0.00001   0.00000   0.00023   0.00027  -3.05362
   Z12       -1.01982  -0.00000   0.00000   0.00010   0.00008  -1.01974
   X13        2.37371   0.00000   0.00000  -0.00054  -0.00056   2.37315
   Y13       -6.94407  -0.00000   0.00000   0.00050   0.00054  -6.94352
   Z13        0.21367  -0.00000   0.00000  -0.00052  -0.00056   0.21311
   X14        4.52464  -0.00001   0.00000  -0.00052  -0.00054   4.52410
   Y14       -8.31028  -0.00000   0.00000   0.00021   0.00025  -8.31003
   Z14       -0.42228  -0.00000   0.00000   0.00018   0.00016  -0.42212
   X15        6.60517   0.00000   0.00000   0.00032   0.00033   6.60550
   Y15       -4.44371  -0.00000   0.00000  -0.00007  -0.00004  -4.44376
   Z15       -1.59928  -0.00000   0.00000   0.00067   0.00068  -1.59859
   X16        0.70260  -0.00000   0.00000  -0.00093  -0.00096   0.70164
   Y16       -7.90588   0.00000   0.00000   0.00072   0.00077  -7.90510
   Z16        0.93113  -0.00000   0.00000  -0.00112  -0.00118   0.92996
   X17        4.53468   0.00000   0.00000  -0.00080  -0.00083   4.53385
   Y17      -10.35308  -0.00000   0.00000   0.00022   0.00025 -10.35283
   Z17       -0.19418  -0.00000   0.00000   0.00019   0.00017  -0.19400
   X18        8.25140  -0.00000   0.00000   0.00060   0.00061   8.25202
   Y18       -3.44088  -0.00000   0.00000  -0.00031  -0.00029  -3.44117
   Z18       -2.31752  -0.00001   0.00000   0.00097   0.00100  -2.31652
   X19        8.35458  -0.00000   0.00000  -0.00019  -0.00019   8.35438
   Y19       -8.10649  -0.00000   0.00000  -0.00034  -0.00032  -8.10680
   Z19       -1.81587  -0.00001   0.00000   0.00103   0.00105  -1.81482
   X20        4.28699   0.00000   0.00000   0.00085   0.00087   4.28786
   Y20       -0.44036  -0.00001   0.00000   0.00024   0.00027  -0.44009
   Z20       -1.55392  -0.00000   0.00000   0.00016   0.00015  -1.55377
   X21        6.50392   0.00000   0.00000  -0.00044  -0.00046   6.50346
   Y21        2.50977   0.00000   0.00000  -0.00009  -0.00006   2.50971
   Z21        3.14570  -0.00000   0.00000   0.00099   0.00100   3.14670
   X22        5.65889  -0.00000   0.00000   0.00137   0.00140   5.66029
   Y22        0.11183   0.00000   0.00000   0.00022   0.00025   0.11209
   Z22       -2.77495  -0.00000   0.00000   0.00074   0.00074  -2.77421
   X23       -2.13124   0.00000   0.00000  -0.00051  -0.00053  -2.13177
   Y23        2.30372  -0.00000   0.00000   0.00007   0.00013   2.30385
   Z23        3.10353   0.00000   0.00000  -0.00050  -0.00058   3.10295
   X24       -4.81779   0.00000   0.00000  -0.00044  -0.00045  -4.81824
   Y24       -0.06507  -0.00000   0.00000   0.00016   0.00023  -0.06484
   Z24        1.07488   0.00000   0.00000  -0.00068  -0.00078   1.07410
   X25       -9.82995   0.00000   0.00000  -0.00062  -0.00062  -9.83057
   Y25       -1.13238   0.00000   0.00000  -0.00079  -0.00071  -1.13309
   Z25       -0.54769   0.00001   0.00000   0.00051   0.00036  -0.54733
   X26       -5.28532  -0.00000   0.00000  -0.00074  -0.00073  -5.28604
   Y26       -1.33234  -0.00000   0.00000   0.00023   0.00030  -1.33204
   Z26       -1.20407   0.00000   0.00000  -0.00066  -0.00077  -1.20484
   X27       -6.92419  -0.00000   0.00000  -0.00026  -0.00028  -6.92447
   Y27        0.68812  -0.00000   0.00000  -0.00026  -0.00019   0.68793
   Z27        2.50350   0.00001   0.00000  -0.00017  -0.00030   2.50320
   X28       -9.36867   0.00000   0.00000  -0.00033  -0.00035  -9.36902
   Y28        0.16248   0.00000   0.00000  -0.00073  -0.00065   0.16184
   Z28        1.71318   0.00001   0.00000   0.00042   0.00027   1.71345
   X29       -7.74260  -0.00000   0.00000  -0.00084  -0.00082  -7.74342
   Y29       -1.85054   0.00000   0.00000  -0.00023  -0.00016  -1.85069
   Z29       -1.99070   0.00000   0.00000  -0.00008  -0.00022  -1.99092
   X30       -3.72188  -0.00000   0.00000  -0.00090  -0.00088  -3.72276
   Y30       -1.87702   0.00000   0.00000   0.00062   0.00068  -1.87634
   Z30       -2.42151   0.00000   0.00000  -0.00103  -0.00113  -2.42263
   X31       -6.62550   0.00000   0.00000  -0.00000  -0.00003  -6.62553
   Y31        1.70818   0.00000   0.00000  -0.00029  -0.00022   1.70796
   Z31        4.26614   0.00000   0.00000  -0.00019  -0.00031   4.26583
   X32      -10.95707   0.00000   0.00000  -0.00015  -0.00018 -10.95725
   Y32        0.77118   0.00000   0.00000  -0.00114  -0.00105   0.77013
   Z32        2.87293   0.00001   0.00000   0.00089   0.00072   2.87365
   X33       -8.03509  -0.00000   0.00000  -0.00111  -0.00108  -8.03617
   Y33       -2.82585   0.00000   0.00000  -0.00024  -0.00016  -2.82601
   Z33       -3.77936   0.00000   0.00000  -0.00003  -0.00017  -3.77953
   X34      -12.48682  -0.00001   0.00000  -0.00074  -0.00073 -12.48755
   Y34       -1.72180  -0.00000   0.00000  -0.00164  -0.00155  -1.72334
   Z34       -1.37095   0.00001   0.00000   0.00147   0.00128  -1.36966
   X35        3.14264   0.00000   0.00000   0.00068   0.00070   3.14334
   Y35        3.86965   0.00001   0.00000   0.00021   0.00025   3.86991
   Z35       -0.51526   0.00000   0.00000   0.00011   0.00009  -0.51517
   X36        1.15509  -0.00000   0.00000   0.00134   0.00139   1.15648
   Y36        8.45069   0.00000   0.00000   0.00038   0.00043   8.45112
   Z36       -2.28083  -0.00000   0.00000  -0.00017  -0.00021  -2.28104
   X37        1.19460  -0.00000   0.00000   0.00083   0.00087   1.19547
   Y37        3.89068  -0.00001   0.00000   0.00037   0.00041   3.89109
   Z37       -2.29770   0.00000   0.00000  -0.00006  -0.00010  -2.29780
   X38        4.08398   0.00000   0.00000   0.00090   0.00092   4.08490
   Y38        6.16725  -0.00000   0.00000   0.00012   0.00016   6.16741
   Z38        0.36907  -0.00000   0.00000   0.00009   0.00008   0.36916
   X39        3.09913   0.00000   0.00000   0.00125   0.00128   3.10042
   Y39        8.44409  -0.00000   0.00000   0.00021   0.00025   8.44434
   Z39       -0.50902  -0.00000   0.00000  -0.00007  -0.00009  -0.50912
   X40        0.20807  -0.00000   0.00000   0.00113   0.00119   0.20926
   Y40        6.16396   0.00000   0.00000   0.00046   0.00051   6.16447
   Z40       -3.17439   0.00000   0.00000  -0.00017  -0.00022  -3.17461
   X41        0.46093  -0.00000   0.00000   0.00072   0.00077   0.46170
   Y41        2.11551   0.00000   0.00000   0.00045   0.00050   2.11601
   Z41       -3.01837  -0.00000   0.00000  -0.00017  -0.00022  -3.01860
   X42        5.61060   0.00000   0.00000   0.00083   0.00084   5.61144
   Y42        6.20843  -0.00000   0.00000  -0.00009  -0.00005   6.20837
   Z42        1.74132  -0.00000   0.00000   0.00017   0.00017   1.74149
   X43        3.86329   0.00000   0.00000   0.00145   0.00149   3.86478
   Y43       10.21804  -0.00000   0.00000   0.00014   0.00018  10.21822
   Z43        0.19478  -0.00000   0.00000  -0.00014  -0.00015   0.19464
   X44       -1.30472  -0.00000   0.00000   0.00119   0.00126  -1.30346
   Y44        6.14453  -0.00000   0.00000   0.00058   0.00063   6.14517
   Z44       -4.56626   0.00000   0.00000  -0.00024  -0.00031  -4.56657
   X45        0.38857  -0.00000   0.00000   0.00159   0.00166   0.39023
   Y45       10.22955   0.00000   0.00000   0.00046   0.00051  10.23006
   Z45       -2.97024   0.00000   0.00000  -0.00026  -0.00030  -2.97054
   X46      -12.52614  -0.00000   0.00000  -0.00134  -0.00131 -12.52745
   Y46       -2.49400   0.00000   0.00000  -0.00063  -0.00053  -2.49454
   Z46       -3.29068   0.00001   0.00000   0.00109   0.00090  -3.28977
   X47      -13.67583   0.00000   0.00000  -0.00156  -0.00154 -13.67737
   Y47       -0.02382   0.00000   0.00000  -0.00226  -0.00216  -0.02598
   Z47       -1.33072   0.00001   0.00000   0.00307   0.00288  -1.32784
   X48      -13.36201   0.00000   0.00000   0.00064   0.00064 -13.36137
   Y48       -3.11367   0.00000   0.00000  -0.00276  -0.00267  -3.11634
   Z48       -0.10489   0.00001   0.00000   0.00120   0.00100  -0.10389
         Item               Value     Threshold  Converged?
 Maximum Force            0.000021     0.000450     YES
 RMS     Force            0.000005     0.000300     YES
 Maximum Displacement     0.002877     0.001800     NO 
 RMS     Displacement     0.000778     0.001200     YES
 Predicted change in Energy=-4.851616D-09
 GradGradGradGradGradGradGradGradGradGradGradGradGradGradGradGradGradGrad

 Leave Link  103 at Tue May  6 19:20:40 2025, MaxMem= 16106127360 cpu:               1.4 elap:               0.2
 (Enter /cm/shared/apps/Gaussian/g16-C01/g16/l9999.exe)

 ----------------------------------------------------------------------

 Electric dipole moment (input orientation):
 (Debye = 10**-18 statcoulomb cm , SI units = C m)
                  (au)            (Debye)         (10**-30 SI)
   Tot        0.631968D+00      0.160630D+01      0.535805D+01
   x         -0.377817D+00     -0.960315D+00     -0.320327D+01
   y         -0.488430D+00     -0.124146D+01     -0.414108D+01
   z         -0.134441D+00     -0.341715D+00     -0.113984D+01

 Dipole polarizability, Alpha (input orientation).
 (esu units = cm**3 , SI units = C**2 m**2 J**-1)
 Alpha(0;0):
               (au)            (10**-24 esu)      (10**-40 SI)
   iso        0.445972D+03      0.660863D+02      0.735309D+02
   aniso      0.192670D+03      0.285507D+02      0.317669D+02
   xx         0.538557D+03      0.798059D+02      0.887960D+02
   yx        -0.425767D+02     -0.630921D+01     -0.701995D+01
   yy         0.457569D+03      0.678048D+02      0.754430D+02
   zx         0.461746D+01      0.684236D+00      0.761316D+00
   zy         0.275632D+02      0.408445D+01      0.454457D+01
   zz         0.341791D+03      0.506482D+02      0.563537D+02

 ----------------------------------------------------------------------

 Dipole orientation:
     6          2.11202789          1.27208445         -3.62418034
     8          3.10524561          2.89893542         -5.52299493
     6          0.03750085          2.74951959         -2.18101983
     1          0.75348211          4.65717513         -1.80996586
     9         -1.99928554          3.02886686         -3.81707993
     6         -0.77071735          1.53937230          0.26040421
     6         -3.00808898          0.34885052          0.47640515
     7          0.95120193          1.85165608          2.21369040
     1          0.21566467          1.84399101          3.97845076
     6          3.32006946          2.99976653          1.98605061
     6          8.17680116          5.09190762          1.75839053
     6          4.90679290          2.45429884         -0.07899521
     6          4.19210209          4.59330725          3.90230810
     6          6.60984006          5.61459698          3.80758804
     6          7.30768714          3.53552556         -0.17421162
     1          2.95101651          4.99919078          5.49209783
     1          7.25886089          6.83134011          5.33188167
     1          8.51605692          3.09873978         -1.78066127
     1         10.06652409          5.89333627          1.65684873
     7          4.12031454          0.65583763         -1.89203038
     1          1.75023429          3.63564526         -6.49723612
     1          5.60747988         -0.04537660         -2.87922772
     1         -4.23626755          0.41759365         -1.16655448
     6         -4.01572010         -0.97182864          2.70190124
     6         -6.17401622         -3.59390087          6.86845376
     6         -2.50017098         -2.26821209          4.44565589
     6         -6.64237523         -1.05244206          3.07516820
     6         -7.69366928         -2.32787059          5.11095101
     6         -3.56552882         -3.54944233          6.48256210
     1         -0.46214809         -2.33706217          4.19092243
     1         -7.87414180         -0.09397407          1.73324543
     1         -9.73920472         -2.34560530          5.34340363
     1         -2.33088547         -4.54836374          7.79173319
     6         -7.33110863         -4.94334880          9.08752027
     6          1.05014023         -1.16453636         -4.75993089
     6         -1.04149883         -5.61101297         -6.73664742
     6          0.73382947         -3.29501088         -3.23237493
     6          0.30997120         -1.28832989         -7.28658199
     6         -0.72714176         -3.49760019         -8.27069623
     6         -0.30395632         -5.50202915         -4.21303450
     1          1.32358424         -3.23071695         -1.26847272
     1          0.55059651          0.33298926         -8.52300537
     1         -1.28483804         -3.56269900        -10.24829923
     1         -0.53137546         -7.14428653         -2.99751652
     1         -1.84770034         -7.33857086         -7.50656124
     1         -5.91693408         -6.05017358         10.11623367
     1         -8.84067671         -6.22691165          8.47748091
     1         -8.17495334         -3.59199197         10.41714512

 Electric dipole moment (dipole orientation):
 (Debye = 10**-18 statcoulomb cm , SI units = C m)
                  (au)            (Debye)         (10**-30 SI)
   Tot        0.631968D+00      0.160630D+01      0.535805D+01
   x          0.000000D+00      0.000000D+00      0.000000D+00
   y          0.000000D+00      0.000000D+00      0.000000D+00
   z          0.631968D+00      0.160630D+01      0.535805D+01

 Dipole polarizability, Alpha (dipole orientation).
 (esu units = cm**3 , SI units = C**2 m**2 J**-1)
 Alpha(0;0):
               (au)            (10**-24 esu)      (10**-40 SI)
   iso        0.445972D+03      0.660863D+02      0.735309D+02
   aniso      0.192670D+03      0.285507D+02      0.317669D+02
   xx         0.488018D+03      0.723168D+02      0.804633D+02
   yx         0.983877D+02      0.145795D+02      0.162219D+02
   yy         0.397731D+03      0.589376D+02      0.655769D+02
   zx        -0.194354D+02     -0.288002D+01     -0.320446D+01
   zy        -0.157874D+02     -0.233945D+01     -0.260299D+01
   zz         0.452168D+03      0.670044D+02      0.745525D+02

 ----------------------------------------------------------------------
 Unable to Open any file for archive entry.
 1\1\GINC-HPC-COMPUTE-P29\Freq\RwB97XD\Gen\C23H21F1N2O1\RUSAKOV\06-May-
 2025\0\\#p wB97XD/Gen SCRF(SMD,Solvent=Ethanol) freq\\5 to 9 TS\\0,1\C
 ,2.191285,0.71482,0.260082\O,3.490692,0.854296,0.824979\C,1.258345,0.1
 46111,1.358176\H,1.792792,-0.662266,1.870098\F,1.07209,1.150875,2.3009
 69\C,-0.059664,-0.364482,0.844094\C,-1.203059,0.317964,1.040696\N,0.02
 8001,-1.594376,0.207171\H,-0.806368,-2.165782,0.238068\C,1.215604,-2.2
 87185,-0.047067\C,3.522065,-3.735086,-0.702279\C,2.35113,-1.616047,-0.
 539668\C,1.256114,-3.674641,0.113068\C,2.394336,-4.39761,-0.223462\C,3
 .495307,-2.351512,-0.8463\H,0.371798,-4.18361,0.492735\H,2.399648,-5.4
 78613,-0.102754\H,4.366453,-1.820835,-1.22638\H,4.421052,-4.289768,-0.
 960916\N,2.268579,-0.233029,-0.822299\H,3.441725,1.328111,1.664634\H,2
 .994554,0.05918,-1.468439\H,-1.127805,1.219074,1.642317\C,-2.549466,-0
 .034431,0.568803\C,-5.201788,-0.59923,-0.289824\C,-2.79687,-0.705043,-
 0.637166\C,-3.664125,0.364136,1.324793\C,-4.957686,0.085983,0.906577\C
 ,-4.097205,-0.979262,-1.053432\H,-1.969534,-0.993274,-1.281406\H,-3.50
 6063,0.90393,2.257545\H,-5.798234,0.408092,1.52029\H,-4.251988,-1.4953
 78,-1.999952\C,-6.607743,-0.911136,-0.725475\C,1.663013,2.047732,-0.27
 2662\C,0.611247,4.471914,-1.206961\C,0.632154,2.058858,-1.215889\C,2.1
 61151,3.26357,0.195306\C,1.639991,4.468419,-0.269363\C,0.110104,3.2618
 25,-1.679813\H,0.243916,1.11948,-1.597255\H,2.969004,3.285359,0.921466
 \H,2.044366,5.407153,0.103074\H,-0.690428,3.251546,-2.416361\H,0.20562
 4,5.413247,-1.571782\H,-6.62855,-1.31977,-1.741351\H,-7.236937,-0.0126
 05,-0.704186\H,-7.07087,-1.647682,-0.055508\\Version=ES64L-G16RevC.01\
 State=1-A\HF=-1173.1382056\RMSD=5.666e-09\RMSF=4.913e-06\ZeroPoint=0.3
 917391\Thermal=0.4143785\ETot=-1172.7238271\HTot=-1172.7228829\GTot=-1
 172.7992596\Dipole=-0.3778169,-0.4884297,-0.1344409\DipoleDeriv=1.4056
 453,-0.2887707,0.4095706,-0.0881553,1.3115557,0.2150492,0.2548302,0.38
 75545,0.879025,-1.3848941,-0.1984095,-0.4597529,-0.120982,-0.9408252,0
 .0635072,-0.3699863,-0.1031829,-0.8229731,0.5342307,-0.0512157,-0.1761
 357,0.1823028,0.5854525,0.3953956,0.0953372,0.3824384,0.8658686,-0.055
 3746,0.0164858,0.0019708,0.0065512,-0.0220603,0.0187886,-0.0781849,0.1
 498668,0.0175966,-0.4619091,0.0345187,0.0769551,-0.0621968,-0.7815192,
 -0.4289413,-0.0254148,-0.4155802,-0.8203948,0.6508743,-0.4441104,-0.19
 52991,-1.9616593,1.6201286,0.5719887,-0.8131313,0.7065332,0.1778757,-0
 .9570062,0.3955304,0.2237639,0.4600097,-0.4678114,0.0166411,0.2934157,
 -0.0018972,-0.2917934,-1.5025131,0.7141201,0.1838781,1.9683577,-1.6009
 836,-0.4051975,0.9689201,-0.725329,-0.614613,0.2239672,0.0646727,0.060
 6248,0.1083673,0.1393001,-0.0925668,-0.1503095,0.0716951,0.3593456,1.8
 268205,-1.3150509,-0.3760761,-0.8974763,0.3904402,0.1280526,-0.3963081
 ,0.4192279,0.1579041,-0.1328937,-0.0320164,-0.0380178,0.1991527,-0.263
 6618,-0.0565103,-0.0324185,-0.0131279,-0.2115487,-0.4223858,0.5037179,
 0.1278873,-0.1079916,1.4003948,-0.1337826,0.1051339,-0.4225508,-0.0310
 024,-0.1440659,-0.0460284,-0.0322925,0.4229457,-0.1016755,-0.130593,0.
 0050449,-0.0311961,-0.2132831,0.0104976,0.1511893,-0.0943311,-0.057145
 1,-0.0308817,-0.0086347,-0.043637,-0.1104413,-0.177205,0.1336294,0.011
 3383,-0.125135,-0.2055562,-0.0119002,0.0497496,-0.1295351,-0.0905885,-
 0.1321299,-0.0310405,-0.0697943,0.0895916,-0.0581527,0.0806613,0.03419
 6,0.0881371,0.0422585,0.159785,0.110097,0.0079164,0.0291832,0.0236452,
 -0.1287349,0.0275022,0.0205797,0.0343805,0.1807589,-0.008127,-0.074342
 7,0.0795007,-0.096048,0.0457146,0.0570481,0.0853964,0.040539,0.157025,
 -0.0418746,0.1094062,0.0741253,0.102399,0.0335305,-0.0197716,0.077292,
 -0.0149383,0.1725069,-0.5061568,0.365501,-0.0849058,-0.0008759,-1.6903
 842,0.0045616,-0.0980902,0.0302483,-0.6103756,0.4089818,0.0049611,0.08
 44189,0.0491125,0.3888265,-0.1034585,0.0801683,-0.1076294,0.3682138,0.
 2460419,0.0126009,0.1231693,0.0048992,0.15184,-0.0662739,0.045895,-0.0
 145833,0.3168838,-0.0075031,0.0169531,-0.0330171,-0.0473613,0.0414749,
 -0.1149834,0.0053938,-0.1150557,0.1362419,0.8462865,-0.0324697,0.07552
 75,0.131425,-0.1113481,-0.0411173,0.2150268,-0.0760158,-0.0004917,0.40
 06187,0.1371461,0.1372791,0.1237265,-0.0827278,0.0382826,0.0603444,0.0
 217678,-0.086533,-0.1905943,0.0962162,0.0188404,-0.0841725,-0.1621814,
 0.0475618,-0.1879633,0.0745751,-0.0428757,-0.2780721,-0.0096692,-0.070
 0101,0.018358,-0.092986,0.1298761,0.0286012,0.1493086,0.0308465,-0.046
 57,-0.0193948,-0.0476766,-0.0860009,-0.1517211,0.0898018,-0.2973343,0.
 1107255,-0.0241498,-0.21778,-0.0738885,-0.0912421,0.0365713,-0.128389,
 0.1282077,0.1314327,0.119515,0.0537249,-0.0057135,0.0341207,0.0941224,
 0.0285712,0.1616598,-0.0511742,0.1095278,-0.0671335,0.0593805,0.101014
 4,-0.0293399,-0.041868,-0.0307609,0.1084796,-0.1305527,-0.0196709,-0.1
 357557,-0.0466868,-0.0748481,0.0622521,0.1089962,0.053862,0.1404881,-0
 .0715832,0.1178274,-0.0690263,0.0538528,0.0795566,-0.0182772,-0.035345
 7,-0.0320971,0.1116566,-0.1303616,-0.0613976,-0.1254543,-0.0578511,-0.
 1325523,-0.0389943,-0.048049,-0.0475616,0.123454,-0.0100184,0.130031,0
 .0068425,0.155813,-0.2747952,-0.0656071,0.0437374,0.1303767,-0.0127844
 ,-0.0570937,0.0336668,-0.1355253,-0.0730395,-0.0599733,-0.0233547,0.10
 70924,-0.0231208,0.0352879,-0.0083193,0.1083387,-0.0116171,-0.0871672,
 -0.0650456,0.0758394,-0.0110176,0.0997437,0.0136534,0.056657,0.0050764
 ,0.0223184,-0.119835,-0.0187266,0.0409609,0.0936203,-0.0407676,-0.0978
 367,-0.0043006,0.0834916,0.0546307,-0.0699551,-0.1259881,0.0347923,0.0
 597473,0.068802,0.0179641,0.0810537,0.0614293,0.0349305,-0.1359856,-0.
 028078,0.014682,0.1415839,-0.0588125,-0.1177363,-0.0255033,0.1359748,0
 .0298837,-0.0646778,0.1183009,-0.082216,-0.0440541,-0.0562838,0.008121
 ,-0.059251,-0.0559409,-0.0706696,0.1347424,0.0373792,-0.0103327,-0.132
 2885,0.0071961,0.1384926,0.013744,-0.1371228,-0.00405,0.0508137,0.1079
 203,-0.0702495,-0.0707709,-0.0738484,-0.0785252,-0.0630484,-0.0664515,
 -0.0675929,0.1258994,0.0247353,0.0133127,-0.151998,-0.0023484,0.099832
 4,-0.0035492,-0.1489804,-0.0017121,0.0461498,0.1138843,0.077321,-0.065
 8331,0.0733269,-0.0687749,0.0692814,-0.0649779,0.0678073,0.1250631,0.0
 091245,0.0102152,0.0298288,-0.0288853,0.0635954,-0.0885258,-0.0822042,
 -0.0994871,-0.1337488,-0.1102756,0.0621406,-0.0425107,0.1210185,-0.068
 7537,-0.0151025,-0.0852947,-0.0312655,0.0892064,-0.1048495,-0.0743787,
 -0.0073876,-0.1524607,0.002198,0.0832685,-0.0019589,0.1043585,-0.00620
 73\Polar=538.5565809,-42.5766813,457.5693418,4.6174562,27.5632451,341.
 7910767\Quadrupole=3.207674,3.3816844,-6.5893584,2.6791134,2.0267711,1
 .5872805\PG=C01 [X(C23H21F1N2O1)]\NImag=0\\0.45889113,-0.01899274,0.52
 509291,-0.02595322,0.01501570,0.50820888,-0.18436501,0.01821289,-0.000
 75051,0.31270332,-0.00734362,-0.07125190,-0.01421073,-0.00840866,0.206
 08033,-0.04484913,-0.00555245,-0.08616001,0.04210090,0.24286723,0.5103
 3129,-0.09218363,-0.01524922,0.02180286,-0.04880020,-0.02032845,0.0144
 1893,0.52930181,-0.02127710,-0.09099614,0.03126878,-0.01188016,-0.0035
 9090,0.00153559,-0.04607919,0.55578287,0.04779159,0.03544858,-0.110384
 94,-0.01605568,-0.00477679,0.00596160,0.05664348,-0.02399340,0.4754163
 3,0.00635820,-0.01581462,0.01130140,0.00196847,-0.00022637,0.00083743,
 -0.11275140,0.09357194,-0.06618076,0.12353812,0.00473882,-0.00823465,0
 .00924146,0.00147618,0.00154999,-0.00080341,0.08911730,-0.18369731,0.0
 9470311,-0.10098409,0.21181277,-0.01090446,0.01968276,-0.01154297,-0.0
 0211224,-0.00236940,0.00208935,-0.06814086,0.10336547,-0.11514827,0.06
 649370,-0.09385538,0.12422911,-0.00191266,0.01872371,0.01590856,0.0011
 8867,0.00038316,0.00060603,-0.06903296,0.02537895,0.01906547,0.0010748
 5,0.01431206,0.01625478,0.07202527,-0.00229835,-0.00121707,-0.00500645
 ,0.00081974,0.00160352,0.00147140,0.02358213,-0.15738268,-0.08349124,0
 .00568277,-0.03019467,-0.03363069,-0.02820044,0.20787692,0.00234671,-0
 .03365896,-0.03177987,0.00030509,0.00133279,0.00206346,0.01703564,-0.0
 8163387,-0.13453731,0.00167886,-0.00324233,0.00484032,-0.03053648,0.13
 775202,0.18626283,-0.02612885,-0.01124450,-0.00140177,-0.00109628,-0.0
 0125683,0.00224322,-0.19273350,-0.03194036,-0.04562746,-0.01705491,-0.
 00404078,-0.00271839,0.00812224,0.00429194,0.00518664,0.76824101,-0.01
 350228,-0.00094483,0.00272529,-0.00000581,0.00047554,-0.00115437,-0.02
 926700,-0.09177598,-0.01673998,0.01898036,0.00970910,0.00732749,-0.022
 67378,-0.01991465,-0.02157775,-0.13257408,0.57508977,0.01244229,0.0044
 9222,0.01894206,0.00866184,0.00287634,-0.00275217,-0.03342318,-0.00759
 699,-0.09308133,-0.01620048,-0.00473841,-0.00102253,-0.01951901,-0.019
 08987,-0.01626918,0.00667578,0.19018316,0.27005125,0.00264544,0.002270
 13,-0.00303387,-0.00234997,-0.00116118,0.00024205,-0.02834272,0.012512
 93,-0.00119173,-0.00171168,-0.00212313,-0.00119541,-0.00240476,0.00134
 962,0.00043926,-0.38721672,0.15211233,0.02867896,0.73255857,-0.0006737
 4,-0.00240983,-0.00127067,-0.00145096,-0.00033638,0.00058006,-0.003778
 54,0.01392991,0.00531984,-0.00243154,-0.00076707,-0.00069830,0.0008388
 4,-0.00169271,-0.00087614,0.16006712,-0.18140779,-0.05037405,-0.128183
 71,0.54150626,-0.00027572,0.00100635,-0.00275887,-0.00088083,-0.000528
 10,0.00077992,-0.01156067,0.00511342,0.00739528,-0.00196447,-0.0005675
 8,-0.00096170,-0.00017050,0.00071148,0.00133909,0.03947931,-0.05131362
 ,-0.07921525,0.02794253,0.25817459,0.29239412,0.00018409,-0.00024850,0
 .00094839,-0.00086825,-0.00051104,-0.00054265,0.00549504,-0.02600548,-
 0.01186219,0.00009222,0.00020729,-0.00025024,-0.00473349,-0.00489108,-
 0.00558150,-0.13270492,-0.00348301,0.00631192,0.00780809,0.03975865,0.
 02162118,0.76025044,0.00179693,-0.00041250,-0.00193934,0.00028874,0.00
 072890,0.00076196,-0.00246538,-0.02076532,-0.01054102,0.00170656,0.000
 54616,-0.00013956,-0.00380418,-0.00166159,-0.00094340,-0.00641907,-0.2
 4733427,-0.11845329,0.02462493,-0.03813948,-0.02232848,0.07115336,0.66
 594727,-0.00023177,-0.00140512,-0.00251491,-0.00022656,0.00003632,0.00
 035725,-0.00516238,-0.01465344,-0.00153095,0.00165523,-0.00041580,-0.0
 0007060,-0.00239799,-0.00248547,-0.00044865,-0.00118881,-0.08532898,-0
 .08241942,0.01623458,-0.02329030,-0.00052956,-0.08356391,0.17868268,0.
 12903732,-0.00046885,-0.00008027,0.00012445,0.00013626,0.00002183,-0.0
 0002780,-0.00002901,0.00039063,0.00098837,0.00008341,0.00008332,0.0000
 0023,0.00042862,0.00059938,0.00073227,0.00985880,-0.00350961,-0.004050
 01,-0.00329781,0.00408897,0.00049053,-0.32493842,-0.17384775,0.0185540
 8,0.34259697,0.00026671,-0.00000237,-0.00029594,-0.00003613,0.00008620
 ,0.00017895,0.00280680,-0.00209203,-0.00054689,-0.00005989,0.00005523,
 -0.00009602,-0.00073145,-0.00045730,-0.00076062,-0.02521612,-0.0145481
 6,0.00120568,-0.00043012,0.00009618,-0.00073008,-0.18462537,-0.1887198
 8,-0.01227382,0.18367885,0.19394259,-0.00042941,0.00004541,-0.00047895
 ,-0.00041801,-0.00015592,0.00003385,0.00135365,-0.00361091,0.00062274,
 0.00029801,0.00027355,0.00007975,-0.00092532,-0.00155531,-0.00107817,-
 0.01504011,-0.01888205,-0.00608057,-0.00322682,0.00318921,0.00078284,0
 .02717666,0.00423033,-0.00737088,-0.01888396,0.01203673,0.01780252,0.0
 0147164,0.00176983,-0.00150339,-0.00045624,0.00034443,0.00062530,0.002
 70574,-0.00220990,0.00029725,0.00070218,-0.00076043,-0.00067586,-0.002
 04701,-0.00208386,-0.00118278,0.00230699,0.03177630,0.00743438,0.00397
 564,-0.00965678,-0.00522456,-0.25223555,0.05328170,0.03851117,-0.02267
 269,0.01539704,0.00812245,0.63912767,-0.00497304,0.00319074,0.00501968
 ,-0.00100102,-0.00157741,-0.00290817,-0.00042421,-0.00177208,-0.001986
 28,0.00020068,0.00025164,-0.00026541,0.00137951,0.00073737,0.00072732,
 0.03031642,-0.03021895,-0.00075661,-0.00404474,0.00083811,-0.00132111,
 0.07032683,-0.15173958,-0.03268838,-0.01517587,0.01486477,0.00277144,-
 0.01345001,0.71129167,0.00130196,-0.00171966,-0.00123726,0.00104126,0.
 00086313,0.00128764,0.00155300,-0.00256547,-0.00273308,-0.00027501,-0.
 00082499,-0.00111209,0.00045867,0.00078165,0.00099209,0.01462916,-0.00
 849718,-0.01280996,-0.00124744,-0.00048116,0.00155351,0.03465766,-0.02
 580871,-0.04637377,0.00370172,0.00139252,-0.00360889,-0.15671594,-0.04
 462118,0.20826102,-0.00167122,0.00079298,-0.00069797,-0.00008049,-0.00
 033753,-0.00044332,-0.00022245,0.00030487,-0.00016864,-0.00001247,-0.0
 0001727,0.00018376,0.00024208,-0.00000516,0.00013693,0.00050006,-0.002
 74478,-0.00001085,-0.00039273,0.00062520,0.00031581,-0.00501196,0.0055
 3239,-0.00071732,0.00051706,0.00061347,-0.00064791,-0.01245480,-0.0346
 7512,0.01190186,0.67066664,0.00076318,-0.00043765,0.00090486,-0.000704
 31,-0.00017500,-0.00034097,-0.00026442,0.00060774,0.00053803,0.0000704
 2,-0.00007419,0.00047408,0.00023442,-0.00056380,-0.00022612,-0.0005555
 2,0.00324345,0.00066323,0.00100626,-0.00116902,-0.00038478,0.00388523,
 -0.00205913,-0.00376125,0.00031422,-0.00052473,0.00057008,-0.03482027,
 -0.05379409,0.02052718,-0.05498022,0.68837686,0.00000081,0.00146297,0.
 00052741,-0.00007491,-0.00007541,-0.00011624,0.00019243,-0.00006000,-0
 .00014390,-0.00009700,0.00007916,-0.00002974,-0.00013402,-0.00001390,0
 .00001160,-0.00016719,0.00086292,-0.00015547,0.00004962,-0.00012757,-0
 .00016406,0.00090720,-0.00231471,-0.00048655,-0.00022798,0.00000575,0.
 00020210,0.01031720,0.01765667,-0.00439572,-0.18834853,-0.04522757,0.1
 9783050,-0.00986780,0.00206097,-0.00696172,0.00128957,-0.00196610,-0.0
 0159648,0.00006675,0.00182862,0.00019162,0.00036613,0.00040118,-0.0001
 4108,-0.00002994,-0.00007540,-0.00014277,0.00007179,-0.00872723,-0.000
 11995,-0.00113698,0.00229633,0.00076687,-0.04709469,-0.00421447,0.0178
 6899,-0.00163685,0.00373964,0.00071461,-0.22173430,-0.02851324,0.05936
 236,0.03234412,0.07971644,-0.02295283,0.62459604,0.01023115,-0.0435207
 8,-0.01426884,0.00484386,0.00642902,0.01085794,0.00292074,0.00098428,-
 0.00412544,0.00039124,-0.00022666,-0.00009761,-0.00161327,0.00052936,0
 .00329929,0.00070728,0.00679382,0.00180263,0.00187651,-0.00272026,-0.0
 0062389,0.01975997,0.00828748,-0.00757692,0.00369776,-0.00298860,-0.00
 062540,-0.10360517,-0.15873469,0.04471031,0.02803308,-0.02519066,-0.00
 503920,-0.03973639,0.68061786,-0.00000814,-0.02250607,0.01484465,-0.00
 094858,-0.00171335,-0.00297033,0.00005490,-0.00258948,-0.00100547,0.00
 054344,-0.00123409,-0.00065348,0.00079125,-0.00015779,-0.00024374,-0.0
 0084850,-0.00039917,0.00045561,-0.00012996,0.00032060,0.00000014,0.007
 49146,0.00526041,0.00247928,-0.00027669,-0.00036336,0.00119894,0.07810
 992,0.02287908,-0.08861496,-0.01599301,-0.02311680,0.00666350,-0.18447
 557,-0.05881924,0.24578632,0.00015402,0.00107625,0.00140445,-0.0002306
 2,-0.00018958,-0.00047788,-0.00072846,0.00049479,-0.00034866,0.0002223
 2,-0.00006151,0.00028523,0.00051377,-0.00005410,0.00007396,-0.00347664
 ,-0.00266085,-0.00394006,-0.00043423,0.00201260,0.00165356,-0.00572346
 ,0.04826060,0.00102631,0.00146797,0.00308053,-0.00044854,-0.12312217,-
 0.04199195,0.02726560,-0.05222714,-0.02369445,0.02150065,0.04051747,-0
 .02293664,-0.01043081,0.68068577,0.00141029,-0.00124211,-0.00174255,0.
 00063348,0.00074938,0.00121345,0.00071999,-0.00038296,-0.00031564,-0.0
 0018983,-0.00024114,-0.00053321,-0.00077136,0.00023867,-0.00001203,0.0
 0031065,0.00506034,0.00198041,-0.00045405,-0.00123202,-0.00102549,0.02
 054127,-0.03225369,0.00011799,-0.00226545,0.00041589,0.00075856,0.0274
 3038,-0.32118517,0.01719412,0.02661995,0.06555323,-0.01666433,-0.06925
 724,-0.02252179,0.02798798,-0.01091113,0.67937384,0.00037131,0.0004895
 7,-0.00098234,0.00002218,0.00016382,0.00030085,0.00030617,0.00046416,-
 0.00027843,0.00002329,-0.00012454,0.00016281,-0.00008073,-0.00028375,-
 0.00005473,0.00183919,-0.00057477,0.00174545,-0.00013048,-0.00060753,-
 0.00053808,0.00313765,-0.01098891,0.00633328,-0.00054144,-0.00101399,-
 0.00049812,0.01939870,0.04247353,-0.06873822,0.01817399,0.00063662,-0.
 00408921,-0.00578011,0.01067552,-0.00279952,-0.20302157,-0.06295229,0.
 20434477,0.00042082,-0.00029038,-0.00104797,0.00065828,0.00047268,0.00
 075048,0.00042336,-0.00056393,-0.00042233,-0.00007920,-0.00001618,-0.0
 0046650,-0.00045108,0.00034945,0.00013074,0.00031702,0.00013565,0.0000
 5158,-0.00061038,0.00022441,-0.00025185,0.00393694,-0.00689425,0.00471
 018,-0.00056471,-0.00021641,-0.00000061,0.03339374,0.07816052,-0.02508
 986,-0.26358021,-0.04855661,0.07983321,-0.06928380,-0.00069905,0.02430
 706,-0.27218241,0.06743819,0.07199267,0.61480744,-0.00118705,0.0016633
 3,0.00147051,-0.00049218,-0.00064488,-0.00104811,-0.00025734,0.0000972
 4,0.00044569,0.00002105,0.00000683,0.00008538,0.00017418,-0.00019143,-
 0.00033433,0.00126009,-0.00101611,0.00156401,-0.00008505,-0.00019784,-
 0.00028043,-0.00397611,-0.00308505,0.00048003,0.00001542,0.00016841,-0
 .00066473,0.02835673,-0.02717592,-0.00598605,-0.11356211,-0.17787434,0
 .05483325,-0.00140616,0.00322355,-0.00139604,0.13170574,-0.19038417,-0
 .03060553,-0.02000198,0.75021091,-0.00008190,-0.00002731,0.00022534,-0
 .00017934,-0.00007427,-0.00014330,-0.00043742,0.00013522,0.00032491,0.
 00008276,0.00000314,0.00010458,0.00018187,0.00000073,-0.00001569,-0.00
 087129,0.00110745,0.00157393,0.00061316,-0.00026282,-0.00003083,0.0022
 0953,0.00209143,0.00378503,0.00043349,-0.00001980,-0.00035920,-0.01784
 970,-0.02360218,0.00788727,0.08541423,0.03041241,-0.09115875,0.0266731
 2,-0.00176487,-0.00667475,0.06475459,-0.00881659,-0.07709815,-0.173050
 99,-0.06347377,0.19689142,0.00152808,-0.00355551,-0.00072332,0.0000961
 8,0.00026968,0.00083336,-0.00016187,0.00046446,0.00015979,0.00010339,-
 0.00015880,0.00028833,0.00016495,-0.00041360,-0.00007773,-0.00059773,0
 .00151385,-0.00024345,0.00033976,-0.00043635,-0.00007660,0.00186402,-0
 .00397576,0.00014492,-0.00030428,-0.00011145,0.00136079,-0.05022695,-0
 .02034276,0.01847818,-0.12246861,-0.02456461,0.02637624,-0.26220590,0.
 12083446,0.06292351,-0.01974382,0.02497254,0.00355916,0.03425966,-0.02
 713908,-0.00791956,0.65356653,0.00311464,0.00162637,0.00648954,-0.0006
 3493,-0.00007368,-0.00098088,-0.00038081,-0.00108282,0.00043023,-0.000
 00662,0.00028195,-0.00058469,0.00002237,0.00049411,-0.00038407,0.00005
 042,-0.00266654,-0.00123697,-0.00051809,0.00114942,0.00038565,-0.00658
 260,-0.00240103,0.00543719,-0.00114364,0.00081089,0.00045322,0.0289311
 2,0.06848087,-0.02106219,0.03976349,-0.34666481,0.01840616,0.04769417,
 -0.17713506,-0.00283791,0.03129743,-0.05455856,-0.00478660,-0.07623653
 ,-0.02579718,0.03203247,0.01013151,0.71055400,-0.00099005,0.00034533,-
 0.00089079,0.00038180,-0.00023543,-0.00006904,-0.00021271,0.00017428,-
 0.00009842,0.00010486,-0.00015479,-0.00003721,0.00006371,-0.00008094,-
 0.00008407,-0.00035558,-0.00120771,0.00028482,-0.00051566,0.00064092,0
 .00018952,0.00100651,0.00564065,0.00439662,0.00066312,-0.00064529,0.00
 013858,0.01313006,-0.00301256,-0.00705786,0.01786050,0.04314572,-0.067
 07434,0.07130613,-0.03140969,-0.07893794,0.00516546,-0.00095465,0.0019
 4053,-0.00293161,0.01158029,0.00129356,-0.18910232,-0.07405569,0.20242
 056,-0.00004825,0.00009130,0.00017552,-0.00004223,-0.00005724,-0.00010
 488,0.00000825,0.00004657,0.00007161,-0.00001523,0.00003980,0.00001350
 ,0.00000455,-0.00004572,-0.00005273,0.00025034,0.00001154,-0.00025906,
 0.00003310,-0.00006264,-0.00000174,0.00158880,0.00121915,-0.00138531,-
 0.00010475,-0.00061823,0.00003058,0.00162509,0.00439740,0.00022924,-0.
 00205287,0.00403421,0.00262435,0.00161511,0.00108830,0.00142889,-0.241
 58942,-0.10844269,0.08801124,-0.01397907,-0.01445783,0.00763354,0.0003
 5868,0.00047096,-0.00048331,0.25276646,0.00008040,0.00027792,0.0004248
 8,-0.00006659,-0.00008006,-0.00014133,-0.00007899,0.00009448,0.0000888
 9,0.00000810,0.00002459,0.00000770,0.00004565,-0.00003305,-0.00006480,
 0.00013599,-0.00010658,-0.00031452,-0.00008672,0.00004099,0.00006833,-
 0.00191731,0.00146992,0.00017572,0.00120653,-0.00078559,0.00006360,-0.
 02584992,-0.00942975,0.01007312,0.00333098,-0.00085665,-0.00040652,0.0
 0212081,-0.00439898,0.00079617,-0.10614862,-0.12216789,0.04929168,0.01
 430413,0.01197893,-0.00637811,0.00097022,-0.00109008,-0.00031630,0.113
 57784,0.12514285,-0.00004007,-0.00001922,0.00002539,-0.00000682,-0.000
 01532,-0.00002090,0.00016369,-0.00012452,-0.00000758,-0.00002131,0.000
 06524,-0.00000611,-0.00006205,0.00000653,-0.00002502,0.00009400,-0.000
 34705,-0.00060536,-0.00009104,0.00005039,0.00011005,-0.00048894,-0.000
 56853,-0.00281407,-0.00049031,0.00041121,0.00007892,0.00236731,0.00117
 893,0.00383768,0.00272701,-0.00053363,0.00567607,0.00151019,0.00111487
 ,0.00508470,0.08799855,0.04913448,-0.07329636,0.00483696,0.00412774,0.
 00111803,-0.00027564,-0.00030867,-0.00062328,-0.09652571,-0.05358622,0
 .06547045,0.00003593,-0.00010346,0.00002554,0.00002666,0.00001310,0.00
 001050,-0.00003959,-0.00005191,-0.00003368,-0.00001006,0.00000635,-0.0
 0002039,0.00001594,0.00006215,0.00002557,-0.00030419,-0.00019049,-0.00
 035065,-0.00005122,0.00016766,0.00013086,0.00015320,0.00164335,0.00021
 814,0.00009248,-0.00001985,0.00007696,-0.00277378,0.00216110,0.0033944
 3,0.00539092,-0.02543307,0.00199436,-0.00136923,0.00004008,0.00017431,
 0.00419832,0.02581191,-0.00360106,-0.05656557,0.00181839,0.00718288,-0
 .00307858,-0.00182923,0.00382760,0.00038906,-0.00069413,-0.00158668,0.
 05320627,0.00004256,0.00011998,0.00013313,-0.00006306,-0.00006358,-0.0
 0006524,-0.00001092,0.00004261,0.00009643,0.00000722,0.00000207,0.0000
 2779,0.00000034,-0.00007705,-0.00007357,0.00006689,0.00051609,0.000341
 07,0.00014111,-0.00022150,-0.00011387,0.00029478,-0.00130791,-0.000238
 20,-0.00008162,-0.00007980,-0.00001839,0.00203394,0.00129087,-0.000261
 73,0.00364905,-0.00876553,0.00004569,0.00023789,0.00084698,-0.00027113
 ,-0.00329301,-0.01035715,0.00278068,0.00241742,-0.34143811,0.03372260,
 -0.00253669,0.00060273,0.00175492,-0.00011284,0.00077133,-0.00040950,-
 0.00260085,0.35837360,0.00002902,-0.00018451,-0.00004681,-0.00000850,0
 .00000056,0.00001662,-0.00000286,-0.00000352,0.00003600,-0.00000423,-0
 .00000236,-0.00000533,0.00000500,0.00002161,-0.00000707,0.00001126,0.0
 0003869,0.00013688,0.00002671,-0.00004882,-0.00003502,-0.00012283,-0.0
 0031492,0.00011009,-0.00001804,-0.00002687,-0.00000313,0.00324031,0.00
 063157,0.00540847,-0.00119498,0.01061289,0.00288024,0.00030312,0.00002
 563,-0.00044397,0.00061025,-0.00831912,0.00436260,0.00674166,0.0339486
 0,-0.04284334,0.00365466,0.00103173,0.00504147,-0.00157222,-0.00021327
 ,-0.00343773,-0.00970214,-0.03686019,0.03257608,0.00021094,-0.00008497
 ,0.00000062,-0.00003346,-0.00003125,-0.00007991,0.00000575,-0.00018182
 ,-0.00008649,-0.00002911,0.00002694,-0.00001133,0.00003589,0.00008219,
 0.00000306,0.00010319,-0.00056740,-0.00030373,-0.00013859,0.00016497,0
 .00008379,-0.00114821,-0.00045331,0.00052787,-0.00020829,0.00021673,0.
 00012256,-0.00163063,0.00342791,0.00202447,0.00496961,0.00267627,-0.00
 054908,-0.01480004,-0.01415091,0.00945411,-0.00009885,0.00111875,-0.00
 030492,0.00237952,0.00076369,0.00139756,-0.23943861,-0.10816344,0.0862
 6293,-0.00009452,-0.00010689,-0.00018026,0.00009539,0.00013695,-0.0000
 8671,0.24905950,0.00007182,-0.00008746,-0.00018701,0.00003492,-0.00002
 632,0.00002120,0.00006565,-0.00001844,0.00000045,-0.00002251,-0.000015
 36,0.00001638,-0.00001614,0.00000913,0.00001316,-0.00000474,0.00005105
 ,0.00010191,0.00000145,-0.00001219,0.00000254,0.00074234,0.00079292,-0
 .00022690,0.00017674,-0.00009851,-0.00016650,0.00281684,-0.00157467,-0
 .00010509,-0.02566235,-0.00809740,0.01096036,0.01431501,0.00854199,-0.
 00566997,0.00077922,-0.00054742,-0.00016575,0.00138234,-0.00558458,0.0
 0085361,-0.10996530,-0.12438275,0.05045196,-0.00013951,0.00008477,-0.0
 0002372,-0.00130581,-0.00061502,0.00049629,0.11603467,0.12881373,0.000
 25840,-0.00073612,-0.00002433,-0.00000735,0.00006613,-0.00000941,-0.00
 000845,-0.00000097,0.00007940,-0.00000973,0.00004254,0.00000101,-0.000
 03359,0.00000313,-0.00001047,-0.00001708,0.00036091,0.00013627,0.00008
 838,-0.00014077,-0.00006303,0.00067107,0.00006239,-0.00033043,0.000068
 94,-0.00017193,-0.00014698,0.00201961,-0.00042851,0.00562382,0.0021852
 5,-0.00043978,0.00261677,0.00554902,0.00698941,0.00145087,-0.00049149,
 -0.00049978,-0.00078829,0.00167216,0.00121079,0.00595560,0.08707986,0.
 04981034,-0.07342276,-0.00012993,0.00000844,-0.00047784,0.00016592,0.0
 0002760,0.00006516,-0.09508071,-0.05490950,0.06544280,0.00000667,-0.00
 009964,-0.00015803,0.00005233,0.00004739,0.00007709,0.00004407,-0.0000
 4430,-0.00003406,-0.00000544,-0.00000894,-0.00002302,-0.00001169,0.000
 04718,0.00004267,0.00004542,-0.00024756,-0.00018503,-0.00005891,0.0000
 6972,0.00005364,-0.00015156,0.00034612,-0.00015374,0.00002205,-0.00001
 161,0.00001173,0.00033596,-0.00080452,-0.00018111,-0.25222217,0.121953
 72,0.06377023,0.00196789,-0.00052952,0.00186469,-0.00188068,-0.0033503
 6,0.00313082,-0.01379456,0.01546863,0.00446961,0.00370389,-0.00326384,
 0.00024596,-0.00083712,0.00076842,0.00030265,0.00051595,-0.00031767,-0
 .00143395,0.00008161,0.00007174,-0.00145438,0.26225643,0.00029525,0.00
 015809,0.00066660,-0.00014961,-0.00007113,-0.00014275,-0.00007202,0.00
 000580,0.00009521,0.00001321,0.00000146,0.00001990,0.00003788,-0.00005
 738,-0.00008541,-0.00008597,0.00013804,0.00004871,0.00006396,-0.000037
 92,-0.00001466,0.00022825,0.00009402,-0.00022600,0.00004541,-0.0000640
 1,-0.00000647,-0.00093382,-0.00085306,0.00046313,0.12156460,-0.1333882
 7,-0.03234802,-0.00140252,-0.00403997,0.00154118,-0.00243132,-0.000708
 42,0.00165161,-0.01392850,0.01172491,0.00403988,0.02658715,-0.00979065
 ,-0.00787633,-0.00066953,0.00043514,0.00022132,0.00045622,0.00065090,-
 0.00069224,-0.00052832,0.00111518,-0.00029509,-0.13030871,0.13597196,0
 .00001080,0.00016264,0.00000710,-0.00002358,0.00001220,0.00000358,0.00
 003200,-0.00003174,-0.00000862,0.00000284,0.00000190,0.00000265,-0.000
 01035,-0.00001663,-0.00000444,0.00006219,-0.00003121,-0.00011700,0.000
 01948,-0.00003186,0.00001048,-0.00010675,-0.00015869,-0.00063791,-0.00
 008376,0.00000975,0.00001216,-0.00028907,0.00042203,-0.00060112,0.0641
 1442,-0.03243813,-0.05456444,0.00133543,0.00207729,0.00596921,0.003542
 44,0.00180800,0.00508771,0.00759588,-0.00630926,0.00095254,-0.00322588
 ,0.00198267,0.00392208,0.00052919,-0.00023915,0.00005747,-0.00156961,-
 0.00047033,-0.00312311,-0.00143226,-0.00059761,-0.00338970,-0.07037227
 ,0.03389188,0.04616385,-0.06570269,0.01423840,0.05001376,-0.00417951,-
 0.02676689,-0.03886331,0.00074004,0.01551241,0.01379112,0.00013869,-0.
 00039668,0.00011540,-0.00334981,0.00096593,0.00883863,0.00082265,0.002
 09772,-0.00009660,0.00007222,-0.00059649,-0.00004344,0.00362098,-0.006
 06591,-0.00028335,0.00040319,-0.00034891,0.00056050,0.00198926,-0.0267
 1266,0.00501708,-0.00235951,-0.00071496,0.00519355,-0.07563921,-0.0144
 6076,0.03296252,-0.00570600,-0.00177582,0.00239685,0.00031590,0.002322
 76,-0.00051612,0.00087996,0.03555736,-0.00440968,0.00014620,-0.0014866
 8,-0.00012670,0.00010467,-0.00001407,-0.00053139,0.00094205,0.00017619
 ,-0.00253635,-0.00006205,0.00130336,-0.00015187,0.39093554,-0.01259315
 ,-0.13878229,-0.05039162,-0.01523054,-0.01277236,-0.03038052,0.0006604
 4,0.00680907,0.00217807,0.00017517,-0.00059641,-0.00000678,-0.00111481
 ,0.00089045,0.00388121,0.00067667,-0.00292725,-0.00132100,-0.00140989,
 0.00167870,0.00036253,0.00083071,0.00595058,-0.00154185,0.00017491,0.0
 0045017,-0.00059721,-0.00184626,-0.03668025,0.01556240,0.00121953,0.00
 272361,-0.00168669,0.02460908,-0.26376380,0.04210314,-0.00197775,0.005
 72249,0.00325358,0.00160554,-0.00553967,0.00006470,0.00965874,-0.03804
 824,0.00518464,-0.00029504,-0.00087940,-0.00026101,-0.00006758,-0.0002
 7917,-0.00017456,-0.00201074,0.00204236,-0.00094233,0.00020991,-0.0011
 8950,-0.00003015,0.07688538,0.61576574,0.02094925,-0.04685599,-0.16344
 066,-0.02066108,-0.02582499,-0.03569061,0.00401792,-0.02096505,-0.0233
 7286,-0.00070735,0.00015045,0.00052757,0.00420302,-0.00011545,-0.00803
 552,-0.00019751,0.00011160,-0.00052715,0.00092759,-0.00048626,-0.00017
 246,-0.00192518,-0.00086807,-0.00255048,-0.00030089,0.00030761,0.00001
 815,0.00056904,0.01919382,0.00029577,0.00440701,-0.00163603,0.00618076
 ,0.02943550,0.03910175,-0.09525414,0.00380673,0.00175861,0.00424652,0.
 00066471,0.00061983,-0.00175372,-0.00250566,-0.00629442,0.00812079,-0.
 00014174,0.00081360,-0.00002775,-0.00033356,-0.00003627,-0.00059867,-0
 .00138089,-0.00113023,-0.00282349,-0.00001873,-0.00058229,0.00025884,-
 0.24999158,-0.02110111,0.49107943,0.00098571,-0.01835044,-0.03266386,-
 0.04721388,0.03409550,0.04981699,-0.00150200,-0.00413309,-0.00171298,-
 0.00016869,-0.00015577,0.00046312,0.00202726,0.00191853,0.00038871,-0.
 00004818,-0.00023990,-0.00060757,0.00040034,0.00020785,0.00018051,0.00
 003580,0.00031513,0.00010576,-0.00002505,0.00006769,0.00005358,0.00028
 494,-0.00053406,0.00011076,-0.00010334,-0.00000438,-0.00000398,-0.0003
 2389,0.00136964,-0.00034970,-0.00005459,0.00020231,0.00007668,0.000103
 46,-0.00015042,-0.00004022,0.00009745,-0.00017691,0.00000237,-0.000013
 08,-0.00001621,-0.00000349,0.00000058,-0.00000011,0.00000606,0.0000269
 0,0.00001705,0.00000327,0.00000491,-0.00000820,-0.00000078,-0.00506219
 ,-0.00368067,-0.00497166,0.05162577,0.00225594,-0.00431733,-0.00094277
 ,0.01024242,-0.12447099,-0.22149478,-0.00027430,0.00096646,-0.00019280
 ,-0.00031432,-0.00054432,0.00043945,0.00051030,0.00001949,0.00066316,0
 .00017352,-0.00035762,-0.00073223,0.00046531,0.00012222,0.00018735,0.0
 0004716,-0.00002453,0.00000562,-0.00001924,0.00001522,0.00004186,0.000
 05073,-0.00019323,0.00011366,-0.00006165,-0.00012917,0.00000650,0.0001
 2273,0.00100995,-0.00020616,-0.00008099,0.00011882,0.00004065,0.000126
 85,-0.00001790,-0.00004842,0.00009440,0.00016342,0.00019312,-0.0000137
 0,-0.00000658,-0.00001627,-0.00000247,0.00000128,0.00000374,-0.0000201
 7,0.00000692,-0.00001235,-0.00000162,-0.00000824,-0.00000301,-0.003034
 83,-0.00059403,-0.00267238,-0.01306298,0.13257346,0.00258798,-0.006989
 66,-0.01338524,0.00718950,-0.21713605,-0.39202721,0.00174356,0.0005151
 8,0.00222921,-0.00008782,0.00001361,0.00005961,-0.00025436,0.00033750,
 -0.00025017,0.00021881,-0.00025191,-0.00060328,0.00016853,0.00021509,0
 .00001506,0.00008941,-0.00000030,-0.00000203,-0.00000677,0.00000217,0.
 00003042,-0.00002675,-0.00023834,-0.00000477,-0.00005081,-0.00002033,0
 .00001610,-0.00022824,0.00036841,0.00012783,-0.00002469,0.00007300,0.0
 0003606,0.00004071,-0.00001268,-0.00001295,0.00009127,0.00013261,-0.00
 000567,0.00000979,-0.00000177,-0.00000383,0.00000120,0.00000252,-0.000
 00894,0.00001108,-0.00000566,-0.00002676,-0.00000817,0.00000243,-0.000
 01243,-0.00223437,-0.00030303,-0.00003703,-0.01057435,0.22287539,0.402
 83806,-0.00295879,-0.00412217,-0.00626101,0.00219801,0.00057422,0.0006
 5492,0.00089985,0.00043655,-0.00020656,-0.00016338,-0.00012035,0.00022
 119,0.00009532,0.00003743,0.00040245,0.00045117,0.00020825,-0.00048531
 ,0.00009010,-0.00011527,-0.00004129,0.00038760,-0.00065378,0.00001962,
 0.00006601,-0.00009259,0.00016103,0.00009856,0.00115603,0.00031854,0.0
 0029812,-0.00050635,-0.00013640,0.00113541,0.00254872,-0.00692030,-0.0
 0027688,-0.00035663,0.00081338,-0.00004047,0.00078208,-0.00018108,0.00
 113022,0.00223405,-0.00109379,0.00004607,-0.00007982,-0.00002146,-0.00
 001174,-0.00001927,0.00003506,-0.00032668,0.00042846,0.00003077,-0.000
 02121,-0.00005313,0.00004241,-0.23897399,-0.08586600,0.21648502,0.0000
 3248,0.00000371,0.00006683,0.23624986,0.02131700,0.00886690,-0.0172701
 9,-0.00074058,0.00004115,0.00024926,-0.00165612,-0.00328431,-0.0010406
 3,0.00016803,0.00020172,-0.00017631,0.00125529,-0.00056483,-0.00293058
 ,-0.00053639,-0.00058605,-0.00016089,0.00014443,0.00023259,0.00010532,
 0.00045106,0.00019352,0.00012110,-0.00005750,0.00011207,0.00002304,0.0
 0255613,-0.00574934,0.00109136,-0.00037538,-0.00045074,-0.00017306,-0.
 02888948,-0.01371842,0.02335445,-0.00181804,0.00012491,0.00010240,0.00
 051469,0.00005872,-0.00004644,-0.00179576,0.00136079,0.00065312,-0.000
 02909,-0.00045556,-0.00008455,0.00011474,0.00001786,0.00002182,0.00164
 438,-0.00042282,-0.00005911,-0.00000842,0.00011365,-0.00002987,-0.0758
 0542,-0.09267825,0.06181518,-0.00000309,-0.00004304,-0.00000535,0.0835
 2853,0.10574669,0.02177434,0.00117284,-0.02731515,0.00155582,0.0027101
 4,0.00426561,-0.00046471,-0.00396608,-0.00050651,-0.00028054,0.0000983
 9,0.00026837,0.00078536,-0.00000151,-0.00129700,-0.00008628,-0.0004078
 0,-0.00047936,-0.00000433,0.00003637,0.00010220,-0.00005669,-0.0002253
 7,0.00038757,0.00002291,-0.00000365,0.00014925,-0.00061888,-0.00024415
 ,0.00128298,0.00051095,-0.00010221,-0.00034601,0.00462507,0.00449427,-
 0.00365377,-0.00007977,-0.00035813,0.00051129,-0.00018065,0.00002343,0
 .00018291,-0.00037820,-0.00283512,0.00038010,-0.00006135,-0.00011159,-
 0.00009832,-0.00003451,-0.00004451,-0.00002943,-0.00040858,0.00025701,
 0.00022610,0.00002638,-0.00022213,-0.00001375,0.17736033,0.06411331,-0
 .18375613,0.00028787,0.00029940,0.00059574,-0.20359995,-0.06504906,0.2
 0864858,-0.00016915,-0.00006996,-0.00003194,-0.00007455,-0.00002162,-0
 .00002405,-0.00118980,0.00101865,0.00177502,0.00035930,-0.00010253,-0.
 00003812,-0.00281265,-0.00093715,-0.00106319,0.00696721,0.02117947,0.0
 1446295,-0.05579660,-0.01625081,-0.01438352,-0.00566631,0.00304824,0.0
 0006253,-0.00023327,-0.00007352,0.00001722,0.00120519,0.00091761,-0.00
 041673,-0.00007096,0.00006532,0.00001326,-0.00007170,0.00019023,-0.000
 06807,-0.00053872,0.00021165,0.00018694,0.00005358,0.00012995,-0.00001
 040,0.00001061,-0.00008792,-0.00000245,0.00000894,-0.00001166,-0.00000
 633,-0.00004390,0.00003871,0.00001072,-0.00002807,0.00000428,0.0000130
 9,-0.00001062,0.00000427,0.00000740,0.00011649,-0.00011493,-0.00010881
 ,-0.00008803,-0.00001270,0.00002227,-0.00000362,-0.00005124,-0.0000270
 9,0.06254965,-0.00013074,-0.00011019,-0.00059162,-0.00030577,-0.000051
 80,0.00009982,-0.00079027,-0.00361837,0.00165379,0.00053560,0.00036777
 ,0.00011761,-0.00357491,0.00082771,0.00005576,0.00057544,-0.01311396,-
 0.00853141,-0.01605009,-0.24701609,-0.14585278,0.00363366,0.00323861,-
 0.00222523,-0.00025451,0.00051891,0.00029114,-0.00075777,0.00024200,-0
 .00143785,0.00004109,-0.00002300,-0.00002062,0.00011495,-0.00009170,0.
 00001824,-0.00000740,-0.00002601,-0.00003668,-0.00000066,0.00004583,0.
 00017585,-0.00001219,0.00005873,0.00003582,-0.00004286,-0.00000628,-0.
 00009147,0.00000781,-0.00000120,0.00001096,0.00000892,-0.00000596,-0.0
 0000392,-0.00000130,-0.00000460,-0.00001235,-0.00002086,0.00002169,0.0
 0002208,0.00007818,0.00004837,0.00002015,-0.00001444,0.00002458,-0.000
 01702,0.01414901,0.25950658,0.00037414,-0.00025748,0.00089450,0.000480
 52,0.00018473,-0.00012234,0.00021743,0.00234311,-0.00526209,-0.0005979
 5,-0.00039543,-0.00023923,-0.00243747,0.00049182,-0.00034526,-0.003606
 40,-0.00059939,-0.00036688,-0.00705297,-0.14736136,-0.12379859,-0.0005
 9493,-0.00339266,0.00447972,0.00009236,-0.00033880,-0.00051135,-0.0001
 5167,-0.00098382,0.00220135,-0.00003901,0.00004058,0.00003351,-0.00021
 454,0.00011582,-0.00002202,0.00038275,-0.00006882,-0.00017373,-0.00007
 259,-0.00016688,-0.00016514,0.00002076,-0.00003514,-0.00010882,0.00004
 514,0.00002817,0.00005948,0.00002850,-0.00002006,-0.00002083,0.0000053
 0,0.00000118,0.00001095,0.00001029,0.00000178,0.00000946,-0.00003365,0
 .00002191,0.00004532,-0.00004594,-0.00005775,-0.00004456,0.00003991,-0
 .00001083,0.00001993,0.01731447,0.15801945,0.12715060,-0.00098701,0.00
 001233,0.00021061,0.00073545,0.00016778,0.00017960,-0.00027571,0.00296
 199,-0.00086224,-0.00044767,-0.00006670,-0.00012289,0.00145977,0.00031
 381,0.00051426,-0.04025668,0.00754317,0.00232786,-0.21623765,-0.041975
 09,-0.05176548,0.00157654,-0.01394557,-0.00689941,0.00270827,0.0013617
 9,0.00202863,-0.00318340,0.00130426,-0.00028351,0.00027323,-0.00052455
 ,-0.00006265,0.00097854,-0.00088617,0.00013264,0.00068315,-0.00019754,
 -0.00009752,0.00017648,-0.00007487,-0.00017006,-0.00010662,0.00034093,
 0.00027225,-0.00007269,0.00005408,-0.00000346,0.00006412,-0.00010782,-
 0.00001003,0.00009831,-0.00000274,-0.00006139,0.00004041,-0.00003814,-
 0.00002364,-0.00010619,0.00052561,-0.00039602,-0.00013080,-0.00009684,
 -0.00002437,-0.00001136,-0.00002775,0.00004861,-0.00021158,0.00341857,
 -0.00395837,0.65793560,0.00008564,-0.00001599,0.00139495,0.00103012,0.
 00036486,-0.00016994,0.00201544,-0.00013190,-0.00679513,-0.00031527,-0
 .00014745,0.00005355,-0.00125573,0.00074800,0.00040805,0.01272212,0.01
 155444,0.00846150,-0.02906660,-0.09104255,-0.03412425,-0.00077961,-0.0
 0025712,0.00130539,0.00145743,-0.00154647,0.00067683,-0.00040088,-0.00
 006418,0.00023690,-0.00003416,-0.00012307,-0.00001831,0.00008055,-0.00
 005869,-0.00000628,0.00006543,0.00017516,-0.00004603,0.00009810,-0.000
 06969,-0.00003245,0.00000910,0.00005106,0.00000382,0.00001035,0.000029
 06,0.00001950,0.00001969,0.00000182,0.00000299,0.00001321,0.00000420,0
 .00001372,0.00000502,-0.00001524,-0.00001152,0.00002553,0.00003968,-0.
 00013472,-0.00008026,-0.00011104,-0.00008486,0.00001568,-0.00005311,0.
 00004915,-0.02203165,-0.00160923,-0.00753580,0.01280665,0.28906680,-0.
 00109742,-0.00058741,-0.00096954,-0.00034668,0.00002521,0.00010664,0.0
 0144163,-0.00728437,0.00690184,0.00184081,0.00112446,0.00071247,-0.001
[truncated: 95,536 more chars]
