# Supplementary material for: Non-Catalyzed Cascade Double Imination Reaction of 2‑Fluoro-alk-3-yn-1-ones: Sustainable Synthesis of 3‑Fluoro-1,5-benzodiazepines
Source: ACS Org Inorg Au. 2026 Jan 30;6(2):237–47. doi: 10.1021/acsorginorgau.5c00116 (PMC13047452; doi:10.1021/acsorginorgau.5c00116)
Supplement: Supplementary file 2 [file gg5c00116_si_002.zip › Figure_6/C-INT.out]

 Entering Gaussian System, Link 0=g16
 Initial command:
 /cm/shared/apps/Gaussian/g16-C01/g16/l1.exe "/scratch/projects/rusakov-research-group/rusakov/159898/Gau-3775515.inp" -scrdir="/scratch/projects/rusakov-research-group/rusakov/159898/"
 Entering Link 1 = /cm/shared/apps/Gaussian/g16-C01/g16/l1.exe PID=   3775516.
  
 Copyright (c) 1988-2019, Gaussian, Inc.  All Rights Reserved.
  
 This is part of the Gaussian(R) 16 program.  It is based on
 the Gaussian(R) 09 system (copyright 2009, Gaussian, Inc.),
 the Gaussian(R) 03 system (copyright 2003, Gaussian, Inc.),
 the Gaussian(R) 98 system (copyright 1998, Gaussian, Inc.),
 the Gaussian(R) 94 system (copyright 1995, Gaussian, Inc.),
 the Gaussian 92(TM) system (copyright 1992, Gaussian, Inc.),
 the Gaussian 90(TM) system (copyright 1990, Gaussian, Inc.),
 the Gaussian 88(TM) system (copyright 1988, Gaussian, Inc.),
 the Gaussian 86(TM) system (copyright 1986, Carnegie Mellon
 University), and the Gaussian 82(TM) system (copyright 1983,
 Carnegie Mellon University). Gaussian is a federally registered
 trademark of Gaussian, Inc.
  
 This software contains proprietary and confidential information,
 including trade secrets, belonging to Gaussian, Inc.
  
 This software is provided under written license and may be
 used, copied, transmitted, or stored only in accord with that
 written license.
  
 The following legend is applicable only to US Government
 contracts under FAR:
  
                    RESTRICTED RIGHTS LEGEND
  
 Use, reproduction and disclosure by the US Government is
 subject to restrictions as set forth in subparagraphs (a)
 and (c) of the Commercial Computer Software - Restricted
 Rights clause in FAR 52.227-19.
  
 Gaussian, Inc.
 340 Quinnipiac St., Bldg. 40, Wallingford CT 06492
  
  
 ---------------------------------------------------------------
 Warning -- This program may not be used in any manner that
 competes with the business of Gaussian, Inc. or will provide
 assistance to any competitor of Gaussian, Inc.  The licensee
 of this program is prohibited from giving any competitor of
 Gaussian, Inc. access to this program.  By using this program,
 the user acknowledges that Gaussian, Inc. is engaged in the
 business of creating and licensing software in the field of
 computational chemistry and represents and warrants to the
 licensee that it is not a competitor of Gaussian, Inc. and that
 it will not use this program in any manner prohibited above.
 ---------------------------------------------------------------
  

 Cite this work as:
 Gaussian 16, Revision C.01,
 M. J. Frisch, G. W. Trucks, H. B. Schlegel, G. E. Scuseria, 
 M. A. Robb, J. R. Cheeseman, G. Scalmani, V. Barone, 
 G. A. Petersson, H. Nakatsuji, X. Li, M. Caricato, A. V. Marenich, 
 J. Bloino, B. G. Janesko, R. Gomperts, B. Mennucci, H. P. Hratchian, 
 J. V. Ortiz, A. F. Izmaylov, J. L. Sonnenberg, D. Williams-Young, 
 F. Ding, F. Lipparini, F. Egidi, J. Goings, B. Peng, A. Petrone, 
 T. Henderson, D. Ranasinghe, V. G. Zakrzewski, J. Gao, N. Rega, 
 G. Zheng, W. Liang, M. Hada, M. Ehara, K. Toyota, R. Fukuda, 
 J. Hasegawa, M. Ishida, T. Nakajima, Y. Honda, O. Kitao, H. Nakai, 
 T. Vreven, K. Throssell, J. A. Montgomery, Jr., J. E. Peralta, 
 F. Ogliaro, M. J. Bearpark, J. J. Heyd, E. N. Brothers, K. N. Kudin, 
 V. N. Staroverov, T. A. Keith, R. Kobayashi, J. Normand, 
 K. Raghavachari, A. P. Rendell, J. C. Burant, S. S. Iyengar, 
 J. Tomasi, M. Cossi, J. M. Millam, M. Klene, C. Adamo, R. Cammi, 
 J. W. Ochterski, R. L. Martin, K. Morokuma, O. Farkas, 
 J. B. Foresman, and D. J. Fox, Gaussian, Inc., Wallingford CT, 2019.
 
 ******************************************
 Gaussian 16:  ES64L-G16RevC.01  3-Jul-2019
                 7-May-2025 
 ******************************************
 %chk=6_to_9_intermediate
 %mem=120GB
 %CPU=0-39
 SetSPE:  set environment variable "MP_BIND" = "yes"
 SetSPE:  set environment variable "MP_BLIST" = "0,1,2,3,4,5,6,7,8,9,10,11,12,13,14,15,16,17,18,19,20,21,22,23,24,25,26,27,28,29,30,31,32,33,34,35,36,37,38,39"
 Will use up to   40 processors via shared memory.
 ------------------------------------------------
 #p wB97XD/Gen SCRF(SMD,Solvent=Ethanol) opt freq
 ------------------------------------------------
 1/18=20,19=15,26=3,38=1/1,3;
 2/9=110,12=2,17=6,18=5,40=1/2;
 3/5=7,11=2,25=1,30=1,70=32201,71=1,72=4,74=-58/1,2,3;
 4//1;
 5/5=2,38=5,53=4/2;
 6/7=2,8=2,9=2,10=2,28=1/1;
 7//1,2,3,16;
 1/18=20,19=15,26=3/3(2);
 2/9=110/2;
 99//99;
 2/9=110/2;
 3/5=7,6=1,11=2,25=1,30=1,70=32205,71=1,72=4,74=-58,82=7/1,2,3;
 4/5=5,16=3,69=1/1;
 5/5=2,38=5,53=4/2;
 7//1,2,3,16;
 1/18=20,19=15,26=3/3(-5);
 2/9=110/2;
 6/7=2,8=2,9=2,10=2,19=2,28=1/1;
 99/9=1/99;
 Leave Link    1 at Wed May  7 13:00:44 2025, MaxMem= 16106127360 cpu:               0.4 elap:               0.1
 (Enter /cm/shared/apps/Gaussian/g16-C01/g16/l101.exe)
 ---------
 5 to 9 TS
 ---------
 Symbolic Z-matrix:
 Charge =  0 Multiplicity = 1
 C                     0.51035   2.17548   0.85915 
 O                     0.37212   3.29885   1.70379 
 C                     1.72785   1.31994   1.32941 
 H                     2.63788   1.92495   1.20145 
 F                     1.59413   1.10654   2.68601 
 C                     1.83202   0.03956   0.54488 
 C                     1.63097  -1.27187   1.24906 
 N                     2.11635   0.03113  -0.68871 
 C                     2.33375   1.13453  -1.48395 
 C                     2.97407   3.15129  -3.30896 
 C                     1.75193   2.4134   -1.34334 
 C                     3.19857   0.90015  -2.56046 
 C                     3.53311   1.88812  -3.4563 
 C                     2.09499   3.39772  -2.27949 
 H                     3.61192  -0.0928   -2.64699 
 H                     4.21639   1.68352  -4.26587 
 H                     1.65253   4.37886  -2.17306 
 H                     3.22208   3.94161  -4.00153 
 N                     0.77218   2.7379   -0.43284 
 H                     0.47854   3.70473  -0.46245 
 H                     1.67336  -1.13076   2.32838 
 C                     0.33235  -1.94493   0.87321 
 C                    -2.02665  -3.28317   0.17907 
 C                    -0.55801  -2.35824   1.85061 
 C                     0.03232  -2.20232  -0.45837 
 C                    -1.13254  -2.85972  -0.79851 
 C                    -1.72244  -3.02309   1.50606 
 H                    -0.3419   -2.16619   2.8921 
 H                     0.72092  -1.8739   -1.22192 
 H                    -1.35383  -3.05408  -1.83855 
 H                    -2.40202  -3.34204   2.28382 
 C                    -3.28511  -4.00028  -0.20709 
 C                    -0.75385   1.32124   0.86411 
 C                    -3.09365  -0.17841   0.86353 
 C                    -1.37873   0.99511   2.06098 
 C                    -1.2991    0.87318  -0.33069 
 C                    -2.46374   0.12794  -0.32901 
 C                    -2.54394   0.2505    2.05813 
 H                    -0.96001   1.31083   3.00607 
 H                    -0.81223   1.11371  -1.26303 
 H                    -2.88034  -0.21058  -1.2655 
 H                    -3.023     0.00671   2.99463 
 H                    -4.00701  -0.75371   0.86356 
 H                    -3.86543  -3.3999   -0.90659 
 H                    -3.0486   -4.94398  -0.69776 
 H                    -3.89861  -4.20959   0.66566 
 H                     2.45038  -1.9302    0.9471 
 H                     0.22968   3.00225   2.61022 
 
 ITRead=  0  0  0  0  0  0  0  0  0  0  0  0  0  0  0  0  0  0  0  0
 ITRead=  0  0  0  0  0  0  0  0  0  0  0  0  0  0  0  0  0  0  0  0
 ITRead=  0  0  0  0  0  0  0  0
 MicOpt= -1 -1 -1 -1 -1 -1 -1 -1 -1 -1 -1 -1 -1 -1 -1 -1 -1 -1 -1 -1
 MicOpt= -1 -1 -1 -1 -1 -1 -1 -1 -1 -1 -1 -1 -1 -1 -1 -1 -1 -1 -1 -1
 MicOpt= -1 -1 -1 -1 -1 -1 -1 -1
 NAtoms=     48 NQM=       48 NQMF=       0 NMMI=      0 NMMIF=      0
                NMic=       0 NMicF=      0.
                    Isotopes and Nuclear Properties:
 (Nuclear quadrupole moments (NQMom) in fm**2, nuclear magnetic moments (NMagM)
  in nuclear magnetons)

  Atom         1           2           3           4           5           6           7           8           9          10
 IAtWgt=          12          16          12           1          19          12          12          14          12          12
 AtmWgt=  12.0000000  15.9949146  12.0000000   1.0078250  18.9984032  12.0000000  12.0000000  14.0030740  12.0000000  12.0000000
 NucSpn=           0           0           0           1           1           0           0           2           0           0
 AtZEff=  -0.0000000  -0.0000000  -0.0000000  -0.0000000  -0.0000000  -0.0000000  -0.0000000  -0.0000000  -0.0000000  -0.0000000
 NQMom=    0.0000000   0.0000000   0.0000000   0.0000000   0.0000000   0.0000000   0.0000000   2.0440000   0.0000000   0.0000000
 NMagM=    0.0000000   0.0000000   0.0000000   2.7928460   2.6288670   0.0000000   0.0000000   0.4037610   0.0000000   0.0000000
 AtZNuc=   6.0000000   8.0000000   6.0000000   1.0000000   9.0000000   6.0000000   6.0000000   7.0000000   6.0000000   6.0000000

  Atom        11          12          13          14          15          16          17          18          19          20
 IAtWgt=          12          12          12          12           1           1           1           1          14           1
 AtmWgt=  12.0000000  12.0000000  12.0000000  12.0000000   1.0078250   1.0078250   1.0078250   1.0078250  14.0030740   1.0078250
 NucSpn=           0           0           0           0           1           1           1           1           2           1
 AtZEff=  -0.0000000  -0.0000000  -0.0000000  -0.0000000  -0.0000000  -0.0000000  -0.0000000  -0.0000000  -0.0000000  -0.0000000
 NQMom=    0.0000000   0.0000000   0.0000000   0.0000000   0.0000000   0.0000000   0.0000000   0.0000000   2.0440000   0.0000000
 NMagM=    0.0000000   0.0000000   0.0000000   0.0000000   2.7928460   2.7928460   2.7928460   2.7928460   0.4037610   2.7928460
 AtZNuc=   6.0000000   6.0000000   6.0000000   6.0000000   1.0000000   1.0000000   1.0000000   1.0000000   7.0000000   1.0000000

  Atom        21          22          23          24          25          26          27          28          29          30
 IAtWgt=           1          12          12          12          12          12          12           1           1           1
 AtmWgt=   1.0078250  12.0000000  12.0000000  12.0000000  12.0000000  12.0000000  12.0000000   1.0078250   1.0078250   1.0078250
 NucSpn=           1           0           0           0           0           0           0           1           1           1
 AtZEff=  -0.0000000  -0.0000000  -0.0000000  -0.0000000  -0.0000000  -0.0000000  -0.0000000  -0.0000000  -0.0000000  -0.0000000
 NQMom=    0.0000000   0.0000000   0.0000000   0.0000000   0.0000000   0.0000000   0.0000000   0.0000000   0.0000000   0.0000000
 NMagM=    2.7928460   0.0000000   0.0000000   0.0000000   0.0000000   0.0000000   0.0000000   2.7928460   2.7928460   2.7928460
 AtZNuc=   1.0000000   6.0000000   6.0000000   6.0000000   6.0000000   6.0000000   6.0000000   1.0000000   1.0000000   1.0000000

  Atom        31          32          33          34          35          36          37          38          39          40
 IAtWgt=           1          12          12          12          12          12          12          12           1           1
 AtmWgt=   1.0078250  12.0000000  12.0000000  12.0000000  12.0000000  12.0000000  12.0000000  12.0000000   1.0078250   1.0078250
 NucSpn=           1           0           0           0           0           0           0           0           1           1
 AtZEff=  -0.0000000  -0.0000000  -0.0000000  -0.0000000  -0.0000000  -0.0000000  -0.0000000  -0.0000000  -0.0000000  -0.0000000
 NQMom=    0.0000000   0.0000000   0.0000000   0.0000000   0.0000000   0.0000000   0.0000000   0.0000000   0.0000000   0.0000000
 NMagM=    2.7928460   0.0000000   0.0000000   0.0000000   0.0000000   0.0000000   0.0000000   0.0000000   2.7928460   2.7928460
 AtZNuc=   1.0000000   6.0000000   6.0000000   6.0000000   6.0000000   6.0000000   6.0000000   6.0000000   1.0000000   1.0000000

  Atom        41          42          43          44          45          46          47          48
 IAtWgt=           1           1           1           1           1           1           1           1
 AtmWgt=   1.0078250   1.0078250   1.0078250   1.0078250   1.0078250   1.0078250   1.0078250   1.0078250
 NucSpn=           1           1           1           1           1           1           1           1
 AtZEff=  -0.0000000  -0.0000000  -0.0000000  -0.0000000  -0.0000000  -0.0000000  -0.0000000  -0.0000000
 NQMom=    0.0000000   0.0000000   0.0000000   0.0000000   0.0000000   0.0000000   0.0000000   0.0000000
 NMagM=    2.7928460   2.7928460   2.7928460   2.7928460   2.7928460   2.7928460   2.7928460   2.7928460
 AtZNuc=   1.0000000   1.0000000   1.0000000   1.0000000   1.0000000   1.0000000   1.0000000   1.0000000
 Leave Link  101 at Wed May  7 13:00:45 2025, MaxMem= 16106127360 cpu:               0.3 elap:               0.4
 (Enter /cm/shared/apps/Gaussian/g16-C01/g16/l103.exe)

 GradGradGradGradGradGradGradGradGradGradGradGradGradGradGradGradGradGrad
 Berny optimization.
 Initialization pass.
                           ----------------------------
                           !    Initial Parameters    !
                           ! (Angstroms and Degrees)  !
 --------------------------                            --------------------------
 ! Name  Definition              Value          Derivative Info.                !
 --------------------------------------------------------------------------------
 ! R1    R(1,2)                  1.4123         estimate D2E/DX2                !
 ! R2    R(1,3)                  1.5606         estimate D2E/DX2                !
 ! R3    R(1,19)                 1.4332         estimate D2E/DX2                !
 ! R4    R(1,33)                 1.5258         estimate D2E/DX2                !
 ! R5    R(2,48)                 0.9643         estimate D2E/DX2                !
 ! R6    R(3,4)                  1.1003         estimate D2E/DX2                !
 ! R7    R(3,5)                  1.3798         estimate D2E/DX2                !
 ! R8    R(3,6)                  1.5052         estimate D2E/DX2                !
 ! R9    R(6,7)                  1.5021         estimate D2E/DX2                !
 ! R10   R(6,8)                  1.266          estimate D2E/DX2                !
 ! R11   R(7,21)                 1.0893         estimate D2E/DX2                !
 ! R12   R(7,22)                 1.5102         estimate D2E/DX2                !
 ! R13   R(7,47)                 1.0936         estimate D2E/DX2                !
 ! R14   R(8,9)                  1.3774         estimate D2E/DX2                !
 ! R15   R(9,11)                 1.412          estimate D2E/DX2                !
 ! R16   R(9,12)                 1.4006         estimate D2E/DX2                !
 ! R17   R(10,13)                1.3892         estimate D2E/DX2                !
 ! R18   R(10,14)                1.376          estimate D2E/DX2                !
 ! R19   R(10,18)                1.0797         estimate D2E/DX2                !
 ! R20   R(11,14)                1.4011         estimate D2E/DX2                !
 ! R21   R(11,19)                1.3763         estimate D2E/DX2                !
 ! R22   R(12,13)                1.375          estimate D2E/DX2                !
 ! R23   R(12,15)                1.079          estimate D2E/DX2                !
 ! R24   R(13,16)                1.079          estimate D2E/DX2                !
 ! R25   R(14,17)                1.0815         estimate D2E/DX2                !
 ! R26   R(19,20)                1.0109         estimate D2E/DX2                !
 ! R27   R(22,24)                1.3852         estimate D2E/DX2                !
 ! R28   R(22,25)                1.389          estimate D2E/DX2                !
 ! R29   R(23,26)                1.3908         estimate D2E/DX2                !
 ! R30   R(23,27)                1.386          estimate D2E/DX2                !
 ! R31   R(23,32)                1.499          estimate D2E/DX2                !
 ! R32   R(24,27)                1.3844         estimate D2E/DX2                !
 ! R33   R(24,28)                1.0809         estimate D2E/DX2                !
 ! R34   R(25,26)                1.3801         estimate D2E/DX2                !
 ! R35   R(25,29)                1.0794         estimate D2E/DX2                !
 ! R36   R(26,30)                1.0809         estimate D2E/DX2                !
 ! R37   R(27,31)                1.081          estimate D2E/DX2                !
 ! R38   R(32,44)                1.0893         estimate D2E/DX2                !
 ! R39   R(32,45)                1.0896         estimate D2E/DX2                !
 ! R40   R(32,46)                1.0872         estimate D2E/DX2                !
 ! R41   R(33,35)                1.389          estimate D2E/DX2                !
 ! R42   R(33,36)                1.3877         estimate D2E/DX2                !
 ! R43   R(34,37)                1.383          estimate D2E/DX2                !
 ! R44   R(34,38)                1.3832         estimate D2E/DX2                !
 ! R45   R(34,43)                1.0794         estimate D2E/DX2                !
 ! R46   R(35,38)                1.3828         estimate D2E/DX2                !
 ! R47   R(35,39)                1.0808         estimate D2E/DX2                !
 ! R48   R(36,37)                1.3827         estimate D2E/DX2                !
 ! R49   R(36,40)                1.079          estimate D2E/DX2                !
 ! R50   R(37,41)                1.0794         estimate D2E/DX2                !
 ! R51   R(38,42)                1.0798         estimate D2E/DX2                !
 ! A1    A(2,1,3)              109.4033         estimate D2E/DX2                !
 ! A2    A(2,1,19)             104.1751         estimate D2E/DX2                !
 ! A3    A(2,1,33)             111.2421         estimate D2E/DX2                !
 ! A4    A(3,1,19)             110.1355         estimate D2E/DX2                !
 ! A5    A(3,1,33)             109.7856         estimate D2E/DX2                !
 ! A6    A(19,1,33)            111.9627         estimate D2E/DX2                !
 ! A7    A(1,2,48)             109.3891         estimate D2E/DX2                !
 ! A8    A(1,3,4)              107.9857         estimate D2E/DX2                !
 ! A9    A(1,3,5)              107.7854         estimate D2E/DX2                !
 ! A10   A(1,3,6)              111.3008         estimate D2E/DX2                !
 ! A11   A(4,3,5)              106.233          estimate D2E/DX2                !
 ! A12   A(4,3,6)              110.4804         estimate D2E/DX2                !
 ! A13   A(5,3,6)              112.8051         estimate D2E/DX2                !
 ! A14   A(3,6,7)              119.2789         estimate D2E/DX2                !
 ! A15   A(3,6,8)              121.9438         estimate D2E/DX2                !
 ! A16   A(7,6,8)              118.7556         estimate D2E/DX2                !
 ! A17   A(6,7,21)             110.2553         estimate D2E/DX2                !
 ! A18   A(6,7,22)             112.8015         estimate D2E/DX2                !
 ! A19   A(6,7,47)             107.2079         estimate D2E/DX2                !
 ! A20   A(21,7,22)            109.7415         estimate D2E/DX2                !
 ! A21   A(21,7,47)            108.8081         estimate D2E/DX2                !
 ! A22   A(22,7,47)            107.8962         estimate D2E/DX2                !
 ! A23   A(6,8,9)              126.3495         estimate D2E/DX2                !
 ! A24   A(8,9,11)             127.0863         estimate D2E/DX2                !
 ! A25   A(8,9,12)             114.0267         estimate D2E/DX2                !
 ! A26   A(11,9,12)            118.8502         estimate D2E/DX2                !
 ! A27   A(13,10,14)           119.9534         estimate D2E/DX2                !
 ! A28   A(13,10,18)           120.3387         estimate D2E/DX2                !
 ! A29   A(14,10,18)           119.7073         estimate D2E/DX2                !
 ! A30   A(9,11,14)            117.9611         estimate D2E/DX2                !
 ! A31   A(9,11,19)            124.9419         estimate D2E/DX2                !
 ! A32   A(14,11,19)           116.7885         estimate D2E/DX2                !
 ! A33   A(9,12,13)            122.057          estimate D2E/DX2                !
 ! A34   A(9,12,15)            116.8821         estimate D2E/DX2                !
 ! A35   A(13,12,15)           121.049          estimate D2E/DX2                !
 ! A36   A(10,13,12)           119.1008         estimate D2E/DX2                !
 ! A37   A(10,13,16)           120.4543         estimate D2E/DX2                !
 ! A38   A(12,13,16)           120.444          estimate D2E/DX2                !
 ! A39   A(10,14,11)           122.041          estimate D2E/DX2                !
 ! A40   A(10,14,17)           119.8317         estimate D2E/DX2                !
 ! A41   A(11,14,17)           118.1259         estimate D2E/DX2                !
 ! A42   A(1,19,11)            129.3381         estimate D2E/DX2                !
 ! A43   A(1,19,20)            110.4046         estimate D2E/DX2                !
 ! A44   A(11,19,20)           114.3879         estimate D2E/DX2                !
 ! A45   A(7,22,24)            120.6692         estimate D2E/DX2                !
 ! A46   A(7,22,25)            120.4578         estimate D2E/DX2                !
 ! A47   A(24,22,25)           118.8346         estimate D2E/DX2                !
 ! A48   A(26,23,27)           118.3401         estimate D2E/DX2                !
 ! A49   A(26,23,32)           120.2834         estimate D2E/DX2                !
 ! A50   A(27,23,32)           121.3764         estimate D2E/DX2                !
 ! A51   A(22,24,27)           120.5506         estimate D2E/DX2                !
 ! A52   A(22,24,28)           119.8906         estimate D2E/DX2                !
 ! A53   A(27,24,28)           119.558          estimate D2E/DX2                !
 ! A54   A(22,25,26)           120.4529         estimate D2E/DX2                !
 ! A55   A(22,25,29)           118.9452         estimate D2E/DX2                !
 ! A56   A(26,25,29)           120.6005         estimate D2E/DX2                !
 ! A57   A(23,26,25)           120.9567         estimate D2E/DX2                !
 ! A58   A(23,26,30)           119.3361         estimate D2E/DX2                !
 ! A59   A(25,26,30)           119.7065         estimate D2E/DX2                !
 ! A60   A(23,27,24)           120.8633         estimate D2E/DX2                !
 ! A61   A(23,27,31)           119.7036         estimate D2E/DX2                !
 ! A62   A(24,27,31)           119.433          estimate D2E/DX2                !
 ! A63   A(23,32,44)           110.427          estimate D2E/DX2                !
 ! A64   A(23,32,45)           110.3709         estimate D2E/DX2                !
 ! A65   A(23,32,46)           111.0423         estimate D2E/DX2                !
 ! A66   A(44,32,45)           107.6877         estimate D2E/DX2                !
 ! A67   A(44,32,46)           108.7238         estimate D2E/DX2                !
 ! A68   A(45,32,46)           108.4963         estimate D2E/DX2                !
 ! A69   A(1,33,35)            120.4647         estimate D2E/DX2                !
 ! A70   A(1,33,36)            120.2352         estimate D2E/DX2                !
 ! A71   A(35,33,36)           119.2969         estimate D2E/DX2                !
 ! A72   A(37,34,38)           119.6698         estimate D2E/DX2                !
 ! A73   A(37,34,43)           120.2294         estimate D2E/DX2                !
 ! A74   A(38,34,43)           120.1            estimate D2E/DX2                !
 ! A75   A(33,35,38)           120.2474         estimate D2E/DX2                !
 ! A76   A(33,35,39)           120.703          estimate D2E/DX2                !
 ! A77   A(38,35,39)           119.0478         estimate D2E/DX2                !
 ! A78   A(33,36,37)           120.262          estimate D2E/DX2                !
 ! A79   A(33,36,40)           119.6517         estimate D2E/DX2                !
 ! A80   A(37,36,40)           120.0856         estimate D2E/DX2                !
 ! A81   A(34,37,36)           120.2701         estimate D2E/DX2                !
 ! A82   A(34,37,41)           120.1878         estimate D2E/DX2                !
 ! A83   A(36,37,41)           119.5418         estimate D2E/DX2                !
 ! A84   A(34,38,35)           120.2411         estimate D2E/DX2                !
 ! A85   A(34,38,42)           120.1797         estimate D2E/DX2                !
 ! A86   A(35,38,42)           119.5792         estimate D2E/DX2                !
 ! D1    D(3,1,2,48)           -59.8464         estimate D2E/DX2                !
 ! D2    D(19,1,2,48)         -177.5821         estimate D2E/DX2                !
 ! D3    D(33,1,2,48)           61.6174         estimate D2E/DX2                !
 ! D4    D(2,1,3,4)            -64.2696         estimate D2E/DX2                !
 ! D5    D(2,1,3,5)             50.1111         estimate D2E/DX2                !
 ! D6    D(2,1,3,6)            174.3033         estimate D2E/DX2                !
 ! D7    D(19,1,3,4)            49.6638         estimate D2E/DX2                !
 ! D8    D(19,1,3,5)           164.0446         estimate D2E/DX2                !
 ! D9    D(19,1,3,6)           -71.7633         estimate D2E/DX2                !
 ! D10   D(33,1,3,4)           173.3911         estimate D2E/DX2                !
 ! D11   D(33,1,3,5)           -72.2282         estimate D2E/DX2                !
 ! D12   D(33,1,3,6)            51.964          estimate D2E/DX2                !
 ! D13   D(2,1,19,11)          131.5783         estimate D2E/DX2                !
 ! D14   D(2,1,19,20)          -19.4081         estimate D2E/DX2                !
 ! D15   D(3,1,19,11)           14.3485         estimate D2E/DX2                !
 ! D16   D(3,1,19,20)         -136.6379         estimate D2E/DX2                !
 ! D17   D(33,1,19,11)        -108.1046         estimate D2E/DX2                !
 ! D18   D(33,1,19,20)         100.909          estimate D2E/DX2                !
 ! D19   D(2,1,33,35)          -46.1745         estimate D2E/DX2                !
 ! D20   D(2,1,33,36)          133.166          estimate D2E/DX2                !
 ! D21   D(3,1,33,35)           75.066          estimate D2E/DX2                !
 ! D22   D(3,1,33,36)         -105.5935         estimate D2E/DX2                !
 ! D23   D(19,1,33,35)        -162.2819         estimate D2E/DX2                !
 ! D24   D(19,1,33,36)          17.0586         estimate D2E/DX2                !
 ! D25   D(1,3,6,7)           -114.5643         estimate D2E/DX2                !
 ! D26   D(1,3,6,8)             67.1539         estimate D2E/DX2                !
 ! D27   D(4,3,6,7)            125.475          estimate D2E/DX2                !
 ! D28   D(4,3,6,8)            -52.8068         estimate D2E/DX2                !
 ! D29   D(5,3,6,7)              6.7405         estimate D2E/DX2                !
 ! D30   D(5,3,6,8)           -171.5414         estimate D2E/DX2                !
 ! D31   D(3,6,7,21)           -14.2239         estimate D2E/DX2                !
 ! D32   D(3,6,7,22)           108.8485         estimate D2E/DX2                !
 ! D33   D(3,6,7,47)          -132.5209         estimate D2E/DX2                !
 ! D34   D(8,6,7,21)           164.1131         estimate D2E/DX2                !
 ! D35   D(8,6,7,22)           -72.8145         estimate D2E/DX2                !
 ! D36   D(8,6,7,47)            45.816          estimate D2E/DX2                !
 ! D37   D(3,6,8,9)             -1.6355         estimate D2E/DX2                !
 ! D38   D(7,6,8,9)           -179.9261         estimate D2E/DX2                !
 ! D39   D(6,7,22,24)         -127.2239         estimate D2E/DX2                !
 ! D40   D(6,7,22,25)           55.0538         estimate D2E/DX2                !
 ! D41   D(21,7,22,24)          -3.8659         estimate D2E/DX2                !
 ! D42   D(21,7,22,25)         178.4117         estimate D2E/DX2                !
 ! D43   D(47,7,22,24)         114.5477         estimate D2E/DX2                !
 ! D44   D(47,7,22,25)         -63.1747         estimate D2E/DX2                !
 ! D45   D(6,8,9,11)           -30.6003         estimate D2E/DX2                !
 ! D46   D(6,8,9,12)           151.6507         estimate D2E/DX2                !
 ! D47   D(8,9,11,14)         -178.991          estimate D2E/DX2                !
 ! D48   D(8,9,11,19)           -5.5917         estimate D2E/DX2                !
 ! D49   D(12,9,11,14)          -1.3383         estimate D2E/DX2                !
 ! D50   D(12,9,11,19)         172.061          estimate D2E/DX2                !
 ! D51   D(8,9,12,13)         -179.791          estimate D2E/DX2                !
 ! D52   D(8,9,12,15)           -1.032          estimate D2E/DX2                !
 ! D53   D(11,9,12,13)           2.259          estimate D2E/DX2                !
 ! D54   D(11,9,12,15)        -178.982          estimate D2E/DX2                !
 ! D55   D(14,10,13,12)         -0.2253         estimate D2E/DX2                !
 ! D56   D(14,10,13,16)        179.4429         estimate D2E/DX2                !
 ! D57   D(18,10,13,12)       -179.9414         estimate D2E/DX2                !
 ! D58   D(18,10,13,16)         -0.2732         estimate D2E/DX2                !
 ! D59   D(13,10,14,11)          1.1044         estimate D2E/DX2                !
 ! D60   D(13,10,14,17)       -179.329          estimate D2E/DX2                !
 ! D61   D(18,10,14,11)       -179.1777         estimate D2E/DX2                !
 ! D62   D(18,10,14,17)          0.3889         estimate D2E/DX2                !
 ! D63   D(9,11,14,10)          -0.2974         estimate D2E/DX2                !
 ! D64   D(9,11,14,17)        -179.8711         estimate D2E/DX2                !
 ! D65   D(19,11,14,10)       -174.2381         estimate D2E/DX2                !
 ! D66   D(19,11,14,17)          6.1882         estimate D2E/DX2                !
 ! D67   D(9,11,19,1)           29.2016         estimate D2E/DX2                !
 ! D68   D(9,11,19,20)         179.2597         estimate D2E/DX2                !
 ! D69   D(14,11,19,1)        -157.3292         estimate D2E/DX2                !
 ! D70   D(14,11,19,20)         -7.2711         estimate D2E/DX2                !
 ! D71   D(9,12,13,10)          -1.4696         estimate D2E/DX2                !
 ! D72   D(9,12,13,16)         178.8622         estimate D2E/DX2                !
 ! D73   D(15,12,13,10)        179.8224         estimate D2E/DX2                !
 ! D74   D(15,12,13,16)          0.1542         estimate D2E/DX2                !
 ! D75   D(7,22,24,27)        -177.384          estimate D2E/DX2                !
 ! D76   D(7,22,24,28)           2.284          estimate D2E/DX2                !
 ! D77   D(25,22,24,27)          0.3749         estimate D2E/DX2                !
 ! D78   D(25,22,24,28)       -179.9571         estimate D2E/DX2                !
 ! D79   D(7,22,25,26)         177.6994         estimate D2E/DX2                !
 ! D80   D(7,22,25,29)          -2.7311         estimate D2E/DX2                !
 ! D81   D(24,22,25,26)         -0.0643         estimate D2E/DX2                !
 ! D82   D(24,22,25,29)        179.5052         estimate D2E/DX2                !
 ! D83   D(27,23,26,25)          0.2997         estimate D2E/DX2                !
 ! D84   D(27,23,26,30)       -179.9974         estimate D2E/DX2                !
 ! D85   D(32,23,26,25)       -179.7803         estimate D2E/DX2                !
 ! D86   D(32,23,26,30)         -0.0774         estimate D2E/DX2                !
 ! D87   D(26,23,27,24)          0.0126         estimate D2E/DX2                !
 ! D88   D(26,23,27,31)        179.9746         estimate D2E/DX2                !
 ! D89   D(32,23,27,24)       -179.9065         estimate D2E/DX2                !
 ! D90   D(32,23,27,31)          0.0555         estimate D2E/DX2                !
 ! D91   D(26,23,32,44)        -55.9859         estimate D2E/DX2                !
 ! D92   D(26,23,32,45)         62.9699         estimate D2E/DX2                !
 ! D93   D(26,23,32,46)       -176.6698         estimate D2E/DX2                !
 ! D94   D(27,23,32,44)        123.9316         estimate D2E/DX2                !
 ! D95   D(27,23,32,45)       -117.1125         estimate D2E/DX2                !
 ! D96   D(27,23,32,46)          3.2478         estimate D2E/DX2                !
 ! D97   D(22,24,27,23)         -0.3522         estimate D2E/DX2                !
 ! D98   D(22,24,27,31)        179.6857         estimate D2E/DX2                !
 ! D99   D(28,24,27,23)        179.9787         estimate D2E/DX2                !
 ! D100  D(28,24,27,31)          0.0166         estimate D2E/DX2                !
 ! D101  D(22,25,26,23)         -0.2759         estimate D2E/DX2                !
 ! D102  D(22,25,26,30)       -179.9777         estimate D2E/DX2                !
 ! D103  D(29,25,26,23)       -179.8382         estimate D2E/DX2                !
 ! D104  D(29,25,26,30)          0.46           estimate D2E/DX2                !
 ! D105  D(1,33,35,38)         178.2812         estimate D2E/DX2                !
 ! D106  D(1,33,35,39)          -2.2124         estimate D2E/DX2                !
 ! D107  D(36,33,35,38)         -1.0654         estimate D2E/DX2                !
 ! D108  D(36,33,35,39)        178.4409         estimate D2E/DX2                !
 ! D109  D(1,33,36,37)        -178.3357         estimate D2E/DX2                !
 ! D110  D(1,33,36,40)           1.3428         estimate D2E/DX2                !
 ! D111  D(35,33,36,37)          1.0125         estimate D2E/DX2                !
 ! D112  D(35,33,36,40)       -179.309          estimate D2E/DX2                !
 ! D113  D(38,34,37,36)         -0.7953         estimate D2E/DX2                !
 ! D114  D(38,34,37,41)        179.4162         estimate D2E/DX2                !
 ! D115  D(43,34,37,36)        179.5226         estimate D2E/DX2                !
 ! D116  D(43,34,37,41)         -0.266          estimate D2E/DX2                !
 ! D117  D(37,34,38,35)          0.7418         estimate D2E/DX2                !
 ! D118  D(37,34,38,42)       -179.3271         estimate D2E/DX2                !
 ! D119  D(43,34,38,35)       -179.5756         estimate D2E/DX2                !
 ! D120  D(43,34,38,42)          0.3555         estimate D2E/DX2                !
 ! D121  D(33,35,38,34)          0.1919         estimate D2E/DX2                !
 ! D122  D(33,35,38,42)       -179.7396         estimate D2E/DX2                !
 ! D123  D(39,35,38,34)       -179.3226         estimate D2E/DX2                !
 ! D124  D(39,35,38,42)          0.7459         estimate D2E/DX2                !
 ! D125  D(33,36,37,34)         -0.0857         estimate D2E/DX2                !
 ! D126  D(33,36,37,41)        179.7042         estimate D2E/DX2                !
 ! D127  D(40,36,37,34)       -179.7628         estimate D2E/DX2                !
 ! D128  D(40,36,37,41)          0.0271         estimate D2E/DX2                !
 --------------------------------------------------------------------------------
 Trust Radius=3.00D-01 FncErr=1.00D-07 GrdErr=1.00D-06 EigMax=2.50D+02 EigMin=1.00D-04
 Number of steps in this run=    275 maximum allowed number of steps=    288.
 GradGradGradGradGradGradGradGradGradGradGradGradGradGradGradGradGradGrad

 Leave Link  103 at Wed May  7 13:00:45 2025, MaxMem= 16106127360 cpu:               0.1 elap:               0.2
 (Enter /cm/shared/apps/Gaussian/g16-C01/g16/l202.exe)
                          Input orientation:                          
 ---------------------------------------------------------------------
 Center     Atomic      Atomic             Coordinates (Angstroms)
 Number     Number       Type             X           Y           Z
 ---------------------------------------------------------------------
      1          6           0        0.510349    2.175482    0.859152
      2          8           0        0.372122    3.298852    1.703794
      3          6           0        1.727853    1.319941    1.329405
      4          1           0        2.637884    1.924950    1.201452
      5          9           0        1.594135    1.106540    2.686011
      6          6           0        1.832023    0.039564    0.544875
      7          6           0        1.630971   -1.271870    1.249063
      8          7           0        2.116347    0.031130   -0.688714
      9          6           0        2.333748    1.134527   -1.483953
     10          6           0        2.974071    3.151290   -3.308960
     11          6           0        1.751931    2.413403   -1.343335
     12          6           0        3.198570    0.900151   -2.560462
     13          6           0        3.533114    1.888119   -3.456295
     14          6           0        2.094988    3.397716   -2.279489
     15          1           0        3.611918   -0.092798   -2.646988
     16          1           0        4.216394    1.683519   -4.265874
     17          1           0        1.652527    4.378864   -2.173059
     18          1           0        3.222083    3.941610   -4.001527
     19          7           0        0.772184    2.737896   -0.432844
     20          1           0        0.478545    3.704728   -0.462447
     21          1           0        1.673358   -1.130763    2.328378
     22          6           0        0.332346   -1.944926    0.873215
     23          6           0       -2.026652   -3.283169    0.179066
     24          6           0       -0.558008   -2.358245    1.850606
     25          6           0        0.032321   -2.202319   -0.458375
     26          6           0       -1.132542   -2.859718   -0.798508
     27          6           0       -1.722440   -3.023092    1.506056
     28          1           0       -0.341901   -2.166189    2.892098
     29          1           0        0.720920   -1.873904   -1.221923
     30          1           0       -1.353829   -3.054078   -1.838549
     31          1           0       -2.402022   -3.342037    2.283825
     32          6           0       -3.285113   -4.000277   -0.207094
     33          6           0       -0.753846    1.321242    0.864109
     34          6           0       -3.093654   -0.178412    0.863526
     35          6           0       -1.378727    0.995115    2.060981
     36          6           0       -1.299100    0.873178   -0.330694
     37          6           0       -2.463744    0.127944   -0.329011
     38          6           0       -2.543945    0.250502    2.058127
     39          1           0       -0.960008    1.310833    3.006069
     40          1           0       -0.812232    1.113705   -1.263028
     41          1           0       -2.880336   -0.210581   -1.265504
     42          1           0       -3.023004    0.006707    2.994633
     43          1           0       -4.007013   -0.753710    0.863562
     44          1           0       -3.865428   -3.399900   -0.906592
     45          1           0       -3.048598   -4.943983   -0.697761
     46          1           0       -3.898614   -4.209595    0.665665
     47          1           0        2.450378   -1.930197    0.947098
     48          1           0        0.229683    3.002253    2.610224
 ---------------------------------------------------------------------
                    Distance matrix (angstroms):
                    1          2          3          4          5
     1  C    0.000000
     2  O    1.412263   0.000000
     3  C    1.560579   2.427810   0.000000
     4  H    2.169410   2.696967   1.100256   0.000000
     5  F    2.377950   2.695236   1.379783   1.990760   0.000000
     6  C    2.531351   3.754645   1.505225   2.152947   2.404057
     7  C    3.645828   4.762665   2.594865   3.351984   2.779031
     8  N    3.094085   4.409583   2.425853   2.726037   3.580221
     9  C    3.146190   4.323657   2.883829   2.815788   4.235140
    10  C    4.939158   5.649745   5.140169   4.686230   6.482662
    11  C    2.539504   3.460186   2.887868   2.738510   4.238917
    12  C    4.532853   5.650350   4.179748   3.939108   5.490199
    13  C    5.276624   6.213578   5.146331   4.743142   6.488330
    14  C    3.722365   4.341035   4.180437   3.818472   5.491496
    15  H    5.201715   6.397567   4.621388   4.453149   5.826726
    16  H    6.343712   7.281803   6.134507   5.695756   7.452373
    17  H    3.918388   4.223252   4.650800   4.287184   5.858505
    18  H    5.839426   6.409844   6.125741   5.610632   7.443856
    19  N    1.433220   2.244982   2.455488   2.610104   3.614441
    20  H    2.021442   2.206504   3.233994   3.255598   4.231774
    21  H    3.800326   4.658842   2.647049   3.396713   2.267092
    22  C    4.124275   5.309298   3.579791   4.516545   3.766933
    23  C    6.057703   7.169513   6.050472   7.065952   6.218072
    24  C    4.762253   5.734932   4.361865   5.383390   4.163455
    25  C    4.596687   5.920584   4.298523   5.155417   4.824414
    26  C    5.549790   6.815681   5.493580   6.411630   5.942041
    27  C    5.694647   6.662827   5.549564   6.602145   5.426401
    28  H    4.869221   5.638135   4.344996   5.336180   3.808078
    29  H    4.557712   5.953056   4.209968   4.896814   4.991743
    30  H    6.172604   7.475749   6.218097   7.068669   6.817102
    31  H    6.399580   7.220369   6.300859   7.369758   5.993402
    32  C    7.326828   8.384757   7.469630   8.495540   7.632608
    33  C    1.525759   2.425658   2.524943   3.461517   2.979671
    34  C    4.304611   4.980866   5.070408   6.114642   5.191138
    35  C    2.531061   2.915521   3.208046   4.211478   3.039899
    36  C    2.527021   3.579947   3.481088   4.353566   4.186380
    37  C    3.801233   4.714773   4.662691   5.621223   5.149212
    38  C    3.804182   4.233371   4.463518   5.512623   4.272089
    39  H    2.742047   2.724465   3.167946   4.071684   2.582212
    40  H    2.716660   3.870349   3.635283   4.316837   4.624453
    41  H    4.658777   5.631282   5.505584   6.410703   6.113115
    42  H    4.663523   4.902179   5.202712   6.240257   4.756348
    43  H    5.383934   6.025452   6.116022   7.172450   6.176949
    44  H    7.304119   8.345311   7.652540   8.665502   7.938616
    45  H    8.110294   9.241922   8.133919   9.117309   8.343483
    46  H    7.761804   8.700211   7.916657   8.980285   7.906540
    47  H    4.541811   5.677560   3.351357   3.868075   3.602602
    48  H    1.956675   0.964300   2.591368   2.990762   2.336921
                    6          7          8          9         10
     6  C    0.000000
     7  C    1.502052   0.000000
     8  N    1.265960   2.385032   0.000000
     9  C    2.359410   3.708641   1.377371   0.000000
    10  C    5.083223   6.491828   4.163745   2.794280   0.000000
    11  C    3.034281   4.507371   2.497308   1.412023   2.429360
    12  C    3.500168   4.656986   2.330202   1.400615   2.382913
    13  C    4.724429   5.978635   3.621483   2.428274   1.389185
    14  C    4.395835   5.871203   3.723562   2.410790   1.375981
    15  H    3.656985   4.526982   2.467170   2.119598   3.371819
    16  H    5.615258   6.770027   4.465049   3.403650   2.147882
    17  H    5.123369   6.606223   4.617488   3.385949   2.131593
    18  H    6.150447   7.568401   5.243017   3.873891   1.079705
    19  N    3.059442   4.432217   3.032956   2.472672   3.645717
    20  H    4.034852   5.387382   4.028512   3.330343   3.825779
    21  H    2.139094   1.089325   3.263293   4.483472   7.197737
    22  C    2.508992   1.510197   3.086597   4.364044   7.102163
    23  C    5.105266   4.309110   5.376064   6.426100   8.864300
    24  C    3.628591   2.516684   4.394251   5.628587   8.333768
    25  C    3.044910   2.517292   3.063415   4.181258   6.740983
    26  C    4.358803   3.788247   4.350211   5.332822   7.700575
    27  C    4.789356   3.791858   5.374158   6.532886   9.130421
    28  H    3.885968   2.718749   4.867588   6.099479   8.816143
    29  H    2.831517   2.701186   2.420885   3.423526   5.889396
    30  H    5.039939   4.649585   4.783591   5.591813   7.707101
    31  H    5.690897   4.649878   6.374159   7.527503  10.116567
    32  C    6.562839   5.807967   6.757216   7.718042   9.997193
    33  C    2.903675   3.543977   3.509082   3.883490   5.887355
    34  C    4.940784   4.864810   5.440355   6.057323   8.081698
    35  C    3.677032   3.854441   4.550344   5.135023   7.241009
    36  C    3.356407   3.960074   3.535888   3.820458   5.685056
    37  C    4.384644   4.606136   4.595214   5.036172   6.898590
    38  C    4.635032   4.516871   5.414017   6.092595   8.226099
    39  H    3.933069   4.058399   4.975241   5.571374   7.664454
    40  H    3.378517   4.239200   3.174646   3.153796   4.761689
    41  H    5.054342   5.272691   5.035667   5.389221   7.053507
    42  H    5.438169   5.132374   6.323019   7.072800   9.251411
    43  H    5.901287   5.674854   6.365616   7.020079   9.021890
    44  H    6.811579   6.275808   6.899352   7.702217   9.770783
    45  H    7.085221   6.258826   7.171366   8.156962  10.422300
    46  H    7.135135   6.288632   7.483171   8.486627  10.826545
    47  H    2.103355   1.093620   2.575706   3.913584   6.649044
    48  H    3.951036   4.699415   4.823905   4.967673   6.526149
                   11         12         13         14         15
    11  C    0.000000
    12  C    2.421589   0.000000
    13  C    2.813030   1.374961   0.000000
    14  C    1.401051   2.744935   2.394151   0.000000
    15  H    3.382322   1.079023   2.141313   3.823587   0.000000
    16  H    3.891984   2.134962   1.078958   3.374101   2.478203
    17  H    2.135734   3.826457   3.374479   1.081550   4.905056
    18  H    3.400404   3.365664   2.147287   2.128750   4.273546
    19  N    1.376297   3.713680   4.181640   2.365432   4.580322
    20  H    2.016184   4.434620   4.646890   2.451283   5.386228
    21  H    5.103799   5.509232   6.784894   6.474360   5.439637
    22  C    5.091497   5.300928   6.609221   6.449051   5.155366
    23  C    7.003308   7.232435   8.418377   8.225973   7.068134
    24  C    6.189160   6.647296   7.932975   7.564863   6.538263
    25  C    5.004508   4.906039   6.162366   6.239506   4.696128
    26  C    6.035132   5.999969   7.167575   7.194840   5.795051
    27  C    7.053067   7.492979   8.738751   8.374358   7.368159
    28  H    6.579945   7.188030   8.470847   7.977517   7.114289
    29  H    4.411204   3.952950   5.201315   5.549458   3.682529
    30  H    6.307481   6.073007   7.136149   7.329011   5.837927
    31  H    7.970991   8.534044   9.773912   9.298989   8.428401
    32  C    8.233962   8.461127   9.576990   9.379264   8.294004
    33  C    3.513480   5.246579   6.112713   4.723326   5.778166
    34  C    5.921776   7.244244   8.175907   7.041963   7.569394
    35  C    4.837554   6.505259   7.440697   6.056308   6.946586
    36  C    3.564621   5.020122   5.843781   4.657352   5.515109
    37  C    4.901437   6.134938   6.988592   5.939512   6.506566
    38  C    5.890894   7.397965   8.367872   7.087987   7.755682
    39  H    5.242860   6.960510   7.891993   6.451759   7.404710
    40  H    2.875864   4.220838   4.928708   3.834296   4.789999
    41  H    5.324400   6.313773   7.094818   6.229110   6.638654
    42  H    6.885503   8.388403   9.388124   8.093772   8.709763
    43  H    6.932995   8.147369   9.082617   8.021690   8.414800
    44  H    8.095674   8.433610   9.444710   9.144341   8.359222
    45  H    8.808687   8.755036   9.879578   9.926846   8.467346
    46  H    8.934698   9.321342  10.459601  10.122666   9.183124
    47  H    4.959916   4.568767   5.928046   6.238895   4.200317
    48  H    4.277220   6.322113   6.996899   5.248337   6.975466
                   16         17         18         19         20
    16  H    0.000000
    17  H    4.268274   0.000000
    18  H    2.481432   2.449079   0.000000
    19  N    5.259887   2.548750   4.492931   0.000000
    20  H    5.702882   2.181488   4.484217   1.010873   0.000000
    21  H    7.607324   7.114729   8.258040   4.837663   5.709489
    22  C    7.393354   7.142337   8.170984   4.881400   5.807233
    23  C    9.132420   8.819047   9.860223   6.667919   7.451057
    24  C    8.748835   8.152606   9.392802   5.740576   6.571476
    25  C    6.863181   6.991221   7.776655   4.995375   5.923879
    26  C    7.827819   7.876742   8.687931   5.924101   6.767606
    27  C    9.525603   8.928339  10.163112   6.570499   7.347306
    28  H    9.318523   8.513006   9.875690   6.028804   6.811297
    29  H    5.842879   6.392938   6.913915   4.679100   5.635307
    30  H    7.704811   8.024879   8.634645   6.327946   7.136715
    31  H   10.581030   9.793646  11.143954   7.377090   8.092996
    32  C   10.249480   9.922464  10.945998   7.868646   8.578894
    33  C    7.152011   4.935998   6.807992   2.453113   2.993250
    34  C    9.122189   7.246782   8.973954   5.012996   5.440366
    35  C    8.473982   6.210101   8.161084   3.725972   4.142361
    36  C    6.823706   4.939255   6.582658   2.788875   3.345901
    37  C    7.908409   6.197944   7.769172   4.158588   4.633384
    38  C    9.367428   7.249599   9.142798   4.836194   5.236450
    39  H    8.933934   6.562128   8.574221   4.106473   4.453175
    40  H    5.884628   4.190997   5.636676   2.416108   3.003404
    41  H    7.934318   6.514100   7.871850   4.767362   5.220788
    42  H   10.389203   8.226870  10.170094   5.797451   6.155291
    43  H    9.993779   8.221604   9.898229   6.059101   6.461904
    44  H   10.121352   9.620859  10.663451   7.707426   8.339250
    45  H   10.461134  10.544788  11.366181   8.583695   9.343250
    46  H   11.175966  10.612970  11.786821   8.443382   9.114201
    47  H    6.584287   7.083515   7.717676   5.148948   6.134111
    48  H    8.056900   5.176808   7.317930   3.102330   3.161757
                   21         22         23         24         25
    21  H    0.000000
    22  C    2.139784   0.000000
    23  C    4.789830   2.799573   0.000000
    24  C    2.591133   1.385228   2.409657   0.000000
    25  C    3.406938   1.389027   2.411211   2.388346   0.000000
    26  C    4.543102   2.403622   1.390825   2.756696   1.380135
    27  C    3.973482   2.405218   1.386033   1.384427   2.758957
    28  H    2.334770   2.139966   3.383279   1.080876   3.371500
    29  H    3.750205   2.132049   3.390862   3.363135   1.079366
    30  H    5.497843   3.380394   2.139145   3.837627   2.133492
    31  H    4.636857   3.379128   2.138780   2.134458   3.839875
    32  C    6.264915   4.298551   1.499029   3.790449   3.781688
    33  C    3.748031   3.442056   4.825963   3.814466   3.844802
    34  C    5.077122   3.854625   3.353579   3.486473   3.951625
    35  C    3.729086   3.603109   4.718593   3.458736   4.308340
    36  C    4.463402   3.471703   4.250225   3.968550   3.353754
    37  C    5.075596   3.682425   3.476332   3.816241   3.417192
    38  C    4.445961   3.807488   4.035505   3.285205   4.357323
    39  H    3.654487   4.101123   5.498594   3.867665   5.032825
    40  H    4.910601   3.902411   4.784031   4.670523   3.515217
    41  H    5.873572   4.231240   3.500908   4.440249   3.619675
    42  H    4.877863   4.423534   4.443357   3.602499   5.112540
    43  H    5.878305   4.499902   3.284589   3.929939   4.490234
    44  H    6.803834   4.786017   2.138545   4.430148   4.102139
    45  H    6.781964   4.784672   2.138107   4.402642   4.131113
    46  H    6.579566   4.803418   2.144595   3.998904   4.554654
    47  H    1.775046   2.119372   4.739642   3.170164   2.810054
    48  H    4.386965   5.244265   7.106906   5.471053   6.045066
                   26         27         28         29         30
    26  C    0.000000
    27  C    2.384468   0.000000
    28  H    3.837535   2.135716   0.000000
    29  H    2.141595   3.838295   4.259130   0.000000
    30  H    1.080938   3.364999   4.918472   2.465283   0.000000
    31  H    3.368232   1.080964   2.448819   4.919192   4.263285
    32  C    2.506832   2.516291   4.650954   4.647541   2.699407
    33  C    4.515322   4.497055   4.055196   4.090895   5.177621
    34  C    3.714528   3.222619   3.954555   4.666343   4.312500
    35  C    4.805936   4.070880   3.429228   4.839136   5.621647
    36  C    3.765781   4.328255   4.532149   3.524377   4.207132
    37  C    3.304338   3.721026   4.487852   3.866105   3.692680
    38  C    4.452628   3.419952   3.374152   5.092266   5.246019
    39  H    5.647838   4.649113   3.533374   5.553736   6.532830
    40  H    4.013286   5.060573   5.314508   3.358281   4.242047
    41  H    3.207927   4.114910   5.249163   3.967062   3.277816
    42  H    5.116460   3.617598   3.452580   5.944157   5.959379
    43  H    3.931962   3.283621   4.420758   5.287478   4.430856
    44  H    2.787856   3.248885   5.326099   4.843829   2.701160
    45  H    2.832946   3.210191   5.284831   4.889723   2.783052
    46  H    3.408390   2.617209   4.667197   5.509858   3.752631
    47  H    4.092490   4.349628   3.411090   2.774680   4.847157
    48  H    6.916489   6.429211   5.207586   6.221219   7.679729
                   31         32         33         34         35
    31  H    0.000000
    32  C    2.723565   0.000000
    33  C    5.145702   5.989437   0.000000
    34  C    3.536117   3.973605   2.779148   0.000000
    35  C    4.461802   5.807961   1.389006   2.398341   0.000000
    36  C    5.081357   5.264037   1.387666   2.398422   2.396105
    37  C    4.344133   4.210905   2.402342   1.383035   2.764292
    38  C    3.602419   4.873365   2.403459   1.383192   1.382819
    39  H    4.924454   6.628606   2.151884   3.370576   1.080830
    40  H    5.912803   5.777798   2.138035   3.375898   3.374021
    41  H    4.757367   3.955486   3.376935   2.139932   3.843701
    42  H    3.479218   5.135726   3.378788   2.140298   2.133612
    43  H    3.360443   3.493944   3.858564   1.079441   3.376401
    44  H    3.510508   1.089273   5.925074   3.755920   5.857160
    45  H    3.445888   1.089621   6.852618   5.015009   6.758107
    46  H    2.368731   1.087155   6.365462   4.115525   5.948591
    47  H    5.227420   6.205905   4.565719   5.814811   4.945728
    48  H    6.876222   8.326254   2.615730   4.920584   2.630068
                   36         37         38         39         40
    36  C    0.000000
    37  C    1.382668   0.000000
    38  C    2.764748   2.391628   0.000000
    39  H    3.382382   3.844893   2.128790   0.000000
    40  H    1.078954   2.138131   3.843699   4.276200   0.000000
    41  H    2.132770   1.079429   3.372282   4.924296   2.455767
    42  H    3.844531   3.372548   1.079804   2.440661   4.923478
    43  H    3.377248   2.140380   2.139158   4.258745   4.268050
    44  H    5.017658   3.839792   4.884804   6.778007   5.460923
    45  H    6.085626   5.118836   5.901888   7.563286   6.482009
    46  H    5.795238   4.675733   4.864828   6.677426   6.448498
    47  H    4.852860   5.478412   5.561753   5.135598   4.979420
    48  H    3.939434   4.914804   3.945878   2.105460   4.433315
                   41         42         43         44         45
    41  H    0.000000
    42  H    4.268060   0.000000
    43  H    2.469274   2.467381   0.000000
    44  H    3.357228   5.247305   3.186819   0.000000
    45  H    4.770298   6.176064   4.573257   1.759265   0.000000
    46  H    4.556141   4.895711   3.463243   1.768813   1.766574
    47  H    6.022391   6.156452   6.564221   6.744301   6.482840
    48  H    5.917414   4.438585   5.925173   8.374096   9.210459
                   46         47         48
    46  H    0.000000
    47  H    6.751634   0.000000
    48  H    8.534336   5.659199   0.000000
 Stoichiometry    C23H21FN2O
 Framework group  C1[X(C23H21FN2O)]
 Deg. of freedom   138
 Full point group                 C1      NOp   1
 Largest Abelian subgroup         C1      NOp   1
 Largest concise Abelian subgroup C1      NOp   1
                         Standard orientation:                         
 ---------------------------------------------------------------------
 Center     Atomic      Atomic             Coordinates (Angstroms)
 Number     Number       Type             X           Y           Z
 ---------------------------------------------------------------------
      1          6           0        1.238124    1.717238   -0.106115
      2          8           0        1.616473    3.076798   -0.160294
      3          6           0        1.279323    1.226235    1.374636
      4          1           0        2.322473    1.277618    1.720703
      5          9           0        0.574219    2.132996    2.139106
      6          6           0        0.751390   -0.177782    1.500038
      7          6           0       -0.514761   -0.420389    2.270859
      8          7           0        1.360184   -1.169338    1.001199
      9          6           0        2.527462   -1.127713    0.271211
     10          6           0        4.947657   -1.388411   -1.100900
     11          6           0        2.970823   -0.081272   -0.566763
     12          6           0        3.302891   -2.289994    0.368852
     13          6           0        4.502596   -2.424311   -0.289317
     14          6           0        4.187628   -0.249904   -1.240479
     15          1           0        2.925950   -3.075981    1.004799
     16          1           0        5.087757   -3.324328   -0.181119
     17          1           0        4.530803    0.550857   -1.881386
     18          1           0        5.886292   -1.473075   -1.627740
     19          7           0        2.240344    1.043011   -0.877538
     20          1           0        2.717429    1.696425   -1.483595
     21          1           0       -0.768599    0.456742    2.864859
     22          6           0       -1.679089   -0.789363    1.382663
     23          6           0       -3.868638   -1.539961   -0.192166
     24          6           0       -2.876106   -0.096834    1.462739
     25          6           0       -1.582465   -1.860711    0.503873
     26          6           0       -2.662253   -2.227274   -0.273598
     27          6           0       -3.959129   -0.471411    0.685957
     28          1           0       -2.969951    0.740042    2.140327
     29          1           0       -0.648084   -2.396529    0.434148
     30          1           0       -2.573824   -3.063198   -0.953185
     31          1           0       -4.886226    0.078558    0.766630
     32          6           0       -5.033332   -1.954119   -1.040133
     33          6           0       -0.159992    1.509200   -0.680513
     34          6           0       -2.688994    1.167536   -1.781002
     35          6           0       -1.203032    2.351565   -0.317435
     36          6           0       -0.398967    0.482662   -1.583136
     37          6           0       -1.657643    0.314820   -2.130252
     38          6           0       -2.460071    2.180892   -0.867808
     39          1           0       -1.048397    3.142671    0.402589
     40          1           0        0.404423   -0.181952   -1.860613
     41          1           0       -1.829389   -0.484633   -2.834912
     42          1           0       -3.262095    2.844592   -0.581037
     43          1           0       -3.669441    1.040642   -2.214378
     44          1           0       -4.756177   -1.952721   -2.093555
     45          1           0       -5.349876   -2.964399   -0.782432
     46          1           0       -5.876507   -1.282266   -0.900220
     47          1           0       -0.327033   -1.260625    2.945223
     48          1           0        1.006502    3.600312    0.372381
 ---------------------------------------------------------------------
 Rotational constants (GHZ):           0.3408804           0.1590315           0.1405967
 Leave Link  202 at Wed May  7 13:00:46 2025, MaxMem= 16106127360 cpu:               0.2 elap:               0.2
 (Enter /cm/shared/apps/Gaussian/g16-C01/g16/l301.exe)
 General basis read from cards:  (5D, 7F)
 Centers:       4     15     16     17     18     20     21     28     29     30
 Centers:      31     39     40     41     42     43     44     45     46     47
 Centers:      48
 S 3 1.00
     Exponent=  1.2251800000D+01 Coefficients=  2.3337100000D-02
     Exponent=  1.8687100000D+00 Coefficients=  1.5915000000D-01
     Exponent=  4.1820800000D-01 Coefficients=  5.0000000000D-01
 S 1 1.00
     Exponent=  1.0610000000D-01 Coefficients=  1.0000000000D+00
 S 1 1.00
     Exponent=  2.6525000000D-02 Coefficients=  1.0000000000D+00
 P 1 1.00
     Exponent=  1.0000000000D+00 Coefficients=  1.0000000000D+00
 P 1 1.00
     Exponent=  7.9575000000D-02 Coefficients=  1.0000000000D+00
 ****
 Centers:       1      3      6      7      9     10     11     12     13     14
 Centers:      22     23     24     25     26     27     32     33     34     35
 Centers:      36     37     38
 S 5 1.00
     Exponent=  1.2432000000D+03 Coefficients=  6.0336600000D-03
     Exponent=  1.8714500000D+02 Coefficients=  4.4957600000D-02
     Exponent=  4.2512600000D+01 Coefficients=  1.9790100000D-01
     Exponent=  1.1739300000D+01 Coefficients=  5.0000000000D-01
     Exponent=  3.5054800000D+00 Coefficients=  4.8036400000D-01
 S 2 1.00
     Exponent=  5.3908900000D+00 Coefficients= -7.0398000000D-02
     Exponent=  4.9334100000D-01 Coefficients=  5.0000000000D-01
 S 1 1.00
     Exponent=  1.4974100000D-01 Coefficients=  1.0000000000D+00
 S 1 1.00
     Exponent=  4.2849000000D-02 Coefficients=  1.0000000000D+00
 P 3 1.00
     Exponent=  9.1805600000D+00 Coefficients=  4.3170100000D-02
     Exponent=  1.9365800000D+00 Coefficients=  2.2499900000D-01
     Exponent=  5.2629600000D-01 Coefficients=  5.0000000000D-01
 P 1 1.00
     Exponent=  1.3631900000D-01 Coefficients=  1.0000000000D+00
 P 1 1.00
     Exponent=  3.4080000000D-02 Coefficients=  1.0000000000D+00
 D 1 1.00
     Exponent=  8.0000000000D-01 Coefficients=  1.0000000000D+00
 D 1 1.00
     Exponent=  1.0224000000D-01 Coefficients=  1.0000000000D+00
 ****
 Centers:       8     19
 S 5 1.00
     Exponent=  1.7263200000D+03 Coefficients=  5.9307700000D-03
     Exponent=  2.5982700000D+02 Coefficients=  4.4253900000D-02
     Exponent=  5.9033500000D+01 Coefficients=  1.9609600000D-01
     Exponent=  1.6350900000D+01 Coefficients=  5.0000000000D-01
     Exponent=  4.9108400000D+00 Coefficients=  4.8298700000D-01
 S 2 1.00
     Exponent=  7.7589400000D+00 Coefficients= -7.0335600000D-02
     Exponent=  7.0557300000D-01 Coefficients=  5.0000000000D-01
 S 1 1.00
     Exponent=  2.0928600000D-01 Coefficients=  1.0000000000D+00
 S 1 1.00
     Exponent=  5.8602000000D-02 Coefficients=  1.0000000000D+00
 P 3 1.00
     Exponent=  1.3184400000D+01 Coefficients=  4.4074700000D-02
     Exponent=  2.8186000000D+00 Coefficients=  2.3047800000D-01
     Exponent=  7.6557100000D-01 Coefficients=  5.0000000000D-01
 P 1 1.00
     Exponent=  1.9594900000D-01 Coefficients=  1.0000000000D+00
 P 1 1.00
     Exponent=  4.8987000000D-02 Coefficients=  1.0000000000D+00
 D 1 1.00
     Exponent=  9.0000000000D-01 Coefficients=  1.0000000000D+00
 D 1 1.00
     Exponent=  1.4696000000D-01 Coefficients=  1.0000000000D+00
 ****
 Centers:       2
 S 5 1.00
     Exponent=  2.2886400000D+03 Coefficients=  5.8546800000D-03
     Exponent=  3.4441600000D+02 Coefficients=  4.3733300000D-02
     Exponent=  7.8253800000D+01 Coefficients=  1.9479600000D-01
     Exponent=  2.1719500000D+01 Coefficients=  5.0000000000D-01
     Exponent=  6.5590700000D+00 Coefficients=  4.8461400000D-01
 S 2 1.00
     Exponent=  1.0465600000D+01 Coefficients= -7.1334300000D-02
     Exponent=  9.6435100000D-01 Coefficients=  5.0000000000D-01
 S 1 1.00
     Exponent=  2.8512700000D-01 Coefficients=  1.0000000000D+00
 S 1 1.00
     Exponent=  7.9596000000D-02 Coefficients=  1.0000000000D+00
 P 3 1.00
     Exponent=  1.7059000000D+01 Coefficients=  4.7443900000D-02
     Exponent=  3.6899900000D+00 Coefficients=  2.4268900000D-01
     Exponent=  9.9299600000D-01 Coefficients=  5.0000000000D-01
 P 1 1.00
     Exponent=  2.4492400000D-01 Coefficients=  1.0000000000D+00
 P 1 1.00
     Exponent=  6.1231000000D-02 Coefficients=  1.0000000000D+00
 D 1 1.00
     Exponent=  1.0000000000D+00 Coefficients=  1.0000000000D+00
 D 1 1.00
     Exponent=  1.8369000000D-01 Coefficients=  1.0000000000D+00
 ****
 Centers:       5
 S 5 1.00
     Exponent=  2.9315500000D+03 Coefficients=  5.7950400000D-03
     Exponent=  4.4112500000D+02 Coefficients=  4.3323800000D-02
     Exponent=  1.0023200000D+02 Coefficients=  1.9373900000D-01
     Exponent=  2.7865500000D+01 Coefficients=  5.0000000000D-01
     Exponent=  8.4447000000D+00 Coefficients=  4.8642000000D-01
 S 2 1.00
     Exponent=  1.3612300000D+01 Coefficients= -7.1978500000D-02
     Exponent=  1.2612200000D+00 Coefficients=  5.0000000000D-01
 S 1 1.00
     Exponent=  3.7080000000D-01 Coefficients=  1.0000000000D+00
 S 1 1.00
     Exponent=  1.0296000000D-01 Coefficients=  1.0000000000D+00
 P 3 1.00
     Exponent=  2.1930500000D+01 Coefficients=  4.8877100000D-02
     Exponent=  4.7855200000D+00 Coefficients=  2.4783000000D-01
     Exponent=  1.2837800000D+00 Coefficients=  5.0000000000D-01
 P 1 1.00
     Exponent=  3.1155800000D-01 Coefficients=  1.0000000000D+00
 P 1 1.00
     Exponent=  7.7889000000D-02 Coefficients=  1.0000000000D+00
 D 1 1.00
     Exponent=  1.1000000000D+00 Coefficients=  1.0000000000D+00
 D 1 1.00
     Exponent=  2.3367000000D-01 Coefficients=  1.0000000000D+00
 ****
 Ernie: Thresh=  0.10000D-02 Tol=  0.10000D-05 Strict=F.
 There are   864 symmetry adapted cartesian basis functions of A   symmetry.
 There are   810 symmetry adapted basis functions of A   symmetry.
   810 basis functions,  1203 primitive gaussians,   864 cartesian basis functions
    95 alpha electrons       95 beta electrons
       nuclear repulsion energy      2551.7645260593 Hartrees.
 IExCor= 4639 DFT=T Ex+Corr=wB97XD ExCW=0 ScaHFX=  1.000000
 ScaDFX=  1.000000  1.000000  1.000000  1.000000 ScalE2=  1.000000  1.000000
 IRadAn=      5 IRanWt=     -1 IRanGd=            0 ICorTp=0 IEmpDi=121
 HFx  wShort=  0.000000 wLong=  0.200000 cFull=  0.222036 cShort=  0.000000 cLong=  0.777964
 DFx  wShort=  0.000000 wLong=  0.200000 cFull=  0.000000 cShort=  0.000000 cLong=  1.000000
 NAtoms=   48 NActive=   48 NUniq=   48 SFac= 1.00D+00 NAtFMM=   60 NAOKFM=F Big=F
 Integral buffers will be    131072 words long.
 Raffenetti 2 integral format.
 Two-electron integral symmetry is turned on.
 R6Disp:  Grimme-D2 Dispersion energy=       -0.0491624374 Hartrees.
 Nuclear repulsion after empirical dispersion term =     2551.7153636219 Hartrees.
 ------------------------------------------------------------------------------
 Polarizable Continuum Model (PCM)
 =================================
 Model                : PCM.
 Atomic radii         : SMD-Coulomb.
 Polarization charges : Total charges.
 Charge compensation  : None.
 Solution method      : On-the-fly selection.
 Cavity type          : VdW (van der Waals Surface) (Alpha=1.000).
 Cavity algorithm     : GePol (No added spheres)
                        Default sphere list used, NSphG=   48.
                        Lebedev-Laikov grids with approx.  5.0 points / Ang**2.
                        Smoothing algorithm: York/Karplus (Gamma=1.0000).
                        Polarization charges: spherical gaussians, with
                                              point-specific exponents (IZeta= 3).
                        Self-potential: point-specific (ISelfS= 7).
                        Self-field    : sphere-specific E.n sum rule (ISelfD= 2).
 1st derivatives      : Analytical E(r).r(x)/FMM algorithm (CHGder, D1EAlg=3).
                        Cavity 1st derivative terms included.
 Solvent              : Ethanol, Eps=  24.852000 Eps(inf)=   1.852593
 ------------------------------------------------------------------------------
 GePol: Number of generator spheres                  =      48
 GePol: Total number of spheres                      =      48
 GePol: Number of exposed spheres                    =      48 (100.00%)
 GePol: Number of points                             =    3248
 GePol: Average weight of points                     =       0.11
 GePol: Minimum weight of points                     =   0.45D-11
 GePol: Maximum weight of points                     =    0.21501
 GePol: Number of points with low weight             =     203
 GePol: Fraction of low-weight points (<1% of avg)   =       6.25%
 GePol: Cavity surface area                          =    351.143 Ang**2
 GePol: Cavity volume                                =    363.051 Ang**3
 ------------------------------------------------------------------------------
 Atomic radii for non-electrostatic terms: SMD-CDS.
 ------------------------------------------------------------------------------
 PCM non-electrostatic energy =        -0.0042188271 Hartrees.
 Nuclear repulsion after PCM non-electrostatic terms =     2551.7111447948 Hartrees.
 Leave Link  301 at Wed May  7 13:00:46 2025, MaxMem= 16106127360 cpu:               0.5 elap:               0.6
 (Enter /cm/shared/apps/Gaussian/g16-C01/g16/l302.exe)
 NPDir=0 NMtPBC=     1 NCelOv=     1 NCel=       1 NClECP=     1 NCelD=      1
         NCelK=      1 NCelE2=     1 NClLst=     1 CellRange=     0.0.
 One-electron integrals computed using PRISM.
 One-electron integral symmetry used in STVInt
 NBasis=   810 RedAO= T EigKep=  1.12D-06  NBF=   810
 NBsUse=   802 1.00D-06 EigRej=  9.48D-07 NBFU=   802
 Precomputing XC quadrature grid using
 IXCGrd= 4 IRadAn=           5 IRanWt=          -1 IRanGd=           0 AccXCQ= 0.00D+00.
 Generated NRdTot=       0 NPtTot=           0 NUsed=           0 NTot=          32
 NSgBfM=   861   861   861   861   861 MxSgAt=    48 MxSgA2=    48.
 Leave Link  302 at Wed May  7 13:00:50 2025, MaxMem= 16106127360 cpu:              28.0 elap:               2.9
 (Enter /cm/shared/apps/Gaussian/g16-C01/g16/l303.exe)
 DipDrv:  MaxL=1.
 Leave Link  303 at Wed May  7 13:00:50 2025, MaxMem= 16106127360 cpu:               0.8 elap:               0.5
 (Enter /cm/shared/apps/Gaussian/g16-C01/g16/l401.exe)
 ExpMin= 2.65D-02 ExpMax= 2.93D+03 ExpMxC= 4.41D+02 IAcc=3 IRadAn=         5 AccDes= 0.00D+00
 Harris functional with IExCor= 4639 and IRadAn=       5 diagonalized for initial guess.
 HarFok:  IExCor= 4639 AccDes= 0.00D+00 IRadAn=         5 IDoV= 1 UseB2=F ITyADJ=14
 ICtDFT=  3500011 ScaDFX=  1.000000  1.000000  1.000000  1.000000
 FoFCou: FMM=F IPFlag=           0 FMFlag=      100000 FMFlg1=           0
         NFxFlg=           0 DoJE=T BraDBF=F KetDBF=T FulRan=T
         wScrn=  0.000000 ICntrl=       500 IOpCl=  0 I1Cent=   200000004 NGrid=           0
         NMat0=    1 NMatS0=      1 NMatT0=    0 NMatD0=    1 NMtDS0=    0 NMtDT0=    0
 Petite list used in FoFCou.
 Harris En= -1122.28006717512    
 JPrj=0 DoOrth=F DoCkMO=F.
 Leave Link  401 at Wed May  7 13:01:00 2025, MaxMem= 16106127360 cpu:             297.1 elap:               9.4
 (Enter /cm/shared/apps/Gaussian/g16-C01/g16/l502.exe)
 Integral symmetry usage will be decided dynamically.
 Closed shell SCF:
 Using DIIS extrapolation, IDIIS=  1040.
 NGot= 16106127360 LenX= 16104590708 LenY= 16103843348
 Requested convergence on RMS density matrix=1.00D-08 within 128 cycles.
 Requested convergence on MAX density matrix=1.00D-06.
 Requested convergence on             energy=1.00D-06.
 No special actions if energy rises.
 Fock matrices will be formed incrementally for  20 cycles.

 Cycle   1  Pass 1  IDiag  1:
 FoFJK:  IHMeth= 1 ICntrl=       0 DoSepK=T KAlg= 0 I1Cent=           0 FoldK=F
 IRaf=         1 NMat=       1 IRICut=       1 DoRegI=T DoRafI=F ISym2E= 0 IDoP0=0 IntGTp=1.
 FoFCou: FMM=F IPFlag=           0 FMFlag=      100000 FMFlg1=           0
         NFxFlg=           0 DoJE=T BraDBF=F KetDBF=F FulRan=T
         wScrn=  0.000000 ICntrl=       500 IOpCl=  0 I1Cent=           0 NGrid=           0
         NMat0=    1 NMatS0=      1 NMatT0=    0 NMatD0=    1 NMtDS0=    0 NMtDT0=    0
 Symmetry not used in FoFCou.
 Inv3:  Mode=1 IEnd=    31648512.
 Iteration    1 A*A^-1 deviation from unit magnitude is 6.66D-15 for   3234.
 Iteration    1 A*A^-1 deviation from orthogonality  is 2.23D-15 for   1778   1759.
 Iteration    1 A^-1*A deviation from unit magnitude is 6.88D-15 for   3234.
 Iteration    1 A^-1*A deviation from orthogonality  is 5.20D-15 for   2023   2018.
 E= -1172.83937394737    
 DIIS: error= 1.78D-02 at cycle   1 NSaved=   1.
 NSaved= 1 IEnMin= 1 EnMin= -1172.83937394737     IErMin= 1 ErrMin= 1.78D-02
 ErrMax= 1.78D-02  0.00D+00 EMaxC= 1.00D-01 BMatC= 5.74D-01 BMatP= 5.74D-01
 IDIUse=3 WtCom= 8.22D-01 WtEn= 1.78D-01
 Coeff-Com:  0.100D+01
 Coeff-En:   0.100D+01
 Coeff:      0.100D+01
 Gap=     0.386 Goal=   None    Shift=    0.000
 GapD=    0.386 DampG=1.000 DampE=0.500 DampFc=0.5000 IDamp=-1.
 Damping current iteration by 5.00D-01
 RMSDP=3.82D-02 MaxDP=7.39D+00              OVMax= 1.44D-01

 Cycle   2  Pass 1  IDiag  1:
 RMSU=  7.67D-03    CP:  8.47D-01
 E= -1172.98383901746     Delta-E=       -0.144465070090 Rises=F Damp=T
 DIIS: error= 9.33D-03 at cycle   2 NSaved=   2.
 NSaved= 2 IEnMin= 2 EnMin= -1172.98383901746     IErMin= 2 ErrMin= 9.33D-03
 ErrMax= 9.33D-03  0.00D+00 EMaxC= 1.00D-01 BMatC= 8.55D-02 BMatP= 5.74D-01
 IDIUse=3 WtCom= 9.07D-01 WtEn= 9.33D-02
 Coeff-Com: -0.202D+00 0.120D+01
 Coeff-En:   0.000D+00 0.100D+01
 Coeff:     -0.183D+00 0.118D+01
 Gap=     0.335 Goal=   None    Shift=    0.000
 RMSDP=1.78D-02 MaxDP=3.53D+00 DE=-1.44D-01 OVMax= 7.98D-02

 Cycle   3  Pass 1  IDiag  1:
 RMSU=  6.48D-03    CP:  7.02D-01  1.25D+00
 E= -1173.12154775855     Delta-E=       -0.137708741086 Rises=F Damp=F
 DIIS: error= 2.22D-03 at cycle   3 NSaved=   3.
 NSaved= 3 IEnMin= 3 EnMin= -1173.12154775855     IErMin= 3 ErrMin= 2.22D-03
 ErrMax= 2.22D-03  0.00D+00 EMaxC= 1.00D-01 BMatC= 1.29D-02 BMatP= 8.55D-02
 IDIUse=3 WtCom= 9.78D-01 WtEn= 2.22D-02
 Coeff-Com: -0.166D+00 0.334D+00 0.831D+00
 Coeff-En:   0.000D+00 0.000D+00 0.100D+01
 Coeff:     -0.162D+00 0.327D+00 0.835D+00
 Gap=     0.302 Goal=   None    Shift=    0.000
 RMSDP=3.17D-03 MaxDP=5.40D-01 DE=-1.38D-01 OVMax= 2.66D-02

 Cycle   4  Pass 1  IDiag  1:
 RMSU=  1.27D-03    CP:  6.77D-01  1.34D+00  9.39D-01
 E= -1173.13039156651     Delta-E=       -0.008843807960 Rises=F Damp=F
 DIIS: error= 5.85D-04 at cycle   4 NSaved=   4.
 NSaved= 4 IEnMin= 4 EnMin= -1173.13039156651     IErMin= 4 ErrMin= 5.85D-04
 ErrMax= 5.85D-04  0.00D+00 EMaxC= 1.00D-01 BMatC= 1.02D-03 BMatP= 1.29D-02
 IDIUse=3 WtCom= 9.94D-01 WtEn= 5.85D-03
 Coeff-Com: -0.650D-01 0.118D+00 0.386D+00 0.561D+00
 Coeff-En:   0.000D+00 0.000D+00 0.000D+00 0.100D+01
 Coeff:     -0.646D-01 0.117D+00 0.384D+00 0.564D+00
 Gap=     0.298 Goal=   None    Shift=    0.000
 RMSDP=6.00D-04 MaxDP=7.64D-02 DE=-8.84D-03 OVMax= 3.84D-03

 Cycle   5  Pass 1  IDiag  1:
 RMSU=  4.19D-04    CP:  6.76D-01  1.38D+00  9.43D-01  7.86D-01
 E= -1173.13125160692     Delta-E=       -0.000860040414 Rises=F Damp=F
 DIIS: error= 7.74D-05 at cycle   5 NSaved=   5.
 NSaved= 5 IEnMin= 5 EnMin= -1173.13125160692     IErMin= 5 ErrMin= 7.74D-05
 ErrMax= 7.74D-05  0.00D+00 EMaxC= 1.00D-01 BMatC= 2.67D-05 BMatP= 1.02D-03
 IDIUse=1 WtCom= 1.00D+00 WtEn= 0.00D+00
 Coeff-Com:  0.341D-02-0.930D-02 0.763D-02 0.755D-01 0.923D+00
 Coeff:      0.341D-02-0.930D-02 0.763D-02 0.755D-01 0.923D+00
 Gap=     0.299 Goal=   None    Shift=    0.000
 RMSDP=2.82D-04 MaxDP=4.52D-02 DE=-8.60D-04 OVMax= 3.26D-03

 Cycle   6  Pass 1  IDiag  1:
 RMSU=  1.29D-04    CP:  6.74D-01  1.37D+00  9.60D-01  8.27D-01  1.20D+00
 E= -1173.13129593782     Delta-E=       -0.000044330894 Rises=F Damp=F
 DIIS: error= 5.17D-05 at cycle   6 NSaved=   6.
 NSaved= 6 IEnMin= 6 EnMin= -1173.13129593782     IErMin= 6 ErrMin= 5.17D-05
 ErrMax= 5.17D-05  0.00D+00 EMaxC= 1.00D-01 BMatC= 1.05D-05 BMatP= 2.67D-05
 IDIUse=1 WtCom= 1.00D+00 WtEn= 0.00D+00
 Coeff-Com:  0.130D-01-0.252D-01-0.607D-01-0.624D-01 0.437D+00 0.698D+00
 Coeff:      0.130D-01-0.252D-01-0.607D-01-0.624D-01 0.437D+00 0.698D+00
 Gap=     0.299 Goal=   None    Shift=    0.000
 RMSDP=1.26D-04 MaxDP=2.26D-02 DE=-4.43D-05 OVMax= 1.69D-03

 Cycle   7  Pass 1  IDiag  1:
 RMSU=  5.08D-05    CP:  6.73D-01  1.37D+00  9.62D-01  8.48D-01  1.33D+00
                    CP:  9.64D-01
 E= -1173.13130969561     Delta-E=       -0.000013757791 Rises=F Damp=F
 DIIS: error= 1.30D-05 at cycle   7 NSaved=   7.
 NSaved= 7 IEnMin= 7 EnMin= -1173.13130969561     IErMin= 7 ErrMin= 1.30D-05
 ErrMax= 1.30D-05  0.00D+00 EMaxC= 1.00D-01 BMatC= 7.88D-07 BMatP= 1.05D-05
 IDIUse=1 WtCom= 1.00D+00 WtEn= 0.00D+00
 Coeff-Com:  0.373D-02-0.699D-02-0.197D-01-0.268D-01 0.535D-01 0.247D+00
 Coeff-Com:  0.749D+00
 Coeff:      0.373D-02-0.699D-02-0.197D-01-0.268D-01 0.535D-01 0.247D+00
 Coeff:      0.749D+00
 Gap=     0.299 Goal=   None    Shift=    0.000
 RMSDP=3.37D-05 MaxDP=5.21D-03 DE=-1.38D-05 OVMax= 6.86D-04

 Cycle   8  Pass 1  IDiag  1:
 RMSU=  2.05D-05    CP:  6.73D-01  1.37D+00  9.62D-01  8.52D-01  1.35D+00
                    CP:  1.01D+00  1.16D+00
 E= -1173.13131105121     Delta-E=       -0.000001355606 Rises=F Damp=F
 DIIS: error= 6.23D-06 at cycle   8 NSaved=   8.
 NSaved= 8 IEnMin= 8 EnMin= -1173.13131105121     IErMin= 8 ErrMin= 6.23D-06
 ErrMax= 6.23D-06  0.00D+00 EMaxC= 1.00D-01 BMatC= 1.09D-07 BMatP= 7.88D-07
 IDIUse=1 WtCom= 1.00D+00 WtEn= 0.00D+00
 Coeff-Com: -0.133D-02 0.267D-02 0.554D-02 0.401D-02-0.624D-01-0.423D-01
 Coeff-Com:  0.212D+00 0.882D+00
 Coeff:     -0.133D-02 0.267D-02 0.554D-02 0.401D-02-0.624D-01-0.423D-01
 Coeff:      0.212D+00 0.882D+00
 Gap=     0.299 Goal=   None    Shift=    0.000
 RMSDP=1.24D-05 MaxDP=9.54D-04 DE=-1.36D-06 OVMax= 4.03D-04

 Cycle   9  Pass 1  IDiag  1:
 RMSU=  9.19D-06    CP:  6.73D-01  1.37D+00  9.62D-01  8.52D-01  1.35D+00
                    CP:  1.04D+00  1.24D+00  1.20D+00
 E= -1173.13131135519     Delta-E=       -0.000000303973 Rises=F Damp=F
 DIIS: error= 2.78D-06 at cycle   9 NSaved=   9.
 NSaved= 9 IEnMin= 9 EnMin= -1173.13131135519     IErMin= 9 ErrMin= 2.78D-06
 ErrMax= 2.78D-06  0.00D+00 EMaxC= 1.00D-01 BMatC= 1.60D-08 BMatP= 1.09D-07
 IDIUse=1 WtCom= 1.00D+00 WtEn= 0.00D+00
 Coeff-Com: -0.882D-03 0.169D-02 0.436D-02 0.495D-02-0.255D-01-0.475D-01
 Coeff-Com: -0.630D-01 0.247D+00 0.879D+00
 Coeff:     -0.882D-03 0.169D-02 0.436D-02 0.495D-02-0.255D-01-0.475D-01
 Coeff:     -0.630D-01 0.247D+00 0.879D+00
 Gap=     0.299 Goal=   None    Shift=    0.000
 RMSDP=5.13D-06 MaxDP=3.46D-04 DE=-3.04D-07 OVMax= 2.03D-04

 Cycle  10  Pass 1  IDiag  1:
 RMSU=  3.54D-06    CP:  6.73D-01  1.37D+00  9.62D-01  8.52D-01  1.35D+00
                    CP:  1.05D+00  1.28D+00  1.31D+00  1.18D+00
 E= -1173.13131140569     Delta-E=       -0.000000050507 Rises=F Damp=F
 DIIS: error= 7.19D-07 at cycle  10 NSaved=  10.
 NSaved=10 IEnMin=10 EnMin= -1173.13131140569     IErMin=10 ErrMin= 7.19D-07
 ErrMax= 7.19D-07  0.00D+00 EMaxC= 1.00D-01 BMatC= 2.34D-09 BMatP= 1.60D-08
 IDIUse=1 WtCom= 1.00D+00 WtEn= 0.00D+00
 Coeff-Com: -0.107D-03 0.192D-03 0.701D-03 0.929D-03-0.150D-02-0.104D-01
 Coeff-Com: -0.434D-01-0.275D-01 0.267D+00 0.814D+00
 Coeff:     -0.107D-03 0.192D-03 0.701D-03 0.929D-03-0.150D-02-0.104D-01
 Coeff:     -0.434D-01-0.275D-01 0.267D+00 0.814D+00
 Gap=     0.299 Goal=   None    Shift=    0.000
 RMSDP=1.68D-06 MaxDP=1.21D-04 DE=-5.05D-08 OVMax= 6.25D-05

 Cycle  11  Pass 1  IDiag  1:
 RMSU=  1.12D-06    CP:  6.73D-01  1.37D+00  9.62D-01  8.52D-01  1.35D+00
                    CP:  1.05D+00  1.29D+00  1.35D+00  1.22D+00  1.19D+00
 E= -1173.13131141213     Delta-E=       -0.000000006436 Rises=F Damp=F
 DIIS: error= 4.22D-07 at cycle  11 NSaved=  11.
 NSaved=11 IEnMin=11 EnMin= -1173.13131141213     IErMin=11 ErrMin= 4.22D-07
 ErrMax= 4.22D-07  0.00D+00 EMaxC= 1.00D-01 BMatC= 3.59D-10 BMatP= 2.34D-09
 IDIUse=1 WtCom= 1.00D+00 WtEn= 0.00D+00
 Coeff-Com:  0.130D-03-0.254D-03-0.576D-03-0.630D-03 0.409D-02 0.554D-02
 Coeff-Com:  0.179D-03-0.522D-01-0.755D-01 0.230D+00 0.890D+00
 Coeff:      0.130D-03-0.254D-03-0.576D-03-0.630D-03 0.409D-02 0.554D-02
 Coeff:      0.179D-03-0.522D-01-0.755D-01 0.230D+00 0.890D+00
 Gap=     0.299 Goal=   None    Shift=    0.000
 RMSDP=7.77D-07 MaxDP=6.99D-05 DE=-6.44D-09 OVMax= 2.83D-05

 Cycle  12  Pass 1  IDiag  1:
 RMSU=  5.01D-07    CP:  6.73D-01  1.37D+00  9.62D-01  8.52D-01  1.35D+00
                    CP:  1.05D+00  1.29D+00  1.35D+00  1.26D+00  1.30D+00
                    CP:  1.17D+00
 E= -1173.13131141292     Delta-E=       -0.000000000792 Rises=F Damp=F
 DIIS: error= 1.57D-07 at cycle  12 NSaved=  12.
 NSaved=12 IEnMin=12 EnMin= -1173.13131141292     IErMin=12 ErrMin= 1.57D-07
 ErrMax= 1.57D-07  0.00D+00 EMaxC= 1.00D-01 BMatC= 4.84D-11 BMatP= 3.59D-10
 IDIUse=1 WtCom= 1.00D+00 WtEn= 0.00D+00
 Coeff-Com:  0.341D-04-0.643D-04-0.188D-03-0.212D-03 0.968D-03 0.244D-02
 Coeff-Com:  0.658D-02-0.738D-02-0.509D-01-0.736D-01 0.170D+00 0.952D+00
 Coeff:      0.341D-04-0.643D-04-0.188D-03-0.212D-03 0.968D-03 0.244D-02
 Coeff:      0.658D-02-0.738D-02-0.509D-01-0.736D-01 0.170D+00 0.952D+00
 Gap=     0.299 Goal=   None    Shift=    0.000
 RMSDP=3.74D-07 MaxDP=6.42D-05 DE=-7.92D-10 OVMax= 1.18D-05

 Cycle  13  Pass 1  IDiag  1:
 RMSU=  2.08D-07    CP:  6.73D-01  1.37D+00  9.62D-01  8.52D-01  1.35D+00
                    CP:  1.05D+00  1.28D+00  1.34D+00  1.27D+00  1.33D+00
                    CP:  1.28D+00  1.19D+00
 E= -1173.13131141347     Delta-E=       -0.000000000553 Rises=F Damp=F
 DIIS: error= 5.53D-08 at cycle  13 NSaved=  13.
 NSaved=13 IEnMin=13 EnMin= -1173.13131141347     IErMin=13 ErrMin= 5.53D-08
 ErrMax= 5.53D-08  0.00D+00 EMaxC= 1.00D-01 BMatC= 9.68D-12 BMatP= 4.84D-11
 IDIUse=1 WtCom= 1.00D+00 WtEn= 0.00D+00
 Coeff-Com: -0.126D-04 0.253D-04 0.430D-04 0.528D-04-0.386D-03-0.200D-03
 Coeff-Com:  0.219D-02 0.614D-02-0.226D-02-0.627D-01-0.103D+00 0.287D+00
 Coeff-Com:  0.873D+00
 Coeff:     -0.126D-04 0.253D-04 0.430D-04 0.528D-04-0.386D-03-0.200D-03
 Coeff:      0.219D-02 0.614D-02-0.226D-02-0.627D-01-0.103D+00 0.287D+00
 Coeff:      0.873D+00
 Gap=     0.299 Goal=   None    Shift=    0.000
 RMSDP=1.51D-07 MaxDP=1.10D-05 DE=-5.53D-10 OVMax= 5.12D-06

 Cycle  14  Pass 1  IDiag  1:
 RMSU=  8.32D-08    CP:  6.73D-01  1.37D+00  9.62D-01  8.52D-01  1.35D+00
                    CP:  1.05D+00  1.29D+00  1.34D+00  1.27D+00  1.33D+00
                    CP:  1.33D+00  1.29D+00  1.33D+00
 E= -1173.13131141368     Delta-E=       -0.000000000202 Rises=F Damp=F
 DIIS: error= 2.17D-08 at cycle  14 NSaved=  14.
 NSaved=14 IEnMin=14 EnMin= -1173.13131141368     IErMin=14 ErrMin= 2.17D-08
 ErrMax= 2.17D-08  0.00D+00 EMaxC= 1.00D-01 BMatC= 1.10D-12 BMatP= 9.68D-12
 IDIUse=1 WtCom= 1.00D+00 WtEn= 0.00D+00
 Coeff-Com: -0.903D-05 0.174D-04 0.434D-04 0.506D-04-0.287D-03-0.490D-03
 Coeff-Com: -0.565D-03 0.263D-02 0.811D-02-0.206D-02-0.504D-01-0.852D-01
 Coeff-Com:  0.189D+00 0.939D+00
 Coeff:     -0.903D-05 0.174D-04 0.434D-04 0.506D-04-0.287D-03-0.490D-03
 Coeff:     -0.565D-03 0.263D-02 0.811D-02-0.206D-02-0.504D-01-0.852D-01
 Coeff:      0.189D+00 0.939D+00
 Gap=     0.299 Goal=   None    Shift=    0.000
 RMSDP=6.58D-08 MaxDP=3.23D-06 DE=-2.02D-10 OVMax= 2.10D-06

 Cycle  15  Pass 1  IDiag  1:
 RMSU=  2.29D-08    CP:  6.73D-01  1.37D+00  9.62D-01  8.52D-01  1.35D+00
                    CP:  1.05D+00  1.29D+00  1.34D+00  1.27D+00  1.32D+00
                    CP:  1.34D+00  1.33D+00  1.55D+00  1.24D+00
 E= -1173.13131141386     Delta-E=       -0.000000000184 Rises=F Damp=F
 DIIS: error= 7.62D-09 at cycle  15 NSaved=  15.
 NSaved=15 IEnMin=15 EnMin= -1173.13131141386     IErMin=15 ErrMin= 7.62D-09
 ErrMax= 7.62D-09  0.00D+00 EMaxC= 1.00D-01 BMatC= 2.08D-13 BMatP= 1.10D-12
 IDIUse=1 WtCom= 1.00D+00 WtEn= 0.00D+00
 Coeff-Com: -0.129D-05 0.236D-05 0.894D-05 0.106D-04-0.541D-04-0.135D-03
 Coeff-Com: -0.457D-03 0.137D-03 0.318D-02 0.738D-02-0.475D-02-0.661D-01
 Coeff-Com: -0.501D-01 0.319D+00 0.792D+00
 Coeff:     -0.129D-05 0.236D-05 0.894D-05 0.106D-04-0.541D-04-0.135D-03
 Coeff:     -0.457D-03 0.137D-03 0.318D-02 0.738D-02-0.475D-02-0.661D-01
 Coeff:     -0.501D-01 0.319D+00 0.792D+00
 Gap=     0.299 Goal=   None    Shift=    0.000
 RMSDP=2.53D-08 MaxDP=2.76D-06 DE=-1.84D-10 OVMax= 6.52D-07

 Cycle  16  Pass 1  IDiag  1:
 RMSU=  9.32D-09    CP:  6.73D-01  1.37D+00  9.62D-01  8.52D-01  1.35D+00
                    CP:  1.05D+00  1.29D+00  1.34D+00  1.27D+00  1.32D+00
                    CP:  1.34D+00  1.33D+00  1.59D+00  1.35D+00  1.31D+00
 E= -1173.13131141360     Delta-E=        0.000000000262 Rises=F Damp=F
 DIIS: error= 2.67D-09 at cycle  16 NSaved=  16.
 NSaved=16 IEnMin=15 EnMin= -1173.13131141386     IErMin=16 ErrMin= 2.67D-09
 ErrMax= 2.67D-09  0.00D+00 EMaxC= 1.00D-01 BMatC= 2.47D-14 BMatP= 2.08D-13
 IDIUse=1 WtCom= 1.00D+00 WtEn= 0.00D+00
 Coeff-Com:  0.961D-06-0.190D-05-0.380D-05-0.399D-05 0.234D-04 0.371D-04
 Coeff-Com: -0.473D-04-0.375D-03-0.310D-03 0.234D-02 0.644D-02-0.440D-02
 Coeff-Com: -0.468D-01-0.619D-01 0.218D+00 0.887D+00
 Coeff:      0.961D-06-0.190D-05-0.380D-05-0.399D-05 0.234D-04 0.371D-04
 Coeff:     -0.473D-04-0.375D-03-0.310D-03 0.234D-02 0.644D-02-0.440D-02
 Coeff:     -0.468D-01-0.619D-01 0.218D+00 0.887D+00
 Gap=     0.299 Goal=   None    Shift=    0.000
 RMSDP=9.97D-09 MaxDP=1.64D-06 DE= 2.62D-10 OVMax= 2.80D-07

 Cycle  17  Pass 1  IDiag  1:
 RMSU=  4.07D-09    CP:  6.73D-01  1.37D+00  9.62D-01  8.52D-01  1.35D+00
                    CP:  1.05D+00  1.29D+00  1.34D+00  1.27D+00  1.32D+00
                    CP:  1.34D+00  1.33D+00  1.61D+00  1.40D+00  1.46D+00
                    CP:  1.16D+00
 E= -1173.13131141351     Delta-E=        0.000000000085 Rises=F Damp=F
 DIIS: error= 8.16D-10 at cycle  17 NSaved=  17.
 NSaved=17 IEnMin=15 EnMin= -1173.13131141386     IErMin=17 ErrMin= 8.16D-10
 ErrMax= 8.16D-10  0.00D+00 EMaxC= 1.00D-01 BMatC= 3.06D-15 BMatP= 2.47D-14
 IDIUse=1 WtCom= 1.00D+00 WtEn= 0.00D+00
 Coeff-Com:  0.320D-06-0.611D-06-0.173D-05-0.163D-05 0.103D-04 0.263D-04
 Coeff-Com:  0.439D-04-0.999D-04-0.389D-03-0.432D-03 0.167D-02 0.708D-02
 Coeff-Com: -0.378D-02-0.450D-01-0.484D-01 0.147D+00 0.942D+00
 Coeff:      0.320D-06-0.611D-06-0.173D-05-0.163D-05 0.103D-04 0.263D-04
 Coeff:      0.439D-04-0.999D-04-0.389D-03-0.432D-03 0.167D-02 0.708D-02
 Coeff:     -0.378D-02-0.450D-01-0.484D-01 0.147D+00 0.942D+00
 Gap=     0.299 Goal=   None    Shift=    0.000
 RMSDP=3.84D-09 MaxDP=6.19D-07 DE= 8.46D-11 OVMax= 8.18D-08

 Error on total polarization charges =  0.06447
 SCF Done:  E(RwB97XD) =  -1173.13131141     A.U. after   17 cycles
            NFock= 17  Conv=0.38D-08     -V/T= 2.0044
 KE= 1.168025899191D+03 PE=-7.837503106290D+03 EE= 2.944634750891D+03
 SMD-CDS (non-electrostatic) energy       (kcal/mol) =      -2.65
 (included in total energy above)
 Leave Link  502 at Wed May  7 13:23:11 2025, MaxMem= 16106127360 cpu:           51021.7 elap:            1330.8
 (Enter /cm/shared/apps/Gaussian/g16-C01/g16/l601.exe)
 Copying SCF densities to generalized density rwf, IOpCl= 0 IROHF=0.

 **********************************************************************

            Population analysis using the SCF Density.

 **********************************************************************

 Orbital symmetries:
       Occupied  (A) (A) (A) (A) (A) (A) (A) (A) (A) (A) (A) (A)
                 (A) (A) (A) (A) (A) (A) (A) (A) (A) (A) (A) (A)
                 (A) (A) (A) (A) (A) (A) (A) (A) (A) (A) (A) (A)
                 (A) (A) (A) (A) (A) (A) (A) (A) (A) (A) (A) (A)
                 (A) (A) (A) (A) (A) (A) (A) (A) (A) (A) (A) (A)
                 (A) (A) (A) (A) (A) (A) (A) (A) (A) (A) (A) (A)
                 (A) (A) (A) (A) (A) (A) (A) (A) (A) (A) (A) (A)
                 (A) (A) (A) (A) (A) (A) (A) (A) (A) (A) (A)
       Virtual   (A) (A) (A) (A) (A) (A) (A) (A) (A) (A) (A) (A)
                 (A) (A) (A) (A) (A) (A) (A) (A) (A) (A) (A) (A)
                 (A) (A) (A) (A) (A) (A) (A) (A) (A) (A) (A) (A)
                 (A) (A) (A) (A) (A) (A) (A) (A) (A) (A) (A) (A)
                 (A) (A) (A) (A) (A) (A) (A) (A) (A) (A) (A) (A)
                 (A) (A) (A) (A) (A) (A) (A) (A) (A) (A) (A) (A)
                 (A) (A) (A) (A) (A) (A) (A) (A) (A) (A) (A) (A)
                 (A) (A) (A) (A) (A) (A) (A) (A) (A) (A) (A) (A)
                 (A) (A) (A) (A) (A) (A) (A) (A) (A) (A) (A) (A)
                 (A) (A) (A) (A) (A) (A) (A) (A) (A) (A) (A) (A)
                 (A) (A) (A) (A) (A) (A) (A) (A) (A) (A) (A) (A)
                 (A) (A) (A) (A) (A) (A) (A) (A) (A) (A) (A) (A)
                 (A) (A) (A) (A) (A) (A) (A) (A) (A) (A) (A) (A)
                 (A) (A) (A) (A) (A) (A) (A) (A) (A) (A) (A) (A)
                 (A) (A) (A) (A) (A) (A) (A) (A) (A) (A) (A) (A)
                 (A) (A) (A) (A) (A) (A) (A) (A) (A) (A) (A) (A)
                 (A) (A) (A) (A) (A) (A) (A) (A) (A) (A) (A) (A)
                 (A) (A) (A) (A) (A) (A) (A) (A) (A) (A) (A) (A)
                 (A) (A) (A) (A) (A) (A) (A) (A) (A) (A) (A) (A)
                 (A) (A) (A) (A) (A) (A) (A) (A) (A) (A) (A) (A)
                 (A) (A) (A) (A) (A) (A) (A) (A) (A) (A) (A) (A)
                 (A) (A) (A) (A) (A) (A) (A) (A) (A) (A) (A) (A)
                 (A) (A) (A) (A) (A) (A) (A) (A) (A) (A) (A) (A)
                 (A) (A) (A) (A) (A) (A) (A) (A) (A) (A) (A) (A)
                 (A) (A) (A) (A) (A) (A) (A) (A) (A) (A) (A) (A)
                 (A) (A) (A) (A) (A) (A) (A) (A) (A) (A) (A) (A)
                 (A) (A) (A) (A) (A) (A) (A) (A) (A) (A) (A) (A)
                 (A) (A) (A) (A) (A) (A) (A) (A) (A) (A) (A) (A)
                 (A) (A) (A) (A) (A) (A) (A) (A) (A) (A) (A) (A)
                 (A) (A) (A) (A) (A) (A) (A) (A) (A) (A) (A) (A)
                 (A) (A) (A) (A) (A) (A) (A) (A) (A) (A) (A) (A)
                 (A) (A) (A) (A) (A) (A) (A) (A) (A) (A) (A) (A)
                 (A) (A) (A) (A) (A) (A) (A) (A) (A) (A) (A) (A)
                 (A) (A) (A) (A) (A) (A) (A) (A) (A) (A) (A) (A)
                 (A) (A) (A) (A) (A) (A) (A) (A) (A) (A) (A) (A)
                 (A) (A) (A) (A) (A) (A) (A) (A) (A) (A) (A) (A)
                 (A) (A) (A) (A) (A) (A) (A) (A) (A) (A) (A) (A)
                 (A) (A) (A) (A) (A) (A) (A) (A) (A) (A) (A) (A)
                 (A) (A) (A) (A) (A) (A) (A) (A) (A) (A) (A) (A)
                 (A) (A) (A) (A) (A) (A) (A) (A) (A) (A) (A) (A)
                 (A) (A) (A) (A) (A) (A) (A) (A) (A) (A) (A) (A)
                 (A) (A) (A) (A) (A) (A) (A) (A) (A) (A) (A) (A)
                 (A) (A) (A) (A) (A) (A) (A) (A) (A) (A) (A) (A)
                 (A) (A) (A) (A) (A) (A) (A) (A) (A) (A) (A) (A)
                 (A) (A) (A) (A) (A) (A) (A) (A) (A) (A) (A) (A)
                 (A) (A) (A) (A) (A) (A) (A) (A) (A) (A) (A) (A)
                 (A) (A) (A) (A) (A) (A) (A) (A) (A) (A) (A) (A)
                 (A) (A) (A) (A) (A) (A) (A) (A) (A) (A) (A) (A)
                 (A) (A) (A) (A) (A) (A) (A) (A) (A) (A) (A) (A)
                 (A) (A) (A) (A) (A) (A) (A) (A) (A) (A) (A) (A)
                 (A) (A) (A) (A) (A) (A) (A) (A) (A) (A) (A) (A)
                 (A) (A) (A) (A) (A) (A) (A) (A) (A) (A) (A) (A)
                 (A) (A) (A) (A) (A) (A) (A) (A) (A) (A) (A) (A)
                 (A) (A) (A) (A) (A) (A) (A) (A) (A) (A) (A) (A)
                 (A) (A) (A) (A) (A) (A) (A) (A) (A) (A) (A) (A)
                 (A) (A) (A) (A) (A) (A) (A) (A) (A) (A) (A) (A)
                 (A) (A) (A) (A) (A) (A) (A) (A) (A) (A) (A) (A)
                 (A) (A) (A) (A) (A) (A) (A) (A) (A) (A) (A) (A)
                 (A) (A) (A) (A) (A) (A) (A) (A) (A) (A) (A)
 The electronic state is 1-A.
 Alpha  occ. eigenvalues --  -24.81808 -19.27157 -14.45235 -14.43491 -10.40338
 Alpha  occ. eigenvalues --  -10.38218 -10.34752 -10.34253 -10.32130 -10.29576
 Alpha  occ. eigenvalues --  -10.29141 -10.28899 -10.28835 -10.28813 -10.28715
 Alpha  occ. eigenvalues --  -10.28702 -10.28598 -10.28571 -10.28552 -10.28527
 Alpha  occ. eigenvalues --  -10.28483 -10.27938 -10.27927 -10.27637 -10.27625
 Alpha  occ. eigenvalues --  -10.27556 -10.27085  -1.33318  -1.16737  -1.07116
 Alpha  occ. eigenvalues --   -1.03515  -0.97201  -0.96220  -0.95578  -0.90051
 Alpha  occ. eigenvalues --   -0.88565  -0.86445  -0.85098  -0.84479  -0.84074
 Alpha  occ. eigenvalues --   -0.82793  -0.82140  -0.77412  -0.75080  -0.71690
 Alpha  occ. eigenvalues --   -0.71490  -0.70437  -0.69811  -0.68646  -0.67087
 Alpha  occ. eigenvalues --   -0.65707  -0.65112  -0.63214  -0.61957  -0.60506
 Alpha  occ. eigenvalues --   -0.59198  -0.58616  -0.57848  -0.56151  -0.55799
 Alpha  occ. eigenvalues --   -0.54949  -0.54464  -0.53375  -0.52938  -0.52731
 Alpha  occ. eigenvalues --   -0.52705  -0.51084  -0.50835  -0.50337  -0.49940
 Alpha  occ. eigenvalues --   -0.49707  -0.49175  -0.48623  -0.47704  -0.47522
 Alpha  occ. eigenvalues --   -0.46743  -0.45769  -0.45456  -0.44472  -0.44003
 Alpha  occ. eigenvalues --   -0.43608  -0.42326  -0.42283  -0.42183  -0.41644
 Alpha  occ. eigenvalues --   -0.40849  -0.40288  -0.37480  -0.35088  -0.34769
 Alpha  occ. eigenvalues --   -0.33412  -0.31286  -0.31078  -0.30062  -0.27982
 Alpha virt. eigenvalues --    0.01941   0.03396   0.03656   0.03874   0.04002
 Alpha virt. eigenvalues --    0.04346   0.04637   0.04700   0.05017   0.05094
 Alpha virt. eigenvalues --    0.05263   0.05545   0.05935   0.06048   0.06181
 Alpha virt. eigenvalues --    0.06709   0.06758   0.06992   0.07276   0.07498
 Alpha virt. eigenvalues --    0.07754   0.07895   0.08307   0.08556   0.09062
 Alpha virt. eigenvalues --    0.09269   0.09483   0.09528   0.10201   0.10231
 Alpha virt. eigenvalues --    0.10637   0.10739   0.10939   0.11268   0.11457
 Alpha virt. eigenvalues --    0.11717   0.12003   0.12102   0.12346   0.12643
 Alpha virt. eigenvalues --    0.12777   0.12796   0.12984   0.13361   0.13404
 Alpha virt. eigenvalues --    0.13566   0.13687   0.13863   0.14284   0.14315
 Alpha virt. eigenvalues --    0.14471   0.14675   0.15007   0.15145   0.15404
 Alpha virt. eigenvalues --    0.15574   0.15784   0.16116   0.16229   0.16295
 Alpha virt. eigenvalues --    0.16665   0.16769   0.16971   0.17368   0.17432
 Alpha virt. eigenvalues --    0.17709   0.18043   0.18222   0.18377   0.18593
 Alpha virt. eigenvalues --    0.18634   0.19001   0.19123   0.19523   0.19654
 Alpha virt. eigenvalues --    0.19949   0.20058   0.20515   0.20579   0.20939
 Alpha virt. eigenvalues --    0.21073   0.21418   0.21582   0.21756   0.22203
 Alpha virt. eigenvalues --    0.22472   0.22752   0.22969   0.23004   0.23166
 Alpha virt. eigenvalues --    0.23454   0.23596   0.23767   0.23945   0.24040
 Alpha virt. eigenvalues --    0.24266   0.24515   0.24557   0.24839   0.25100
 Alpha virt. eigenvalues --    0.25310   0.25514   0.25521   0.25720   0.25864
 Alpha virt. eigenvalues --    0.26034   0.26375   0.26553   0.26674   0.26901
 Alpha virt. eigenvalues --    0.27003   0.27161   0.27305   0.27404   0.27647
 Alpha virt. eigenvalues --    0.27740   0.27805   0.27853   0.28184   0.28729
 Alpha virt. eigenvalues --    0.28920   0.28958   0.29276   0.29449   0.29526
 Alpha virt. eigenvalues --    0.29722   0.29802   0.30222   0.30373   0.30511
 Alpha virt. eigenvalues --    0.30693   0.30822   0.31210   0.31367   0.31418
 Alpha virt. eigenvalues --    0.31602   0.31964   0.32082   0.32366   0.32488
 Alpha virt. eigenvalues --    0.32703   0.33085   0.33255   0.33441   0.33673
 Alpha virt. eigenvalues --    0.33952   0.34127   0.34167   0.34305   0.34693
 Alpha virt. eigenvalues --    0.34914   0.35286   0.35434   0.35569   0.35886
 Alpha virt. eigenvalues --    0.36163   0.36234   0.36489   0.36708   0.36842
 Alpha virt. eigenvalues --    0.36993   0.37227   0.37408   0.37868   0.37973
 Alpha virt. eigenvalues --    0.38300   0.38522   0.38712   0.39000   0.39203
 Alpha virt. eigenvalues --    0.39300   0.39675   0.39772   0.39906   0.40423
 Alpha virt. eigenvalues --    0.40524   0.40849   0.40966   0.41363   0.41579
 Alpha virt. eigenvalues --    0.41770   0.41866   0.42098   0.42473   0.42521
 Alpha virt. eigenvalues --    0.42853   0.42962   0.43329   0.43432   0.43796
 Alpha virt. eigenvalues --    0.43946   0.43965   0.44287   0.44528   0.44787
 Alpha virt. eigenvalues --    0.45208   0.45384   0.45512   0.45811   0.45931
 Alpha virt. eigenvalues --    0.46231   0.46267   0.46296   0.46704   0.46831
 Alpha virt. eigenvalues --    0.46911   0.47183   0.47290   0.47615   0.47783
 Alpha virt. eigenvalues --    0.48188   0.48286   0.48594   0.48704   0.48985
 Alpha virt. eigenvalues --    0.49060   0.49273   0.49458   0.49689   0.49929
 Alpha virt. eigenvalues --    0.50284   0.50360   0.50416   0.50488   0.50846
 Alpha virt. eigenvalues --    0.51079   0.51150   0.51225   0.51451   0.51582
 Alpha virt. eigenvalues --    0.51974   0.52276   0.52373   0.52527   0.52635
 Alpha virt. eigenvalues --    0.52870   0.53144   0.53242   0.53414   0.53588
 Alpha virt. eigenvalues --    0.53707   0.54236   0.54271   0.54463   0.54593
 Alpha virt. eigenvalues --    0.55024   0.55085   0.55267   0.55670   0.55893
 Alpha virt. eigenvalues --    0.55992   0.56106   0.56343   0.56487   0.56670
 Alpha virt. eigenvalues --    0.56967   0.57353   0.57464   0.57842   0.58209
 Alpha virt. eigenvalues --    0.58385   0.58532   0.58810   0.59311   0.59616
 Alpha virt. eigenvalues --    0.59655   0.60077   0.60368   0.60641   0.60838
 Alpha virt. eigenvalues --    0.61237   0.61489   0.61743   0.61965   0.62519
 Alpha virt. eigenvalues --    0.62650   0.63079   0.63132   0.63695   0.64118
 Alpha virt. eigenvalues --    0.64375   0.64946   0.65005   0.65084   0.65341
 Alpha virt. eigenvalues --    0.65593   0.65713   0.66088   0.66246   0.66737
 Alpha virt. eigenvalues --    0.67063   0.67611   0.67835   0.67984   0.68511
 Alpha virt. eigenvalues --    0.68620   0.69188   0.69476   0.70091   0.70265
 Alpha virt. eigenvalues --    0.70719   0.71071   0.71304   0.71450   0.72106
 Alpha virt. eigenvalues --    0.72287   0.72524   0.72754   0.73307   0.73457
 Alpha virt. eigenvalues --    0.73762   0.73928   0.74326   0.74754   0.74904
 Alpha virt. eigenvalues --    0.75579   0.75781   0.75989   0.76439   0.76946
 Alpha virt. eigenvalues --    0.77333   0.77646   0.78076   0.78255   0.78527
 Alpha virt. eigenvalues --    0.79085   0.79232   0.79497   0.79947   0.80292
 Alpha virt. eigenvalues --    0.80660   0.80993   0.81388   0.81648   0.81879
 Alpha virt. eigenvalues --    0.82447   0.82978   0.83187   0.83363   0.83903
 Alpha virt. eigenvalues --    0.84243   0.84799   0.84898   0.85140   0.85391
 Alpha virt. eigenvalues --    0.85889   0.86694   0.87470   0.87493   0.87991
 Alpha virt. eigenvalues --    0.88505   0.89086   0.89134   0.89688   0.89973
 Alpha virt. eigenvalues --    0.90233   0.90306   0.90575   0.91054   0.91747
 Alpha virt. eigenvalues --    0.92125   0.92631   0.93395   0.94278   0.94993
 Alpha virt. eigenvalues --    0.95485   0.95939   0.96762   0.97061   0.97271
 Alpha virt. eigenvalues --    0.98204   0.98878   0.99111   0.99329   0.99862
 Alpha virt. eigenvalues --    1.00740   1.00905   1.01715   1.01913   1.02382
 Alpha virt. eigenvalues --    1.02651   1.03309   1.03803   1.04329   1.04712
 Alpha virt. eigenvalues --    1.04805   1.05459   1.05756   1.06050   1.06514
 Alpha virt. eigenvalues --    1.06967   1.07636   1.07987   1.08393   1.08765
 Alpha virt. eigenvalues --    1.09060   1.09457   1.10396   1.10993   1.11302
 Alpha virt. eigenvalues --    1.11557   1.12483   1.13058   1.13961   1.14210
 Alpha virt. eigenvalues --    1.14350   1.15247   1.15672   1.15991   1.16343
 Alpha virt. eigenvalues --    1.16735   1.17420   1.17889   1.18690   1.18962
 Alpha virt. eigenvalues --    1.19350   1.19488   1.20239   1.20951   1.22101
 Alpha virt. eigenvalues --    1.22823   1.23274   1.23685   1.24183   1.24847
 Alpha virt. eigenvalues --    1.25558   1.25848   1.26194   1.26592   1.27533
 Alpha virt. eigenvalues --    1.28270   1.28578   1.29710   1.30335   1.30700
 Alpha virt. eigenvalues --    1.31614   1.31694   1.32800   1.33590   1.34150
 Alpha virt. eigenvalues --    1.34547   1.35868   1.36103   1.37175   1.37705
 Alpha virt. eigenvalues --    1.38864   1.39730   1.40065   1.40697   1.42492
 Alpha virt. eigenvalues --    1.42828   1.43938   1.44757   1.45790   1.46919
 Alpha virt. eigenvalues --    1.47733   1.48255   1.50380   1.52512   1.53028
 Alpha virt. eigenvalues --    1.55139   1.56460   1.57568   1.58585   1.59876
 Alpha virt. eigenvalues --    1.60725   1.62083   1.63094   1.63371   1.64380
 Alpha virt. eigenvalues --    1.64933   1.66217   1.66958   1.67517   1.68049
 Alpha virt. eigenvalues --    1.69178   1.69979   1.70436   1.70745   1.71592
 Alpha virt. eigenvalues --    1.72648   1.72845   1.73065   1.74042   1.74326
 Alpha virt. eigenvalues --    1.75772   1.76618   1.77348   1.78543   1.79927
 Alpha virt. eigenvalues --    1.80354   1.80929   1.81646   1.82255   1.83181
 Alpha virt. eigenvalues --    1.84118   1.84647   1.86048   1.86579   1.87098
 Alpha virt. eigenvalues --    1.87837   1.88211   1.89006   1.90270   1.91733
 Alpha virt. eigenvalues --    1.92396   1.92546   1.93638   1.94723   1.95161
 Alpha virt. eigenvalues --    1.95642   1.96534   1.97036   1.97722   1.98086
 Alpha virt. eigenvalues --    1.99711   2.00057   2.00687   2.01640   2.01888
 Alpha virt. eigenvalues --    2.02566   2.03172   2.03572   2.03981   2.04686
 Alpha virt. eigenvalues --    2.04764   2.05367   2.05905   2.06750   2.07373
 Alpha virt. eigenvalues --    2.07754   2.08110   2.09123   2.09818   2.10380
 Alpha virt. eigenvalues --    2.10765   2.11504   2.12355   2.13185   2.13583
 Alpha virt. eigenvalues --    2.14282   2.15497   2.16529   2.17132   2.17348
 Alpha virt. eigenvalues --    2.17710   2.18199   2.19518   2.19949   2.20669
 Alpha virt. eigenvalues --    2.21192   2.22741   2.22896   2.23974   2.24529
 Alpha virt. eigenvalues --    2.25523   2.25722   2.26742   2.27614   2.28194
 Alpha virt. eigenvalues --    2.29426   2.29572   2.30524   2.31625   2.32000
 Alpha virt. eigenvalues --    2.32910   2.33696   2.34453   2.35149   2.35637
 Alpha virt. eigenvalues --    2.36200   2.36754   2.37930   2.39142   2.39650
 Alpha virt. eigenvalues --    2.40969   2.41198   2.42565   2.43572   2.44110
 Alpha virt. eigenvalues --    2.44611   2.44925   2.45824   2.46100   2.46574
 Alpha virt. eigenvalues --    2.47158   2.47662   2.48039   2.48789   2.49944
 Alpha virt. eigenvalues --    2.50024   2.50245   2.50812   2.51499   2.52444
 Alpha virt. eigenvalues --    2.52698   2.54139   2.54762   2.55141   2.55907
 Alpha virt. eigenvalues --    2.57084   2.57453   2.58155   2.58727   2.59786
 Alpha virt. eigenvalues --    2.60454   2.62352   2.63850   2.64495   2.65076
 Alpha virt. eigenvalues --    2.65477   2.65969   2.66613   2.67136   2.69030
 Alpha virt. eigenvalues --    2.70000   2.70608   2.71715   2.71888   2.72352
 Alpha virt. eigenvalues --    2.72469   2.73044   2.74695   2.75469   2.75751
 Alpha virt. eigenvalues --    2.76804   2.77623   2.78127   2.78939   2.79287
 Alpha virt. eigenvalues --    2.80354   2.80554   2.81034   2.81995   2.82853
 Alpha virt. eigenvalues --    2.84275   2.85016   2.85300   2.86493   2.87155
 Alpha virt. eigenvalues --    2.87883   2.89480   2.90538   2.91428   2.92294
 Alpha virt. eigenvalues --    2.92981   2.94055   2.95613   2.96115   2.97520
 Alpha virt. eigenvalues --    2.98030   2.98422   3.00197   3.01583   3.03564
 Alpha virt. eigenvalues --    3.04245   3.06189   3.06701   3.07764   3.09961
 Alpha virt. eigenvalues --    3.12125   3.12663   3.13976   3.15289   3.17816
 Alpha virt. eigenvalues --    3.18816   3.19682   3.21196   3.21854   3.22613
 Alpha virt. eigenvalues --    3.24373   3.25041   3.26374   3.27700   3.28134
 Alpha virt. eigenvalues --    3.29022   3.30346   3.30908   3.31910   3.33501
 Alpha virt. eigenvalues --    3.34036   3.36664   3.38447   3.41764   3.41964
 Alpha virt. eigenvalues --    3.45182   3.45490   3.46401   3.46973   3.47844
 Alpha virt. eigenvalues --    3.48869   3.51279   3.52366   3.52990   3.53777
 Alpha virt. eigenvalues --    3.56178   3.57038   3.58311   3.62653   3.64590
 Alpha virt. eigenvalues --    3.66033   3.76623   3.87862   3.93732   3.96921
 Alpha virt. eigenvalues --    4.01149   4.03538
          Condensed to atoms (all electrons):
               1          2          3          4          5          6
     1  C   44.936699  -6.146644 -10.898140   0.777758  -0.919797   3.142651
     2  O   -6.146644  13.040737   1.505605  -0.258125   0.063553   0.062534
     3  C  -10.898140   1.505605  21.394688  -0.124387  -0.903655  -9.504877
     4  H    0.777758  -0.258125  -0.124387   2.135556  -0.885436  -0.557122
     5  F   -0.919797   0.063553  -0.903655  -0.885436  12.213395  -0.369285
     6  C    3.142651   0.062534  -9.504877  -0.557122  -0.369285  54.606529
     7  C   -4.357912   0.418509  -2.572119  -0.211341   0.227355  -7.273921
     8  N   -0.009098   0.091998   2.392987  -0.410640   0.147652  -7.283086
     9  C   -1.974140  -0.045982   3.773000   0.402220  -0.119434 -10.555767
    10  C    0.023025  -0.011124  -0.063061   0.032079  -0.005832  -0.167960
    11  C   -6.234837   0.162223   1.162575   0.487426  -0.011652  -1.954900
    12  C   -0.954168   0.083484   0.750624   0.047125  -0.009890  -0.885507
    13  C    0.190728  -0.005215  -0.076441  -0.040678   0.003732  -0.088689
    14  C    0.417684  -0.022257  -0.398467  -0.168277   0.030436   1.654110
    15  H   -0.021565   0.003721  -0.046384   0.009193  -0.004257   0.208996
    16  H   -0.004924   0.000387   0.009881  -0.002124   0.000607  -0.011781
    17  H   -0.232454   0.044013   0.098792  -0.015876   0.001201   0.035515
    18  H    0.018339  -0.001140  -0.024230   0.003004  -0.000422   0.034381
    19  N   -8.063607   1.262527   1.690697  -0.720811   0.322357   1.523670
    20  H    0.352714  -0.155879   0.066917   0.078715  -0.009962  -0.605200
    21  H   -0.273089   0.069783   0.159919  -0.004546  -0.083518   0.590722
    22  C    0.635907  -0.009158  -0.220100   0.063061  -0.073220 -10.691403
    23  C    0.175601  -0.007774  -0.110292  -0.006518   0.015073   0.514215
    24  C   -0.508380   0.043828  -0.481469   0.027631  -0.053657   0.083577
    25  C    0.687817  -0.098356  -1.265500  -0.043502   0.097547   0.502753
    26  C   -0.022540   0.009141  -0.418671  -0.023190  -0.011004   0.155808
    27  C    0.070118   0.036815   0.231374   0.030157  -0.030181  -2.104054
    28  H    0.020202  -0.017656  -0.157017  -0.008356   0.013473  -0.095234
    29  H   -0.114665   0.008533  -0.338284  -0.032710   0.024844   0.033225
    30  H   -0.025715   0.000562   0.046083   0.001938  -0.000600  -0.138946
    31  H   -0.058787   0.003495   0.052297   0.002516   0.000137  -0.075229
    32  C    0.025723   0.000722  -0.018378   0.000274  -0.000692  -0.216732
    33  C    1.796081  -3.106203  -6.944767   0.193768   0.011929   3.754613
    34  C   -0.456206   0.086235   0.496834   0.038330   0.007831  -0.556749
    35  C   -4.535017   1.274962   3.360339  -0.220527   0.348029  -2.392760
    36  C   -0.246277   0.412736   1.870990   0.117696  -0.000112  -4.589059
    37  C   -1.514065   0.164936  -0.232984   0.009348  -0.020440   0.755076
    38  C   -0.664205   0.165223  -0.253317  -0.063629   0.077099  -0.102238
    39  H   -0.939829   0.130627   0.689010   0.040862   0.028085  -0.336826
    40  H   -1.557015   0.198436   0.394291   0.032343   0.000963  -0.671854
    41  H    0.192380  -0.019378  -0.111769  -0.004556  -0.000721   0.244175
    42  H    0.238280  -0.030086  -0.140102  -0.005462  -0.003960   0.067410
    43  H   -0.045598   0.000838   0.034199   0.001538  -0.000056  -0.039755
    44  H   -0.007441   0.000386   0.003211   0.000293   0.000020  -0.022784
    45  H    0.001920   0.000060  -0.000682   0.000012   0.000080  -0.012380
    46  H    0.009385  -0.000324  -0.006501  -0.000413  -0.000149   0.003569
    47  H   -0.062314  -0.007215  -0.107491  -0.046184   0.023168  -0.225909
    48  H    0.292721  -0.275786  -0.201725   0.025224  -0.022634   0.109319
               7          8          9         10         11         12
     1  C   -4.357912  -0.009098  -1.974140   0.023025  -6.234837  -0.954168
     2  O    0.418509   0.091998  -0.045982  -0.011124   0.162223   0.083484
     3  C   -2.572119   2.392987   3.773000  -0.063061   1.162575   0.750624
     4  H   -0.211341  -0.410640   0.402220   0.032079   0.487426   0.047125
     5  F    0.227355   0.147652  -0.119434  -0.005832  -0.011652  -0.009890
     6  C   -7.273921  -7.283086 -10.555767  -0.167960  -1.954900  -0.885507
     7  C   24.240576  -3.019469  -3.839045  -0.009712  -0.537817  -0.018421
     8  N   -3.019469  22.024275  -2.054270  -0.920327  -0.393448  -1.002495
     9  C   -3.839045  -2.054270  26.067190   0.499636  -1.168140  -0.634813
    10  C   -0.009712  -0.920327   0.499636   8.138893  -0.196312   1.314167
    11  C   -0.537817  -0.393448  -1.168140  -0.196312  24.182190  -1.917189
    12  C   -0.018421  -1.002495  -0.634813   1.314167  -1.917189  10.984698
    13  C   -0.013749   0.940733  -0.109310  -1.218729   0.069160  -1.756427
    14  C    0.341702   0.525866  -2.323062  -1.333498  -1.657382  -0.726483
    15  H    0.008327  -0.390830  -0.272515   0.273434  -0.513120   0.748336
    16  H    0.015376   0.014401  -0.248732  -0.398669   0.345009  -0.174114
    17  H    0.039760   0.078022  -0.458697  -0.485642   0.016410   0.046227
    18  H   -0.000339  -0.066353   0.371574   0.557419  -0.480004   0.097308
    19  N    1.602085  -0.261751  -3.753371   0.220117  -0.594999   0.229077
    20  H   -0.237565   0.012542   0.549288  -0.044891  -0.416811  -0.087236
    21  H   -0.400661   0.106836   0.171227  -0.001113   0.008068   0.032038
    22  C   -0.440600   1.951616   1.119843   0.007975  -0.360935   0.087896
    23  C    0.367464   0.024190  -0.109883  -0.008725  -0.005428  -0.005415
    24  C    1.364802  -0.515173  -0.226818   0.015177   0.165704  -0.017375
    25  C    1.014264  -1.288222  -0.909678  -0.003319   0.071068   0.008614
    26  C   -0.941463  -0.463051  -0.621884   0.005723   0.111510  -0.136752
    27  C   -1.357028   0.032509   0.025994   0.007402   0.068172   0.009045
    28  H   -0.159559  -0.110208  -0.067128   0.001017   0.018487  -0.009462
    29  H    0.671628  -0.520765  -0.657365   0.000947  -0.098614  -0.097174
    30  H   -0.052394   0.042722   0.037277  -0.000146   0.008098   0.015613
    31  H    0.035652   0.014689   0.022633   0.000153  -0.001675   0.001750
    32  C   -0.018624  -0.053647  -0.051143   0.001712   0.021531  -0.005340
    33  C    1.467912  -2.446104  -1.524888   0.350704  -3.157505   0.244840
    34  C   -0.530870   0.259193   0.598456  -0.014808  -0.379168   0.044817
    35  C    0.071650   0.583544   0.908925  -0.087880  -0.142330   0.170725
    36  C   -1.144797   1.103007   3.444673  -0.143064  -1.626908   0.391640
    37  C    0.422803  -0.468610  -0.303067   0.012818   0.767868  -0.065534
    38  C    0.457262  -0.191398  -0.377493   0.004572   0.020916  -0.040229
    39  H   -0.082359   0.084554   0.191047   0.000309  -0.070389   0.027730
    40  H    0.049476   0.165822   0.461971  -0.024993  -0.267444   0.138193
    41  H   -0.021697  -0.035688  -0.178484   0.001982   0.103599  -0.024572
    42  H    0.005615  -0.034006  -0.053808   0.001002   0.029641  -0.003660
    43  H   -0.035181   0.021044   0.056580  -0.001198  -0.055383   0.005201
    44  H    0.012442  -0.004482  -0.000412   0.000334   0.003865  -0.000129
    45  H   -0.028494  -0.002500  -0.000704   0.000128  -0.000759   0.000599
    46  H    0.009231  -0.003798  -0.008375   0.000064   0.003214  -0.000856
    47  H    0.746793  -0.173018  -0.382121  -0.010334   0.004017  -0.074931
    48  H    0.034413  -0.030294  -0.071398   0.002819  -0.103770  -0.015681
              13         14         15         16         17         18
     1  C    0.190728   0.417684  -0.021565  -0.004924  -0.232454   0.018339
     2  O   -0.005215  -0.022257   0.003721   0.000387   0.044013  -0.001140
     3  C   -0.076441  -0.398467  -0.046384   0.009881   0.098792  -0.024230
     4  H   -0.040678  -0.168277   0.009193  -0.002124  -0.015876   0.003004
     5  F    0.003732   0.030436  -0.004257   0.000607   0.001201  -0.000422
     6  C   -0.088689   1.654110   0.208996  -0.011781   0.035515   0.034381
     7  C   -0.013749   0.341702   0.008327   0.015376   0.039760  -0.000339
     8  N    0.940733   0.525866  -0.390830   0.014401   0.078022  -0.066353
     9  C   -0.109310  -2.323062  -0.272515  -0.248732  -0.458697   0.371574
    10  C   -1.218729  -1.333498   0.273434  -0.398669  -0.485642   0.557419
    11  C    0.069160  -1.657382  -0.513120   0.345009   0.016410  -0.480004
    12  C   -1.756427  -0.726483   0.748336  -0.174114   0.046227   0.097308
    13  C    8.325567   1.024782  -0.627575   0.550903   0.152430  -0.297208
    14  C    1.024782  10.021913  -0.041328   0.150090   0.521387  -0.162930
    15  H   -0.627575  -0.041328   0.983008  -0.237160  -0.016712   0.046433
    16  H    0.550903   0.150090  -0.237160   0.722118   0.041108  -0.164986
    17  H    0.152430   0.521387  -0.016712   0.041108   0.811173  -0.206854
    18  H   -0.297208  -0.162930   0.046433  -0.164986  -0.206854   0.768329
    19  N   -0.491181   0.024531   0.148478  -0.072839   0.036489   0.059670
    20  H    0.006428  -0.103996  -0.012821   0.002875  -0.061238   0.004045
    21  H    0.007909  -0.000219   0.003940  -0.000827   0.003276  -0.000497
    22  C    0.043447  -0.130937  -0.050550   0.005722  -0.006839  -0.000726
    23  C    0.001569   0.014804  -0.004138   0.000581   0.001866  -0.000569
    24  C   -0.033886   0.010365   0.014646  -0.001230  -0.002216   0.001104
    25  C   -0.026893   0.126451   0.008786  -0.001180  -0.001514   0.000079
    26  C   -0.060689   0.020354   0.005597  -0.001065  -0.005210   0.001797
    27  C   -0.004296  -0.012982   0.008178  -0.000334  -0.001264   0.000488
    28  H   -0.002776   0.001507  -0.001050  -0.000045  -0.000466   0.000037
    29  H   -0.005379   0.032090  -0.025708   0.001571  -0.002069   0.001215
    30  H    0.003081  -0.003943   0.002642   0.000181   0.000328  -0.000218
    31  H    0.000219  -0.001187   0.000752  -0.000028  -0.000014   0.000021
    32  C   -0.003152   0.001700   0.000573  -0.000064  -0.000278   0.000122
    33  C   -0.163730  -0.430980   0.076124  -0.017177  -0.218184   0.045013
    34  C    0.005028  -0.058158   0.004455  -0.000689   0.000544  -0.000188
    35  C    0.018855  -0.036135  -0.001410   0.001842   0.043436  -0.005274
    36  C    0.085864  -0.381497  -0.002933   0.006242   0.058065  -0.006649
    37  C    0.002174  -0.106462  -0.016790   0.002810  -0.004480   0.003047
    38  C    0.002629   0.009509  -0.008832   0.000687  -0.000599  -0.000058
    39  H   -0.005602  -0.033087   0.002512  -0.000517  -0.000666   0.000607
    40  H    0.000652   0.052338   0.013646  -0.002383   0.023426  -0.002634
    41  H   -0.000255   0.017856  -0.003092   0.000285  -0.001314  -0.000141
    42  H   -0.000133   0.002977  -0.000464   0.000030  -0.000743   0.000015
    43  H    0.000338  -0.003963   0.000421  -0.000052   0.000177  -0.000012
    44  H   -0.000402   0.000177   0.000341  -0.000029  -0.000019   0.000029
    45  H   -0.000124  -0.000073   0.000074   0.000003  -0.000015   0.000011
    46  H   -0.000230   0.000477  -0.000152   0.000000  -0.000009   0.000002
    47  H    0.003179   0.016057  -0.018162   0.002750  -0.000326   0.000050
    48  H    0.003218   0.027627  -0.000789   0.000119  -0.001921  -0.000458
              19         20         21         22         23         24
     1  C   -8.063607   0.352714  -0.273089   0.635907   0.175601  -0.508380
     2  O    1.262527  -0.155879   0.069783  -0.009158  -0.007774   0.043828
     3  C    1.690697   0.066917   0.159919  -0.220100  -0.110292  -0.481469
     4  H   -0.720811   0.078715  -0.004546   0.063061  -0.006518   0.027631
     5  F    0.322357  -0.009962  -0.083518  -0.073220   0.015073  -0.053657
     6  C    1.523670  -0.605200   0.590722 -10.691403   0.514215   0.083577
     7  C    1.602085  -0.237565  -0.400661  -0.440600   0.367464   1.364802
     8  N   -0.261751   0.012542   0.106836   1.951616   0.024190  -0.515173
     9  C   -3.753371   0.549288   0.171227   1.119843  -0.109883  -0.226818
    10  C    0.220117  -0.044891  -0.001113   0.007975  -0.008725   0.015177
    11  C   -0.594999  -0.416811   0.008068  -0.360935  -0.005428   0.165704
    12  C    0.229077  -0.087236   0.032038   0.087896  -0.005415  -0.017375
    13  C   -0.491181   0.006428   0.007909   0.043447   0.001569  -0.033886
    14  C    0.024531  -0.103996  -0.000219  -0.130937   0.014804   0.010365
    15  H    0.148478  -0.012821   0.003940  -0.050550  -0.004138   0.014646
    16  H   -0.072839   0.002875  -0.000827   0.005722   0.000581  -0.001230
    17  H    0.036489  -0.061238   0.003276  -0.006839   0.001866  -0.002216
    18  H    0.059670   0.004045  -0.000497  -0.000726  -0.000569   0.001104
    19  N   21.523661  -0.379851   0.031368  -0.571989   0.001095   0.044052
    20  H   -0.379851   1.970284  -0.010166   0.066403   0.004397  -0.009889
    21  H    0.031368  -0.010166   1.312728  -0.427096   0.070379  -0.257650
    22  C   -0.571989   0.066403  -0.427096  22.064672  -0.516487  -2.476117
    23  C    0.001095   0.004397   0.070379  -0.516487  18.988202   1.062755
    24  C    0.044052  -0.009889  -0.257650  -2.476117   1.062755  14.950729
    25  C    0.358211  -0.031978  -0.039983  -1.548448  -1.710115  -2.020234
    26  C    0.067855  -0.000283  -0.041139  -1.017750  -2.736989   0.470678
    27  C    0.013880  -0.000776   0.053301   0.469522  -3.988550  -4.696552
    28  H    0.008430   0.000165  -0.100105  -0.432859  -0.104860   0.599146
    29  H    0.288872  -0.030571  -0.057832  -0.375185  -0.362080  -0.194062
    30  H   -0.013365   0.002018   0.004438  -0.102443   0.216538   0.140114
    31  H    0.003436  -0.000087   0.029615  -0.048724  -0.224346  -0.176281
    32  C    0.010002   0.000099  -0.006204  -0.192308  -3.330012  -0.674536
    33  C   -5.680343   0.742418  -0.130560  -0.778340  -0.679069   0.371505
    34  C   -0.251658   0.014702   0.036930  -0.806405  -0.497164   0.173819
    35  C    1.304987  -0.213833   0.081361   0.519591   0.089618  -0.586358
    36  C   -1.918877   0.048615   0.089075  -0.212139   0.494549   0.375918
    37  C    0.205094  -0.033170  -0.078342   0.536932   0.271847   0.013117
    38  C    0.184561  -0.038426  -0.067847  -0.088924   0.134373  -0.072971
    39  H    0.120940   0.011511   0.027791  -0.002277   0.004357   0.046723
    40  H   -0.158467  -0.030637   0.036279  -0.172405  -0.133899  -0.093233
    41  H    0.011641   0.001225  -0.014857   0.168419   0.117100  -0.006329
    42  H   -0.020132   0.003801  -0.008396   0.038642  -0.046260  -0.130560
    43  H   -0.033713   0.000179   0.006185  -0.252165   0.123961   0.176836
    44  H    0.004704  -0.000304   0.000181  -0.028448  -0.316190  -0.009348
    45  H   -0.001925   0.000160   0.000162  -0.008642  -0.071125  -0.064343
    46  H    0.003430  -0.000126  -0.002817   0.024620  -0.106782  -0.100086
    47  H    0.119660  -0.005628  -0.418135   0.474545  -0.046544  -0.039002
    48  H   -0.442237  -0.100966  -0.017680  -0.020428   0.000615  -0.004346
              25         26         27         28         29         30
     1  C    0.687817  -0.022540   0.070118   0.020202  -0.114665  -0.025715
     2  O   -0.098356   0.009141   0.036815  -0.017656   0.008533   0.000562
     3  C   -1.265500  -0.418671   0.231374  -0.157017  -0.338284   0.046083
     4  H   -0.043502  -0.023190   0.030157  -0.008356  -0.032710   0.001938
     5  F    0.097547  -0.011004  -0.030181   0.013473   0.024844  -0.000600
     6  C    0.502753   0.155808  -2.104054  -0.095234   0.033225  -0.138946
     7  C    1.014264  -0.941463  -1.357028  -0.159559   0.671628  -0.052394
     8  N   -1.288222  -0.463051   0.032509  -0.110208  -0.520765   0.042722
     9  C   -0.909678  -0.621884   0.025994  -0.067128  -0.657365   0.037277
    10  C   -0.003319   0.005723   0.007402   0.001017   0.000947  -0.000146
    11  C    0.071068   0.111510   0.068172   0.018487  -0.098614   0.008098
    12  C    0.008614  -0.136752   0.009045  -0.009462  -0.097174   0.015613
    13  C   -0.026893  -0.060689  -0.004296  -0.002776  -0.005379   0.003081
    14  C    0.126451   0.020354  -0.012982   0.001507   0.032090  -0.003943
    15  H    0.008786   0.005597   0.008178  -0.001050  -0.025708   0.002642
    16  H   -0.001180  -0.001065  -0.000334  -0.000045   0.001571   0.000181
    17  H   -0.001514  -0.005210  -0.001264  -0.000466  -0.002069   0.000328
    18  H    0.000079   0.001797   0.000488   0.000037   0.001215  -0.000218
    19  N    0.358211   0.067855   0.013880   0.008430   0.288872  -0.013365
    20  H   -0.031978  -0.000283  -0.000776   0.000165  -0.030571   0.002018
    21  H   -0.039983  -0.041139   0.053301  -0.100105  -0.057832   0.004438
    22  C   -1.548448  -1.017750   0.469522  -0.432859  -0.375185  -0.102443
    23  C   -1.710115  -2.736989  -3.988550  -0.104860  -0.362080   0.216538
    24  C   -2.020234   0.470678  -4.696552   0.599146  -0.194062   0.140114
    25  C   15.346224  -3.068203   1.121785   0.024187   0.786768  -0.233278
    26  C   -3.068203  12.864145   0.908194   0.214081  -0.294286   0.419886
    27  C    1.121785   0.908194  15.102291  -0.181366   0.241672   0.002001
    28  H    0.024187   0.214081  -0.181366   1.289561   0.025416  -0.000407
    29  H    0.786768  -0.294286   0.241672   0.025416   2.062000  -0.277656
    30  H   -0.233278   0.419886   0.002001  -0.000407  -0.277656   0.900968
    31  H    0.128547   0.032302   0.465253  -0.171385   0.000690   0.015491
    32  C   -0.790524   0.520766  -0.736990   0.040209   0.069524  -0.257124
    33  C   -0.680052   1.075911  -0.013876   0.079276  -0.091621   0.056079
    34  C    0.310010   0.485802   0.489804  -0.099414  -0.124241   0.088369
    35  C   -0.306350  -0.293180   0.063140  -0.147374  -0.011133   0.029509
    36  C   -0.071335  -1.208797  -0.233721  -0.000981  -0.246453  -0.032426
    37  C   -0.293880   0.046627  -0.344099   0.066610   0.197376  -0.052444
    38  C   -0.035464  -0.185993  -0.212959   0.168098   0.051729  -0.049983
    39  H   -0.131141   0.000796   0.022032  -0.056984  -0.019708   0.006467
    40  H    0.020815  -0.081665   0.115384  -0.024235  -0.018772  -0.000299
    41  H   -0.058612  -0.086737  -0.058811   0.018005   0.043561  -0.033697
    42  H    0.054441  -0.037966   0.072802   0.042435   0.012357  -0.006784
    43  H    0.023467   0.123808   0.050051  -0.021908  -0.032256   0.030173
    44  H    0.021711   0.051328   0.007467  -0.004627   0.010952  -0.032287
    45  H   -0.046078   0.036766  -0.049184   0.008689   0.000334  -0.023971
    46  H    0.006823  -0.028207  -0.073824   0.017499   0.011736  -0.019508
    47  H   -0.111655   0.046580   0.024438   0.017146   0.072459   0.003456
    48  H    0.012806   0.004636  -0.022250   0.008108  -0.003137   0.000527
              31         32         33         34         35         36
     1  C   -0.058787   0.025723   1.796081  -0.456206  -4.535017  -0.246277
     2  O    0.003495   0.000722  -3.106203   0.086235   1.274962   0.412736
     3  C    0.052297  -0.018378  -6.944767   0.496834   3.360339   1.870990
     4  H    0.002516   0.000274   0.193768   0.038330  -0.220527   0.117696
     5  F    0.000137  -0.000692   0.011929   0.007831   0.348029  -0.000112
     6  C   -0.075229  -0.216732   3.754613  -0.556749  -2.392760  -4.589059
     7  C    0.035652  -0.018624   1.467912  -0.530870   0.071650  -1.144797
     8  N    0.014689  -0.053647  -2.446104   0.259193   0.583544   1.103007
     9  C    0.022633  -0.051143  -1.524888   0.598456   0.908925   3.444673
    10  C    0.000153   0.001712   0.350704  -0.014808  -0.087880  -0.143064
    11  C   -0.001675   0.021531  -3.157505  -0.379168  -0.142330  -1.626908
    12  C    0.001750  -0.005340   0.244840   0.044817   0.170725   0.391640
    13  C    0.000219  -0.003152  -0.163730   0.005028   0.018855   0.085864
    14  C   -0.001187   0.001700  -0.430980  -0.058158  -0.036135  -0.381497
    15  H    0.000752   0.000573   0.076124   0.004455  -0.001410  -0.002933
    16  H   -0.000028  -0.000064  -0.017177  -0.000689   0.001842   0.006242
    17  H   -0.000014  -0.000278  -0.218184   0.000544   0.043436   0.058065
    18  H    0.000021   0.000122   0.045013  -0.000188  -0.005274  -0.006649
    19  N    0.003436   0.010002  -5.680343  -0.251658   1.304987  -1.918877
    20  H   -0.000087   0.000099   0.742418   0.014702  -0.213833   0.048615
    21  H    0.029615  -0.006204  -0.130560   0.036930   0.081361   0.089075
    22  C   -0.048724  -0.192308  -0.778340  -0.806405   0.519591  -0.212139
    23  C   -0.224346  -3.330012  -0.679069  -0.497164   0.089618   0.494549
    24  C   -0.176281  -0.674536   0.371505   0.173819  -0.586358   0.375918
    25  C    0.128547  -0.790524  -0.680052   0.310010  -0.306350  -0.071335
    26  C    0.032302   0.520766   1.075911   0.485802  -0.293180  -1.208797
    27  C    0.465253  -0.736990  -0.013876   0.489804   0.063140  -0.233721
    28  H   -0.171385   0.040209   0.079276  -0.099414  -0.147374  -0.000981
    29  H    0.000690   0.069524  -0.091621  -0.124241  -0.011133  -0.246453
    30  H    0.015491  -0.257124   0.056079   0.088369   0.029509  -0.032426
    31  H    0.891610  -0.309771   0.022132   0.171873   0.037537  -0.054872
    32  C   -0.309771  11.034752   0.107638  -0.029055  -0.008022   0.035468
    33  C    0.022132   0.107638  37.566738  -1.372340  -6.217712  -7.154482
    34  C    0.171873  -0.029055  -1.372340  11.703979   0.421702  -1.238925
    35  C    0.037537  -0.008022  -6.217712   0.421702  14.724688  -1.262147
    36  C   -0.054872   0.035468  -7.154482  -1.238925  -1.262147  22.284911
    37  C   -0.076220  -0.133689   1.789098  -0.648953   0.115886  -5.744996
    38  C   -0.118049   0.147734  -0.889869  -1.978259  -2.033462   1.787845
    39  H    0.042647  -0.023108  -1.458993   0.515092   1.053645  -0.047618
    40  H    0.011725   0.019789  -0.512655   0.311334   0.303140   0.147579
    41  H   -0.019768   0.001040  -0.386489  -0.784631  -0.009548   0.576944
    42  H   -0.045290   0.065283  -0.127490  -0.816951  -0.123550   0.330472
    43  H    0.051639  -0.204760   0.241826   0.843139  -0.047451  -0.144459
    44  H   -0.010343   0.574163   0.009464   0.029179   0.011337  -0.012233
    45  H   -0.039510   0.519805   0.006044   0.013089  -0.000643  -0.020953
    46  H   -0.066016   0.498698  -0.010290  -0.068070  -0.006167   0.030806
    47  H    0.001396  -0.017111  -0.047167  -0.025288   0.083898  -0.112119
    48  H   -0.002159  -0.001948   0.925504  -0.035307  -0.220907  -0.021746
              37         38         39         40         41         42
     1  C   -1.514065  -0.664205  -0.939829  -1.557015   0.192380   0.238280
     2  O    0.164936   0.165223   0.130627   0.198436  -0.019378  -0.030086
     3  C   -0.232984  -0.253317   0.689010   0.394291  -0.111769  -0.140102
     4  H    0.009348  -0.063629   0.040862   0.032343  -0.004556  -0.005462
     5  F   -0.020440   0.077099   0.028085   0.000963  -0.000721  -0.003960
     6  C    0.755076  -0.102238  -0.336826  -0.671854   0.244175   0.067410
     7  C    0.422803   0.457262  -0.082359   0.049476  -0.021697   0.005615
     8  N   -0.468610  -0.191398   0.084554   0.165822  -0.035688  -0.034006
     9  C   -0.303067  -0.377493   0.191047   0.461971  -0.178484  -0.053808
    10  C    0.012818   0.004572   0.000309  -0.024993   0.001982   0.001002
    11  C    0.767868   0.020916  -0.070389  -0.267444   0.103599   0.029641
    12  C   -0.065534  -0.040229   0.027730   0.138193  -0.024572  -0.003660
    13  C    0.002174   0.002629  -0.005602   0.000652  -0.000255  -0.000133
    14  C   -0.106462   0.009509  -0.033087   0.052338   0.017856   0.002977
    15  H   -0.016790  -0.008832   0.002512   0.013646  -0.003092  -0.000464
    16  H    0.002810   0.000687  -0.000517  -0.002383   0.000285   0.000030
    17  H   -0.004480  -0.000599  -0.000666   0.023426  -0.001314  -0.000743
    18  H    0.003047  -0.000058   0.000607  -0.002634  -0.000141   0.000015
    19  N    0.205094   0.184561   0.120940  -0.158467   0.011641  -0.020132
    20  H   -0.033170  -0.038426   0.011511  -0.030637   0.001225   0.003801
    21  H   -0.078342  -0.067847   0.027791   0.036279  -0.014857  -0.008396
    22  C    0.536932  -0.088924  -0.002277  -0.172405   0.168419   0.038642
    23  C    0.271847   0.134373   0.004357  -0.133899   0.117100  -0.046260
    24  C    0.013117  -0.072971   0.046723  -0.093233  -0.006329  -0.130560
    25  C   -0.293880  -0.035464  -0.131141   0.020815  -0.058612   0.054441
    26  C    0.046627  -0.185993   0.000796  -0.081665  -0.086737  -0.037966
    27  C   -0.344099  -0.212959   0.022032   0.115384  -0.058811   0.072802
    28  H    0.066610   0.168098  -0.056984  -0.024235   0.018005   0.042435
    29  H    0.197376   0.051729  -0.019708  -0.018772   0.043561   0.012357
    30  H   -0.052444  -0.049983   0.006467  -0.000299  -0.033697  -0.006784
    31  H   -0.076220  -0.118049   0.042647   0.011725  -0.019768  -0.045290
    32  C   -0.133689   0.147734  -0.023108   0.019789   0.001040   0.065283
    33  C    1.789098  -0.889869  -1.458993  -0.512655  -0.386489  -0.127490
    34  C   -0.648953  -1.978259   0.515092   0.311334  -0.784631  -0.816951
    35  C    0.115886  -2.033462   1.053645   0.303140  -0.009548  -0.123550
    36  C   -5.744996   1.787845  -0.047618   0.147579   0.576944   0.330472
    37  C   12.107366  -0.306580  -0.083863  -0.116840   0.152816   0.077605
    38  C   -0.306580  10.614721  -0.332973  -0.100907   0.280288   0.560205
    39  H   -0.083863  -0.332973   1.802188   0.024755  -0.031555  -0.331780
    40  H   -0.116840  -0.100907   0.024755   2.401194  -0.426981   0.003792
    41  H    0.152816   0.280288  -0.031555  -0.426981   1.201428   0.044521
    42  H    0.077605   0.560205  -0.331780   0.003792   0.044521   1.039539
    43  H   -0.442282  -0.590191   0.066244   0.031542  -0.229906  -0.259198
    44  H   -0.031027  -0.009961   0.000932   0.007216  -0.006661   0.004701
    45  H    0.006816  -0.006416  -0.001202  -0.000712   0.003602   0.001843
    46  H    0.014036   0.066519  -0.008215  -0.002159   0.011517   0.016136
    47  H    0.040259   0.032935  -0.002819  -0.023313   0.004865  -0.000238
    48  H   -0.027641   0.008596  -0.082727  -0.016524   0.007835   0.001324
              43         44         45         46         47         48
     1  C   -0.045598  -0.007441   0.001920   0.009385  -0.062314   0.292721
     2  O    0.000838   0.000386   0.000060  -0.000324  -0.007215  -0.275786
     3  C    0.034199   0.003211  -0.000682  -0.006501  -0.107491  -0.201725
     4  H    0.001538   0.000293   0.000012  -0.000413  -0.046184   0.025224
     5  F   -0.000056   0.000020   0.000080  -0.000149   0.023168  -0.022634
     6  C   -0.039755  -0.022784  -0.012380   0.003569  -0.225909   0.109319
     7  C   -0.035181   0.012442  -0.028494   0.009231   0.746793   0.034413
     8  N    0.021044  -0.004482  -0.002500  -0.003798  -0.173018  -0.030294
     9  C    0.056580  -0.000412  -0.000704  -0.008375  -0.382121  -0.071398
    10  C   -0.001198   0.000334   0.000128   0.000064  -0.010334   0.002819
    11  C   -0.055383   0.003865  -0.000759   0.003214   0.004017  -0.103770
    12  C    0.005201  -0.000129   0.000599  -0.000856  -0.074931  -0.015681
    13  C    0.000338  -0.000402  -0.000124  -0.000230   0.003179   0.003218
    14  C   -0.003963   0.000177  -0.000073   0.000477   0.016057   0.027627
    15  H    0.000421   0.000341   0.000074  -0.000152  -0.018162  -0.000789
    16  H   -0.000052  -0.000029   0.000003   0.000000   0.002750   0.000119
    17  H    0.000177  -0.000019  -0.000015  -0.000009  -0.000326  -0.001921
    18  H   -0.000012   0.000029   0.000011   0.000002   0.000050  -0.000458
    19  N   -0.033713   0.004704  -0.001925   0.003430   0.119660  -0.442237
    20  H    0.000179  -0.000304   0.000160  -0.000126  -0.005628  -0.100966
    21  H    0.006185   0.000181   0.000162  -0.002817  -0.418135  -0.017680
    22  C   -0.252165  -0.028448  -0.008642   0.024620   0.474545  -0.020428
    23  C    0.123961  -0.316190  -0.071125  -0.106782  -0.046544   0.000615
    24  C    0.176836  -0.009348  -0.064343  -0.100086  -0.039002  -0.004346
    25  C    0.023467   0.021711  -0.046078   0.006823  -0.111655   0.012806
    26  C    0.123808   0.051328   0.036766  -0.028207   0.046580   0.004636
    27  C    0.050051   0.007467  -0.049184  -0.073824   0.024438  -0.022250
    28  H   -0.021908  -0.004627   0.008689   0.017499   0.017146   0.008108
    29  H   -0.032256   0.010952   0.000334   0.011736   0.072459  -0.003137
    30  H    0.030173  -0.032287  -0.023971  -0.019508   0.003456   0.000527
    31  H    0.051639  -0.010343  -0.039510  -0.066016   0.001396  -0.002159
    32  C   -0.204760   0.574163   0.519805   0.498698  -0.017111  -0.001948
    33  C    0.241826   0.009464   0.006044  -0.010290  -0.047167   0.925504
    34  C    0.843139   0.029179   0.013089  -0.068070  -0.025288  -0.035307
    35  C   -0.047451   0.011337  -0.000643  -0.006167   0.083898  -0.220907
    36  C   -0.144459  -0.012233  -0.020953   0.030806  -0.112119  -0.021746
    37  C   -0.442282  -0.031027   0.006816   0.014036   0.040259  -0.027641
    38  C   -0.590191  -0.009961  -0.006416   0.066519   0.032935   0.008596
    39  H    0.066244   0.000932  -0.001202  -0.008215  -0.002819  -0.082727
    40  H    0.031542   0.007216  -0.000712  -0.002159  -0.023313  -0.016524
    41  H   -0.229906  -0.006661   0.003602   0.011517   0.004865   0.007835
    42  H   -0.259198   0.004701   0.001843   0.016136  -0.000238   0.001324
    43  H    1.263259  -0.023278   0.000577  -0.046204  -0.001180   0.001857
    44  H   -0.023278   0.407858  -0.023478   0.001338  -0.000997  -0.000699
    45  H    0.000577  -0.023478   0.484747  -0.037814  -0.001493  -0.000021
    46  H   -0.046204   0.001338  -0.037814   0.481726  -0.000527   0.000080
    47  H   -0.001180  -0.000997  -0.001493  -0.000527   0.993664   0.008991
    48  H    0.001857  -0.000699  -0.000021   0.000080   0.008991   1.115799
 Mulliken charges:
               1
     1  C    2.842696
     2  O   -1.128307
     3  C    1.436492
     4  H    0.296341
     5  F   -1.118000
     6  C   -0.552839
     7  C   -0.319961
     8  N   -1.465471
     9  C    0.400392
    10  C   -0.322272
    11  C    0.516165
    12  C   -0.815893
    13  C   -0.409873
    14  C   -0.909486
    15  H    0.745724
    16  H    0.465370
    17  H    0.671973
    18  H    0.407746
    19  N   -0.994461
    20  H   -0.317209
    21  H    0.509763
    22  C   -0.214766
    23  C   -1.565929
    24  C   -0.700124
    25  C    0.082319
    26  C    0.106623
    27  C    0.379828
    28  H    0.293677
    29  H    0.382228
    30  H    0.283076
    31  H    0.459533
    32  C   -0.614115
    33  C   -0.693730
    34  C   -0.377047
    35  C   -0.713176
    36  C    0.187480
    37  C   -0.635907
    38  C    0.045729
    39  H    0.142775
    40  H    0.473919
    41  H    0.351163
    42  H    0.512152
    43  H    0.355070
    44  H    0.381950
    45  H    0.357720
    46  H    0.386711
    47  H    0.240912
    48  H    0.153040
 Sum of Mulliken charges =  -0.00000
 Mulliken charges with hydrogens summed into heavy atoms:
               1
     1  C    2.842696
     2  O   -0.975267
     3  C    1.732833
     5  F   -1.118000
     6  C   -0.552839
     7  C    0.430715
     8  N   -1.465471
     9  C    0.400392
    10  C    0.085474
    11  C    0.516165
    12  C   -0.070168
    13  C    0.055497
    14  C   -0.237514
    19  N   -1.311670
    22  C   -0.214766
    23  C   -1.565929
    24  C   -0.406447
    25  C    0.464547
    26  C    0.389699
    27  C    0.839361
    32  C    0.512266
    33  C   -0.693730
    34  C   -0.021977
    35  C   -0.570401
    36  C    0.661399
    37  C   -0.284744
    38  C    0.557881
 Electronic spatial extent (au):  <R**2>=           8412.8193
 Charge=             -0.0000 electrons
 Dipole moment (field-independent basis, Debye):
    X=             -1.2566    Y=              1.8890    Z=             -0.5131  Tot=              2.3261
 Quadrupole moment (field-independent basis, Debye-Ang):
   XX=           -141.7613   YY=           -154.0944   ZZ=           -155.0086
   XY=             -3.4055   XZ=              0.0156   YZ=              7.0799
 Traceless Quadrupole moment (field-independent basis, Debye-Ang):
   XX=              8.5268   YY=             -3.8063   ZZ=             -4.7205
   XY=             -3.4055   XZ=              0.0156   YZ=              7.0799
 Octapole moment (field-independent basis, Debye-Ang**2):
  XXX=            -11.7000  YYY=             36.2481  ZZZ=             18.1629  XYY=             -3.1699
  XXY=             14.9745  XXZ=            -48.8231  XZZ=              8.0839  YZZ=              5.0394
  YYZ=             13.0813  XYZ=            -22.4756
 Hexadecapole moment (field-independent basis, Debye-Ang**3):
 XXXX=          -6889.8330 YYYY=          -2482.0905 ZZZZ=          -1558.6769 XXXY=            -96.1095
 XXXZ=            -94.4594 YYYX=            -52.2802 YYYZ=            100.8894 ZZZX=             13.8342
 ZZZY=             48.6152 XXYY=          -1593.9752 XXZZ=          -1447.9976 YYZZ=           -731.2164
 XXYZ=             55.7013 YYXZ=             28.8769 ZZXY=             41.5929
 N-N= 2.551711144795D+03 E-N=-7.837503106388D+03  KE= 1.168025899191D+03
 No NMR shielding tensors so no spin-rotation constants.
 Leave Link  601 at Wed May  7 13:23:13 2025, MaxMem= 16106127360 cpu:               8.3 elap:               1.4
 (Enter /cm/shared/apps/Gaussian/g16-C01/g16/l701.exe)
 ... and contract with generalized density number  0.
 Compute integral first derivatives.
 R6Disp: Adding Grimme-D2 dispersion energy 1st derivatives to the gradient.
 D1PCM: PCM CHGder 1st derivatives, ID1Alg=3 FixD1E=F DoIter=F DoCFld=F I1PDM=0.
 GePol: Maximum number of non-zero 1st derivatives   =     251
 Leave Link  701 at Wed May  7 13:23:19 2025, MaxMem= 16106127360 cpu:             175.2 elap:               6.0
 (Enter /cm/shared/apps/Gaussian/g16-C01/g16/l702.exe)
 L702 exits ... SP integral derivatives will be done elsewhere.
 Leave Link  702 at Wed May  7 13:23:19 2025, MaxMem= 16106127360 cpu:               0.2 elap:               0.1
 (Enter /cm/shared/apps/Gaussian/g16-C01/g16/l703.exe)
 Integral derivatives from FoFJK, PRISM(SPDF).
 Compute integral first derivatives, UseDBF=F ICtDFT=           0.
 Calling FoFJK, ICntrl=      2127 FMM=F ISym2X=0 I1Cent= 0 IOpClX= 0 NMat=1 NMatS=1 NMatT=0.
 FoFJK:  IHMeth= 1 ICntrl=    2127 DoSepK=T KAlg= 0 I1Cent=           0 FoldK=F
 IRaf=         1 NMat=       1 IRICut=       1 DoRegI=T DoRafI=F ISym2E= 0 IDoP0=0 IntGTp=1.
 FoFCou: FMM=F IPFlag=           0 FMFlag=      100000 FMFlg1=         800
         NFxFlg=           0 DoJE=F BraDBF=F KetDBF=F FulRan=T
         wScrn=  0.000000 ICntrl=      2527 IOpCl=  0 I1Cent=           0 NGrid=           0
         NMat0=    1 NMatS0=      1 NMatT0=    0 NMatD0=    1 NMtDS0=    0 NMtDT0=    0
 Symmetry not used in FoFCou.
 Leave Link  703 at Wed May  7 13:29:02 2025, MaxMem= 16106127360 cpu:           13574.8 elap:             342.2
 (Enter /cm/shared/apps/Gaussian/g16-C01/g16/l716.exe)
 Dipole        =-4.94384470D-01 7.43201276D-01-2.01883431D-01
 ***** Axes restored to original set *****
 -------------------------------------------------------------------
 Center     Atomic                   Forces (Hartrees/Bohr)
 Number     Number              X              Y              Z
 -------------------------------------------------------------------
      1        6           0.002602600   -0.006589588    0.002415463
      2        8           0.002037268   -0.000191742    0.001703364
      3        6           0.003295139    0.012047471   -0.011047970
      4        1          -0.001285924   -0.001590842   -0.001134990
      5        9          -0.001763117   -0.004103893    0.005563932
      6        6           0.002348310    0.003000456    0.012486823
      7        6          -0.001732167   -0.000936924   -0.000133447
      8        7           0.000506758   -0.014470122    0.000070306
      9        6           0.003529949    0.009105893   -0.004560230
     10        6          -0.001342403    0.000975811    0.000582458
     11        6          -0.001941752   -0.003631794   -0.000022750
     12        6          -0.000868729    0.003904731    0.001075375
     13        6           0.003405860   -0.001588531   -0.003044013
     14        6           0.001212473    0.003257465   -0.000343085
     15        1           0.001899099   -0.005712622   -0.001310966
     16        1           0.003940993   -0.001472907   -0.004479930
     17        1          -0.002342770    0.004694095    0.000527119
     18        1           0.000884236    0.004493848   -0.003595835
     19        7          -0.000855453    0.004293312    0.002784805
     20        1          -0.000697546    0.000243817   -0.001363743
     21        1           0.001001345   -0.001304867    0.001180260
     22        6           0.003849643    0.000732052    0.003786447
     23        6          -0.003629638   -0.004611318   -0.000088328
     24        6           0.002135059   -0.001164663    0.000324060
     25        6          -0.000748143   -0.002895937   -0.001228496
     26        6           0.001321804   -0.001744949   -0.000547588
     27        6          -0.000365714   -0.003074964   -0.000363538
     28        1           0.001283057    0.001577625    0.005075701
     29        1           0.002353002    0.000872095   -0.004561402
     30        1          -0.001193186   -0.000744002   -0.005951938
     31        1          -0.004033894   -0.001129173    0.003930036
     32        6           0.003149433    0.002111735    0.000970309
     33        6          -0.000035491    0.006867284   -0.000507184
     34        6          -0.002661751    0.001006259   -0.001039796
     35        6          -0.000147019    0.000744841    0.001463605
     36        6           0.001169466    0.002162530    0.001111116
     37        6          -0.002448392    0.000014191   -0.001414246
     38        6          -0.000847905    0.002143628    0.002886684
     39        1           0.000491169    0.001495008    0.004143171
     40        1           0.001867233    0.001020596   -0.004434987
     41        1          -0.002176153   -0.002157369   -0.004846844
     42        1          -0.002350623   -0.001717190    0.004902840
     43        1          -0.004676630   -0.003590231   -0.000148299
     44        1          -0.003983522    0.002221842   -0.003507291
     45        1          -0.000399210   -0.004793677   -0.002582733
     46        1          -0.003905818   -0.001430993    0.003480479
     47        1           0.002770344    0.000278933    0.001175334
     48        1          -0.000621289    0.001382781    0.000619945
 -------------------------------------------------------------------
 Cartesian Forces:  Max     0.014470122 RMS     0.003451969
 Leave Link  716 at Wed May  7 13:29:02 2025, MaxMem= 16106127360 cpu:               0.5 elap:               0.2
 (Enter /cm/shared/apps/Gaussian/g16-C01/g16/l103.exe)

 GradGradGradGradGradGradGradGradGradGradGradGradGradGradGradGradGradGrad
 Berny optimization.
 FormGI is forming the generalized inverse of G from B-inverse, IUseBI=4.
 Internal  Forces:  Max     0.035300111 RMS     0.005454348
 Search for a local minimum.
 Step number   1 out of a maximum of  275
 All quantities printed in internal units (Hartrees-Bohrs-Radians)
 RMS Force = .54543D-02 SwitMx=.10000D-02 MixMth= 1
 Mixed Optimization -- RFO/linear search
 Second derivative matrix not updated -- first step.
 ITU=  0
     Eigenvalues ---    0.00425   0.00631   0.00739   0.00779   0.00875
     Eigenvalues ---    0.01141   0.01467   0.01512   0.01530   0.01570
     Eigenvalues ---    0.01681   0.01836   0.02014   0.02029   0.02039
     Eigenvalues ---    0.02207   0.02226   0.02240   0.02251   0.02253
     Eigenvalues ---    0.02268   0.02274   0.02281   0.02285   0.02285
     Eigenvalues ---    0.02289   0.02291   0.02301   0.02309   0.02311
     Eigenvalues ---    0.02312   0.02314   0.02314   0.02316   0.02322
     Eigenvalues ---    0.02359   0.02612   0.04965   0.05108   0.05710
     Eigenvalues ---    0.06468   0.06562   0.07013   0.07255   0.07383
     Eigenvalues ---    0.08674   0.09472   0.09961   0.12417   0.13280
     Eigenvalues ---    0.14831   0.15996   0.15999   0.16000   0.16000
     Eigenvalues ---    0.16000   0.16000   0.16000   0.16000   0.16000
     Eigenvalues ---    0.16000   0.16000   0.16000   0.16000   0.16000
     Eigenvalues ---    0.16000   0.16000   0.16000   0.16805   0.18234
     Eigenvalues ---    0.21377   0.21997   0.21999   0.21999   0.22000
     Eigenvalues ---    0.22072   0.22555   0.22964   0.23479   0.23785
     Eigenvalues ---    0.23995   0.24421   0.24845   0.24980   0.24993
     Eigenvalues ---    0.24998   0.25000   0.26007   0.29819   0.30853
     Eigenvalues ---    0.31331   0.32163   0.32479   0.33654   0.34398
     Eigenvalues ---    0.34856   0.34891   0.34897   0.35143   0.35808
     Eigenvalues ---    0.35878   0.35881   0.35889   0.35894   0.36018
     Eigenvalues ---    0.36030   0.36062   0.36063   0.36071   0.36113
     Eigenvalues ---    0.36120   0.36121   0.38875   0.39773   0.42305
     Eigenvalues ---    0.43441   0.43549   0.43553   0.43634   0.43647
     Eigenvalues ---    0.44770   0.45827   0.46568   0.47528   0.47637
     Eigenvalues ---    0.47755   0.47790   0.48125   0.48167   0.48483
     Eigenvalues ---    0.48550   0.48605   0.48758   0.48800   0.49142
     Eigenvalues ---    0.49563   0.54559   0.74759
 RFO step:  Lambda=-4.12455533D-02 EMin= 4.25205662D-03
 Linear search not attempted -- first point.
 Iteration  1 RMS(Cart)=  0.43599890 RMS(Int)=  0.01748422
 Iteration  2 RMS(Cart)=  0.25263931 RMS(Int)=  0.00399341
 Iteration  3 RMS(Cart)=  0.01251565 RMS(Int)=  0.00073916
 Iteration  4 RMS(Cart)=  0.00003358 RMS(Int)=  0.00073911
 Iteration  5 RMS(Cart)=  0.00000002 RMS(Int)=  0.00073911
 ITry= 1 IFail=0 DXMaxC= 3.54D+00 DCOld= 1.00D+10 DXMaxT= 3.00D-01 DXLimC= 3.00D+00 Rises=F
 Iteration  1 RMS(Cart)=  0.41820574 RMS(Int)=  0.01485280
 Iteration  2 RMS(Cart)=  0.20192513 RMS(Int)=  0.00257650
 Iteration  3 RMS(Cart)=  0.00820783 RMS(Int)=  0.00059871
 Iteration  4 RMS(Cart)=  0.00001653 RMS(Int)=  0.00059870
 Iteration  5 RMS(Cart)=  0.00000001 RMS(Int)=  0.00059870
 ITry= 2 IFail=0 DXMaxC= 3.18D+00 DCOld= 3.54D+00 DXMaxT= 3.00D-01 DXLimC= 3.00D+00 Rises=F
 Iteration  1 RMS(Cart)=  0.39574670 RMS(Int)=  0.01236990
 Iteration  2 RMS(Cart)=  0.15584574 RMS(Int)=  0.00156218
 Iteration  3 RMS(Cart)=  0.00504821 RMS(Int)=  0.00047306
 Iteration  4 RMS(Cart)=  0.00000717 RMS(Int)=  0.00047306
 Iteration  5 RMS(Cart)=  0.00000000 RMS(Int)=  0.00047306
 ITry= 3 IFail=0 DXMaxC= 2.82D+00 DCOld= 3.18D+00 DXMaxT= 3.00D-01 DXLimC= 3.00D+00 Rises=F
 Variable       Old X    -DE/DX   Delta X   Delta X   Delta X     New X
                                 (Linear)    (Quad)   (Total)
    R1        2.66879   0.00220   0.00000   0.00460   0.00368   2.67247
    R2        2.94907   0.00417   0.00000   0.01250   0.01030   2.95937
    R3        2.70839   0.00404   0.00000   0.00780   0.00634   2.71473
    R4        2.88327   0.00532   0.00000   0.01566   0.01253   2.89579
    R5        1.82226   0.00025   0.00000   0.00043   0.00034   1.82260
    R6        2.07918  -0.00180   0.00000  -0.00478  -0.00382   2.07536
    R7        2.60741   0.00627   0.00000   0.01178   0.00942   2.61683
    R8        2.84446   0.01019   0.00000   0.02250   0.01863   2.86309
    R9        2.83847   0.01474   0.00000   0.04062   0.03250   2.87096
   R10        2.39232   0.01210   0.00000   0.01441   0.01168   2.40400
   R11        2.05853   0.00104   0.00000   0.00266   0.00213   2.06065
   R12        2.85386   0.01016   0.00000   0.02866   0.02293   2.87679
   R13        2.06664   0.00159   0.00000   0.00412   0.00329   2.06993
   R14        2.60285   0.01903   0.00000   0.03843   0.03033   2.63318
   R15        2.66834   0.00660   0.00000   0.01782   0.01362   2.68196
   R16        2.64678   0.00749   0.00000   0.01547   0.01235   2.65913
   R17        2.62518   0.00713   0.00000   0.01333   0.01072   2.63590
   R18        2.60023   0.00556   0.00000   0.00994   0.00798   2.60821
   R19        2.04035   0.00580   0.00000   0.01445   0.01156   2.05190
   R20        2.64760   0.00862   0.00000   0.01750   0.01398   2.66158
   R21        2.60082   0.00697   0.00000   0.01329   0.01037   2.61120
   R22        2.59830   0.00694   0.00000   0.01270   0.01019   2.60849
   R23        2.03906   0.00609   0.00000   0.01513   0.01210   2.05116
   R24        2.03894   0.00614   0.00000   0.01525   0.01220   2.05113
   R25        2.04383   0.00527   0.00000   0.01320   0.01056   2.05439
   R26        1.91027   0.00048   0.00000   0.00095   0.00076   1.91104
   R27        2.61770   0.00694   0.00000   0.01341   0.01079   2.62849
   R28        2.62488   0.01051   0.00000   0.02055   0.01650   2.64138
   R29        2.62828   0.00753   0.00000   0.01453   0.01156   2.63984
   R30        2.61922   0.00649   0.00000   0.01225   0.00974   2.62896
   R31        2.83275   0.00564   0.00000   0.01541   0.01232   2.84508
   R32        2.61619   0.01007   0.00000   0.01917   0.01533   2.63152
   R33        2.04256   0.00543   0.00000   0.01357   0.01085   2.05341
   R34        2.60808   0.00838   0.00000   0.01578   0.01263   2.62070
   R35        2.03971   0.00499   0.00000   0.01242   0.00994   2.04964
   R36        2.04268   0.00610   0.00000   0.01526   0.01221   2.05488
   R37        2.04273   0.00570   0.00000   0.01424   0.01139   2.05412
   R38        2.05843   0.00560   0.00000   0.01434   0.01148   2.06990
   R39        2.05909   0.00523   0.00000   0.01341   0.01073   2.06981
   R40        2.05443   0.00528   0.00000   0.01344   0.01075   2.06517
   R41        2.62484   0.00853   0.00000   0.01647   0.01323   2.63808
   R42        2.62231   0.00554   0.00000   0.01064   0.00856   2.63087
   R43        2.61356   0.00658   0.00000   0.01254   0.00998   2.62354
   R44        2.61385   0.00773   0.00000   0.01474   0.01174   2.62559
   R45        2.03985   0.00587   0.00000   0.01461   0.01168   2.05153
   R46        2.61315   0.00648   0.00000   0.01228   0.00983   2.62298
   R47        2.04247   0.00425   0.00000   0.01063   0.00850   2.05097
   R48        2.61286   0.00860   0.00000   0.01632   0.01305   2.62592
   R49        2.03893   0.00490   0.00000   0.01218   0.00974   2.04867
   R50        2.03983   0.00572   0.00000   0.01423   0.01138   2.05121
   R51        2.04053   0.00568   0.00000   0.01416   0.01133   2.05186
    A1        1.90945  -0.00183   0.00000  -0.02674  -0.02114   1.88831
    A2        1.81820   0.00346   0.00000  -0.00949  -0.00861   1.80959
    A3        1.94154  -0.00892   0.00000  -0.04710  -0.03739   1.90415
    A4        1.92223  -0.00946   0.00000  -0.03166  -0.02602   1.89621
    A5        1.91612   0.01664   0.00000   0.10775   0.08613   2.00225
    A6        1.95412  -0.00104   0.00000  -0.00148  -0.00165   1.95247
    A7        1.90920   0.00280   0.00000   0.01390   0.01112   1.92032
    A8        1.88471  -0.01066   0.00000  -0.06074  -0.04739   1.83732
    A9        1.88121  -0.00222   0.00000   0.00665   0.00368   1.88489
   A10        1.94256   0.02385   0.00000   0.11994   0.09658   2.03915
   A11        1.85412   0.00444   0.00000   0.00606   0.00430   1.85841
   A12        1.92825  -0.00760   0.00000  -0.06022  -0.04697   1.88128
   A13        1.96882  -0.00886   0.00000  -0.01810  -0.01746   1.95136
   A14        2.08181   0.00896   0.00000   0.03055   0.02213   2.10394
   A15        2.12832  -0.00688   0.00000  -0.02623  -0.02162   2.10670
   A16        2.07268  -0.00222   0.00000  -0.00783  -0.00845   2.06422
   A17        1.92432  -0.00985   0.00000  -0.02199  -0.01995   1.90437
   A18        1.96876   0.03530   0.00000   0.14344   0.11413   2.08289
   A19        1.87113  -0.01022   0.00000  -0.04739  -0.03694   1.83419
   A20        1.91535  -0.00694   0.00000  -0.00457  -0.00552   1.90983
   A21        1.89906   0.00235   0.00000  -0.02157  -0.01838   1.88068
   A22        1.88314  -0.01155   0.00000  -0.05464  -0.04270   1.84044
   A23        2.20521  -0.00395   0.00000   0.00304   0.00236   2.20758
   A24        2.21807   0.00228   0.00000   0.01918   0.01445   2.23252
   A25        1.99014  -0.00012   0.00000  -0.00794  -0.00584   1.98430
   A26        2.07433  -0.00205   0.00000  -0.01036  -0.00809   2.06624
   A27        2.09358   0.00002   0.00000  -0.00029  -0.00027   2.09331
   A28        2.10031   0.00049   0.00000   0.00264   0.00213   2.10244
   A29        2.08929  -0.00051   0.00000  -0.00233  -0.00185   2.08744
   A30        2.05881  -0.00046   0.00000  -0.00177  -0.00135   2.05746
   A31        2.18065   0.00834   0.00000   0.03307   0.02573   2.20637
   A32        2.03834  -0.00750   0.00000  -0.02790  -0.02201   2.01634
   A33        2.13030   0.00325   0.00000   0.01441   0.01140   2.14169
   A34        2.03998  -0.00117   0.00000  -0.00497  -0.00391   2.03607
   A35        2.11270  -0.00207   0.00000  -0.00936  -0.00742   2.10528
   A36        2.07870  -0.00215   0.00000  -0.00808  -0.00650   2.07220
   A37        2.10232   0.00142   0.00000   0.00574   0.00461   2.10694
   A38        2.10214   0.00074   0.00000   0.00236   0.00190   2.10405
   A39        2.13002   0.00141   0.00000   0.00630   0.00492   2.13494
   A40        2.09146  -0.00058   0.00000  -0.00250  -0.00194   2.08952
   A41        2.06169  -0.00083   0.00000  -0.00377  -0.00296   2.05873
   A42        2.25738   0.00278   0.00000   0.01720   0.01373   2.27110
   A43        1.92692   0.00261   0.00000   0.00259   0.00220   1.92912
   A44        1.99645  -0.00560   0.00000  -0.02251  -0.01809   1.97835
   A45        2.10608  -0.00212   0.00000  -0.00802  -0.00693   2.09915
   A46        2.10239   0.00629   0.00000   0.02089   0.01613   2.11852
   A47        2.07406  -0.00431   0.00000  -0.01519  -0.01236   2.06169
   A48        2.06542  -0.00248   0.00000  -0.00944  -0.00761   2.05781
   A49        2.09934   0.00130   0.00000   0.00493   0.00397   2.10331
   A50        2.11842   0.00118   0.00000   0.00450   0.00362   2.12204
   A51        2.10400   0.00222   0.00000   0.00837   0.00682   2.11083
   A52        2.09249  -0.00160   0.00000  -0.00664  -0.00539   2.08709
   A53        2.08668  -0.00062   0.00000  -0.00177  -0.00149   2.08519
   A54        2.10230   0.00189   0.00000   0.00736   0.00600   2.10830
   A55        2.07599   0.00055   0.00000   0.00378   0.00294   2.07892
   A56        2.10488  -0.00243   0.00000  -0.01104  -0.00892   2.09595
   A57        2.11109   0.00136   0.00000   0.00464   0.00372   2.11481
   A58        2.08281  -0.00045   0.00000  -0.00118  -0.00095   2.08185
   A59        2.08927  -0.00091   0.00000  -0.00344  -0.00276   2.08651
   A60        2.10946   0.00133   0.00000   0.00430   0.00345   2.11291
   A61        2.08922  -0.00085   0.00000  -0.00305  -0.00245   2.08677
   A62        2.08450  -0.00048   0.00000  -0.00125  -0.00101   2.08349
   A63        1.92731   0.00121   0.00000   0.00582   0.00464   1.93195
   A64        1.92634   0.00178   0.00000   0.00923   0.00737   1.93370
   A65        1.93805   0.00109   0.00000   0.00527   0.00421   1.94226
   A66        1.87950  -0.00142   0.00000  -0.00674  -0.00541   1.87409
   A67        1.89759  -0.00145   0.00000  -0.00790  -0.00632   1.89126
   A68        1.89362  -0.00138   0.00000  -0.00649  -0.00521   1.88841
   A69        2.10251  -0.00065   0.00000  -0.00226  -0.00226   2.10025
   A70        2.09850   0.00207   0.00000   0.00707   0.00519   2.10369
   A71        2.08212  -0.00145   0.00000  -0.00544  -0.00453   2.07759
   A72        2.08863  -0.00040   0.00000  -0.00139  -0.00116   2.08748
   A73        2.09840   0.00002   0.00000  -0.00021  -0.00015   2.09825
   A74        2.09614   0.00038   0.00000   0.00158   0.00128   2.09742
   A75        2.09871   0.00123   0.00000   0.00455   0.00372   2.10243
   A76        2.10666   0.00036   0.00000   0.00263   0.00199   2.10865
   A77        2.07778  -0.00158   0.00000  -0.00700  -0.00572   2.07206
   A78        2.09897   0.00084   0.00000   0.00303   0.00252   2.10149
   A79        2.08832  -0.00003   0.00000   0.00041   0.00024   2.08856
   A80        2.09589  -0.00081   0.00000  -0.00351  -0.00289   2.09299
   A81        2.09911   0.00008   0.00000   0.00037   0.00031   2.09942
   A82        2.09767  -0.00024   0.00000  -0.00119  -0.00096   2.09671
   A83        2.08640   0.00016   0.00000   0.00081   0.00064   2.08704
   A84        2.09860  -0.00030   0.00000  -0.00115  -0.00090   2.09770
   A85        2.09753   0.00005   0.00000   0.00007   0.00005   2.09758
   A86        2.08705   0.00025   0.00000   0.00108   0.00085   2.08790
    D1       -1.04452  -0.00824   0.00000  -0.05213  -0.04170  -1.08622
    D2       -3.09939   0.00176   0.00000   0.00222   0.00193  -3.09747
    D3        1.07543   0.00561   0.00000   0.03448   0.02743   1.10285
    D4       -1.12172   0.00078   0.00000   0.04319   0.03416  -1.08755
    D5        0.87460  -0.00049   0.00000   0.02325   0.01783   0.89243
    D6        3.04217   0.00242   0.00000   0.08339   0.06709   3.10926
    D7        0.86680  -0.00128   0.00000  -0.00043  -0.00061   0.86618
    D8        2.86312  -0.00255   0.00000  -0.02037  -0.01695   2.84617
    D9       -1.25251   0.00036   0.00000   0.03976   0.03232  -1.22019
   D10        3.02625   0.00233   0.00000   0.04963   0.03943   3.06568
   D11       -1.26062   0.00106   0.00000   0.02969   0.02310  -1.23752
   D12        0.90694   0.00397   0.00000   0.08983   0.07237   0.97931
   D13        2.29647  -0.00584   0.00000  -0.06414  -0.05134   2.24514
   D14       -0.33873  -0.00372   0.00000  -0.05054  -0.04041  -0.37914
   D15        0.25043  -0.00111   0.00000  -0.01286  -0.01092   0.23951
   D16       -2.38478   0.00101   0.00000   0.00073   0.00001  -2.38477
   D17       -1.88678  -0.01497   0.00000  -0.12732  -0.10181  -1.98860
   D18        1.76120  -0.01285   0.00000  -0.11372  -0.09089   1.67031
   D19       -0.80590   0.00050   0.00000   0.02358   0.01917  -0.78673
   D20        2.32419  -0.00309   0.00000  -0.03998  -0.03178   2.29241
   D21        1.31015   0.00354   0.00000   0.03152   0.02445   1.33460
   D22       -1.84295  -0.00005   0.00000  -0.03204  -0.02650  -1.86945
   D23       -2.83235   0.00254   0.00000   0.06649   0.05380  -2.77855
   D24        0.29773  -0.00105   0.00000   0.00293   0.00285   0.30058
   D25       -1.99952  -0.01062   0.00000  -0.18171  -0.14566  -2.14518
   D26        1.17206  -0.00468   0.00000  -0.04320  -0.03497   1.13709
   D27        2.18995  -0.00780   0.00000  -0.14391  -0.11464   2.07531
   D28       -0.92165  -0.00185   0.00000  -0.00540  -0.00395  -0.92561
   D29        0.11764  -0.00241   0.00000  -0.09851  -0.07904   0.03860
   D30       -2.99396   0.00353   0.00000   0.04000   0.03165  -2.96231
   D31       -0.24825   0.00126   0.00000   0.10417   0.08383  -0.16443
   D32        1.89976   0.01014   0.00000   0.18435   0.14831   2.04808
   D33       -2.31293   0.00985   0.00000   0.16991   0.13574  -2.17719
   D34        2.86431  -0.00458   0.00000  -0.03025  -0.02446   2.83985
   D35       -1.27085   0.00430   0.00000   0.04994   0.04002  -1.23083
   D36        0.79964   0.00401   0.00000   0.03549   0.02745   0.82709
   D37       -0.02855   0.00593   0.00000   0.00812   0.00709  -0.02146
   D38       -3.14030   0.01166   0.00000   0.14529   0.11479  -3.02551
   D39       -2.22048  -0.00358   0.00000  -0.04954  -0.04072  -2.26119
   D40        0.96087   0.00047   0.00000   0.02002   0.01523   0.97610
   D41       -0.06747   0.00347   0.00000   0.01995   0.01622  -0.05125
   D42        3.11387   0.00753   0.00000   0.08951   0.07217  -3.09714
   D43        1.99923  -0.00434   0.00000  -0.04037  -0.03193   1.96731
   D44       -1.10261  -0.00028   0.00000   0.02919   0.02402  -1.07859
   D45       -0.53408   0.00846   0.00000   0.06341   0.05053  -0.48355
   D46        2.64680   0.00510   0.00000   0.03672   0.02894   2.67574
   D47       -3.12398  -0.00429   0.00000  -0.03601  -0.02911   3.13010
   D48       -0.09759  -0.00077   0.00000  -0.00174  -0.00129  -0.09888
   D49       -0.02336  -0.00075   0.00000  -0.00809  -0.00656  -0.02991
   D50        3.00303   0.00278   0.00000   0.02618   0.02126   3.02429
   D51       -3.13794   0.00259   0.00000   0.02167   0.01738  -3.12056
   D52       -0.01801   0.00281   0.00000   0.02607   0.02083   0.00282
   D53        0.03943  -0.00058   0.00000  -0.00335  -0.00253   0.03690
   D54       -3.12382  -0.00035   0.00000   0.00105   0.00092  -3.12291
   D55       -0.00393  -0.00007   0.00000   0.00024   0.00014  -0.00379
   D56        3.13187   0.00056   0.00000   0.00394   0.00309   3.13496
   D57       -3.14057  -0.00067   0.00000  -0.00419  -0.00331   3.13931
   D58       -0.00477  -0.00004   0.00000  -0.00049  -0.00036  -0.00512
   D59        0.01928  -0.00137   0.00000  -0.01246  -0.00987   0.00941
   D60       -3.12988  -0.00092   0.00000  -0.00658  -0.00508  -3.13496
   D61       -3.12724  -0.00077   0.00000  -0.00805  -0.00644  -3.13368
   D62        0.00679  -0.00032   0.00000  -0.00216  -0.00165   0.00514
   D63       -0.00519   0.00178   0.00000   0.01638   0.01309   0.00790
   D64       -3.13934   0.00135   0.00000   0.01058   0.00837  -3.13097
   D65       -3.04103  -0.00247   0.00000  -0.01900  -0.01475  -3.05578
   D66        0.10800  -0.00291   0.00000  -0.02479  -0.01947   0.08854
   D67        0.50966  -0.00797   0.00000  -0.05597  -0.04502   0.46465
   D68        3.12867  -0.00815   0.00000  -0.06365  -0.05118   3.07749
   D69       -2.74591  -0.00408   0.00000  -0.02057  -0.01663  -2.76254
   D70       -0.12691  -0.00426   0.00000  -0.02825  -0.02279  -0.14970
   D71       -0.02565   0.00100   0.00000   0.00742   0.00586  -0.01979
   D72        3.12173   0.00037   0.00000   0.00370   0.00291   3.12464
   D73        3.13849   0.00075   0.00000   0.00277   0.00223   3.14072
   D74        0.00269   0.00012   0.00000  -0.00095  -0.00072   0.00197
   D75       -3.09593   0.00368   0.00000   0.06285   0.04983  -3.04611
   D76        0.03986   0.00306   0.00000   0.05351   0.04240   0.08227
   D77        0.00654  -0.00007   0.00000  -0.00479  -0.00369   0.00285
   D78       -3.14084  -0.00069   0.00000  -0.01413  -0.01111   3.13123
   D79        3.10144  -0.00393   0.00000  -0.06456  -0.05188   3.04956
   D80       -0.04767  -0.00290   0.00000  -0.04919  -0.03947  -0.08714
   D81       -0.00112   0.00001   0.00000   0.00359   0.00280   0.00168
   D82        3.13296   0.00104   0.00000   0.01896   0.01521  -3.13502
   D83        0.00523  -0.00021   0.00000  -0.00363  -0.00286   0.00237
   D84       -3.14155  -0.00006   0.00000  -0.00166  -0.00132   3.14031
   D85       -3.13776  -0.00068   0.00000  -0.01107  -0.00881   3.13661
   D86       -0.00135  -0.00053   0.00000  -0.00909  -0.00727  -0.00863
   D87        0.00022   0.00014   0.00000   0.00242   0.00196   0.00218
   D88        3.14115  -0.00022   0.00000  -0.00238  -0.00195   3.13920
   D89       -3.13996   0.00061   0.00000   0.00994   0.00798  -3.13198
   D90        0.00097   0.00026   0.00000   0.00514   0.00407   0.00504
   D91       -0.97714   0.00007   0.00000   0.00200   0.00161  -0.97553
   D92        1.09903   0.00020   0.00000   0.00313   0.00253   1.10156
   D93       -3.08347   0.00036   0.00000   0.00457   0.00368  -3.07979
   D94        2.16301  -0.00041   0.00000  -0.00568  -0.00457   2.15845
   D95       -2.04400  -0.00028   0.00000  -0.00454  -0.00366  -2.04766
   D96        0.05668  -0.00012   0.00000  -0.00311  -0.00250   0.05418
   D97       -0.00615  -0.00002   0.00000   0.00175   0.00129  -0.00485
   D98        3.13611   0.00034   0.00000   0.00653   0.00520   3.14130
   D99        3.14122   0.00061   0.00000   0.01108   0.00872  -3.13325
   D100       0.00029   0.00096   0.00000   0.01586   0.01262   0.01291
   D101      -0.00481   0.00013   0.00000   0.00062   0.00047  -0.00435
   D102      -3.14120  -0.00002   0.00000  -0.00137  -0.00108   3.14090
   D103      -3.13877  -0.00093   0.00000  -0.01507  -0.01212   3.13230
   D104       0.00803  -0.00108   0.00000  -0.01706  -0.01366  -0.00563
   D105       3.11159  -0.00386   0.00000  -0.06455  -0.05151   3.06009
   D106      -0.03861  -0.00234   0.00000  -0.04119  -0.03280  -0.07141
   D107      -0.01860  -0.00033   0.00000  -0.00166  -0.00138  -0.01997
   D108       3.11438   0.00120   0.00000   0.02169   0.01733   3.13171
   D109      -3.11255   0.00373   0.00000   0.06229   0.04991  -3.06264
   D110       0.02344   0.00269   0.00000   0.04663   0.03734   0.06077
   D111       0.01767   0.00018   0.00000  -0.00051  -0.00038   0.01729
   D112      -3.12953  -0.00085   0.00000  -0.01617  -0.01294   3.14071
   D113      -0.01388  -0.00028   0.00000  -0.00350  -0.00282  -0.01670
   D114       3.13140  -0.00007   0.00000   0.00024   0.00018   3.13158
   D115       3.13326   0.00010   0.00000   0.00130   0.00104   3.13430
   D116      -0.00464   0.00031   0.00000   0.00504   0.00404  -0.00060
   D117       0.01295   0.00013   0.00000   0.00133   0.00107   0.01402
   D118      -3.12985   0.00007   0.00000  -0.00009  -0.00003  -3.12988
   D119      -3.13419  -0.00024   0.00000  -0.00347  -0.00279  -3.13698
   D120       0.00620  -0.00030   0.00000  -0.00489  -0.00390   0.00231
   D121       0.00335   0.00017   0.00000   0.00127   0.00105   0.00440
   D122      -3.13705   0.00023   0.00000   0.00269   0.00215  -3.13490
   D123      -3.12977  -0.00133   0.00000  -0.02174  -0.01731   3.13611
   D124       0.01302  -0.00127   0.00000  -0.02033  -0.01621  -0.00319
   D125      -0.00150   0.00010   0.00000   0.00306   0.00245   0.00095
   D126       3.13643  -0.00011   0.00000  -0.00067  -0.00054   3.13589
   D127      -3.13745   0.00114   0.00000   0.01877   0.01503  -3.12242
   D128       0.00047   0.00093   0.00000   0.01505   0.01205   0.01252
         Item               Value     Threshold  Converged?
 Maximum Force            0.035300     0.000450     NO 
 RMS     Force            0.005454     0.000300     NO 
 Maximum Displacement     2.819129     0.001800     NO 
 RMS     Displacement     0.542761     0.001200     NO 
 Predicted change in Energy=-2.489214D-02
 Lowest energy point so far.  Saving SCF results.
 GradGradGradGradGradGradGradGradGradGradGradGradGradGradGradGradGradGrad

 Leave Link  103 at Wed May  7 13:29:03 2025, MaxMem= 16106127360 cpu:               8.7 elap:               0.7
 (Enter /cm/shared/apps/Gaussian/g16-C01/g16/l202.exe)
                          Input orientation:                          
 ---------------------------------------------------------------------
 Center     Atomic      Atomic             Coordinates (Angstroms)
 Number     Number       Type             X           Y           Z
 ---------------------------------------------------------------------
      1          6           0        0.557620    2.302975    0.903767
      2          8           0        0.667568    3.383032    1.810068
      3          6           0        1.637760    1.234437    1.283204
      4          1           0        2.603669    1.740327    1.152002
      5          9           0        1.516100    0.964814    2.636011
      6          6           0        1.664008   -0.034952    0.456502
      7          6           0        1.512436   -1.392612    1.121258
      8          7           0        1.963913    0.000755   -0.779267
      9          6           0        2.270303    1.137254   -1.524998
     10          6           0        3.124643    3.186997   -3.249413
     11          6           0        1.829345    2.468491   -1.306873
     12          6           0        3.104527    0.881254   -2.628901
     13          6           0        3.543159    1.876369   -3.479029
     14          6           0        2.284260    3.466247   -2.190761
     15          1           0        3.410462   -0.149220   -2.779503
     16          1           0        4.199004    1.641540   -4.311402
     17          1           0        1.955293    4.488041   -2.018757
     18          1           0        3.454272    3.991949   -3.899340
     19          7           0        0.911008    2.883937   -0.361676
     20          1           0        0.785140    3.887092   -0.338903
     21          1           0        1.563802   -1.268052    2.203352
     22          6           0        0.317005   -2.266648    0.768409
     23          6           0       -1.770088   -4.070742    0.157902
     24          6           0       -0.470462   -2.816959    1.774274
     25          6           0        0.046558   -2.630770   -0.553713
     26          6           0       -0.980032   -3.514509   -0.850993
     27          6           0       -1.497122   -3.708235    1.472999
     28          1           0       -0.274635   -2.557731    2.811189
     29          1           0        0.654722   -2.215968   -1.350260
     30          1           0       -1.173108   -3.783317   -1.886801
     31          1           0       -2.096654   -4.123220    2.279164
     32          6           0       -2.884912   -5.023740   -0.182161
     33          6           0       -0.885120    1.786592    0.911755
     34          6           0       -3.574239    1.027041    0.931672
     35          6           0       -1.557766    1.592289    2.119496
     36          6           0       -1.567468    1.575675   -0.283290
     37          6           0       -2.904532    1.197442   -0.272436
     38          6           0       -2.894211    1.217539    2.128215
     39          1           0       -1.051221    1.739603    3.067994
     40          1           0       -1.055220    1.724375   -1.227102
     41          1           0       -3.424958    1.041753   -1.212184
     42          1           0       -3.405888    1.076163    3.075400
     43          1           0       -4.620684    0.738109    0.938792
     44          1           0       -3.583823   -4.565056   -0.889914
     45          1           0       -2.490957   -5.930901   -0.652836
     46          1           0       -3.442282   -5.317083    0.710921
     47          1           0        2.393559   -1.963248    0.808504
     48          1           0        0.485253    3.080870    2.707665
 ---------------------------------------------------------------------
                    Distance matrix (angstroms):
                    1          2          3          4          5
     1  C    0.000000
     2  O    1.414210   0.000000
     3  C    1.566030   2.415640   0.000000
     4  H    2.136471   2.622978   1.098234   0.000000
     5  F    2.389566   2.692576   1.384769   1.996624   0.000000
     6  C    2.624889   3.808890   1.515082   2.125629   2.402430
     7  C    3.823133   4.898473   2.635019   3.317687   2.802134
     8  N    3.179699   4.452523   2.425311   2.676789   3.576881
     9  C    3.192348   4.328387   2.880200   2.764265   4.232323
    10  C    4.961856   5.627966   5.154409   4.662267   6.493361
    11  C    2.555702   3.449845   2.875429   2.678781   4.231490
    12  C    4.581242   5.648195   4.192936   3.909488   5.499944
    13  C    5.320183   6.205933   5.169283   4.727325   6.506429
    14  C    3.729691   4.315930   4.179398   3.775565   5.490443
    15  H    5.264832   6.408154   4.643552   4.435994   5.844440
    16  H    6.394933   7.278477   6.166467   5.692420   7.478134
    17  H    3.907576   4.187980   4.646472   4.245472   5.854304
    18  H    5.857735   6.382306   6.145108   5.595479   7.458611
    19  N    1.436575   2.241613   2.440215   2.542472   3.610443
    20  H    2.026184   2.210424   3.224092   3.184092   4.233689
    21  H    3.931102   4.752946   2.667320   3.352164   2.274899
    22  C    4.577955   5.755590   3.777169   4.629451   3.920218
    23  C    6.826332   8.014397   6.405049   7.340743   6.503605
    24  C    5.294192   6.303672   4.593427   5.532302   4.357847
    25  C    5.169842   6.491450   4.565743   5.343666   5.026143
    26  C    6.267909   7.574424   5.827532   6.668449   6.201146
    27  C    6.378138   7.421965   5.856067   6.826885   5.680624
    28  H    5.287473   6.097758   4.513595   5.432388   3.955470
    29  H    5.050833   6.429357   4.450483   5.070699   5.172012
    30  H    6.915609   8.271123   6.567174   7.349083   7.087484
    31  H    7.087515   8.012789   6.606231   7.598995   6.250394
    32  C    8.167681   9.341461   7.859176   8.812328   7.948194
    33  C    1.532389   2.401339   2.609172   3.497357   3.068262
    34  C    4.324471   4.931045   5.227957   6.222851   5.368444
    35  C    2.541245   2.873085   3.322474   4.274985   3.179491
    36  C    2.540485   3.555850   3.583830   4.414244   4.289972
    37  C    3.819968   4.676914   4.801438   5.715245   5.296713
    38  C    3.820023   4.180532   4.610107   5.608295   4.446635
    39  H    2.754929   2.690255   3.266694   4.126650   2.716255
    40  H    2.734343   3.865688   3.714003   4.364385   4.702368
    41  H    4.682826   5.600390   5.647584   6.513196   6.263272
    42  H    4.682995   4.849304   5.354942   6.344710   4.942815
    43  H    5.409701   5.976651   6.287535   7.296655   6.371190
    44  H    8.218193   9.409375   8.100710   9.067102   8.307878
    45  H    8.917037  10.138615   8.493329   9.384050   8.626930
    46  H    8.608234   9.684575   8.310040   9.303500   8.231267
    47  H    4.645472   5.706565   3.319904   3.725401   3.561358
    48  H    1.965809   0.964480   2.601283   2.950394   2.354882
                    6          7          8          9         10
     6  C    0.000000
     7  C    1.519249   0.000000
     8  N    1.272141   2.399437   0.000000
     9  C    2.380756   3.738617   1.393420   0.000000
    10  C    5.123302   6.532595   4.195361   2.811575   0.000000
    11  C    3.066603   4.572130   2.527093   1.419230   2.442849
    12  C    3.526222   4.665717   2.344658   1.407149   2.387864
    13  C    4.761592   5.997726   3.647007   2.446363   1.394857
    14  C    4.432957   5.930741   3.755605   2.422322   1.380206
    15  H    3.678979   4.512700   2.473043   2.128089   3.381251
    16  H    5.654179   6.777722   4.490410   3.426112   2.161136
    17  H    5.164224   6.681160   4.655335   3.401588   2.138834
    18  H    6.196316   7.613845   5.280687   3.897251   1.085821
    19  N    3.123514   4.566145   3.097698   2.500380   3.651171
    20  H    4.097256   5.525966   4.084977   3.342774   3.799273
    21  H    2.140576   1.090451   3.265881   4.492798   7.212236
    22  C    2.625294   1.522331   3.201363   4.545507   7.332665
    23  C    5.307521   4.344582   5.603404   6.802950   9.393772
    24  C    3.745938   2.527267   4.515116   5.833763   8.614506
    25  C    3.221017   2.547029   3.263748   4.481790   7.112511
    26  C    4.561558   3.821598   4.585743   5.714706   8.216506
    27  C    4.951669   3.813564   5.550503   6.830830   9.550190
    28  H    3.958195   2.721579   4.944525   6.239563   9.015980
    29  H    3.006640   2.742624   2.637021   3.726223   6.236933
    30  H    5.252670   4.687860   5.038525   6.016644   8.301365
    31  H    5.846248   4.671456   6.545944   7.823973  10.548289
    32  C    6.781488   5.849842   7.008081   8.144771  10.627276
    33  C    3.165965   3.987418   3.763743   4.039319   5.945979
    34  C    5.365897   5.636038   5.886570   6.340824   8.186691
    35  C    3.974077   4.396846   4.830945   5.305045   7.300221
    36  C    3.685627   4.502143   3.898335   4.057405   5.780151
    37  C    4.787662   5.306635   5.038919   5.324608   7.012252
    38  C    5.014052   5.219711   5.790974   6.326500   8.308084
    39  H    4.164301   4.491424   5.188068   5.700080   7.709892
    40  H    3.650200   4.671537   3.505223   3.390067   4.868291
    41  H    5.462727   5.979042   5.505545   5.704644   7.186769
    42  H    5.813523   5.839814   6.696994   7.306608   9.333098
    43  H    6.350401   6.495262   6.844877   7.329071   9.139377
    44  H    7.062183   6.330961   7.185837   8.196979  10.519748
    45  H    7.297711   6.306396   7.419326   8.566743  11.018768
    46  H    7.351180   6.333962   7.728325   8.904573  11.451119
    47  H    2.091525   1.095362   2.561820   3.882466   6.597440
    48  H    4.020639   4.856319   4.881827   4.987933   6.516473
                   11         12         13         14         15
    11  C    0.000000
    12  C    2.427585   0.000000
    13  C    2.829493   1.380351   0.000000
    14  C    1.408447   2.747180   2.402535   0.000000
    15  H    3.394257   1.085428   2.147081   3.832304   0.000000
    16  H    3.914885   2.146328   1.085413   3.390121   2.485022
    17  H    2.145046   3.834309   3.387410   1.087137   4.919395
    18  H    3.417923   3.378278   2.158760   2.136477   4.290133
    19  N    1.381787   3.736653   4.202535   2.360182   4.614456
    20  H    2.009915   4.433814   4.637895   2.419473   5.398209
    21  H    5.133610   5.508541   6.789307   6.499298   5.430542
    22  C    5.386604   5.405671   6.753768   6.744839   5.161459
    23  C    7.606776   7.486681   8.765043   8.874691   7.130552
    24  C    6.535944   6.770914   8.107631   7.923931   6.550977
    25  C    5.454176   5.098224   6.410771   6.697824   4.735830
    26  C    6.625460   6.258379   7.511817   7.821863   5.858392
    27  C    7.546193   7.685322   9.006376   8.899167   7.405049
    28  H    6.829940   7.269108   8.590905   8.237461   7.115948
    29  H    4.829677   4.150814   5.442605   5.970712   3.729382
    30  H    6.959608   6.372370   7.537268   8.037534   5.917153
    31  H    8.468990   8.728468  10.047853   9.837309   8.468242
    32  C    8.923157   8.759502   9.990042  10.140744   8.374895
    33  C    3.571501   5.410469   6.236723   4.742554   5.985381
    34  C    6.023918   7.569997   8.416235   7.072576   7.996404
    35  C    4.896964   6.692520   7.579157   6.070518   7.191407
    36  C    3.658303   5.273675   6.035037   4.695584   5.829763
    37  C    5.009513   6.462329   7.232974   5.979215   6.926619
    38  C    5.972997   7.663426   8.562416   7.108220   8.105716
    39  H    5.288516   7.103634   7.999409   6.462293   7.593912
    40  H    2.980065   4.469831   5.122437   3.887786   5.085531
    41  H    5.445388   6.683339   7.374946   6.279407   7.113219
    42  H    6.967823   8.658091   9.585933   8.113121   9.068852
    43  H    7.045574   8.510453   9.352065   8.056990   8.894514
    44  H    8.885215   8.798886   9.949339  10.031372   8.484703
    45  H    9.467976   9.034364  10.264082  10.652432   8.530961
    46  H    9.616481   9.614286  10.867282  10.879335   9.265526
    47  H    4.943023   4.518011   5.869172   6.203786   4.147118
    48  H    4.277629   6.338600   7.005483   5.232544   7.007092
                   16         17         18         19         20
    16  H    0.000000
    17  H    4.288709   0.000000
    18  H    2.499769   2.455532   0.000000
    19  N    5.287230   2.531718   4.495659   0.000000
    20  H    5.698923   2.133613   4.451064   1.011277   0.000000
    21  H    7.606053   7.149271   8.275527   4.923873   5.800421
    22  C    7.493219   7.488531   8.414295   5.306454   6.270072
    23  C    9.393343   9.584835  10.428908   7.471666   8.372760
    24  C    8.872293   8.581049   9.693022   6.242673   7.140473
    25  C    7.043839   7.514458   8.164933   5.585351   6.563091
    26  C    8.085894   8.603523   9.235929   6.689961   7.626386
    27  C    9.722409   9.554605  10.614667   7.254093   8.135152
    28  H    9.400991   8.828582  10.091296   6.409725   7.251341
    29  H    6.017530   6.861641   7.271418   5.201155   6.187665
    30  H    8.010452   8.844188   9.269181   7.149953   8.066343
    31  H   10.784402  10.442424  11.612177   8.069717   8.906408
    32  C   10.566856  10.829342  11.631222   8.773403   9.638297
    33  C    7.290455   4.894249   6.844017   2.460056   2.960746
    34  C    9.396316   7.159559   9.029359   5.023770   5.366418
    35  C    8.631296   6.152405   8.191781   3.730873   4.098665
    36  C    7.034360   4.889127   6.643197   2.803665   3.298560
    37  C    8.183563   6.123363   7.835693   4.172599   4.566433
    38  C    9.589689   7.170163   9.183245   4.843153   5.172118
    39  H    9.057040   6.516753   8.597457   4.113694   4.426158
    40  H    6.093163   4.162661   5.711239   2.441229   2.975427
    41  H    8.251648   6.440075   7.952878   4.787234   5.155919
    42  H   10.616914   8.144544  10.208359   5.806645   6.092905
    43  H   10.303767   8.127273   9.959915   6.074160   6.385259
    44  H   10.526197  10.673081  11.481018   8.716080   9.530491
    45  H   10.746280  11.410049  12.014511   9.453016  10.354919
    46  H   11.490666  11.520651  12.468963   9.346568  10.182832
    47  H    6.516715   7.057238   7.665069   5.202162   6.174952
    48  H    8.070373   5.145892   7.300524   3.104980   3.165676
                   21         22         23         24         25
    21  H    0.000000
    22  C    2.147267   0.000000
    23  C    4.811835   2.825497   0.000000
    24  C    2.592576   1.390939   2.423563   0.000000
    25  C    3.429349   1.397760   2.424895   2.391966   0.000000
    26  C    4.565817   2.421142   1.396943   2.763741   1.386816
    27  C    3.982106   2.421916   1.391188   1.392541   2.766124
    28  H    2.326497   2.146560   3.400811   1.086619   3.380986
    29  H    3.788553   2.146015   3.405060   3.374899   1.084625
    30  H    5.526897   3.401598   2.149374   3.851108   2.143146
    31  H    4.642917   3.399264   2.146894   2.146097   3.853045
    32  C    6.291814   4.330984   1.505551   3.811442   3.802351
    33  C    4.122656   4.230178   5.971584   4.701974   4.746441
    34  C    5.769237   5.100669   5.462698   5.011960   5.356876
    35  C    4.234711   4.497955   5.996903   4.554435   5.249202
    36  C    4.906631   4.406899   5.667251   4.973151   4.513578
    37  C    5.672231   4.843716   5.406100   5.121439   4.841824
    38  C    5.104673   4.929557   5.754276   4.719852   5.536274
    39  H    4.078228   4.817694   6.538006   4.772133   5.781180
    40  H    5.251849   4.668333   6.001054   5.474845   4.542539
    41  H    6.472158   5.373133   5.545569   5.704178   5.096316
    42  H    5.563599   5.509675   6.138263   5.046390   6.231468
    43  H    6.623569   5.782592   5.644531   5.528190   5.946433
    44  H    6.851028   4.821741   2.152186   4.454971   4.127247
    45  H    6.807426   4.830253   2.153402   4.435076   4.164094
    46  H    6.609303   4.841560   2.157645   4.026544   4.581221
    47  H    1.765614   2.098984   4.711768   3.140724   2.794572
    48  H    4.508960   5.690778   7.920442   6.047230   6.591803
                   26         27         28         29         30
    26  C    0.000000
    27  C    2.388693   0.000000
    28  H    3.850271   2.146832   0.000000
    29  H    2.146601   3.850725   4.277636   0.000000
    30  H    1.087398   3.376223   4.937654   2.466864   0.000000
    31  H    3.378647   1.086993   2.460399   4.937651   4.280623
    32  C    2.520651   2.529046   4.674922   4.666588   2.715643
    33  C    5.587303   5.557217   4.780552   4.848537   6.240091
    34  C    5.525711   5.199066   5.222122   5.797278   6.070318
    35  C    5.936074   5.340150   4.398583   5.606883   6.715320
    36  C    5.155322   5.568592   5.322806   4.522512   5.607635
    37  C    5.122589   5.393795   5.525073   5.047907   5.514705
    38  C    5.910333   5.161823   4.645567   6.040172   6.640113
    39  H    6.555092   5.694013   4.374485   6.170718   7.420748
    40  H    5.252906   6.082687   5.937470   4.297136   5.548313
    41  H    5.183402   5.786982   6.250468   5.222605   5.367237
    42  H    6.509655   5.394585   4.804138   6.849317   7.295429
    43  H    5.877282   5.460036   5.766851   6.465001   6.349255
    44  H    2.808006   3.266776   5.355208   4.867792   2.723316
    45  H    2.856766   3.232202   5.318819   4.917562   2.805622
    46  H    3.428050   2.636817   4.696716   5.536318   3.774884
    47  H    4.067119   4.315545   3.388719   2.783466   4.826845
    48  H    7.636107   7.179565   5.690515   6.674726   8.424745
                   31         32         33         34         35
    31  H    0.000000
    32  C    2.736861   0.000000
    33  C    6.185749   7.181674   0.000000
    34  C    5.524869   6.190940   2.794401   0.000000
    35  C    5.743078   7.129571   1.396009   2.407612   0.000000
    36  C    6.270855   6.730391   1.392199   2.409204   2.402863
    37  C    5.955903   6.221868   2.414007   1.388316   2.773269
    38  C    5.402091   6.655184   2.416617   1.389404   1.388020
    39  H    6.007319   7.724555   2.163137   3.381899   1.085329
    40  H    6.897308   7.069423   2.146513   3.389992   3.386697
    41  H    6.374233   6.175986   3.393623   2.149098   3.858703
    42  H    5.420486   6.934835   3.397107   2.150889   2.143757
    43  H    5.639135   6.121139   3.880011   1.085624   3.391925
    44  H    3.528448   1.095345   7.132492   5.881311   7.146633
    45  H    3.466960   1.095298   8.036563   7.217833   8.071869
    46  H    2.386506   1.092843   7.552589   6.349334   7.298966
    47  H    5.195222   6.181447   4.982138   6.676197   5.474807
    48  H    7.664774   9.240877   2.603530   4.883835   2.595331
                   36         37         38         39         40
    36  C    0.000000
    37  C    1.389575   0.000000
    38  C    2.775584   2.400757   0.000000
    39  H    3.394774   3.858390   2.133623   0.000000
    40  H    1.084109   2.146859   3.859653   4.295125   0.000000
    41  H    2.144339   1.085454   3.386866   4.943840   2.466142
    42  H    3.861359   3.387339   1.085799   2.446358   4.945436
    43  H    3.393690   2.150171   2.150649   4.275227   4.286765
    44  H    6.491708   5.835161   6.559198   7.863069   6.787082
    45  H    7.572192   7.150456   7.680953   8.646043   7.809890
    46  H    7.212039   6.610235   6.708978   7.814716   7.683498
    47  H    5.422705   6.263239   6.310273   5.539216   5.443927
    48  H    3.927478   4.890700   3.902376   2.071131   4.437964
                   41         42         43         44         45
    41  H    0.000000
    42  H    4.287764   0.000000
    43  H    2.479649   2.480948   0.000000
    44  H    5.618310   6.897734   5.704630   0.000000
    45  H    7.057134   7.989730   7.179464   1.765246   0.000000
    46  H    6.643300   6.816574   6.172998   1.774331   1.772463
    47  H    6.853346   6.928955   7.517573   6.736700   6.460362
    48  H    5.900251   4.392613   5.889655   9.378707  10.067910
                   46         47         48
    46  H    0.000000
    47  H    6.731624   0.000000
    48  H    9.483571   5.717654   0.000000
 Stoichiometry    C23H21FN2O
 Framework group  C1[X(C23H21FN2O)]
 Deg. of freedom   138
 Full point group                 C1      NOp   1
 RotChk:  IX=0 Diff= 4.54D-01
 Largest Abelian subgroup         C1      NOp   1
 Largest concise Abelian subgroup C1      NOp   1
                         Standard orientation:                         
 ---------------------------------------------------------------------
 Center     Atomic      Atomic             Coordinates (Angstroms)
 Number     Number       Type             X           Y           Z
 ---------------------------------------------------------------------
      1          6           0        1.559587    1.546617    0.476414
      2          8           0        2.200413    2.676935    1.034729
      3          6           0        1.224341    0.551213    1.637979
      4          1           0        2.195816    0.263335    2.061630
      5          9           0        0.558061    1.255952    2.626411
      6          6           0        0.489677   -0.718707    1.259768
      7          6           0       -0.841539   -1.062325    1.906226
      8          7           0        1.040235   -1.590153    0.514240
      9          6           0        2.309413   -1.510514   -0.055376
     10          6           0        4.876302   -1.752890   -1.176666
     11          6           0        3.034908   -0.343115   -0.409000
     12          6           0        2.894315   -2.764628   -0.310634
     13          6           0        4.157571   -2.902709   -0.849605
     14          6           0        4.319025   -0.508312   -0.963503
     15          1           0        2.307682   -3.638580   -0.045640
     16          1           0        4.581116   -3.887854   -1.017594
     17          1           0        4.879875    0.385384   -1.225460
     18          1           0        5.873219   -1.828765   -1.600229
     19          7           0        2.572479    0.957876   -0.354959
     20          1           0        3.275356    1.643492   -0.596978
     21          1           0       -1.026795   -0.372724    2.730370
     22          6           0       -2.088602   -1.161184    1.038728
     23          6           0       -4.483641   -1.498233   -0.421963
     24          6           0       -3.246006   -0.476430    1.394031
     25          6           0       -2.143227   -2.020797   -0.062097
     26          6           0       -3.319316   -2.182595   -0.778961
     27          6           0       -4.426845   -0.645104    0.675465
     28          1           0       -3.232756    0.190542    2.251768
     29          1           0       -1.251632   -2.567485   -0.349501
     30          1           0       -3.338792   -2.856154   -1.632409
     31          1           0       -5.316516   -0.097426    0.975611
     32          6           0       -5.750658   -1.680118   -1.214598
     33          6           0        0.348521    2.009386   -0.340518
     34          6           0       -1.752465    2.997308   -1.895685
     35          6           0       -0.525857    2.967352    0.175821
     36          6           0        0.146003    1.537224   -1.634452
     37          6           0       -0.899355    2.028649   -2.406883
     38          6           0       -1.567547    3.459281   -0.598445
     39          1           0       -0.400339    3.348670    1.184176
     40          1           0        0.819360    0.793857   -2.045896
     41          1           0       -1.041665    1.654874   -3.415966
     42          1           0       -2.235860    4.208762   -0.185412
     43          1           0       -2.564700    3.385379   -2.502524
     44          1           0       -5.581873   -1.450574   -2.272238
     45          1           0       -6.100232   -2.716508   -1.156527
     46          1           0       -6.547138   -1.030009   -0.844078
     47          1           0       -0.702250   -2.061906    2.331964
     48          1           0        1.605655    3.124377    1.648145
 ---------------------------------------------------------------------
 Rotational constants (GHZ):           0.2695240           0.1477881           0.1219737
 Leave Link  202 at Wed May  7 13:29:03 2025, MaxMem= 16106127360 cpu:               0.3 elap:               0.0
 (Enter /cm/shared/apps/Gaussian/g16-C01/g16/l301.exe)
 Basis read from rwf:  (5D, 7F)
 No pseudopotential information found on rwf file.
 There are   864 symmetry adapted cartesian basis functions of A   symmetry.
 There are   810 symmetry adapted basis functions of A   symmetry.
   810 basis functions,  1203 primitive gaussians,   864 cartesian basis functions
    95 alpha electrons       95 beta electrons
       nuclear repulsion energy      2437.7945962319 Hartrees.
 IExCor= 4639 DFT=T Ex+Corr=wB97XD ExCW=0 ScaHFX=  1.000000
 ScaDFX=  1.000000  1.000000  1.000000  1.000000 ScalE2=  1.000000  1.000000
 IRadAn=      5 IRanWt=     -1 IRanGd=            0 ICorTp=0 IEmpDi=121
 HFx  wShort=  0.000000 wLong=  0.200000 cFull=  0.222036 cShort=  0.000000 cLong=  0.777964
 DFx  wShort=  0.000000 wLong=  0.200000 cFull=  0.000000 cShort=  0.000000 cLong=  1.000000
 NAtoms=   48 NActive=   48 NUniq=   48 SFac= 1.00D+00 NAtFMM=   60 NAOKFM=F Big=F
 Integral buffers will be    131072 words long.
 Raffenetti 2 integral format.
 Two-electron integral symmetry is turned on.
 R6Disp:  Grimme-D2 Dispersion energy=       -0.0396424174 Hartrees.
 Nuclear repulsion after empirical dispersion term =     2437.7549538145 Hartrees.
 No density basis found on file    724.
 ------------------------------------------------------------------------------
 Polarizable Continuum Model (PCM)
 =================================
 Model                : PCM.
 Atomic radii         : SMD-Coulomb.
 Polarization charges : Total charges.
 Charge compensation  : None.
 Solution method      : On-the-fly selection.
 Cavity type          : VdW (van der Waals Surface) (Alpha=1.000).
 Cavity algorithm     : GePol (No added spheres)
                        Default sphere list used, NSphG=   48.
                        Lebedev-Laikov grids with approx.  5.0 points / Ang**2.
                        Smoothing algorithm: York/Karplus (Gamma=1.0000).
                        Polarization charges: spherical gaussians, with
                                              point-specific exponents (IZeta= 3).
                        Self-potential: point-specific (ISelfS= 7).
                        Self-field    : sphere-specific E.n sum rule (ISelfD= 2).
 1st derivatives      : Analytical E(r).r(x)/FMM algorithm (CHGder, D1EAlg=3).
                        Cavity 1st derivative terms included.
 Solvent              : Ethanol, Eps=  24.852000 Eps(inf)=   1.852593
 ------------------------------------------------------------------------------
 GePol: Number of generator spheres                  =      48
 GePol: Total number of spheres                      =      48
 GePol: Number of exposed spheres                    =      48 (100.00%)
 GePol: Number of points                             =    3453
 GePol: Average weight of points                     =       0.11
 GePol: Minimum weight of points                     =   0.50D-09
 GePol: Maximum weight of points                     =    0.21501
 GePol: Number of points with low weight             =     209
 GePol: Fraction of low-weight points (<1% of avg)   =       6.05%
 GePol: Cavity surface area                          =    382.514 Ang**2
 GePol: Cavity volume                                =    368.796 Ang**3
 ------------------------------------------------------------------------------
 Atomic radii for non-electrostatic terms: SMD-CDS.
 ------------------------------------------------------------------------------
 PCM non-electrostatic energy =        -0.0040246006 Hartrees.
 Nuclear repulsion after PCM non-electrostatic terms =     2437.7509292139 Hartrees.
 Leave Link  301 at Wed May  7 13:29:03 2025, MaxMem= 16106127360 cpu:               0.2 elap:               0.1
 (Enter /cm/shared/apps/Gaussian/g16-C01/g16/l302.exe)
 NPDir=0 NMtPBC=     1 NCelOv=     1 NCel=       1 NClECP=     1 NCelD=      1
         NCelK=      1 NCelE2=     1 NClLst=     1 CellRange=     0.0.
 One-electron integrals computed using PRISM.
 One-electron integral symmetry used in STVInt
 NBasis=   810 RedAO= T EigKep=  1.19D-06  NBF=   810
 NBsUse=   804 1.00D-06 EigRej=  8.83D-07 NBFU=   804
 Precomputing XC quadrature grid using
 IXCGrd= 4 IRadAn=           5 IRanWt=          -1 IRanGd=           0 AccXCQ= 0.00D+00.
 Generated NRdTot=       0 NPtTot=           0 NUsed=           0 NTot=          32
 NSgBfM=   858   858   858   858   858 MxSgAt=    48 MxSgA2=    48.
 Leave Link  302 at Wed May  7 13:29:06 2025, MaxMem= 16106127360 cpu:              42.6 elap:               2.8
 (Enter /cm/shared/apps/Gaussian/g16-C01/g16/l303.exe)
 DipDrv:  MaxL=1.
 Leave Link  303 at Wed May  7 13:29:06 2025, MaxMem= 16106127360 cpu:               0.9 elap:               0.2
 (Enter /cm/shared/apps/Gaussian/g16-C01/g16/l401.exe)
 Initial guess from the checkpoint file:  "6_to_9_intermediate.chk"
 B after Tr=     0.000000    0.000000   -0.000000
         Rot=    0.986430   -0.145859    0.026488    0.070563 Ang= -18.90 deg.
 Guess basis will be translated and rotated to current coordinates.
 JPrj=2 DoOrth=T DoCkMO=T.
 Generating alternative initial guess.
 ExpMin= 2.65D-02 ExpMax= 2.93D+03 ExpMxC= 4.41D+02 IAcc=3 IRadAn=         5 AccDes= 0.00D+00
 Harris functional with IExCor= 4639 and IRadAn=       5 diagonalized for initial guess.
 HarFok:  IExCor= 4639 AccDes= 0.00D+00 IRadAn=         5 IDoV= 1 UseB2=F ITyADJ=14
 ICtDFT=  3500011 ScaDFX=  1.000000  1.000000  1.000000  1.000000
 FoFCou: FMM=F IPFlag=           0 FMFlag=      100000 FMFlg1=           0
         NFxFlg=           0 DoJE=T BraDBF=F KetDBF=T FulRan=T
         wScrn=  0.000000 ICntrl=       500 IOpCl=  0 I1Cent=   200000004 NGrid=           0
         NMat0=    1 NMatS0=      1 NMatT0=    0 NMatD0=    1 NMtDS0=    0 NMtDT0=    0
 Petite list used in FoFCou.
 Harris En= -1122.29712272307    
 Leave Link  401 at Wed May  7 13:29:17 2025, MaxMem= 16106127360 cpu:             298.5 elap:              11.0
 (Enter /cm/shared/apps/Gaussian/g16-C01/g16/l502.exe)
 Integral symmetry usage will be decided dynamically.
 Closed shell SCF:
 Using DIIS extrapolation, IDIIS=  1040.
 NGot= 16106127360 LenX= 16104590708 LenY= 16103843348
 Requested convergence on RMS density matrix=1.00D-08 within 128 cycles.
 Requested convergence on MAX density matrix=1.00D-06.
 Requested convergence on             energy=1.00D-06.
 No special actions if energy rises.
 Fock matrices will be formed incrementally for  20 cycles.

 Cycle   1  Pass 1  IDiag  1:
 FoFJK:  IHMeth= 1 ICntrl=       0 DoSepK=T KAlg= 0 I1Cent=           0 FoldK=F
 IRaf=         1 NMat=       1 IRICut=       1 DoRegI=T DoRafI=F ISym2E= 0 IDoP0=0 IntGTp=1.
 FoFCou: FMM=F IPFlag=           0 FMFlag=      100000 FMFlg1=           0
         NFxFlg=           0 DoJE=T BraDBF=F KetDBF=F FulRan=T
         wScrn=  0.000000 ICntrl=       500 IOpCl=  0 I1Cent=           0 NGrid=           0
         NMat0=    1 NMatS0=      1 NMatT0=    0 NMatD0=    1 NMtDS0=    0 NMtDT0=    0
 Symmetry not used in FoFCou.
 Inv3:  Mode=1 IEnd=    35769627.
 Iteration    1 A*A^-1 deviation from unit magnitude is 1.02D-14 for    161.
 Iteration    1 A*A^-1 deviation from orthogonality  is 5.26D-15 for   1622    490.
 Iteration    1 A^-1*A deviation from unit magnitude is 9.99D-15 for    161.
 Iteration    1 A^-1*A deviation from orthogonality  is 5.19D-15 for   3188    418.
 E= -1171.12942254591    
 DIIS: error= 7.06D-02 at cycle   1 NSaved=   1.
 NSaved= 1 IEnMin= 1 EnMin= -1171.12942254591     IErMin= 1 ErrMin= 7.06D-02
 ErrMax= 7.06D-02  0.00D+00 EMaxC= 1.00D-01 BMatC= 1.91D+00 BMatP= 1.91D+00
 IDIUse=3 WtCom= 2.94D-01 WtEn= 7.06D-01
 Coeff-Com:  0.100D+01
 Coeff-En:   0.100D+01
 Coeff:      0.100D+01
 Recover alternate guess density for next cycle.
 RMSDP=1.36D-01 MaxDP=1.55D+01              OVMax= 0.00D+00

 Cycle   2  Pass 1  IDiag  1:
 RMSU=  1.34D-01    CP:  1.30D+00
 E= -1172.84225274106     Delta-E=       -1.712830195153 Rises=F Damp=F
 DIIS: error= 1.45D-02 at cycle   2 NSaved=   2.
 NSaved= 2 IEnMin= 2 EnMin= -1172.84225274106     IErMin= 2 ErrMin= 1.45D-02
 ErrMax= 1.45D-02  0.00D+00 EMaxC= 1.00D-01 BMatC= 5.67D-01 BMatP= 1.91D+00
 IDIUse=3 WtCom= 8.55D-01 WtEn= 1.45D-01
 Coeff-Com:  0.222D+00 0.778D+00
 Coeff-En:   0.000D+00 0.100D+01
 Coeff:      0.190D+00 0.810D+00
 Gap=     0.331 Goal=   None    Shift=    0.000
 RMSDP=6.38D-02 MaxDP=7.29D+00 DE=-1.71D+00 OVMax= 1.47D-01

 Cycle   3  Pass 1  IDiag  1:
 RMSU=  1.42D-02    CP:  9.14D-01  5.85D-01
 E= -1172.98629374090     Delta-E=       -0.144040999842 Rises=F Damp=F
 DIIS: error= 7.11D-03 at cycle   3 NSaved=   3.
 NSaved= 3 IEnMin= 3 EnMin= -1172.98629374090     IErMin= 3 ErrMin= 7.11D-03
 ErrMax= 7.11D-03  0.00D+00 EMaxC= 1.00D-01 BMatC= 1.99D-01 BMatP= 5.67D-01
 IDIUse=3 WtCom= 9.29D-01 WtEn= 7.11D-02
 Coeff-Com:  0.262D-01 0.335D+00 0.639D+00
 Coeff-En:   0.000D+00 0.276D+00 0.724D+00
 Coeff:      0.243D-01 0.331D+00 0.645D+00
 Gap=     0.319 Goal=   None    Shift=    0.000
 RMSDP=7.36D-03 MaxDP=5.79D-01 DE=-1.44D-01 OVMax= 7.18D-02

 Cycle   4  Pass 1  IDiag  1:
 RMSU=  5.49D-03    CP:  9.20D-01  6.15D-01  8.05D-01
 E= -1173.11450827723     Delta-E=       -0.128214536321 Rises=F Damp=F
 DIIS: error= 2.06D-03 at cycle   4 NSaved=   4.
 NSaved= 4 IEnMin= 4 EnMin= -1173.11450827723     IErMin= 4 ErrMin= 2.06D-03
 ErrMax= 2.06D-03  0.00D+00 EMaxC= 1.00D-01 BMatC= 1.66D-02 BMatP= 1.99D-01
 IDIUse=3 WtCom= 9.79D-01 WtEn= 2.06D-02
 Coeff-Com: -0.385D-02 0.150D-02 0.218D+00 0.784D+00
 Coeff-En:   0.000D+00 0.000D+00 0.000D+00 0.100D+01
 Coeff:     -0.377D-02 0.147D-02 0.214D+00 0.788D+00
 Gap=     0.301 Goal=   None    Shift=    0.000
 RMSDP=3.09D-03 MaxDP=3.52D-01 DE=-1.28D-01 OVMax= 2.43D-02

 Cycle   5  Pass 1  IDiag  1:
 RMSU=  1.41D-03    CP:  8.94D-01  6.01D-01  8.37D-01  8.82D-01
 E= -1173.12543808672     Delta-E=       -0.010929809499 Rises=F Damp=F
 DIIS: error= 4.58D-04 at cycle   5 NSaved=   5.
 NSaved= 5 IEnMin= 5 EnMin= -1173.12543808672     IErMin= 5 ErrMin= 4.58D-04
 ErrMax= 4.58D-04  0.00D+00 EMaxC= 1.00D-01 BMatC= 9.55D-04 BMatP= 1.66D-02
 IDIUse=3 WtCom= 9.95D-01 WtEn= 4.58D-03
 Coeff-Com: -0.195D-02-0.691D-02 0.746D-01 0.350D+00 0.584D+00
 Coeff-En:   0.000D+00 0.000D+00 0.000D+00 0.000D+00 0.100D+01
 Coeff:     -0.194D-02-0.688D-02 0.743D-01 0.349D+00 0.586D+00
 Gap=     0.298 Goal=   None    Shift=    0.000
 RMSDP=1.17D-03 MaxDP=1.16D-01 DE=-1.09D-02 OVMax= 4.10D-03

 Cycle   6  Pass 1  IDiag  1:
 RMSU=  4.16D-04    CP:  8.91D-01  5.94D-01  8.62D-01  8.78D-01  7.91D-01
 E= -1173.12627207948     Delta-E=       -0.000833992756 Rises=F Damp=F
 DIIS: error= 6.95D-05 at cycle   6 NSaved=   6.
 NSaved= 6 IEnMin= 6 EnMin= -1173.12627207948     IErMin= 6 ErrMin= 6.95D-05
 ErrMax= 6.95D-05  0.00D+00 EMaxC= 1.00D-01 BMatC= 2.98D-05 BMatP= 9.55D-04
 IDIUse=1 WtCom= 1.00D+00 WtEn= 0.00D+00
 Coeff-Com: -0.226D-03-0.989D-03-0.770D-02-0.650D-02 0.995D-01 0.916D+00
 Coeff:     -0.226D-03-0.989D-03-0.770D-02-0.650D-02 0.995D-01 0.916D+00
 Gap=     0.298 Goal=   None    Shift=    0.000
 RMSDP=5.54D-04 MaxDP=5.55D-02 DE=-8.34D-04 OVMax= 2.65D-03

 Cycle   7  Pass 1  IDiag  1:
 RMSU=  1.95D-04    CP:  8.87D-01  5.90D-01  8.62D-01  8.99D-01  8.39D-01
                    CP:  1.21D+00
 E= -1173.12631840249     Delta-E=       -0.000046323006 Rises=F Damp=F
 DIIS: error= 3.91D-05 at cycle   7 NSaved=   7.
 NSaved= 7 IEnMin= 7 EnMin= -1173.12631840249     IErMin= 7 ErrMin= 3.91D-05
 ErrMax= 3.91D-05  0.00D+00 EMaxC= 1.00D-01 BMatC= 9.58D-06 BMatP= 2.98D-05
 IDIUse=1 WtCom= 1.00D+00 WtEn= 0.00D+00
 Coeff-Com:  0.953D-04 0.477D-03-0.137D-01-0.479D-01-0.282D-01 0.423D+00
 Coeff-Com:  0.666D+00
 Coeff:      0.953D-04 0.477D-03-0.137D-01-0.479D-01-0.282D-01 0.423D+00
 Coeff:      0.666D+00
 Gap=     0.299 Goal=   None    Shift=    0.000
 RMSDP=1.53D-04 MaxDP=1.95D-02 DE=-4.63D-05 OVMax= 1.47D-03

 Cycle   8  Pass 1  IDiag  1:
 RMSU=  4.97D-05    CP:  8.86D-01  5.89D-01  8.64D-01  8.99D-01  8.50D-01
                    CP:  1.30D+00  1.02D+00
 E= -1173.12633038271     Delta-E=       -0.000011980224 Rises=F Damp=F
 DIIS: error= 1.05D-05 at cycle   8 NSaved=   8.
 NSaved= 8 IEnMin= 8 EnMin= -1173.12633038271     IErMin= 8 ErrMin= 1.05D-05
 ErrMax= 1.05D-05  0.00D+00 EMaxC= 1.00D-01 BMatC= 6.80D-07 BMatP= 9.58D-06
 IDIUse=1 WtCom= 1.00D+00 WtEn= 0.00D+00
 Coeff-Com:  0.518D-04 0.221D-03-0.357D-02-0.138D-01-0.185D-01 0.345D-01
 Coeff-Com:  0.216D+00 0.785D+00
 Coeff:      0.518D-04 0.221D-03-0.357D-02-0.138D-01-0.185D-01 0.345D-01
 Coeff:      0.216D+00 0.785D+00
 Gap=     0.299 Goal=   None    Shift=    0.000
 RMSDP=5.78D-05 MaxDP=8.01D-03 DE=-1.20D-05 OVMax= 6.35D-04

 Cycle   9  Pass 1  IDiag  1:
 RMSU=  1.72D-05    CP:  8.86D-01  5.89D-01  8.64D-01  9.00D-01  8.50D-01
                    CP:  1.33D+00  1.08D+00  1.23D+00
 E= -1173.12633163250     Delta-E=       -0.000001249794 Rises=F Damp=F
 DIIS: error= 4.52D-06 at cycle   9 NSaved=   9.
 NSaved= 9 IEnMin= 9 EnMin= -1173.12633163250     IErMin= 9 ErrMin= 4.52D-06
 ErrMax= 4.52D-06  0.00D+00 EMaxC= 1.00D-01 BMatC= 1.04D-07 BMatP= 6.80D-07
 IDIUse=1 WtCom= 1.00D+00 WtEn= 0.00D+00
 Coeff-Com: -0.287D-06-0.232D-04 0.142D-02 0.476D-02-0.693D-03-0.719D-01
 Coeff-Com: -0.462D-01 0.245D+00 0.867D+00
 Coeff:     -0.287D-06-0.232D-04 0.142D-02 0.476D-02-0.693D-03-0.719D-01
 Coeff:     -0.462D-01 0.245D+00 0.867D+00
 Gap=     0.299 Goal=   None    Shift=    0.000
 RMSDP=2.56D-05 MaxDP=2.64D-03 DE=-1.25D-06 OVMax= 3.68D-04

 Cycle  10  Pass 1  IDiag  1:
 RMSU=  7.51D-06    CP:  8.86D-01  5.89D-01  8.64D-01  9.01D-01  8.48D-01
                    CP:  1.34D+00  1.14D+00  1.35D+00  1.17D+00
 E= -1173.12633190841     Delta-E=       -0.000000275904 Rises=F Damp=F
 DIIS: error= 1.73D-06 at cycle  10 NSaved=  10.
 NSaved=10 IEnMin=10 EnMin= -1173.12633190841     IErMin=10 ErrMin= 1.73D-06
 ErrMax= 1.73D-06  0.00D+00 EMaxC= 1.00D-01 BMatC= 1.28D-08 BMatP= 1.04D-07
 IDIUse=1 WtCom= 1.00D+00 WtEn= 0.00D+00
 Coeff-Com: -0.569D-05-0.354D-04 0.843D-03 0.312D-02 0.225D-02-0.248D-01
 Coeff-Com: -0.371D-01-0.286D-01 0.257D+00 0.827D+00
 Coeff:     -0.569D-05-0.354D-04 0.843D-03 0.312D-02 0.225D-02-0.248D-01
 Coeff:     -0.371D-01-0.286D-01 0.257D+00 0.827D+00
 Gap=     0.299 Goal=   None    Shift=    0.000
 RMSDP=4.18D-06 MaxDP=4.23D-04 DE=-2.76D-07 OVMax= 1.60D-04

 Cycle  11  Pass 1  IDiag  1:
 RMSU=  2.36D-06    CP:  8.86D-01  5.89D-01  8.64D-01  9.01D-01  8.48D-01
                    CP:  1.34D+00  1.15D+00  1.37D+00  1.25D+00  1.24D+00
 E= -1173.12633194293     Delta-E=       -0.000000034519 Rises=F Damp=F
 DIIS: error= 6.91D-07 at cycle  11 NSaved=  11.
 NSaved=11 IEnMin=11 EnMin= -1173.12633194293     IErMin=11 ErrMin= 6.91D-07
 ErrMax= 6.91D-07  0.00D+00 EMaxC= 1.00D-01 BMatC= 2.45D-09 BMatP= 1.28D-08
 IDIUse=1 WtCom= 1.00D+00 WtEn= 0.00D+00
 Coeff-Com: -0.201D-05-0.741D-05 0.960D-04 0.415D-03 0.815D-03 0.131D-02
 Coeff-Com: -0.650D-02-0.463D-01-0.438D-01 0.275D+00 0.819D+00
 Coeff:     -0.201D-05-0.741D-05 0.960D-04 0.415D-03 0.815D-03 0.131D-02
 Coeff:     -0.650D-02-0.463D-01-0.438D-01 0.275D+00 0.819D+00
 Gap=     0.299 Goal=   None    Shift=    0.000
 RMSDP=2.42D-06 MaxDP=1.58D-04 DE=-3.45D-08 OVMax= 5.61D-05

 Cycle  12  Pass 1  IDiag  1:
 RMSU=  1.34D-06    CP:  8.86D-01  5.89D-01  8.64D-01  9.01D-01  8.48D-01
                    CP:  1.34D+00  1.15D+00  1.37D+00  1.29D+00  1.35D+00
                    CP:  1.21D+00
 E= -1173.12633194939     Delta-E=       -0.000000006466 Rises=F Damp=F
 DIIS: error= 3.09D-07 at cycle  12 NSaved=  12.
 NSaved=12 IEnMin=12 EnMin= -1173.12633194939     IErMin=12 ErrMin= 3.09D-07
 ErrMax= 3.09D-07  0.00D+00 EMaxC= 1.00D-01 BMatC= 3.35D-10 BMatP= 2.45D-09
 IDIUse=1 WtCom= 1.00D+00 WtEn= 0.00D+00
 Coeff-Com:  0.529D-06 0.446D-05-0.126D-03-0.444D-03-0.181D-03 0.506D-02
 Coeff-Com:  0.537D-02-0.618D-02-0.592D-01-0.694D-01 0.235D+00 0.890D+00
 Coeff:      0.529D-06 0.446D-05-0.126D-03-0.444D-03-0.181D-03 0.506D-02
 Coeff:      0.537D-02-0.618D-02-0.592D-01-0.694D-01 0.235D+00 0.890D+00
 Gap=     0.299 Goal=   None    Shift=    0.000
 RMSDP=1.51D-06 MaxDP=1.84D-04 DE=-6.47D-09 OVMax= 2.69D-05

 Cycle  13  Pass 1  IDiag  1:
 RMSU=  4.29D-07    CP:  8.86D-01  5.89D-01  8.64D-01  9.01D-01  8.48D-01
                    CP:  1.34D+00  1.15D+00  1.37D+00  1.30D+00  1.42D+00
                    CP:  1.33D+00  1.14D+00
 E= -1173.12633195105     Delta-E=       -0.000000001659 Rises=F Damp=F
 DIIS: error= 1.25D-07 at cycle  13 NSaved=  13.
 NSaved=13 IEnMin=13 EnMin= -1173.12633195105     IErMin=13 ErrMin= 1.25D-07
 ErrMax= 1.25D-07  0.00D+00 EMaxC= 1.00D-01 BMatC= 5.15D-11 BMatP= 3.35D-10
 IDIUse=1 WtCom= 1.00D+00 WtEn= 0.00D+00
 Coeff-Com:  0.384D-06 0.209D-05-0.486D-04-0.182D-03-0.160D-03 0.130D-02
 Coeff-Com:  0.224D-02 0.377D-02-0.129D-01-0.545D-01-0.379D-01 0.252D+00
 Coeff-Com:  0.846D+00
 Coeff:      0.384D-06 0.209D-05-0.486D-04-0.182D-03-0.160D-03 0.130D-02
 Coeff:      0.224D-02 0.377D-02-0.129D-01-0.545D-01-0.379D-01 0.252D+00
 Coeff:      0.846D+00
 Gap=     0.299 Goal=   None    Shift=    0.000
 RMSDP=3.41D-07 MaxDP=3.87D-05 DE=-1.66D-09 OVMax= 9.23D-06

 Cycle  14  Pass 1  IDiag  1:
 RMSU=  1.62D-07    CP:  8.86D-01  5.89D-01  8.64D-01  9.01D-01  8.48D-01
                    CP:  1.34D+00  1.15D+00  1.36D+00  1.29D+00  1.43D+00
                    CP:  1.37D+00  1.21D+00  1.22D+00
 E= -1173.12633195087     Delta-E=        0.000000000181 Rises=F Damp=F
 DIIS: error= 4.74D-08 at cycle  14 NSaved=  14.
 NSaved=14 IEnMin=13 EnMin= -1173.12633195105     IErMin=14 ErrMin= 4.74D-08
 ErrMax= 4.74D-08  0.00D+00 EMaxC= 1.00D-01 BMatC= 1.00D-11 BMatP= 5.15D-11
 IDIUse=1 WtCom= 1.00D+00 WtEn= 0.00D+00
 Coeff-Com:  0.920D-07-0.957D-07 0.457D-05 0.132D-04-0.276D-04-0.459D-03
 Coeff-Com: -0.213D-03 0.270D-02 0.644D-02-0.539D-02-0.559D-01-0.837D-01
 Coeff-Com:  0.281D+00 0.856D+00
 Coeff:      0.920D-07-0.957D-07 0.457D-05 0.132D-04-0.276D-04-0.459D-03
 Coeff:     -0.213D-03 0.270D-02 0.644D-02-0.539D-02-0.559D-01-0.837D-01
 Coeff:      0.281D+00 0.856D+00
 Gap=     0.299 Goal=   None    Shift=    0.000
 RMSDP=1.23D-07 MaxDP=6.84D-06 DE= 1.81D-10 OVMax= 4.21D-06

 Cycle  15  Pass 1  IDiag  1:
 RMSU=  7.82D-08    CP:  8.86D-01  5.89D-01  8.64D-01  9.01D-01  8.48D-01
                    CP:  1.34D+00  1.15D+00  1.36D+00  1.29D+00  1.43D+00
                    CP:  1.37D+00  1.24D+00  1.35D+00  1.27D+00
 E= -1173.12633195098     Delta-E=       -0.000000000111 Rises=F Damp=F
 DIIS: error= 1.61D-08 at cycle  15 NSaved=  15.
 NSaved=15 IEnMin=13 EnMin= -1173.12633195105     IErMin=15 ErrMin= 1.61D-08
 ErrMax= 1.61D-08  0.00D+00 EMaxC= 1.00D-01 BMatC= 1.09D-12 BMatP= 1.00D-11
 IDIUse=1 WtCom= 1.00D+00 WtEn= 0.00D+00
 Coeff-Com: -0.270D-07-0.255D-06 0.606D-05 0.227D-04 0.147D-04-0.226D-03
 Coeff-Com: -0.330D-03 0.772D-04 0.254D-02 0.537D-02-0.423D-02-0.502D-01
 Coeff-Com: -0.581D-01 0.161D+00 0.944D+00
 Coeff:     -0.270D-07-0.255D-06 0.606D-05 0.227D-04 0.147D-04-0.226D-03
 Coeff:     -0.330D-03 0.772D-04 0.254D-02 0.537D-02-0.423D-02-0.502D-01
 Coeff:     -0.581D-01 0.161D+00 0.944D+00
 Gap=     0.299 Goal=   None    Shift=    0.000
 RMSDP=6.00D-08 MaxDP=5.35D-06 DE=-1.11D-10 OVMax= 1.79D-06

 Cycle  16  Pass 1  IDiag  1:
 RMSU=  2.72D-08    CP:  8.86D-01  5.89D-01  8.64D-01  9.01D-01  8.48D-01
                    CP:  1.34D+00  1.15D+00  1.36D+00  1.29D+00  1.43D+00
                    CP:  1.36D+00  1.24D+00  1.39D+00  1.40D+00  1.32D+00
 E= -1173.12633195141     Delta-E=       -0.000000000427 Rises=F Damp=F
 DIIS: error= 7.07D-09 at cycle  16 NSaved=  16.
 NSaved=16 IEnMin=16 EnMin= -1173.12633195141     IErMin=16 ErrMin= 7.07D-09
 ErrMax= 7.07D-09  0.00D+00 EMaxC= 1.00D-01 BMatC= 2.78D-13 BMatP= 1.09D-12
 IDIUse=1 WtCom= 1.00D+00 WtEn= 0.00D+00
 Coeff-Com: -0.213D-07-0.722D-07 0.125D-05 0.538D-05 0.111D-04 0.561D-05
 Coeff-Com: -0.763D-04-0.410D-03-0.282D-03 0.269D-02 0.887D-02-0.353D-02
 Coeff-Com: -0.675D-01-0.994D-01 0.342D+00 0.818D+00
 Coeff:     -0.213D-07-0.722D-07 0.125D-05 0.538D-05 0.111D-04 0.561D-05
 Coeff:     -0.763D-04-0.410D-03-0.282D-03 0.269D-02 0.887D-02-0.353D-02
 Coeff:     -0.675D-01-0.994D-01 0.342D+00 0.818D+00
 Gap=     0.299 Goal=   None    Shift=    0.000
 RMSDP=3.23D-08 MaxDP=2.96D-06 DE=-4.27D-10 OVMax= 7.33D-07

 Cycle  17  Pass 1  IDiag  1:
 RMSU=  1.27D-08    CP:  8.86D-01  5.89D-01  8.64D-01  9.01D-01  8.48D-01
                    CP:  1.34D+00  1.15D+00  1.36D+00  1.29D+00  1.43D+00
                    CP:  1.36D+00  1.24D+00  1.40D+00  1.45D+00  1.46D+00
                    CP:  1.27D+00
 E= -1173.12633195103     Delta-E=        0.000000000381 Rises=F Damp=F
 DIIS: error= 2.41D-09 at cycle  17 NSaved=  17.
 NSaved=17 IEnMin=16 EnMin= -1173.12633195141     IErMin=17 ErrMin= 2.41D-09
 ErrMax= 2.41D-09  0.00D+00 EMaxC= 1.00D-01 BMatC= 2.35D-14 BMatP= 2.78D-13
 IDIUse=1 WtCom= 1.00D+00 WtEn= 0.00D+00
 Coeff-Com: -0.343D-08 0.298D-07-0.644D-06-0.248D-05 0.429D-06 0.330D-04
 Coeff-Com:  0.349D-04-0.771D-04-0.450D-03-0.290D-03 0.251D-02 0.577D-02
 Coeff-Com: -0.421D-02-0.445D-01-0.549D-01 0.154D+00 0.942D+00
 Coeff:     -0.343D-08 0.298D-07-0.644D-06-0.248D-05 0.429D-06 0.330D-04
 Coeff:      0.349D-04-0.771D-04-0.450D-03-0.290D-03 0.251D-02 0.577D-02
 Coeff:     -0.421D-02-0.445D-01-0.549D-01 0.154D+00 0.942D+00
 Gap=     0.299 Goal=   None    Shift=    0.000
 RMSDP=9.84D-09 MaxDP=1.04D-06 DE= 3.81D-10 OVMax= 2.92D-07

 Cycle  18  Pass 1  IDiag  1:
 RMSU=  4.20D-09    CP:  8.86D-01  5.89D-01  8.64D-01  9.01D-01  8.48D-01
                    CP:  1.34D+00  1.15D+00  1.36D+00  1.29D+00  1.43D+00
                    CP:  1.36D+00  1.24D+00  1.40D+00  1.45D+00  1.51D+00
                    CP:  1.47D+00  1.14D+00
 E= -1173.12633195102     Delta-E=        0.000000000009 Rises=F Damp=F
 DIIS: error= 8.67D-10 at cycle  18 NSaved=  18.
 NSaved=18 IEnMin=16 EnMin= -1173.12633195141     IErMin=18 ErrMin= 8.67D-10
 ErrMax= 8.67D-10  0.00D+00 EMaxC= 1.00D-01 BMatC= 4.12D-15 BMatP= 2.35D-14
 IDIUse=1 WtCom= 1.00D+00 WtEn= 0.00D+00
 Coeff-Com:  0.844D-09 0.160D-07-0.285D-06-0.124D-05-0.100D-05 0.644D-05
 Coeff-Com:  0.185D-04 0.295D-04-0.934D-04-0.389D-03-0.311D-03 0.177D-02
 Coeff-Com:  0.759D-02-0.157D-02-0.559D-01-0.532D-01 0.262D+00 0.840D+00
 Coeff:      0.844D-09 0.160D-07-0.285D-06-0.124D-05-0.100D-05 0.644D-05
 Coeff:      0.185D-04 0.295D-04-0.934D-04-0.389D-03-0.311D-03 0.177D-02
 Coeff:      0.759D-02-0.157D-02-0.559D-01-0.532D-01 0.262D+00 0.840D+00
 Gap=     0.299 Goal=   None    Shift=    0.000
 RMSDP=3.40D-09 MaxDP=3.33D-07 DE= 9.09D-12 OVMax= 9.35D-08

 Error on total polarization charges =  0.06682
 SCF Done:  E(RwB97XD) =  -1173.12633195     A.U. after   18 cycles
            NFock= 18  Conv=0.34D-08     -V/T= 2.0050
 KE= 1.167327230680D+03 PE=-7.609000895895D+03 EE= 2.830796404050D+03
 SMD-CDS (non-electrostatic) energy       (kcal/mol) =      -2.53
 (included in total energy above)
 Leave Link  502 at Wed May  7 13:51:22 2025, MaxMem= 16106127360 cpu:           50749.1 elap:            1325.2
 (Enter /cm/shared/apps/Gaussian/g16-C01/g16/l701.exe)
 ... and contract with generalized density number  0.
 Compute integral first derivatives.
 R6Disp: Adding Grimme-D2 dispersion energy 1st derivatives to the gradient.
 D1PCM: PCM CHGder 1st derivatives, ID1Alg=3 FixD1E=F DoIter=F DoCFld=F I1PDM=0.
 GePol: Maximum number of non-zero 1st derivatives   =     244
 Leave Link  701 at Wed May  7 13:51:27 2025, MaxMem= 16106127360 cpu:             159.4 elap:               5.0
 (Enter /cm/shared/apps/Gaussian/g16-C01/g16/l702.exe)
 L702 exits ... SP integral derivatives will be done elsewhere.
 Leave Link  702 at Wed May  7 13:51:27 2025, MaxMem= 16106127360 cpu:               0.2 elap:               0.0
 (Enter /cm/shared/apps/Gaussian/g16-C01/g16/l703.exe)
 Integral derivatives from FoFJK, PRISM(SPDF).
 Compute integral first derivatives, UseDBF=F ICtDFT=           0.
 Calling FoFJK, ICntrl=      2127 FMM=F ISym2X=0 I1Cent= 0 IOpClX= 0 NMat=1 NMatS=1 NMatT=0.
 FoFJK:  IHMeth= 1 ICntrl=    2127 DoSepK=T KAlg= 0 I1Cent=           0 FoldK=F
 IRaf=         1 NMat=       1 IRICut=       1 DoRegI=T DoRafI=F ISym2E= 0 IDoP0=0 IntGTp=1.
 FoFCou: FMM=F IPFlag=           0 FMFlag=      100000 FMFlg1=         800
         NFxFlg=           0 DoJE=F BraDBF=F KetDBF=F FulRan=T
         wScrn=  0.000000 ICntrl=      2527 IOpCl=  0 I1Cent=           0 NGrid=           0
         NMat0=    1 NMatS0=      1 NMatT0=    0 NMatD0=    1 NMtDS0=    0 NMtDT0=    0
 Symmetry not used in FoFCou.
 Leave Link  703 at Wed May  7 13:56:43 2025, MaxMem= 16106127360 cpu:           12533.8 elap:             315.3
 (Enter /cm/shared/apps/Gaussian/g16-C01/g16/l716.exe)
 Dipole        =-2.35593668D-01 8.90740361D-01 1.12380857D-02
 ***** Axes restored to original set *****
 -------------------------------------------------------------------
 Center     Atomic                   Forces (Hartrees/Bohr)
 Number     Number              X              Y              Z
 -------------------------------------------------------------------
      1        6           0.002757211   -0.005935371   -0.001178204
      2        8           0.004262209    0.000369961    0.002246612
      3        6           0.002170972    0.004302205   -0.004621710
      4        1           0.000509037   -0.000398920    0.001210486
      5        9          -0.003591168   -0.002294752    0.003176224
      6        6          -0.005674764    0.002250253    0.002565206
      7        6          -0.000993073   -0.000511415   -0.000614712
      8        7          -0.001796023   -0.007468961   -0.001451179
      9        6           0.000599115    0.006843004   -0.001149416
     10        6          -0.001499122    0.000485791    0.001110766
     11        6          -0.000431016   -0.002184902    0.000448717
     12        6          -0.000818262    0.001816523    0.000815240
     13        6           0.001440235   -0.001515105   -0.000662653
     14        6           0.001924012    0.001037011   -0.001133855
     15        1           0.000024381   -0.001613474   -0.000713933
     16        1           0.000805162   -0.000622311   -0.000893356
     17        1          -0.000441192    0.001252590   -0.000079706
     18        1           0.000163203    0.001287224   -0.000749629
     19        7          -0.000360518   -0.000320332   -0.000724619
     20        1          -0.002001956    0.000072158   -0.000654000
     21        1          -0.000475122   -0.001242135    0.000931644
     22        6           0.001876452    0.006567550   -0.000255660
     23        6          -0.003256443   -0.001238252   -0.000672809
     24        6           0.000228249    0.000924052    0.000882714
     25        6           0.000304206    0.001417962    0.000972166
     26        6           0.000254708    0.000928936   -0.000822106
     27        6          -0.000638290    0.000642232    0.001072966
     28        1           0.000117787    0.000592520    0.001623226
     29        1           0.000992977    0.000434175   -0.002141870
     30        1          -0.000001959   -0.000176865   -0.001533828
     31        1          -0.000771865   -0.000526208    0.001234678
     32        6           0.001835656    0.001196612    0.000218376
     33        6           0.002571310   -0.001607875    0.000172390
     34        6          -0.001420036   -0.001246144   -0.000618817
     35        6           0.000824284   -0.000645191   -0.000304708
     36        6           0.001433084   -0.000413560    0.000323017
     37        6          -0.000408734   -0.001475845   -0.001296576
     38        6           0.000384949   -0.001269020    0.001837562
     39        1           0.000092304    0.000135479    0.001472807
     40        1           0.000819262    0.000304688   -0.001332088
     41        1          -0.000838651   -0.000171644   -0.001568534
     42        1          -0.000640398   -0.000079705    0.001316164
     43        1          -0.001634406   -0.000174603    0.000012327
     44        1          -0.001059331    0.000126650   -0.000767361
     45        1           0.000169384   -0.001437432   -0.000716142
     46        1          -0.000929924   -0.000543245    0.001048544
     47        1           0.003222935    0.001326411    0.002063074
     48        1          -0.000100830    0.000799281   -0.000097431
 -------------------------------------------------------------------
 Cartesian Forces:  Max     0.007468961 RMS     0.001838753
 Leave Link  716 at Wed May  7 13:56:43 2025, MaxMem= 16106127360 cpu:               0.3 elap:               0.0
 (Enter /cm/shared/apps/Gaussian/g16-C01/g16/l103.exe)

 GradGradGradGradGradGradGradGradGradGradGradGradGradGradGradGradGradGrad
 Berny optimization.
 Using GEDIIS/GDIIS optimizer.
 FormGI is forming the generalized inverse of G from B-inverse, IUseBI=4.
 Internal  Forces:  Max     0.018524499 RMS     0.002835831
 Search for a local minimum.
 Step number   2 out of a maximum of  275
 All quantities printed in internal units (Hartrees-Bohrs-Radians)
 RMS Force = .28358D-02 SwitMx=.10000D-02 MixMth= 1
 Mixed Optimization -- RFO/linear search
 Update second derivatives using D2CorX and points    2    1
 DE=  4.98D-03 DEPred=-2.49D-02 R=-2.00D-01
 Trust test=-2.00D-01 RLast= 4.96D-01 DXMaxT set to 1.50D-01
 ITU= -1  0
 Use linear search instead of GDIIS.
     Eigenvalues ---    0.00425   0.00631   0.00763   0.00779   0.00873
     Eigenvalues ---    0.01315   0.01402   0.01529   0.01548   0.01628
     Eigenvalues ---    0.01787   0.01835   0.02005   0.02018   0.02032
     Eigenvalues ---    0.02207   0.02226   0.02241   0.02252   0.02259
     Eigenvalues ---    0.02272   0.02279   0.02284   0.02285   0.02289
     Eigenvalues ---    0.02290   0.02301   0.02305   0.02311   0.02312
     Eigenvalues ---    0.02313   0.02314   0.02316   0.02322   0.02344
     Eigenvalues ---    0.02359   0.02565   0.04242   0.05310   0.05574
     Eigenvalues ---    0.06414   0.06499   0.07104   0.07202   0.07316
     Eigenvalues ---    0.09221   0.10099   0.10957   0.13163   0.13914
     Eigenvalues ---    0.15139   0.15943   0.15998   0.15998   0.15999
     Eigenvalues ---    0.15999   0.15999   0.16000   0.16000   0.16000
     Eigenvalues ---    0.16000   0.16000   0.16000   0.16000   0.16000
     Eigenvalues ---    0.16000   0.16000   0.16001   0.18280   0.19519
     Eigenvalues ---    0.21482   0.21977   0.21999   0.21999   0.22000
     Eigenvalues ---    0.22539   0.22947   0.23425   0.23824   0.23914
     Eigenvalues ---    0.24241   0.24430   0.24827   0.24850   0.24946
     Eigenvalues ---    0.24999   0.25657   0.29152   0.29752   0.31192
     Eigenvalues ---    0.31818   0.32416   0.33646   0.34198   0.34488
     Eigenvalues ---    0.34875   0.34888   0.35044   0.35328   0.35816
     Eigenvalues ---    0.35879   0.35882   0.35892   0.35949   0.36021
     Eigenvalues ---    0.36028   0.36056   0.36063   0.36095   0.36115
     Eigenvalues ---    0.36118   0.36930   0.39117   0.40005   0.42321
     Eigenvalues ---    0.43435   0.43569   0.43599   0.43658   0.43740
     Eigenvalues ---    0.44725   0.45093   0.45828   0.46951   0.47659
     Eigenvalues ---    0.47776   0.47811   0.47999   0.48177   0.48428
     Eigenvalues ---    0.48490   0.48551   0.48666   0.48779   0.49146
     Eigenvalues ---    0.49580   0.54560   0.74666
 RFO step:  Lambda=-1.46564559D-02 EMin= 4.25374113D-03
 Quartic linear search produced a step of -0.69260.
 Maximum step size (   0.150) exceeded in Quadratic search.
    -- Step size scaled by   0.727
 Iteration  1 RMS(Cart)=  0.40592186 RMS(Int)=  0.01239091
 Iteration  2 RMS(Cart)=  0.08341809 RMS(Int)=  0.00070941
 Iteration  3 RMS(Cart)=  0.00144151 RMS(Int)=  0.00060557
 Iteration  4 RMS(Cart)=  0.00000068 RMS(Int)=  0.00060557
 ITry= 1 IFail=0 DXMaxC= 2.50D+00 DCOld= 1.00D+10 DXMaxT= 1.50D-01 DXLimC= 3.00D+00 Rises=F
 Variable       Old X    -DE/DX   Delta X   Delta X   Delta X     New X
                                 (Linear)    (Quad)   (Total)
    R1        2.67247   0.00259  -0.00255   0.00480   0.00225   2.67472
    R2        2.95937  -0.01043  -0.00713  -0.00396  -0.01118   2.94819
    R3        2.71473   0.00158  -0.00439   0.00616   0.00157   2.71630
    R4        2.89579   0.00112  -0.00868   0.01164   0.00297   2.89876
    R5        1.82260  -0.00032  -0.00024   0.00017  -0.00007   1.82253
    R6        2.07536   0.00012   0.00265  -0.00324  -0.00059   2.07477
    R7        2.61683   0.00386  -0.00653   0.01056   0.00404   2.62087
    R8        2.86309  -0.00860  -0.01290   0.00980  -0.00280   2.86029
    R9        2.87096  -0.00658  -0.02251   0.02306   0.00055   2.87152
   R10        2.40400   0.00351  -0.00809   0.01238   0.00459   2.40859
   R11        2.06065   0.00075  -0.00147   0.00240   0.00093   2.06158
   R12        2.87679  -0.00446  -0.01588   0.01625   0.00037   2.87716
   R13        2.06993   0.00132  -0.00228   0.00383   0.00155   2.07148
   R14        2.63318   0.00647  -0.02100   0.03125   0.01027   2.64345
   R15        2.68196  -0.00202  -0.00943   0.01128   0.00173   2.68369
   R16        2.65913   0.00051  -0.00855   0.01109   0.00255   2.66168
   R17        2.63590   0.00287  -0.00742   0.01185   0.00439   2.64029
   R18        2.60821   0.00044  -0.00553   0.00784   0.00229   2.61050
   R19        2.05190   0.00146  -0.00800   0.01117   0.00317   2.05507
   R20        2.66158   0.00261  -0.00968   0.01384   0.00417   2.66575
   R21        2.61120  -0.00015  -0.00719   0.01020   0.00284   2.61404
   R22        2.60849   0.00105  -0.00705   0.01004   0.00297   2.61146
   R23        2.05116   0.00163  -0.00838   0.01177   0.00339   2.05455
   R24        2.05113   0.00130  -0.00845   0.01163   0.00318   2.05432
   R25        2.05439   0.00130  -0.00731   0.01019   0.00287   2.05726
   R26        1.91104   0.00031  -0.00053   0.00086   0.00033   1.91137
   R27        2.62849   0.00214  -0.00747   0.01073   0.00332   2.63182
   R28        2.64138   0.00118  -0.01143   0.01539   0.00403   2.64541
   R29        2.63984   0.00321  -0.00801   0.01241   0.00433   2.64417
   R30        2.62896   0.00316  -0.00675   0.01073   0.00391   2.63287
   R31        2.84508   0.00045  -0.00854   0.01103   0.00249   2.84757
   R32        2.63152   0.00229  -0.01062   0.01516   0.00454   2.63606
   R33        2.05341   0.00171  -0.00752   0.01072   0.00321   2.05662
   R34        2.62070   0.00181  -0.00874   0.01241   0.00367   2.62437
   R35        2.04964   0.00230  -0.00688   0.01033   0.00345   2.05309
   R36        2.05488   0.00151  -0.00845   0.01178   0.00332   2.05821
   R37        2.05412   0.00154  -0.00789   0.01108   0.00319   2.05731
   R38        2.06990   0.00123  -0.00795   0.01092   0.00297   2.07288
   R39        2.06981   0.00156  -0.00743   0.01051   0.00308   2.07289
   R40        2.06517   0.00147  -0.00744   0.01047   0.00302   2.06820
   R41        2.63808   0.00224  -0.00917   0.01305   0.00398   2.64206
   R42        2.63087   0.00184  -0.00593   0.00859   0.00276   2.63363
   R43        2.62354   0.00261  -0.00691   0.01058   0.00357   2.62711
   R44        2.62559   0.00345  -0.00813   0.01262   0.00439   2.62999
   R45        2.05153   0.00162  -0.00809   0.01140   0.00330   2.05484
   R46        2.62298   0.00259  -0.00681   0.01029   0.00348   2.62646
   R47        2.05097   0.00136  -0.00589   0.00841   0.00253   2.05350
   R48        2.62592   0.00299  -0.00904   0.01342   0.00438   2.63029
   R49        2.04867   0.00158  -0.00675   0.00966   0.00291   2.05158
   R50        2.05121   0.00178  -0.00788   0.01124   0.00336   2.05457
   R51        2.05186   0.00147  -0.00785   0.01098   0.00313   2.05499
    A1        1.88831  -0.00158   0.01464  -0.00358   0.01154   1.89985
    A2        1.80959  -0.00275   0.00596   0.01791   0.02424   1.83384
    A3        1.90415   0.00739   0.02590  -0.00985   0.01586   1.92001
    A4        1.89621   0.00734   0.01802  -0.03288  -0.01506   1.88114
    A5        2.00225  -0.01022  -0.05965   0.03356  -0.02664   1.97561
    A6        1.95247   0.00048   0.00114  -0.00651  -0.00516   1.94731
    A7        1.92032   0.00126  -0.00770   0.01010   0.00240   1.92272
    A8        1.83732   0.00652   0.03282  -0.01386   0.01803   1.85535
    A9        1.88489   0.00031  -0.00255  -0.00760  -0.00952   1.87537
   A10        2.03915  -0.01145  -0.06689   0.03844  -0.02897   2.01018
   A11        1.85841  -0.00047  -0.00298   0.01815   0.01569   1.87410
   A12        1.88128   0.00391   0.03253  -0.01183   0.02049   1.90176
   A13        1.95136   0.00230   0.01209  -0.02354  -0.01058   1.94078
   A14        2.10394  -0.00862  -0.01533   0.02158   0.00089   2.10483
   A15        2.10670   0.00508   0.01498  -0.01636  -0.00462   2.10207
   A16        2.06422   0.00384   0.00585   0.00993   0.01037   2.07459
   A17        1.90437   0.00669   0.01381  -0.02347  -0.00837   1.89600
   A18        2.08289  -0.01852  -0.07905   0.06646  -0.01242   2.07047
   A19        1.83419   0.00373   0.02558  -0.01629   0.00870   1.84289
   A20        1.90983   0.00275   0.00382  -0.01991  -0.01509   1.89474
   A21        1.88068  -0.00282   0.01273  -0.00010   0.01351   1.89419
   A22        1.84044   0.00923   0.02957  -0.01061   0.01835   1.85880
   A23        2.20758  -0.00213  -0.00164  -0.01710  -0.01711   2.19047
   A24        2.23252  -0.00227  -0.01001   0.00304  -0.00669   2.22584
   A25        1.98430   0.00188   0.00405   0.00233   0.00618   1.99048
   A26        2.06624   0.00035   0.00560  -0.00537   0.00018   2.06641
   A27        2.09331   0.00012   0.00019   0.00079   0.00097   2.09428
   A28        2.10244   0.00031  -0.00147   0.00163   0.00016   2.10259
   A29        2.08744  -0.00043   0.00128  -0.00242  -0.00113   2.08630
   A30        2.05746   0.00072   0.00093  -0.00034   0.00063   2.05810
   A31        2.20637  -0.00473  -0.01782   0.01159  -0.00617   2.20020
   A32        2.01634   0.00392   0.01524  -0.01142   0.00379   2.02012
   A33        2.14169   0.00042  -0.00789   0.00817   0.00032   2.14201
   A34        2.03607  -0.00006   0.00271  -0.00255   0.00013   2.03620
   A35        2.10528  -0.00035   0.00514  -0.00564  -0.00051   2.10477
   A36        2.07220  -0.00084   0.00450  -0.00553  -0.00104   2.07116
   A37        2.10694   0.00077  -0.00319   0.00429   0.00111   2.10804
   A38        2.10405   0.00007  -0.00132   0.00124  -0.00008   2.10397
   A39        2.13494  -0.00078  -0.00341   0.00217  -0.00120   2.13373
   A40        2.08952   0.00018   0.00135  -0.00103   0.00031   2.08982
   A41        2.05873   0.00060   0.00205  -0.00114   0.00090   2.05962
   A42        2.27110  -0.00139  -0.00951  -0.00125  -0.01139   2.25971
   A43        1.92912  -0.00116  -0.00152   0.01139   0.01017   1.93929
   A44        1.97835   0.00270   0.01253  -0.00592   0.00669   1.98505
   A45        2.09915  -0.00040   0.00480  -0.00383   0.00027   2.09942
   A46        2.11852  -0.00012  -0.01117   0.01559   0.00373   2.12225
   A47        2.06169   0.00065   0.00856  -0.00851  -0.00028   2.06141
   A48        2.05781  -0.00058   0.00527  -0.00638  -0.00117   2.05665
   A49        2.10331   0.00024  -0.00275   0.00329   0.00057   2.10388
   A50        2.12204   0.00034  -0.00251   0.00310   0.00062   2.12266
   A51        2.11083  -0.00013  -0.00472   0.00473   0.00016   2.11098
   A52        2.08709   0.00009   0.00373  -0.00376  -0.00011   2.08698
   A53        2.08519   0.00005   0.00103  -0.00092   0.00002   2.08521
   A54        2.10830  -0.00016  -0.00416   0.00389  -0.00010   2.10820
   A55        2.07892   0.00079  -0.00203   0.00350   0.00138   2.08030
   A56        2.09595  -0.00063   0.00618  -0.00738  -0.00129   2.09466
   A57        2.11481   0.00033  -0.00258   0.00342   0.00087   2.11568
   A58        2.08185   0.00019   0.00066  -0.00051   0.00014   2.08199
   A59        2.08651  -0.00052   0.00191  -0.00291  -0.00101   2.08551
   A60        2.11291  -0.00011  -0.00239   0.00284   0.00046   2.11338
   A61        2.08677   0.00019   0.00170  -0.00175  -0.00006   2.08671
   A62        2.08349  -0.00008   0.00070  -0.00109  -0.00040   2.08310
   A63        1.93195   0.00053  -0.00321   0.00433   0.00113   1.93308
   A64        1.93370   0.00045  -0.00510   0.00595   0.00086   1.93457
   A65        1.94226   0.00017  -0.00291   0.00340   0.00050   1.94276
   A66        1.87409  -0.00045   0.00375  -0.00477  -0.00101   1.87308
   A67        1.89126  -0.00041   0.00438  -0.00500  -0.00062   1.89064
   A68        1.88841  -0.00035   0.00361  -0.00461  -0.00099   1.88742
   A69        2.10025   0.00230   0.00157   0.00191   0.00261   2.10286
   A70        2.10369  -0.00166  -0.00359   0.00421  -0.00025   2.10344
   A71        2.07759  -0.00052   0.00314  -0.00363  -0.00087   2.07672
   A72        2.08748  -0.00045   0.00080  -0.00113  -0.00040   2.08708
   A73        2.09825   0.00024   0.00010   0.00005   0.00020   2.09844
   A74        2.09742   0.00021  -0.00089   0.00107   0.00022   2.09764
   A75        2.10243   0.00033  -0.00258   0.00285   0.00047   2.10290
   A76        2.10865   0.00045  -0.00137   0.00237   0.00085   2.10950
   A77        2.07206  -0.00078   0.00396  -0.00515  -0.00133   2.07073
   A78        2.10149   0.00088  -0.00175   0.00248   0.00093   2.10242
   A79        2.08856  -0.00055  -0.00017  -0.00021  -0.00050   2.08805
   A80        2.09299  -0.00031   0.00200  -0.00216  -0.00029   2.09271
   A81        2.09942  -0.00035  -0.00021  -0.00013  -0.00032   2.09909
   A82        2.09671   0.00021   0.00067  -0.00046   0.00019   2.09691
   A83        2.08704   0.00013  -0.00044   0.00060   0.00015   2.08719
   A84        2.09770   0.00010   0.00062  -0.00058   0.00007   2.09777
   A85        2.09758   0.00005  -0.00003   0.00014   0.00009   2.09767
   A86        2.08790  -0.00015  -0.00059   0.00044  -0.00016   2.08774
    D1       -1.08622   0.00494   0.02888  -0.02025   0.00862  -1.07760
    D2       -3.09747  -0.00140  -0.00133   0.01001   0.00884  -3.08862
    D3        1.10285  -0.00399  -0.01900   0.01266  -0.00649   1.09636
    D4       -1.08755   0.00071  -0.02366  -0.04866  -0.07216  -1.15971
    D5        0.89243   0.00340  -0.01235  -0.03787  -0.04994   0.84249
    D6        3.10926  -0.00219  -0.04647  -0.04649  -0.09362   3.01565
    D7        0.86618   0.00032   0.00042  -0.04570  -0.04571   0.82048
    D8        2.84617   0.00301   0.01174  -0.03491  -0.02348   2.82269
    D9       -1.22019  -0.00258  -0.02238  -0.04353  -0.06716  -1.28735
   D10        3.06568  -0.00075  -0.02731  -0.05593  -0.08304   2.98264
   D11       -1.23752   0.00194  -0.01600  -0.04513  -0.06082  -1.29834
   D12        0.97931  -0.00365  -0.05012  -0.05376  -0.10450   0.87481
   D13        2.24514   0.00028   0.03556   0.01724   0.05218   2.29732
   D14       -0.37914  -0.00086   0.02799   0.00850   0.03623  -0.34291
   D15        0.23951   0.00030   0.00756   0.02660   0.03385   0.27336
   D16       -2.38477  -0.00084  -0.00001   0.01786   0.01790  -2.36687
   D17       -1.98860   0.00764   0.07052   0.01283   0.08276  -1.90584
   D18        1.67031   0.00651   0.06295   0.00409   0.06681   1.73712
   D19       -0.78673   0.00048  -0.01328  -0.03264  -0.04627  -0.83299
   D20        2.29241   0.00279   0.02201   0.01420   0.03600   2.32841
   D21        1.33460  -0.00306  -0.01694  -0.02159  -0.03799   1.29661
   D22       -1.86945  -0.00074   0.01835   0.02525   0.04427  -1.82518
   D23       -2.77855  -0.00085  -0.03726  -0.04489  -0.08255  -2.86110
   D24        0.30058   0.00147  -0.00197   0.00195  -0.00028   0.30030
   D25       -2.14518   0.00699   0.10088   0.12757   0.22781  -1.91737
   D26        1.13709   0.00409   0.02422  -0.00054   0.02395   1.16104
   D27        2.07531   0.00294   0.07940   0.12984   0.20819   2.28350
   D28       -0.92561   0.00004   0.00274   0.00173   0.00434  -0.92127
   D29        0.03860  -0.00017   0.05474   0.12820   0.18254   0.22114
   D30       -2.96231  -0.00307  -0.02192   0.00009  -0.02131  -2.98363
   D31       -0.16443  -0.00029  -0.05806  -0.15666  -0.21563  -0.38006
   D32        2.04808  -0.00572  -0.10272  -0.15100  -0.25476   1.79331
   D33       -2.17719  -0.00203  -0.09401  -0.13737  -0.23178  -2.40897
   D34        2.83985   0.00267   0.01694  -0.03373  -0.01612   2.82373
   D35       -1.23083  -0.00277  -0.02772  -0.02806  -0.05525  -1.28608
   D36        0.82709   0.00093  -0.01901  -0.01444  -0.03227   0.79482
   D37       -0.02146  -0.00387  -0.00491   0.04772   0.04213   0.02067
   D38       -3.02551  -0.00571  -0.07951  -0.07852  -0.15751   3.10017
   D39       -2.26119   0.00253   0.02820   0.01408   0.04297  -2.21822
   D40        0.97610   0.00083  -0.01055  -0.02606  -0.03622   0.93988
   D41       -0.05125  -0.00112  -0.01124   0.01828   0.00702  -0.04423
   D42       -3.09714  -0.00282  -0.04998  -0.02187  -0.07217   3.11387
   D43        1.96731   0.00174   0.02211   0.00312   0.02500   1.99231
   D44       -1.07859   0.00004  -0.01664  -0.03702  -0.05418  -1.13277
   D45       -0.48355  -0.00359  -0.03500  -0.01316  -0.04786  -0.53141
   D46        2.67574  -0.00114  -0.02004  -0.01264  -0.03219   2.64355
   D47        3.13010   0.00276   0.02016  -0.00367   0.01664  -3.13645
   D48       -0.09888   0.00167   0.00089  -0.00667  -0.00558  -0.10446
   D49       -0.02991   0.00023   0.00454  -0.00413   0.00042  -0.02949
   D50        3.02429  -0.00086  -0.01472  -0.00713  -0.02180   3.00249
   D51       -3.12056  -0.00178  -0.01204   0.00278  -0.00936  -3.12993
   D52        0.00282  -0.00136  -0.01442   0.00169  -0.01278  -0.00997
   D53        0.03690   0.00044   0.00175   0.00316   0.00485   0.04174
   D54       -3.12291   0.00087  -0.00063   0.00207   0.00143  -3.12148
   D55       -0.00379   0.00032  -0.00010  -0.00068  -0.00075  -0.00454
   D56        3.13496  -0.00036  -0.00214  -0.00067  -0.00278   3.13218
   D57        3.13931   0.00056   0.00229   0.00023   0.00247  -3.14140
   D58       -0.00512  -0.00012   0.00025   0.00024   0.00045  -0.00468
   D59        0.00941   0.00035   0.00683  -0.00067   0.00608   0.01549
   D60       -3.13496   0.00036   0.00352   0.00202   0.00539  -3.12957
   D61       -3.13368   0.00011   0.00446  -0.00156   0.00289  -3.13079
   D62        0.00514   0.00012   0.00114   0.00112   0.00219   0.00733
   D63        0.00790  -0.00062  -0.00906   0.00318  -0.00583   0.00207
   D64       -3.13097  -0.00063  -0.00580   0.00054  -0.00514  -3.13611
   D65       -3.05578   0.00077   0.01022   0.00477   0.01459  -3.04119
   D66        0.08854   0.00076   0.01348   0.00213   0.01527   0.10381
   D67        0.46465   0.00440   0.03118  -0.01697   0.01416   0.47881
   D68        3.07749   0.00463   0.03545  -0.00401   0.03107   3.10856
   D69       -2.76254   0.00320   0.01152  -0.01946  -0.00775  -2.77029
   D70       -0.14970   0.00343   0.01579  -0.00650   0.00915  -0.14055
   D71       -0.01979  -0.00071  -0.00406  -0.00070  -0.00472  -0.02451
   D72        3.12464  -0.00003  -0.00201  -0.00072  -0.00270   3.12194
   D73        3.14072  -0.00115  -0.00154   0.00039  -0.00118   3.13954
   D74        0.00197  -0.00047   0.00050   0.00038   0.00084   0.00281
   D75       -3.04611  -0.00165  -0.03451  -0.03180  -0.06590  -3.11201
   D76        0.08227  -0.00107  -0.02937  -0.02731  -0.05632   0.02595
   D77        0.00285  -0.00004   0.00256   0.00835   0.01078   0.01364
   D78        3.13123   0.00054   0.00770   0.01284   0.02036  -3.13159
   D79        3.04956   0.00160   0.03593   0.03117   0.06731   3.11687
   D80       -0.08714   0.00126   0.02734   0.02758   0.05502  -0.03211
   D81        0.00168  -0.00001  -0.00194  -0.00835  -0.01023  -0.00855
   D82       -3.13502  -0.00035  -0.01054  -0.01194  -0.02252   3.12565
   D83        0.00237   0.00002   0.00198   0.00154   0.00348   0.00585
   D84        3.14031   0.00006   0.00092   0.00260   0.00351  -3.13936
   D85        3.13661   0.00021   0.00610   0.00422   0.01029  -3.13628
   D86       -0.00863   0.00024   0.00504   0.00528   0.01031   0.00169
   D87        0.00218  -0.00008  -0.00136  -0.00156  -0.00294  -0.00076
   D88        3.13920  -0.00009   0.00135  -0.00211  -0.00071   3.13848
   D89       -3.13198  -0.00026  -0.00552  -0.00427  -0.00982   3.14138
   D90        0.00504  -0.00027  -0.00282  -0.00482  -0.00759  -0.00256
   D91       -0.97553  -0.00014  -0.00112  -0.00160  -0.00273  -0.97826
   D92        1.10156  -0.00007  -0.00175  -0.00094  -0.00271   1.09885
   D93       -3.07979  -0.00010  -0.00255  -0.00047  -0.00304  -3.08284
   D94        2.15845   0.00004   0.00316   0.00114   0.00432   2.16277
   D95       -2.04766   0.00012   0.00253   0.00180   0.00435  -2.04331
   D96        0.05418   0.00008   0.00173   0.00226   0.00401   0.05819
   D97       -0.00485   0.00009  -0.00090  -0.00351  -0.00431  -0.00916
   D98        3.14130   0.00010  -0.00360  -0.00296  -0.00653   3.13477
   D99       -3.13325  -0.00049  -0.00604  -0.00797  -0.01388   3.13606
   D100       0.01291  -0.00049  -0.00874  -0.00742  -0.01610  -0.00319
   D101      -0.00435   0.00002  -0.00032   0.00348   0.00318  -0.00117
   D102       3.14090  -0.00002   0.00075   0.00242   0.00315  -3.13913
   D103       3.13230   0.00037   0.00839   0.00714   0.01558  -3.13530
   D104      -0.00563   0.00033   0.00946   0.00608   0.01555   0.00992
   D105       3.06009   0.00247   0.03567   0.03937   0.07500   3.13508
   D106      -0.07141   0.00175   0.02272   0.03153   0.05415  -0.01726
   D107      -0.01997   0.00023   0.00095  -0.00705  -0.00604  -0.02601
   D108       3.13171  -0.00049  -0.01200  -0.01489  -0.02689   3.10482
   D109      -3.06264  -0.00259  -0.03456  -0.03891  -0.07345  -3.13609
   D110       0.06077  -0.00186  -0.02586  -0.03249  -0.05830   0.00247
   D111       0.01729  -0.00021   0.00026   0.00751   0.00772   0.02502
   D112       3.14071   0.00053   0.00896   0.01394   0.02287  -3.11961
   D113      -0.01670   0.00003   0.00196  -0.00110   0.00086  -0.01584
   D114       3.13158  -0.00007  -0.00012  -0.00359  -0.00369   3.12789
   D115       3.13430  -0.00006  -0.00072  -0.00006  -0.00079   3.13351
   D116      -0.00060  -0.00016  -0.00280  -0.00254  -0.00534  -0.00594
   D117       0.01402  -0.00001  -0.00074   0.00158   0.00082   0.01484
   D118      -3.12988   0.00005   0.00002   0.00349   0.00348  -3.12640
   D119      -3.13698   0.00009   0.00193   0.00053   0.00247  -3.13451
   D120       0.00231   0.00015   0.00270   0.00244   0.00513   0.00744
   D121       0.00440  -0.00012  -0.00073   0.00256   0.00182   0.00621
   D122      -3.13490  -0.00018  -0.00149   0.00065  -0.00084  -3.13573
   D123       3.13611   0.00059   0.01199   0.01028   0.02222  -3.12486
   D124      -0.00319   0.00053   0.01123   0.00838   0.01957   0.01638
   D125       0.00095   0.00008  -0.00169  -0.00352  -0.00520  -0.00425
   D126       3.13589   0.00018   0.00038  -0.00106  -0.00067   3.13522
   D127      -3.12242  -0.00066  -0.01041  -0.00998  -0.02039   3.14038
   D128       0.01252  -0.00056  -0.00834  -0.00752  -0.01585  -0.00334
         Item               Value     Threshold  Converged?
 Maximum Force            0.018524     0.000450     NO 
 RMS     Force            0.002836     0.000300     NO 
 Maximum Displacement     2.495764     0.001800     NO 
 RMS     Displacement     0.480432     0.001200     NO 
 Predicted change in Energy=-7.107233D-03
 GradGradGradGradGradGradGradGradGradGradGradGradGradGradGradGradGradGrad

 Leave Link  103 at Wed May  7 13:56:43 2025, MaxMem= 16106127360 cpu:               3.5 elap:               0.2
 (Enter /cm/shared/apps/Gaussian/g16-C01/g16/l202.exe)
                          Input orientation:                          
 ---------------------------------------------------------------------
 Center     Atomic      Atomic             Coordinates (Angstroms)
 Number     Number       Type             X           Y           Z
 ---------------------------------------------------------------------
      1          6           0        0.524994    2.172313    0.865335
      2          8           0        0.406318    3.241476    1.785210
      3          6           0        1.746286    1.290738    1.271813
      4          1           0        2.638568    1.913049    1.123531
      5          9           0        1.640730    1.035089    2.630858
      6          6           0        1.904889    0.007915    0.484286
      7          6           0        1.648552   -1.338794    1.139781
      8          7           0        2.188808    0.043595   -0.757749
      9          6           0        2.403377    1.203893   -1.509059
     10          6           0        3.063757    3.320752   -3.241814
     11          6           0        1.820545    2.483548   -1.310048
     12          6           0        3.275708    1.027599   -2.600770
     13          6           0        3.623005    2.058018   -3.453611
     14          6           0        2.178660    3.518058   -2.199704
     15          1           0        3.690718    0.032105   -2.737912
     16          1           0        4.314122    1.886290   -4.274980
     17          1           0        1.736722    4.500925   -2.045308
     18          1           0        3.316499    4.152460   -3.895290
     19          7           0        0.832385    2.794613   -0.393388
     20          1           0        0.574535    3.772635   -0.388885
     21          1           0        1.745457   -1.224560    2.220389
     22          6           0        0.338921   -2.056687    0.843845
     23          6           0       -2.071971   -3.447360    0.328018
     24          6           0       -0.474628   -2.492212    1.886949
     25          6           0       -0.074958   -2.316361   -0.468013
     26          6           0       -1.258608   -2.998281   -0.718222
     27          6           0       -1.659936   -3.182171    1.632267
     28          1           0       -0.180465   -2.294791    2.915990
     29          1           0        0.538789   -1.971285   -1.295422
     30          1           0       -1.559210   -3.190894   -1.747203
     31          1           0       -2.272972   -3.516281    2.467602
     32          6           0       -3.349862   -4.191818    0.039164
     33          6           0       -0.791431    1.387597    0.799966
     34          6           0       -3.197888   -0.037325    0.682774
     35          6           0       -1.440817    0.992741    1.973473
     36          6           0       -1.346071    1.037031   -0.429569
     37          6           0       -2.544004    0.330662   -0.487565
     38          6           0       -2.637558    0.288444    1.914364
     39          1           0       -1.017756    1.220037    2.948254
     40          1           0       -0.839871    1.320411   -1.347226
     41          1           0       -2.967042    0.069702   -1.454522
     42          1           0       -3.133439   -0.006914    2.836007
     43          1           0       -4.137536   -0.582593    0.636683
     44          1           0       -4.005297   -3.600860   -0.612300
     45          1           0       -3.142627   -5.137224   -0.477079
     46          1           0       -3.894802   -4.419085    0.960682
     47          1           0        2.450971   -1.996310    0.785648
     48          1           0        0.245437    2.900108    2.672755
 ---------------------------------------------------------------------
                    Distance matrix (angstroms):
                    1          2          3          4          5
     1  C    0.000000
     2  O    1.415402   0.000000
     3  C    1.560113   2.421666   0.000000
     4  H    2.145013   2.680574   1.097919   0.000000
     5  F    2.378070   2.665903   1.386904   2.009610   0.000000
     6  C    2.594981   3.793947   1.513601   2.139265   2.394292
     7  C    3.696698   4.789426   2.634658   3.399247   2.803336
     8  N    3.151844   4.457617   2.422873   2.690048   3.572969
     9  C    3.178664   4.358003   2.858769   2.736557   4.212961
    10  C    4.963155   5.686760   5.121476   4.606371   6.460460
    11  C    2.551002   3.486419   2.845051   2.630007   4.202512
    12  C    4.570632   5.689592   4.171962   3.880771   5.481162
    13  C    5.316393   6.260423   5.142025   4.684054   6.480476
    14  C    3.733646   4.370038   4.147208   3.719067   5.457915
    15  H    5.252208   6.445617   4.630644   4.422184   5.833705
    16  H    6.392350   7.337122   6.141284   5.652620   7.454004
    17  H    3.919511   4.246063   4.616133   4.189507   5.821320
    18  H    5.863193   6.447257   6.111790   5.537429   7.424070
    19  N    1.437404   2.264400   2.422757   2.518035   3.591019
    20  H    2.033852   2.244352   3.207916   3.163178   4.213049
    21  H    3.855443   4.682750   2.688219   3.441705   2.299014
    22  C    4.233146   5.381565   3.656376   4.596239   3.800947
    23  C    6.213989   7.280512   6.157874   7.180252   6.259359
    24  C    4.878599   5.801862   4.429623   5.448039   4.179712
    25  C    4.720800   6.016494   4.399442   5.271067   4.876352
    26  C    5.694202   6.926307   5.602259   6.534616   5.990874
    27  C    5.833746   6.749521   5.633754   6.685598   5.447647
    28  H    4.965669   5.680953   4.389955   5.372688   3.806068
    29  H    4.673164   6.056461   4.323139   5.034725   5.066382
    30  H    6.319275   7.597146   6.334491   7.205046   6.875024
    31  H    6.538805   7.301475   6.379011   7.443614   6.004889
    32  C    7.496614   8.509490   7.586077   8.620125   7.677463
    33  C    1.533958   2.417059   2.583027   3.485067   3.064610
    34  C    4.333091   4.995619   5.153210   6.169477   5.325160
    35  C    2.546325   2.916190   3.277004   4.267406   3.151171
    36  C    2.542937   3.582694   3.538607   4.365419   4.276354
    37  C    3.826325   4.726811   4.735371   5.653197   5.266192
    38  C    3.827683   4.242907   4.542637   5.576941   4.401658
    39  H    2.761423   2.732558   3.233478   4.144706   2.683746
    40  H    2.735693   3.880159   3.680822   4.307598   4.696801
    41  H    4.690099   5.651157   5.580259   6.439500   6.233287
    42  H    4.692196   4.917936   5.286049   6.319407   4.890863
    43  H    5.420421   6.048903   6.207424   7.237461   6.323131
    44  H    7.485751   8.486929   7.781922   8.806659   7.992979
    45  H    8.287511   9.376331   8.263098   9.256918   8.404595
    46  H    7.936637   8.824040   8.032481   9.099855   7.948560
    47  H    4.592728   5.710878   3.396708   3.928415   3.640147
    48  H    1.968402   0.964443   2.608689   3.016862   2.329570
                    6          7          8          9         10
     6  C    0.000000
     7  C    1.519542   0.000000
     8  N    1.274573   2.409046   0.000000
     9  C    2.377452   3.748517   1.398856   0.000000
    10  C    5.118758   6.550767   4.204268   2.814184   0.000000
    11  C    3.058677   4.543296   2.528640   1.420146   2.445037
    12  C    3.526538   4.715843   2.355066   1.408500   2.390483
    13  C    4.760450   6.044506   3.658209   2.449144   1.397180
    14  C    4.427173   5.917955   3.761812   2.425458   1.381419
    15  H    3.684065   4.591983   2.485339   2.130825   3.385587
    16  H    5.655379   6.842958   4.503709   3.430296   2.165300
    17  H    5.158902   6.652435   4.661542   3.406231   2.141369
    18  H    6.192785   7.634649   5.291372   3.901530   1.087496
    19  N    3.112276   4.483502   3.088809   2.498625   3.656416
    20  H    4.087222   5.442154   4.080156   3.346324   3.813087
    21  H    2.135056   1.090941   3.267121   4.498780   7.227270
    22  C    2.616127   1.522525   3.224651   4.519903   7.282458
    23  C    5.270557   4.352850   5.614259   6.711017   9.215571
    24  C    3.725614   2.529135   4.529751   5.785929   8.521440
    25  C    3.198270   2.551691   3.282984   4.429234   7.023002
    26  C    4.526694   3.828531   4.597744   5.629727   8.061112
    27  C    4.919602   3.819250   5.561526   6.753962   9.399891
    28  H    3.945167   2.722894   4.957607   6.204683   8.943034
    29  H    2.991793   2.749879   2.659210   3.688371   6.178152
    30  H    5.216503   4.696241   5.048621   5.922243   8.124482
    31  H    5.814467   4.677917   6.556150   7.743521  10.383792
    32  C    6.741535   5.859628   7.017882   8.038063  10.408556
    33  C    3.045213   3.674535   3.621415   3.946156   5.910631
    34  C    5.106836   5.038915   5.576572   6.141573   8.117097
    35  C    3.792270   3.959204   4.640543   5.191382   7.273929
    36  C    3.530291   4.132212   3.686460   3.905317   5.707074
    37  C    4.565228   4.797172   4.749202   5.126652   6.926291
    38  C    4.770497   4.649583   5.522133   6.161891   8.263538
    39  H    4.010265   4.114291   5.039894   5.618901   7.706406
    40  H    3.551167   4.410083   3.339257   3.249372   4.777984
    41  H    5.243902   5.478867   5.202785   5.489150   7.080556
    42  H    5.560176   5.245810   6.422145   7.141567   9.296155
    43  H    6.073123   5.856941   6.508393   7.111911   9.062972
    44  H    7.011138   6.336619   7.188195   8.059835  10.236922
    45  H    7.271458   6.324374   7.439346   8.487221  10.848978
    46  H    7.311750   6.344213   7.738141   8.796849  11.224419
    47  H    2.099034   1.096181   2.571384   3.938178   6.698291
    48  H    3.988478   4.720915   4.868749   5.002141   6.565211
                   11         12         13         14         15
    11  C    0.000000
    12  C    2.429660   0.000000
    13  C    2.832808   1.381925   0.000000
    14  C    1.410655   2.750773   2.406269   0.000000
    15  H    3.397928   1.087222   2.149683   3.837690   0.000000
    16  H    3.919881   2.149101   1.087097   3.395531   2.487814
    17  H    2.148824   3.839402   3.392518   1.088657   4.926272
    18  H    3.421495   3.382633   2.162340   2.138260   4.296149
    19  N    1.383289   3.736937   4.206554   2.366138   4.615010
    20  H    2.015646   4.441170   4.650336   2.432508   5.405561
    21  H    5.120516   5.536917   6.818708   6.497485   5.472475
    22  C    5.239103   5.477492   6.795892   6.612535   5.331658
    23  C    7.280839   7.563117   8.777395   8.542500   7.396972
    24  C    6.344036   6.825959   8.125071   7.737185   6.716519
    25  C    5.228870   5.192079   6.459406   6.489838   4.984782
    26  C    6.315211   6.349151   7.541794   7.514804   6.144771
    27  C    7.271267   7.746053   9.013057   8.620435   7.619680
    28  H    6.685504   7.308765   8.601462   8.094753   7.236512
    29  H    4.635584   4.264735   5.514114   5.799982   4.003624
    30  H    6.619149   6.473074   7.570882   7.693274   6.239468
    31  H    8.186908   8.781975  10.044706   9.543726   8.674907
    32  C    8.550671   8.837972   9.994039   9.747783   8.667378
    33  C    3.532094   5.313777   6.166817   4.728460   5.868868
    34  C    5.959094   7.336427   8.247710   7.060928   7.691476
    35  C    4.862150   6.570428   7.498690   6.073982   7.032256
    36  C    3.590976   5.106373   5.905842   4.659679   5.630947
    37  C    4.935654   6.230602   7.057846   5.949325   6.635130
    38  C    5.923681   7.476596   8.434524   7.109987   7.858528
    39  H    5.271200   7.018727   7.951274   6.480698   7.477526
    40  H    2.903804   4.312203   4.989808   3.829869   4.911209
    41  H    5.363629   6.418986   7.167879   6.238967   6.780433
    42  H    6.923447   8.467935   9.459005   8.124174   8.811312
    43  H    6.977800   8.248030   9.161295   8.047034   8.546771
    44  H    8.452650   8.853795   9.913977   9.562436   8.771848
    45  H    9.132528   9.149324  10.315282  10.305215   8.861599
    46  H    9.244876   9.683311  10.860767  10.482043   9.541111
    47  H    4.985830   4.614330   5.981852   6.276523   4.250519
    48  H    4.303162   6.363874   7.046236   5.278264   7.026430
                   16         17         18         19         20
    16  H    0.000000
    17  H    4.295433   0.000000
    18  H    2.504983   2.457551   0.000000
    19  N    5.292854   2.541292   4.503098   0.000000
    20  H    5.713540   2.150540   4.467383   1.011451   0.000000
    21  H    7.646257   7.139847   8.293494   4.880500   5.757718
    22  C    7.586282   7.300913   8.359360   5.030842   5.962897
    23  C    9.508817   9.127653  10.228842   6.922279   7.723100
    24  C    8.948340   8.322060   9.589505   5.904129   6.747479
    25  C    7.170725   7.228100   8.068077   5.191425   6.124049
    26  C    8.219786   8.183596   9.064131   6.167284   7.022406
    27  C    9.811943   9.170158  10.445842   6.785049   7.579396
    28  H    9.454777   8.629707  10.009463   6.154664   6.950243
    29  H    6.165370   6.624717   7.209386   4.859387   5.815127
    30  H    8.164770   8.373536   9.072577   6.586261   7.408686
    31  H   10.864621  10.035915  11.425331   7.593148   8.330433
    32  C   10.690738  10.285044  11.381884   8.154048   8.889130
    33  C    7.215986   4.917312   6.823855   2.457757   2.994601
    34  C    9.203799   7.237991   8.997233   5.041934   5.467671
    35  C    8.541717   6.209244   8.188911   3.743825   4.167756
    36  C    6.895376   4.910477   6.592168   2.799299   3.342741
    37  C    7.987389   6.175943   7.782302   4.180900   4.645665
    38  C    9.443884   7.249712   9.172431   4.862829   5.268974
    39  H    9.002662   6.579288   8.615043   4.131450   4.493066
    40  H    5.954461   4.152326   5.638133   2.424771   2.988706
    41  H    8.016877   6.489234   7.880936   4.794454   5.233552
    42  H   10.469791   8.238101  10.208450   5.831406   6.199515
    43  H   10.082179   8.218402   9.925832   6.096448   6.497954
    44  H   10.617757  10.033106  11.157988   8.022042   8.682926
    45  H   10.925059  10.916103  11.819590   8.872529   9.654567
    46  H   11.599842  10.968893  12.208796   8.730248   9.428710
    47  H    6.644988   7.123098   7.776098   5.192580   6.179099
    48  H    8.114989   5.200640   7.357922   3.123599   3.200507
                   21         22         23         24         25
    21  H    0.000000
    22  C    2.136739   0.000000
    23  C    4.805692   2.830627   0.000000
    24  C    2.578159   1.392698   2.427773   0.000000
    25  C    3.425412   1.399893   2.429174   2.395101   0.000000
    26  C    4.561352   2.424614   1.399232   2.767246   1.388757
    27  C    3.971754   2.425644   1.393257   1.394941   2.770010
    28  H    2.310505   2.149474   3.406437   1.088316   3.385717
    29  H    3.791381   2.150280   3.410341   3.380217   1.086448
    30  H    5.525312   3.406296   2.152960   3.856363   2.145725
    31  H    4.632589   3.404260   2.150110   2.149399   3.858615
    32  C    6.286862   4.337443   1.506870   3.817059   3.807829
    33  C    3.908551   3.625289   5.023876   4.041636   3.980002
    34  C    5.311351   4.075879   3.608585   3.859101   4.033734
    35  C    3.889696   3.707093   4.777068   3.617445   4.333195
    36  C    4.657748   3.745915   4.605500   4.310595   3.586425
    37  C    5.305771   3.972826   3.893769   4.229569   3.619848
    38  C    4.646898   3.937649   4.097880   3.522935   4.362069
    39  H    3.760477   4.123837   5.455420   3.898994   5.006582
    40  H    5.088091   4.194656   5.201554   5.012923   3.818929
    41  H    6.114551   4.553396   4.043306   4.892951   3.876938
    42  H    5.066091   4.497507   4.387869   3.761210   5.060079
    43  H    6.126161   4.717471   3.545240   4.315867   4.553113
    44  H    6.836820   4.834983   2.155344   4.465532   4.137429
    45  H    6.817525   4.832776   2.156414   4.438799   4.167486
    46  H    6.603361   4.849637   2.160376   4.033410   4.588444
    47  H    1.775339   2.113714   4.771999   3.165108   2.838030
    48  H    4.412208   5.284267   7.152520   5.496645   6.097428
                   26         27         28         29         30
    26  C    0.000000
    27  C    2.391585   0.000000
    28  H    3.855489   2.150400   0.000000
    29  H    2.149074   3.856423   4.284621   0.000000
    30  H    1.089156   3.380982   4.944624   2.468431   0.000000
    31  H    3.383302   1.088681   2.464077   4.945034   4.287180
    32  C    2.524185   2.532433   4.681871   4.672633   2.720182
    33  C    4.664663   4.725442   4.290783   4.176390   5.295294
    34  C    3.806687   3.627243   4.380440   4.649325   4.305235
    35  C    4.817332   4.194559   3.644817   4.836318   5.600022
    36  C    4.046568   4.706521   4.863378   3.654089   4.433614
    37  C    3.575935   4.197054   4.905457   3.931311   3.867539
    38  C    4.431093   3.616697   3.703197   5.049583   5.164852
    39  H    5.594218   4.639359   3.613324   5.533187   6.465044
    40  H    4.384301   5.461056   5.628456   3.569125   4.585772
    41  H    3.587953   4.670276   5.697124   4.059778   3.563585
    42  H    5.009573   3.701684   3.736420   5.866236   5.798426
    43  H    3.994940   3.726593   4.877015   5.246857   4.374232
    44  H    2.814005   3.273240   5.365071   4.875540   2.727530
    45  H    2.860552   3.235730   5.326044   4.923991   2.812228
    46  H    3.433208   2.641138   4.704482   5.544227   3.781016
    47  H    4.126323   4.361489   3.398810   2.826290   4.891207
    48  H    6.967918   6.458110   5.218001   6.289909   7.739062
                   31         32         33         34         35
    31  H    0.000000
    32  C    2.741049   0.000000
    33  C    5.387392   6.185003   0.000000
    34  C    4.017987   4.206797   2.799138   0.000000
    35  C    4.611716   5.853687   1.398117   2.411274   0.000000
    36  C    5.475892   5.619230   1.393657   2.412628   2.405318
    37  C    4.858543   4.623816   2.417925   1.390206   2.777063
    38  C    3.861986   4.908818   2.420372   1.391729   1.389862
    39  H    4.923343   6.571887   2.166665   3.386198   1.086665
    40  H    6.324578   6.213437   2.148789   3.394789   3.390509
    41  H    5.359484   4.531909   3.398948   2.152389   3.864262
    42  H    3.632050   5.038114   3.402223   2.154412   2.146682
    43  H    3.928790   3.742187   3.886480   1.087373   3.397201
    44  H    3.534671   1.096919   6.099847   3.876585   5.862077
    45  H    3.472016   1.096926   7.052110   5.230419   6.817465
    46  H    2.390856   1.094442   6.585917   4.445531   6.027906
    47  H    5.239744   6.247172   4.686599   5.979784   5.048898
    48  H    6.895979   8.376001   2.621092   4.944192   2.640170
                   36         37         38         39         40
    36  C    0.000000
    37  C    1.391892   0.000000
    38  C    2.778910   2.404121   0.000000
    39  H    3.398672   3.863324   2.135545   0.000000
    40  H    1.085651   2.150044   3.864532   4.300333   0.000000
    41  H    2.147976   1.087230   3.392020   4.950498   2.469948
    42  H    3.866328   3.392274   1.087456   2.448290   4.951938
    43  H    3.398874   2.153442   2.154323   4.280872   4.293240
    44  H    5.349290   4.196165   4.835435   6.696566   5.897368
    45  H    6.430497   5.500567   5.950796   7.527466   6.910926
    46  H    6.180455   5.146083   4.964978   6.635325   6.899338
    47  H    5.009535   5.655585   5.690978   5.201329   5.136091
    48  H    3.953274   4.936665   3.963283   2.119952   4.453491
                   41         42         43         44         45
    41  H    0.000000
    42  H    4.294438   0.000000
    43  H    2.483683   2.485286   0.000000
    44  H    3.906448   5.056423   3.269156   0.000000
    45  H    5.300783   6.107103   4.793221   1.767172   0.000000
    46  H    5.181038   4.854253   3.857793   1.776506   1.774442
    47  H    6.216240   6.272743   6.740119   6.797958   6.538208
    48  H    5.946902   4.460295   5.956950   8.433441   9.273572
                   46         47         48
    46  H    0.000000
    47  H    6.794800   0.000000
    48  H    8.581571   5.692141   0.000000
 Stoichiometry    C23H21FN2O
 Framework group  C1[X(C23H21FN2O)]
 Deg. of freedom   138
 Full point group                 C1      NOp   1
 RotChk:  IX=0 Diff= 3.16D-01
 Largest Abelian subgroup         C1      NOp   1
 Largest concise Abelian subgroup C1      NOp   1
                         Standard orientation:                         
 ---------------------------------------------------------------------
 Center     Atomic      Atomic             Coordinates (Angstroms)
 Number     Number       Type             X           Y           Z
 ---------------------------------------------------------------------
      1          6           0        1.265602    1.698989    0.092966
      2          8           0        1.617478    3.059611    0.261064
      3          6           0        1.294919    0.994992    1.484899
      4          1           0        2.344197    0.994638    1.808075
      5          9           0        0.588924    1.795266    2.370696
      6          6           0        0.775605   -0.426667    1.498458
      7          6           0       -0.542507   -0.762200    2.175959
      8          7           0        1.403154   -1.349282    0.882422
      9          6           0        2.598203   -1.185715    0.173973
     10          6           0        5.072729   -1.225806   -1.165709
     11          6           0        3.045194   -0.025592   -0.512415
     12          6           0        3.402611   -2.341113    0.130904
     13          6           0        4.626779   -2.375779   -0.509352
     14          6           0        4.291593   -0.086453   -1.170239
     15          1           0        3.024423   -3.218564    0.649658
     16          1           0        5.227093   -3.282081   -0.505083
     17          1           0        4.638031    0.803729   -1.692475
     18          1           0        6.031402   -1.220597   -1.679098
     19          7           0        2.319803    1.136250   -0.705856
     20          1           0        2.831041    1.858601   -1.195630
     21          1           0       -0.768950    0.018326    2.903733
     22          6           0       -1.772729   -0.986712    1.307494
     23          6           0       -4.095112   -1.424873   -0.250390
     24          6           0       -2.946668   -0.279918    1.556330
     25          6           0       -1.770199   -1.912494    0.257438
     26          6           0       -2.910844   -2.124988   -0.505728
     27          6           0       -4.092413   -0.500108    0.791708
     28          1           0       -2.972408    0.452518    2.360885
     29          1           0       -0.859383   -2.462730    0.038292
     30          1           0       -2.885896   -2.852100   -1.316251
     31          1           0       -4.997879    0.062399    1.012941
     32          6           0       -5.325917   -1.672424   -1.083754
     33          6           0       -0.093550    1.591337   -0.609989
     34          6           0       -2.572279    1.402299   -1.896587
     35          6           0       -1.179125    2.358235   -0.176254
     36          6           0       -0.271534    0.710638   -1.675339
     37          6           0       -1.503514    0.618680   -2.316534
     38          6           0       -2.408533    2.266453   -0.818007
     39          1           0       -1.083673    3.029347    0.673063
     40          1           0        0.558767    0.095070   -2.007474
     41          1           0       -1.624911   -0.068849   -3.149982
     42          1           0       -3.241909    2.873522   -0.472301
     43          1           0       -3.532338    1.335447   -2.402747
     44          1           0       -5.112836   -1.514922   -2.148188
     45          1           0       -5.672908   -2.706756   -0.969736
     46          1           0       -6.143358   -1.004865   -0.793995
     47          1           0       -0.366344   -1.700407    2.714799
     48          1           0        0.977150    3.500530    0.831783
 ---------------------------------------------------------------------
 Rotational constants (GHZ):           0.3370554           0.1494093           0.1349387
 Leave Link  202 at Wed May  7 13:56:43 2025, MaxMem= 16106127360 cpu:               0.3 elap:               0.0
 (Enter /cm/shared/apps/Gaussian/g16-C01/g16/l301.exe)
 Basis read from rwf:  (5D, 7F)
 No pseudopotential information found on rwf file.
 There are   864 symmetry adapted cartesian basis functions of A   symmetry.
 There are   810 symmetry adapted basis functions of A   symmetry.
   810 basis functions,  1203 primitive gaussians,   864 cartesian basis functions
    95 alpha electrons       95 beta electrons
       nuclear repulsion energy      2511.1823784793 Hartrees.
 IExCor= 4639 DFT=T Ex+Corr=wB97XD ExCW=0 ScaHFX=  1.000000
 ScaDFX=  1.000000  1.000000  1.000000  1.000000 ScalE2=  1.000000  1.000000
 IRadAn=      5 IRanWt=     -1 IRanGd=            0 ICorTp=0 IEmpDi=121
 HFx  wShort=  0.000000 wLong=  0.200000 cFull=  0.222036 cShort=  0.000000 cLong=  0.777964
 DFx  wShort=  0.000000 wLong=  0.200000 cFull=  0.000000 cShort=  0.000000 cLong=  1.000000
 NAtoms=   48 NActive=   48 NUniq=   48 SFac= 1.00D+00 NAtFMM=   60 NAOKFM=F Big=F
 Integral buffers will be    131072 words long.
 Raffenetti 2 integral format.
 Two-electron integral symmetry is turned on.
 R6Disp:  Grimme-D2 Dispersion energy=       -0.0462757779 Hartrees.
 Nuclear repulsion after empirical dispersion term =     2511.1361027014 Hartrees.
 No density basis found on file    724.
 ------------------------------------------------------------------------------
 Polarizable Continuum Model (PCM)
 =================================
 Model                : PCM.
 Atomic radii         : SMD-Coulomb.
 Polarization charges : Total charges.
 Charge compensation  : None.
 Solution method      : On-the-fly selection.
 Cavity type          : VdW (van der Waals Surface) (Alpha=1.000).
 Cavity algorithm     : GePol (No added spheres)
                        Default sphere list used, NSphG=   48.
                        Lebedev-Laikov grids with approx.  5.0 points / Ang**2.
                        Smoothing algorithm: York/Karplus (Gamma=1.0000).
                        Polarization charges: spherical gaussians, with
                                              point-specific exponents (IZeta= 3).
                        Self-potential: point-specific (ISelfS= 7).
                        Self-field    : sphere-specific E.n sum rule (ISelfD= 2).
 1st derivatives      : Analytical E(r).r(x)/FMM algorithm (CHGder, D1EAlg=3).
                        Cavity 1st derivative terms included.
 Solvent              : Ethanol, Eps=  24.852000 Eps(inf)=   1.852593
 ------------------------------------------------------------------------------
 GePol: Number of generator spheres                  =      48
 GePol: Total number of spheres                      =      48
 GePol: Number of exposed spheres                    =      48 (100.00%)
 GePol: Number of points                             =    3464
 GePol: Average weight of points                     =       0.11
 GePol: Minimum weight of points                     =   0.35D-09
 GePol: Maximum weight of points                     =    0.21501
 GePol: Number of points with low weight             =     249
 GePol: Fraction of low-weight points (<1% of avg)   =       7.19%
 GePol: Cavity surface area                          =    372.766 Ang**2
 GePol: Cavity volume                                =    368.903 Ang**3
 ------------------------------------------------------------------------------
 Atomic radii for non-electrostatic terms: SMD-CDS.
 ------------------------------------------------------------------------------
 PCM non-electrostatic energy =        -0.0040964957 Hartrees.
 Nuclear repulsion after PCM non-electrostatic terms =     2511.1320062057 Hartrees.
 Leave Link  301 at Wed May  7 13:56:43 2025, MaxMem= 16106127360 cpu:               0.2 elap:               0.1
 (Enter /cm/shared/apps/Gaussian/g16-C01/g16/l302.exe)
 NPDir=0 NMtPBC=     1 NCelOv=     1 NCel=       1 NClECP=     1 NCelD=      1
         NCelK=      1 NCelE2=     1 NClLst=     1 CellRange=     0.0.
 One-electron integrals computed using PRISM.
 One-electron integral symmetry used in STVInt
 NBasis=   810 RedAO= T EigKep=  1.20D-06  NBF=   810
 NBsUse=   803 1.00D-06 EigRej=  9.54D-07 NBFU=   803
 Precomputing XC quadrature grid using
 IXCGrd= 4 IRadAn=           5 IRanWt=          -1 IRanGd=           0 AccXCQ= 0.00D+00.
 Generated NRdTot=       0 NPtTot=           0 NUsed=           0 NTot=          32
 NSgBfM=   860   859   860   860   860 MxSgAt=    48 MxSgA2=    48.
 Leave Link  302 at Wed May  7 13:56:46 2025, MaxMem= 16106127360 cpu:              41.8 elap:               2.9
 (Enter /cm/shared/apps/Gaussian/g16-C01/g16/l303.exe)
 DipDrv:  MaxL=1.
 Leave Link  303 at Wed May  7 13:56:46 2025, MaxMem= 16106127360 cpu:               1.6 elap:               0.2
 (Enter /cm/shared/apps/Gaussian/g16-C01/g16/l401.exe)
 Lowest energy guess from the checkpoint file:  "6_to_9_intermediate.chk"
 B after Tr=    -0.000000   -0.000000   -0.000000
         Rot=    0.998467   -0.054788    0.003904    0.006843 Ang=  -6.35 deg.
 Guess basis will be translated and rotated to current coordinates.
 B after Tr=    -0.000000   -0.000000    0.000000
         Rot=    0.993121    0.096677   -0.019892   -0.063003 Ang=  13.45 deg.
 Guess basis will be translated and rotated to current coordinates.
 CkInt1:  FT= 3.07D-01
 Max alpha theta= 37.181 degrees.
 JPrj=2 DoOrth=T DoCkMO=T.
 Leave Link  401 at Wed May  7 13:56:51 2025, MaxMem= 16106127360 cpu:              27.1 elap:               4.7
 (Enter /cm/shared/apps/Gaussian/g16-C01/g16/l502.exe)
 Integral symmetry usage will be decided dynamically.
 Closed shell SCF:
 Using DIIS extrapolation, IDIIS=  1040.
 NGot= 16106127360 LenX= 16104590708 LenY= 16103843348
 Requested convergence on RMS density matrix=1.00D-08 within 128 cycles.
 Requested convergence on MAX density matrix=1.00D-06.
 Requested convergence on             energy=1.00D-06.
 No special actions if energy rises.
 Fock matrices will be formed incrementally for  20 cycles.

 Cycle   1  Pass 1  IDiag  1:
 FoFJK:  IHMeth= 1 ICntrl=       0 DoSepK=T KAlg= 0 I1Cent=           0 FoldK=F
 IRaf=         1 NMat=       1 IRICut=       1 DoRegI=T DoRafI=F ISym2E= 0 IDoP0=0 IntGTp=1.
 FoFCou: FMM=F IPFlag=           0 FMFlag=      100000 FMFlg1=           0
         NFxFlg=           0 DoJE=T BraDBF=F KetDBF=F FulRan=T
         wScrn=  0.000000 ICntrl=       500 IOpCl=  0 I1Cent=           0 NGrid=           0
         NMat0=    1 NMatS0=      1 NMatT0=    0 NMatD0=    1 NMtDS0=    0 NMtDT0=    0
 Symmetry not used in FoFCou.
 Inv3:  Mode=1 IEnd=    35997888.
 Iteration    1 A*A^-1 deviation from unit magnitude is 1.42D-14 for    582.
 Iteration    1 A*A^-1 deviation from orthogonality  is 7.81D-15 for   3175    424.
 Iteration    1 A^-1*A deviation from unit magnitude is 1.22D-14 for    330.
 Iteration    1 A^-1*A deviation from orthogonality  is 4.10D-15 for   2106   2099.
 E= -1172.88074913328    
 DIIS: error= 1.42D-02 at cycle   1 NSaved=   1.
 NSaved= 1 IEnMin= 1 EnMin= -1172.88074913328     IErMin= 1 ErrMin= 1.42D-02
 ErrMax= 1.42D-02  0.00D+00 EMaxC= 1.00D-01 BMatC= 2.64D-01 BMatP= 2.64D-01
 IDIUse=3 WtCom= 8.58D-01 WtEn= 1.42D-01
 Coeff-Com:  0.100D+01
 Coeff-En:   0.100D+01
 Coeff:      0.100D+01
 Gap=    23.451 Goal=   None    Shift=    0.000
 GapD=   23.451 DampG=2.000 DampE=0.500 DampFc=1.0000 IDamp=-1.
 RMSDP=2.92D-02 MaxDP=3.14D+00              OVMax= 8.30D-02

 Cycle   2  Pass 1  IDiag  1:
 RMSU=  2.89D-02    CP:  1.07D+00
 E= -1173.12545765406     Delta-E=       -0.244708520774 Rises=F Damp=F
 DIIS: error= 9.61D-04 at cycle   2 NSaved=   2.
 NSaved= 2 IEnMin= 2 EnMin= -1173.12545765406     IErMin= 2 ErrMin= 9.61D-04
 ErrMax= 9.61D-04  0.00D+00 EMaxC= 1.00D-01 BMatC= 4.12D-03 BMatP= 2.64D-01
 IDIUse=3 WtCom= 9.90D-01 WtEn= 9.61D-03
 Coeff-Com: -0.438D-01 0.104D+01
 Coeff-En:   0.000D+00 0.100D+01
 Coeff:     -0.434D-01 0.104D+01
 Gap=     0.297 Goal=   None    Shift=    0.000
 RMSDP=3.98D-03 MaxDP=5.10D-01 DE=-2.45D-01 OVMax= 2.24D-02

 Cycle   3  Pass 1  IDiag  1:
 RMSU=  2.80D-03    CP:  1.07D+00  1.10D+00
 E= -1173.13336849853     Delta-E=       -0.007910844473 Rises=F Damp=F
 DIIS: error= 5.61D-04 at cycle   3 NSaved=   3.
 NSaved= 3 IEnMin= 3 EnMin= -1173.13336849853     IErMin= 3 ErrMin= 5.61D-04
 ErrMax= 5.61D-04  0.00D+00 EMaxC= 1.00D-01 BMatC= 1.69D-03 BMatP= 4.12D-03
 IDIUse=3 WtCom= 9.94D-01 WtEn= 5.61D-03
 Coeff-Com: -0.274D-01 0.394D+00 0.634D+00
 Coeff-En:   0.000D+00 0.000D+00 0.100D+01
 Coeff:     -0.273D-01 0.392D+00 0.636D+00
 Gap=     0.300 Goal=   None    Shift=    0.000
 RMSDP=9.05D-04 MaxDP=6.80D-02 DE=-7.91D-03 OVMax= 7.13D-03

 Cycle   4  Pass 1  IDiag  1:
 RMSU=  7.91D-04    CP:  1.07D+00  1.11D+00  9.07D-01
 E= -1173.13502035635     Delta-E=       -0.001651857821 Rises=F Damp=F
 DIIS: error= 1.70D-04 at cycle   4 NSaved=   4.
 NSaved= 4 IEnMin= 4 EnMin= -1173.13502035635     IErMin= 4 ErrMin= 1.70D-04
 ErrMax= 1.70D-04  0.00D+00 EMaxC= 1.00D-01 BMatC= 1.80D-04 BMatP= 1.69D-03
 IDIUse=3 WtCom= 9.98D-01 WtEn= 1.70D-03
 Coeff-Com: -0.731D-03-0.612D-01 0.185D+00 0.877D+00
 Coeff-En:   0.000D+00 0.000D+00 0.000D+00 0.100D+01
 Coeff:     -0.729D-03-0.611D-01 0.185D+00 0.877D+00
 Gap=     0.299 Goal=   None    Shift=    0.000
 RMSDP=3.93D-04 MaxDP=2.55D-02 DE=-1.65D-03 OVMax= 3.40D-03

 Cycle   5  Pass 1  IDiag  1:
 RMSU=  2.88D-04    CP:  1.08D+00  1.11D+00  9.78D-01  1.20D+00
 E= -1173.13524131246     Delta-E=       -0.000220956115 Rises=F Damp=F
 DIIS: error= 8.07D-05 at cycle   5 NSaved=   5.
 NSaved= 5 IEnMin= 5 EnMin= -1173.13524131246     IErMin= 5 ErrMin= 8.07D-05
 ErrMax= 8.07D-05  0.00D+00 EMaxC= 1.00D-01 BMatC= 3.66D-05 BMatP= 1.80D-04
 IDIUse=1 WtCom= 1.00D+00 WtEn= 0.00D+00
 Coeff-Com:  0.203D-02-0.648D-01 0.308D-01 0.418D+00 0.614D+00
 Coeff:      0.203D-02-0.648D-01 0.308D-01 0.418D+00 0.614D+00
 Gap=     0.299 Goal=   None    Shift=    0.000
 RMSDP=1.32D-04 MaxDP=6.62D-03 DE=-2.21D-04 OVMax= 1.10D-03

 Cycle   6  Pass 1  IDiag  1:
 RMSU=  9.97D-05    CP:  1.08D+00  1.11D+00  1.00D+00  1.26D+00  9.49D-01
 E= -1173.13527833201     Delta-E=       -0.000037019547 Rises=F Damp=F
 DIIS: error= 1.52D-05 at cycle   6 NSaved=   6.
 NSaved= 6 IEnMin= 6 EnMin= -1173.13527833201     IErMin= 6 ErrMin= 1.52D-05
 ErrMax= 1.52D-05  0.00D+00 EMaxC= 1.00D-01 BMatC= 1.63D-06 BMatP= 3.66D-05
 IDIUse=1 WtCom= 1.00D+00 WtEn= 0.00D+00
 Coeff-Com:  0.572D-03-0.106D-01-0.951D-02 0.233D-01 0.154D+00 0.842D+00
 Coeff:      0.572D-03-0.106D-01-0.951D-02 0.233D-01 0.154D+00 0.842D+00
 Gap=     0.299 Goal=   None    Shift=    0.000
 RMSDP=4.66D-05 MaxDP=2.40D-03 DE=-3.70D-05 OVMax= 4.75D-04

 Cycle   7  Pass 1  IDiag  1:
 RMSU=  2.87D-05    CP:  1.08D+00  1.11D+00  1.00D+00  1.28D+00  1.03D+00
                    CP:  1.18D+00
 E= -1173.13528090699     Delta-E=       -0.000002574983 Rises=F Damp=F
 DIIS: error= 7.22D-06 at cycle   7 NSaved=   7.
 NSaved= 7 IEnMin= 7 EnMin= -1173.13528090699     IErMin= 7 ErrMin= 7.22D-06
 ErrMax= 7.22D-06  0.00D+00 EMaxC= 1.00D-01 BMatC= 3.29D-07 BMatP= 1.63D-06
 IDIUse=1 WtCom= 1.00D+00 WtEn= 0.00D+00
 Coeff-Com: -0.106D-03 0.670D-02-0.887D-02-0.602D-01-0.466D-01 0.316D+00
 Coeff-Com:  0.793D+00
 Coeff:     -0.106D-03 0.670D-02-0.887D-02-0.602D-01-0.466D-01 0.316D+00
 Coeff:      0.793D+00
 Gap=     0.299 Goal=   None    Shift=    0.000
 RMSDP=2.97D-05 MaxDP=2.74D-03 DE=-2.57D-06 OVMax= 2.01D-04

 Cycle   8  Pass 1  IDiag  1:
 RMSU=  1.33D-05    CP:  1.08D+00  1.11D+00  1.00D+00  1.30D+00  1.08D+00
                    CP:  1.26D+00  1.05D+00
 E= -1173.13528141385     Delta-E=       -0.000000506852 Rises=F Damp=F
 DIIS: error= 1.82D-06 at cycle   8 NSaved=   8.
 NSaved= 8 IEnMin= 8 EnMin= -1173.13528141385     IErMin= 8 ErrMin= 1.82D-06
 ErrMax= 1.82D-06  0.00D+00 EMaxC= 1.00D-01 BMatC= 1.92D-08 BMatP= 3.29D-07
 IDIUse=1 WtCom= 1.00D+00 WtEn= 0.00D+00
 Coeff-Com: -0.655D-04 0.269D-02-0.221D-02-0.195D-01-0.236D-01 0.415D-01
 Coeff-Com:  0.241D+00 0.761D+00
 Coeff:     -0.655D-04 0.269D-02-0.221D-02-0.195D-01-0.236D-01 0.415D-01
 Coeff:      0.241D+00 0.761D+00
 Gap=     0.299 Goal=   None    Shift=    0.000
 RMSDP=5.16D-06 MaxDP=4.77D-04 DE=-5.07D-07 OVMax= 7.08D-05

 Cycle   9  Pass 1  IDiag  1:
 RMSU=  3.05D-06    CP:  1.08D+00  1.11D+00  1.00D+00  1.30D+00  1.09D+00
                    CP:  1.28D+00  1.10D+00  1.09D+00
 E= -1173.13528144318     Delta-E=       -0.000000029332 Rises=F Damp=F
 DIIS: error= 6.89D-07 at cycle   9 NSaved=   9.
 NSaved= 9 IEnMin= 9 EnMin= -1173.13528144318     IErMin= 9 ErrMin= 6.89D-07
 ErrMax= 6.89D-07  0.00D+00 EMaxC= 1.00D-01 BMatC= 3.21D-09 BMatP= 1.92D-08
 IDIUse=1 WtCom= 1.00D+00 WtEn= 0.00D+00
 Coeff-Com: -0.914D-05 0.277D-04 0.419D-03 0.159D-02-0.186D-02-0.298D-01
 Coeff-Com: -0.251D-01 0.266D+00 0.789D+00
 Coeff:     -0.914D-05 0.277D-04 0.419D-03 0.159D-02-0.186D-02-0.298D-01
 Coeff:     -0.251D-01 0.266D+00 0.789D+00
 Gap=     0.299 Goal=   None    Shift=    0.000
 RMSDP=2.24D-06 MaxDP=1.80D-04 DE=-2.93D-08 OVMax= 3.36D-05

 Cycle  10  Pass 1  IDiag  1:
 RMSU=  1.35D-06    CP:  1.08D+00  1.11D+00  1.00D+00  1.30D+00  1.09D+00
                    CP:  1.28D+00  1.13D+00  1.19D+00  1.18D+00
 E= -1173.13528144830     Delta-E=       -0.000000005117 Rises=F Damp=F
 DIIS: error= 2.27D-07 at cycle  10 NSaved=  10.
 NSaved=10 IEnMin=10 EnMin= -1173.13528144830     IErMin=10 ErrMin= 2.27D-07
 ErrMax= 2.27D-07  0.00D+00 EMaxC= 1.00D-01 BMatC= 2.55D-10 BMatP= 3.21D-09
 IDIUse=1 WtCom= 1.00D+00 WtEn= 0.00D+00
 Coeff-Com:  0.688D-05-0.360D-03 0.377D-03 0.300D-02 0.273D-02-0.123D-01
 Coeff-Com: -0.376D-01-0.416D-01 0.167D+00 0.918D+00
 Coeff:      0.688D-05-0.360D-03 0.377D-03 0.300D-02 0.273D-02-0.123D-01
 Coeff:     -0.376D-01-0.416D-01 0.167D+00 0.918D+00
 Gap=     0.299 Goal=   None    Shift=    0.000
 RMSDP=9.41D-07 MaxDP=6.78D-05 DE=-5.12D-09 OVMax= 1.63D-05

 Cycle  11  Pass 1  IDiag  1:
 RMSU=  4.91D-07    CP:  1.08D+00  1.11D+00  1.00D+00  1.30D+00  1.09D+00
                    CP:  1.28D+00  1.14D+00  1.23D+00  1.29D+00  1.17D+00
 E= -1173.13528144922     Delta-E=       -0.000000000923 Rises=F Damp=F
 DIIS: error= 8.71D-08 at cycle  11 NSaved=  11.
 NSaved=11 IEnMin=11 EnMin= -1173.13528144922     IErMin=11 ErrMin= 8.71D-08
 ErrMax= 8.71D-08  0.00D+00 EMaxC= 1.00D-01 BMatC= 3.99D-11 BMatP= 2.55D-10
 IDIUse=1 WtCom= 1.00D+00 WtEn= 0.00D+00
 Coeff-Com:  0.303D-05-0.119D-03 0.854D-04 0.842D-03 0.104D-02-0.149D-02
 Coeff-Com: -0.100D-01-0.353D-01-0.135D-01 0.298D+00 0.760D+00
 Coeff:      0.303D-05-0.119D-03 0.854D-04 0.842D-03 0.104D-02-0.149D-02
 Coeff:     -0.100D-01-0.353D-01-0.135D-01 0.298D+00 0.760D+00
 Gap=     0.299 Goal=   None    Shift=    0.000
 RMSDP=2.64D-07 MaxDP=2.05D-05 DE=-9.23D-10 OVMax= 5.44D-06

 Cycle  12  Pass 1  IDiag  1:
 RMSU=  1.68D-07    CP:  1.08D+00  1.11D+00  1.00D+00  1.30D+00  1.09D+00
                    CP:  1.28D+00  1.13D+00  1.24D+00  1.32D+00  1.25D+00
                    CP:  1.06D+00
 E= -1173.13528144968     Delta-E=       -0.000000000466 Rises=F Damp=F
 DIIS: error= 4.17D-08 at cycle  12 NSaved=  12.
 NSaved=12 IEnMin=12 EnMin= -1173.13528144968     IErMin=12 ErrMin= 4.17D-08
 ErrMax= 4.17D-08  0.00D+00 EMaxC= 1.00D-01 BMatC= 7.26D-12 BMatP= 3.99D-11
 IDIUse=1 WtCom= 1.00D+00 WtEn= 0.00D+00
 Coeff-Com: -0.686D-06 0.449D-04-0.569D-04-0.408D-03-0.304D-03 0.217D-02
 Coeff-Com:  0.524D-02-0.195D-03-0.396D-01-0.116D+00 0.209D+00 0.940D+00
 Coeff:     -0.686D-06 0.449D-04-0.569D-04-0.408D-03-0.304D-03 0.217D-02
 Coeff:      0.524D-02-0.195D-03-0.396D-01-0.116D+00 0.209D+00 0.940D+00
 Gap=     0.299 Goal=   None    Shift=    0.000
 RMSDP=1.34D-07 MaxDP=8.92D-06 DE=-4.66D-10 OVMax= 3.54D-06

 Cycle  13  Pass 1  IDiag  1:
 RMSU=  5.98D-08    CP:  1.08D+00  1.11D+00  1.00D+00  1.30D+00  1.09D+00
                    CP:  1.28D+00  1.13D+00  1.24D+00  1.33D+00  1.31D+00
                    CP:  1.16D+00  1.28D+00
 E= -1173.13528144956     Delta-E=        0.000000000126 Rises=F Damp=F
 DIIS: error= 1.75D-08 at cycle  13 NSaved=  13.
 NSaved=13 IEnMin=12 EnMin= -1173.13528144968     IErMin=13 ErrMin= 1.75D-08
 ErrMax= 1.75D-08  0.00D+00 EMaxC= 1.00D-01 BMatC= 9.64D-13 BMatP= 7.26D-12
 IDIUse=1 WtCom= 1.00D+00 WtEn= 0.00D+00
 Coeff-Com: -0.566D-06 0.277D-04-0.275D-04-0.222D-03-0.218D-03 0.806D-03
 Coeff-Com:  0.273D-02 0.466D-02-0.897D-02-0.721D-01-0.391D-01 0.245D+00
 Coeff-Com:  0.867D+00
 Coeff:     -0.566D-06 0.277D-04-0.275D-04-0.222D-03-0.218D-03 0.806D-03
 Coeff:      0.273D-02 0.466D-02-0.897D-02-0.721D-01-0.391D-01 0.245D+00
 Coeff:      0.867D+00
 Gap=     0.299 Goal=   None    Shift=    0.000
 RMSDP=5.56D-08 MaxDP=4.16D-06 DE= 1.26D-10 OVMax= 1.35D-06

 Cycle  14  Pass 1  IDiag  1:
 RMSU=  3.13D-08    CP:  1.08D+00  1.11D+00  1.00D+00  1.30D+00  1.09D+00
                    CP:  1.28D+00  1.13D+00  1.24D+00  1.32D+00  1.32D+00
                    CP:  1.21D+00  1.31D+00  1.37D+00
 E= -1173.13528144921     Delta-E=        0.000000000349 Rises=F Damp=F
 DIIS: error= 8.05D-09 at cycle  14 NSaved=  14.
 NSaved=14 IEnMin=12 EnMin= -1173.13528144968     IErMin=14 ErrMin= 8.05D-09
 ErrMax= 8.05D-09  0.00D+00 EMaxC= 1.00D-01 BMatC= 1.93D-13 BMatP= 9.64D-13
 IDIUse=1 WtCom= 1.00D+00 WtEn= 0.00D+00
 Coeff-Com: -0.371D-07-0.547D-06 0.319D-05 0.136D-04-0.619D-05-0.182D-03
 Coeff-Com: -0.226D-03 0.139D-02 0.498D-02 0.124D-02-0.474D-01-0.112D+00
 Coeff-Com:  0.254D+00 0.899D+00
 Coeff:     -0.371D-07-0.547D-06 0.319D-05 0.136D-04-0.619D-05-0.182D-03
 Coeff:     -0.226D-03 0.139D-02 0.498D-02 0.124D-02-0.474D-01-0.112D+00
 Coeff:      0.254D+00 0.899D+00
 Gap=     0.299 Goal=   None    Shift=    0.000
 RMSDP=1.85D-08 MaxDP=9.79D-07 DE= 3.49D-10 OVMax= 7.02D-07

 Cycle  15  Pass 1  IDiag  1:
 RMSU=  1.02D-08    CP:  1.08D+00  1.11D+00  1.00D+00  1.30D+00  1.09D+00
                    CP:  1.28D+00  1.13D+00  1.24D+00  1.32D+00  1.32D+00
                    CP:  1.21D+00  1.35D+00  1.55D+00  1.20D+00
 E= -1173.13528144968     Delta-E=       -0.000000000476 Rises=F Damp=F
 DIIS: error= 2.92D-09 at cycle  15 NSaved=  15.
 NSaved=15 IEnMin=15 EnMin= -1173.13528144968     IErMin=15 ErrMin= 2.92D-09
 ErrMax= 2.92D-09  0.00D+00 EMaxC= 1.00D-01 BMatC= 3.61D-14 BMatP= 1.93D-13
 IDIUse=1 WtCom= 1.00D+00 WtEn= 0.00D+00
 Coeff-Com:  0.789D-07-0.462D-05 0.560D-05 0.397D-04 0.329D-04-0.189D-03
 Coeff-Com: -0.520D-03-0.272D-03 0.325D-02 0.118D-01-0.105D-01-0.811D-01
 Coeff-Com: -0.526D-01 0.316D+00 0.814D+00
 Coeff:      0.789D-07-0.462D-05 0.560D-05 0.397D-04 0.329D-04-0.189D-03
 Coeff:     -0.520D-03-0.272D-03 0.325D-02 0.118D-01-0.105D-01-0.811D-01
 Coeff:     -0.526D-01 0.316D+00 0.814D+00
 Gap=     0.299 Goal=   None    Shift=    0.000
 RMSDP=7.93D-09 MaxDP=5.03D-07 DE=-4.76D-10 OVMax= 2.60D-07

 Error on total polarization charges =  0.06419
 SCF Done:  E(RwB97XD) =  -1173.13528145     A.U. after   15 cycles
            NFock= 15  Conv=0.79D-08     -V/T= 2.0051
 KE= 1.167190314250D+03 PE=-7.755819147517D+03 EE= 2.904361545612D+03
 SMD-CDS (non-electrostatic) energy       (kcal/mol) =      -2.57
 (included in total energy above)
 Leave Link  502 at Wed May  7 14:16:08 2025, MaxMem= 16106127360 cpu:           44319.5 elap:            1157.2
 (Enter /cm/shared/apps/Gaussian/g16-C01/g16/l701.exe)
 ... and contract with generalized density number  0.
 Compute integral first derivatives.
 R6Disp: Adding Grimme-D2 dispersion energy 1st derivatives to the gradient.
 D1PCM: PCM CHGder 1st derivatives, ID1Alg=3 FixD1E=F DoIter=F DoCFld=F I1PDM=0.
 GePol: Maximum number of non-zero 1st derivatives   =     245
 Leave Link  701 at Wed May  7 14:16:14 2025, MaxMem= 16106127360 cpu:             175.6 elap:               5.4
 (Enter /cm/shared/apps/Gaussian/g16-C01/g16/l702.exe)
 L702 exits ... SP integral derivatives will be done elsewhere.
 Leave Link  702 at Wed May  7 14:16:14 2025, MaxMem= 16106127360 cpu:               0.4 elap:               0.0
 (Enter /cm/shared/apps/Gaussian/g16-C01/g16/l703.exe)
 Integral derivatives from FoFJK, PRISM(SPDF).
 Compute integral first derivatives, UseDBF=F ICtDFT=           0.
 Calling FoFJK, ICntrl=      2127 FMM=F ISym2X=0 I1Cent= 0 IOpClX= 0 NMat=1 NMatS=1 NMatT=0.
 FoFJK:  IHMeth= 1 ICntrl=    2127 DoSepK=T KAlg= 0 I1Cent=           0 FoldK=F
 IRaf=         1 NMat=       1 IRICut=       1 DoRegI=T DoRafI=F ISym2E= 0 IDoP0=0 IntGTp=1.
 FoFCou: FMM=F IPFlag=           0 FMFlag=      100000 FMFlg1=         800
         NFxFlg=           0 DoJE=F BraDBF=F KetDBF=F FulRan=T
         wScrn=  0.000000 ICntrl=      2527 IOpCl=  0 I1Cent=           0 NGrid=           0
         NMat0=    1 NMatS0=      1 NMatT0=    0 NMatD0=    1 NMtDS0=    0 NMtDT0=    0
 Symmetry not used in FoFCou.
 Leave Link  703 at Wed May  7 14:21:45 2025, MaxMem= 16106127360 cpu:           13170.5 elap:             331.4
 (Enter /cm/shared/apps/Gaussian/g16-C01/g16/l716.exe)
 Dipole        =-4.75906863D-01 7.72242528D-01-2.16025899D-01
 ***** Axes restored to original set *****
 -------------------------------------------------------------------
 Center     Atomic                   Forces (Hartrees/Bohr)
 Number     Number              X              Y              Z
 -------------------------------------------------------------------
      1        6          -0.000454753   -0.006150275   -0.002855860
      2        8           0.004442999    0.000579444   -0.002902588
      3        6           0.003360952    0.000374486   -0.000389764
      4        1           0.000265041   -0.000748435    0.002443684
      5        9          -0.000127289   -0.002282725    0.002813682
      6        6          -0.019040532    0.002897499   -0.003014921
      7        6           0.004928711   -0.000417571    0.000364048
      8        7           0.001413716   -0.005841812   -0.000141788
      9        6           0.002696746    0.004868256   -0.000152946
     10        6          -0.001358247   -0.000053021    0.001007715
     11        6          -0.001561350   -0.002116076   -0.001182642
     12        6          -0.000334175    0.001730335    0.001160204
     13        6           0.000695674   -0.001120648    0.000170546
     14        6           0.002175622    0.000551074   -0.000489597
     15        1          -0.000260981   -0.000568405   -0.000600717
     16        1           0.000082931   -0.000272896    0.000028241
     17        1          -0.000211163    0.000057535    0.000085308
     18        1          -0.000221679    0.000344720   -0.000125770
     19        7          -0.000103094    0.003813775    0.001361476
     20        1          -0.001495538   -0.000364062   -0.000721606
     21        1           0.001419854   -0.002080111    0.000781549
     22        6          -0.002298575    0.008780783   -0.002422226
     23        6          -0.000438291   -0.001455343    0.000048875
     24        6           0.000218322   -0.001046529   -0.000483005
     25        6           0.000304524   -0.000296098    0.002222609
     26        6           0.001226817   -0.000692862    0.000033172
     27        6           0.001233811   -0.000833593    0.000116913
     28        1          -0.000126588    0.000383772    0.000361864
     29        1           0.000229769    0.000117990   -0.001255977
     30        1           0.000005698    0.000323941   -0.000334191
     31        1          -0.000238124    0.000267269    0.000298087
     32        6           0.001524110    0.001358644    0.000130770
     33        6           0.001907183   -0.002902277    0.001815531
     34        6          -0.000198839    0.000106996   -0.000428477
     35        6          -0.000011444    0.000138144   -0.001050346
     36        6          -0.000008457    0.000649440    0.001038527
     37        6          -0.000256046    0.000476443    0.000003280
     38        6           0.000180302    0.001138017    0.000375774
     39        1          -0.000141885    0.000534142    0.000704760
     40        1          -0.000033247    0.000248855   -0.000348031
     41        1           0.000014095   -0.000258606   -0.000313741
     42        1           0.000078895   -0.000281699    0.000143279
     43        1          -0.000106712   -0.000455454   -0.000031078
     44        1          -0.000495384    0.000060778   -0.000170576
     45        1          -0.000218039   -0.000367822   -0.000189002
     46        1          -0.000379909   -0.000056790    0.000244257
     47        1           0.002449701    0.000778158    0.002191617
     48        1          -0.000735130    0.000082614   -0.000340917
 -------------------------------------------------------------------
 Cartesian Forces:  Max     0.019040532 RMS     0.002312194
 Leave Link  716 at Wed May  7 14:21:45 2025, MaxMem= 16106127360 cpu:               0.3 elap:               0.0
 (Enter /cm/shared/apps/Gaussian/g16-C01/g16/l103.exe)

 GradGradGradGradGradGradGradGradGradGradGradGradGradGradGradGradGradGrad
 Berny optimization.
 Using GEDIIS/GDIIS optimizer.
 FormGI is forming the generalized inverse of G from B-inverse, IUseBI=4.
 Internal  Forces:  Max     0.006535382 RMS     0.001154361
 Search for a local minimum.
 Step number   3 out of a maximum of  275
 All quantities printed in internal units (Hartrees-Bohrs-Radians)
 RMS Force = .11544D-02 SwitMx=.10000D-02 MixMth= 1
 Mixed Optimization -- RFO/linear search
 Update second derivatives using D2CorX and points    1    3
 DE= -3.97D-03 DEPred=-7.11D-03 R= 5.59D-01
 TightC=F SS=  1.41D+00  RLast= 3.74D-01 DXNew= 2.5227D-01 1.1233D+00
 Trust test= 5.59D-01 RLast= 3.74D-01 DXMaxT set to 2.52D-01
 ITU=  1 -1  0
 Use linear search instead of GDIIS.
     Eigenvalues ---    0.00425   0.00630   0.00735   0.00779   0.00892
     Eigenvalues ---    0.01307   0.01436   0.01528   0.01535   0.01617
     Eigenvalues ---    0.01762   0.01825   0.02011   0.02023   0.02038
     Eigenvalues ---    0.02207   0.02226   0.02241   0.02252   0.02255
     Eigenvalues ---    0.02272   0.02278   0.02283   0.02285   0.02289
     Eigenvalues ---    0.02290   0.02301   0.02302   0.02311   0.02311
     Eigenvalues ---    0.02313   0.02314   0.02315   0.02322   0.02330
     Eigenvalues ---    0.02359   0.02611   0.04398   0.05372   0.05733
     Eigenvalues ---    0.06422   0.06833   0.07135   0.07195   0.07305
     Eigenvalues ---    0.08951   0.09957   0.10827   0.12919   0.13796
     Eigenvalues ---    0.15029   0.15971   0.15997   0.15999   0.16000
     Eigenvalues ---    0.16000   0.16000   0.16000   0.16000   0.16000
     Eigenvalues ---    0.16000   0.16000   0.16000   0.16000   0.16000
     Eigenvalues ---    0.16000   0.16001   0.16008   0.17899   0.19462
     Eigenvalues ---    0.21298   0.21984   0.21999   0.21999   0.22000
     Eigenvalues ---    0.22539   0.22959   0.23471   0.23772   0.23973
     Eigenvalues ---    0.24358   0.24771   0.24908   0.24992   0.25000
     Eigenvalues ---    0.25019   0.25809   0.29470   0.29914   0.31198
     Eigenvalues ---    0.31820   0.32451   0.33631   0.34326   0.34509
     Eigenvalues ---    0.34874   0.34888   0.35060   0.35374   0.35818
     Eigenvalues ---    0.35879   0.35885   0.35892   0.35954   0.36022
     Eigenvalues ---    0.36040   0.36062   0.36064   0.36096   0.36116
     Eigenvalues ---    0.36120   0.38902   0.39586   0.42297   0.43433
     Eigenvalues ---    0.43475   0.43602   0.43669   0.43678   0.44397
     Eigenvalues ---    0.44836   0.45827   0.46912   0.47442   0.47693
     Eigenvalues ---    0.47783   0.47970   0.48160   0.48384   0.48485
     Eigenvalues ---    0.48544   0.48647   0.48705   0.48956   0.49436
     Eigenvalues ---    0.54554   0.63690   0.74709
 RFO step:  Lambda=-6.09635582D-03 EMin= 4.25246075D-03
 Quartic linear search produced a step of -0.26367.
 Iteration  1 RMS(Cart)=  0.15389845 RMS(Int)=  0.00222033
 Iteration  2 RMS(Cart)=  0.00716817 RMS(Int)=  0.00064399
 Iteration  3 RMS(Cart)=  0.00001403 RMS(Int)=  0.00064395
 Iteration  4 RMS(Cart)=  0.00000001 RMS(Int)=  0.00064395
 ITry= 1 IFail=0 DXMaxC= 6.75D-01 DCOld= 1.00D+10 DXMaxT= 2.52D-01 DXLimC= 3.00D+00 Rises=F
 Variable       Old X    -DE/DX   Delta X   Delta X   Delta X     New X
                                 (Linear)    (Quad)   (Total)
    R1        2.67472  -0.00192  -0.00156  -0.00259  -0.00415   2.67057
    R2        2.94819  -0.00276   0.00023  -0.01269  -0.01230   2.93589
    R3        2.71630   0.00046  -0.00209   0.00224  -0.00014   2.71616
    R4        2.89876  -0.00099  -0.00409  -0.00217  -0.00626   2.89250
    R5        1.82253  -0.00022  -0.00007  -0.00041  -0.00048   1.82205
    R6        2.07477  -0.00054   0.00116  -0.00113   0.00003   2.07480
    R7        2.62087   0.00319  -0.00355   0.00605   0.00250   2.62337
    R8        2.86029  -0.00443  -0.00417  -0.01335  -0.01669   2.84360
    R9        2.87152  -0.00500  -0.00871  -0.01532  -0.02404   2.84748
   R10        2.40859   0.00102  -0.00429   0.00137  -0.00235   2.40625
   R11        2.06158   0.00069  -0.00080   0.00180   0.00100   2.06258
   R12        2.87716  -0.00330  -0.00614  -0.01044  -0.01658   2.86058
   R13        2.07148   0.00062  -0.00128   0.00189   0.00062   2.07210
   R14        2.64345   0.00323  -0.01071   0.00540  -0.00548   2.63798
   R15        2.68369  -0.00153  -0.00405  -0.00473  -0.00938   2.67431
   R16        2.66168  -0.00103  -0.00393  -0.00187  -0.00578   2.65590
   R17        2.64029   0.00068  -0.00398   0.00190  -0.00209   2.63820
   R18        2.61050  -0.00110  -0.00271  -0.00158  -0.00431   2.60620
   R19        2.05507   0.00029  -0.00388   0.00105  -0.00283   2.05224
   R20        2.66575   0.00041  -0.00479   0.00142  -0.00338   2.66237
   R21        2.61404  -0.00026  -0.00348  -0.00054  -0.00454   2.60949
   R22        2.61146  -0.00092  -0.00347  -0.00132  -0.00477   2.60669
   R23        2.05455   0.00050  -0.00409   0.00157  -0.00252   2.05203
   R24        2.05432   0.00008  -0.00406   0.00053  -0.00352   2.05079
   R25        2.05726   0.00015  -0.00354   0.00071  -0.00283   2.05443
   R26        1.91137   0.00003  -0.00029   0.00013  -0.00016   1.91121
   R27        2.63182  -0.00022  -0.00372   0.00010  -0.00356   2.62826
   R28        2.64541  -0.00128  -0.00541  -0.00204  -0.00739   2.63802
   R29        2.64417   0.00041  -0.00419   0.00156  -0.00270   2.64147
   R30        2.63287   0.00023  -0.00360   0.00130  -0.00237   2.63051
   R31        2.84757  -0.00086  -0.00391  -0.00200  -0.00591   2.84166
   R32        2.63606  -0.00061  -0.00524  -0.00045  -0.00569   2.63037
   R33        2.05662   0.00038  -0.00371   0.00137  -0.00234   2.05428
   R34        2.62437  -0.00064  -0.00430  -0.00068  -0.00497   2.61940
   R35        2.05309   0.00112  -0.00353   0.00320  -0.00033   2.05276
   R36        2.05821   0.00025  -0.00409   0.00100  -0.00310   2.05511
   R37        2.05731   0.00028  -0.00385   0.00108  -0.00276   2.05455
   R38        2.07288   0.00043  -0.00381   0.00131  -0.00250   2.07037
   R39        2.07289   0.00036  -0.00364   0.00132  -0.00232   2.07057
   R40        2.06820   0.00041  -0.00363   0.00137  -0.00226   2.06594
   R41        2.64206  -0.00053  -0.00454  -0.00044  -0.00497   2.63708
   R42        2.63363  -0.00054  -0.00299  -0.00052  -0.00349   2.63014
   R43        2.62711   0.00004  -0.00357   0.00080  -0.00278   2.62433
   R44        2.62999   0.00065  -0.00425   0.00201  -0.00225   2.62774
   R45        2.05484   0.00032  -0.00395   0.00119  -0.00276   2.05208
   R46        2.62646  -0.00022  -0.00351   0.00030  -0.00321   2.62325
   R47        2.05350   0.00069  -0.00291   0.00192  -0.00099   2.05251
   R48        2.63029   0.00011  -0.00460   0.00089  -0.00370   2.62659
   R49        2.05158   0.00035  -0.00334   0.00125  -0.00209   2.04949
   R50        2.05457   0.00034  -0.00389   0.00129  -0.00260   2.05197
   R51        2.05499   0.00016  -0.00381   0.00079  -0.00302   2.05197
    A1        1.89985  -0.00098   0.00253  -0.00989  -0.00677   1.89309
    A2        1.83384  -0.00296  -0.00412  -0.02586  -0.03008   1.80375
    A3        1.92001   0.00200   0.00568   0.01281   0.01844   1.93845
    A4        1.88114   0.00254   0.01083   0.02324   0.03432   1.91546
    A5        1.97561  -0.00144  -0.01568  -0.01395  -0.03033   1.94528
    A6        1.94731   0.00068   0.00180   0.01241   0.01454   1.96185
    A7        1.92272  -0.00004  -0.00356   0.00083  -0.00274   1.91998
    A8        1.85535   0.00107   0.00774   0.01808   0.02592   1.88127
    A9        1.87537   0.00249   0.00154   0.00459   0.00547   1.88085
   A10        2.01018  -0.00279  -0.01783  -0.02386  -0.04144   1.96874
   A11        1.87410  -0.00085  -0.00527  -0.00117  -0.00642   1.86768
   A12        1.90176   0.00056   0.00698   0.01372   0.02114   1.92291
   A13        1.94078  -0.00035   0.00739  -0.00909  -0.00226   1.93852
   A14        2.10483  -0.00128  -0.00607  -0.00840  -0.02062   2.08421
   A15        2.10207   0.00240   0.00692   0.01713   0.02041   2.12248
   A16        2.07459  -0.00091  -0.00050   0.00065  -0.00603   2.06856
   A17        1.89600   0.00324   0.00747   0.01801   0.02563   1.92163
   A18        2.07047  -0.00654  -0.02682  -0.03374  -0.06033   2.01015
   A19        1.84289   0.00061   0.00745   0.00187   0.00965   1.85254
   A20        1.89474   0.00182   0.00543   0.00753   0.01311   1.90786
   A21        1.89419  -0.00240   0.00128  -0.01767  -0.01645   1.87774
   A22        1.85880   0.00326   0.00642   0.02346   0.02987   1.88866
   A23        2.19047  -0.00221   0.00389  -0.00842  -0.00319   2.18727
   A24        2.22584  -0.00003  -0.00205  -0.00196  -0.00420   2.22163
   A25        1.99048  -0.00022  -0.00009   0.00063   0.00060   1.99108
   A26        2.06641   0.00024   0.00209   0.00086   0.00295   2.06936
   A27        2.09428   0.00002  -0.00018   0.00061   0.00036   2.09464
   A28        2.10259   0.00026  -0.00060   0.00131   0.00074   2.10333
   A29        2.08630  -0.00029   0.00079  -0.00191  -0.00109   2.08521
   A30        2.05810  -0.00007   0.00019  -0.00021   0.00014   2.05823
   A31        2.20020  -0.00059  -0.00516  -0.00133  -0.00705   2.19315
   A32        2.02012   0.00070   0.00480   0.00388   0.00885   2.02898
   A33        2.14201   0.00043  -0.00309   0.00139  -0.00173   2.14028
   A34        2.03620  -0.00005   0.00100   0.00031   0.00129   2.03749
   A35        2.10477  -0.00038   0.00209  -0.00147   0.00061   2.10537
   A36        2.07116  -0.00051   0.00199  -0.00222  -0.00026   2.07090
   A37        2.10804   0.00054  -0.00151   0.00276   0.00125   2.10930
   A38        2.10397  -0.00003  -0.00048  -0.00057  -0.00104   2.10293
   A39        2.13373  -0.00011  -0.00098  -0.00047  -0.00153   2.13220
   A40        2.08982   0.00021   0.00043   0.00078   0.00125   2.09107
   A41        2.05962  -0.00010   0.00054  -0.00030   0.00028   2.05991
   A42        2.25971  -0.00146  -0.00062  -0.00248  -0.00353   2.25619
   A43        1.93929   0.00044  -0.00326  -0.00065  -0.00346   1.93583
   A44        1.98505   0.00093   0.00301   0.00117   0.00406   1.98911
   A45        2.09942  -0.00011   0.00176  -0.00063   0.00052   2.09994
   A46        2.12225  -0.00044  -0.00524  -0.00176  -0.00758   2.11467
   A47        2.06141   0.00053   0.00333   0.00164   0.00469   2.06610
   A48        2.05665  -0.00013   0.00231  -0.00031   0.00194   2.05859
   A49        2.10388   0.00005  -0.00120   0.00007  -0.00111   2.10277
   A50        2.12266   0.00008  -0.00112   0.00024  -0.00087   2.12179
   A51        2.11098  -0.00009  -0.00184  -0.00039  -0.00209   2.10890
   A52        2.08698   0.00009   0.00145   0.00045   0.00183   2.08881
   A53        2.08521  -0.00000   0.00039  -0.00006   0.00025   2.08546
   A54        2.10820  -0.00008  -0.00156  -0.00063  -0.00204   2.10616
   A55        2.08030   0.00067  -0.00114   0.00388   0.00266   2.08296
   A56        2.09466  -0.00059   0.00269  -0.00320  -0.00059   2.09407
   A57        2.11568  -0.00001  -0.00121   0.00027  -0.00093   2.11475
   A58        2.08199   0.00027   0.00021   0.00146   0.00166   2.08365
   A59        2.08551  -0.00027   0.00099  -0.00170  -0.00072   2.08478
   A60        2.11338  -0.00022  -0.00103  -0.00049  -0.00152   2.11186
   A61        2.08671   0.00025   0.00066   0.00106   0.00171   2.08842
   A62        2.08310  -0.00004   0.00037  -0.00058  -0.00023   2.08287
   A63        1.93308   0.00030  -0.00152   0.00175   0.00024   1.93332
   A64        1.93457   0.00036  -0.00217   0.00233   0.00017   1.93473
   A65        1.94276   0.00007  -0.00124   0.00026  -0.00098   1.94178
   A66        1.87308  -0.00026   0.00169  -0.00121   0.00049   1.87357
   A67        1.89064  -0.00031   0.00183  -0.00230  -0.00047   1.89018
   A68        1.88742  -0.00020   0.00163  -0.00104   0.00060   1.88802
   A69        2.10286   0.00001  -0.00009   0.00160   0.00140   2.10426
   A70        2.10344  -0.00022  -0.00130  -0.00144  -0.00285   2.10060
   A71        2.07672   0.00022   0.00142   0.00022   0.00156   2.07828
   A72        2.08708  -0.00020   0.00041  -0.00055  -0.00016   2.08692
   A73        2.09844   0.00008  -0.00001   0.00020   0.00020   2.09864
   A74        2.09764   0.00012  -0.00039   0.00035  -0.00003   2.09761
   A75        2.10290  -0.00006  -0.00110  -0.00018  -0.00128   2.10163
   A76        2.10950   0.00021  -0.00075   0.00146   0.00070   2.11020
   A77        2.07073  -0.00015   0.00186  -0.00123   0.00062   2.07135
   A78        2.10242   0.00020  -0.00091   0.00109   0.00018   2.10260
   A79        2.08805   0.00000   0.00007  -0.00016  -0.00009   2.08796
   A80        2.09271  -0.00021   0.00084  -0.00093  -0.00009   2.09262
   A81        2.09909  -0.00021   0.00000  -0.00073  -0.00074   2.09836
   A82        2.09691   0.00015   0.00020   0.00060   0.00080   2.09771
   A83        2.08719   0.00007  -0.00021   0.00014  -0.00006   2.08712
   A84        2.09777   0.00006   0.00022   0.00051   0.00072   2.09849
   A85        2.09767  -0.00002  -0.00004  -0.00011  -0.00014   2.09753
   A86        2.08774  -0.00004  -0.00018  -0.00041  -0.00059   2.08715
    D1       -1.07760   0.00025   0.00872  -0.00987  -0.00077  -1.07836
    D2       -3.08862  -0.00072  -0.00284  -0.01906  -0.02209  -3.11072
    D3        1.09636  -0.00088  -0.00552  -0.02555  -0.03125   1.06511
    D4       -1.15971   0.00170   0.01002   0.06939   0.07941  -1.08031
    D5        0.84249   0.00240   0.00847   0.07888   0.08741   0.92991
    D6        3.01565   0.00195   0.00699   0.05376   0.06046   3.07610
    D7        0.82048  -0.00095   0.01221   0.04615   0.05816   0.87864
    D8        2.82269  -0.00024   0.01066   0.05564   0.06617   2.88885
    D9       -1.28735  -0.00070   0.00919   0.03052   0.03921  -1.24814
   D10        2.98264   0.00082   0.01150   0.06963   0.08090   3.06354
   D11       -1.29834   0.00152   0.00995   0.07912   0.08891  -1.20943
   D12        0.87481   0.00106   0.00847   0.05401   0.06195   0.93676
   D13        2.29732  -0.00101  -0.00022  -0.05175  -0.05241   2.24490
   D14       -0.34291  -0.00119   0.00110  -0.04752  -0.04674  -0.38965
   D15        0.27336   0.00040  -0.00605  -0.03840  -0.04491   0.22845
   D16       -2.36687   0.00022  -0.00472  -0.03418  -0.03923  -2.40610
   D17       -1.90584  -0.00003   0.00503  -0.04542  -0.04105  -1.94690
   D18        1.73712  -0.00021   0.00635  -0.04119  -0.03538   1.70174
   D19       -0.83299   0.00011   0.00714   0.02622   0.03334  -0.79965
   D20        2.32841  -0.00060  -0.00111   0.00391   0.00277   2.33118
   D21        1.29661  -0.00069   0.00357   0.01310   0.01680   1.31341
   D22       -1.82518  -0.00140  -0.00469  -0.00921  -0.01377  -1.83894
   D23       -2.86110   0.00210   0.00758   0.04267   0.05015  -2.81095
   D24        0.30030   0.00139  -0.00068   0.02036   0.01958   0.31988
   D25       -1.91737  -0.00313  -0.02166  -0.13663  -0.15854  -2.07591
   D26        1.16104   0.00078   0.00290   0.03838   0.04175   1.20279
   D27        2.28350  -0.00308  -0.02467  -0.15423  -0.17933   2.10417
   D28       -0.92127   0.00083  -0.00010   0.02079   0.02095  -0.90031
   D29        0.22114  -0.00218  -0.02729  -0.15591  -0.18336   0.03779
   D30       -2.98363   0.00172  -0.00273   0.01910   0.01693  -2.96669
   D31       -0.38006   0.00221   0.03475   0.13837   0.17224  -0.20782
   D32        1.79331   0.00250   0.02807   0.13842   0.16540   1.95872
   D33       -2.40897   0.00313   0.02532   0.14928   0.17376  -2.23521
   D34        2.82373  -0.00175   0.01070  -0.03452  -0.02283   2.80090
   D35       -1.28608  -0.00146   0.00402  -0.03447  -0.02967  -1.31575
   D36        0.79482  -0.00083   0.00127  -0.02361  -0.02131   0.77351
   D37        0.02067  -0.00129  -0.01298  -0.06353  -0.07744  -0.05678
   D38        3.10017   0.00253   0.01126   0.10814   0.12057  -3.06245
   D39       -2.21822  -0.00132  -0.00059  -0.02058  -0.02126  -2.23948
   D40        0.93988   0.00019   0.00553   0.03376   0.03907   0.97895
   D41       -0.04423  -0.00033  -0.00613  -0.01538  -0.02149  -0.06572
   D42        3.11387   0.00118  -0.00000   0.03896   0.03884  -3.13047
   D43        1.99231  -0.00051   0.00183  -0.01993  -0.01783   1.97448
   D44       -1.13277   0.00100   0.00795   0.03440   0.04249  -1.09027
   D45       -0.53141  -0.00100  -0.00070   0.00349   0.00271  -0.52870
   D46        2.64355  -0.00039   0.00086   0.02055   0.02110   2.66465
   D47       -3.13645   0.00039   0.00329   0.01102   0.01394  -3.12251
   D48       -0.10446   0.00090   0.00181   0.03806   0.03954  -0.06492
   D49       -0.02949  -0.00025   0.00162  -0.00669  -0.00523  -0.03472
   D50        3.00249   0.00027   0.00014   0.02035   0.02037   3.02287
   D51       -3.12993  -0.00036  -0.00211  -0.01197  -0.01391   3.13935
   D52       -0.00997  -0.00002  -0.00212   0.00058  -0.00140  -0.01137
   D53        0.04174   0.00019  -0.00061   0.00346   0.00289   0.04464
   D54       -3.12148   0.00053  -0.00062   0.01602   0.01540  -3.10608
   D55       -0.00454   0.00012   0.00016   0.00491   0.00503   0.00049
   D56        3.13218  -0.00008  -0.00008  -0.00145  -0.00151   3.13068
   D57       -3.14140   0.00013   0.00022   0.00316   0.00333  -3.13807
   D58       -0.00468  -0.00007  -0.00002  -0.00319  -0.00321  -0.00789
   D59        0.01549  -0.00021   0.00100  -0.00872  -0.00779   0.00770
   D60       -3.12957  -0.00002  -0.00008  -0.00384  -0.00394  -3.13351
   D61       -3.13079  -0.00022   0.00094  -0.00698  -0.00609  -3.13689
   D62        0.00733  -0.00002  -0.00014  -0.00210  -0.00225   0.00508
   D63        0.00207   0.00027  -0.00191   0.00955   0.00779   0.00986
   D64       -3.13611   0.00008  -0.00085   0.00475   0.00400  -3.13211
   D65       -3.04119  -0.00012   0.00004  -0.01441  -0.01445  -3.05565
   D66        0.10381  -0.00030   0.00111  -0.01921  -0.01824   0.08557
   D67        0.47881   0.00053   0.00814   0.00926   0.01672   0.49553
   D68        3.10856   0.00057   0.00530   0.00450   0.00911   3.11767
   D69       -2.77029   0.00099   0.00643   0.03556   0.04148  -2.72882
   D70       -0.14055   0.00104   0.00360   0.03081   0.03387  -0.10667
   D71       -0.02451  -0.00011  -0.00030  -0.00242  -0.00266  -0.02717
   D72        3.12194   0.00009  -0.00005   0.00391   0.00384   3.12579
   D73        3.13954  -0.00047  -0.00028  -0.01548  -0.01565   3.12389
   D74        0.00281  -0.00027  -0.00003  -0.00915  -0.00914  -0.00634
   D75       -3.11201   0.00146   0.00424   0.04552   0.04989  -3.06212
   D76        0.02595   0.00131   0.00367   0.04419   0.04797   0.07392
   D77        0.01364   0.00000  -0.00187  -0.00698  -0.00889   0.00474
   D78       -3.13159  -0.00015  -0.00244  -0.00831  -0.01081   3.14078
   D79        3.11687  -0.00149  -0.00407  -0.04693  -0.05095   3.06592
   D80       -0.03211  -0.00113  -0.00410  -0.03839  -0.04245  -0.07457
   D81       -0.00855  -0.00001   0.00196   0.00628   0.00827  -0.00028
   D82        3.12565   0.00035   0.00193   0.01482   0.01677  -3.14077
   D83        0.00585  -0.00018  -0.00016  -0.00528  -0.00545   0.00040
   D84       -3.13936   0.00006  -0.00058   0.00057  -0.00001  -3.13937
   D85       -3.13628  -0.00045  -0.00039  -0.01357  -0.01398   3.13293
   D86        0.00169  -0.00021  -0.00080  -0.00773  -0.00853  -0.00684
   D87       -0.00076   0.00017   0.00026   0.00458   0.00483   0.00407
   D88        3.13848  -0.00014   0.00070  -0.00330  -0.00259   3.13589
   D89        3.14138   0.00045   0.00049   0.01297   0.01345  -3.12835
   D90       -0.00256   0.00014   0.00093   0.00509   0.00603   0.00347
   D91       -0.97826   0.00007   0.00030   0.00335   0.00364  -0.97462
   D92        1.09885   0.00017   0.00005   0.00447   0.00451   1.10336
   D93       -3.08284   0.00021  -0.00017   0.00490   0.00473  -3.07811
   D94        2.16277  -0.00022   0.00007  -0.00527  -0.00520   2.15757
   D95       -2.04331  -0.00012  -0.00018  -0.00415  -0.00432  -2.04763
   D96        0.05819  -0.00008  -0.00040  -0.00372  -0.00411   0.05408
   D97       -0.00916  -0.00008   0.00080   0.00159   0.00241  -0.00676
   D98        3.13477   0.00023   0.00035   0.00945   0.00980  -3.13861
   D99        3.13606   0.00007   0.00136   0.00292   0.00432   3.14038
   D100      -0.00319   0.00038   0.00092   0.01078   0.01171   0.00852
   D101      -0.00117   0.00010  -0.00096  -0.00016  -0.00112  -0.00229
   D102      -3.13913  -0.00014  -0.00055  -0.00602  -0.00658   3.13748
   D103      -3.13530  -0.00027  -0.00091  -0.00881  -0.00969   3.13819
   D104       0.00992  -0.00051  -0.00050  -0.01467  -0.01515  -0.00523
   D105       3.13508  -0.00045  -0.00619  -0.01091  -0.01713   3.11795
   D106      -0.01726  -0.00018  -0.00563  -0.00528  -0.01093  -0.02820
   D107      -0.02601   0.00024   0.00196   0.01104   0.01300  -0.01302
   D108       3.10482   0.00051   0.00252   0.01667   0.01920   3.12402
   D109      -3.13609   0.00038   0.00621   0.00872   0.01490  -3.12119
   D110       0.00247   0.00035   0.00553   0.01027   0.01577   0.01825
   D111       0.02502  -0.00031  -0.00194  -0.01327  -0.01521   0.00980
   D112      -3.11961  -0.00034  -0.00262  -0.01173  -0.01434  -3.13395
   D113      -0.01584   0.00017   0.00052   0.00518   0.00570  -0.01014
   D114       3.12789   0.00004   0.00093   0.00213   0.00305   3.13094
   D115       3.13351   0.00020  -0.00007   0.00484   0.00478   3.13829
   D116      -0.00594   0.00007   0.00034   0.00179   0.00212  -0.00382
   D117       0.01484  -0.00025  -0.00050  -0.00742  -0.00791   0.00693
   D118      -3.12640  -0.00004  -0.00091  -0.00208  -0.00299  -3.12939
   D119      -3.13451  -0.00027   0.00009  -0.00708  -0.00699  -3.14150
   D120       0.00744  -0.00006  -0.00033  -0.00174  -0.00207   0.00537
   D121       0.00621   0.00004  -0.00076  -0.00074  -0.00150   0.00471
   D122      -3.13573  -0.00017  -0.00035  -0.00605  -0.00640   3.14106
   D123      -3.12486  -0.00022  -0.00129  -0.00626  -0.00757  -3.13242
   D124       0.01638  -0.00043  -0.00089  -0.01157  -0.01246   0.00392
   D125      -0.00425   0.00012   0.00073   0.00527   0.00599   0.00173
   D126       3.13522   0.00025   0.00032   0.00831   0.00863  -3.13934
   D127       3.14038   0.00015   0.00141   0.00372   0.00511  -3.13769
   D128      -0.00334   0.00028   0.00100   0.00676   0.00775   0.00442
         Item               Value     Threshold  Converged?
 Maximum Force            0.006535     0.000450     NO 
 RMS     Force            0.001154     0.000300     NO 
 Maximum Displacement     0.674643     0.001800     NO 
 RMS     Displacement     0.157061     0.001200     NO 
 Predicted change in Energy=-3.761197D-03
 Lowest energy point so far.  Saving SCF results.
 GradGradGradGradGradGradGradGradGradGradGradGradGradGradGradGradGradGrad

 Leave Link  103 at Wed May  7 14:21:45 2025, MaxMem= 16106127360 cpu:               4.1 elap:               0.2
 (Enter /cm/shared/apps/Gaussian/g16-C01/g16/l202.exe)
                          Input orientation:                          
 ---------------------------------------------------------------------
 Center     Atomic      Atomic             Coordinates (Angstroms)
 Number     Number       Type             X           Y           Z
 ---------------------------------------------------------------------
      1          6           0        0.542166    2.222186    0.861688
      2          8           0        0.528982    3.329733    1.739361
      3          6           0        1.701139    1.276140    1.280575
      4          1           0        2.642329    1.831530    1.174909
      5          9           0        1.547657    0.990189    2.630334
      6          6           0        1.748521    0.014224    0.462251
      7          6           0        1.583053   -1.318120    1.146351
      8          7           0        2.070643    0.029313   -0.769570
      9          6           0        2.347756    1.175052   -1.517361
     10          6           0        3.093402    3.248558   -3.256535
     11          6           0        1.805059    2.469383   -1.335903
     12          6           0        3.223307    0.958485   -2.595217
     13          6           0        3.613785    1.967715   -3.450630
     14          6           0        2.208235    3.484636   -2.225627
     15          1           0        3.595410   -0.053142   -2.726769
     16          1           0        4.303385    1.764444   -4.263564
     17          1           0        1.799216    4.481645   -2.082131
     18          1           0        3.377742    4.064716   -3.914128
     19          7           0        0.835577    2.813920   -0.414902
     20          1           0        0.592192    3.795537   -0.422331
     21          1           0        1.652689   -1.195298    2.228648
     22          6           0        0.308792   -2.061853    0.807879
     23          6           0       -1.974331   -3.607669    0.208101
     24          6           0       -0.516015   -2.538758    1.821103
     25          6           0       -0.021165   -2.365077   -0.514221
     26          6           0       -1.143932   -3.123484   -0.806721
     27          6           0       -1.639968   -3.304578    1.524921
     28          1           0       -0.278509   -2.315846    2.858234
     29          1           0        0.612585   -2.001213   -1.317931
     30          1           0       -1.384434   -3.344610   -1.844005
     31          1           0       -2.269480   -3.662565    2.335850
     32          6           0       -3.194743   -4.419656   -0.127337
     33          6           0       -0.805106    1.495808    0.872222
     34          6           0       -3.288964    0.214647    0.884436
     35          6           0       -1.444885    1.204592    2.077732
     36          6           0       -1.415182    1.127870   -0.323421
     37          6           0       -2.649983    0.489796   -0.317469
     38          6           0       -2.679870    0.570725    2.082690
     39          1           0       -0.988141    1.463671    3.028502
     40          1           0       -0.922584    1.343414   -1.265294
     41          1           0       -3.111926    0.207229   -1.258663
     42          1           0       -3.165430    0.350092    3.028541
     43          1           0       -4.255099   -0.281099    0.889271
     44          1           0       -3.849925   -3.871177   -0.813075
     45          1           0       -2.915850   -5.356965   -0.621522
     46          1           0       -3.766823   -4.665071    0.771375
     47          1           0        2.433451   -1.932377    0.827225
     48          1           0        0.365277    3.033306    2.642130
 ---------------------------------------------------------------------
                    Distance matrix (angstroms):
                    1          2          3          4          5
     1  C    0.000000
     2  O    1.413204   0.000000
     3  C    1.553604   2.408667   0.000000
     4  H    2.159028   2.651311   1.097935   0.000000
     5  F    2.378431   2.702775   1.388226   2.006096   0.000000
     6  C    2.547535   3.756445   1.504770   2.146946   2.386092
     7  C    3.701113   4.802630   2.600412   3.323127   2.744403
     8  N    3.131443   4.423146   2.427799   2.712160   3.571575
     9  C    3.164888   4.307764   2.873462   2.786765   4.228204
    10  C    4.951969   5.616210   5.139475   4.674306   6.491901
    11  C    2.546646   3.438869   2.877601   2.722509   4.240908
    12  C    4.553641   5.627679   4.176083   3.913259   5.487731
    13  C    5.300536   6.189274   5.149835   4.728413   6.496350
    14  C    3.728415   4.308714   4.174692   3.805896   5.498998
    15  H    5.232250   6.386951   4.627533   4.436603   5.829270
    16  H    6.373735   7.261636   6.143908   5.686880   7.464539
    17  H    3.918086   4.188580   4.646792   4.282786   5.870338
    18  H    5.851823   6.373192   6.129609   5.605913   7.458681
    19  N    1.437331   2.236273   2.447163   2.599411   3.620292
    20  H    2.031414   2.212212   3.236822   3.257539   4.254604
    21  H    3.844611   4.688072   2.647488   3.354317   2.224576
    22  C    4.290728   5.475887   3.647501   4.553958   3.764450
    23  C    6.383349   7.532522   6.205713   7.199525   6.277891
    24  C    4.970594   5.961366   4.445378   5.430665   4.167381
    25  C    4.822183   6.149159   4.409772   5.249655   4.858728
    26  C    5.848307   7.136188   5.639852   6.543302   5.998358
    27  C    5.978855   6.983152   5.675005   6.696281   5.461494
    28  H    5.025280   5.811753   4.394357   5.344680   3.783740
    29  H    4.753188   6.145975   4.321832   5.002403   5.040996
    30  H    6.482420   7.813355   6.374566   7.219493   6.885299
    31  H    6.686464   7.555093   6.424191   7.460479   6.025395
    32  C    7.684837   8.797938   7.641595   8.651276   7.704643
    33  C    1.530647   2.427963   2.548779   3.476944   2.980286
    34  C    4.325308   5.001137   5.117111   6.154586   5.200243
    35  C    2.542172   2.920081   3.246236   4.232430   3.050679
    36  C    2.536379   3.589295   3.508025   4.382182   4.185933
    37  C    3.818560   4.733034   4.701526   5.660036   5.153651
    38  C    3.820953   4.245789   4.509350   5.544321   4.283438
    39  H    2.759034   2.728687   3.212887   4.092852   2.610171
    40  H    2.727964   3.883357   3.656488   4.347580   4.626314
    41  H    4.680634   5.656359   5.545800   6.455392   6.119562
    42  H    4.684683   4.918224   5.253231   6.273808   4.772995
    43  H    5.411187   6.053775   6.168864   7.219370   6.190270
    44  H    7.695737   8.805842   7.854461   8.866922   8.038895
    45  H    8.461756   9.638432   8.302569   9.262558   8.413313
    46  H    8.124645   9.127312   8.090481   9.134873   7.980062
    47  H    4.564924   5.669990   3.322106   3.785699   3.546439
    48  H    1.964480   0.964189   2.593451   2.963438   2.360612
                    6          7          8          9         10
     6  C    0.000000
     7  C    1.506822   0.000000
     8  N    1.273332   2.392503   0.000000
     9  C    2.371807   3.727738   1.395958   0.000000
    10  C    5.108717   6.520820   4.194588   2.807159   0.000000
    11  C    3.043741   4.533877   2.518970   1.415182   2.440445
    12  C    3.523455   4.676825   2.350528   1.405441   2.387185
    13  C    4.754574   6.004400   3.650585   2.443087   1.396077
    14  C    4.413591   5.901487   3.752105   2.419770   1.379139
    15  H    3.685836   4.544315   2.482406   2.127856   3.381403
    16  H    5.650126   6.794820   4.494865   3.422499   2.163506
    17  H    5.141430   6.641317   4.649704   3.399032   2.138842
    18  H    6.181711   7.602913   5.280269   3.893010   1.085999
    19  N    3.072647   4.479953   3.066791   2.487566   3.655346
    20  H    4.051902   5.439858   4.060891   3.338868   3.819418
    21  H    2.142962   1.091468   3.265528   4.487122   7.204911
    22  C    2.549975   1.513751   3.156808   4.476791   7.243892
    23  C    5.200225   4.333283   5.526780   6.673235   9.202906
    24  C    3.673189   2.520186   4.471842   5.756640   8.503136
    25  C    3.121916   2.535180   3.189665   4.376138   6.980953
    26  C    4.452167   3.809236   4.502777   5.583395   8.034893
    27  C    4.860614   3.804892   5.490733   6.724916   9.392055
    28  H    3.908812   2.718716   4.917240   6.182998   8.928761
    29  H    2.919141   2.735162   2.559231   3.624809   6.121497
    30  H    5.139648   4.674919   4.947253   5.870542   8.094202
    31  H    5.759643   4.664049   6.489243   7.718073  10.382625
    32  C    6.666541   5.836878   6.923155   7.997013  10.398757
    33  C    2.980634   3.700898   3.621605   3.969072   5.942822
    34  C    5.059118   5.114150   5.612083   6.201904   8.190656
    35  C    3.771552   4.049686   4.674115   5.225868   7.295770
    36  C    3.444779   4.139144   3.681963   3.948090   5.781678
    37  C    4.492324   4.830106   4.764530   5.185239   7.016790
    38  C    4.748280   4.755731   5.567395   6.213099   8.307152
    39  H    4.021923   4.229881   5.083197   5.645917   7.703668
    40  H    3.447602   4.379271   3.306359   3.284357   4.870601
    41  H    5.159723   5.491231   5.208636   5.550831   7.193557
    42  H    5.553879   5.373422   6.476496   7.193122   9.331466
    43  H    6.026028   5.935110   6.546993   7.177043   9.145854
    44  H    6.932921   6.314642   7.090052   8.023196  10.240650
    45  H    7.195874   6.299030   7.341595   8.436546  10.821711
    46  H    7.239502   6.321698   7.647729   8.759761  11.221063
    47  H    2.095612   1.096508   2.555310   3.893654   6.629835
    48  H    3.972417   4.759752   4.855095   4.968370   6.502557
                   11         12         13         14         15
    11  C    0.000000
    12  C    2.424894   0.000000
    13  C    2.827584   1.379402   0.000000
    14  C    1.408864   2.747437   2.403592   0.000000
    15  H    3.391607   1.085890   2.146667   3.832920   0.000000
    16  H    3.912770   2.144649   1.085232   3.391446   2.483262
    17  H    2.146180   3.834572   3.388996   1.087158   4.919976
    18  H    3.415504   3.378173   2.160547   2.134310   4.291149
    19  N    1.380884   3.727957   4.201207   2.369129   4.602331
    20  H    2.016022   4.437687   4.652049   2.441338   5.398342
    21  H    5.114599   5.511379   6.790048   6.484672   5.443789
    22  C    5.231320   5.403508   6.730178   6.601028   5.227859
    23  C    7.321086   7.464838   8.700475   8.585900   7.229809
    24  C    6.358894   6.761443   8.071847   7.751053   6.615530
    25  C    5.232805   5.089519   6.372476   6.489859   4.829081
    26  C    6.344820   6.239709   7.452948   7.544373   5.964474
    27  C    7.306924   7.668160   8.952938   8.658446   7.487181
    28  H    6.695555   7.261135   8.561578   8.104019   7.163751
    29  H    4.626936   4.148149   5.413686   5.784855   3.831063
    30  H    6.650830   6.349190   7.468884   7.726027   6.034225
    31  H    8.227055   8.708631   9.989806   9.588508   8.547221
    32  C    8.597529   8.729616   9.909533   9.801674   8.481136
    33  C    3.554803   5.342281   6.199706   4.757345   5.892073
    34  C    5.996900   7.420981   8.337505   7.112279   7.778632
    35  C    4.880035   6.609769   7.532284   6.087921   7.075995
    36  C    3.632454   5.167720   5.981244   4.722486   5.681277
    37  C    4.980298   6.316909   7.157914   6.017675   6.715984
    38  C    5.950316   7.541927   8.495840   7.137649   7.930904
    39  H    5.278395   7.043985   7.963099   6.473561   7.512177
    40  H    2.951750   4.370958   5.073863   3.912684   4.949601
    41  H    5.412952   6.518124   7.289665   6.323016   6.871061
    42  H    6.945899   8.533039   9.515993   8.142967   8.887922
    43  H    7.017269   8.342948   9.263436   8.102964   8.646283
    44  H    8.512044   8.748273   9.836479   9.633513   8.583276
    45  H    9.167826   9.026053  10.212293  10.344240   8.657893
    46  H    9.294456   9.582288  10.783903  10.540449   9.365328
    47  H    4.944642   4.549073   5.907956   6.222110   4.184799
    48  H    4.267989   6.316884   6.986417   5.224486   6.984626
                   16         17         18         19         20
    16  H    0.000000
    17  H    4.291001   0.000000
    18  H    2.504031   2.453933   0.000000
    19  N    5.285762   2.547461   4.502408   0.000000
    20  H    5.714313   2.163929   4.474863   1.011368   0.000000
    21  H    7.611510   7.129654   8.269054   4.871330   5.749850
    22  C    7.504455   7.306906   8.321698   5.054290   5.991890
    23  C    9.394951   9.215304  10.222669   7.037082   7.860786
    24  C    8.875096   8.359520   9.573927   5.956314   6.810610
    25  C    7.057779   7.256013   8.028336   5.250321   6.191754
    26  C    8.094126   8.253894   9.042773   6.270944   7.143860
    27  C    9.722396   9.244678  10.443523   6.879480   7.693241
    28  H    9.400134   8.656213   9.997232   6.186203   6.990653
    29  H    6.039779   6.634722   7.154148   4.904150   5.865563
    30  H    8.019225   8.452371   9.047753   6.700617   7.543865
    31  H   10.779947  10.119338  11.430846   7.691091   8.451037
    32  C   10.562831  10.392016  11.380770   8.285577   9.050817
    33  C    7.248803   4.942258   6.855995   2.466972   2.986145
    34  C    9.303093   7.273058   9.071617   5.045428   5.440017
    35  C    8.577184   6.210292   8.206122   3.742148   4.136786
    36  C    6.973662   4.967214   6.670110   2.813725   3.340027
    37  C    8.096031   6.232516   7.877149   4.190486   4.631481
    38  C    9.511348   7.259699   9.212191   4.860891   5.232679
    39  H    9.014707   6.557141   8.603865   4.123852   4.454582
    40  H    6.039672   4.233664   5.737126   2.444726   3.003006
    41  H    8.151146   6.562625   8.002968   4.805159   5.224548
    42  H   10.533679   8.236286  10.237782   5.825445   6.156243
    43  H   10.197235   8.256372  10.010945   6.098770   6.468036
    44  H   10.494883  10.163312  11.172918   8.173309   8.869249
    45  H   10.774799  11.007428  11.799095   8.993290   9.803792
    46  H   11.481182  11.080871  12.215070   8.861413   9.592072
    47  H    6.563480   7.071512   7.703067   5.159788   6.144967
    48  H    8.050299   5.145144   7.288572   3.100768   3.165976
                   21         22         23         24         25
    21  H    0.000000
    22  C    2.139056   0.000000
    23  C    4.801815   2.821690   0.000000
    24  C    2.583458   1.390816   2.423021   0.000000
    25  C    3.419576   1.395982   2.425004   2.393487   0.000000
    26  C    4.555487   2.417520   1.397806   2.764352   1.386125
    27  C    3.973146   2.419955   1.392005   1.391932   2.767903
    28  H    2.319813   2.147881   3.401151   1.087079   3.382618
    29  H    3.782795   2.148263   3.406114   3.378791   1.086272
    30  H    5.516354   3.397788   2.151352   3.851825   2.141567
    31  H    4.634902   3.397715   2.148824   2.145355   3.855037
    32  C    6.280506   4.325347   1.503744   3.809170   3.800339
    33  C    3.888792   3.728520   5.277653   4.154716   4.176508
    34  C    5.311760   4.258188   4.098267   4.018436   4.392008
    35  C    3.921379   3.918874   5.189768   3.865401   4.635487
    36  C    4.617575   3.798191   4.797968   4.341848   3.765683
    37  C    5.275912   4.065916   4.185923   4.277785   3.885833
    38  C    4.680941   4.181831   4.633665   3.797312   4.736200
    39  H    3.831954   4.363774   5.886062   4.207155   5.305209
    40  H    5.028392   4.172550   5.271650   4.976183   3.889675
    41  H    6.068771   4.595720   4.242519   4.874849   4.089469
    42  H    5.122727   4.776928   5.003746   4.101556   5.459827
    43  H    6.126308   4.899675   4.090472   4.466103   4.923307
    44  H    6.833094   4.816230   2.151764   4.452997   4.125173
    45  H    6.805476   4.826932   2.152851   4.434853   4.164386
    46  H    6.598036   4.836189   2.156015   4.023790   4.579594
    47  H    1.765464   2.128688   4.755887   3.170937   2.830520
    48  H    4.439537   5.415562   7.449887   5.700759   6.265336
                   26         27         28         29         30
    26  C    0.000000
    27  C    2.390690   0.000000
    28  H    3.851380   2.146832   0.000000
    29  H    2.146202   3.854162   4.281752   0.000000
    30  H    1.087518   3.378840   4.938874   2.463646   0.000000
    31  H    3.381305   1.087220   2.459778   4.941307   4.284343
    32  C    2.519415   2.527979   4.673764   4.664990   2.716596
    33  C    4.926613   4.915965   4.330157   4.363001   5.580605
    34  C    4.313269   3.938826   4.400241   4.998254   4.872364
    35  C    5.209883   4.547117   3.789868   5.103029   6.006572
    36  C    4.287327   4.807649   4.824328   3.859022   4.724002
    37  C    3.945041   4.337258   4.855987   4.224974   4.316780
    38  C    4.935077   4.050985   3.834097   5.386961   5.694465
    39  H    5.981237   5.042007   3.849327   5.784395   6.856962
    40  H    4.495827   5.468434   5.550541   3.680495   4.746132
    41  H    3.894984   4.716756   5.598482   4.330440   3.992795
    42  H    5.555306   4.236098   3.933262   6.220439   6.369024
    43  H    4.542565   4.047763   4.881627   5.614702   5.009652
    44  H    2.807398   3.266675   5.352810   4.864735   2.723736
    45  H    2.856997   3.232242   5.320966   4.918935   2.808785
    46  H    3.427307   2.634822   4.694910   5.535391   3.776190
    47  H    4.109280   4.354590   3.409805   2.814602   4.868892
    48  H    7.216533   6.740767   5.392086   6.410119   7.991539
                   31         32         33         34         35
    31  H    0.000000
    32  C    2.737990   0.000000
    33  C    5.558364   6.457723   0.000000
    34  C    4.263652   4.744399   2.794830   0.000000
    35  C    4.943258   6.289395   1.395485   2.409269   0.000000
    36  C    5.545252   5.829265   1.391809   2.409140   2.402562
    37  C    4.942367   4.943241   2.414745   1.388733   2.774920
    38  C    4.260664   5.482081   2.415729   1.390540   1.388163
    39  H    5.329156   7.031497   2.164273   3.383913   1.086140
    40  H    6.312068   6.298462   2.146160   3.390459   3.386429
    41  H    5.348415   4.763908   3.394485   2.150412   3.860738
    42  H    4.169409   5.719346   3.396101   2.151928   2.143474
    43  H    4.179664   4.391526   3.880739   1.085911   3.393673
    44  H    3.529455   1.095595   6.396536   4.459840   6.316994
    45  H    3.469126   1.095696   7.324412   5.783596   7.245947
    46  H    2.386344   1.093246   6.836546   4.904363   6.446000
    47  H    5.233265   6.226902   4.716220   6.112203   5.142551
    48  H    7.202114   8.711506   2.620357   4.938402   2.634280
                   36         37         38         39         40
    36  C    0.000000
    37  C    1.389931   0.000000
    38  C    2.774746   2.401709   0.000000
    39  H    3.395661   3.860787   2.133977   0.000000
    40  H    1.084545   2.147311   3.859288   4.295981   0.000000
    41  H    2.145041   1.085856   3.388723   4.946605   2.466613
    42  H    3.860564   3.388361   1.085855   2.445536   4.945106
    43  H    3.394252   2.151023   2.152022   4.277096   4.287989
    44  H    5.581954   4.550118   5.430007   7.169946   5.997148
    45  H    6.662879   5.860695   6.519660   7.972441   7.020159
    46  H    6.347201   5.385682   5.505868   7.097688   6.952669
    47  H    5.049859   5.746177   5.829902   5.299628   5.135408
    48  H    3.949077   4.931578   3.956033   2.108264   4.447729
                   41         42         43         44         45
    41  H    0.000000
    42  H    4.289918   0.000000
    43  H    2.481719   2.482390   0.000000
    44  H    4.168523   5.748536   3.993846   0.000000
    45  H    5.603985   6.779068   5.462646   1.765433   0.000000
    46  H    5.318764   5.532480   4.412655   1.774163   1.772861
    47  H    6.299210   6.434511   6.889649   6.777192   6.514729
    48  H    5.940862   4.451386   5.950267   8.796491   9.581956
                   46         47         48
    46  H    0.000000
    47  H    6.775997   0.000000
    48  H    8.935267   5.677080   0.000000
 Stoichiometry    C23H21FN2O
 Framework group  C1[X(C23H21FN2O)]
 Deg. of freedom   138
 Full point group                 C1      NOp   1
 RotChk:  IX=0 Diff= 6.44D-02
 Largest Abelian subgroup         C1      NOp   1
 Largest concise Abelian subgroup C1      NOp   1
                         Standard orientation:                         
 ---------------------------------------------------------------------
 Center     Atomic      Atomic             Coordinates (Angstroms)
 Number     Number       Type             X           Y           Z
 ---------------------------------------------------------------------
      1          6           0        1.352421    1.681457    0.170551
      2          8           0        1.839862    2.982940    0.426850
      3          6           0        1.267847    0.913379    1.518361
      4          1           0        2.283668    0.843872    1.929139
      5          9           0        0.525086    1.686299    2.400446
      6          6           0        0.672857   -0.460789    1.370098
      7          6           0       -0.599534   -0.799342    2.102842
      8          7           0        1.290185   -1.393176    0.761054
      9          6           0        2.521047   -1.259272    0.116269
     10          6           0        5.028052   -1.366255   -1.142152
     11          6           0        3.039448   -0.100808   -0.509802
     12          6           0        3.269077   -2.447579    0.055928
     13          6           0        4.509437   -2.516013   -0.543717
     14          6           0        4.303298   -0.193021   -1.125495
     15          1           0        2.828021   -3.326469    0.516557
     16          1           0        5.063580   -3.448998   -0.557618
     17          1           0        4.707019    0.698395   -1.599099
     18          1           0        6.000247   -1.386944   -1.625682
     19          7           0        2.375076    1.100899   -0.655918
     20          1           0        2.920984    1.819237   -1.112908
     21          1           0       -0.825364   -0.026124    2.839345
     22          6           0       -1.810497   -1.020574    1.221895
     23          6           0       -4.133479   -1.549634   -0.289986
     24          6           0       -2.996846   -0.340393    1.475469
     25          6           0       -1.796039   -1.970914    0.199443
     26          6           0       -2.937956   -2.228315   -0.542927
     27          6           0       -4.143543   -0.604563    0.731981
     28          1           0       -3.032099    0.403567    2.267316
     29          1           0       -0.878024   -2.511962   -0.011510
     30          1           0       -2.903258   -2.970094   -1.337442
     31          1           0       -5.057126   -0.056533    0.948953
     32          6           0       -5.360177   -1.833114   -1.112238
     33          6           0       -0.006728    1.731393   -0.531660
     34          6           0       -2.469017    1.855952   -1.847977
     35          6           0       -1.009321    2.588957   -0.076941
     36          6           0       -0.254623    0.929670   -1.642029
     37          6           0       -1.479491    0.990760   -2.296150
     38          6           0       -2.230996    2.652160   -0.733078
     39          1           0       -0.853652    3.215687    0.796373
     40          1           0        0.515683    0.254692   -1.998781
     41          1           0       -1.658198    0.357271   -3.159770
     42          1           0       -3.001823    3.323849   -0.367372
     43          1           0       -3.424961    1.906117   -2.360673
     44          1           0       -5.154885   -1.689028   -2.178738
     45          1           0       -5.687388   -2.870383   -0.979740
     46          1           0       -6.187055   -1.175996   -0.830007
     47          1           0       -0.398732   -1.728664    2.649074
     48          1           0        1.230455    3.455383    1.005711
 ---------------------------------------------------------------------
 Rotational constants (GHZ):           0.3185011           0.1514670           0.1319325
 Leave Link  202 at Wed May  7 14:21:45 2025, MaxMem= 16106127360 cpu:               0.3 elap:               0.0
 (Enter /cm/shared/apps/Gaussian/g16-C01/g16/l301.exe)
 Basis read from rwf:  (5D, 7F)
 No pseudopotential information found on rwf file.
 There are   864 symmetry adapted cartesian basis functions of A   symmetry.
 There are   810 symmetry adapted basis functions of A   symmetry.
   810 basis functions,  1203 primitive gaussians,   864 cartesian basis functions
    95 alpha electrons       95 beta electrons
       nuclear repulsion energy      2499.1760753054 Hartrees.
 IExCor= 4639 DFT=T Ex+Corr=wB97XD ExCW=0 ScaHFX=  1.000000
 ScaDFX=  1.000000  1.000000  1.000000  1.000000 ScalE2=  1.000000  1.000000
 IRadAn=      5 IRanWt=     -1 IRanGd=            0 ICorTp=0 IEmpDi=121
 HFx  wShort=  0.000000 wLong=  0.200000 cFull=  0.222036 cShort=  0.000000 cLong=  0.777964
 DFx  wShort=  0.000000 wLong=  0.200000 cFull=  0.000000 cShort=  0.000000 cLong=  1.000000
 NAtoms=   48 NActive=   48 NUniq=   48 SFac= 1.00D+00 NAtFMM=   60 NAOKFM=F Big=F
 Integral buffers will be    131072 words long.
 Raffenetti 2 integral format.
 Two-electron integral symmetry is turned on.
 R6Disp:  Grimme-D2 Dispersion energy=       -0.0442103509 Hartrees.
 Nuclear repulsion after empirical dispersion term =     2499.1318649545 Hartrees.
 No density basis found on file    724.
 ------------------------------------------------------------------------------
 Polarizable Continuum Model (PCM)
 =================================
 Model                : PCM.
 Atomic radii         : SMD-Coulomb.
 Polarization charges : Total charges.
 Charge compensation  : None.
 Solution method      : On-the-fly selection.
 Cavity type          : VdW (van der Waals Surface) (Alpha=1.000).
 Cavity algorithm     : GePol (No added spheres)
                        Default sphere list used, NSphG=   48.
                        Lebedev-Laikov grids with approx.  5.0 points / Ang**2.
                        Smoothing algorithm: York/Karplus (Gamma=1.0000).
                        Polarization charges: spherical gaussians, with
                                              point-specific exponents (IZeta= 3).
                        Self-potential: point-specific (ISelfS= 7).
                        Self-field    : sphere-specific E.n sum rule (ISelfD= 2).
 1st derivatives      : Analytical E(r).r(x)/FMM algorithm (CHGder, D1EAlg=3).
                        Cavity 1st derivative terms included.
 Solvent              : Ethanol, Eps=  24.852000 Eps(inf)=   1.852593
 ------------------------------------------------------------------------------
 GePol: Number of generator spheres                  =      48
 GePol: Total number of spheres                      =      48
 GePol: Number of exposed spheres                    =      48 (100.00%)
 GePol: Number of points                             =    3411
 GePol: Average weight of points                     =       0.11
 GePol: Minimum weight of points                     =   0.12D-10
 GePol: Maximum weight of points                     =    0.21501
 GePol: Number of points with low weight             =     224
 GePol: Fraction of low-weight points (<1% of avg)   =       6.57%
 GePol: Cavity surface area                          =    381.783 Ang**2
 GePol: Cavity volume                                =    369.170 Ang**3
 ------------------------------------------------------------------------------
 Atomic radii for non-electrostatic terms: SMD-CDS.
 ------------------------------------------------------------------------------
 PCM non-electrostatic energy =        -0.0041087745 Hartrees.
 Nuclear repulsion after PCM non-electrostatic terms =     2499.1277561800 Hartrees.
 Leave Link  301 at Wed May  7 14:21:46 2025, MaxMem= 16106127360 cpu:               0.3 elap:               0.1
 (Enter /cm/shared/apps/Gaussian/g16-C01/g16/l302.exe)
 NPDir=0 NMtPBC=     1 NCelOv=     1 NCel=       1 NClECP=     1 NCelD=      1
         NCelK=      1 NCelE2=     1 NClLst=     1 CellRange=     0.0.
 One-electron integrals computed using PRISM.
 One-electron integral symmetry used in STVInt
 NBasis=   810 RedAO= T EigKep=  1.13D-06  NBF=   810
 NBsUse=   803 1.00D-06 EigRej=  9.42D-07 NBFU=   803
 Precomputing XC quadrature grid using
 IXCGrd= 4 IRadAn=           5 IRanWt=          -1 IRanGd=           0 AccXCQ= 0.00D+00.
 Generated NRdTot=       0 NPtTot=           0 NUsed=           0 NTot=          32
 NSgBfM=   860   857   858   860   860 MxSgAt=    48 MxSgA2=    48.
 Leave Link  302 at Wed May  7 14:21:48 2025, MaxMem= 16106127360 cpu:              30.9 elap:               2.5
 (Enter /cm/shared/apps/Gaussian/g16-C01/g16/l303.exe)
 DipDrv:  MaxL=1.
 Leave Link  303 at Wed May  7 14:21:48 2025, MaxMem= 16106127360 cpu:               1.0 elap:               0.2
 (Enter /cm/shared/apps/Gaussian/g16-C01/g16/l401.exe)
 Initial guess from the checkpoint file:  "6_to_9_intermediate.chk"
 B after Tr=     0.000000   -0.000000    0.000000
         Rot=    0.999664   -0.022631    0.003745    0.012045 Ang=  -2.97 deg.
 Guess basis will be translated and rotated to current coordinates.
 JPrj=2 DoOrth=T DoCkMO=T.
 Generating alternative initial guess.
 ExpMin= 2.65D-02 ExpMax= 2.93D+03 ExpMxC= 4.41D+02 IAcc=3 IRadAn=         5 AccDes= 0.00D+00
 Harris functional with IExCor= 4639 and IRadAn=       5 diagonalized for initial guess.
 HarFok:  IExCor= 4639 AccDes= 0.00D+00 IRadAn=         5 IDoV= 1 UseB2=F ITyADJ=14
 ICtDFT=  3500011 ScaDFX=  1.000000  1.000000  1.000000  1.000000
 FoFCou: FMM=F IPFlag=           0 FMFlag=      100000 FMFlg1=           0
         NFxFlg=           0 DoJE=T BraDBF=F KetDBF=T FulRan=T
         wScrn=  0.000000 ICntrl=       500 IOpCl=  0 I1Cent=   200000004 NGrid=           0
         NMat0=    1 NMatS0=      1 NMatT0=    0 NMatD0=    1 NMtDS0=    0 NMtDT0=    0
 Petite list used in FoFCou.
 Harris En= -1122.30200866507    
 Leave Link  401 at Wed May  7 14:21:59 2025, MaxMem= 16106127360 cpu:             302.1 elap:              10.9
 (Enter /cm/shared/apps/Gaussian/g16-C01/g16/l502.exe)
 Integral symmetry usage will be decided dynamically.
 Closed shell SCF:
 Using DIIS extrapolation, IDIIS=  1040.
 NGot= 16106127360 LenX= 16104590708 LenY= 16103843348
 Requested convergence on RMS density matrix=1.00D-08 within 128 cycles.
 Requested convergence on MAX density matrix=1.00D-06.
 Requested convergence on             energy=1.00D-06.
 No special actions if energy rises.
 Fock matrices will be formed incrementally for  20 cycles.

 Cycle   1  Pass 1  IDiag  1:
 FoFJK:  IHMeth= 1 ICntrl=       0 DoSepK=T KAlg= 0 I1Cent=           0 FoldK=F
 IRaf=         1 NMat=       1 IRICut=       1 DoRegI=T DoRafI=F ISym2E= 0 IDoP0=0 IntGTp=1.
 FoFCou: FMM=F IPFlag=           0 FMFlag=      100000 FMFlg1=           0
         NFxFlg=           0 DoJE=T BraDBF=F KetDBF=F FulRan=T
         wScrn=  0.000000 ICntrl=       500 IOpCl=  0 I1Cent=           0 NGrid=           0
         NMat0=    1 NMatS0=      1 NMatT0=    0 NMatD0=    1 NMtDS0=    0 NMtDT0=    0
 Symmetry not used in FoFCou.
 Inv3:  Mode=1 IEnd=    34904763.
 Iteration    1 A*A^-1 deviation from unit magnitude is 9.10D-15 for   3411.
 Iteration    1 A*A^-1 deviation from orthogonality  is 8.77D-15 for   3411   2519.
 Iteration    1 A^-1*A deviation from unit magnitude is 9.10D-15 for   3411.
 Iteration    1 A^-1*A deviation from orthogonality  is 1.03D-13 for   1644   1572.
 E= -1172.87775120048    
 DIIS: error= 1.33D-02 at cycle   1 NSaved=   1.
 NSaved= 1 IEnMin= 1 EnMin= -1172.87775120048     IErMin= 1 ErrMin= 1.33D-02
 ErrMax= 1.33D-02  0.00D+00 EMaxC= 1.00D-01 BMatC= 2.56D-01 BMatP= 2.56D-01
 IDIUse=3 WtCom= 8.67D-01 WtEn= 1.33D-01
 Coeff-Com:  0.100D+01
 Coeff-En:   0.100D+01
 Coeff:      0.100D+01
 Recover alternate guess density for next cycle.
 RMSDP=4.80D-02 MaxDP=4.71D+00              OVMax= 0.00D+00

 Cycle   2  Pass 1  IDiag  1:
 RMSU=  3.56D-02    CP:  1.41D+00
 E= -1172.85045694868     Delta-E=        0.027294251794 Rises=F Damp=F
 Switch densities from cycles 1 and 2 for lowest energy.
 DIIS: error= 2.06D-02 at cycle   2 NSaved=   2.
 NSaved= 2 IEnMin= 1 EnMin= -1172.87775120048     IErMin= 1 ErrMin= 1.33D-02
 ErrMax= 2.06D-02  0.00D+00 EMaxC= 1.00D+00 BMatC= 5.69D-01 BMatP= 2.56D-01
 IDIUse=1 WtCom= 1.00D+00 WtEn= 0.00D+00
 Coeff-Com:  0.690D+00 0.310D+00
 Coeff:      0.690D+00 0.310D+00
 Gap=     0.315 Goal=   None    Shift=    0.000
 RMSDP=2.12D-02 MaxDP=1.48D+00 DE= 2.73D-02 OVMax= 1.32D-01

 Cycle   3  Pass 1  IDiag  1:
 RMSU=  1.11D-02    CP:  1.00D+00  5.09D-01
 E= -1173.10911363697     Delta-E=       -0.258656688287 Rises=F Damp=F
 DIIS: error= 2.63D-03 at cycle   3 NSaved=   3.
 NSaved= 3 IEnMin= 3 EnMin= -1173.10911363697     IErMin= 3 ErrMin= 2.63D-03
 ErrMax= 2.63D-03  0.00D+00 EMaxC= 1.00D+00 BMatC= 3.34D-02 BMatP= 2.56D-01
 IDIUse=1 WtCom= 1.00D+00 WtEn= 0.00D+00
 Coeff-Com:  0.283D-01 0.149D+00 0.823D+00
 Coeff:      0.283D-01 0.149D+00 0.823D+00
 Gap=     0.301 Goal=   None    Shift=    0.000
 RMSDP=3.46D-03 MaxDP=2.12D-01 DE=-2.59D-01 OVMax= 2.86D-02

 Cycle   4  Pass 1  IDiag  1:
 RMSU=  3.07D-03    CP:  9.95D-01  5.49D-01  1.01D+00
 E= -1173.13123371153     Delta-E=       -0.022120074557 Rises=F Damp=F
 DIIS: error= 1.15D-03 at cycle   4 NSaved=   4.
 NSaved= 4 IEnMin= 4 EnMin= -1173.13123371153     IErMin= 4 ErrMin= 1.15D-03
 ErrMax= 1.15D-03  0.00D+00 EMaxC= 1.00D+00 BMatC= 6.20D-03 BMatP= 3.34D-02
 IDIUse=1 WtCom= 1.00D+00 WtEn= 0.00D+00
 Coeff-Com: -0.172D-01 0.233D-03 0.300D+00 0.717D+00
 Coeff:     -0.172D-01 0.233D-03 0.300D+00 0.717D+00
 Gap=     0.300 Goal=   None    Shift=    0.000
 RMSDP=1.98D-03 MaxDP=2.55D-01 DE=-2.21D-02 OVMax= 1.01D-02

 Cycle   5  Pass 1  IDiag  1:
 RMSU=  9.18D-04    CP:  9.75D-01  5.33D-01  1.05D+00  9.40D-01
 E= -1173.13542898503     Delta-E=       -0.004195273505 Rises=F Damp=F
 DIIS: error= 2.60D-04 at cycle   5 NSaved=   5.
 NSaved= 5 IEnMin= 5 EnMin= -1173.13542898503     IErMin= 5 ErrMin= 2.60D-04
 ErrMax= 2.60D-04  0.00D+00 EMaxC= 1.00D+00 BMatC= 2.61D-04 BMatP= 6.20D-03
 IDIUse=1 WtCom= 1.00D+00 WtEn= 0.00D+00
 Coeff-Com: -0.749D-02-0.407D-02 0.905D-01 0.286D+00 0.635D+00
 Coeff:     -0.749D-02-0.407D-02 0.905D-01 0.286D+00 0.635D+00
 Gap=     0.299 Goal=   None    Shift=    0.000
 RMSDP=5.92D-04 MaxDP=5.33D-02 DE=-4.20D-03 OVMax= 3.30D-03

 Cycle   6  Pass 1  IDiag  1:
 RMSU=  4.49D-04    CP:  9.71D-01  5.28D-01  1.07D+00  9.50D-01  1.14D+00
 E= -1173.13567448109     Delta-E=       -0.000245496059 Rises=F Damp=F
 DIIS: error= 6.45D-05 at cycle   6 NSaved=   6.
 NSaved= 6 IEnMin= 6 EnMin= -1173.13567448109     IErMin= 6 ErrMin= 6.45D-05
 ErrMax= 6.45D-05  0.00D+00 EMaxC= 1.00D+00 BMatC= 2.36D-05 BMatP= 2.61D-04
 IDIUse=1 WtCom= 1.00D+00 WtEn= 0.00D+00
 Coeff-Com:  0.679D-04-0.324D-03-0.268D-01-0.424D-01 0.167D+00 0.902D+00
 Coeff:      0.679D-04-0.324D-03-0.268D-01-0.424D-01 0.167D+00 0.902D+00
 Gap=     0.299 Goal=   None    Shift=    0.000
 RMSDP=3.77D-04 MaxDP=4.18D-02 DE=-2.45D-04 OVMax= 1.53D-03

 Cycle   7  Pass 1  IDiag  1:
 RMSU=  1.18D-04    CP:  9.68D-01  5.27D-01  1.07D+00  9.94D-01  1.33D+00
                    CP:  1.16D+00
 E= -1173.13570826929     Delta-E=       -0.000033788198 Rises=F Damp=F
 DIIS: error= 3.15D-05 at cycle   7 NSaved=   7.
 NSaved= 7 IEnMin= 7 EnMin= -1173.13570826929     IErMin= 7 ErrMin= 3.15D-05
 ErrMax= 3.15D-05  0.00D+00 EMaxC= 1.00D+00 BMatC= 4.76D-06 BMatP= 2.36D-05
 IDIUse=1 WtCom= 1.00D+00 WtEn= 0.00D+00
 Coeff-Com:  0.699D-03 0.265D-03-0.215D-01-0.465D-01 0.225D-01 0.424D+00
 Coeff-Com:  0.621D+00
 Coeff:      0.699D-03 0.265D-03-0.215D-01-0.465D-01 0.225D-01 0.424D+00
 Coeff:      0.621D+00
 Gap=     0.299 Goal=   None    Shift=    0.000
 RMSDP=8.66D-05 MaxDP=9.48D-03 DE=-3.38D-05 OVMax= 6.92D-04

 Cycle   8  Pass 1  IDiag  1:
 RMSU=  3.74D-05    CP:  9.67D-01  5.26D-01  1.07D+00  9.99D-01  1.37D+00
                    CP:  1.23D+00  1.05D+00
 E= -1173.13571364394     Delta-E=       -0.000005374648 Rises=F Damp=F
 DIIS: error= 5.90D-06 at cycle   8 NSaved=   8.
 NSaved= 8 IEnMin= 8 EnMin= -1173.13571364394     IErMin= 8 ErrMin= 5.90D-06
 ErrMax= 5.90D-06  0.00D+00 EMaxC= 1.00D+00 BMatC= 2.25D-07 BMatP= 4.76D-06
 IDIUse=1 WtCom= 1.00D+00 WtEn= 0.00D+00
 Coeff-Com:  0.146D-03 0.624D-04-0.154D-02-0.428D-02-0.114D-01-0.151D-01
 Coeff-Com:  0.132D+00 0.900D+00
 Coeff:      0.146D-03 0.624D-04-0.154D-02-0.428D-02-0.114D-01-0.151D-01
 Coeff:      0.132D+00 0.900D+00
 Gap=     0.299 Goal=   None    Shift=    0.000
 RMSDP=3.59D-05 MaxDP=3.20D-03 DE=-5.37D-06 OVMax= 3.42D-04

 Cycle   9  Pass 1  IDiag  1:
 RMSU=  1.21D-05    CP:  9.67D-01  5.26D-01  1.07D+00  1.00D+00  1.38D+00
                    CP:  1.27D+00  1.15D+00  1.25D+00
 E= -1173.13571407849     Delta-E=       -0.000000434553 Rises=F Damp=F
 DIIS: error= 2.70D-06 at cycle   9 NSaved=   9.
 NSaved= 9 IEnMin= 9 EnMin= -1173.13571407849     IErMin= 9 ErrMin= 2.70D-06
 ErrMax= 2.70D-06  0.00D+00 EMaxC= 1.00D+00 BMatC= 5.06D-08 BMatP= 2.25D-07
 IDIUse=1 WtCom= 1.00D+00 WtEn= 0.00D+00
 Coeff-Com: -0.405D-04-0.196D-04 0.264D-02 0.539D-02-0.770D-02-0.720D-01
 Coeff-Com: -0.361D-01 0.364D+00 0.744D+00
 Coeff:     -0.405D-04-0.196D-04 0.264D-02 0.539D-02-0.770D-02-0.720D-01
 Coeff:     -0.361D-01 0.364D+00 0.744D+00
 Gap=     0.299 Goal=   None    Shift=    0.000
 RMSDP=1.08D-05 MaxDP=9.00D-04 DE=-4.35D-07 OVMax= 1.19D-04

 Cycle  10  Pass 1  IDiag  1:
 RMSU=  4.11D-06    CP:  9.67D-01  5.26D-01  1.07D+00  1.00D+00  1.39D+00
                    CP:  1.27D+00  1.20D+00  1.33D+00  9.89D-01
 E= -1173.13571416101     Delta-E=       -0.000000082525 Rises=F Damp=F
 DIIS: error= 8.71D-07 at cycle  10 NSaved=  10.
 NSaved=10 IEnMin=10 EnMin= -1173.13571416101     IErMin=10 ErrMin= 8.71D-07
 ErrMax= 8.71D-07  0.00D+00 EMaxC= 1.00D+00 BMatC= 4.04D-09 BMatP= 5.06D-08
 IDIUse=1 WtCom= 1.00D+00 WtEn= 0.00D+00
 Coeff-Com: -0.275D-04-0.126D-04 0.961D-03 0.210D-02-0.984D-03-0.211D-01
 Coeff-Com: -0.225D-01 0.252D-01 0.225D+00 0.791D+00
 Coeff:     -0.275D-04-0.126D-04 0.961D-03 0.210D-02-0.984D-03-0.211D-01
 Coeff:     -0.225D-01 0.252D-01 0.225D+00 0.791D+00
 Gap=     0.299 Goal=   None    Shift=    0.000
 RMSDP=2.32D-06 MaxDP=1.44D-04 DE=-8.25D-08 OVMax= 6.67D-05

 Cycle  11  Pass 1  IDiag  1:
 RMSU=  1.28D-06    CP:  9.67D-01  5.26D-01  1.07D+00  1.00D+00  1.39D+00
                    CP:  1.28D+00  1.21D+00  1.35D+00  1.04D+00  1.22D+00
 E= -1173.13571416959     Delta-E=       -0.000000008572 Rises=F Damp=F
 DIIS: error= 3.53D-07 at cycle  11 NSaved=  11.
 NSaved=11 IEnMin=11 EnMin= -1173.13571416959     IErMin=11 ErrMin= 3.53D-07
 ErrMax= 3.53D-07  0.00D+00 EMaxC= 1.00D+00 BMatC= 8.58D-10 BMatP= 4.04D-09
 IDIUse=1 WtCom= 1.00D+00 WtEn= 0.00D+00
 Coeff-Com: -0.218D-05-0.458D-06-0.115D-03-0.191D-03 0.920D-03 0.443D-02
 Coeff-Com: -0.113D-02-0.507D-01-0.548D-01 0.266D+00 0.835D+00
 Coeff:     -0.218D-05-0.458D-06-0.115D-03-0.191D-03 0.920D-03 0.443D-02
 Coeff:     -0.113D-02-0.507D-01-0.548D-01 0.266D+00 0.835D+00
 Gap=     0.299 Goal=   None    Shift=    0.000
 RMSDP=1.16D-06 MaxDP=7.88D-05 DE=-8.57D-09 OVMax= 2.71D-05

 Cycle  12  Pass 1  IDiag  1:
 RMSU=  7.16D-07    CP:  9.67D-01  5.26D-01  1.07D+00  1.00D+00  1.39D+00
                    CP:  1.27D+00  1.21D+00  1.36D+00  1.08D+00  1.35D+00
                    CP:  1.18D+00
 E= -1173.13571417194     Delta-E=       -0.000000002354 Rises=F Damp=F
 DIIS: error= 1.48D-07 at cycle  12 NSaved=  12.
 NSaved=12 IEnMin=12 EnMin= -1173.13571417194     IErMin=12 ErrMin= 1.48D-07
 ErrMax= 1.48D-07  0.00D+00 EMaxC= 1.00D+00 BMatC= 1.07D-10 BMatP= 8.58D-10
 IDIUse=1 WtCom= 1.00D+00 WtEn= 0.00D+00
 Coeff-Com:  0.406D-05 0.217D-05-0.206D-03-0.422D-03 0.496D-03 0.508D-02
 Coeff-Com:  0.393D-02-0.197D-01-0.596D-01-0.484D-01 0.253D+00 0.866D+00
 Coeff:      0.406D-05 0.217D-05-0.206D-03-0.422D-03 0.496D-03 0.508D-02
 Coeff:      0.393D-02-0.197D-01-0.596D-01-0.484D-01 0.253D+00 0.866D+00
 Gap=     0.299 Goal=   None    Shift=    0.000
 RMSDP=4.89D-07 MaxDP=6.79D-05 DE=-2.35D-09 OVMax= 1.40D-05

 Cycle  13  Pass 1  IDiag  1:
 RMSU=  2.56D-07    CP:  9.67D-01  5.26D-01  1.07D+00  1.00D+00  1.39D+00
                    CP:  1.27D+00  1.21D+00  1.36D+00  1.09D+00  1.41D+00
                    CP:  1.28D+00  1.07D+00
 E= -1173.13571417191     Delta-E=        0.000000000032 Rises=F Damp=F
 DIIS: error= 6.33D-08 at cycle  13 NSaved=  13.
 NSaved=13 IEnMin=12 EnMin= -1173.13571417194     IErMin=13 ErrMin= 6.33D-08
 ErrMax= 6.33D-08  0.00D+00 EMaxC= 1.00D+00 BMatC= 1.28D-11 BMatP= 1.07D-10
 IDIUse=1 WtCom= 1.00D+00 WtEn= 0.00D+00
 Coeff-Com:  0.116D-05 0.571D-06-0.366D-04-0.772D-04 0.238D-04 0.701D-03
 Coeff-Com:  0.104D-02 0.752D-03-0.867D-02-0.373D-01-0.360D-01 0.203D+00
 Coeff-Com:  0.877D+00
 Coeff:      0.116D-05 0.571D-06-0.366D-04-0.772D-04 0.238D-04 0.701D-03
 Coeff:      0.104D-02 0.752D-03-0.867D-02-0.373D-01-0.360D-01 0.203D+00
 Coeff:      0.877D+00
 Gap=     0.299 Goal=   None    Shift=    0.000
 RMSDP=1.73D-07 MaxDP=2.29D-05 DE= 3.23D-11 OVMax= 4.49D-06

 Cycle  14  Pass 1  IDiag  1:
 RMSU=  9.48D-08    CP:  9.67D-01  5.26D-01  1.07D+00  1.00D+00  1.39D+00
                    CP:  1.27D+00  1.21D+00  1.36D+00  1.09D+00  1.42D+00
                    CP:  1.30D+00  1.11D+00  1.31D+00
 E= -1173.13571417241     Delta-E=       -0.000000000503 Rises=F Damp=F
 DIIS: error= 2.54D-08 at cycle  14 NSaved=  14.
 NSaved=14 IEnMin=14 EnMin= -1173.13571417241     IErMin=14 ErrMin= 2.54D-08
 ErrMax= 2.54D-08  0.00D+00 EMaxC= 1.00D+00 BMatC= 2.70D-12 BMatP= 1.28D-11
 IDIUse=1 WtCom= 1.00D+00 WtEn= 0.00D+00
 Coeff-Com: -0.317D-06-0.299D-06 0.272D-04 0.563D-04-0.894D-04-0.755D-03
 Coeff-Com: -0.423D-03 0.418D-02 0.851D-02-0.257D-02-0.627D-01-0.992D-01
 Coeff-Com:  0.286D+00 0.867D+00
 Coeff:     -0.317D-06-0.299D-06 0.272D-04 0.563D-04-0.894D-04-0.755D-03
 Coeff:     -0.423D-03 0.418D-02 0.851D-02-0.257D-02-0.627D-01-0.992D-01
 Coeff:      0.286D+00 0.867D+00
 Gap=     0.299 Goal=   None    Shift=    0.000
 RMSDP=6.36D-08 MaxDP=4.14D-06 DE=-5.03D-10 OVMax= 1.95D-06

 Cycle  15  Pass 1  IDiag  1:
 RMSU=  4.11D-08    CP:  9.67D-01  5.26D-01  1.07D+00  1.00D+00  1.39D+00
                    CP:  1.27D+00  1.21D+00  1.36D+00  1.09D+00  1.42D+00
                    CP:  1.30D+00  1.14D+00  1.45D+00  1.18D+00
 E= -1173.13571417260     Delta-E=       -0.000000000189 Rises=F Damp=F
 DIIS: error= 9.22D-09 at cycle  15 NSaved=  15.
 NSaved=15 IEnMin=15 EnMin= -1173.13571417260     IErMin=15 ErrMin= 9.22D-09
 ErrMax= 9.22D-09  0.00D+00 EMaxC= 1.00D+00 BMatC= 2.92D-13 BMatP= 2.70D-12
 IDIUse=1 WtCom= 1.00D+00 WtEn= 0.00D+00
 Coeff-Com: -0.197D-06-0.136D-06 0.101D-04 0.213D-04-0.224D-04-0.242D-03
 Coeff-Com: -0.228D-03 0.867D-03 0.285D-02 0.378D-02-0.917D-02-0.466D-01
 Coeff-Com: -0.476D-01 0.199D+00 0.897D+00
 Coeff:     -0.197D-06-0.136D-06 0.101D-04 0.213D-04-0.224D-04-0.242D-03
 Coeff:     -0.228D-03 0.867D-03 0.285D-02 0.378D-02-0.917D-02-0.466D-01
 Coeff:     -0.476D-01 0.199D+00 0.897D+00
 Gap=     0.299 Goal=   None    Shift=    0.000
 RMSDP=2.25D-08 MaxDP=1.35D-06 DE=-1.89D-10 OVMax= 7.30D-07

 Cycle  16  Pass 1  IDiag  1:
 RMSU=  1.30D-08    CP:  9.67D-01  5.26D-01  1.07D+00  1.00D+00  1.39D+00
                    CP:  1.27D+00  1.21D+00  1.36D+00  1.09D+00  1.42D+00
                    CP:  1.30D+00  1.13D+00  1.48D+00  1.27D+00  1.21D+00
 E= -1173.13571417212     Delta-E=        0.000000000479 Rises=F Damp=F
 DIIS: error= 3.60D-09 at cycle  16 NSaved=  16.
 NSaved=16 IEnMin=15 EnMin= -1173.13571417260     IErMin=16 ErrMin= 3.60D-09
 ErrMax= 3.60D-09  0.00D+00 EMaxC= 1.00D+00 BMatC= 6.20D-14 BMatP= 2.92D-13
 IDIUse=1 WtCom= 1.00D+00 WtEn= 0.00D+00
 Coeff-Com: -0.203D-07 0.491D-08-0.947D-06-0.191D-05 0.701D-05 0.414D-04
 Coeff-Com: -0.128D-04-0.380D-03-0.453D-03 0.158D-02 0.748D-02 0.810D-03
 Coeff-Com: -0.629D-01-0.774D-01 0.296D+00 0.835D+00
 Coeff:     -0.203D-07 0.491D-08-0.947D-06-0.191D-05 0.701D-05 0.414D-04
 Coeff:     -0.128D-04-0.380D-03-0.453D-03 0.158D-02 0.748D-02 0.810D-03
 Coeff:     -0.629D-01-0.774D-01 0.296D+00 0.835D+00
 Gap=     0.299 Goal=   None    Shift=    0.000
 RMSDP=1.09D-08 MaxDP=7.54D-07 DE= 4.79D-10 OVMax= 3.08D-07

 Cycle  17  Pass 1  IDiag  1:
 RMSU=  6.47D-09    CP:  9.67D-01  5.26D-01  1.07D+00  1.00D+00  1.39D+00
                    CP:  1.27D+00  1.21D+00  1.36D+00  1.09D+00  1.42D+00
                    CP:  1.30D+00  1.13D+00  1.49D+00  1.31D+00  1.31D+00
                    CP:  1.20D+00
 E= -1173.13571417236     Delta-E=       -0.000000000236 Rises=F Damp=F
 DIIS: error= 1.51D-09 at cycle  17 NSaved=  17.
 NSaved=17 IEnMin=15 EnMin= -1173.13571417260     IErMin=17 ErrMin= 1.51D-09
 ErrMax= 1.51D-09  0.00D+00 EMaxC= 1.00D+00 BMatC= 7.49D-15 BMatP= 6.20D-14
 IDIUse=1 WtCom= 1.00D+00 WtEn= 0.00D+00
 Coeff-Com:  0.323D-07 0.285D-07-0.215D-05-0.463D-05 0.605D-05 0.567D-04
 Coeff-Com:  0.387D-04-0.249D-03-0.654D-03-0.352D-03 0.376D-02 0.843D-02
 Coeff-Com: -0.715D-02-0.548D-01-0.807D-01 0.188D+00 0.943D+00
 Coeff:      0.323D-07 0.285D-07-0.215D-05-0.463D-05 0.605D-05 0.567D-04
 Coeff:      0.387D-04-0.249D-03-0.654D-03-0.352D-03 0.376D-02 0.843D-02
 Coeff:     -0.715D-02-0.548D-01-0.807D-01 0.188D+00 0.943D+00
 Gap=     0.299 Goal=   None    Shift=    0.000
 RMSDP=4.66D-09 MaxDP=2.87D-07 DE=-2.36D-10 OVMax= 1.47D-07

 Error on total polarization charges =  0.06528
 SCF Done:  E(RwB97XD) =  -1173.13571417     A.U. after   17 cycles
            NFock= 17  Conv=0.47D-08     -V/T= 2.0049
 KE= 1.167426835195D+03 PE=-7.732037002345D+03 EE= 2.892346696797D+03
 SMD-CDS (non-electrostatic) energy       (kcal/mol) =      -2.58
 (included in total energy above)
 Leave Link  502 at Wed May  7 14:43:38 2025, MaxMem= 16106127360 cpu:           49800.6 elap:            1298.9
 (Enter /cm/shared/apps/Gaussian/g16-C01/g16/l701.exe)
 ... and contract with generalized density number  0.
 Compute integral first derivatives.
 R6Disp: Adding Grimme-D2 dispersion energy 1st derivatives to the gradient.
 D1PCM: PCM CHGder 1st derivatives, ID1Alg=3 FixD1E=F DoIter=F DoCFld=F I1PDM=0.
 GePol: Maximum number of non-zero 1st derivatives   =     243
 Leave Link  701 at Wed May  7 14:43:43 2025, MaxMem= 16106127360 cpu:             169.3 elap:               5.2
 (Enter /cm/shared/apps/Gaussian/g16-C01/g16/l702.exe)
 L702 exits ... SP integral derivatives will be done elsewhere.
 Leave Link  702 at Wed May  7 14:43:44 2025, MaxMem= 16106127360 cpu:               0.5 elap:               0.0
 (Enter /cm/shared/apps/Gaussian/g16-C01/g16/l703.exe)
 Integral derivatives from FoFJK, PRISM(SPDF).
 Compute integral first derivatives, UseDBF=F ICtDFT=           0.
 Calling FoFJK, ICntrl=      2127 FMM=F ISym2X=0 I1Cent= 0 IOpClX= 0 NMat=1 NMatS=1 NMatT=0.
 FoFJK:  IHMeth= 1 ICntrl=    2127 DoSepK=T KAlg= 0 I1Cent=           0 FoldK=F
 IRaf=         1 NMat=       1 IRICut=       1 DoRegI=T DoRafI=F ISym2E= 0 IDoP0=0 IntGTp=1.
 FoFCou: FMM=F IPFlag=           0 FMFlag=      100000 FMFlg1=         800
         NFxFlg=           0 DoJE=F BraDBF=F KetDBF=F FulRan=T
         wScrn=  0.000000 ICntrl=      2527 IOpCl=  0 I1Cent=           0 NGrid=           0
         NMat0=    1 NMatS0=      1 NMatT0=    0 NMatD0=    1 NMtDS0=    0 NMtDT0=    0
 Symmetry not used in FoFCou.
 Leave Link  703 at Wed May  7 14:49:13 2025, MaxMem= 16106127360 cpu:           13069.9 elap:             329.3
 (Enter /cm/shared/apps/Gaussian/g16-C01/g16/l716.exe)
 Dipole        =-4.04913058D-01 8.51343905D-01-1.05470977D-01
 ***** Axes restored to original set *****
 -------------------------------------------------------------------
 Center     Atomic                   Forces (Hartrees/Bohr)
 Number     Number              X              Y              Z
 -------------------------------------------------------------------
      1        6           0.002706803   -0.000343629    0.000660004
      2        8           0.000184385    0.000667460    0.003257118
      3        6          -0.001425127    0.003243892   -0.004588109
      4        1          -0.000242923   -0.000760796    0.000244474
      5        9          -0.000844136    0.000868207    0.001511803
      6        6           0.008377148    0.001230977    0.002470154
      7        6          -0.001909999   -0.001624749    0.000415154
      8        7          -0.001923080   -0.004556399   -0.000465328
      9        6          -0.000217368    0.003496448   -0.001587220
     10        6          -0.000287791    0.000141477   -0.000131578
     11        6           0.000480812   -0.000374715    0.000173123
     12        6          -0.000347715    0.000402189    0.000783766
     13        6           0.000995630   -0.000127758   -0.000859513
     14        6           0.000394553    0.000933735    0.000328628
     15        1           0.000388767   -0.001319366   -0.000429812
     16        1           0.000967103   -0.000300352   -0.000977429
     17        1          -0.000512786    0.001065730    0.000192861
     18        1           0.000249439    0.001085198   -0.000803176
     19        7          -0.000638001   -0.001816149   -0.000853707
     20        1          -0.001154707   -0.000461936   -0.000252083
     21        1          -0.000071308   -0.000573581   -0.000594257
     22        6           0.001752105   -0.000595646    0.001287739
     23        6          -0.002065900   -0.000303273   -0.000352039
     24        6          -0.000170278    0.000953226    0.000268986
     25        6          -0.000390492    0.000410052   -0.000477560
     26        6          -0.000521170    0.000769039   -0.000458218
     27        6          -0.001298789    0.000773572    0.000324857
     28        1           0.000395540    0.000371406    0.001127799
     29        1           0.000238246   -0.000012959   -0.000884923
     30        1          -0.000265741   -0.000372608   -0.001344306
     31        1          -0.000820967   -0.000505014    0.000932621
     32        6           0.000939564    0.000240858    0.000163690
     33        6           0.000120768    0.002295499    0.000391410
     34        6          -0.000559675   -0.001012297   -0.000016776
     35        6           0.000347481   -0.000343514    0.000594465
     36        6           0.001097003   -0.000356471   -0.000070341
     37        6           0.000096400   -0.001587589   -0.000987346
     38        6           0.000243043   -0.001196512    0.001015805
     39        1          -0.000240607    0.000221644    0.001171096
     40        1           0.000456454    0.000384476   -0.001102143
     41        1          -0.000604460   -0.000283414   -0.001112495
     42        1          -0.000652881   -0.000189162    0.001173036
     43        1          -0.001194409   -0.000650550   -0.000016152
     44        1          -0.000933232    0.000332410   -0.000692768
     45        1          -0.000087069   -0.001215161   -0.000641020
     46        1          -0.000880450   -0.000426955    0.000841805
     47        1           0.000306468    0.000288949    0.000445342
     48        1          -0.000476652    0.001134110   -0.000077437
 -------------------------------------------------------------------
 Cartesian Forces:  Max     0.008377148 RMS     0.001320253
 Leave Link  716 at Wed May  7 14:49:13 2025, MaxMem= 16106127360 cpu:               0.4 elap:               0.1
 (Enter /cm/shared/apps/Gaussian/g16-C01/g16/l103.exe)

 GradGradGradGradGradGradGradGradGradGradGradGradGradGradGradGradGradGrad
 Berny optimization.
 Using GEDIIS/GDIIS optimizer.
 FormGI is forming the generalized inverse of G from B-inverse, IUseBI=4.
 GSVD:  received Info=                   1 from GESDD.
 Internal  Forces:  Max     0.008763463 RMS     0.001826476
 Search for a local minimum.
 Step number   4 out of a maximum of  275
 All quantities printed in internal units (Hartrees-Bohrs-Radians)
 RMS Force = .18265D-02 SwitMx=.10000D-02 MixMth= 1
 Mixed Optimization -- RFO/linear search
 Update second derivatives using D2CorX and points    2    1    3    4
 DE= -4.33D-04 DEPred=-3.76D-03 R= 1.15D-01
 Trust test= 1.15D-01 RLast= 5.55D-01 DXMaxT set to 2.52D-01
 ITU=  0  1 -1  0
 Use linear search instead of GDIIS.
     Eigenvalues ---    0.00327   0.00455   0.00625   0.00779   0.00867
     Eigenvalues ---    0.01055   0.01467   0.01519   0.01547   0.01649
     Eigenvalues ---    0.01835   0.01881   0.02009   0.02026   0.02072
     Eigenvalues ---    0.02196   0.02210   0.02226   0.02242   0.02256
     Eigenvalues ---    0.02273   0.02279   0.02282   0.02285   0.02289
     Eigenvalues ---    0.02291   0.02300   0.02305   0.02310   0.02311
     Eigenvalues ---    0.02313   0.02313   0.02315   0.02321   0.02358
     Eigenvalues ---    0.02585   0.02870   0.04719   0.04776   0.05640
     Eigenvalues ---    0.06435   0.06624   0.07200   0.07302   0.08341
     Eigenvalues ---    0.08993   0.09636   0.10225   0.11899   0.13156
     Eigenvalues ---    0.14911   0.15209   0.15999   0.15999   0.16000
     Eigenvalues ---    0.16000   0.16000   0.16000   0.16000   0.16000
     Eigenvalues ---    0.16000   0.16000   0.16000   0.16000   0.16000
     Eigenvalues ---    0.16000   0.16006   0.16028   0.17900   0.18919
     Eigenvalues ---    0.20477   0.21601   0.22000   0.22000   0.22000
     Eigenvalues ---    0.22179   0.22816   0.22977   0.23517   0.23894
     Eigenvalues ---    0.24201   0.24687   0.24903   0.24959   0.24999
     Eigenvalues ---    0.25106   0.25704   0.28500   0.29987   0.30803
     Eigenvalues ---    0.31667   0.32441   0.32688   0.33703   0.34434
     Eigenvalues ---    0.34873   0.34937   0.34999   0.35230   0.35817
     Eigenvalues ---    0.35879   0.35886   0.35895   0.35947   0.36023
     Eigenvalues ---    0.36042   0.36063   0.36079   0.36105   0.36119
     Eigenvalues ---    0.36121   0.38882   0.39562   0.40788   0.42333
     Eigenvalues ---    0.43446   0.43554   0.43595   0.43658   0.43966
     Eigenvalues ---    0.44797   0.45831   0.46782   0.47607   0.47758
     Eigenvalues ---    0.47786   0.47999   0.48160   0.48357   0.48483
     Eigenvalues ---    0.48556   0.48654   0.48836   0.49198   0.49614
     Eigenvalues ---    0.54557   0.68399   0.74733
 RFO step:  Lambda=-4.69558902D-03 EMin= 3.26692165D-03
 Quartic linear search produced a step of -0.48764.
 Maximum step size (   0.252) exceeded in Quadratic search.
    -- Step size scaled by   0.957
 Iteration  1 RMS(Cart)=  0.26344864 RMS(Int)=  0.00520568
 Iteration  2 RMS(Cart)=  0.01826468 RMS(Int)=  0.00049536
 Iteration  3 RMS(Cart)=  0.00012926 RMS(Int)=  0.00049451
 Iteration  4 RMS(Cart)=  0.00000003 RMS(Int)=  0.00049451
 ITry= 1 IFail=0 DXMaxC= 1.27D+00 DCOld= 1.00D+10 DXMaxT= 2.52D-01 DXLimC= 3.00D+00 Rises=F
 Variable       Old X    -DE/DX   Delta X   Delta X   Delta X     New X
                                 (Linear)    (Quad)   (Total)
    R1        2.67057   0.00339   0.00203   0.00178   0.00380   2.67437
    R2        2.93589  -0.00262   0.00600  -0.04452  -0.03848   2.89740
    R3        2.71616   0.00093   0.00007   0.01597   0.01591   2.73207
    R4        2.89250   0.00214   0.00305   0.01537   0.01842   2.91092
    R5        1.82205  -0.00033   0.00023  -0.00147  -0.00123   1.82082
    R6        2.07480  -0.00062  -0.00001  -0.01149  -0.01151   2.06329
    R7        2.62337   0.00139  -0.00122   0.03893   0.03771   2.66108
    R8        2.84360   0.00039   0.00814  -0.01638  -0.00888   2.83472
    R9        2.84748   0.00211   0.01172  -0.00210   0.00962   2.85710
   R10        2.40625   0.00253   0.00114   0.02958   0.03062   2.43686
   R11        2.06258  -0.00066  -0.00049   0.00801   0.00752   2.07010
   R12        2.86058   0.00320   0.00808   0.00452   0.01261   2.87318
   R13        2.07210  -0.00006  -0.00030   0.01132   0.01102   2.08311
   R14        2.63798   0.00516   0.00267   0.07665   0.07982   2.71780
   R15        2.67431   0.00007   0.00457   0.00346   0.00839   2.68270
   R16        2.65590   0.00139   0.00282   0.01374   0.01659   2.67248
   R17        2.63820   0.00213   0.00102   0.02831   0.02936   2.66756
   R18        2.60620   0.00168   0.00210   0.00990   0.01198   2.61817
   R19        2.05224   0.00137   0.00138   0.02382   0.02520   2.07745
   R20        2.66237   0.00172   0.00165   0.02863   0.03022   2.69259
   R21        2.60949   0.00083   0.00222   0.01563   0.01781   2.62731
   R22        2.60669   0.00224   0.00232   0.01521   0.01759   2.62429
   R23        2.05203   0.00141   0.00123   0.02661   0.02783   2.07987
   R24        2.05079   0.00140   0.00172   0.02294   0.02466   2.07545
   R25        2.05443   0.00120   0.00138   0.02071   0.02209   2.07653
   R26        1.91121  -0.00017   0.00008   0.00127   0.00135   1.91256
   R27        2.62826   0.00218   0.00173   0.02045   0.02215   2.65041
   R28        2.63802   0.00275   0.00360   0.02251   0.02606   2.66409
   R29        2.64147   0.00204   0.00131   0.02662   0.02797   2.66944
   R30        2.63051   0.00201   0.00115   0.02277   0.02397   2.65448
   R31        2.84166   0.00142   0.00288   0.01396   0.01684   2.85850
   R32        2.63037   0.00294   0.00277   0.02676   0.02954   2.65991
   R33        2.05428   0.00124   0.00114   0.02356   0.02470   2.07898
   R34        2.61940   0.00248   0.00242   0.02097   0.02338   2.64278
   R35        2.05276   0.00079   0.00016   0.02782   0.02798   2.08074
   R36        2.05511   0.00142   0.00151   0.02469   0.02620   2.08131
   R37        2.05455   0.00133   0.00135   0.02358   0.02493   2.07948
   R38        2.07037   0.00115   0.00122   0.02421   0.02543   2.09581
   R39        2.07057   0.00132   0.00113   0.02342   0.02455   2.09512
   R40        2.06594   0.00124   0.00110   0.02349   0.02459   2.09053
   R41        2.63708   0.00295   0.00243   0.02361   0.02612   2.66320
   R42        2.63014   0.00189   0.00170   0.01426   0.01606   2.64620
   R43        2.62433   0.00204   0.00136   0.02140   0.02267   2.64700
   R44        2.62774   0.00221   0.00110   0.02885   0.02985   2.65759
   R45        2.05208   0.00137   0.00135   0.02447   0.02582   2.07789
   R46        2.62325   0.00229   0.00157   0.01981   0.02137   2.64461
   R47        2.05251   0.00097   0.00048   0.02163   0.02212   2.07462
   R48        2.62659   0.00237   0.00181   0.02702   0.02884   2.65543
   R49        2.04949   0.00124   0.00102   0.02152   0.02254   2.07203
   R50        2.05197   0.00130   0.00127   0.02419   0.02545   2.07742
   R51        2.05197   0.00135   0.00147   0.02245   0.02393   2.07590
    A1        1.89309   0.00142   0.00330  -0.01305  -0.01038   1.88270
    A2        1.80375  -0.00134   0.01467  -0.04082  -0.02596   1.77780
    A3        1.93845   0.00273  -0.00899   0.02754   0.01862   1.95707
    A4        1.91546   0.00266  -0.01674   0.00158  -0.01596   1.89950
    A5        1.94528  -0.00660   0.01479  -0.01072   0.00471   1.94999
    A6        1.96185   0.00167  -0.00709   0.03245   0.02501   1.98686
    A7        1.91998   0.00186   0.00133   0.02466   0.02600   1.94598
    A8        1.88127   0.00496  -0.01264   0.04513   0.03278   1.91405
    A9        1.88085  -0.00221  -0.00267   0.00059  -0.00297   1.87788
   A10        1.96874  -0.00606   0.02021  -0.03310  -0.01484   1.95390
   A11        1.86768  -0.00079   0.00313   0.02122   0.02425   1.89194
   A12        1.92291   0.00180  -0.01031   0.02681   0.01631   1.93921
   A13        1.93852   0.00255   0.00110  -0.05564  -0.05393   1.88459
   A14        2.08421  -0.00225   0.01006  -0.00739   0.00649   2.09070
   A15        2.12248   0.00114  -0.00995  -0.00097  -0.01032   2.11216
   A16        2.06856   0.00162   0.00294  -0.00584   0.00076   2.06931
   A17        1.92163   0.00253  -0.01250   0.01634   0.00387   1.92550
   A18        2.01015  -0.00876   0.02942  -0.00908   0.01978   2.02993
   A19        1.85254   0.00277  -0.00470  -0.00961  -0.01554   1.83700
   A20        1.90786   0.00036  -0.00639  -0.01800  -0.02415   1.88371
   A21        1.87774  -0.00114   0.00802  -0.04994  -0.04151   1.83623
   A22        1.88866   0.00475  -0.01456   0.06825   0.05348   1.94214
   A23        2.18727  -0.00058   0.00156  -0.06370  -0.06391   2.12337
   A24        2.22163  -0.00185   0.00205  -0.00872  -0.00709   2.21455
   A25        1.99108   0.00184  -0.00029   0.01250   0.01202   2.00310
   A26        2.06936  -0.00006  -0.00144  -0.00608  -0.00765   2.06171
   A27        2.09464  -0.00001  -0.00018   0.00344   0.00327   2.09791
   A28        2.10333   0.00013  -0.00036   0.00690   0.00654   2.10987
   A29        2.08521  -0.00012   0.00053  -0.01033  -0.00980   2.07541
   A30        2.05823   0.00072  -0.00007   0.00059   0.00045   2.05868
   A31        2.19315  -0.00226   0.00344   0.00723   0.00961   2.20276
   A32        2.02898   0.00149  -0.00432  -0.00336  -0.00759   2.02139
   A33        2.14028   0.00015   0.00084   0.01713   0.01796   2.15824
   A34        2.03749   0.00008  -0.00063  -0.00234  -0.00309   2.03441
   A35        2.10537  -0.00023  -0.00030  -0.01454  -0.01495   2.09043
   A36        2.07090  -0.00041   0.00013  -0.01615  -0.01597   2.05494
   A37        2.10930   0.00025  -0.00061   0.01567   0.01499   2.12428
   A38        2.10293   0.00015   0.00051   0.00031   0.00075   2.10368
   A39        2.13220  -0.00038   0.00075   0.00055   0.00118   2.13338
   A40        2.09107   0.00027  -0.00061   0.00293   0.00234   2.09341
   A41        2.05991   0.00011  -0.00014  -0.00348  -0.00360   2.05631
   A42        2.25619   0.00017   0.00172  -0.02566  -0.02510   2.23109
   A43        1.93583  -0.00158   0.00169   0.02203   0.02420   1.96002
   A44        1.98911   0.00136  -0.00198  -0.00002  -0.00129   1.98782
   A45        2.09994  -0.00047  -0.00025  -0.01171  -0.01167   2.08827
   A46        2.11467   0.00211   0.00370   0.02438   0.02835   2.14301
   A47        2.06610  -0.00150  -0.00229  -0.01514  -0.01728   2.04882
   A48        2.05859  -0.00085  -0.00095  -0.01397  -0.01488   2.04371
   A49        2.10277   0.00037   0.00054   0.00665   0.00712   2.10989
   A50        2.12179   0.00048   0.00042   0.00714   0.00749   2.12928
   A51        2.10890   0.00084   0.00102   0.01018   0.01112   2.12002
   A52        2.08881  -0.00060  -0.00089  -0.00737  -0.00828   2.08054
   A53        2.08546  -0.00024  -0.00012  -0.00274  -0.00287   2.08259
   A54        2.10616   0.00070   0.00100   0.00760   0.00852   2.11468
   A55        2.08296   0.00011  -0.00130   0.01801   0.01676   2.09972
   A56        2.09407  -0.00081   0.00029  -0.02563  -0.02530   2.06877
   A57        2.11475   0.00051   0.00045   0.00754   0.00795   2.12270
   A58        2.08365  -0.00025  -0.00081   0.00281   0.00194   2.08559
   A59        2.08478  -0.00026   0.00035  -0.01038  -0.01009   2.07470
   A60        2.11186   0.00030   0.00074   0.00380   0.00452   2.11638
   A61        2.08842  -0.00026  -0.00083  -0.00051  -0.00143   2.08699
   A62        2.08287  -0.00004   0.00011  -0.00349  -0.00346   2.07941
   A63        1.93332   0.00031  -0.00012   0.01320   0.01299   1.94631
   A64        1.93473   0.00047  -0.00008   0.01890   0.01870   1.95343
   A65        1.94178   0.00029   0.00048   0.00743   0.00784   1.94962
   A66        1.87357  -0.00039  -0.00024  -0.01287  -0.01325   1.86032
   A67        1.89018  -0.00036   0.00023  -0.01677  -0.01657   1.87361
   A68        1.88802  -0.00038  -0.00029  -0.01189  -0.01227   1.87575
   A69        2.10426   0.00218  -0.00068   0.00953   0.00791   2.11217
   A70        2.10060  -0.00143   0.00139  -0.00178  -0.00130   2.09929
   A71        2.07828  -0.00073  -0.00076  -0.00719  -0.00840   2.06989
   A72        2.08692  -0.00015   0.00008  -0.00398  -0.00398   2.08293
   A73        2.09864   0.00004  -0.00010   0.00067   0.00062   2.09926
   A74        2.09761   0.00011   0.00001   0.00330   0.00336   2.10096
   A75        2.10163   0.00021   0.00062   0.00448   0.00526   2.10689
   A76        2.11020   0.00059  -0.00034   0.01031   0.00986   2.12006
   A77        2.07135  -0.00080  -0.00030  -0.01483  -0.01524   2.05611
   A78        2.10260   0.00063  -0.00009   0.00877   0.00877   2.11137
   A79        2.08796  -0.00028   0.00004  -0.00081  -0.00102   2.08695
   A80        2.09262  -0.00035   0.00004  -0.00791  -0.00811   2.08451
   A81        2.09836  -0.00007   0.00036  -0.00269  -0.00234   2.09602
   A82        2.09771   0.00001  -0.00039   0.00109   0.00065   2.09836
   A83        2.08712   0.00006   0.00003   0.00159   0.00156   2.08868
   A84        2.09849   0.00012  -0.00035   0.00104   0.00061   2.09910
   A85        2.09753  -0.00008   0.00007  -0.00067  -0.00067   2.09686
   A86        2.08715  -0.00004   0.00029  -0.00048  -0.00026   2.08689
    D1       -1.07836   0.00250   0.00037  -0.06811  -0.06792  -1.14629
    D2       -3.11072  -0.00049   0.01077  -0.04423  -0.03353   3.13894
    D3        1.06511  -0.00305   0.01524  -0.07253  -0.05703   1.00808
    D4       -1.08031  -0.00016  -0.03872   0.05994   0.02111  -1.05920
    D5        0.92991   0.00030  -0.04263   0.10775   0.06531   0.99522
    D6        3.07610  -0.00200  -0.02948   0.01601  -0.01293   3.06318
    D7        0.87864   0.00035  -0.02836   0.00583  -0.02210   0.85653
    D8        2.88885   0.00082  -0.03227   0.05363   0.02210   2.91095
    D9       -1.24814  -0.00149  -0.01912  -0.03811  -0.05614  -1.30428
   D10        3.06354  -0.00027  -0.03945   0.04120   0.00178   3.06532
   D11       -1.20943   0.00019  -0.04336   0.08901   0.04598  -1.16345
   D12        0.93676  -0.00211  -0.03021  -0.00273  -0.03226   0.90451
   D13        2.24490   0.00095   0.02556  -0.09651  -0.07035   2.17455
   D14       -0.38965   0.00077   0.02279  -0.09074  -0.06751  -0.45715
   D15        0.22845  -0.00114   0.02190  -0.06135  -0.03942   0.18903
   D16       -2.40610  -0.00133   0.01913  -0.05557  -0.03657  -2.44267
   D17       -1.94690   0.00424   0.02002  -0.07199  -0.05151  -1.99840
   D18        1.70174   0.00406   0.01725  -0.06621  -0.04866   1.65308
   D19       -0.79965  -0.00022  -0.01626   0.01286  -0.00337  -0.80302
   D20        2.33118   0.00213  -0.00135   0.07440   0.07338   2.40456
   D21        1.31341  -0.00106  -0.00819   0.00789  -0.00033   1.31308
   D22       -1.83894   0.00129   0.00671   0.06943   0.07642  -1.76253
   D23       -2.81095  -0.00132  -0.02446   0.02609   0.00118  -2.80977
   D24        0.31988   0.00103  -0.00955   0.08763   0.07793   0.39781
   D25       -2.07591   0.00753   0.07731   0.01187   0.08923  -1.98668
   D26        1.20279   0.00306  -0.02036   0.13431   0.11331   1.31610
   D27        2.10417   0.00401   0.08745  -0.04234   0.04571   2.14988
   D28       -0.90031  -0.00046  -0.01022   0.08010   0.06979  -0.83052
   D29        0.03779   0.00226   0.08941  -0.05091   0.03950   0.07728
   D30       -2.96669  -0.00221  -0.00826   0.07153   0.06357  -2.90312
   D31       -0.20782  -0.00220  -0.08399  -0.04682  -0.13018  -0.33800
   D32        1.95872  -0.00632  -0.08066  -0.06455  -0.14440   1.81431
   D33       -2.23521  -0.00366  -0.08473   0.00906  -0.07526  -2.31047
   D34        2.80090   0.00210   0.01113  -0.16509  -0.15455   2.64634
   D35       -1.31575  -0.00201   0.01447  -0.18281  -0.16878  -1.48453
   D36        0.77351   0.00065   0.01039  -0.10921  -0.09964   0.67388
   D37       -0.05678  -0.00181   0.03776  -0.06543  -0.02570  -0.08248
   D38       -3.06245  -0.00594  -0.05880   0.05607  -0.00236  -3.06481
   D39       -2.23948   0.00283   0.01037   0.01584   0.02668  -2.21281
   D40        0.97895   0.00086  -0.01905   0.05471   0.03634   1.01529
   D41       -0.06572  -0.00006   0.01048   0.01623   0.02677  -0.03895
   D42       -3.13047  -0.00203  -0.01894   0.05510   0.03644  -3.09404
   D43        1.97448   0.00144   0.00870  -0.01496  -0.00711   1.96737
   D44       -1.09027  -0.00053  -0.02072   0.02392   0.00255  -1.08772
   D45       -0.52870  -0.00281  -0.00132  -0.06948  -0.06981  -0.59851
   D46        2.66465  -0.00132  -0.01029  -0.01579  -0.02519   2.63946
   D47       -3.12251   0.00181  -0.00680   0.03132   0.02425  -3.09826
   D48       -0.06492   0.00114  -0.01928   0.09732   0.07815   0.01323
   D49       -0.03472   0.00031   0.00255  -0.02402  -0.02118  -0.05591
   D50        3.02287  -0.00037  -0.00994   0.04198   0.03272   3.05559
   D51        3.13935  -0.00124   0.00678  -0.03313  -0.02632   3.11303
   D52       -0.01137  -0.00102   0.00068  -0.00150  -0.00072  -0.01209
   D53        0.04464   0.00018  -0.00141   0.01565   0.01419   0.05883
   D54       -3.10608   0.00039  -0.00751   0.04728   0.03978  -3.06630
   D55        0.00049   0.00025  -0.00245   0.01394   0.01150   0.01199
   D56        3.13068  -0.00013   0.00073  -0.00352  -0.00283   3.12785
   D57       -3.13807   0.00033  -0.00162   0.00965   0.00805  -3.13003
   D58       -0.00789  -0.00006   0.00157  -0.00781  -0.00627  -0.01416
   D59        0.00770   0.00024   0.00380  -0.02456  -0.02075  -0.01305
   D60       -3.13351   0.00009   0.00192  -0.00886  -0.00688  -3.14039
   D61       -3.13689   0.00017   0.00297  -0.02029  -0.01735   3.12895
   D62        0.00508   0.00002   0.00110  -0.00458  -0.00347   0.00162
   D63        0.00986  -0.00052  -0.00380   0.02958   0.02567   0.03553
   D64       -3.13211  -0.00037  -0.00195   0.01415   0.01208  -3.12003
   D65       -3.05565   0.00027   0.00705  -0.03069  -0.02344  -3.07909
   D66        0.08557   0.00042   0.00889  -0.04613  -0.03703   0.04854
   D67        0.49553   0.00364  -0.00815   0.02877   0.02045   0.51598
   D68        3.11767   0.00314  -0.00444   0.02765   0.02333   3.14100
   D69       -2.72882   0.00295  -0.02023   0.09395   0.07367  -2.65515
   D70       -0.10667   0.00245  -0.01652   0.09282   0.07655  -0.03013
   D71       -0.02717  -0.00046   0.00130  -0.01009  -0.00882  -0.03599
   D72        3.12579  -0.00008  -0.00187   0.00720   0.00523   3.13101
   D73        3.12389  -0.00069   0.00763  -0.04298  -0.03526   3.08863
   D74       -0.00634  -0.00030   0.00446  -0.02570  -0.02121  -0.02755
   D75       -3.06212  -0.00224  -0.02433   0.03196   0.00744  -3.05468
   D76        0.07392  -0.00153  -0.02339   0.04604   0.02242   0.09634
   D77        0.00474  -0.00017   0.00434  -0.00412   0.00027   0.00502
   D78        3.14078   0.00054   0.00527   0.00996   0.01525  -3.12715
   D79        3.06592   0.00203   0.02485  -0.03815  -0.01342   3.05250
   D80       -0.07457   0.00155   0.02070  -0.02851  -0.00779  -0.08236
   D81       -0.00028   0.00006  -0.00403  -0.00011  -0.00414  -0.00443
   D82       -3.14077  -0.00042  -0.00818   0.00953   0.00149  -3.13929
   D83        0.00040   0.00000   0.00266  -0.01283  -0.01016  -0.00976
   D84       -3.13937   0.00006   0.00000   0.00959   0.00967  -3.12970
   D85        3.13293   0.00010   0.00682  -0.03395  -0.02707   3.10585
   D86       -0.00684   0.00016   0.00416  -0.01153  -0.00724  -0.01408
   D87        0.00407  -0.00011  -0.00236   0.00854   0.00622   0.01029
   D88        3.13589  -0.00010   0.00126  -0.01615  -0.01493   3.12097
   D89       -3.12835  -0.00021  -0.00656   0.02990   0.02334  -3.10501
   D90        0.00347  -0.00020  -0.00294   0.00522   0.00219   0.00566
   D91       -0.97462  -0.00009  -0.00178   0.00710   0.00536  -0.96926
   D92        1.10336  -0.00007  -0.00220   0.01174   0.00965   1.11301
   D93       -3.07811  -0.00004  -0.00230   0.01443   0.01224  -3.06587
   D94        2.15757   0.00001   0.00253  -0.01491  -0.01251   2.14506
   D95       -2.04763   0.00003   0.00211  -0.01026  -0.00822  -2.05585
   D96        0.05408   0.00006   0.00201  -0.00758  -0.00563   0.04845
   D97       -0.00676   0.00019  -0.00117  -0.00024  -0.00153  -0.00828
   D98       -3.13861   0.00018  -0.00478   0.02436   0.01952  -3.11909
   D99        3.14038  -0.00051  -0.00210  -0.01427  -0.01651   3.12387
   D100       0.00852  -0.00053  -0.00571   0.01032   0.00454   0.01306
   D101      -0.00229   0.00003   0.00055   0.00877   0.00938   0.00709
   D102       3.13748  -0.00004   0.00321  -0.01364  -0.01032   3.12715
   D103       3.13819   0.00051   0.00473  -0.00090   0.00387  -3.14112
   D104      -0.00523   0.00045   0.00739  -0.02331  -0.01583  -0.02106
   D105       3.11795   0.00271   0.00835   0.08779   0.09626  -3.06897
   D106      -0.02820   0.00195   0.00533   0.07789   0.08319   0.05499
   D107      -0.01302   0.00040  -0.00634   0.02700   0.02074   0.00772
   D108       3.12402  -0.00036  -0.00936   0.01710   0.00766   3.13168
   D109      -3.12119  -0.00279  -0.00727  -0.09549  -0.10249   3.05951
   D110       0.01825  -0.00192  -0.00769  -0.06390  -0.07125  -0.05301
   D111       0.00980  -0.00046   0.00742  -0.03476  -0.02748  -0.01767
   D112      -3.13395   0.00041   0.00699  -0.00318   0.00376  -3.13019
   D113      -0.01014   0.00010  -0.00278   0.01773   0.01501   0.00488
   D114       3.13094  -0.00003  -0.00149  -0.00022  -0.00157   3.12937
   D115       3.13829   0.00006  -0.00233   0.01902   0.01667  -3.12823
   D116      -0.00382  -0.00006  -0.00104   0.00107   0.00008  -0.00374
   D117       0.00693  -0.00016   0.00386  -0.02544  -0.02164  -0.01472
   D118      -3.12939   0.00001   0.00146  -0.00011   0.00127  -3.12811
   D119      -3.14150  -0.00012   0.00341  -0.02674  -0.02331   3.11838
   D120       0.00537   0.00005   0.00101  -0.00140  -0.00039   0.00498
   D121       0.00471  -0.00009   0.00073   0.00302   0.00371   0.00843
   D122       3.14106  -0.00026   0.00312  -0.02217  -0.01907   3.12198
   D123      -3.13242   0.00065   0.00369   0.01264   0.01626  -3.11617
   D124       0.00392   0.00048   0.00608  -0.01255  -0.00652  -0.00261
   D125       0.00173   0.00021  -0.00292   0.01256   0.00977   0.01150
   D126      -3.13934   0.00033  -0.00421   0.03040   0.02626  -3.11308
   D127      -3.13769  -0.00066  -0.00249  -0.01911  -0.02143   3.12406
   D128       0.00442  -0.00054  -0.00378  -0.00127  -0.00494  -0.00052
         Item               Value     Threshold  Converged?
 Maximum Force            0.008763     0.000450     NO 
 RMS     Force            0.001826     0.000300     NO 
 Maximum Displacement     1.271317     0.001800     NO 
 RMS     Displacement     0.275159     0.001200     NO 
 Predicted change in Energy=-4.417184D-03
 Lowest energy point so far.  Saving SCF results.
 GradGradGradGradGradGradGradGradGradGradGradGradGradGradGradGradGradGrad

 Leave Link  103 at Wed May  7 14:49:13 2025, MaxMem= 16106127360 cpu:               3.2 elap:               0.2
 (Enter /cm/shared/apps/Gaussian/g16-C01/g16/l202.exe)
                          Input orientation:                          
 ---------------------------------------------------------------------
 Center     Atomic      Atomic             Coordinates (Angstroms)
 Number     Number       Type             X           Y           Z
 ---------------------------------------------------------------------
      1          6           0        0.510649    2.145907    0.760173
      2          8           0        0.459107    3.247142    1.647565
      3          6           0        1.711843    1.278910    1.155490
      4          1           0        2.630585    1.862462    1.068863
      5          9           0        1.545059    0.910054    2.504232
      6          6           0        1.790252    0.023366    0.338380
      7          6           0        1.588227   -1.319377    1.003292
      8          7           0        2.199669    0.050628   -0.884129
      9          6           0        2.503097    1.288122   -1.551178
     10          6           0        3.259762    3.505949   -3.139315
     11          6           0        1.849264    2.535379   -1.371795
     12          6           0        3.486691    1.190363   -2.562612
     13          6           0        3.896136    2.262697   -3.344261
     14          6           0        2.272710    3.633148   -2.175417
     15          1           0        3.924663    0.194376   -2.728600
     16          1           0        4.672451    2.130772   -4.109864
     17          1           0        1.779319    4.602658   -2.020219
     18          1           0        3.535765    4.386480   -3.736834
     19          7           0        0.797041    2.793264   -0.500425
     20          1           0        0.471685    3.751361   -0.522795
     21          1           0        1.739247   -1.234860    2.084984
     22          6           0        0.244769   -1.991763    0.769406
     23          6           0       -2.202069   -3.446085    0.412817
     24          6           0       -0.518819   -2.416563    1.866486
     25          6           0       -0.237701   -2.306386   -0.517333
     26          6           0       -1.428632   -3.019034   -0.689403
     27          6           0       -1.717177   -3.134447    1.693800
     28          1           0       -0.177189   -2.175190    2.884012
     29          1           0        0.324710   -1.998081   -1.412329
     30          1           0       -1.777690   -3.232401   -1.711985
     31          1           0       -2.297109   -3.430444    2.580914
     32          6           0       -3.510944   -4.175838    0.206831
     33          6           0       -0.800782    1.337846    0.761274
     34          6           0       -3.105233   -0.301754    0.753524
     35          6           0       -1.433426    0.981818    1.969226
     36          6           0       -1.345754    0.874662   -0.442606
     37          6           0       -2.486513    0.054200   -0.451685
     38          6           0       -2.576698    0.174701    1.966545
     39          1           0       -1.041278    1.311097    2.940337
     40          1           0       -0.860328    1.133060   -1.391206
     41          1           0       -2.880592   -0.319373   -1.407541
     42          1           0       -3.043924   -0.106604    2.920121
     43          1           0       -3.990571   -0.953851    0.750774
     44          1           0       -4.206532   -3.591726   -0.429540
     45          1           0       -3.365447   -5.152596   -0.297115
     46          1           0       -4.026187   -4.370559    1.166215
     47          1           0        2.418598   -1.948915    0.643692
     48          1           0        0.269304    2.965426    2.549237
 ---------------------------------------------------------------------
                    Distance matrix (angstroms):
                    1          2          3          4          5
     1  C    0.000000
     2  O    1.415217   0.000000
     3  C    1.533240   2.384412   0.000000
     4  H    2.160963   2.639612   1.091845   0.000000
     5  F    2.374675   2.715723   1.408182   2.036108   0.000000
     6  C    2.514055   3.725405   1.500069   2.149893   2.353136
     7  C    3.637097   4.747957   2.605675   3.348868   2.687945
     8  N    3.153841   4.433591   2.430370   2.698631   3.556420
     9  C    3.169856   4.271722   2.819968   2.685281   4.184151
    10  C    4.961183   5.552015   5.079479   4.561324   6.444261
    11  C    2.547325   3.399364   2.825733   2.649545   4.214001
    12  C    4.561884   5.578727   4.120947   3.791074   5.433361
    13  C    5.321798   6.140084   5.097718   4.608413   6.446866
    14  C    3.732885   4.248923   4.117275   3.713321   5.462951
    15  H    5.256948   6.362411   4.599885   4.344867   5.792861
    16  H    6.406097   7.221256   6.100395   5.573187   7.417344
    17  H    3.921190   4.127108   4.597497   4.216130   5.844729
    18  H    5.864688   6.305209   6.076061   5.503157   7.416155
    19  N    1.445751   2.221275   2.423259   2.586685   3.624082
    20  H    2.055483   2.228196   3.235375   3.280574   4.288129
    21  H    3.833296   4.681713   2.680252   3.379407   2.194113
    22  C    4.146214   5.316317   3.605367   4.542780   3.622281
    23  C    6.224939   7.307923   6.180279   7.208718   6.114812
    24  C    4.806232   5.751680   4.374687   5.372617   3.966446
    25  C    4.692010   6.001166   4.410601   5.303054   4.759577
    26  C    5.704270   6.949096   5.633697   6.587697   5.871957
    27  C    5.806635   6.742627   5.614773   6.653021   5.258990
    28  H    4.863712   5.597800   4.299656   5.242233   3.553745
    29  H    4.682624   6.073992   4.388223   5.135871   5.028514
    30  H    6.346200   7.633761   6.383665   7.288597   6.780640
    31  H    6.503407   7.284094   6.346775   7.388054   5.797246
    32  C    7.512913   8.540354   7.611290   8.655782   7.530439
    33  C    1.540395   2.453211   2.544045   3.484841   2.953621
    34  C    4.366428   5.108668   5.085695   6.138639   5.114555
    35  C    2.568335   2.969316   3.262384   4.254689   3.027004
    36  C    2.551269   3.640741   3.473648   4.367100   4.128185
    37  C    3.850561   4.824770   4.659305   5.636185   5.071834
    38  C    3.856514   4.331022   4.502074   5.547087   4.221224
    39  H    2.803301   2.769600   3.281217   4.158004   2.653330
    40  H    2.744790   3.929934   3.622568   4.332487   4.583673
    41  H    4.719862   5.762576   5.496734   6.423866   6.033228
    42  H    4.730134   5.013804   5.258411   6.285255   4.718614
    43  H    5.465306   6.184837   6.137307   7.202258   6.098521
    44  H    7.522476   8.535377   7.827042   8.873532   7.871076
    45  H    8.331274   9.432104   8.321851   9.328952   8.289532
    46  H    7.950602   8.853187   8.052428   9.119904   7.791915
    47  H    4.519005   5.643259   3.343694   3.840873   3.521134
    48  H    1.982577   0.963536   2.620646   2.997280   2.419531
                    6          7          8          9         10
     6  C    0.000000
     7  C    1.511913   0.000000
     8  N    1.289533   2.411044   0.000000
     9  C    2.382894   3.763158   1.438199   0.000000
    10  C    5.136361   6.575636   4.260153   2.830808   0.000000
    11  C    3.039472   4.535231   2.556285   1.419622   2.460821
    12  C    3.557462   4.755904   2.402649   1.414218   2.397086
    13  C    4.796998   6.087603   3.717996   2.470931   1.411613
    14  C    4.425208   5.924543   3.808833   2.437601   1.385478
    15  H    3.740497   4.655899   2.529494   2.145566   3.402542
    16  H    5.703955   6.896399   4.565853   3.458761   2.197445
    17  H    5.151022   6.651965   4.710454   3.424909   2.155658
    18  H    6.220205   7.669322   5.359355   3.929798   1.099337
    19  N    3.059803   4.449826   3.104295   2.506025   3.679220
    20  H    4.046998   5.411839   4.100234   3.354363   3.831420
    21  H    2.153221   1.095449   3.268043   4.491167   7.216685
    22  C    2.575859   1.520423   3.275237   4.608992   7.388716
    23  C    5.289732   4.386102   5.769260   6.957628   9.527855
    24  C    3.690552   2.527561   4.587275   5.876827   8.626231
    25  C    3.205087   2.573033   3.410400   4.636949   7.272570
    26  C    4.546840   3.854282   4.756607   5.895146   8.399912
    27  C    4.910296   3.833663   5.668519   6.920962   9.603321
    28  H    3.896757   2.717760   4.980222   6.232927   8.964845
    29  H    3.049434   2.809330   2.826955   3.945096   6.472353
    30  H    5.247307   4.728825   5.223314   6.227851   8.533378
    31  H    5.802094   4.694820   6.659234   7.898167  10.569456
    32  C    6.764119   5.898751   7.187789   8.313492  10.772604
    33  C    2.936010   3.581448   3.656089   4.033054   6.033513
[truncated: 2,574,183 more chars]
